# Supplementary material for: A system for efficient egress scheduling during mass events and small-scale experimental demonstration
Source: R Soc Open Sci. 2020 Dec 9;7(12):201465. doi: 10.1098/rsos.201465 (PMC7813256; doi:10.1098/rsos.201465)
Supplement: Experimental data [file rsos201465supp5.zip]

Archive with 57 entries (55 files):
- experimental_data/
- experimental_data/data/
- experimental_data/data/Asymmetric01.csv
- experimental_data/data/Asymmetric02.csv
- experimental_data/data/Asymmetric03.csv
- experimental_data/data/Asymmetric04.csv
- experimental_data/data/Asymmetric05.csv
- experimental_data/data/Asymmetric06.csv
- experimental_data/data/Asymmetric07.csv
- experimental_data/data/Asymmetric08.csv
- experimental_data/data/Asymmetric09.csv
- experimental_data/data/Asymmetric10.csv
- experimental_data/data/Asymmetric11.csv
- experimental_data/data/Asymmetric12.csv
- experimental_data/data/Graph01.csv
- experimental_data/data/Graph02.csv
- experimental_data/data/Graph03.csv
- experimental_data/data/Graph04.csv
- experimental_data/data/Graph05.csv
- experimental_data/data/Graph06.csv
- experimental_data/data/Graph07.csv
- experimental_data/data/Graph08.csv
- experimental_data/data/Graph09.csv
- experimental_data/data/Graph10.csv
- experimental_data/data/Graph11.csv
- experimental_data/data/Graph12.csv
- experimental_data/data/Graph13.csv
- experimental_data/data/Graph14.csv
- experimental_data/data/Graph15.csv
- experimental_data/data/Graph16.csv
- experimental_data/data/Graph17.csv
- experimental_data/data/Graph18.csv
- experimental_data/data/Graph19.csv
- experimental_data/data/Graph20.csv
- experimental_data/data/Sensor01.csv
- experimental_data/data/Sensor02.csv
- experimental_data/data/Sensor03.csv
- experimental_data/data/Sensor04.csv
- experimental_data/data/Sensor05.csv
- experimental_data/data/Sensor06.csv
- experimental_data/data/Sensor07.csv
- experimental_data/data/Sensor08.csv
- experimental_data/data/Sensor09.csv
- experimental_data/data/Sensor10.csv
- experimental_data/data/Sensor11.csv
- experimental_data/data/Sensor12.csv
- experimental_data/data/Sensor13.csv
- experimental_data/data/Sensor14.csv
- experimental_data/data/Sensor15.csv
- experimental_data/data/Sensor16.csv
- experimental_data/data/Sensor17.csv
- experimental_data/data/Sensor18.csv
- experimental_data/data/Sensor19.csv
- experimental_data/data/Sensor20.csv
- experimental_data/info_table.csv
- experimental_data/info_table.xlsx
- experimental_data/readme.txt
