# Supplementary material for: A system for efficient egress scheduling during mass events and small-scale experimental demonstration
Source: R Soc Open Sci. 2020 Dec 9;7(12):201465. doi: 10.1098/rsos.201465 (PMC7813256; doi:10.1098/rsos.201465)
Supplement: Experimental data [file rsos201465supp5.zip › experimental_data/data/Asymmetric01.csv]

ped. #	time (s)	x (cm)	y (cm)
1	3.1667	-427.98	111.69
1	3.2	-423.72	111.4
1	3.2333	-419.77	111.19
1	3.2667	-415.92	111.05
1	3.3	-412.2	110.86
1	3.3333	-408.31	110.65
1	3.3667	-404.36	110.54
1	3.4	-400.47	110.38
1	3.4333	-396.03	110.56
1	3.4667	-391.88	110.18
1	3.5	-387.38	109.99
1	3.5333	-382.51	109.65
1	3.5667	-377.51	109.26
1	3.6	-372.6	108.66
1	3.6333	-367.75	108.41
1	3.6667	-362.84	108.3
1	3.7	-358.46	108.17
1	3.7333	-354	108.14
1	3.7667	-349.82	108.14
1	3.8	-345.75	107.89
1	3.8333	-341.71	107.83
1	3.8667	-337.92	107.42
1	3.9	-333.87	107.08
1	3.9333	-329.84	106.49
1	3.9667	-325.95	106.02
1	4	-321.46	105.18
1	4.0333	-316.82	104.21
1	4.0667	-312.11	103.34
1	4.1	-307.45	102.53
1	4.1333	-302.66	101.38
1	4.1667	-298.16	100.48
1	4.2	-293.91	99.513
1	4.2333	-289.56	98.59
1	4.2667	-285.49	97.533
1	4.3	-281.29	96.507
1	4.3333	-277.13	95.769
1	4.3667	-273	94.675
1	4.4	-268.82	93.779
1	4.4333	-264.41	93.055
1	4.4667	-260.12	91.87
1	4.5	-255.35	90.915
1	4.5333	-250.67	89.694
1	4.5667	-245.75	88.937
1	4.6	-241.23	87.651
1	4.6333	-236.3	86.663
1	4.6667	-231.65	85.623
1	4.7	-227.09	84.81
1	4.7333	-222.44	84.043
1	4.7667	-217.99	82.931
1	4.8	-213.78	81.753
1	4.8333	-209.48	80.972
1	4.8667	-205.18	79.613
1	4.9	-200.53	78.857
1	4.9333	-196.5	76.944
1	4.9667	-191.93	75.796
1	5	-188.03	73.637
1	5.0333	-183.65	72.331
1	5.0667	-179.56	70.846
1	5.1	-175.46	68.686
1	5.1333	-171.52	66.368
1	5.1667	-167.63	64.546
1	5.2	-163.49	62.701
1	5.2333	-159.3	60.62
1	5.2667	-155.57	58.2
1	5.3	-151.43	56.445
1	5.3333	-147.45	54.164
1	5.3667	-142.09	53.183
1	5.4	-137.93	51.27
1	5.4333	-134.69	48.222
1	5.4667	-129.49	47.557
1	5.5	-125.44	45.757
1	5.5333	-121.17	44.182
1	5.5667	-117.11	42.382
1	5.6	-112.95	40.919
1	5.6333	-108.79	39.457
1	5.6667	-104.51	37.882
1	5.7	-100.58	36.869
1	5.7333	-96.413	35.632
1	5.7667	-92.363	34.281
1	5.8	-87.722	32.841
1	5.8333	-83.7	31.469
1	5.8667	-79.312	30.006
1	5.9	-74.924	28.319
1	5.9333	-70.307	26.683
1	5.9667	-66.374	25.168
1	6	-62.211	23.481
1	6.0333	-58.161	21.906
1	6.0667	-53.998	19.318
1	6.1	-50.128	17.833
1	6.1333	-46.46	16.28
1	6.1667	-42.279	15.921
1	6.2	-38.472	14.368
1	6.2333	-34.422	13.242
1	6.2667	-30.034	12.005
1	6.3	-26.771	9.6423
1	6.3333	-22.271	8.9673
1	6.3667	-16.758	8.8547
1	6.4	-11.893	8.0099
1	6.4333	-6.9698	7.1671
1	6.4667	-3.4109	7.1795
1	6.5	1.8057	6.2671
1	6.5333	4.9559	5.367
1	6.5667	9.2311	5.367
1	6.6	13.774	6.047
1	6.6333	17.586	6.075
1	6.6667	21.382	5.5921
1	6.7	26.605	5.8946
1	6.7333	31.058	6.4921
1	6.7667	34.23	6.8909
1	6.8	40.052	7.6757
1	6.8333	44.877	7.9025
1	6.8667	49.006	8.5305
1	6.9	53.962	8.8843
1	6.9333	58.826	9.2118
1	6.9667	63.508	9.4917
1	7	67.972	9.7902
1	7.0333	72.227	10.096
2	3.8333	-426.19	143.12
2	3.8667	-423.14	142.46
2	3.9	-419.95	141.72
2	3.9333	-416.6	140.83
2	3.9667	-413.2	139.86
2	4	-409.68	138.85
2	4.0333	-405.97	137.88
2	4.0667	-402.18	136.69
2	4.1	-398.58	135.69
2	4.1333	-395.65	134.56
2	4.1667	-392.19	133.4
2	4.2	-389.21	132.42
2	4.2333	-386.15	131.75
2	4.2667	-382.66	130.58
2	4.3	-379.8	129.93
2	4.3333	-376.5	129.14
2	4.3667	-373.14	128.14
2	4.4	-369.95	127.5
2	4.4333	-366.32	126.74
2	4.4667	-362.41	125.97
2	4.5	-358.72	125.03
2	4.5333	-354.39	124.17
2	4.5667	-350.48	123.23
2	4.6	-346.77	122.44
2	4.6333	-342.98	121.71
2	4.6667	-339.08	120.87
2	4.7	-335	120.44
2	4.7333	-331.96	119.89
2	4.7667	-328.38	119.27
2	4.8	-324.96	118.46
2	4.8333	-321.86	117.69
2	4.8667	-318.7	116.79
2	4.9	-315.46	115.62
2	4.9333	-312.17	114.37
2	4.9667	-309.07	113.1
2	5	-305.61	111.71
2	5.0333	-302.14	110.31
2	5.0667	-298.54	108.74
2	5.1	-294.6	107.11
2	5.1333	-291.13	105.48
2	5.1667	-287.67	103.9
2	5.2	-284.54	102.41
2	5.2333	-281.35	100.84
2	5.2667	-278.16	99.226
2	5.3	-275.28	97.668
2	5.3333	-272.4	96.678
2	5.3667	-269.33	95.533
2	5.4	-266.46	94.338
2	5.4333	-263.17	93.528
2	5.4667	-260.2	92.493
2	5.5	-256.78	91.457
2	5.5333	-253.72	90.602
2	5.5667	-250.21	89.522
2	5.6	-247.06	88.397
2	5.6333	-243.64	87.362
2	5.6667	-239.98	86.276
2	5.7	-236.56	85.356
2	5.7333	-233	84.278
2	5.7667	-229.61	83.516
2	5.8	-226.58	82.772
2	5.8333	-223.42	82.044
2	5.8667	-220.32	81.145
2	5.9	-217.22	80.133
2	5.9333	-214.25	79.262
2	5.9667	-211.48	78.308
2	6	-208.46	77.136
2	6.0333	-205.6	75.928
2	6.0667	-202.46	74.553
2	6.1	-199.3	73.275
2	6.1333	-196.42	71.961
2	6.1667	-193.51	70.621
2	6.2	-190.21	69.195
2	6.2333	-187.32	67.358
2	6.2667	-184.17	65.783
2	6.3	-181.13	64.096
2	6.3333	-177.76	62.561
2	6.3667	-175.06	60.721
2	6.4	-171.99	59.278
2	6.4333	-169.32	57.683
2	6.4667	-166.5	56.22
2	6.5	-163.58	55.095
2	6.5333	-160.77	53.858
2	6.5667	-157.89	52.584
2	6.6	-155.31	51.346
2	6.6333	-152.33	49.695
2	6.6667	-149.84	48.531
2	6.7	-147.27	47.107
2	6.7333	-144.45	45.645
2	6.7667	-141.53	44.294
2	6.8	-138.6	43.169
2	6.8333	-135.68	41.819
2	6.8667	-132.53	40.694
2	6.9	-129.6	39.569
2	6.9333	-126.79	38.332
2	6.9667	-124.2	36.644
2	7	-121.61	36.081
2	7.0333	-119.25	34.844
2	7.0667	-116.83	32.837
2	7.1	-114.98	32.144
2	7.1333	-112.73	31.244
2	7.1667	-109.91	30.006
2	7.2	-107.48	28.511
2	7.2333	-105.3	27.418
2	7.2667	-102.83	26.293
2	7.3	-100.68	24.354
2	7.3333	-99.001	23.368
2	7.3667	-96.751	22.243
2	7.4	-94.5	20.893
2	7.4333	-92.25	19.543
2	7.4667	-89.81	17.744
2	7.5	-87.525	17.068
2	7.5333	-85.05	15.718
2	7.5667	-83.025	15.268
2	7.6	-80.302	14.133
2	7.6333	-77.77	13.403
2	7.6667	-75.599	13.468
2	7.7	-72.854	12.432
2	7.7333	-70.179	11.772
2	7.7667	-67.471	11.291
2	7.8	-64.888	10.947
2	7.8333	-62.279	10.841
2	7.8667	-59.668	10.857
2	7.9	-57.148	10.992
2	7.9333	-54.403	11.352
2	7.9667	-51.613	11.622
2	8	-48.862	11.734
2	8.0333	-46.527	12.027
2	8.0667	-43.962	12.072
2	8.1	-41.41	12.029
2	8.1333	-39.012	12.072
2	8.1667	-36.242	11.816
2	8.2	-33.539	11.699
2	8.2333	-31.091	11.532
2	8.2667	-28.347	11.247
2	8.3	-25.556	10.812
2	8.3333	-22.922	10.556
2	8.3667	-20.606	10.137
2	8.4	-18.356	9.4623
2	8.4333	-15.633	9.3048
2	8.4667	-13.72	8.2922
2	8.5	-11.695	8.5173
2	8.5333	-8.7105	7.2581
2	8.5667	-6.4748	7.0771
2	8.6	-3.9547	6.9871
2	8.6333	-1.6145	7.0321
2	8.6667	0.65733	7.3379
2	8.7	2.9307	8.0672
2	8.7333	5.4059	8.5173
2	8.7667	8.5958	8.001
2	8.8	11.211	8.6073
2	8.8333	14.271	9.0123
2	8.8667	17.289	9.6707
2	8.9	20.511	10.222
2	8.9333	24.1	10.893
2	8.9667	27.59	11.618
2	9	30.775	12.251
2	9.0333	34.226	12.754
2	9.0667	37.438	12.958
2	9.1	40.729	13.351
2	9.1333	43.771	13.58
2	9.1667	46.358	13.468
2	9.2	49.599	13.287
2	9.2333	52.693	13.097
2	9.2667	55.834	12.897
2	9.3	58.951	12.619
2	9.3333	62.066	12.259
2	9.3667	65.19	11.81
2	9.4	68.415	11.263
2	9.4333	71.659	10.658
3	3.8667	-427.65	241.98
3	3.9	-424.15	240.58
3	3.9333	-420.87	239.49
3	3.9667	-417.76	238.62
3	4	-414.55	237.87
3	4.0333	-411.32	237.13
3	4.0667	-407.5	236.23
3	4.1	-403.67	235.33
3	4.1333	-399.39	234.21
3	4.1667	-395.34	232.86
3	4.2	-390.84	231.51
3	4.2333	-386.51	230.23
3	4.2667	-381.62	228.58
3	4.3	-377.01	227.45
3	4.3333	-372.62	226.33
3	4.3667	-368.79	226.11
3	4.4	-364.74	225.66
3	4.4333	-360.69	224.98
3	4.4667	-357.4	224.89
3	4.5	-353.76	224.62
3	4.5333	-350.12	224.53
3	4.5667	-346.29	223.18
3	4.6	-342.73	222.2
3	4.6333	-339.34	221.19
3	4.6667	-334.82	219.58
3	4.7	-331.28	217.66
3	4.7333	-326.94	215.98
3	4.7667	-322.89	213.73
3	4.8	-318.62	211.48
3	4.8333	-314.56	209.46
3	4.8667	-310.74	207.21
3	4.9	-307.81	206.08
3	4.9333	-303.92	203.52
3	4.9667	-299.94	201.8
3	5	-296.66	200.55
3	5.0333	-292.51	198.65
3	5.0667	-289.14	197.53
3	5.1	-286.2	196.91
3	5.1333	-282.72	195.76
3	5.1667	-278.98	194.25
3	5.2	-274.96	193.03
3	5.2333	-270.91	191.68
3	5.2667	-267.09	189.88
3	5.3	-263.49	188.08
3	5.3333	-259.21	186.05
3	5.3667	-255.47	184.01
3	5.4	-251.56	182.45
3	5.4333	-247.96	180.88
3	5.4667	-243.91	179.3
3	5.5	-240.31	177.73
3	5.5333	-237.16	176.6
3	5.5667	-233.51	174.89
3	5.6	-230.63	173.45
3	5.6333	-227.07	172.32
3	5.6667	-223.88	170.3
3	5.7	-221.75	169.11
3	5.7333	-218.26	166.93
3	5.7667	-215.33	164.68
3	5.8	-212.26	162.16
3	5.8333	-209.26	159.95
3	5.8667	-206.11	157.48
3	5.9	-203.63	154.55
3	5.9333	-200.66	152.39
3	5.9667	-198.01	149.38
3	6	-195.86	146.92
3	6.0333	-193.51	144.2
3	6.0667	-191.03	141.5
3	6.1	-188.74	139.67
3	6.1333	-186.08	137
3	6.1667	-183.83	135.65
3	6.2	-181.81	133.18
3	6.2333	-179.33	131.38
3	6.2667	-176.86	130.03
3	6.3	-174.32	128.25
3	6.3333	-171.79	126.62
3	6.3667	-169.22	124.94
3	6.4	-166.73	122.82
3	6.4333	-164.25	121.02
3	6.4667	-161.67	119.61
3	6.5	-159.08	117.87
3	6.5333	-156.15	116.52
3	6.5667	-153.68	115.4
3	6.6	-150.53	114.05
3	6.6333	-147.76	113.19
3	6.6667	-144.68	111.8
3	6.7	-142.2	110.67
3	6.7333	-139.28	109.55
3	6.7667	-136.8	108.2
3	6.8	-134.33	106.62
3	6.8333	-131.85	105.27
3	6.8667	-129.6	103.7
3	6.9	-127.13	101.67
3	6.9333	-124.88	100.1
3	6.9667	-122.63	98.298
3	7	-120.38	96.273
3	7.0333	-118.58	94.473
3	7.0667	-116.33	92.448
3	7.1	-114.53	90.197
3	7.1333	-112.28	87.947
3	7.1667	-110.48	85.922
3	7.2	-108.68	83.447
3	7.2333	-106.88	81.422
3	7.2667	-104.96	78.834
3	7.3	-103.05	76.472
3	7.3333	-101.03	74.446
3	7.3667	-99.226	72.646
3	7.4	-97.426	70.846
3	7.4333	-95.4	68.821
3	7.4667	-93.6	67.471
3	7.5	-91.8	65.671
3	7.5333	-90	64.321
3	7.5667	-88.088	63.083
3	7.6	-86.175	61.621
3	7.6333	-84.487	60.383
3	7.6667	-82.35	59.145
3	7.7	-80.549	57.795
3	7.7333	-78.524	56.67
3	7.7667	-76.499	55.77
3	7.8	-74.519	54.735
3	7.8333	-72.337	54.083
3	7.8667	-69.974	53.07
3	7.9	-67.499	52.17
3	7.9333	-65.699	51.27
3	7.9667	-63.422	50.489
3	8	-61.468	49.56
3	8.0333	-59.623	49.02
3	8.0667	-57.823	48.12
3	8.1	-56.023	47.22
3	8.1333	-54.223	46.32
3	8.1667	-52.873	45.42
3	8.2	-51.523	44.52
3	8.2333	-49.831	43.313
3	8.2667	-48.597	42.494
3	8.3	-47.36	41.257
3	8.3333	-46.032	40.289
3	8.3667	-44.772	39.344
3	8.4	-43.647	37.994
3	8.4333	-42.135	36.653
3	8.4667	-40.947	35.519
3	8.5	-39.597	34.169
3	8.5333	-38.472	32.819
3	8.5667	-37.122	31.244
3	8.6	-35.772	29.669
3	8.6333	-34.422	28.319
3	8.6667	-32.621	26.968
3	8.7	-30.596	25.618
3	8.7333	-28.346	24.718
3	8.7667	-25.871	24.043
3	8.8	-23.396	23.368
3	8.8333	-21.596	22.918
3	8.8667	-19.346	22.468
3	8.9	-17.096	22.243
3	8.9333	-14.845	22.018
3	8.9667	-12.595	22.018
3	9	-9.8951	21.568
3	9.0333	-7.6449	21.343
3	9.0667	-4.7198	20.443
3	9.1	-2.4696	19.768
3	9.1333	0.23056	18.868
3	9.1667	2.8286	17.599
3	9.2	5.1809	16.618
3	9.2333	7.9208	15.109
3	9.2667	10.356	14.143
3	9.3	13.011	12.658
3	9.3333	15.757	11.217
3	9.3667	18.907	9.4173
3	9.4	21.832	7.8422
3	9.4333	24.757	6.7171
3	9.4667	27.907	5.5921
3	9.5	31.144	4.4497
3	9.5333	34.208	3.3419
3	9.5667	37.133	2.4419
3	9.6	40.283	1.9918
3	9.6333	42.983	1.0918
3	9.6667	45.683	0.41674
3	9.7	48.384	-0.03329
3	9.7333	51.084	-0.2583
3	9.7667	53.334	-0.93335
3	9.8	55.603	-1.1107
3	9.8333	58.056	-1.2842
3	9.8667	60.764	-1.5741
3	9.9	63.775	-1.9469
3	9.9333	66.987	-2.4226
3	9.9667	70.237	-2.9288
4	3.9667	-426.61	56.451
4	4	-422.53	55.276
4	4.0333	-418.72	54.105
4	4.0667	-415.27	52.999
4	4.1	-412.18	52.071
4	4.1333	-408.06	49.839
4	4.1667	-405.69	49.92
4	4.2	-403.3	49.444
4	4.2333	-399.85	48.795
4	4.2667	-396.45	49
4	4.3	-393.32	48.12
4	4.3333	-389.49	47.67
4	4.3667	-386.34	47.22
4	4.4	-382.24	46.623
4	4.4333	-378.69	46.995
4	4.4667	-374.64	46.77
4	4.5	-370.37	46.545
4	4.5333	-366.09	45.87
4	4.5667	-362.01	45.938
4	4.6	-357.54	45.42
4	4.6333	-353.27	45.195
4	4.6667	-348.99	45.42
4	4.7	-344.94	44.745
4	4.7333	-341.34	44.745
4	4.7667	-337.74	44.294
4	4.8	-334.14	43.844
4	4.8333	-330.87	42.678
4	4.8667	-327.48	42.622
4	4.9	-323.56	41.144
4	4.9333	-319.96	39.794
4	4.9667	-316.68	39.41
4	5	-313.04	38.72
4	5.0333	-309.16	36.869
4	5.0667	-305.48	36.575
4	5.1	-301.73	35.143
4	5.1333	-297.91	33.269
4	5.1667	-294.09	31.919
4	5.2	-290.17	31.064
4	5.2333	-286.44	29.219
4	5.2667	-282.61	27.418
4	5.3	-279.01	25.618
4	5.3333	-275.19	24.043
4	5.3667	-271.81	23.143
4	5.4	-268.21	21.793
4	5.4333	-265.29	21.118
4	5.4667	-262.14	20.443
4	5.5	-258.99	19.768
4	5.5333	-255.84	19.093
4	5.5667	-253.13	18.868
4	5.6	-249.99	18.193
4	5.6333	-246.84	17.518
4	5.6667	-243.69	16.843
4	5.7	-240.09	15.943
4	5.7333	-236.71	15.268
4	5.7667	-233.11	14.593
4	5.8	-229.28	13.468
4	5.8333	-225.68	13.242
4	5.8667	-222.08	12.568
4	5.9	-218.26	12.342
4	5.9333	-214.43	11.893
4	5.9667	-210.83	11.667
4	6	-206.78	10.992
4	6.0333	-203.18	10.542
4	6.0667	-199.58	9.6423
4	6.1	-195.98	8.7423
4	6.1333	-193.06	7.6172
4	6.1667	-189.49	6.5388
4	6.2	-186.08	6.0421
4	6.2333	-182.48	4.692
4	6.2667	-178.91	3.5309
4	6.3	-175.41	2.9084
4	6.3333	-171.85	1.2134
4	6.3667	-168.53	0.41674
4	6.4	-165.13	-1.0287
4	6.4333	-161.51	-2.0888
4	6.4667	-158.18	-3.1835
4	6.5	-154.58	-4.5336
4	6.5333	-150.98	-5.8837
4	6.5667	-146.7	-7.9976
4	6.6	-142.88	-9.0339
4	6.6333	-139.05	-10.384
4	6.6667	-135	-11.734
4	6.7	-131.31	-13.264
4	6.7333	-127.56	-13.587
4	6.7667	-123.98	-13.759
4	6.8	-120.14	-14.037
4	6.8333	-116.33	-14.659
4	6.8667	-112.14	-14.985
4	6.9	-108.45	-14.659
4	6.9333	-104.35	-14.845
4	6.9667	-99.901	-13.759
4	7	-96.3	-13.759
4	7.0333	-92.475	-13.309
4	7.0667	-88.425	-12.409
4	7.1	-84.054	-12.221
4	7.1333	-79.65	-10.159
4	7.1667	-74.943	-9.9048
4	7.2	-70.424	-8.1338
4	7.2333	-65.311	-6.9939
4	7.2667	-60.748	-6.3337
4	7.3	-56.353	-6.14
4	7.3333	-51.668	-5.3013
4	7.3667	-48.143	-4.264
4	7.4	-43.872	-4.0835
4	7.4333	-40.128	-3.5255
4	7.4667	-35.997	-2.7335
4	7.5	-32.078	-2.635
4	7.5333	-28.796	-1.3834
4	7.5667	-24.296	-1.1584
4	7.6	-21.005	-0.61547
4	7.6333	-16.421	-0.48332
4	7.6667	-12.735	-0.10979
4	7.7	-8.545	-0.2583
4	7.7333	-4.0447	-0.2583
4	7.7667	0.71819	-1.6281
4	7.8	4.7309	-2.0584
4	7.8333	9.4562	-0.70833
4	7.8667	14.323	-1.4629
4	7.9	18.772	-0.88836
4	7.9333	23.632	-1.3834
4	7.9667	26.91	-1.687
4	8	30.984	-1.2137
4	8.0333	34.658	-0.93335
4	8.0667	38.298	-0.86715
4	8.1	42.136	-1.0341
4	8.1333	46.144	-0.94222
4	8.1667	49.653	-0.98589
4	8.2	53.474	-1.4653
4	8.2333	57.087	-1.3946
4	8.2667	60.719	-1.2248
4	8.3	64.333	-0.92555
4	8.3333	68.08	-0.56034
4	8.3667	72.036	-0.19958
5	4.2333	-426.46	95.271
5	4.2667	-422.81	94.418
5	4.3	-419.19	93.324
5	4.3333	-415.82	92.063
5	4.3667	-412.79	90.665
5	4.4	-409.97	89.297
5	4.4333	-407.27	88.172
5	4.4667	-404.57	87.047
5	4.5	-401.88	86.544
5	4.5333	-398.72	85.697
5	4.5667	-395.79	84.797
5	4.6	-392.24	84.238
5	4.6333	-389.72	82.772
5	4.6667	-386.57	81.872
5	4.7	-383.1	80.733
5	4.7333	-379.22	79.489
5	4.7667	-375.95	79.037
5	4.8	-372.39	77.822
5	4.8333	-368.79	76.922
5	4.8667	-365.64	76.472
5	4.9	-362.27	75.572
5	4.9333	-358.89	74.671
5	4.9667	-355.98	73.728
5	5	-352.59	72.196
5	5.0333	-349.44	71.071
5	5.0667	-346.07	69.946
5	5.1	-342.69	68.821
5	5.1333	-338.69	67.561
5	5.1667	-335.49	66.571
5	5.2	-331.89	64.996
5	5.2333	-328.29	63.421
5	5.2667	-325.14	61.846
5	5.3	-321.54	60.27
5	5.3333	-318.06	58.722
5	5.3667	-315.01	57.12
5	5.4	-311.51	55.91
5	5.4333	-308.34	54.785
5	5.4667	-305.34	53.52
5	5.5	-302.19	52.62
5	5.5333	-299.04	51.27
5	5.5667	-295.66	49.47
5	5.6	-292.74	48.345
5	5.6333	-289.27	47.04
5	5.6667	-285.99	45.645
5	5.7	-283.06	44.294
5	5.7333	-279.91	43.169
5	5.7667	-276.2	41.981
5	5.8	-273.61	40.919
5	5.8333	-270.46	39.569
5	5.8667	-267.54	37.769
5	5.9	-264.6	36.155
5	5.9333	-262.14	34.619
5	5.9667	-259.28	33.021
5	6	-256.56	31.559
5	6.0333	-253.72	29.939
5	6.0667	-250.9	28.368
5	6.1	-248.19	26.968
5	6.1333	-245.03	25.168
5	6.1667	-242.34	23.368
5	6.2	-239.86	21.568
5	6.2333	-236.66	19.336
5	6.2667	-234.12	17.596
5	6.3	-231.35	16.157
5	6.3333	-228.72	14.705
5	6.3667	-226.58	13.468
5	6.4	-223.52	12.36
5	6.4333	-221.41	10.767
5	6.4667	-218.37	9.7548
5	6.5	-215.9	8.6297
5	6.5333	-213.08	7.1671
5	6.5667	-210.5	5.9296
5	6.6	-207.95	5.007
5	6.6333	-205.21	4.0169
5	6.6667	-202.73	3.1169
5	6.7	-199.81	1.9918
5	6.7333	-196.88	0.86674
5	6.7667	-194.05	-0.52836
5	6.8	-190.93	-1.9892
5	6.8333	-187.77	-3.521
5	6.8667	-184.73	-4.9836
5	6.9	-181.58	-6.3337
5	6.9333	-178.66	-7.6838
5	6.9667	-175.28	-9.0339
5	7	-172.35	-10.159
5	7.0333	-169.66	-11.734
5	7.0667	-166.6	-12.616
5	7.1	-163.89	-13.644
5	7.1333	-161.56	-14.659
5	7.1667	-159.17	-14.839
5	7.2	-156.87	-15.532
5	7.2333	-154.58	-16.234
5	7.2667	-152.1	-16.684
5	7.3	-149.85	-17.134
5	7.3333	-147.02	-17.524
5	7.3667	-144.9	-17.809
5	7.4	-142.65	-18.034
5	7.4333	-140.63	-18.034
5	7.4667	-137.93	-18.034
5	7.5	-135.68	-18.034
5	7.5333	-133.65	-17.584
5	7.5667	-131.4	-17.584
5	7.6	-128.97	-16.819
5	7.6333	-126.45	-17.134
5	7.6667	-123.98	-17.134
5	7.7	-121.73	-17.134
5	7.7333	-119.25	-17.134
5	7.7667	-117	-16.909
5	7.8	-114.98	-16.909
5	7.8333	-112.99	-16.407
5	7.8667	-111.15	-16.459
5	7.9	-109.13	-16.459
5	7.9333	-107.33	-16.459
5	7.9667	-105.53	-16.459
5	8	-103.5	-16.459
5	8.0333	-101.48	-16.459
5	8.0667	-99.53	-16.142
5	8.1	-97.876	-16.009
5	8.1333	-96.076	-15.784
5	8.1667	-94.5	-15.559
5	8.2	-92.7	-15.559
5	8.2333	-90.9	-15.109
5	8.2667	-89.415	-14.614
5	8.3	-87.705	-14.344
5	8.3333	-85.95	-14.209
5	8.3667	-84.6	-13.759
5	8.4	-83.475	-13.759
5	8.4333	-82.35	-13.309
5	8.4667	-81.052	-12.599
5	8.5	-79.802	-12.451
5	8.5333	-78.524	-12.409
5	8.5667	-77.062	-12.297
5	8.6	-75.59	-12.247
5	8.6333	-74.024	-12.409
5	8.6667	-72.674	-11.959
5	8.7	-71.549	-11.959
5	8.7333	-70.06	-11.526
5	8.7667	-68.714	-11.689
5	8.8	-67.274	-11.734
5	8.8333	-65.249	-12.184
5	8.8667	-63.673	-12.409
5	8.9	-61.873	-12.859
5	8.9333	-60.073	-13.309
5	8.9667	-58.498	-13.309
5	9	-56.698	-13.309
5	9.0333	-54.898	-13.309
5	9.0667	-52.648	-13.309
5	9.1	-51.298	-13.309
5	9.1333	-49.273	-13.084
5	9.1667	-47.585	-12.522
5	9.2	-46.122	-12.409
5	9.2333	-44.322	-12.184
5	9.2667	-42.522	-11.959
5	9.3	-40.722	-11.509
5	9.3333	-38.922	-11.059
5	9.3667	-37.347	-11.059
5	9.4	-35.547	-10.609
5	9.4333	-33.747	-10.159
5	9.4667	-31.721	-9.9339
5	9.5	-30.027	-9.2853
5	9.5333	-27.969	-9.1273
5	9.5667	-25.646	-9.0339
5	9.6	-23.846	-8.8088
5	9.6333	-21.596	-8.8088
5	9.6667	-18.896	-8.5838
5	9.7	-16.645	-8.5838
5	9.7333	-14.395	-8.8088
5	9.7667	-12.145	-9.0339
5	9.8	-9.6701	-9.2589
5	9.8333	-7.6449	-9.7089
5	9.8667	-5.4038	-9.6459
5	9.9	-2.9196	-9.7089
5	9.9333	-0.38147	-9.2499
5	9.9667	2.2557	-9.0339
5	10	4.9559	-8.8088
5	10.033	7.431	-8.3588
5	10.067	9.9062	-8.3588
5	10.1	12.381	-8.3588
5	10.133	14.406	-7.9088
5	10.167	17.313	-7.1844
5	10.2	18.794	-7.1213
5	10.233	21.342	-6.6249
5	10.267	23.685	-6.3205
5	10.3	26.557	-6.3337
5	10.333	29.122	-6.1537
5	10.367	32.017	-5.4166
5	10.4	34.883	-6.1087
5	10.433	38.033	-6.1087
5	10.467	40.598	-5.2536
5	10.5	43.433	-5.6586
5	10.533	46.584	-5.6586
5	10.567	49.261	-5.0511
5	10.6	52.209	-5.6586
5	10.633	55.136	-5.7963
5	10.667	58.148	-6.1043
5	10.7	61.41	-6.547
5	10.733	64.709	-7.0218
5	10.767	68.054	-7.4401
5	10.8	71.545	-7.5823
6	4.5667	-427.04	199.6
6	4.6	-423.5	198.89
6	4.6333	-420.02	198.27
6	4.6667	-416.6	197.75
6	4.7	-413.38	197.42
6	4.7333	-410.34	197.22
6	4.7667	-407.35	197.27
6	4.8	-404.36	197.28
6	4.8333	-401.15	197.03
6	4.8667	-398.5	196.87
6	4.9	-395.78	196.55
6	4.9333	-393	196.31
6	4.9667	-389.71	195.87
6	5	-387.02	194.72
6	5.0333	-384.25	194.37
6	5.0667	-380.61	193.62
6	5.1	-377.32	192.53
6	5.1333	-373.9	191.56
6	5.1667	-370.41	190.46
6	5.2	-366.99	189.32
6	5.2333	-363.78	188.3
6	5.2667	-360.54	187.45
6	5.3	-357.9	186.91
6	5.3333	-354.98	186.18
6	5.3667	-351.83	185.63
6	5.4	-349.14	185.13
6	5.4333	-345.99	184.52
6	5.4667	-342.78	184.07
6	5.5	-339.9	183.76
6	5.5333	-336.88	183.47
6	5.5667	-333.64	183.07
6	5.6	-330.69	182.76
6	5.6333	-327.19	182.33
6	5.6667	-323.73	181.78
6	5.7	-320.45	181.32
6	5.7333	-316.82	180.81
6	5.7667	-313.27	180.46
6	5.8	-309.61	179.91
6	5.8333	-306.01	179.75
6	5.8667	-303.08	179.7
6	5.9	-299.76	179.55
6	5.9333	-296.82	179.62
6	5.9667	-293.85	179.41
6	6	-291.04	179.04
6	6.0333	-288.13	178.77
6	6.0667	-285.18	178.11
6	6.1	-282.39	177.56
6	6.1333	-279.46	176.6
6	6.1667	-276.2	175.59
6	6.2	-273.27	174.47
6	6.2333	-270.35	173.12
6	6.2667	-267.31	171.88
6	6.3	-264.61	170.3
6	6.3333	-261.8	168.84
6	6.3667	-258.99	167.38
6	6.4	-256.17	165.47
6	6.4333	-253.68	164.03
6	6.4667	-251.16	162.86
6	6.5	-248.8	161.4
6	6.5333	-246.15	160.23
6	6.5667	-243.69	159.1
6	6.6	-241.1	158.04
6	6.6333	-238.51	157.03
6	6.6667	-236.24	156.28
6	6.7	-233.7	155.09
6	6.7333	-231.31	154.33
6	6.7667	-228.67	153.49
6	6.8	-226.11	152.42
6	6.8333	-223.32	151.51
6	6.8667	-220.85	150.61
6	6.9	-217.82	149.75
6	6.9333	-215.09	148.85
6	6.9667	-212.3	148.06
6	7	-209.24	147.1
6	7.0333	-206.55	146.44
6	7.0667	-203.47	145.88
6	7.1	-200.96	145.42
6	7.1333	-198.24	144.89
6	7.1667	-195.52	144.33
6	7.2	-193.04	143.57
6	7.2333	-190.48	143.15
6	7.2667	-187.88	142.19
6	7.3	-185.63	141.33
6	7.3333	-183.09	140.28
6	7.3667	-181	139.32
6	7.4	-178.84	138.18
6	7.4333	-176.64	137.19
6	7.4667	-174.5	135.78
6	7.5	-172.59	134.64
6	7.5333	-170.49	133.12
6	7.5667	-168.82	131.55
6	7.6	-167.23	130.02
6	7.6333	-165.6	128.23
6	7.6667	-163.95	126.5
6	7.7	-162.28	124.41
6	7.7333	-160.59	122.68
6	7.7667	-159.12	121.15
6	7.8	-157.49	119.38
6	7.8333	-155.74	117.63
6	7.8667	-154.11	116.04
6	7.9	-152.37	114.6
6	7.9333	-150.45	113.13
6	7.9667	-148.87	111.39
6	8	-147.2	110.09
6	8.0333	-145.27	108.75
6	8.0667	-143.23	107.58
6	8.1	-141.44	105.99
6	8.1333	-139.34	104.67
6	8.1667	-137.27	103.4
6	8.2	-135.41	101.81
6	8.2333	-133.32	100.5
6	8.2667	-131.33	99.148
6	8.3	-129.2	97.713
6	8.3333	-126.9	96.498
6	8.3667	-124.61	95.283
6	8.4	-122.49	94.203
6	8.4333	-120.06	92.942
6	8.4667	-117.81	91.679
6	8.5	-115.56	90.554
6	8.5333	-113.35	89.364
6	8.5667	-111.34	88.095
6	8.6	-109.51	86.875
6	8.6333	-107.52	85.62
6	8.6667	-105.75	84.347
6	8.7	-104.07	83.22
6	8.7333	-102.47	82.039
6	8.7667	-100.98	80.696
6	8.8	-99.418	79.587
6	8.8333	-97.753	78.319
6	8.8667	-96.391	77.192
6	8.9	-94.916	75.903
6	8.9333	-93.786	74.513
6	8.9667	-93.067	72.998
6	9	-91.95	71.614
6	9.0333	-90.81	70.126
6	9.0667	-89.922	68.662
6	9.1	-89.28	67.111
6	9.1333	-88.583	65.468
6	9.1667	-87.79	63.937
6	9.2	-87.166	62.279
6	9.2333	-86.423	60.666
6	9.2667	-85.813	59.06
6	9.3	-84.93	57.365
6	9.3333	-84.219	55.726
6	9.3667	-83.509	54.143
6	9.4	-82.702	52.567
6	9.4333	-81.787	51.157
6	9.4667	-81.09	49.73
6	9.5	-80.131	48.451
6	9.5333	-79.286	47.202
6	9.5667	-78.299	46.095
6	9.6	-77.403	44.904
6	9.6333	-76.499	44.069
6	9.6667	-75.599	42.944
6	9.7	-74.609	42.089
6	9.7333	-73.889	41.324
6	9.7667	-72.809	40.514
6	9.8	-71.803	39.764
6	9.8333	-71.099	39.119
6	9.8667	-70.109	38.714
6	9.9	-69.299	38.219
6	9.9333	-68.32	37.866
6	9.9667	-67.409	37.589
6	10	-66.419	37.409
6	10.033	-65.564	37.274
6	10.067	-64.618	36.959
6	10.1	-63.718	36.734
6	10.133	-62.946	36.631
6	10.167	-61.937	36.506
6	10.2	-60.946	36.332
6	10.233	-59.986	36.221
6	10.267	-59.218	36.059
6	10.3	-58.215	35.965
6	10.333	-57.217	35.645
6	10.367	-56.525	35.709
6	10.4	-55.691	35.431
6	10.433	-54.812	35.075
6	10.467	-54.006	34.858
6	10.5	-53.34	34.532
6	10.533	-52.767	33.917
6	10.567	-51.638	33.737
6	10.6	-50.934	33.286
6	10.633	-50.173	33.044
6	10.667	-49.264	32.325
6	10.7	-48.402	31.796
6	10.733	-47.533	31.34
6	10.767	-46.347	30.569
6	10.8	-45.56	30.006
6	10.833	-44.66	29.331
6	10.867	-43.647	28.544
6	10.9	-42.635	27.756
6	10.933	-41.735	26.856
6	10.967	-40.684	25.948
6	11	-39.674	24.96
6	11.033	-38.489	23.905
6	11.067	-37.433	22.676
6	11.1	-36.187	21.395
6	11.133	-34.93	20.373
6	11.167	-33.297	19.093
6	11.2	-32.349	18.028
6	11.233	-30.855	16.988
6	11.267	-29.561	16.123
6	11.3	-28.301	15.133
6	11.333	-26.588	14.161
6	11.367	-25.241	13.557
6	11.4	-23.474	12.598
6	11.433	-21.783	12.139
6	11.467	-20.272	11.569
6	11.5	-18.394	11.027
6	11.533	-16.645	10.542
6	11.567	-14.845	9.8673
6	11.6	-12.938	9.6008
6	11.633	-10.795	9.4173
6	11.667	-8.995	9.1923
6	11.7	-7.1949	9.1923
6	11.733	-4.9448	9.1923
6	11.767	-2.6946	9.1923
6	11.8	-0.89451	9.1923
6	11.833	1.5807	9.1923
6	11.867	3.9108	9.4116
6	11.9	6.306	9.4173
6	11.933	8.5561	9.4173
6	11.967	11.158	9.4818
6	12	13.506	9.4173
6	12.033	16.207	9.4173
6	12.067	18.663	9.0194
6	12.1	21.157	8.7423
6	12.133	23.632	8.7423
6	12.167	26.332	8.2922
6	12.2	28.582	7.8422
6	12.233	31.282	7.3922
6	12.267	34.658	6.9421
6	12.3	37.528	6.5286
6	12.333	40.508	5.8171
6	12.367	43.639	5.5144
6	12.4	46.809	4.692
6	12.433	49.656	4.8564
6	12.467	52.659	4.692
6	12.5	55.558	4.598
6	12.533	58.356	4.6146
6	12.567	61.207	4.7044
6	12.6	63.972	4.904
6	12.633	66.705	5.2035
6	12.667	69.341	5.6297
6	12.7	71.998	6.2319
7	4.7667	-427.37	45.533
7	4.8	-424.44	45.62
7	4.8333	-421.44	45.721
7	4.8667	-418.26	45.757
7	4.9	-415.02	45.773
7	4.9333	-411.69	45.777
7	4.9667	-408.38	45.999
7	5	-405.16	46.136
7	5.0333	-401.61	46.324
7	5.0667	-398.02	46.214
7	5.1	-394.56	46.689
7	5.1333	-391.07	46.545
7	5.1667	-387.82	46.737
7	5.2	-384.3	46.58
7	5.2333	-381.17	46.095
7	5.2667	-377.77	45.447
7	5.3	-374.42	44.294
7	5.3333	-371.04	43.394
7	5.3667	-367.67	42.044
7	5.4	-363.84	41.144
7	5.4333	-360.69	39.569
7	5.4667	-357.09	38.219
7	5.5	-353.72	36.644
7	5.5333	-350.34	34.844
7	5.5667	-347.19	32.819
7	5.6	-344.27	31.244
7	5.6333	-341.34	28.994
7	5.6667	-338.87	26.743
7	5.7	-336.17	24.943
7	5.7333	-333.46	23.143
7	5.7667	-330.99	21.343
7	5.8	-328.06	19.993
7	5.8333	-325.37	18.418
7	5.8667	-322.21	17.068
7	5.9	-319.06	15.718
7	5.9333	-315.91	14.593
7	5.9667	-312.31	13.242
7	6	-308.71	11.893
7	6.0333	-305.11	10.992
7	6.0667	-301.96	10.092
7	6.1	-298.81	9.1923
7	6.1333	-295.44	8.5173
7	6.1667	-292.29	8.0672
7	6.2	-289.36	6.9421
7	6.2333	-286.44	5.5921
7	6.2667	-283.83	3.9196
7	6.3	-281.04	2.4419
7	6.3333	-278.34	0.86677
7	6.3667	-275.64	-0.93335
7	6.4	-272.49	-2.7335
7	6.4333	-269.34	-4.5336
7	6.4667	-265.96	-6.3337
7	6.5	-262.36	-7.6838
7	6.5333	-259.2	-9.5639
7	6.5667	-256.71	-11.604
7	6.6	-254.19	-13.641
7	6.6333	-251.62	-16.026
7	6.6667	-249.43	-18.391
7	6.7	-247.28	-20.51
7	6.7333	-245.26	-22.31
7	6.7667	-242.89	-23.941
7	6.8	-240.76	-25.46
7	6.8333	-238.13	-26.464
7	6.8667	-235.42	-27.345
7	6.9	-232.66	-28.61
7	6.9333	-229.81	-29.297
7	6.9667	-226.8	-30.117
7	7	-223.99	-30.729
7	7.0333	-221.04	-31.218
7	7.0667	-218.46	-31.378
7	7.1	-215.56	-31.76
7	7.1333	-212.97	-31.423
7	7.1667	-210.38	-31.085
7	7.2	-207.64	-30.95
7	7.2333	-204.6	-31.091
7	7.2667	-202.06	-31.085
7	7.3	-199.36	-31.31
7	7.3333	-196.58	-31.879
7	7.3667	-194.09	-32.165
7	7.4	-191.03	-33.11
7	7.4333	-188.2	-33.605
7	7.4667	-185.15	-34.496
7	7.5	-182.26	-35.361
7	7.5333	-179.54	-36.174
7	7.5667	-176.57	-37.19
7	7.6	-173.88	-38.142
7	7.6333	-171.41	-39.353
7	7.6667	-168.87	-40.423
7	7.7	-166.75	-42.012
7	7.7333	-164.44	-43.371
7	7.7667	-162.12	-44.474
7	7.8	-159.75	-45.486
7	7.8333	-157.5	-46.386
7	7.8667	-155.48	-47.061
7	7.9	-152.87	-47.691
7	7.9333	-150.53	-47.961
7	7.9667	-147.95	-48.256
7	8	-145.69	-48.438
7	8.0333	-143.33	-48.411
7	8.0667	-140.85	-48.411
7	8.1	-138.6	-47.961
7	8.1333	-135.95	-47.601
7	8.1667	-133.76	-46.724
7	8.2	-131.27	-45.891
7	8.2333	-129.05	-44.804
7	8.2667	-127.24	-43.574
7	8.3	-125.1	-42.336
7	8.3333	-122.54	-41.256
7	8.3667	-120.94	-40.198
7	8.4	-118.24	-39.748
7	8.4333	-116.28	-39.321
7	8.4667	-114.46	-39.177
7	8.5	-112.37	-38.916
7	8.5333	-110.26	-39.004
7	8.5667	-108.36	-38.556
7	8.6	-106.43	-38.511
7	8.6333	-104.18	-38.286
7	8.6667	-102.15	-38.286
7	8.7	-100.15	-38.353
7	8.7333	-98.371	-38.151
7	8.7667	-96.751	-38.286
7	8.8	-94.41	-38.781
7	8.8333	-92.52	-39.276
7	8.8667	-90.698	-39.928
7	8.9	-88.408	-40.674
7	8.9333	-86.49	-41.031
7	8.9667	-84.483	-41.483
7	9	-82.665	-41.481
7	9.0333	-80.932	-41.458
7	9.0667	-79.109	-41.166
7	9.1	-77.557	-40.783
7	9.1333	-75.943	-40.337
7	9.1667	-74.268	-39.785
7	9.2	-73.124	-39.186
7	9.2333	-71.666	-38.43
7	9.2667	-69.974	-37.611
7	9.3	-68.955	-36.459
7	9.3333	-67.573	-35.354
7	9.3667	-66.374	-34.01
7	9.4	-65.023	-32.66
7	9.4333	-63.673	-31.085
7	9.4667	-62.773	-29.51
7	9.5	-61.846	-27.762
7	9.5333	-60.629	-26.558
7	9.5667	-59.679	-25.079
7	9.6	-58.581	-23.584
7	9.6333	-57.411	-22.331
7	9.6667	-56.245	-20.935
7	9.7	-55.055	-19.632
7	9.7333	-53.587	-18.643
7	9.7667	-52.01	-17.483
7	9.8	-50.579	-16.468
7	9.8333	-49.034	-15.506
7	9.8667	-47.573	-14.574
7	9.9	-45.847	-13.65
7	9.9333	-43.933	-12.937
7	9.9667	-42.176	-12.253
7	10	-40.333	-11.671
7	10.033	-38.411	-11.206
7	10.067	-36.213	-10.791
7	10.1	-34.111	-10.46
7	10.133	-32.277	-10.133
7	10.167	-30.146	-9.7089
7	10.2	-27.864	-9.3057
7	10.233	-25.867	-8.7643
7	10.267	-23.846	-8.3588
7	10.3	-21.821	-7.9088
7	10.333	-19.796	-7.4588
7	10.367	-17.546	-7.0087
7	10.4	-15.52	-6.5587
7	10.433	-13.538	-5.8569
7	10.467	-11.515	-5.2986
7	10.5	-9.6701	-4.7586
7	10.533	-7.6899	-3.7236
7	10.567	-6.0698	-2.7335
7	10.6	-4.062	-1.92
7	10.633	-2.0443	-0.70559
7	10.667	0.11808	0.30423
7	10.7	2.4807	0.86677
7	10.733	4.9559	1.5418
7	10.767	7.656	1.9918
7	10.8	9.9062	1.9918
7	10.833	12.831	1.9918
7	10.867	15.523	2.1736
7	10.9	18.007	2.2168
7	10.933	20.707	2.2168
7	10.967	23.745	2.1043
7	11	26.647	1.8118
7	11.033	29.526	1.7581
7	11.067	32.077	1.3432
7	11.1	34.486	0.85353
7	11.133	37.378	0.41314
7	11.167	40.177	-0.23183
7	11.2	43.096	-0.37084
7	11.233	45.683	-0.48332
7	11.267	48.609	-0.70833
7	11.3	51.362	-0.62365
7	11.333	54.06	-0.598
7	11.367	56.736	-0.46376
7	11.4	59.323	-0.23422
7	11.433	61.893	0.11525
7	11.467	64.447	0.6067
7	11.5	66.974	1.2566
7	11.533	69.433	2.0904
7	11.567	71.838	3.1333
8	4.8333	-427.27	152.44
8	4.8667	-424.47	151.72
8	4.9	-421.62	151.05
8	4.9333	-418.59	150.28
8	4.9667	-415.51	149.54
8	5	-412.22	148.84
8	5.0333	-408.72	148.32
8	5.0667	-405.35	147.78
8	5.1	-401.65	147.29
8	5.1333	-398.29	146.87
8	5.1667	-395.04	146.71
8	5.2	-391.9	146.24
8	5.2333	-388.79	145.54
8	5.2667	-385.64	144.84
8	5.3	-382.73	144.03
8	5.3333	-379.8	142.79
8	5.3667	-376.96	141.75
8	5.4	-373.95	140.29
8	5.4333	-371.07	139.2
8	5.4667	-368.01	137.65
8	5.5	-365.02	136.18
8	5.5333	-361.91	134.61
8	5.5667	-359.33	132.97
8	5.6	-356.31	131.02
8	5.6333	-353.94	129.44
8	5.6667	-351.59	127.54
8	5.7	-349.34	125.96
8	5.7333	-347.15	124.42
8	5.7667	-344.63	123.32
8	5.8	-341.12	120.8
8	5.8333	-339.95	121.16
8	5.8667	-337.49	120.05
8	5.9	-334.95	119.04
8	5.9333	-332.32	117.94
8	5.9667	-329.63	116.94
8	6	-326.72	115.98
8	6.0333	-323.69	115.12
8	6.0667	-320.49	114.26
8	6.1	-317	113.51
8	6.1333	-313.42	112.8
8	6.1667	-310.08	112.21
8	6.2	-306.74	111.62
8	6.2333	-303.74	110.84
8	6.2667	-300.95	110.05
8	6.3	-297.84	108.8
8	6.3333	-295.2	107.84
8	6.3667	-292.59	106.85
8	6.4	-290.08	105.76
8	6.4333	-287.59	104.64
8	6.4667	-285.4	103.29
8	6.5	-283.03	101.81
8	6.5333	-280.3	100.32
8	6.5667	-277.69	98.597
8	6.6	-275.24	96.804
8	6.6333	-272.81	94.908
8	6.6667	-270.37	92.493
8	6.7	-268.33	90.425
8	6.7333	-266.17	88.152
8	6.7667	-264.13	86.151
8	6.8	-261.94	84.323
8	6.8333	-259.21	82.322
8	6.8667	-257.41	81.197
8	6.9	-255.16	79.847
8	6.9333	-253.36	78.497
8	6.9667	-251.34	77.597
8	7	-249.09	76.472
8	7.0333	-246.65	75.16
8	7.0667	-244.59	74.446
8	7.1	-241.88	73.096
8	7.1333	-239.19	72.196
8	7.1667	-236.72	71.132
8	7.2	-233.78	70.396
8	7.2333	-231.08	69.721
8	7.2667	-228.38	69.046
8	7.3	-225.68	68.371
8	7.3333	-223.43	67.471
8	7.3667	-220.73	66.346
8	7.4	-218.48	65.446
8	7.4333	-216.23	64.546
8	7.4667	-214.21	63.196
8	7.5	-211.96	62.071
8	7.5333	-209.96	60.782
8	7.5667	-207.5	59.474
8	7.6	-205.69	58.144
8	7.6333	-203.86	56.895
8	7.6667	-200.71	54.87
8	7.7	-199.02	53.326
8	7.7333	-198.84	51.778
8	7.7667	-197.41	50.056
8	7.8	-194.64	48.173
8	7.8333	-194.46	46.52
8	7.8667	-193.14	44.857
8	7.9	-191.76	43.381
8	7.9333	-190.43	42.166
8	7.9667	-188.93	40.877
8	8	-187.16	39.704
8	8.0333	-184.84	39.007
8	8.0667	-183.38	38.219
8	8.1	-181.92	37.431
8	8.1333	-180.34	36.532
8	8.1667	-178.88	35.969
8	8.2	-177.08	35.294
8	8.2333	-175.39	34.731
8	8.2667	-173.87	34.087
8	8.3	-171.68	33.719
8	8.3333	-169.66	33.494
8	8.3667	-167.63	33.269
8	8.4	-166.46	32.954
8	8.4333	-164.14	32.845
8	8.4667	-161.33	32.819
8	8.5	-158.99	32.774
8	8.5333	-157.5	32.144
8	8.5667	-155.37	31.806
8	8.6	-153.23	31.469
8	8.6333	-151.43	31.019
8	8.6667	-149.63	30.569
8	8.7	-147.83	29.894
8	8.7333	-145.85	29.578
8	8.7667	-145.31	28.409
8	8.8	-142.97	27.598
8	8.8333	-141.88	26.904
8	8.8667	-140.18	26.068
8	8.9	-138.83	25.168
8	8.9333	-136.49	23.863
8	8.9667	-135.9	22.918
8	9	-134.55	21.568
8	9.0333	-132.19	20.331
8	9.0667	-131.21	19.491
8	9.1	-130.73	17.968
8	9.1333	-129.6	17.068
8	9.1667	-128.48	16.168
8	9.2	-127.13	15.268
8	9.2333	-124.99	14.48
8	9.2667	-124.43	13.918
8	9.3	-123.08	13.468
8	9.3333	-121.82	12.641
8	9.3667	-119.81	12.455
8	9.4	-119.41	11.915
8	9.4333	-117.9	11.217
8	9.4667	-116.78	11.217
8	9.5	-115.2	11.217
8	9.5333	-114.08	10.767
8	9.5667	-112.73	10.767
8	9.6	-111.83	11.217
8	9.6333	-110.39	11.037
8	9.6667	-109.58	11.667
8	9.7	-108.68	11.667
8	9.7333	-107.33	11.667
8	9.7667	-106.43	12.117
8	9.8	-105.53	12.117
8	9.8333	-104.4	12.117
8	9.8667	-103.5	11.667
8	9.9	-102.38	11.667
8	9.9333	-101.25	11.442
8	9.9667	-100.35	10.992
8	10	-99.482	10.465
8	10.033	-98.776	10.092
8	10.067	-98.101	9.4173
8	10.1	-97.651	9.1923
8	10.133	-96.976	8.5173
8	10.167	-96.076	7.8422
8	10.2	-95.626	6.9421
8	10.233	-95.175	6.4921
8	10.267	-94.778	5.8303
8	10.3	-94.275	5.142
8	10.333	-94.05	4.917
8	10.367	-93.375	4.242
8	10.4	-92.7	4.017
8	10.433	-92.25	3.5669
8	10.467	-91.8	3.1169
8	10.5	-91.35	2.6669
8	10.533	-90.45	2.4419
8	10.567	-89.55	2.4419
8	10.6	-89.1	2.4419
8	10.633	-88.2	2.2168
8	10.667	-87.525	2.2168
8	10.7	-86.85	2.2168
8	10.733	-85.95	2.2168
8	10.767	-85.05	2.2168
8	10.8	-84.15	2.4419
8	10.833	-83.25	3.1169
8	10.867	-82.201	3.1005
8	10.9	-81.45	3.5669
8	10.933	-80.549	4.017
8	10.967	-79.65	4.467
8	11	-78.524	4.917
8	11.033	-77.399	4.917
8	11.067	-76.274	4.917
8	11.1	-75.119	4.9637
8	11.133	-73.799	4.917
8	11.167	-72.674	5.142
8	11.2	-71.324	5.142
8	11.233	-70.199	4.692
8	11.267	-68.779	4.3631
8	11.3	-67.499	4.017
8	11.333	-66.149	3.5669
8	11.367	-64.799	3.1169
8	11.4	-63.673	2.4419
8	11.433	-62.548	1.5418
8	11.467	-61.198	0.64175
8	11.5	-59.848	-0.48332
8	11.533	-58.498	-1.3834
8	11.567	-56.923	-2.5084
8	11.6	-54.898	-3.6335
8	11.633	-53.548	-4.5336
8	11.667	-51.973	-5.4336
8	11.7	-50.398	-6.1087
8	11.733	-48.597	-7.0087
8	11.767	-46.797	-7.4588
8	11.8	-45.222	-8.1338
8	11.833	-43.647	-8.3588
8	11.867	-42.072	-8.5838
8	11.9	-40.272	-8.8088
8	11.933	-38.922	-8.8088
8	11.967	-37.122	-9.0339
8	12	-35.322	-8.5838
8	12.033	-33.522	-8.1338
8	12.067	-31.721	-8.1338
8	12.1	-29.921	-7.4588
8	12.133	-28.121	-6.7837
8	12.167	-26.321	-6.1087
8	12.2	-24.296	-5.2086
8	12.233	-22.496	-4.7586
8	12.267	-20.246	-3.8585
8	12.3	-18.221	-3.4085
8	12.333	-16.421	-3.1835
8	12.367	-14.62	-2.7335
8	12.4	-12.82	-2.5084
8	12.433	-11.02	-2.5084
8	12.467	-9.22	-2.0584
8	12.5	-7.1949	-2.2834
8	12.533	-5.6198	-1.8334
8	12.567	-3.8197	-2.2834
8	12.6	-2.0196	-2.7335
8	12.633	-0.44448	-3.1835
8	12.667	1.3556	-3.6335
8	12.7	3.6058	-4.3086
8	12.733	5.8559	-5.2086
8	12.767	8.1061	-6.1087
8	12.8	10.806	-6.7837
8	12.833	13.056	-7.0087
8	12.867	15.531	-7.4588
8	12.9	18.007	-7.6838
8	12.933	20.482	-7.6838
8	12.967	22.732	-7.6838
8	13	25.432	-7.6838
8	13.033	27.682	-7.2337
8	13.067	30.157	-7.4588
8	13.1	32.858	-6.7837
8	13.133	35.558	-6.5587
8	13.167	38.258	-5.8837
8	13.2	40.958	-4.9836
8	13.233	44.108	-4.0835
8	13.267	47.033	-3.1835
8	13.3	50.301	-2.1303
8	13.333	54.009	-0.93335
8	13.367	57.616	0.036588
8	13.4	61.068	0.91574
8	13.433	64.408	1.7263
8	13.467	67.633	2.4477
8	13.5	70.874	3.1936
9	4.9333	-426.74	107.89
9	4.9667	-423.8	107.11
9	5	-420.71	106.3
9	5.0333	-417.5	105.43
9	5.0667	-414.25	104.56
9	5.1	-411.07	103.83
9	5.1333	-408.08	103.2
9	5.1667	-405.33	102.84
9	5.2	-402.61	102.6
9	5.2333	-400.07	102.35
9	5.2667	-397.54	101.18
9	5.3	-395	100.05
9	5.3333	-392.33	99.018
9	5.3667	-390.21	97.533
9	5.4	-387.51	96.513
9	5.4333	-384.67	95.201
9	5.4667	-381.92	93.745
9	5.5	-379.14	91.998
9	5.5333	-376.49	90.737
9	5.5667	-373.74	88.622
9	5.6	-371.44	86.775
9	5.6333	-369.03	85.658
9	5.6667	-366.99	84.347
9	5.7	-365.15	82.637
9	5.7333	-363.4	82.054
9	5.7667	-361.48	80.859
9	5.8	-359.77	80.139
9	5.8333	-357.86	79.127
9	5.8667	-356.12	77.475
9	5.9	-353.63	76.777
9	5.9333	-351.36	75.75
9	5.9667	-348.55	75.053
9	6	-346.16	74.247
9	6.0333	-343.66	73.393
9	6.0667	-340.98	72.413
9	6.1	-338.96	71.566
9	6.1333	-336.23	71.141
9	6.1667	-333.9	70.044
9	6.2	-331.57	69.001
9	6.2333	-329.01	68.03
9	6.2667	-326.2	66.649
9	6.3	-323.7	64.726
9	6.3333	-320.87	63.646
9	6.3667	-318.21	61.531
9	6.4	-315.58	60.158
9	6.4333	-312.94	58.11
9	6.4667	-310.2	56.546
9	6.5	-307.83	54.831
9	6.5333	-305.5	53.273
9	6.5667	-303.24	51.654
9	6.6	-300.98	50.224
9	6.6333	-298.86	48.848
9	6.6667	-296.58	47.201
9	6.7	-294.34	46.612
9	6.7333	-292.11	45.51
9	6.7667	-290.25	44.797
9	6.8	-287.91	43.818
9	6.8333	-285.68	42.792
9	6.8667	-283.12	42.031
9	6.9	-280.59	41.594
9	6.9333	-278.11	40.694
9	6.9667	-275.5	40.064
9	7	-273.16	40.244
9	7.0333	-270.69	39.794
9	7.0667	-268.44	39.569
9	7.1	-265.96	39.119
9	7.1333	-263.94	38.444
9	7.1667	-261.69	37.769
9	7.2	-259.21	36.194
9	7.2333	-257.19	35.969
9	7.2667	-254.48	34.521
9	7.3	-252.91	33.944
9	7.3333	-250.66	33.044
9	7.3667	-248.41	31.694
9	7.4	-246.16	30.794
9	7.4333	-244.13	29.444
9	7.4667	-241.88	28.093
9	7.5	-240.09	27.193
9	7.5333	-238.2	25.601
9	7.5667	-236.48	24.943
9	7.6	-234.91	24.268
9	7.6333	-233.33	23.593
9	7.6667	-231.53	22.918
9	7.7	-229.73	22.243
9	7.7333	-228.38	21.793
9	7.7667	-226.58	21.343
9	7.8	-224.78	20.668
9	7.8333	-223.21	20.443
9	7.8667	-221.63	20.218
9	7.9	-219.83	19.993
9	7.9333	-218.48	19.993
9	7.9667	-217.13	19.993
9	8	-215.66	19.924
9	8.0333	-214.58	19.932
9	8.0667	-213.53	20.218
9	8.1	-212.41	19.993
9	8.1333	-210.65	19.228
9	8.1667	-209.26	18.868
9	8.2	-208.13	18.643
9	8.2333	-207.01	18.193
9	8.2667	-205.37	17.539
9	8.3	-204.08	17.293
9	8.3333	-202.74	16.738
9	8.3667	-201.38	15.943
9	8.4	-200.03	15.043
9	8.4333	-198.68	14.143
9	8.4667	-197.49	14.103
9	8.5	-196.21	12.568
9	8.5333	-194.98	11.898
9	8.5667	-193.73	11.217
9	8.6	-192.61	10.767
9	8.6333	-191.05	11.06
9	8.6667	-189.79	10.655
9	8.7	-188.56	9.4173
9	8.7333	-187.05	10.07
9	8.7667	-185.51	9.4865
9	8.8	-184.51	8.5173
9	8.8333	-182.93	8.5173
9	8.8667	-181.36	8.5173
9	8.9	-180.01	8.5173
9	8.9333	-178.43	8.5173
9	8.9667	-176.86	9.1923
9	9	-175.73	9.1923
9	9.0333	-174.25	10.137
9	9.0667	-173.03	9.1923
9	9.1	-171.48	10.16
9	9.1333	-170.1	9.1923
9	9.1667	-168.75	8.9673
9	9.2	-167.41	8.5173
9	9.2333	-165.83	8.2922
9	9.2667	-164.25	7.6172
9	9.3	-162.91	7.1672
9	9.3333	-161.33	6.7171
9	9.3667	-160.43	6.0421
9	9.4	-159.08	5.367
9	9.4333	-157.73	4.692
9	9.4667	-156.83	3.7919
9	9.5	-155.93	3.3419
9	9.5333	-154.58	2.6669
9	9.5667	-153.45	2.2168
9	9.6	-152.33	1.9918
9	9.6333	-150.98	1.3168
9	9.6667	-149.85	1.3168
9	9.7	-148.73	1.0918
9	9.7333	-147.38	1.0918
9	9.7667	-146.48	1.0918
9	9.8	-145.69	1.603
9	9.8333	-144.68	1.3168
9	9.8667	-143.78	1.3168
9	9.9	-142.88	1.3168
9	9.9333	-141.98	1.5418
9	9.9667	-141.08	1.5418
9	10	-140.18	1.3168
9	10.033	-139.28	0.86677
9	10.067	-138.57	0.74684
9	10.1	-137.48	-0.03329
9	10.133	-136.58	-0.48332
9	10.167	-135.68	-0.70833
9	10.2	-134.78	-1.3834
9	10.233	-133.88	-2.0584
9	10.267	-132.98	-2.7335
9	10.3	-132.25	-2.9452
9	10.333	-131.4	-4.0835
9	10.367	-130.95	-4.9836
9	10.4	-130.5	-5.6586
9	10.433	-129.97	-5.6206
9	10.467	-129.6	-6.7837
9	10.5	-128.94	-6.6892
9	10.533	-128.25	-7.2337
9	10.567	-127.8	-7.6838
9	10.6	-127.53	-7.286
9	10.633	-126.9	-7.9088
9	10.667	-126.38	-7.5127
9	10.7	-126	-8.1338
9	10.733	-125.44	-7.477
9	10.767	-124.91	-7.3719
9	10.8	-124.2	-7.2337
9	10.833	-123.75	-6.7837
9	10.867	-123.53	-6.3337
9	10.9	-122.85	-5.8837
9	10.933	-122.4	-5.6586
9	10.967	-121.95	-4.9836
9	11	-120.83	-4.5336
9	11.033	-119.93	-4.3086
9	11.067	-119.03	-4.0835
9	11.1	-118.13	-4.0835
9	11.133	-117	-4.0835
9	11.167	-116.1	-4.0835
9	11.2	-114.75	-4.3086
9	11.233	-113.4	-4.5336
9	11.267	-112.05	-4.9836
9	11.3	-110.93	-5.6586
9	11.333	-109.58	-5.8837
9	11.367	-108	-6.7837
9	11.4	-107.02	-7.1014
9	11.433	-105.75	-8.1338
9	11.467	-104.4	-8.8088
9	11.5	-103.18	-8.7876
9	11.533	-101.9	-9.1636
9	11.567	-100.8	-9.9339
9	11.6	-99.541	-9.6639
9	11.633	-98.326	-9.7089
9	11.667	-96.953	-9.7764
9	11.7	-95.565	-10.012
9	11.733	-94.275	-10.384
9	11.767	-93.195	-9.3939
9	11.8	-91.87	-9.155
9	11.833	-90.495	-8.7189
9	11.867	-89.438	-8.6963
9	11.9	-88.313	-8.4713
9	11.933	-87.023	-8.0992
9	11.967	-85.68	-8.2238
9	12	-84.461	-8.3415
9	12.033	-83.025	-8.8089
9	12.067	-81.72	-8.7189
9	12.1	-80.352	-8.9902
9	12.133	-79.019	-9.3939
9	12.167	-77.743	-9.9075
9	12.2	-76.417	-10.318
9	12.233	-75.341	-10.814
9	12.267	-73.994	-11.326
9	12.3	-73.124	-11.734
9	12.333	-71.816	-12.349
9	12.367	-70.874	-12.634
9	12.4	-69.835	-12.842
9	12.433	-68.903	-12.787
9	12.467	-68.174	-12.859
9	12.5	-67.274	-12.859
9	12.533	-66.256	-12.818
9	12.567	-65.382	-12.762
9	12.6	-64.608	-12.582
9	12.633	-63.829	-12.288
9	12.667	-63.087	-11.701
9	12.7	-62.396	-11.272
9	12.733	-61.674	-10.604
9	12.767	-61.027	-10.026
9	12.8	-60.326	-9.5356
9	12.833	-59.718	-9.0079
9	12.867	-59.173	-8.5839
9	12.9	-58.152	-8.4281
9	12.933	-57.305	-8.2275
9	12.967	-56.428	-8.0438
9	13	-55.434	-7.8914
9	13.033	-54.673	-7.6838
9	13.067	-53.462	-7.6772
9	13.1	-52.267	-7.5799
9	13.133	-51.235	-7.4678
9	13.167	-50.086	-7.7011
9	13.2	-49.117	-7.8049
9	13.233	-48.26	-7.7963
9	13.267	-47.022	-8.1338
9	13.3	-45.88	-8.7223
9	13.333	-44.565	-8.9349
9	13.367	-43.535	-9.1464
9	13.4	-42.212	-9.5077
9	13.433	-41.172	-9.7089
9	13.467	-39.667	-9.8543
9	13.5	-38.568	-10.5
9	13.533	-37.226	-10.453
9	13.567	-35.772	-10.159
9	13.6	-34.422	-10.159
9	13.633	-32.959	-10.046
9	13.667	-31.384	-9.8214
9	13.7	-29.809	-9.5964
9	13.733	-28.234	-9.3714
9	13.767	-26.546	-9.0339
9	13.8	-25.052	-9.2037
9	13.833	-23.283	-8.2463
9	13.867	-21.483	-7.5713
9	13.9	-19.683	-7.1212
9	13.933	-17.77	-6.5587
9	13.967	-16.23	-6.5068
9	14	-14.283	-5.5462
9	14.033	-12.595	-5.4337
9	14.067	-10.951	-5.6906
9	14.1	-8.8274	-5.0596
9	14.133	-7.0598	-5.4787
9	14.167	-5.0347	-5.4787
9	14.2	-2.8071	-4.8711
9	14.233	-0.44445	-4.9836
9	14.267	1.8057	-4.9836
9	14.3	3.7858	-6.0187
9	14.333	6.0938	-6.4698
9	14.367	8.3484	-6.0221
9	14.4	10.446	-7.1887
9	14.433	12.876	-7.5488
9	14.467	15.419	-6.8962
9	14.5	17.602	-7.7738
9	14.533	20.257	-7.0087
9	14.567	22.732	-6.7837
9	14.6	24.847	-7.4138
9	14.633	27.36	-6.338
9	14.667	29.82	-6.2212
9	14.7	33.083	-6.3337
9	14.733	34.566	-5.1847
9	14.767	37.853	-5.3436
9	14.8	40.193	-4.7136
9	14.833	41.543	-4.2737
9	14.867	45.413	-3.2735
9	14.9	47.934	-2.5084
9	14.933	48.974	-2.0628
9	14.967	51.676	-1.6053
9	15	54.288	-1.2506
9	15.033	56.892	-0.97054
9	15.067	59.526	-0.80826
9	15.1	62.208	-0.66315
9	15.133	64.928	-0.59242
9	15.167	67.705	-0.58539
9	15.2	70.606	-0.62346
10	5.3	-426.87	227.85
10	5.3333	-424.19	226.87
10	5.3667	-421.45	225.89
10	5.4	-418.56	224.84
10	5.4333	-415.47	223.73
10	5.4667	-412.3	222.61
10	5.5	-409.2	221.56
10	5.5333	-406.14	220.71
10	5.5667	-402.86	219.79
10	5.6	-399.65	218.85
10	5.6333	-396.78	218.28
10	5.6667	-394.19	218.01
10	5.7	-391.51	217.27
10	5.7333	-388.91	216.61
10	5.7667	-386.33	215.69
10	5.8	-383.56	214.65
10	5.8333	-380.6	213.57
10	5.8667	-377.52	212.47
10	5.9	-374.42	211.25
10	5.9333	-371.28	209.97
10	5.9667	-368.3	208.87
10	6	-364.92	207.16
10	6.0333	-362.15	205.52
10	6.0667	-358.62	204.18
10	6.1	-355.61	202.52
10	6.1333	-353.04	201.13
10	6.1667	-350.28	199.53
10	6.2	-348.1	198.52
10	6.2333	-345.73	197.59
10	6.2667	-343.46	196.9
10	6.3	-341.22	196.47
10	6.3333	-339.09	195.89
10	6.3667	-336.65	195.18
10	6.4	-334.18	194.41
10	6.4333	-331.69	193.6
10	6.4667	-329.09	192.42
10	6.5	-326.2	191.47
10	6.5333	-323.08	189.98
10	6.5667	-319.68	188.74
10	6.6	-316.4	187.67
10	6.6333	-313.68	186.22
10	6.6667	-310.54	185.12
10	6.7	-307.54	184.57
10	6.7333	-305.04	183.91
10	6.7667	-302.39	182.91
10	6.8	-299.92	182.14
10	6.8333	-297.64	181.42
10	6.8667	-295.43	180.39
10	6.9	-293.01	179.62
10	6.9333	-290.81	178.9
10	6.9667	-288.69	177.73
10	7	-286.02	177.18
10	7.0333	-283.38	176.11
10	7.0667	-281.04	175.03
10	7.1	-278.22	173.34
10	7.1333	-275.52	172.22
10	7.1667	-272.71	170.98
10	7.2	-270.32	169.31
10	7.2333	-267.87	167.49
10	7.2667	-265.41	166.44
10	7.3	-263.01	165.1
10	7.3333	-260.79	163.78
10	7.3667	-258.54	162.88
10	7.4	-256.17	162.09
10	7.4333	-253.47	161.38
10	7.4667	-250.96	160.52
10	7.5	-249.04	159.09
10	7.5333	-246.26	158.19
10	7.5667	-243.71	156.91
10	7.6	-241.1	156.01
10	7.6333	-238.73	154.55
10	7.6667	-235.7	153.31
10	7.7	-233.33	152.08
10	7.7333	-230.59	150.77
10	7.7667	-227.93	149.6
10	7.8	-225.56	148.72
10	7.8333	-223.03	147.91
10	7.8667	-221.18	147.35
10	7.9	-218.71	146.45
10	7.9333	-216.91	145.55
10	7.9667	-215.56	144.43
10	8	-213.53	143.75
10	8.0333	-211.32	142.93
10	8.0667	-209.59	142.06
10	8.1	-208.13	141.05
10	8.1333	-205.32	139.81
10	8.1667	-203.41	138.8
10	8.2	-201.16	137.45
10	8.2333	-199.66	135.81
10	8.2667	-197.78	134.53
10	8.3	-195.85	132.46
10	8.3333	-193.73	131.6
10	8.3667	-191.37	129.46
10	8.4	-190.13	128.22
10	8.4333	-188.18	126.08
10	8.4667	-185.97	124.74
10	8.5	-184.71	123.14
10	8.5333	-183.02	121.94
10	8.5667	-181.4	120.66
10	8.6	-178.99	119.79
10	8.6333	-177.98	119.45
10	8.6667	-176.62	117.68
10	8.7	-174.49	116.64
10	8.7333	-173.52	115.41
10	8.7667	-172.09	114.18
10	8.8	-170.33	113.6
10	8.8333	-168.53	112.25
10	8.8667	-166.73	111.12
10	8.9	-164.93	110.22
10	8.9333	-163.35	109.32
10	8.9667	-161.78	108.65
10	9	-159.98	108.2
10	9.0333	-158.13	106.81
10	9.0667	-156.38	106.85
10	9.1	-154.58	105.95
10	9.1333	-153	105.5
10	9.1667	-151.43	104.6
10	9.2	-149.85	103.7
10	9.2333	-148.28	102.8
10	9.2667	-146.93	101.9
10	9.3	-145.35	100.77
10	9.3333	-144	100.1
10	9.3667	-142.65	99.198
10	9.4	-141.53	97.848
10	9.4333	-139.95	96.723
10	9.4667	-139.05	95.373
10	9.5	-137.7	94.248
10	9.5333	-136.8	92.673
10	9.5667	-135.9	91.097
10	9.6	-135	89.747
10	9.6333	-134.1	87.947
10	9.6667	-133.2	86.372
10	9.7	-132.53	84.797
10	9.7333	-131.18	82.997
10	9.7667	-130.28	81.647
10	9.8	-129.15	79.847
10	9.8333	-128.03	78.722
10	9.8667	-126.68	76.922
10	9.9	-125.1	75.796
10	9.9333	-123.75	74.446
10	9.9667	-122.63	73.321
10	10	-121.28	72.646
10	10.033	-119.93	71.746
10	10.067	-118.58	70.846
10	10.1	-117.23	70.396
10	10.133	-115.61	69.351
10	10.167	-114.3	68.821
10	10.2	-112.73	68.146
10	10.233	-110.93	67.246
10	10.267	-109.58	66.796
10	10.3	-107.78	66.346
10	10.333	-106.2	65.896
10	10.367	-104.85	65.446
10	10.4	-103.28	65.221
10	10.433	-101.93	64.771
10	10.467	-100.58	64.096
10	10.5	-99.451	63.646
10	10.533	-98.551	63.196
10	10.567	-97.426	62.521
10	10.6	-96.525	62.071
10	10.633	-95.659	61.536
10	10.667	-94.95	61.171
10	10.7	-94.275	60.721
10	10.733	-93.6	60.27
10	10.767	-92.7	59.821
10	10.8	-92.025	58.92
10	10.833	-91.8	58.245
10	10.867	-90.9	57.57
10	10.9	-90.45	56.67
10	10.933	-89.775	55.77
10	10.967	-89.325	55.095
10	11	-89.1	54.42
10	11.033	-88.65	53.07
10	11.067	-88.2	51.945
10	11.1	-87.75	51.045
10	11.133	-87.3	49.92
10	11.167	-86.85	48.57
10	11.2	-86.4	46.995
[truncated: 11,802 more rows]
