# Supplementary material for: A system for efficient egress scheduling during mass events and small-scale experimental demonstration
Source: R Soc Open Sci. 2020 Dec 9;7(12):201465. doi: 10.1098/rsos.201465 (PMC7813256; doi:10.1098/rsos.201465)
Supplement: Experimental data [file rsos201465supp5.zip › experimental_data/data/Asymmetric02.csv]

ped. #	time (s)	x (cm)	y (cm)
1	3.5667	-426.29	147.11
1	3.6	-422.36	146.64
1	3.6333	-418.44	146.32
1	3.6667	-414.49	146.11
1	3.7	-410.45	145.81
1	3.7333	-406.26	145.44
1	3.7667	-401.37	144.82
1	3.8	-396.5	144.48
1	3.8333	-391.52	143.98
1	3.8667	-386.68	143.64
1	3.9	-382.29	143.3
1	3.9333	-377.34	142.85
1	3.9667	-372.83	142.52
1	4	-368.57	142.63
1	4.0333	-364.22	142.72
1	4.0667	-360.02	142.63
1	4.1	-355.85	142.51
1	4.1333	-351.59	142.02
1	4.1667	-347.42	141.28
1	4.2	-343.37	140.6
1	4.2333	-338.9	139.71
1	4.2667	-334.59	138.57
1	4.3	-330.09	137.22
1	4.3333	-325.59	135.88
1	4.3667	-320.87	134.75
1	4.4	-316.36	133.18
1	4.4333	-311.86	131.38
1	4.4667	-307.81	130.03
1	4.5	-303.63	128.56
1	4.5333	-299.71	127.33
1	4.5667	-295.26	126.23
1	4.6	-291.16	125.53
1	4.6333	-287.34	124.63
1	4.6667	-283.17	123.66
1	4.7	-279.08	123.03
1	4.7333	-274.69	121.83
1	4.7667	-270.46	120.8
1	4.8	-265.96	119.45
1	4.8333	-261.46	118.32
1	4.8667	-256.96	117.2
1	4.9	-252.46	116.3
1	4.9333	-247.74	115.17
1	4.9667	-243.46	114.5
1	5	-238.96	113.6
1	5.0333	-234.91	112.92
1	5.0667	-230.63	111.57
1	5.1	-226.76	110.36
1	5.1333	-222.86	109.11
1	5.1667	-218.82	107.64
1	5.2	-214.88	105.95
1	5.2333	-210.83	104.6
1	5.2667	-206.78	102.8
1	5.3	-202.73	100.55
1	5.3333	-198.68	98.748
1	5.3667	-194.41	96.498
1	5.4	-190.13	94.248
1	5.4333	-186.08	91.998
1	5.4667	-181.58	89.972
1	5.5	-177.64	87.835
1	5.5333	-173.03	85.697
1	5.5667	-168.98	83.672
1	5.6	-164.48	81.872
1	5.6333	-160.43	80.297
1	5.6667	-156.15	78.497
1	5.7	-151.65	76.697
1	5.7333	-147.6	74.896
1	5.7667	-143.55	73.096
1	5.8	-139.28	71.296
1	5.8333	-135	69.721
1	5.8667	-130.73	68.146
1	5.9	-126.23	67.021
1	5.9333	-121.95	65.896
1	5.9667	-117.9	64.321
1	6	-113.4	62.746
1	6.0333	-109.35	61.396
1	6.0667	-105.3	59.596
1	6.1	-101.7	57.795
1	6.1333	-97.876	55.77
1	6.1667	-94.05	53.97
1	6.2	-90.45	51.72
1	6.2333	-86.85	49.695
1	6.2667	-83.025	47.445
1	6.3	-78.974	44.969
1	6.3333	-75.374	42.494
1	6.3667	-71.324	39.794
1	6.4	-67.499	37.094
1	6.4333	-63.449	34.844
1	6.4667	-59.488	32.189
1	6.5	-55.573	29.894
1	6.5333	-51.523	27.868
1	6.5667	-47.472	26.293
1	6.6	-43.422	24.493
1	6.6333	-39.597	22.918
1	6.6667	-35.997	21.793
1	6.7	-32.172	19.993
1	6.7333	-28.346	18.868
1	6.7667	-24.611	17.923
1	6.8	-20.921	16.618
1	6.8333	-17.113	15.579
1	6.8667	-13.388	14.724
1	6.9	-9.8951	13.918
1	6.9333	-5.8448	13.018
1	6.9667	-1.7946	12.117
1	7	2.0307	11.442
1	7.0333	6.306	10.767
1	7.0667	10.244	9.5298
1	7.1	14.632	8.5173
1	7.1333	18.232	7.6172
1	7.1667	22.282	6.7171
1	7.2	26.107	5.8171
1	7.2333	29.482	4.917
1	7.2667	33.308	4.242
1	7.3	37.059	2.9264
1	7.3333	40.913	2.0818
1	7.3667	44.783	1.0918
1	7.4	49.059	0.19172
1	7.4333	53.391	-0.79304
1	7.4667	57.737	-1.648
1	7.5	62.199	-2.2953
1	7.5333	66.721	-2.7316
1	7.5667	71.24	-2.9806
2	3.8	-430.28	250.53
2	3.8333	-425.92	249.15
2	3.8667	-421.9	247.8
2	3.9	-418.02	246.53
2	3.9333	-414.09	245.29
2	3.9667	-410.42	244.33
2	4	-406.82	243.88
2	4.0333	-403.22	242.98
2	4.0667	-399.62	242.53
2	4.1	-396.02	241.86
2	4.1333	-391.97	241.18
2	4.1667	-387.47	240.28
2	4.2	-382.52	239.16
2	4.2333	-377.79	238.26
2	4.2667	-373.52	236.46
2	4.3	-368.57	235.11
2	4.3333	-364.07	233.98
2	4.3667	-360.12	233.03
2	4.4	-355.74	231.96
2	4.4333	-352.14	231.28
2	4.4667	-348.09	230.61
2	4.5	-344.27	229.93
2	4.5333	-340.67	229.26
2	4.5667	-336.84	228.36
2	4.6	-333.46	227.46
2	4.6333	-330.39	226.24
2	4.6667	-326.12	224.22
2	4.7	-321.76	222.28
2	4.7333	-317.71	219.81
2	4.7667	-313.44	217.78
2	4.8	-309.6	216.03
2	4.8333	-305.2	213.24
2	4.8667	-300.84	210.81
2	4.9	-297.85	209.4
2	4.9333	-293.86	206.98
2	4.9667	-290.48	204.98
2	5	-286.66	202.93
2	5.0333	-283.29	201.58
2	5.0667	-280.06	200.09
2	5.1	-276.54	198.88
2	5.1333	-272.71	197.75
2	5.1667	-268.89	196.85
2	5.2	-265.06	195.5
2	5.2333	-261.01	194.38
2	5.2667	-256.74	192.8
2	5.3	-252.69	191
2	5.3333	-248.61	189.52
2	5.3667	-244.36	187.18
2	5.4	-240.48	185.78
2	5.4333	-236.26	183.58
2	5.4667	-232.33	182.28
2	5.5	-228.42	180.94
2	5.5333	-224.41	179.54
2	5.5667	-220.51	177.95
2	5.6	-216.23	176.6
2	5.6333	-212.63	175.25
2	5.6667	-208.81	173.45
2	5.7	-205.43	171.43
2	5.7333	-201.83	168.95
2	5.7667	-198.46	166.7
2	5.8	-194.77	164.55
2	5.8333	-191.26	161.75
2	5.8667	-187.88	159.5
2	5.9	-184.51	156.8
2	5.9333	-181.36	153.88
2	5.9667	-177.76	151.18
2	6	-174.6	148.48
2	6.0333	-171.23	145.55
2	6.0667	-168.08	142.63
2	6.1	-164.81	140.18
2	6.1333	-161.78	137.68
2	6.1667	-158.4	135.43
2	6.2	-155.03	133.4
2	6.2333	-151.65	131.38
2	6.2667	-148.05	129.35
2	6.3	-145.13	127.55
2	6.3333	-141.98	125.53
2	6.3667	-138.83	123.5
2	6.4	-135.32	121.88
2	6.4333	-132.28	119.81
2	6.4667	-129.02	117.69
2	6.5	-125.89	115.51
2	6.5333	-122.85	113.6
2	6.5667	-119.57	111.62
2	6.6	-116.37	109.68
2	6.6333	-113.22	107.66
2	6.6667	-110.16	105.68
2	6.7	-107.17	103.69
2	6.7333	-104.29	101.34
2	6.7667	-101.7	99.198
2	6.8	-99.001	96.498
2	6.8333	-96.413	94.585
2	6.8667	-93.938	92.11
2	6.9	-91.575	89.747
2	6.9333	-89.394	86.926
2	6.9667	-86.962	84.684
2	7	-84.825	81.647
2	7.0333	-83.025	78.947
2	7.0667	-81.337	76.134
2	7.1	-79.379	73.006
2	7.1333	-77.538	70.154
2	7.1667	-75.824	67.471
2	7.2	-73.799	65.221
2	7.2333	-71.819	62.386
2	7.2667	-69.749	60.045
2	7.3	-67.547	57.821
2	7.3333	-65.699	55.77
2	7.3667	-63.786	53.408
2	7.4	-61.648	51.27
2	7.4333	-59.848	49.245
2	7.4667	-58.048	46.995
2	7.5	-56.248	45.195
2	7.5333	-54.223	43.169
2	7.5667	-52.288	41.324
2	7.6	-50.623	39.569
2	7.6333	-48.373	37.769
2	7.6667	-46.122	35.969
2	7.7	-43.872	34.394
2	7.7333	-41.397	32.594
2	7.7667	-39.147	30.794
2	7.8	-36.897	28.544
2	7.8333	-34.647	26.743
2	7.8667	-32.846	24.943
2	7.9	-31.046	22.693
2	7.9333	-29.021	20.893
2	7.9667	-26.771	18.868
2	8	-24.521	17.518
2	8.0333	-21.821	16.393
2	8.0667	-18.783	15.605
2	8.1	-15.97	14.818
2	8.1333	-13.27	14.368
2	8.1667	-10.57	13.918
2	8.2	-8.095	13.693
2	8.2333	-6.0698	13.468
2	8.2667	-3.8197	13.468
2	8.3	-1.5696	13.468
2	8.3333	1.1086	13.215
2	8.3667	3.8308	12.793
2	8.4	6.981	12.342
2	8.4333	10.356	11.667
2	8.4667	13.506	10.767
2	8.5	17.107	10.317
2	8.5333	20.206	9.4797
2	8.5667	23.632	8.9673
2	8.6	26.557	7.6172
2	8.6333	29.257	6.7171
2	8.6667	32.408	5.8171
2	8.7	35.558	4.917
2	8.7333	38.708	4.242
2	8.7667	42.038	3.6569
2	8.8	45.683	3.3419
2	8.8333	49.284	2.8919
2	8.8667	53.114	2.7759
2	8.9	56.825	2.7986
2	8.9333	60.43	2.9249
2	8.9667	63.802	3.1507
2	9	66.974	3.4552
2	9.0333	69.937	3.866
2	9.0667	73.032	4.3471
3	3.8333	-427.27	98.896
3	3.8667	-424.19	98.973
3	3.9	-421.05	99.126
3	3.9333	-417.83	99.258
3	3.9667	-414.4	99.354
3	4	-410.8	99.393
3	4.0333	-407.05	99.423
3	4.0667	-403.31	99.693
3	4.1	-399.39	99.873
3	4.1333	-395.12	100.32
3	4.1667	-391.36	100.11
3	4.2	-387.92	100.55
3	4.2333	-383.64	101
3	4.2667	-379.82	101.22
3	4.3	-376.22	101.9
3	4.3333	-372.62	102.12
3	4.3667	-369.02	101.9
3	4.4	-365.42	101.9
3	4.4333	-362.27	101.45
3	4.4667	-359.16	100.86
3	4.5	-355.29	100.32
3	4.5333	-351.69	99.423
3	4.5667	-348.3	98.565
3	4.6	-344.27	97.848
3	4.6333	-340.67	96.809
3	4.6667	-336.62	95.823
3	4.7	-333.24	94.698
3	4.7333	-330.16	93.469
3	4.7667	-327.17	92.222
3	4.8	-324.01	91.323
3	4.8333	-320.73	90.164
3	4.8667	-317.26	89.522
3	4.9	-313.89	88.847
3	4.9333	-310.63	88.06
3	4.9667	-306.91	87.497
3	5	-303.54	86.822
3	5.0333	-299.57	86.465
3	5.0667	-295.62	85.706
3	5.1	-291.39	84.797
3	5.1333	-287	83.784
3	5.1667	-282.51	82.928
3	5.2	-278.11	82.547
3	5.2333	-273.61	81.872
3	5.2667	-269.34	81.422
3	5.3	-264.84	80.972
3	5.3333	-260.56	80.522
3	5.3667	-256.37	79.604
3	5.4	-252.01	78.947
3	5.4333	-248.3	77.709
3	5.4667	-244.25	76.359
3	5.5	-240.31	74.896
3	5.5333	-236.48	73.321
3	5.5667	-232.43	71.746
3	5.6	-228.38	69.946
3	5.6333	-224.33	67.921
3	5.6667	-220.28	66.346
3	5.7	-216.46	64.096
3	5.7333	-212.41	62.296
3	5.7667	-208.81	60.045
3	5.8	-204.74	57.68
3	5.8333	-201.16	55.995
3	5.8667	-197.11	53.745
3	5.9	-193.06	52.17
3	5.9333	-189.43	50.406
3	5.9667	-185.41	49.695
3	6	-181.36	48.345
3	6.0333	-177.31	46.995
3	6.0667	-173.25	46.095
3	6.1	-169.26	44.413
3	6.1333	-164.71	43.394
3	6.1667	-160.66	42.044
3	6.2	-156.38	40.919
3	6.2333	-152.55	40.019
3	6.2667	-148.73	38.894
3	6.3	-144.68	37.994
3	6.3333	-140.63	37.094
3	6.3667	-136.58	36.194
3	6.4	-132.87	34.956
3	6.4333	-129.15	33.719
3	6.4667	-125.55	32.144
3	6.5	-121.77	30.704
3	6.5333	-118.35	29.219
3	6.5667	-114.75	27.643
3	6.6	-111.15	25.843
3	6.6333	-107.55	24.043
3	6.6667	-103.95	22.468
3	6.7	-100.58	20.443
3	6.7333	-97.201	18.868
3	6.7667	-94.05	17.293
3	6.8	-91.125	15.493
3	6.8333	-87.525	13.693
3	6.8667	-84.127	11.6
3	6.9	-80.325	10.092
3	6.9333	-76.499	8.7423
3	6.9667	-72.847	7.5826
3	7	-68.961	6.6046
3	7.0333	-65.249	5.8171
3	7.0667	-61.463	5.0758
3	7.1	-57.598	4.467
3	7.1333	-53.742	3.6445
3	7.1667	-49.948	3.3419
3	7.2	-45.897	3.3419
3	7.2333	-42.645	3.2103
3	7.2667	-39.283	2.8337
3	7.3	-35.682	2.9369
3	7.3333	-32.098	3.0199
3	7.3667	-28.121	3.3419
3	7.4	-24.521	2.8919
3	7.4333	-20.471	2.8919
3	7.4667	-16.735	2.6219
3	7.5	-12.586	2.0548
3	7.5333	-8.7008	1.8707
3	7.5667	-4.9448	1.0918
3	7.6	-1.5497	0.60868
3	7.6333	1.9407	0.37172
3	7.6667	5.3609	-0.16832
3	7.7	8.885	-0.8641
3	7.7333	12.291	-1.2034
3	7.7667	15.869	-2.1709
3	7.8	19.552	-2.7546
3	7.8333	23.632	-2.7335
3	7.8667	27.601	-3.8512
3	7.9	31.958	-4.0835
3	7.9333	36.458	-3.8585
3	7.9667	40.283	-4.0836
3	8	44.042	-3.7762
3	8.0333	47.934	-3.6335
3	8.0667	51.759	-3.6335
3	8.1	55.508	-3.4505
3	8.1333	59.157	-3.1807
3	8.1667	62.768	-2.8263
3	8.2	66.224	-2.372
3	8.2333	69.729	-1.8632
3	8.2667	73.526	-1.2803
4	3.9667	-429.12	165.84
4	4	-425.79	165.28
4	4.0333	-422.44	164.7
4	4.0667	-419.02	164.12
4	4.1	-415.72	163.54
4	4.1333	-412.71	163.07
4	4.1667	-409.83	162.7
4	4.2	-407.09	162.34
4	4.2333	-404.39	161.89
4	4.2667	-401.42	161.08
4	4.3	-398.4	159.91
4	4.3333	-395.86	158.72
4	4.3667	-392.78	157.88
4	4.4	-389.9	156.67
4	4.4333	-386.89	155.13
4	4.4667	-383.48	153.91
4	4.5	-380.08	152.42
4	4.5333	-377.22	150.73
4	4.5667	-374.15	149.24
4	4.6	-371.27	147.58
4	4.6333	-368.25	145.96
4	4.6667	-365.37	144.52
4	4.7	-362.48	143.34
4	4.7333	-359.71	142.37
4	4.7667	-356.97	141.5
4	4.8	-353.76	140.51
4	4.8333	-350.49	139.63
4	4.8667	-346.97	138.57
4	4.9	-343.45	137.67
4	4.9333	-339.54	136.78
4	4.9667	-336.08	136.06
4	5	-332.61	135.56
4	5.0333	-329.06	135.25
4	5.0667	-325.95	135.16
4	5.1	-322.75	134.57
4	5.1333	-319.96	134.07
4	5.1667	-316.95	133.35
4	5.2	-313.71	132.08
4	5.2333	-310.64	131.07
4	5.2667	-307.55	129.76
4	5.3	-304.17	128.76
4	5.3333	-300.94	127.39
4	5.3667	-297.42	126.29
4	5.4	-293.91	124.76
4	5.4333	-290.8	123.32
4	5.4667	-287.9	121.61
4	5.5	-285.12	120.18
4	5.5333	-282.27	118.66
4	5.5667	-279.15	117.38
4	5.6	-276.22	116.2
4	5.6333	-273.09	115.49
4	5.6667	-270.24	114.5
4	5.7	-266.82	113.46
4	5.7333	-263.35	112.52
4	5.7667	-259.89	111.57
4	5.8	-256.48	110.5
4	5.8333	-252.62	109.79
4	5.8667	-248.34	109.56
4	5.9	-244.97	108.08
4	5.9333	-242.11	107.75
4	5.9667	-238.73	107.07
4	6	-235.36	106.4
4	6.0333	-232.59	105.59
4	6.0667	-229.28	105.5
4	6.1	-226.36	103.25
4	6.1333	-223.23	102.14
4	6.1667	-220.4	100.66
4	6.2	-217.25	99.31
4	6.2333	-214.21	97.623
4	6.2667	-211.51	97.398
4	6.3	-208.25	94.585
4	6.3333	-205.43	92.898
4	6.3667	-202.06	91.772
4	6.4	-200.03	89.297
4	6.4333	-197.44	87.61
4	6.4667	-194.32	86.389
4	6.5	-192.04	84.46
4	6.5333	-189.46	84.122
4	6.5667	-186.31	82.772
4	6.6	-183.83	80.522
4	6.6333	-181.02	79.284
4	6.6667	-177.98	77.822
4	6.7	-174.35	77.187
4	6.7333	-171.68	76.697
4	6.7667	-168.98	75.347
4	6.8	-165.83	74.446
4	6.8333	-163.13	73.546
4	6.8667	-160.43	72.646
4	6.9	-157.67	70.665
4	6.9333	-154.58	70.846
4	6.9667	-152.1	69.496
4	7	-149.63	67.921
4	7.0333	-147.15	66.571
4	7.0667	-144.9	64.996
4	7.1	-142.32	62.858
4	7.1333	-139.95	61.846
4	7.1667	-137.91	59.663
4	7.2	-135.69	57.905
4	7.2333	-133.56	56.175
4	7.2667	-131.4	55.095
4	7.3	-129.91	52.163
4	7.3333	-127.8	51.495
4	7.3667	-126	49.695
4	7.4	-123.98	47.895
4	7.4333	-122.18	46.995
4	7.4667	-120.15	45.645
4	7.5	-118.13	44.294
4	7.5333	-116.33	43.394
4	7.5667	-114.08	42.044
4	7.6	-112.28	41.144
4	7.6333	-109.8	40.244
4	7.6667	-107.78	38.894
4	7.7	-105.53	38.219
4	7.7333	-103.73	37.319
4	7.7667	-101.48	36.644
4	7.8	-99.226	36.194
4	7.8333	-97.426	35.744
4	7.8667	-95.528	34.71
4	7.9	-93.375	34.394
4	7.9333	-91.575	33.494
4	7.9667	-89.775	32.594
4	8	-88.2	31.244
4	8.0333	-86.4	30.344
4	8.0667	-84.6	29.219
4	8.1	-83.115	27.599
4	8.1333	-81.225	27.193
4	8.1667	-79.65	25.843
4	8.2	-78.299	24.943
4	8.2333	-76.698	23.262
4	8.2667	-75.374	22.693
4	8.3	-74.024	21.568
4	8.3333	-72.483	20.112
4	8.3667	-70.865	19.5
4	8.4	-69.489	18.561
4	8.4333	-67.797	18.065
4	8.4667	-66.216	17.919
4	8.5	-64.528	17.203
4	8.5333	-62.75	17.014
4	8.5667	-61.063	16.798
4	8.6	-59.266	16.61
4	8.6333	-57.553	16.528
4	8.6667	-55.666	16.61
4	8.7	-53.881	16.831
4	8.7333	-52.243	17.158
4	8.7667	-50.353	17.383
4	8.8	-48.507	17.788
4	8.8333	-46.797	17.968
4	8.8667	-45.222	18.193
4	8.9	-43.647	18.418
4	8.9333	-41.852	18.593
4	8.9667	-40.267	18.369
4	9	-38.472	18.418
4	9.0333	-37.041	18.153
4	9.0667	-35.547	17.968
4	9.1	-33.746	17.518
4	9.1333	-32.293	17.362
4	9.1667	-30.596	16.618
4	9.2	-29.021	16.168
4	9.2333	-27.491	15.808
4	9.2667	-26.006	15.088
4	9.3	-24.296	14.143
4	9.3333	-22.479	13.616
4	9.3667	-20.846	13.05
4	9.4	-19.007	12.472
4	9.4333	-17.216	11.931
4	9.4667	-15.295	11.442
4	9.5	-13.383	11.105
4	9.5333	-11.133	10.655
4	9.5667	-9.1075	10.43
4	9.6	-6.7771	10.378
4	9.6333	-4.3691	10.204
4	9.6667	-2.0804	10.201
4	9.7	0.18384	10.056
4	9.7333	2.4894	10.049
4	9.7667	4.5689	10.308
4	9.8	6.9206	10.224
4	9.8333	9.2851	10.02
4	9.8667	11.835	9.6857
4	9.9	14.811	9.071
4	9.9333	17.669	7.9547
4	9.9667	20.241	7.431
4	10	22.842	6.8049
4	10.033	25.365	6.6946
4	10.067	27.682	5.367
4	10.1	30.572	4.89
4	10.133	33.308	4.0169
4	10.167	35.873	2.3969
4	10.2	38.483	1.5418
4	10.233	41.633	0.19172
4	10.267	45.257	-0.76269
4	10.3	48.39	-1.6244
4	10.333	51.376	-2.4859
4	10.367	54.474	-2.9577
4	10.4	57.558	-3.4262
4	10.433	60.63	-3.7868
4	10.467	63.725	-4.0701
4	10.5	66.867	-4.257
4	10.533	70.107	-4.3739
5	4.1333	-426.47	58.936
5	4.1667	-423.58	58.789
5	4.2	-420.65	58.546
5	4.2333	-417.56	58.259
5	4.2667	-414.47	57.88
5	4.3	-411.38	57.465
5	4.3333	-408.46	57.019
5	4.3667	-404.35	55.32
5	4.4	-401.7	54.631
5	4.4333	-398.53	54.486
5	4.4667	-395.72	53.78
5	4.5	-393.01	52.692
5	4.5333	-390.37	51.788
5	4.5667	-388.14	49.92
5	4.6	-385.67	49.02
5	4.6333	-382.36	49.267
5	4.6667	-380.78	47.338
5	4.7	-377.52	47.015
5	4.7333	-374.64	46.32
5	4.7667	-371.72	45.645
5	4.8	-368.34	45.195
5	4.8333	-364.97	44.294
5	4.8667	-361.59	43.844
5	4.9	-358.44	43.169
5	4.9333	-354.76	43.262
5	4.9667	-351.24	41.819
5	5	-347.87	40.919
5	5.0333	-344.45	41.283
5	5.0667	-341.12	40.019
5	5.1	-337.97	39.794
5	5.1333	-335.04	39.344
5	5.1667	-331.89	38.894
5	5.2	-328.96	38.219
5	5.2333	-325.77	37.964
5	5.2667	-322.88	37.072
5	5.3	-319.51	35.997
5	5.3333	-316.24	34.593
5	5.3667	-312.96	33.825
5	5.4	-309.84	31.694
5	5.4333	-306.29	30.389
5	5.4667	-302.86	28.994
5	5.5	-299.26	27.869
5	5.5333	-295.66	26.518
5	5.5667	-292.51	25.168
5	5.6	-289.14	23.368
5	5.6333	-285.99	22.243
5	5.6667	-282.84	20.893
5	5.7	-279.91	19.318
5	5.7333	-276.76	18.193
5	5.7667	-273.61	16.843
5	5.8	-270.91	16.168
5	5.8333	-267.76	15.043
5	5.8667	-264.39	13.592
5	5.9	-261.24	13.242
5	5.9333	-257.64	12.568
5	5.9667	-254.49	12.117
5	6	-250.88	11.217
5	6.0333	-247.28	10.542
5	6.0667	-243.69	9.6423
5	6.1	-240.09	9.1923
5	6.1333	-236.93	8.2922
5	6.1667	-233.33	8.0672
5	6.2	-229.96	7.3922
5	6.2333	-226.81	6.7171
5	6.2667	-223.43	6.2671
5	6.3	-219.83	5.5921
5	6.3333	-216.68	4.917
5	6.3667	-213.98	4.017
5	6.4	-210.61	3.1169
5	6.4333	-207.01	2.0058
5	6.4667	-203.86	1.5418
5	6.5	-200.71	0.41674
5	6.5333	-197.56	-0.48332
5	6.5667	-194.39	-1.4055
5	6.6	-191.26	-2.2834
5	6.6333	-187.86	-3.9261
5	6.6667	-185.07	-4.8914
5	6.7	-181.55	-6.0582
5	6.7333	-178.46	-7.2008
5	6.7667	-175.73	-7.9088
5	6.8	-172.58	-8.5838
5	6.8333	-169.24	-9.8873
5	6.8667	-166.06	-10.384
5	6.9	-162.68	-11.509
5	6.9333	-159.3	-12.184
5	6.9667	-156.15	-12.634
5	7	-152.33	-13.534
5	7.0333	-149.04	-13.804
5	7.0667	-146.25	-13.759
5	7.1	-142.56	-14.389
5	7.1333	-139.34	-14.409
5	7.1667	-136.8	-13.984
5	7.2	-133.88	-13.984
5	7.2333	-130.95	-13.984
5	7.2667	-128.25	-13.984
5	7.3	-124.61	-14.409
5	7.3333	-121.78	-14.106
5	7.3667	-118.58	-13.759
5	7.4	-116.78	-13.534
5	7.4333	-113.32	-13.642
5	7.4667	-110.93	-13.534
5	7.5	-108.23	-13.534
5	7.5333	-105.53	-13.534
5	7.5667	-102.35	-13.586
5	7.6	-99.676	-13.984
5	7.6333	-97.201	-14.434
5	7.6667	-94.725	-14.434
5	7.7	-92.475	-14.659
5	7.7333	-89.915	-14.731
5	7.7667	-87.862	-15.222
5	7.8	-85.275	-15.559
5	7.8333	-83.137	-16.122
5	7.8667	-80.806	-16.431
5	7.9	-78.749	-17.134
5	7.9333	-76.432	-17.51
5	7.9667	-74.249	-18.034
5	8	-72.224	-18.035
5	8.0333	-69.968	-18.296
5	8.0667	-68.399	-18.485
5	8.1	-65.638	-19.028
5	8.1333	-63.61	-18.833
5	8.1667	-61.536	-19.047
5	8.2	-59.488	-18.665
5	8.2333	-57.242	-18.568
5	8.2667	-55.176	-18.273
5	8.3	-53.998	-18.259
5	8.3333	-51.343	-17.899
5	8.3667	-49.407	-17.629
5	8.4	-47.441	-17.725
5	8.4333	-45.794	-17.204
5	8.4667	-44.052	-16.594
5	8.5	-42.072	-16.459
5	8.5333	-40.947	-16.009
5	8.5667	-38.403	-15.407
5	8.6	-36.492	-15.199
5	8.6333	-34.422	-15.109
5	8.6667	-32.621	-14.434
5	8.7	-30.146	-13.759
5	8.7333	-28.346	-13.084
5	8.7667	-25.646	-13.534
5	8.8	-22.833	-12.972
5	8.8333	-20.471	-12.634
5	8.8667	-17.883	-12.297
5	8.9	-15.07	-11.734
5	8.9333	-12.167	-11.527
5	8.9667	-10.403	-11.148
5	9	-7.3507	-10.938
5	9.0333	-4.7243	-10.41
5	9.0667	-2.6946	-9.4839
5	9.1	0.21326	-9.1204
5	9.1333	3.2683	-9.1464
5	9.1667	5.6577	-8.0915
5	9.2	8.7447	-8.4408
5	9.2333	11.635	-7.9742
5	9.2667	14.496	-7.1887
5	9.3	17.611	-5.6147
5	9.3333	20.369	-6.2212
5	9.3667	23.006	-4.5391
5	9.4	25.882	-4.9836
5	9.4333	28.92	-3.746
5	9.4667	31.282	-3.1835
5	9.5	34.208	-1.3834
5	9.5333	37.188	-0.40624
5	9.5667	40.006	0.67636
5	9.6	42.533	2.2168
5	9.6333	44.783	3.5669
5	9.6667	48.271	4.3545
5	9.7	51.309	6.0421
5	9.7333	54.234	6.7171
5	9.7667	57.367	7.5551
5	9.8	60.514	8.2993
5	9.8333	63.61	8.9832
5	9.8667	66.671	9.6119
5	9.9	69.616	10.219
5	9.9333	72.563	10.798
6	4.6333	-426.34	200.04
6	4.6667	-423.56	199.23
6	4.7	-420.86	198.46
6	4.7333	-418.14	197.62
6	4.7667	-415.16	196.67
6	4.8	-412.05	195.67
6	4.8333	-408.85	194.79
6	4.8667	-405.57	193.46
6	4.9	-401.92	192.55
6	4.9333	-398.4	191.54
6	4.9667	-395.08	191.05
6	5	-391.23	190.09
6	5.0333	-387.56	189.4
6	5.0667	-384.17	188.63
6	5.1	-381.05	187.83
6	5.1333	-378.04	186.65
6	5.1667	-374.82	185.61
6	5.2	-371.74	184.39
6	5.2333	-368.96	182.93
6	5.2667	-365.95	181.6
6	5.3	-363.13	180.14
6	5.3333	-360.2	178.77
6	5.3667	-357.28	177.21
6	5.4	-354.39	175.42
6	5.4333	-351.26	173.4
6	5.4667	-348.37	171.43
6	5.5	-345.71	169.48
6	5.5333	-343.05	167.56
6	5.5667	-340.25	166.01
6	5.6	-337.51	164.96
6	5.6333	-334.59	163.54
6	5.6667	-331.91	162.54
6	5.7	-329.04	161.41
6	5.7333	-325.14	159.05
6	5.7667	-321.99	157.7
6	5.8	-319.99	157.18
6	5.8333	-316.55	155.8
6	5.8667	-312.93	154.53
6	5.9	-307.81	152.53
6	5.9333	-305.44	152.18
6	5.9667	-301.76	151.35
6	6	-298.3	150.25
6	6.0333	-293.41	148.25
6	6.0667	-292.06	147.58
6	6.1	-289.12	146.53
6	6.1333	-286.39	145.01
6	6.1667	-282.93	143.38
6	6.2	-280.64	142.58
6	6.2333	-278.02	141.46
6	6.2667	-275.16	139.54
6	6.3	-271.36	137.9
6	6.3333	-270.28	137.13
6	6.3667	-267.76	135.65
6	6.4	-263.71	132.95
6	6.4333	-261.01	131.15
6	6.4667	-258.76	129.13
6	6.5	-258.04	127.86
6	6.5333	-255.3	125.57
6	6.5667	-252.53	123.94
6	6.6	-248.86	122.37
6	6.6333	-246.81	121.26
6	6.6667	-243.69	120.35
6	6.7	-240.99	119
6	6.7333	-238.62	118.11
6	6.7667	-236.6	117.68
6	6.8	-233.71	116.59
6	6.8333	-229.28	115.17
6	6.8667	-226.13	114.27
6	6.9	-222.98	113.6
6	6.9333	-220.4	113.04
6	6.9667	-216.01	112.25
6	7	-212.86	111.12
6	7.0333	-209.93	110.22
6	7.0667	-207.01	109.1
6	7.1	-204.31	107.75
6	7.1333	-201.83	106.85
6	7.1667	-199.13	105.72
6	7.2	-196.66	104.15
6	7.2333	-194.18	103.02
6	7.2667	-191.82	101.66
6	7.3	-189.51	100.01
6	7.3333	-186.98	98.523
6	7.3667	-185.18	97.173
6	7.4	-183.38	95.823
6	7.4333	-181.36	94.023
6	7.4667	-179.56	92.222
6	7.5	-177.76	90.872
6	7.5333	-175.96	89.072
6	7.5667	-174.16	87.722
6	7.6	-172.35	86.372
6	7.6333	-170.1	85.472
6	7.6667	-168.31	84.347
6	7.7	-166.28	83.222
6	7.7333	-164.25	82.547
6	7.7667	-162.46	81.422
6	7.8	-160.21	80.522
6	7.8333	-157.73	79.847
6	7.8667	-155.7	79.172
6	7.9	-153.45	78.272
6	7.9333	-150.98	77.372
6	7.9667	-148.73	76.922
6	8	-146.03	76.697
6	8.0333	-143.8	75.667
6	8.0667	-141.3	74.896
6	8.1	-139.28	73.996
6	8.1333	-137.25	73.096
6	8.1667	-136.16	72.79
6	8.2	-134.42	72.016
6	8.2333	-132.57	70.912
6	8.2667	-131.27	70.441
6	8.3	-129.57	69.574
6	8.3333	-128.39	68.776
6	8.3667	-126.9	67.696
6	8.4	-125.62	66.593
6	8.4333	-124.2	65.896
6	8.4667	-123.84	64.366
6	8.5	-122.4	63.196
6	8.5333	-121.5	61.846
6	8.5667	-120.38	60.045
6	8.6	-119.48	58.47
6	8.6333	-118.58	56.895
6	8.6667	-117.68	55.545
6	8.7	-116.55	54.195
6	8.7333	-115.65	53.07
6	8.7667	-114.79	52.011
6	8.8	-112.95	51.27
6	8.8333	-111.6	50.37
6	8.8667	-110.25	49.695
6	8.9	-108.45	48.795
6	8.9333	-107.27	48.154
6	8.9667	-105.57	47.524
6	9	-103.95	46.995
6	9.0333	-102.35	46.691
6	9.0667	-100.56	46.251
6	9.1	-99.001	46.095
6	9.1333	-97.426	45.87
6	9.1667	-95.903	45.462
6	9.2	-94.62	45.168
6	9.2333	-93.375	44.745
6	9.2667	-92.581	44.096
6	9.3	-91.575	43.62
6	9.3333	-90.968	43.192
6	9.3667	-90	42.719
6	9.4	-89.541	41.863
6	9.4333	-88.875	41.594
6	9.4667	-88.425	40.694
6	9.5	-88.081	39.821
6	9.5333	-87.828	38.955
6	9.5667	-87.525	38.219
6	9.6	-87.525	37.094
6	9.6333	-87.075	35.969
6	9.6667	-87.075	35.069
6	9.7	-86.625	34.169
6	9.7333	-86.175	33.719
6	9.7667	-85.725	33.044
6	9.8	-85.05	32.594
6	9.8333	-84.6	31.919
6	9.8667	-83.925	31.469
6	9.9	-83.025	31.019
6	9.9333	-82.327	30.861
6	9.9667	-81.225	30.344
6	10	-80.325	29.894
6	10.033	-79.424	29.894
6	10.067	-78.299	29.894
6	10.1	-77.174	29.894
6	10.133	-75.948	30.132
6	10.167	-74.924	30.119
6	10.2	-73.574	30.119
6	10.233	-71.999	30.119
6	10.267	-71.099	30.119
6	10.3	-69.749	29.894
6	10.333	-68.482	29.481
6	10.367	-66.832	29.175
6	10.4	-65.249	28.544
6	10.433	-63.449	28.093
6	10.467	-61.45	27.571
6	10.5	-59.623	27.193
6	10.533	-57.823	26.518
6	10.567	-55.573	25.843
6	10.6	-53.427	24.649
6	10.633	-51.395	23.364
6	10.667	-49.273	22.693
6	10.7	-47.022	21.118
6	10.733	-44.772	19.768
6	10.767	-42.297	18.193
6	10.8	-39.597	16.843
6	10.833	-37.347	15.268
6	10.867	-34.647	13.693
6	10.9	-32.397	12.568
6	10.933	-29.921	11.667
6	10.967	-27.446	10.542
6	11	-24.971	9.8673
6	11.033	-22.496	9.1923
6	11.067	-20.021	8.5173
6	11.1	-17.32	8.0672
6	11.133	-14.62	7.6172
6	11.167	-12.145	7.3922
6	11.2	-9.22	7.1672
6	11.233	-6.5199	7.1672
6	11.267	-3.3697	7.1672
6	11.3	0.23056	7.1672
6	11.333	3.6058	7.1672
6	11.367	6.981	6.9421
6	11.4	9.9062	6.4921
6	11.433	13.056	6.2671
6	11.467	15.982	5.8171
6	11.5	18.907	5.367
6	11.533	21.607	4.917
6	11.567	24.307	4.467
6	11.6	27.007	4.017
6	11.633	29.707	3.3419
6	11.667	32.408	2.4419
6	11.7	35.108	1.7668
6	11.733	37.808	0.86677
6	11.767	40.958	-0.48332
6	11.8	44.343	-1.2598
6	11.833	47.483	-2.2834
6	11.867	50.634	-2.7335
6	11.9	53.784	-3.6335
6	11.933	56.758	-3.8548
6	11.967	59.665	-3.9286
6	12	62.546	-3.8968
6	12.033	65.368	-3.7601
6	12.067	68.19	-3.5067
6	12.1	70.973	-3.0905
7	4.8333	-428.54	107.82
7	4.8667	-424.96	107.73
7	4.9	-421.41	107.71
7	4.9333	-418.12	107.69
7	4.9667	-415.05	107.68
7	5	-412.21	107.55
7	5.0333	-409.65	107.31
7	5.0667	-407.05	106.17
7	5.1	-404.14	105.65
7	5.1333	-401.87	105.27
7	5.1667	-398.38	105.16
7	5.2	-396.01	103.66
7	5.2333	-392.8	102.82
7	5.2667	-389.41	102.11
7	5.3	-386.57	101.22
7	5.3333	-382.63	99.986
7	5.3667	-379.37	98.748
7	5.4	-375.63	97.893
7	5.4333	-372.62	95.823
7	5.4667	-369.36	94.36
7	5.5	-366.23	93.528
7	5.5333	-363.19	91.806
7	5.5667	-360.13	90.985
7	5.6	-357.32	89.972
7	5.6333	-354.01	89.359
7	5.6667	-350.99	88.516
7	5.7	-347.82	87.812
7	5.7333	-344.49	86.822
7	5.7667	-341.34	85.922
7	5.8	-337.4	85.135
7	5.8333	-333.92	84.347
7	5.8667	-330.2	83.784
7	5.9	-326.75	83.077
7	5.9333	-323.2	82.502
7	5.9667	-319.74	82.097
7	6	-316.36	81.422
7	6.0333	-312.99	81.197
7	6.0667	-309.97	80.66
7	6.1	-306.89	79.554
7	6.1333	-304.26	78.812
7	6.1667	-301.51	77.822
7	6.2	-298.81	76.697
7	6.2333	-295.9	75.385
7	6.2667	-292.96	74.221
7	6.3	-289.81	72.871
7	6.3333	-286.91	71.402
7	6.3667	-283.96	69.721
7	6.4	-280.81	68.146
7	6.4333	-277.66	66.571
7	6.4667	-274.74	64.771
7	6.5	-271.81	62.971
7	6.5333	-269.11	61.621
7	6.5667	-266.41	59.821
7	6.6	-263.71	58.245
7	6.6333	-261.01	57.12
7	6.6667	-258.31	55.77
7	6.7	-255.61	54.87
7	6.7333	-252.46	53.97
7	6.7667	-249.53	52.62
7	6.8	-246.38	51.72
7	6.8333	-243.24	50.82
7	6.8667	-239.86	50.37
7	6.9	-236.71	49.47
7	6.9333	-233.56	48.57
7	6.9667	-229.96	48.12
7	7	-226.81	47.67
7	7.0333	-223.79	47.4
7	7.0667	-220.51	47.22
7	7.1	-217.58	46.77
7	7.1333	-214.66	46.095
7	7.1667	-211.73	45.42
7	7.2	-209.03	44.52
7	7.2333	-206.33	43.62
7	7.2667	-203.59	42.786
7	7.3	-200.89	41.909
7	7.3333	-198.23	40.919
7	7.3667	-195.53	40.019
7	7.4	-192.63	38.962
7	7.4333	-190.13	37.994
7	7.4667	-187.59	36.441
7	7.5	-185.18	35.294
7	7.5333	-182.48	33.719
7	7.5667	-180.23	32.594
7	7.6	-177.5	30.941
7	7.6333	-175.24	29.578
7	7.6667	-172.63	28.284
7	7.7	-170.1	26.968
7	7.7333	-167.63	26.068
7	7.7667	-165.16	25.168
7	7.8	-162.46	24.268
7	7.8333	-159.98	23.368
7	7.8667	-157.55	22.828
7	7.9	-155.03	22.018
7	7.9333	-152.1	21.568
7	7.9667	-149.63	21.118
7	8	-147.15	20.668
7	8.0333	-144.45	20.668
7	8.0667	-142.02	20.353
7	8.1	-139.5	20.218
7	8.1333	-137.03	20.218
7	8.1667	-134.53	20.047
7	8.2	-132.08	19.543
7	8.2333	-129.72	19.205
7	8.2667	-127.13	18.643
7	8.3	-124.7	18.146
7	8.3333	-122.63	17.068
7	8.3667	-120.25	16.524
7	8.4	-118.13	15.493
7	8.4333	-116.1	14.593
7	8.4667	-114.24	13.582
7	8.5	-112.28	12.342
7	8.5333	-110.36	10.88
7	8.5667	-108.34	9.7548
7	8.6	-106.2	8.2922
7	8.6333	-104.4	6.9421
7	8.6667	-102.6	5.5921
7	8.7	-100.86	4.3972
7	8.7333	-98.776	3.3419
7	8.7667	-97.426	2.4419
7	8.8	-95.738	1.4293
7	8.8333	-94.275	1.0918
7	8.8667	-92.475	0.19172
7	8.9	-90.675	-0.2583
7	8.9333	-89.325	-0.70833
7	8.9667	-87.525	-1.1584
7	9	-85.725	-1.3834
7	9.0333	-83.925	-1.6084
7	9.0667	-82.395	-1.9684
7	9.1	-80.325	-1.6084
7	9.1333	-78.524	-1.6084
7	9.1667	-76.499	-1.6084
7	9.2	-74.699	-1.1584
7	9.2333	-72.883	-1.4973
7	9.2667	-70.637	-0.90316
7	9.3	-68.399	-0.70833
7	9.3333	-66.599	-0.93335
7	9.3667	-64.349	-0.70833
7	9.4	-62.098	-1.1584
7	9.4333	-60.073	-1.6084
7	9.4667	-58.048	-2.0584
7	9.5	-55.798	-2.5084
7	9.5333	-53.548	-3.4085
7	9.5667	-51.523	-3.8585
7	9.6	-49.498	-4.7586
7	9.6333	-47.472	-5.2086
7	9.6667	-45.672	-6.1087
7	9.7	-43.872	-7.0087
7	9.7333	-41.847	-7.9088
7	9.7667	-39.822	-8.8088
7	9.8	-37.797	-9.2589
7	9.8333	-35.772	-9.9339
7	9.8667	-33.522	-10.159
7	9.9	-31.271	-10.609
7	9.9333	-28.571	-11.059
7	9.9667	-26.321	-11.509
7	10	-24.071	-11.509
7	10.033	-21.371	-11.734
7	10.067	-18.896	-11.959
7	10.1	-16.195	-11.959
7	10.133	-13.495	-11.509
7	10.167	-10.947	-11.521
7	10.2	-8.32	-11.059
7	10.233	-5.8448	-10.609
7	10.267	-2.9196	-10.159
7	10.3	0.0055483	-9.7089
7	10.333	2.7057	-9.2589
7	10.367	5.6309	-8.8088
7	10.4	8.3311	-8.8088
7	10.433	11.256	-8.5838
7	10.467	13.731	-8.3588
7	10.5	16.432	-8.3588
7	10.533	18.974	-8.5352
7	10.567	21.382	-8.8088
7	10.6	24.082	-8.8088
7	10.633	26.557	-9.0339
7	10.667	29.032	-9.4839
7	10.7	31.733	-10.159
7	10.733	34.433	-10.609
7	10.767	37.133	-11.059
7	10.8	39.833	-11.509
7	10.833	42.758	-12.184
7	10.867	45.458	-12.634
7	10.9	48.609	-12.859
7	10.933	51.534	-13.084
7	10.967	54.438	-13.084
7	11	57.336	-13
7	11.033	60.251	-12.763
7	11.067	63.202	-12.418
7	11.1	66.193	-11.906
7	11.133	69.194	-11.309
7	11.167	72.136	-10.583
8	5.1	-426.41	50.252
8	5.1333	-423.73	51.024
8	5.1667	-421.01	51.831
8	5.2	-418.11	52.69
8	5.2333	-415.11	53.57
8	5.2667	-411.96	54.431
8	5.3	-408.88	55.37
8	5.3333	-405.92	56.445
8	5.3667	-402.68	57.218
8	5.4	-399.47	57.807
8	5.4333	-396.38	58.003
8	5.4667	-393.5	57.986
8	5.5	-391.12	57.605
8	5.5333	-388.72	57.156
8	5.5667	-386.53	56.128
8	5.6	-383.79	55.485
8	5.6333	-381.62	53.745
8	5.6667	-378.98	52.928
8	5.7	-376.15	51.711
8	5.7333	-373.16	50.2
8	5.7667	-370.35	48.767
8	5.8	-367.44	46.995
8	5.8333	-364.74	45.42
8	5.8667	-361.82	43.62
8	5.9	-359.34	41.819
8	5.9333	-356.21	40.272
8	5.9667	-353.72	38.219
8	6	-351.24	36.419
8	6.0333	-348.54	34.844
8	6.0667	-345.84	33.719
8	6.1	-342.92	32.594
8	6.1333	-340.44	31.244
8	6.1667	-337.57	31.078
8	6.2	-335.04	30.119
8	6.2333	-332.12	29.669
8	6.2667	-328.84	29.498
8	6.3	-325.75	29.071
8	6.3333	-322.81	28.379
8	6.3667	-319.67	27.844
8	6.4	-315.93	27.584
8	6.4333	-312.46	27.011
8	6.4667	-308.95	26.714
8	6.5	-305.33	26.053
8	6.5333	-301.79	25.567
8	6.5667	-298.21	24.912
8	6.6	-294.76	24.043
8	6.6333	-291.59	22.982
8	6.6667	-288.38	21.727
8	6.7	-285.31	20.218
8	6.7333	-282.36	18.457
8	6.7667	-279.69	17.068
8	6.8	-276.54	15.268
8	6.8333	-273.61	13.468
8	6.8667	-270.91	11.667
8	6.9	-267.76	10.317
8	6.9333	-265.06	8.5173
8	6.9667	-261.96	6.9392
8	7	-258.8	5.191
8	7.0333	-255.97	3.541
8	7.0667	-252.9	1.7371
8	7.1	-249.94	-0.084242
8	7.1333	-247.09	-1.7275
8	7.1667	-244.33	-3.3931
8	7.2	-241.67	-4.8665
8	7.2333	-238.91	-6.0187
8	7.2667	-236.26	-7.0088
8	7.3	-233.4	-7.7063
8	7.3333	-230.75	-8.2463
8	7.3667	-228.2	-8.5281
8	7.4	-225.38	-8.9259
8	7.4333	-222.77	-9.2156
8	7.4667	-220.28	-9.9339
8	7.5	-217.58	-9.9339
8	7.5333	-214.87	-9.8982
8	7.5667	-212.18	-10.384
8	7.6	-209.48	-10.159
8	7.6333	-206.56	-10.159
8	7.6667	-203.63	-10.159
8	7.7	-200.71	-10.159
8	7.7333	-197.78	-10.159
8	7.7667	-194.86	-10.159
8	7.8	-191.93	-10.159
8	7.8333	-189.4	-10.456
8	7.8667	-186.53	-10.834
8	7.9	-183.83	-11.734
8	7.9333	-181.13	-12.409
8	7.9667	-178.66	-13.534
8	8	-175.96	-14.434
8	8.0333	-173.48	-15.784
8	8.0667	-170.65	-16.054
8	8.1	-168.23	-16.922
8	8.1333	-165.47	-18.079
8	8.1667	-162.92	-19.208
8	8.2	-160.32	-20.397
8	8.2333	-157.84	-21.747
8	8.2667	-155.14	-23.097
8	8.3	-152.72	-24.829
8	8.3333	-149.97	-26.247
8	8.3667	-147.27	-27.598
8	8.4	-144.68	-28.835
8	8.4333	-142.32	-29.848
8	8.4667	-139.83	-30.358
8	8.5	-137.7	-30.86
8	8.5333	-135.56	-30.523
8	8.5667	-133.27	-30.265
8	8.6	-130.95	-29.96
8	8.6333	-128.93	-29.51
8	8.6667	-126.9	-28.835
8	8.7	-125.1	-28.16
8	8.7333	-123.43	-27.3
8	8.7667	-121.74	-26.349
8	8.8	-119.96	-25.512
8	8.8333	-118.25	-24.758
8	8.8667	-116.62	-23.781
8	8.9	-114.93	-23.051
8	8.9333	-113.52	-22.08
8	8.9667	-112.28	-21.41
8	9	-110.7	-20.735
8	9.0333	-109.39	-20.249
8	9.0667	-108.37	-19.803
8	9.1	-107.35	-19.677
8	9.1333	-106.32	-19.586
8	9.1667	-105.86	-19.947
8	9.2	-104.69	-19.705
8	9.2333	-103.77	-19.7
8	9.2667	-102.96	-19.88
8	9.3	-101.88	-19.97
8	9.3333	-101.1	-19.986
8	9.3667	-99.991	-20.24
8	9.4	-98.866	-20.465
8	9.4333	-97.831	-20.645
8	9.4667	-96.57	-21.05
8	9.5	-95.266	-21.365
8	9.5333	-93.825	-22.085
8	9.5667	-92.226	-22.753
8	9.6	-90.662	-23.488
8	9.6333	-88.902	-24.454
8	9.6667	-87.151	-25.356
8	9.7	-85.327	-26.325
8	9.7333	-83.817	-27.268
8	9.7667	-82.171	-28.087
8	9.8	-80.72	-28.693
8	9.8333	-79.485	-29.417
8	9.8667	-78.354	-29.685
8	9.9	-77.226	-30.151
8	9.9333	-76.184	-30.455
8	9.9667	-75.329	-30.77
8	10	-74.384	-31.13
8	10.033	-73.653	-31.189
8	10.067	-73.028	-31.363
8	10.1	-72.079	-31.618
8	10.133	-71.414	-31.49
8	10.167	-70.829	-31.67
8	10.2	-70.289	-31.49
8	10.233	-69.569	-31.4
8	10.267	-68.939	-31.265
8	10.3	-68.264	-30.815
8	10.333	-67.726	-30.461
8	10.367	-67.364	-29.69
8	10.4	-66.689	-29.015
8	10.433	-66.178	-28.27
8	10.467	-65.834	-27.53
8	10.5	-65.271	-26.427
8	10.533	-64.799	-25.46
8	10.567	-64.378	-24.326
8	10.6	-64.004	-23.183
8	10.633	-63.621	-21.825
8	10.667	-63.076	-20.449
8	10.7	-62.548	-19.61
8	10.733	-62.168	-17.48
8	10.767	-61.648	-16.009
8	10.8	-60.973	-14.659
8	10.833	-60.523	-13.084
8	10.867	-60.073	-11.734
8	10.9	-59.173	-10.609
8	10.933	-58.273	-9.7089
8	10.967	-57.823	-9.2589
8	11	-56.923	-8.5838
8	11.033	-55.798	-8.1338
8	11.067	-54.837	-7.9143
8	11.1	-53.773	-8.1338
8	11.133	-52.873	-7.6838
8	11.167	-51.635	-7.7963
8	11.2	-50.427	-7.8092
8	11.233	-49.047	-7.6838
8	11.267	-47.697	-7.6838
8	11.3	-46.16	-7.868
8	11.333	-44.772	-7.9088
8	11.367	-43.085	-8.0213
8	11.4	-40.87	-8.3898
8	11.433	-39.034	-8.4713
8	11.467	-36.62	-9.2242
8	11.5	-34.414	-9.8161
8	11.533	-31.946	-10.159
8	11.567	-29.354	-10.915
8	11.6	-26.969	-11.382
8	11.633	-24.675	-12.217
8	11.667	-22.514	-12.76
8	11.7	-20.575	-13.153
8	11.733	-18.678	-13.627
8	11.767	-16.96	-13.354
8	11.8	-15.273	-13.377
8	11.833	-13.54	-13.174
8	11.867	-11.965	-12.724
8	11.9	-10.322	-12.315
8	11.933	-8.5675	-11.666
8	11.967	-7.1949	-11.059
8	12	-5.2148	-10.249
8	12.033	-3.1446	-9.2589
8	12.067	-1.4345	-8.3138
8	12.1	0.68059	-7.0087
8	12.133	2.9083	-6.0412
8	12.167	5.4284	-4.8261
8	12.2	8.1061	-3.4085
8	12.233	10.536	-2.4185
8	12.267	13.281	-1.1584
8	12.3	15.982	-0.2583
8	12.333	18.682	0.41674
8	12.367	21.382	0.64175
8	12.4	24.082	0.64175
8	12.433	27.007	0.64175
8	12.467	29.707	0.64175
8	12.5	32.183	0.41674
8	12.533	34.658	0.64175
8	12.567	37.133	0.19172
8	12.6	39.383	-0.2583
8	12.633	41.633	-0.48332
8	12.667	43.658	-1.1584
8	12.7	46.133	-1.8334
8	12.733	48.519	-2.4635
8	12.767	51.291	-3.5897
8	12.8	54.131	-4.4077
8	12.833	57.15	-5.3002
8	12.867	60.258	-6.1129
8	12.9	63.406	-6.7168
8	12.933	66.418	-7.0816
8	12.967	69.423	-7.2289
8	13	72.43	-7.1448
9	5.1667	-427.42	246.18
9	5.2	-424.1	245.11
9	5.2333	-421	244.29
9	5.2667	-418.15	243.69
9	5.3	-415.33	243.19
9	5.3333	-412.58	242.94
9	5.3667	-410.09	242.85
9	5.4	-407.6	242.82
9	5.4333	-404.51	242.68
9	5.4667	-401.48	242.6
9	5.5	-398.06	242.39
9	5.5333	-394.98	241.9
9	5.5667	-391.83	241.45
9	5.6	-388.05	240.69
9	5.6333	-384.93	239.81
9	5.6667	-381.29	239.15
9	5.7	-377.03	238.44
9	5.7333	-373.73	237.79
9	5.7667	-369.61	237.37
9	5.8	-366.68	237.09
9	5.8333	-363.78	236.97
9	5.8667	-360.96	236.82
9	5.9	-357.95	236.37
9	5.9333	-354.87	235.97
9	5.9667	-352	235.18
9	6	-349.38	234.46
9	6.0333	-346.65	233.34
9	6.0667	-343.86	232.11
9	6.1	-340.99	230.52
9	6.1333	-337.97	228.81
9	6.1667	-335.08	227.17
9	6.2	-332.08	225.27
9	6.2333	-329.47	223.22
9	6.2667	-326.54	221.04
9	6.3	-323.57	218.86
9	6.3333	-320.96	216.77
9	6.3667	-318.57	214.89
9	6.4	-316.15	212.95
9	6.4333	-313.43	211.01
9	6.4667	-310.85	209.45
9	6.5	-308.36	208.01
9	6.5333	-305.7	206.77
9	6.5667	-303.07	205.34
9	6.6	-300.31	204.14
9	6.6333	-297.22	202.63
9	6.6667	-294.22	201.17
9	6.7	-291.18	199.65
9	6.7333	-288.07	198.15
9	6.7667	-284.78	196.59
9	6.8	-281.66	195.17
9	6.8333	-278.38	193.71
9	6.8667	-275.03	192.38
9	6.9	-272.19	191.18
9	6.9333	-269.28	190.37
9	6.9667	-266.85	189.4
9	7	-263.94	188.08
9	7.0333	-261.8	187.32
9	7.0667	-259.46	186.02
9	7.1	-256.96	184.93
9	7.1333	-254.71	183.58
9	7.1667	-252.63	182.07
9	7.2	-249.99	180.43
9	7.2333	-248.11	178.96
9	7.2667	-245.55	177.17
9	7.3	-242.76	175.5
9	7.3333	-240.43	173.83
9	7.3667	-237.82	171.85
9	7.4	-235.04	170.1
9	7.4333	-232.88	168.28
9	7.4667	-230.13	166.49
9	7.5	-228.1	164.69
9	7.5333	-225.98	163.45
9	7.5667	-223.27	161.84
9	7.6	-221.03	160.91
9	7.6333	-218.38	159.97
9	7.6667	-215.85	159.02
9	7.7	-213.35	158.11
9	7.7333	-210.83	157.25
9	7.7667	-208.36	156.58
9	7.8	-205.66	155.45
9	7.8333	-203.29	154.66
9	7.8667	-200.59	153.76
9	7.9	-197.89	152.86
9	7.9333	-195.42	152.41
9	7.9667	-192.83	151.63
9	8	-190.16	150.87
9	8.0333	-187.88	150.73
9	8.0667	-185.29	150.39
9	8.1	-182.93	150.05
9	8.1333	-180.91	149.6
9	8.1667	-178.66	148.93
9	8.2	-176.44	148.07
9	8.2333	-174.52	147.19
9	8.2667	-172.63	146.38
9	8.3	-170.99	145.4
9	8.3333	-168.91	144.25
9	8.3667	-167.52	143.41
9	8.4	-165.6	142.18
9	8.4333	-163.84	140.88
9	8.4667	-162.36	139.88
9	8.5	-160.71	138.54
9	8.5333	-159.17	137.24
9	8.5667	-157.69	135.82
9	8.6	-156.38	134.21
9	8.6333	-155.08	132.91
9	8.6667	-153.81	131.49
9	8.7	-152.59	130.08
9	8.7333	-151.46	128.71
9	8.7667	-150.04	127.35
9	8.8	-148.6	125.83
9	8.8333	-147.38	124.63
9	8.8667	-146.01	123.33
9	8.9	-144.63	122.14
9	8.9333	-143.2	121.05
9	8.9667	-141.77	119.85
9	9	-140.48	118.73
9	9.0333	-139.14	117.6
9	9.0667	-137.75	116.61
9	9.1	-136.31	115.53
9	9.1333	-134.91	114.54
9	9.1667	-133.47	113.66
9	9.2	-132.02	112.68
9	9.2333	-130.52	111.84
9	9.2667	-128.98	111.15
9	9.3	-127.34	110.36
9	9.3333	-125.62	109.53
9	9.3667	-123.88	108.73
9	9.4	-122.13	107.86
9	9.4333	-120.4	107.14
9	9.4667	-118.65	106.28
9	9.5	-117.02	105.57
9	9.5333	-115.43	104.82
9	9.5667	-113.97	103.95
9	9.6	-112.54	103.1
9	9.6333	-111.34	102.35
9	9.6667	-110.06	101.53
9	9.7	-109.13	100.55
9	9.7333	-108.02	99.956
9	9.7667	-107.33	99.423
9	9.8	-106.43	98.748
9	9.8333	-105.75	98.073
9	9.8667	-104.85	97.623
9	9.9	-103.96	97.097
9	9.9333	-103.5	96.273
9	9.9667	-103.05	95.598
9	10	-102.6	95.148
9	10.033	-102.15	94.248
9	10.067	-102.15	93.573
9	10.1	-101.93	92.673
9	10.133	-101.48	91.998
9	10.167	-101.48	90.872
9	10.2	-101.48	89.972
9	10.233	-101.48	89.072
9	10.267	-101.48	88.172
9	10.3	-101.48	87.272
9	10.333	-101.48	86.372
9	10.367	-101.48	85.472
9	10.4	-101.48	84.572
9	10.433	-101.7	83.447
9	10.467	-101.7	82.772
9	10.5	-101.93	81.872
9	10.533	-101.93	81.422
9	10.567	-102.15	80.522
9	10.6	-102.15	79.622
9	10.633	-102.15	78.722
9	10.667	-102.6	78.272
9	10.7	-102.6	77.597
9	10.733	-102.6	76.697
9	10.767	-102.6	76.246
9	10.8	-102.38	75.796
9	10.833	-102.38	75.121
9	10.867	-102.38	74.896
9	10.9	-102.15	74.221
9	10.933	-101.93	73.996
9	10.967	-101.93	73.321
9	11	-101.7	73.096
9	11.033	-101.48	72.646
9	11.067	-101.03	72.421
9	11.1	-100.8	72.196
9	11.133	-100.58	71.746
9	11.167	-100.13	71.521
9	11.2	-99.676	71.071
9	11.233	-98.776	71.071
9	11.267	-98.326	70.621
9	11.3	-97.876	70.621
9	11.333	-96.976	70.171
9	11.367	-96.3	69.721
9	11.4	-95.4	69.721
9	11.433	-94.725	69.271
9	11.467	-93.825	68.596
9	11.5	-92.925	68.371
9	11.533	-92.025	68.146
9	11.567	-91.35	67.696
9	11.6	-90.45	67.471
9	11.633	-89.55	67.246
9	11.667	-89.1	67.021
9	11.7	-88.2	66.571
9	11.733	-87.525	66.571
9	11.767	-86.85	66.346
9	11.8	-86.4	66.121
9	11.833	-85.725	66.121
9	11.867	-85.05	66.121
9	11.9	-84.6	66.121
9	11.933	-84.15	65.896
9	11.967	-83.7	65.896
9	12	-83.25	65.896
9	12.033	-82.8	65.896
9	12.067	-82.125	65.896
9	12.1	-81.675	65.671
9	12.133	-81	65.446
9	12.167	-80.549	65.221
9	12.2	-80.1	65.221
9	12.233	-79.874	64.996
9	12.267	-79.199	64.996
9	12.3	-78.95	64.543
9	12.333	-78.299	64.321
9	12.367	-77.849	63.871
9	12.4	-77.399	63.421
9	12.433	-76.949	62.971
9	12.467	-76.724	62.521
9	12.5	-76.499	62.071
9	12.533	-76.274	61.621
9	12.567	-76.274	60.946
9	12.6	-76.274	60.495
9	12.633	-76.274	60.045
9	12.667	-76.274	59.37
9	12.7	-76.274	58.92
9	12.733	-76.499	58.245
9	12.767	-76.499	57.57
9	12.8	-76.499	56.895
9	12.833	-76.4	56.055
9	12.867	-76.724	55.545
9	12.9	-76.724	54.645
9	12.933	-76.724	53.97
9	12.967	-76.724	53.295
9	13	-76.362	52.51
9	13.033	-76.274	51.72
9	13.067	-76.049	51.27
9	13.1	-75.374	50.595
9	13.133	-74.924	49.92
9	13.167	-74.024	49.245
9	13.2	-73.349	48.795
9	13.233	-72.449	48.12
9	13.267	-71.246	47.356
9	13.3	-70.424	46.995
9	13.333	-69.074	46.545
9	13.367	-67.499	46.095
9	13.4	-66.27	45.575
9	13.433	-65.023	45.645
9	13.467	-63.24	45.029
9	13.5	-61.873	45.195
9	13.533	-60.351	44.533
9	13.567	-59.018	44.296
9	13.6	-57.823	44.294
9	13.633	-56.698	43.844
9	13.667	-55.348	43.394
9	13.7	-54.17	42.733
9	13.733	-53.216	42.268
9	13.767	-52.423	42.269
9	13.8	-51.523	41.819
9	13.833	-50.468	40.968
9	13.867	-49.619	40.524
9	13.9	-49.047	40.244
9	13.933	-48.148	39.794
9	13.967	-47.442	38.712
9	14	-46.797	38.219
9	14.033	-46.122	37.544
9	14.067	-45.524	36.279
9	14.1	-44.997	35.744
9	14.133	-44.322	34.619
9	14.167	-43.872	33.719
9	14.2	-43.422	32.594
9	14.233	-42.747	31.469
9	14.267	-42.297	30.344
9	14.3	-41.622	29.219
9	14.333	-40.722	28.093
9	14.367	-39.773	26.347
9	14.4	-38.863	25.384
9	14.433	-37.727	24.206
9	14.467	-36.897	23.818
9	14.5	-35.273	22.297
9	14.533	-33.972	21.568
9	14.567	-32.569	20.828
9	14.6	-31.271	20.668
9	14.633	-29.021	19.318
9	14.667	-27.19	18.757
9	14.7	-25.718	18.558
9	14.733	-23.396	17.968
9	14.767	-21.198	17.549
9	14.8	-19.301	17.428
9	14.833	-17.32	17.968
9	14.867	-14.586	17.241
9	14.9	-12.595	17.968
9	14.933	-10.075	16.933
9	14.967	-7.9138	16.673
9	15	-6.2949	17.068
9	15.033	-4.2697	16.618
9	15.067	-2.2446	16.168
9	15.1	0.0055483	15.268
9	15.133	2.4358	14.008
9	15.167	4.5058	14.143
9	15.2	6.756	13.242
9	15.233	9.0061	12.342
9	15.267	11.481	11.442
9	15.3	14.479	9.6838
9	15.333	16.899	8.5767
9	15.367	19.092	7.4246
9	15.4	21.697	6.3121
9	15.433	24.487	5.2321
9	15.467	27.884	3.917
9	15.5	30.72	2.7794
9	15.533	33.42	1.8793
9	15.567	36.12	1.2043
9	15.6	38.708	0.64175
9	15.633	41.382	0.29761
9	15.667	43.771	-0.1458
9	15.7	45.637	-0.084242
9	15.733	48.505	-0.24724
9	15.767	50.705	-0.00038364
9	15.8	52.607	0.15712
9	15.833	54.89	0.53392
9	15.867	57.139	1.0712
9	15.9	59.462	1.8007
9	15.933	61.766	2.7504
9	15.967	64.057	3.9066
9	16	66.474	5.2706
9	16.033	68.972	6.7247
9	16.067	71.541	8.209
10	5.3	-426.82	169.61
10	5.3333	-424.01	169.04
10	5.3667	-421.18	168.36
10	5.4	-418.24	167.69
10	5.4333	-415.21	167.03
10	5.4667	-412.21	166.49
10	5.5	-409.26	166.07
10	5.5333	-406.28	165.98
10	5.5667	-403.67	165.8
10	5.6	-400.7	165.44
10	5.6333	-397.87	165.26
10	5.6667	-395.16	164.59
10	5.7	-392.06	163.82
10	5.7333	-389.22	163.19
10	5.7667	-386.31	162.13
10	5.8	-383.47	161.45
10	5.8333	-380.72	160.63
10	5.8667	-377.75	159.82
10	5.9	-374.57	158.74
10	5.9333	-371.49	157.7
10	5.9667	-368.16	156.49
10	6	-365.46	155.36
10	6.0333	-362.22	153.97
10	6.0667	-359.36	152.31
10	6.1	-356.58	150.88
10	6.1333	-354.03	149.5
10	6.1667	-351.62	148.23
10	6.2	-349.44	147.35
10	6.2333	-346.49	146.52
10	6.2667	-343.95	146.05
10	6.3	-341.48	145.55
10	6.3333	-338.78	145.06
10	6.3667	-336.35	144.52
10	6.4	-333.92	143.75
10	6.4333	-330.5	142.72
10	6.4667	-327.53	141.98
10	6.5	-324.42	140.9
10	6.5333	-321.17	139.88
10	6.5667	-318.23	139.05
10	6.6	-315.31	138.16
10	6.6333	-312.38	137.35
10	6.6667	-309.76	136.89
10	6.7	-307.12	136.01
10	6.7333	-304.66	135.2
10	6.7667	-302.19	134.07
10	6.8	-299.71	132.95
10	6.8333	-297.36	131.82
10	6.8667	-294.95	130.75
10	6.9	-292.46	129.2
10	6.9333	-289.67	127.99
10	6.9667	-287.56	126.42
10	7	-284.17	124.99
10	7.0333	-281.31	123.37
10	7.0667	-278.66	121.62
10	7.1	-276.24	119.78
10	7.1333	-273.52	117.89
10	7.1667	-271.05	116.09
10	7.2	-269.11	114.72
10	7.2333	-266.34	113.19
10	7.2667	-264.39	112.02
10	7.3	-261.6	110.47
10	7.3333	-259.01	109.51
10	7.3667	-256.72	108.34
10	7.4	-254.71	107.52
10	7.4333	-252.24	106.62
10	7.4667	-249.6	104.81
10	7.5	-247.4	103.36
10	7.5333	-244.59	103.02
10	7.5667	-242.11	101.67
10	7.6	-239.41	100.77
10	7.6333	-236.57	99.406
10	7.6667	-233.95	98.383
10	7.7	-231.98	98.073
10	7.7333	-229.28	97.173
10	7.7667	-227.03	96.723
10	7.8	-224.78	95.823
10	7.8333	-222.53	95.373
10	7.8667	-220.11	93.559
10	7.9	-218.03	93.123
10	7.9333	-216.01	92.222
10	7.9667	-213.76	91.323
10	8	-211.4	89.635
10	8.0333	-209.26	89.072
10	8.0667	-206.78	87.272
10	8.1	-204.65	86.035
10	8.1333	-202.18	84.983
10	8.1667	-200.48	84.122
10	8.2	-198.46	82.322
10	8.2333	-196.03	80.364
10	8.2667	-194.63	78.947
10	8.3	-192.83	77.372
10	8.3333	-191.03	76.022
10	8.3667	-188.71	73.942
10	8.4	-187.43	72.871
10	8.4333	-185.18	71.521
10	8.4667	-183.16	70.396
10	8.5	-181.13	69.271
10	8.5333	-178.88	68.371
10	8.5667	-177.08	67.246
10	8.6	-175.37	65.626
10	8.6333	-173.25	65.221
10	8.6667	-171.23	64.321
10	8.7	-169.43	63.196
10	8.7333	-167.63	62.296
10	8.7667	-165.74	61.025
10	8.8	-164.03	60.721
10	8.8333	-162.46	59.821
10	8.8667	-160.66	59.37
10	8.9	-159.08	58.92
10	8.9333	-157.28	58.47
10	8.9667	-155.7	57.795
10	9	-154.13	57.12
10	9.0333	-152.78	56.67
10	9.0667	-151.43	56.22
10	9.1	-150.3	55.32
10	9.1333	-148.95	54.87
10	9.1667	-147.83	54.42
10	9.2	-146.93	53.745
10	9.2333	-146.03	53.295
10	9.2667	-145.13	52.845
10	9.3	-144.23	52.17
10	9.3333	-143.33	51.72
10	9.3667	-142.2	51.045
10	9.4	-141.3	50.37
10	9.4333	-140.4	49.695
10	9.4667	-139.73	48.795
10	9.5	-138.83	48.12
10	9.5333	-137.93	47.22
10	9.5667	-137.48	46.545
10	9.6	-136.58	45.645
10	9.6333	-136.13	44.52
10	9.6667	-135.51	43.606
10	9.7	-134.78	42.944
10	9.7333	-134.33	42.044
10	9.7667	-133.88	41.144
10	9.8	-132.98	40.694
10	9.8333	-132.53	39.794
10	9.8667	-131.9	38.495
10	9.9	-131.29	37.944
10	9.9333	-130.95	37.544
10	9.9667	-130.5	37.094
10	10	-130.05	36.644
10	10.033	-129.6	36.194
10	10.067	-129.47	35.474
10	10.1	-129.02	35.249
10	10.133	-128.27	35.122
10	10.167	-127.85	34.709
10	10.2	-127.31	34.529
10	10.233	-126.77	34.349
10	10.267	-126	34.844
10	10.3	-125.51	34.079
10	10.333	-124.61	34.079
10	10.367	-123.75	34.394
10	10.4	-123.14	34.146
10	10.433	-122.4	34.394
10	10.467	-121.5	34.394
10	10.5	-120.6	34.394
10	10.533	-119.7	34.394
10	10.567	-118.8	34.619
10	10.6	-117.45	34.844
10	10.633	-117	34.844
10	10.667	-115.88	35.069
10	10.7	-114.93	34.934
10	10.733	-113.99	34.889
10	10.767	-113.4	35.294
10	10.8	-112.5	35.294
10	10.833	-112.05	35.294
10	10.867	-111.38	35.294
10	10.9	-110.93	35.294
10	10.933	-110.03	35.294
10	10.967	-109.35	35.294
10	11	-108.9	35.294
10	11.033	-108.14	34.799
10	11.067	-107.53	34.551
10	11.1	-106.85	34.326
10	11.133	-106.43	34.394
10	11.167	-105.53	33.944
10	11.2	-104.85	33.494
10	11.233	-104.25	33.165
10	11.267	-103.5	33.044
10	11.3	-102.92	32.189
10	11.333	-102.22	31.671
10	11.367	-101.58	31.373
10	11.4	-101.16	30.855
10	11.433	-100.75	30.32
10	11.467	-100.08	29.65
10	11.5	-99.831	29.056
10	11.533	-99.361	28.363
10	11.567	-99.084	27.381
10	11.6	-98.686	26.563
10	11.633	-98.461	25.663
10	11.667	-97.961	24.819
10	11.7	-97.503	23.849
10	11.733	-97.156	23.053
10	11.767	-96.706	22.153
10	11.8	-96.525	21.793
10	11.833	-95.918	20.87
10	11.867	-95.383	19.855
10	11.9	-94.85	19.233
10	11.933	-94.275	18.643
10	11.967	-93.735	18.013
10	12	-93.105	17.653
10	12.033	-92.52	17.158
10	12.067	-91.763	16.924
10	12.1	-91.035	16.573
10	12.133	-90.18	16.528
10	12.167	-89.263	16.242
10	12.2	-88.217	16.306
10	12.233	-87.075	16.168
10	12.267	-85.826	16.307
10	12.3	-84.555	16.303
10	12.333	-83.205	16.303
10	12.367	-81.675	16.618
10	12.4	-80.1	16.843
10	12.433	-78.265	17.12
10	12.467	-76.544	17.383
10	12.5	-74.715	17.782
10	12.533	-72.899	18.418
10	12.567	-70.919	18.508
10	12.6	-69.074	19.093
10	12.633	-66.824	19.318
10	12.667	-64.618	19.633
10	12.7	-62.773	19.768
10	12.733	-60.748	20.218
10	12.767	-59.263	20.173
10	12.8	-57.643	20.083
10	12.833	-56.113	20.173
10	12.867	-54.538	20.173
10	12.9	-52.873	20.218
10	12.933	-51.613	19.948
[truncated: 11,759 more rows]
