# Supplementary material for: A system for efficient egress scheduling during mass events and small-scale experimental demonstration
Source: R Soc Open Sci. 2020 Dec 9;7(12):201465. doi: 10.1098/rsos.201465 (PMC7813256; doi:10.1098/rsos.201465)
Supplement: Experimental data [file rsos201465supp5.zip › experimental_data/data/Asymmetric03.csv]

ped. #	time (s)	x (cm)	y (cm)
1	1.5333	-427.83	-62.224
1	1.5667	-424.49	-62.337
1	1.6	-420.88	-62.508
1	1.6333	-417.03	-62.721
1	1.6667	-413.07	-62.989
1	1.7	-409.07	-63.363
1	1.7333	-404.44	-64.117
1	1.7667	-400.85	-64.768
1	1.8	-397.6	-65.512
1	1.8333	-392.96	-66.368
1	1.8667	-389.73	-66.487
1	1.9	-386.12	-66.862
1	1.9333	-382.52	-66.862
1	1.9667	-378.69	-66.862
1	2	-374.51	-66.457
1	2.0333	-371.49	-65.737
1	2.0667	-366.88	-64.95
1	2.1	-362.97	-63.901
1	2.1333	-359.12	-63.037
1	2.1667	-354.31	-61.851
1	2.2	-350.57	-60.787
1	2.2333	-345.84	-59.437
1	2.2667	-341.79	-57.637
1	2.3	-337.52	-56.062
1	2.3333	-333.24	-54.487
1	2.3667	-329.55	-53.115
1	2.4	-326.04	-52.012
1	2.4333	-322.52	-50.304
1	2.4667	-318.93	-49.232
1	2.5	-315.21	-48.398
1	2.5333	-311.55	-48.006
1	2.5667	-307.86	-46.971
1	2.6	-304.44	-46.611
1	2.6333	-300.13	-45.592
1	2.6667	-296.11	-45.486
1	2.7	-291.63	-44.204
1	2.7333	-287.07	-43.821
1	2.7667	-282.84	-43.236
1	2.8	-278	-43.123
1	2.8333	-273.16	-42.336
1	2.8667	-268.53	-41.931
1	2.9	-263.91	-41.593
1	2.9333	-259.82	-41.008
1	2.9667	-255.7	-40.491
1	3	-251.81	-39.292
1	3.0333	-247.87	-38.466
1	3.0667	-243.98	-37.138
1	3.1	-240.06	-35.743
1	3.1333	-236.21	-34.596
1	3.1667	-231.74	-33.043
1	3.2	-227.48	-31.31
1	3.2333	-223.23	-29.803
1	3.2667	-219.07	-28.205
1	3.3	-214.66	-26.135
1	3.3333	-210.35	-24.257
1	3.3667	-206.23	-22.098
1	3.4	-202.22	-20.174
1	3.4333	-198.29	-18.512
1	3.4667	-194.41	-17.359
1	3.5	-190.78	-15.937
1	3.5333	-187.05	-15.057
1	3.5667	-183.47	-14.389
1	3.6	-179.86	-13.499
1	3.6333	-176.03	-12.903
1	3.6667	-172.26	-12.229
1	3.7	-168.35	-11.393
1	3.7333	-164.14	-10.826
1	3.7667	-159.99	-10.354
1	3.8	-155.82	-10.046
1	3.8333	-151.2	-9.4839
1	3.8667	-146.79	-9.2139
1	3.9	-142.29	-8.9889
1	3.9333	-137.79	-8.7639
1	3.9667	-133.64	-8.4005
1	4	-129.38	-7.9088
1	4.0333	-125.14	-7.4603
1	4.0667	-121.28	-6.7837
1	4.1	-117.5	-5.9737
1	4.1333	-113.76	-5.2536
1	4.1667	-109.89	-4.613
1	4.2	-106.08	-3.885
1	4.2333	-102.09	-3.1199
1	4.2667	-98.163	-2.3532
1	4.3	-94.183	-1.4747
1	4.3333	-90.121	-0.55254
1	4.3667	-85.95	0.41674
1	4.4	-81.675	1.5418
1	4.4333	-77.849	2.6669
1	4.4667	-73.329	4.0501
1	4.5	-69.263	5.115
1	4.5333	-64.774	6.4302
1	4.5667	-60.973	7.3922
1	4.6	-57.035	7.7297
1	4.6333	-52.985	8.1797
1	4.6667	-48.822	8.5173
1	4.7	-45.015	8.6557
1	4.7333	-41.005	8.7084
1	4.7667	-37.259	8.7781
1	4.8	-33.518	8.6825
1	4.8333	-29.696	8.7423
1	4.8667	-25.421	8.2922
1	4.9	-21.596	8.5173
1	4.9333	-17.433	8.1797
1	4.9667	-13.27	7.8422
1	5	-9.1139	7.4261
1	5.0333	-4.9448	6.9421
1	5.0667	-0.44448	6.4921
1	5.1	3.6058	6.7171
1	5.1333	7.656	6.7171
1	5.1667	11.931	7.1671
1	5.2	15.982	7.6172
1	5.2333	20.482	8.0672
1	5.2667	24.532	8.2922
1	5.3	28.582	8.9673
1	5.3333	32.858	9.4173
1	5.3667	36.908	9.6423
1	5.4	40.958	9.8673
1	5.4333	45.233	10.317
1	5.4667	49.406	11.117
1	5.5	53.645	11.619
1	5.5333	58.123	12.197
1	5.5667	62.809	12.77
1	5.6	67.563	13.277
1	5.6333	72.157	13.593
2	1.6333	-427.92	-116.58
2	1.6667	-425.07	-116.85
2	1.7	-422.29	-116.87
2	1.7333	-419.58	-116.69
2	1.7667	-416.97	-116.34
2	1.8	-414.4	-115.85
2	1.8333	-411.8	-115.27
2	1.8667	-409.07	-114.57
2	1.9	-406.37	-113.67
2	1.9333	-403	-112.54
2	1.9667	-399.62	-111.64
2	2	-396.69	-110.29
2	2.0333	-393.32	-109.17
2	2.0667	-389.94	-107.81
2	2.1	-387.02	-106.69
2	2.1333	-383.32	-105.78
2	2.1667	-379.8	-103.66
2	2.2	-376.44	-102.42
2	2.2333	-373.52	-101.06
2	2.2667	-370.59	-99.94
2	2.3	-367.23	-98.862
2	2.3333	-364.35	-98.336
2	2.3667	-361.53	-98.1
2	2.4	-358.79	-97.969
2	2.4333	-356.19	-97.915
2	2.4667	-353.49	-97.464
2	2.5	-350.34	-97.464
2	2.5333	-346.74	-96.789
2	2.5667	-343.14	-96.114
2	2.6	-339.32	-95.214
2	2.6333	-335.27	-94.539
2	2.6667	-330.59	-94.076
2	2.7	-326.4	-93.494
2	2.7333	-322.89	-92.739
2	2.7667	-318.62	-92.739
2	2.8	-314.11	-92.739
2	2.8333	-310.06	-92.289
2	2.8667	-306.01	-92.289
2	2.9	-302.19	-91.389
2	2.9333	-298.09	-91.479
2	2.9667	-295.21	-89.814
2	3	-291.84	-88.914
2	3.0333	-288.91	-88.014
2	3.0667	-285.31	-87.114
2	3.1	-281.34	-86.531
2	3.1333	-277.58	-85.406
2	3.1667	-273.65	-84.183
2	3.2	-269.69	-83.05
2	3.2333	-265.74	-81.939
2	3.2667	-261.91	-80.588
2	3.3	-257.86	-79.013
2	3.3333	-254.03	-78.113
2	3.3667	-250.21	-76.763
2	3.4	-245.87	-75.598
2	3.4333	-242.16	-74.648
2	3.4667	-238.34	-73.578
2	3.5	-234.45	-73.11
2	3.5333	-231.08	-73.163
2	3.5667	-227.25	-72.901
2	3.6	-223.88	-72.713
2	3.6333	-220.73	-72.713
2	3.6667	-217.04	-72.166
2	3.7	-213.98	-71.813
2	3.7333	-210.38	-70.913
2	3.7667	-206.33	-70.013
2	3.8	-202.73	-69.113
2	3.8333	-198.46	-68.213
2	3.8667	-194.66	-67.418
2	3.9	-190.36	-67.088
2	3.9333	-186.31	-66.638
2	3.9667	-182.03	-66.412
2	4	-177.76	-65.962
2	4.0333	-173.93	-65.737
2	4.0667	-169.88	-65.062
2	4.1	-166.28	-64.162
2	4.1333	-162.91	-63.262
2	4.1667	-159.75	-61.912
2	4.2	-156.6	-61.012
2	4.2333	-153.23	-59.662
2	4.2667	-150.08	-58.537
2	4.3	-146.7	-57.637
2	4.3333	-143.78	-56.287
2	4.3667	-140.63	-55.387
2	4.4	-137.48	-54.262
2	4.4333	-134.36	-53.214
2	4.4667	-131.4	-51.787
2	4.5	-128.25	-50.661
2	4.5333	-125.28	-49.204
2	4.5667	-122.4	-47.736
2	4.6	-119.25	-46.386
2	4.6333	-116.22	-45.22
2	4.6667	-113.01	-43.814
2	4.7	-109.8	-42.786
2	4.7333	-106.69	-41.757
2	4.7667	-103.5	-40.986
2	4.8	-99.922	-40.124
2	4.8333	-97.133	-39.208
2	4.8667	-94.185	-38.331
2	4.9	-91.057	-37.755
2	4.9333	-88.2	-36.486
2	4.9667	-84.891	-35.321
2	5	-82.125	-34.011
2	5.0333	-79.199	-32.66
2	5.0667	-76.499	-31.76
2	5.1	-73.799	-30.86
2	5.1333	-70.967	-29.796
2	5.1667	-68.087	-28.818
2	5.2	-65.179	-28.056
2	5.2333	-62.323	-27.26
2	5.2667	-59.286	-26.023
2	5.3	-56.414	-25.031
2	5.3333	-53.773	-23.66
2	5.3667	-51.298	-22.535
2	5.4	-48.71	-21.072
2	5.4333	-46.122	-20.06
2	5.4667	-43.422	-18.709
2	5.5	-40.947	-17.584
2	5.5333	-38.134	-16.122
2	5.5667	-35.547	-15.109
2	5.6	-32.959	-13.647
2	5.6333	-30.146	-12.409
2	5.6667	-26.996	-11.059
2	5.7	-24.296	-9.7089
2	5.7333	-21.146	-8.8088
2	5.7667	-17.996	-7.4588
2	5.8	-14.845	-6.1087
2	5.8333	-11.245	-5.4336
2	5.8667	-7.6449	-4.9836
2	5.9	-4.3822	-4.4211
2	5.9333	-0.89448	-4.3086
2	5.9667	2.4807	-4.9836
2	6	5.7434	-4.196
2	6.0333	9.0962	-4.4886
2	6.0667	11.931	-4.9836
2	6.1	15.082	-4.9836
2	6.1333	18.097	-4.2636
2	6.1667	21.224	-4.2861
2	6.2	24.439	-4.388
2	6.2333	27.682	-4.7586
2	6.2667	31.378	-4.7845
2	6.3	35.181	-5.1964
2	6.3333	38.933	-5.6586
2	6.3667	42.731	-5.4452
2	6.4	46.809	-6.1087
2	6.4333	50.634	-5.8837
2	6.4667	54.417	-5.5884
2	6.5	58.095	-5.1427
2	6.5333	61.641	-4.6273
2	6.5667	64.965	-4.1507
2	6.6	68.214	-3.6922
2	6.6333	71.408	-3.3061
3	1.7667	-428.39	-216.09
3	1.8	-425.35	-215.51
3	1.8333	-422.15	-215.04
3	1.8667	-418.96	-214.75
3	1.9	-415.8	-214.56
3	1.9333	-412.71	-214.61
3	1.9667	-409.65	-215.03
3	2	-405.58	-216.16
3	2.0333	-403.55	-215.44
3	2.0667	-399.51	-216.16
3	2.1	-396.38	-215.75
3	2.1333	-393.66	-215.03
3	2.1667	-390.42	-214.48
3	2.2	-388.03	-213.46
3	2.2333	-385.17	-212.65
3	2.2667	-381.59	-211.66
3	2.3	-378.81	-210.31
3	2.3333	-375.43	-209.41
3	2.3667	-373.05	-207.41
3	2.4	-369.44	-206.69
3	2.4333	-366.51	-205.1
3	2.4667	-363.5	-203.78
3	2.5	-360.84	-202.54
3	2.5333	-357.77	-201.65
3	2.5667	-354.91	-200.68
3	2.6	-352.14	-200.07
3	2.6333	-349.24	-199.62
3	2.6667	-346.58	-199.56
3	2.7	-343.54	-199.01
3	2.7333	-340.78	-198.16
3	2.7667	-338.37	-196.56
3	2.8	-334.55	-196.61
3	2.8333	-331.04	-195.95
3	2.8667	-327.05	-195.91
3	2.9	-324.13	-195.26
3	2.9333	-319.29	-193.32
3	2.9667	-316.7	-195.46
3	3	-313.66	-195.8
3	3.0333	-310.51	-196.47
3	3.0667	-307.25	-196.36
3	3.1	-304.46	-196
3	3.1333	-301.4	-196.13
3	3.1667	-298.36	-195.57
3	3.2	-295.33	-195.01
3	3.2333	-292.4	-194.11
3	3.2667	-289.36	-192.87
3	3.3	-285.22	-192.15
3	3.3333	-283.29	-190.4
3	3.3667	-280.25	-188.93
3	3.4	-275.86	-185.9
3	3.4333	-274.51	-185.67
3	3.4667	-270.5	-184.16
3	3.5	-269.18	-181.78
3	3.5333	-266.41	-180.5
3	3.5667	-263.94	-179.37
3	3.6	-259.44	-176.67
3	3.6333	-258.42	-176.92
3	3.6667	-255.39	-176.29
3	3.7	-252.35	-175.66
3	3.7333	-247.82	-175.5
3	3.7667	-243.91	-172.39
3	3.8	-242.9	-172.28
3	3.8333	-239.41	-171.27
3	3.8667	-234.55	-170.77
3	3.9	-231.35	-169.78
3	3.9333	-229.28	-168.34
3	3.9667	-224.24	-166.08
3	4	-221.36	-167.58
3	4.0333	-219.5	-166.43
3	4.0667	-216.35	-165.53
3	4.1	-211.95	-165.29
3	4.1333	-208.58	-163.88
3	4.1667	-205.7	-162.72
3	4.2	-203.3	-161.45
3	4.2333	-200.57	-159.8
3	4.2667	-197.33	-156.87
3	4.3	-195.08	-155.07
3	4.3333	-192.38	-153.04
3	4.3667	-190.76	-152.5
3	4.4	-187.92	-150.22
3	4.4333	-185.57	-147.81
3	4.4667	-183.38	-144.27
3	4.5	-181.13	-141.79
3	4.5333	-178.88	-139.77
3	4.5667	-176.86	-137.52
3	4.6	-174.6	-135.72
3	4.6333	-172.35	-133.92
3	4.6667	-169.67	-133.3
3	4.7	-167.41	-131.22
3	4.7333	-165.2	-130.84
3	4.7667	-162.91	-128.07
3	4.8	-160.4	-127.54
3	4.8333	-157.94	-126
3	4.8667	-155.7	-123.57
3	4.9	-153	-122.22
3	4.9333	-150.3	-120.87
3	4.9667	-148.05	-119.97
3	5	-145.47	-119.92
3	5.0333	-142.65	-118.17
3	5.0667	-140.18	-117.27
3	5.1	-137.7	-116.37
3	5.1333	-135.06	-115.68
3	5.1667	-132.75	-113.89
3	5.2	-130.73	-112.54
3	5.2333	-128.48	-111.19
3	5.2667	-126.68	-109.61
3	5.3	-125.33	-108.04
3	5.3333	-123.75	-106.69
3	5.3667	-122.18	-105.11
3	5.4	-120.83	-103.54
3	5.4333	-119.48	-101.74
3	5.4667	-118.13	-99.715
3	5.5	-117.23	-97.689
3	5.5333	-116.33	-95.889
3	5.5667	-115.43	-93.639
3	5.6	-114.53	-91.389
3	5.6333	-113.63	-89.364
3	5.6667	-112.73	-87.339
3	5.7	-111.6	-85.314
3	5.7333	-110.7	-83.514
3	5.7667	-109.35	-81.488
3	5.8	-108	-79.913
3	5.8333	-106.65	-78.113
3	5.8667	-105.26	-76.59
3	5.9	-104.07	-75.58
3	5.9333	-102.85	-73.906
3	5.9667	-101.7	-71.813
3	6	-100.35	-70.238
3	6.0333	-98.663	-69.45
3	6.0667	-97.201	-67.763
3	6.1	-95.544	-66.991
3	6.1333	-94.05	-65.512
3	6.1667	-92.25	-64.612
3	6.2	-90.45	-63.712
3	6.2333	-88.875	-62.812
3	6.2667	-86.85	-61.912
3	6.3	-85.05	-61.012
3	6.3333	-83.25	-60.112
3	6.3667	-81.45	-58.987
3	6.4	-79.727	-58.026
3	6.4333	-78.524	-56.512
3	6.4667	-76.949	-55.162
3	6.5	-75.668	-53.956
3	6.5333	-74.474	-52.912
3	6.5667	-73.41	-51.678
3	6.6	-72.674	-50.661
3	6.6333	-71.49	-49.577
3	6.6667	-70.874	-48.411
3	6.7	-70.059	-47.21
3	6.7333	-69.43	-46.096
3	6.7667	-68.98	-44.746
3	6.8	-69.074	-43.461
3	6.8333	-68.332	-42.307
3	6.8667	-67.949	-40.986
3	6.9	-67.586	-39.691
3	6.9333	-67.101	-38.545
3	6.9667	-66.801	-37.543
3	7	-66.11	-36.464
3	7.0333	-65.266	-35.447
3	7.0667	-64.613	-34.516
3	7.1	-63.699	-33.69
3	7.1333	-62.978	-32.892
3	7.1667	-61.99	-32.284
3	7.2	-61.423	-31.76
3	7.2333	-60.298	-30.86
3	7.2667	-59.167	-30.374
3	7.3	-58.318	-29.87
3	7.3333	-57.373	-29.735
3	7.3667	-56.45	-29.443
3	7.4	-55.55	-29.218
3	7.4333	-54.583	-29.015
3	7.4667	-53.773	-28.835
3	7.5	-52.82	-28.398
3	7.5333	-52.063	-27.98
3	7.5667	-51.298	-27.71
3	7.6	-50.848	-27.26
3	7.6333	-49.948	-26.81
3	7.6667	-49.182	-26.09
3	7.7	-48.625	-25.673
3	7.7333	-47.922	-25.01
3	7.7667	-47.192	-24.479
3	7.8	-46.483	-23.685
3	7.8333	-45.987	-22.715
3	7.8667	-45.312	-21.815
3	7.9	-44.682	-21.005
3	7.9333	-44.201	-19.99
3	7.9667	-43.422	-19.16
3	8	-42.702	-18.169
3	8.0333	-42.027	-17.269
3	8.0667	-41.328	-16.355
3	8.1	-40.722	-15.559
3	8.1333	-40.047	-14.884
3	8.1667	-39.147	-14.209
3	8.2	-38.247	-13.759
3	8.2333	-37.684	-13.422
3	8.2667	-36.784	-12.972
3	8.3	-35.997	-12.859
3	8.3333	-35.322	-12.634
3	8.3667	-34.534	-12.297
3	8.4	-33.522	-12.184
3	8.4333	-32.397	-12.184
3	8.4667	-31.384	-12.297
3	8.5	-30.146	-12.184
3	8.5333	-29.021	-12.409
3	8.5667	-27.896	-12.634
3	8.6	-26.546	-12.859
3	8.6333	-25.421	-13.084
3	8.6667	-23.846	-13.309
3	8.7	-22.496	-13.534
3	8.7333	-20.921	-13.759
3	8.7667	-19.395	-13.928
3	8.8	-17.883	-14.097
3	8.8333	-16.758	-14.322
3	8.8667	-15.243	-14.175
3	8.9	-13.833	-14.097
3	8.9333	-12.415	-13.894
3	8.9667	-10.93	-13.714
3	9	-9.445	-13.534
3	9.0333	-7.9149	-13.219
3	9.0667	-6.4298	-12.814
3	9.1	-4.9913	-12.518
3	9.1333	-3.5947	-12.184
3	9.1667	-2.2446	-11.509
3	9.2	-0.93947	-10.744
3	9.2333	0.41061	-10.024
3	9.2667	1.8732	-9.2363
3	9.3	3.1557	-8.3588
3	9.3333	5.0684	-8.0213
3	9.3667	6.846	-7.8638
3	9.4	8.6116	-7.3817
3	9.4333	10.446	-7.4138
3	9.4667	12.426	-7.3238
3	9.5	14.341	-7.0531
3	9.5333	15.982	-6.7837
3	9.5667	17.782	-6.5587
3	9.6	20.032	-6.5587
3	9.6333	22.687	-7.3238
3	9.6667	24.96	-7.6163
3	9.7	26.841	-7.8683
3	9.7333	29.684	-8.5296
3	9.7667	32.408	-9.0339
3	9.8	34.658	-9.2589
3	9.8333	37.133	-9.2589
3	9.8667	40.328	-9.7989
3	9.9	42.983	-9.7089
3	9.9333	45.773	-9.6639
3	9.9667	48.519	-9.5289
3	10	51.084	-9.0339
3	10.033	53.919	-8.8085
3	10.067	56.706	-8.4808
3	10.1	59.361	-8.0752
3	10.133	61.99	-7.5433
3	10.167	64.546	-6.8908
3	10.2	66.996	-6.1002
3	10.233	69.405	-5.2158
3	10.267	72.244	-4.2559
4	1.8667	-426.48	-164.78
4	1.9	-423.19	-164.47
4	1.9333	-419.83	-164.25
4	1.9667	-416.4	-164.13
4	2	-412.91	-164.18
4	2.0333	-409.4	-164.38
4	2.0667	-405.86	-164.77
4	2.1	-402.43	-165.31
4	2.1333	-399.22	-166.07
4	2.1667	-396.06	-166.87
4	2.2	-392.98	-167.43
4	2.2333	-389.87	-168.16
4	2.2667	-387.13	-168.68
4	2.3	-384.09	-168.57
4	2.3333	-381.17	-168.34
4	2.3667	-378.02	-167.67
4	2.4	-374.98	-166.88
4	2.4333	-371.61	-165.53
4	2.4667	-368.12	-164.29
4	2.5	-364.74	-163.17
4	2.5333	-361.37	-161.82
4	2.5667	-357.99	-160.24
4	2.6	-354.58	-158.56
4	2.6333	-351.02	-156.96
4	2.6667	-347.68	-155.33
4	2.7	-344.29	-153.66
4	2.7333	-340.78	-152.03
4	2.7667	-337.68	-150.47
4	2.8	-334.35	-149.06
4	2.8333	-330.88	-147.98
4	2.8667	-327.67	-146.9
4	2.9	-324.24	-146.07
4	2.9333	-320.75	-145.28
4	2.9667	-317.15	-144.6
4	3	-313.78	-143.71
4	3.0333	-309.95	-143.25
4	3.0667	-306.19	-142.46
4	3.1	-302.41	-141.34
4	3.1333	-298.59	-140.44
4	3.1667	-294.78	-139.39
4	3.2	-290.82	-138.37
4	3.2333	-286.96	-137.24
4	3.2667	-283.02	-136.35
4	3.3	-279.39	-135.55
4	3.3333	-275.63	-134.88
4	3.3667	-272.1	-134.15
4	3.4	-268.7	-133.57
4	3.4333	-265.33	-133.11
4	3.4667	-262.46	-131.95
4	3.5	-259.33	-131.12
4	3.5333	-256.54	-129.69
4	3.5667	-253.51	-128.34
4	3.6	-250.69	-126.99
4	3.6333	-247.7	-125.47
4	3.6667	-244.81	-124.02
4	3.7	-242.04	-122.43
4	3.7333	-239.07	-120.78
4	3.7667	-236.05	-119.15
4	3.8	-233.06	-117.58
4	3.8333	-230.06	-115.93
4	3.8667	-226.95	-114.31
4	3.9	-223.9	-112.59
4	3.9333	-220.84	-111.13
4	3.9667	-217.74	-109.74
4	4	-214.7	-108.46
4	4.0333	-212.18	-107.81
4	4.0667	-209.03	-106.47
4	4.1	-206.33	-105.56
4	4.1333	-203.41	-104.67
4	4.1667	-200.48	-103.77
4	4.2	-198.01	-102.86
4	4.2333	-195.31	-101.74
4	4.2667	-192.61	-100.61
4	4.3	-189.91	-99.49
4	4.3333	-187.21	-98.365
4	4.3667	-184.28	-97.014
4	4.4	-181.58	-95.889
4	4.4333	-178.66	-94.989
4	4.4667	-175.73	-94.314
4	4.5	-173.03	-93.414
4	4.5333	-170.1	-92.514
4	4.5667	-167.41	-91.839
4	4.6	-164.48	-90.939
4	4.6333	-161.78	-90.039
4	4.6667	-159.3	-88.689
4	4.7	-157.05	-87.114
4	4.7333	-154.8	-85.764
4	4.7667	-152.55	-84.189
4	4.8	-150.75	-82.614
4	4.8333	-148.95	-81.038
4	4.8667	-146.7	-79.238
4	4.9	-144.9	-77.213
4	4.9333	-142.88	-75.413
4	4.9667	-141.3	-73.163
4	5	-139.5	-70.913
4	5.0333	-137.7	-68.663
4	5.0667	-136.58	-66.412
4	5.1	-135	-63.937
4	5.1333	-133.43	-61.687
4	5.1667	-131.85	-59.437
4	5.2	-130.36	-57.532
4	5.2333	-128.7	-55.837
4	5.2667	-126.68	-53.812
4	5.3	-124.88	-52.237
4	5.3333	-122.63	-50.886
4	5.3667	-120.6	-49.536
4	5.4	-118.58	-48.186
4	5.4333	-116.33	-46.836
4	5.4667	-114.08	-45.711
4	5.5	-111.83	-44.586
4	5.5333	-109.58	-43.461
4	5.5667	-107.33	-42.336
4	5.6	-105.08	-41.436
4	5.6333	-102.83	-40.536
4	5.6667	-100.58	-39.636
4	5.7	-98.326	-39.186
4	5.7333	-96.076	-38.736
4	5.7667	-94.05	-37.836
4	5.8	-92.025	-36.936
4	5.8333	-90	-36.036
4	5.8667	-87.975	-34.685
4	5.9	-86.175	-33.335
4	5.9333	-84.15	-31.985
4	5.9667	-82.35	-30.635
4	6	-80.549	-29.285
4	6.0333	-78.524	-27.935
4	6.0667	-76.499	-26.585
4	6.1	-75.149	-25.235
4	6.1333	-73.349	-23.885
4	6.1667	-71.549	-22.535
4	6.2	-70.199	-21.185
4	6.2333	-68.399	-19.834
4	6.2667	-66.599	-18.709
4	6.3	-64.799	-17.584
4	6.3333	-62.908	-16.504
4	6.3667	-61.023	-16.065
4	6.4	-59.398	-15.334
4	6.4333	-57.598	-14.884
4	6.4667	-55.798	-14.434
4	6.5	-53.773	-13.984
4	6.5333	-52.198	-13.984
4	6.5667	-50.398	-13.534
4	6.6	-48.373	-13.084
4	6.6333	-46.572	-12.859
4	6.6667	-44.997	-12.409
4	6.7	-42.496	-12.528
4	6.7333	-41.397	-12.184
4	6.7667	-39.372	-12.184
4	6.8	-37.572	-12.184
4	6.8333	-35.772	-12.184
4	6.8667	-33.972	-12.184
4	6.9	-32.397	-11.734
4	6.9333	-30.821	-11.284
4	6.9667	-29.021	-10.834
4	7	-27.446	-10.384
4	7.0333	-25.871	-9.7089
4	7.0667	-24.296	-9.0339
4	7.1	-22.721	-8.1338
4	7.1333	-20.921	-7.4588
4	7.1667	-19.121	-6.7837
4	7.2	-17.32	-5.8837
4	7.2333	-15.52	-4.9836
4	7.2667	-13.72	-4.0835
4	7.3	-11.695	-2.9585
4	7.3333	-9.6701	-1.8334
4	7.3667	-7.87	-0.93335
4	7.4	-5.8448	0.19172
4	7.4333	-3.5947	1.0918
4	7.4667	-1.1195	2.2168
4	7.5	1.1306	3.1169
4	7.5333	3.3808	3.5669
4	7.5667	5.6309	4.242
4	7.6	8.3311	4.467
4	7.6333	10.356	4.917
4	7.6667	12.831	5.142
4	7.7	15.082	5.367
4	7.7333	17.332	5.142
4	7.7667	19.582	5.367
4	7.8	21.832	5.142
4	7.8333	24.667	4.512
4	7.8667	26.782	4.692
4	7.9	29.482	4.017
4	7.9333	32.093	3.5219
4	7.9667	35.333	2.8919
4	8	38.145	2.3294
4	8.0333	41.296	1.4293
4	8.0667	44.365	0.88245
4	8.1	47.392	0.02431
4	8.1333	49.734	-0.48335
4	8.1667	52.839	-1.2934
4	8.2	55.6	-1.592
4	8.2333	58.453	-1.7738
4	8.2667	61.281	-1.8269
4	8.3	64.094	-1.7442
4	8.3333	66.897	-1.5017
4	8.3667	69.64	-1.1948
4	8.4	72.411	-0.75862
5	2.0667	-426.59	-255.7
5	2.1	-424.14	-254.8
5	2.1333	-421.71	-253.89
5	2.1667	-419.27	-253.04
5	2.2	-416.92	-252.34
5	2.2333	-414.68	-251.77
5	2.2667	-412.33	-251.54
5	2.3	-409.64	-251.98
5	2.3333	-407.52	-251.71
5	2.3667	-404.95	-251.44
5	2.4	-402.46	-250.92
5	2.4333	-399.96	-250.4
5	2.4667	-397.45	-249.22
5	2.5	-394.37	-248.98
5	2.5333	-391.95	-247.83
5	2.5667	-389.32	-246.3
5	2.6	-386.42	-244.72
5	2.6333	-383.22	-243.31
5	2.6667	-380.14	-241.92
5	2.7	-376.33	-241.36
5	2.7333	-373.74	-239.45
5	2.7667	-370.73	-238.45
5	2.8	-367.95	-236.93
5	2.8333	-365.14	-235.81
5	2.8667	-361.37	-234.05
5	2.9	-359.79	-233.37
5	2.9333	-357.14	-232.38
5	2.9667	-354.22	-231.56
5	3	-351.41	-230.77
5	3.0333	-348.32	-229.77
5	3.0667	-345.39	-229.1
5	3.1	-342.51	-228.33
5	3.1333	-339.83	-227.58
5	3.1667	-336.39	-226.62
5	3.2	-334.23	-226.25
5	3.2333	-331.42	-224.86
5	3.2667	-328.59	-223.88
5	3.3	-325.73	-223.04
5	3.3333	-322.31	-221.94
5	3.3667	-319.25	-221.09
5	3.4	-316.14	-220.32
5	3.4333	-312.31	-220.32
5	3.4667	-309.16	-219.87
5	3.5	-306.12	-219.44
5	3.5333	-303.5	-218.91
5	3.5667	-301.4	-218.86
5	3.6	-298	-217.35
5	3.6333	-295.89	-216.5
5	3.6667	-293.05	-215.19
5	3.7	-290.62	-213.98
5	3.7333	-288.69	-213.35
5	3.7667	-285.31	-212
5	3.8	-283.6	-210.24
5	3.8333	-281.6	-209.63
5	3.8667	-278.74	-207.81
5	3.9	-276.5	-206.65
5	3.9333	-273.75	-205.2
5	3.9667	-271.55	-203.95
5	4	-269.01	-202.35
5	4.0333	-266.41	-200.75
5	4.0667	-264.04	-199.54
5	4.1	-261.55	-198.09
5	4.1333	-258.99	-196.92
5	4.1667	-255.84	-196.47
5	4.2	-253.63	-195.03
5	4.2333	-250.93	-194.13
5	4.2667	-248.19	-193.55
5	4.3	-245.22	-193
5	4.3333	-243.1	-192.24
5	4.3667	-240.53	-191.52
5	4.4	-238.15	-190.44
5	4.4333	-235.81	-189.94
5	4.4667	-232.97	-188.38
5	4.5	-230.17	-187.16
5	4.5333	-227.36	-185.96
5	4.5667	-224.52	-184.82
5	4.6	-221.63	-183.65
5	4.6333	-219.01	-182.7
5	4.6667	-216.27	-181.67
5	4.7	-213.97	-180.38
5	4.7333	-211.54	-179.23
5	4.7667	-209.37	-178.13
5	4.8	-207.34	-176.56
5	4.8333	-205.43	-174.87
5	4.8667	-203.18	-173.52
5	4.9	-201.5	-172.06
5	4.9333	-199.58	-170.37
5	4.9667	-197.67	-169.36
5	5	-195.49	-167.76
5	5.0333	-194.07	-166.66
5	5.0667	-192.38	-165.19
5	5.1	-190.4	-163.75
5	5.1333	-189.34	-162.38
5	5.1667	-187.88	-161.14
5	5.2	-186.42	-159.68
5	5.2333	-185.07	-158.33
5	5.2667	-183.72	-156.98
5	5.3	-182.48	-155.52
5	5.3333	-180.79	-154.28
5	5.3667	-178.99	-152.71
5	5.4	-177.42	-151.58
5	5.4333	-175.39	-150.23
5	5.4667	-173.59	-149.33
5	5.5	-171.68	-148.09
5	5.5333	-170.05	-146.85
5	5.5667	-168.19	-145.96
5	5.6	-166.17	-144.6
5	5.6333	-164.48	-143.59
5	5.6667	-162.46	-142.24
5	5.7	-160.54	-141
5	5.7333	-158.29	-139.88
5	5.7667	-156.27	-138.75
5	5.8	-154.24	-137.41
5	5.8333	-151.99	-136.28
5	5.8667	-149.74	-135.15
5	5.9	-148.05	-133.92
5	5.9333	-146.03	-132.79
5	5.9667	-144.42	-132.27
5	6	-142.78	-130.39
5	6.0333	-141.08	-128.52
5	6.0667	-139.62	-127.05
5	6.1	-138.27	-125.48
5	6.1333	-137.21	-124.83
5	6.1667	-136.01	-122.78
5	6.2	-134.89	-121.43
5	6.2333	-133.76	-120.08
5	6.2667	-133.2	-119.07
5	6.3	-132.3	-116.82
5	6.3333	-131.75	-115.31
5	6.3667	-131.18	-113.22
5	6.4	-130.62	-111.53
5	6.4333	-130.2	-109.79
5	6.4667	-129.49	-107.93
5	6.5	-129.04	-106.13
5	6.5333	-127.35	-105.34
5	6.5667	-127.47	-102.98
5	6.6	-126.68	-101.29
5	6.6333	-124.88	-100.84
5	6.6667	-124.77	-98.252
5	6.7	-123.08	-97.689
5	6.7333	-121.95	-96.114
5	6.7667	-121.1	-94.449
5	6.8	-119.7	-94.089
5	6.8333	-119.36	-91.952
5	6.8667	-117.23	-91.389
5	6.9	-116.5	-89.436
5	6.9333	-115.11	-88.256
5	6.9667	-113.49	-87.609
5	7	-112.61	-86.776
5	7.0333	-110.51	-85.712
5	7.0667	-109.46	-84.976
5	7.1	-107.46	-84.144
5	7.1333	-105.93	-83.154
5	7.1667	-105.3	-82.163
5	7.2	-103.59	-81.021
5	7.2333	-102.24	-80.183
5	7.2667	-101.7	-79.013
5	7.3	-100.8	-78.113
5	7.3333	-99.901	-77.213
5	7.3667	-99.338	-76.201
5	7.4	-98.551	-75.188
5	7.4333	-97.988	-74.4
5	7.4667	-97.201	-73.388
5	7.5	-96.863	-72.375
5	7.5333	-96.076	-72.263
5	7.5667	-96.3	-70.238
5	7.6	-96.188	-69
5	7.6333	-96.3	-67.988
5	7.6667	-96.188	-66.75
5	7.7	-96.3	-65.287
5	7.7333	-96.121	-64.072
5	7.7667	-96.3	-62.812
5	7.8	-95.941	-61.507
5	7.8333	-95.626	-61.012
5	7.8667	-95.805	-59.077
5	7.9	-95.671	-57.997
5	7.9333	-95.288	-57.074
5	7.9667	-95.13	-56.152
5	8	-94.725	-56.062
5	8.0333	-94.523	-54.869
5	8.0667	-93.825	-54.712
5	8.1	-93.375	-54.262
5	8.1333	-92.925	-53.362
5	8.1667	-92.475	-52.912
5	8.2	-92.475	-52.012
5	8.2333	-91.125	-52.012
5	8.2667	-90.225	-51.787
5	8.3	-89.55	-51.337
5	8.3333	-89.438	-50.774
5	8.3667	-87.907	-50.414
5	8.4	-86.917	-50.234
5	8.4333	-86.4	-49.986
5	8.4667	-85.275	-49.761
5	8.5	-83.25	-49.986
5	8.5333	-82.912	-48.749
5	8.5667	-81.867	-48.483
5	8.6	-80.887	-47.849
5	8.6333	-79.199	-47.736
5	8.6667	-78.749	-47.286
5	8.7	-78.194	-46.36
5	8.7333	-77.399	-46.161
5	8.7667	-77.624	-45.261
5	8.8	-76.499	-45.036
5	8.8333	-76.049	-44.586
5	8.8667	-75.824	-44.136
5	8.9	-75.824	-43.236
5	8.9333	-75.824	-42.786
5	8.9667	-76.007	-41.916
5	9	-76.049	-41.436
5	9.0333	-76.499	-40.986
5	9.0667	-76.499	-40.086
5	9.1	-76.949	-39.186
5	9.1333	-77.399	-38.511
5	9.1667	-77.399	-37.836
5	9.2	-77.849	-37.161
5	9.2333	-77.849	-36.261
5	9.2667	-77.849	-35.81
5	9.3	-77.849	-35.361
5	9.3333	-77.849	-34.91
5	9.3667	-77.849	-34.461
5	9.4	-77.849	-34.01
5	9.4333	-77.399	-34.01
5	9.4667	-76.949	-33.56
5	9.5	-76.499	-33.335
5	9.5333	-76.049	-33.11
5	9.5667	-75.599	-32.885
5	9.6	-75.149	-32.66
5	9.6333	-74.699	-32.66
5	9.6667	-73.799	-32.435
5	9.7	-73.349	-32.435
5	9.7333	-72.899	-32.435
5	9.7667	-71.999	-32.66
5	9.8	-71.324	-32.66
5	9.8333	-70.649	-32.66
5	9.8667	-69.749	-33.11
5	9.9	-68.849	-33.11
5	9.9333	-68.399	-33.335
5	9.9667	-67.499	-33.56
5	10	-67.049	-33.56
5	10.033	-66.374	-33.56
5	10.067	-65.924	-33.11
5	10.1	-65.474	-33.11
5	10.133	-65.249	-32.66
5	10.167	-65.023	-32.21
5	10.2	-65.249	-31.76
5	10.233	-64.799	-31.085
5	10.267	-65.023	-30.41
5	10.3	-65.249	-29.51
5	10.333	-65.249	-28.61
5	10.367	-65.023	-28.16
5	10.4	-65.023	-27.26
5	10.433	-65.023	-26.36
5	10.467	-64.481	-25.989
5	10.5	-64.349	-25.235
5	10.533	-63.898	-24.785
5	10.567	-62.998	-24.56
5	10.6	-62.548	-24.11
5	10.633	-61.648	-24.11
5	10.667	-60.973	-23.885
5	10.7	-60.073	-23.885
5	10.733	-59.398	-23.885
5	10.767	-58.498	-23.885
5	10.8	-57.598	-24.335
5	10.833	-56.473	-24.56
5	10.867	-55.348	-24.56
5	10.9	-54.448	-24.56
5	10.933	-53.773	-24.56
5	10.967	-52.648	-24.11
5	11	-51.748	-24.11
5	11.033	-50.45	-23.872
5	11.067	-49.723	-22.76
5	11.1	-48.597	-22.31
5	11.133	-47.112	-21.68
5	11.167	-46.347	-20.285
5	11.2	-45.447	-19.16
5	11.233	-44.256	-18.22
5	11.267	-43.422	-16.684
5	11.3	-42.072	-15.559
5	11.333	-40.722	-14.659
5	11.367	-39.239	-13.68
5	11.4	-38.022	-12.634
5	11.433	-36.222	-11.959
5	11.467	-34.647	-11.284
5	11.5	-32.621	-10.609
5	11.533	-30.821	-10.159
5	11.567	-28.796	-9.7089
5	11.6	-26.591	-10.024
5	11.633	-24.746	-9.2589
5	11.667	-22.946	-9.2589
5	11.7	-20.561	-9.5289
5	11.733	-18.401	-10.069
5	11.767	-16.443	-10.002
5	11.8	-13.99	-10.294
5	11.833	-11.875	-10.969
5	11.867	-9.8685	-10.503
5	11.9	-7.5557	-10.409
5	11.933	-5.4398	-10.294
5	11.967	-3.1896	-9.8439
5	12	-1.0295	-9.4389
5	12.033	1.2207	-8.9889
5	12.067	3.4258	-8.4488
5	12.1	5.5859	-7.9989
5	12.133	7.8231	-7.083
5	12.167	10.201	-6.0466
5	12.2	12.561	-5.0736
5	12.233	14.947	-3.9036
5	12.267	17.44	-2.9119
5	12.3	19.897	-2.0134
5	12.333	22.057	-1.3834
5	12.367	24.33	-0.86586
5	12.4	26.602	-0.57333
5	12.433	28.357	-0.2583
5	12.467	30.978	-0.12596
5	12.5	33.212	-0.012085
5	12.533	34.883	0.19172
5	12.567	36.908	0.19172
5	12.6	39.468	-0.19749
5	12.633	41.408	-0.48332
5	12.667	43.433	-0.93335
5	12.7	45.683	-1.3834
5	12.733	47.709	-2.2834
5	12.767	49.959	-2.7335
5	12.8	52.749	-3.6785
5	12.833	55.089	-3.9485
5	12.867	57.295	-4.0823
5	12.9	59.507	-4.0877
5	12.933	61.698	-4.0337
5	12.967	63.858	-3.9421
5	13	66.047	-3.8009
5	13.033	68.302	-3.6604
5	13.067	70.561	-3.4473
6	2.5333	-428.21	-60.384
6	2.5667	-425.51	-60.998
6	2.6	-422.82	-61.512
6	2.6333	-420.12	-61.882
6	2.6667	-417.3	-62.055
6	2.7	-414.36	-62.087
6	2.7333	-411.28	-61.854
6	2.7667	-408.11	-61.483
6	2.8	-404.76	-61.008
6	2.8333	-401.3	-60.322
6	2.8667	-397.76	-60.027
6	2.9	-393.97	-58.956
6	2.9333	-390.56	-58.271
6	2.9667	-386.48	-57.335
6	3	-383.09	-56.368
6	3.0333	-379.56	-55.278
6	3.0667	-376.19	-54.226
6	3.1	-373.1	-53.179
6	3.1333	-370.31	-51.926
6	3.1667	-367.3	-51.172
6	3.2	-364.23	-49.976
6	3.2333	-361.22	-49.147
6	3.2667	-358.22	-48.107
6	3.3	-354.89	-47.126
6	3.3333	-351.4	-46.17
6	3.3667	-347.62	-45.131
6	3.4	-343.94	-44.014
6	3.4333	-340.08	-42.865
6	3.4667	-335.93	-41.489
6	3.5	-331.21	-41.211
6	3.5333	-328	-39.001
6	3.5667	-323.7	-37.881
6	3.6	-320.06	-36.369
6	3.6333	-315.91	-34.461
6	3.6667	-312.31	-33.56
6	3.7	-309.09	-33.275
6	3.7333	-304.89	-31.535
6	3.7667	-301.81	-32.008
6	3.8	-297.91	-29.96
6	3.8333	-295.21	-30.127
6	3.8667	-290.6	-29.816
6	3.9	-287.76	-28.479
6	3.9333	-284.38	-27.268
6	3.9667	-281.25	-25.676
6	4	-277.89	-22.535
6	4.0333	-274.29	-21.185
6	4.0667	-270.91	-19.384
6	4.1	-267.09	-18.034
6	4.1333	-263.49	-16.684
6	4.1667	-259.89	-15.334
6	4.2	-255.39	-15.559
6	4.2333	-252.69	-12.184
6	4.2667	-248.91	-12.319
6	4.3	-244.81	-10.384
6	4.3333	-242.51	-9.3489
6	4.3667	-240.09	-6.3337
6	4.4	-236.93	-4.9836
6	4.4333	-233.78	-3.8585
6	4.4667	-230.41	-2.7335
6	4.5	-226.81	-1.8334
6	4.5333	-223.21	-0.93335
6	4.5667	-218.42	-1.1358
6	4.6	-214.61	-0.34831
6	4.6333	-210.16	1.3168
6	4.6667	-206.7	1.7495
6	4.7	-203.4	2.6726
6	4.7333	-199.49	3.3869
6	4.7667	-195.89	4.062
6	4.8	-191.9	4.8296
6	4.8333	-188.51	5.277
6	4.8667	-185.05	5.7721
6	4.9	-181.25	6.3481
6	4.9333	-178.38	6.4867
6	4.9667	-174.45	7.046
6	5	-171.05	7.3241
6	5.0333	-167.23	8.0326
6	5.0667	-163.72	8.5239
6	5.1	-160.03	9.1872
6	5.1333	-156.6	9.8673
6	5.1667	-152.44	11.105
6	5.2	-149.13	11.127
6	5.2333	-145.44	11.847
6	5.2667	-141.84	12.523
6	5.3	-138.2	13.107
6	5.3333	-134.69	13.738
6	5.3667	-130.84	15.155
6	5.4	-127.62	15.133
6	5.4333	-124.16	15.853
6	5.4667	-120.74	16.663
6	5.5	-117.41	17.428
6	5.5333	-114.12	18
6	5.5667	-110.66	18.778
6	5.6	-107.19	19.273
6	5.6333	-103.68	19.678
6	5.6667	-100.35	20.218
6	5.7	-96.99	20.299
6	5.7333	-93.42	20.758
6	5.7667	-90.18	21.028
6	5.8	-86.94	21.298
6	5.8333	-83.91	22.306
6	5.8667	-80.594	21.658
6	5.9	-77.489	21.973
6	5.9333	-74.429	21.928
6	5.9667	-71.549	21.793
6	6	-68.508	21.689
6	6.0333	-65.474	21.343
6	6.0667	-62.728	21.028
6	6.1	-59.578	20.578
6	6.1333	-56.608	20.038
6	6.1667	-53.638	19.498
6	6.2	-50.578	19.003
6	6.2333	-47.472	18.418
6	6.2667	-44.339	17.891
6	6.3	-41.127	17.428
6	6.3333	-38.096	16.87
6	6.3667	-34.937	16.437
6	6.4	-31.766	16.033
6	6.4333	-28.571	15.268
6	6.4667	-25.556	14.863
6	6.5	-22.586	13.963
6	6.5333	-19.494	13.412
6	6.5667	-16.33	13.063
6	6.6	-13.36	12.162
6	6.6333	-10.339	11.726
6	6.6667	-7.6449	11.217
6	6.7	-4.2437	10.863
6	6.7333	-1.3445	10.992
6	6.7667	2.534	10.074
6	6.8	5.9058	9.5365
6	6.8333	9.4787	9.1248
6	6.8667	13.146	8.7873
6	6.9	16.432	8.2923
6	6.9333	19.582	7.8422
6	6.9667	22.282	7.6172
6	7	25.432	7.1672
6	7.0333	29.032	6.4921
6	7.0667	32.183	6.0421
6	7.1	35.121	5.645
6	7.1333	38.078	5.007
6	7.1667	41.071	4.8045
6	7.2	44.378	3.7019
6	7.2333	47.754	2.8019
6	7.2667	51.084	1.9918
6	7.3	54.556	1.1793
6	7.3333	58.069	0.3932
6	7.3667	61.623	-0.28547
6	7.4	65.293	-0.90126
6	7.4333	68.981	-1.4354
6	7.4667	72.65	-1.8956
7	2.6333	-426.51	-279.23
7	2.6667	-424.26	-278.52
7	2.7	-422.1	-277.91
7	2.7333	-419.88	-277.13
7	2.7667	-417.81	-276.27
7	2.8	-415.92	-275.25
7	2.8333	-414.17	-274.16
7	2.8667	-412.22	-272.93
7	2.9	-410.96	-271.59
7	2.9333	-409.05	-270.82
7	2.9667	-407.43	-269.83
7	3	-405.64	-268.79
7	3.0333	-403.71	-267.26
7	3.0667	-402.04	-265.85
7	3.1	-400.26	-264.44
7	3.1333	-398.88	-263.19
7	3.1667	-397.4	-261.42
7	3.2	-396.04	-259.58
7	3.2333	-394.75	-257.58
7	3.2667	-393.6	-255.8
7	3.3	-392.31	-254.17
7	3.3333	-390.94	-252.67
7	3.3667	-389.63	-251.3
7	3.4	-387.6	-249.99
7	3.4333	-385.81	-248.58
7	3.4667	-383.75	-247.52
7	3.5	-381.61	-246.6
7	3.5333	-379.52	-245.21
7	3.5667	-377.33	-243.78
7	3.6	-375.15	-242.67
7	3.6333	-372.52	-241.41
7	3.6667	-369.92	-240.43
7	3.7	-367.69	-239.74
7	3.7333	-365.43	-238.69
7	3.7667	-362.96	-238.42
7	3.8	-360.51	-238.06
7	3.8333	-358.08	-238.19
7	3.8667	-355.59	-238.05
7	3.9	-353.45	-237.77
7	3.9333	-351.45	-237.01
7	3.9667	-349.45	-236.44
7	4	-347.47	-235.7
7	4.0333	-345.71	-234.77
7	4.0667	-343.26	-233.95
7	4.1	-341.19	-233.2
7	4.1333	-338.76	-232.29
7	4.1667	-336.52	-230.98
7	4.2	-333.87	-229.49
7	4.2333	-331.96	-227.93
7	4.2667	-329.72	-226.28
7	4.3	-327.52	-224.35
7	4.3333	-325.47	-222.42
7	4.3667	-323.52	-220.37
7	4.4	-321.65	-218.68
7	4.4333	-319.54	-217.26
7	4.4667	-317.04	-215.9
7	4.5	-314.3	-214.63
7	4.5333	-311.73	-213.21
7	4.5667	-309.14	-212.14
7	4.6	-306.63	-210.51
7	4.6333	-304.01	-208.98
7	4.6667	-301.23	-207.37
7	4.7	-298.33	-205.86
7	4.7333	-295.76	-204.35
7	4.7667	-292.97	-202.86
7	4.8	-290.09	-201.85
7	4.8333	-287.3	-200.92
7	4.8667	-284.68	-200.01
7	4.9	-281.99	-199.47
7	4.9333	-279.21	-198.69
7	4.9667	-276.82	-197.56
7	5	-274.55	-196.33
7	5.0333	-272.5	-194.87
7	5.0667	-270.22	-193.72
7	5.1	-268	-192.54
7	5.1333	-265.49	-191.33
7	5.1667	-263.3	-190.11
7	5.2	-260.95	-188.69
7	5.2333	-258.59	-187.3
7	5.2667	-256.56	-185.77
7	5.3	-254.53	-184.08
7	5.3333	-252.47	-182.21
7	5.3667	-250.5	-180.84
7	5.4	-248.86	-179.24
7	5.4333	-246.54	-178.07
7	5.4667	-244.55	-177.03
7	5.5	-242.54	-176.17
7	5.5333	-240.4	-175.13
7	5.5667	-238.17	-174.29
7	5.6	-236.2	-173.19
7	5.6333	-234.05	-172.33
7	5.6667	-231.98	-171.35
7	5.7	-230.36	-170.52
7	5.7333	-226.13	-168.12
7	5.7667	-226.28	-169.27
7	5.8	-224.31	-168.3
7	5.8333	-222.19	-168.19
7	5.8667	-219.96	-167.79
7	5.9	-217.79	-167.81
7	5.9333	-215.68	-168.04
7	5.9667	-213.62	-168.24
7	6	-211.4	-167.91
7	6.0333	-209.47	-167.77
7	6.0667	-207.6	-166.88
7	6.1	-205.82	-166.68
7	6.1333	-204	-166.06
7	6.1667	-202.53	-165.44
7	6.2	-200.96	-164.61
7	6.2333	-199.13	-163.68
7	6.2667	-197.5	-162.78
7	6.3	-195.31	-162.04
7	6.3333	-193.88	-160.52
7	6.3667	-192.08	-159.02
7	6.4	-190.74	-157.61
7	6.4333	-189.18	-156.03
7	6.4667	-187.72	-154.37
7	6.5	-186.47	-152.25
7	6.5333	-184.84	-150.4
7	6.5667	-183.27	-149.33
7	6.6	-182.03	-147.46
7	6.6333	-177.98	-144.49
7	6.6667	-178.66	-144.72
7	6.7	-176.89	-143.62
7	6.7333	-175.13	-142.82
7	6.7667	-170.56	-140.22
7	6.8	-168.98	-139.09
7	6.8333	-167.18	-138.19
7	6.8667	-165.6	-137.29
7	6.9	-163.81	-136.39
7	6.9333	-161.78	-135.49
7	6.9667	-159.75	-135.04
7	7	-157.73	-134.59
7	7.0333	-155.93	-134.14
7	7.0667	-153.9	-133.92
7	7.1	-151.88	-133.92
7	7.1333	-149.85	-133.69
7	7.1667	-147.83	-133.24
7	7.2	-146.03	-133.02
7	7.2333	-144.68	-132.57
7	7.2667	-142.88	-131.89
7	7.3	-141.53	-131.44
7	7.3333	-140.18	-130.77
7	7.3667	-139.05	-130.09
7	7.4	-137.7	-129.64
7	7.4333	-136.35	-129.19
7	7.4667	-135.45	-128.29
7	7.5	-134.1	-127.39
7	7.5333	-133.33	-126.28
7	7.5667	-132.3	-125.59
7	7.6	-131.4	-124.69
7	7.6333	-130.69	-123.41
7	7.6667	-130.05	-122.44
7	7.7	-130.11	-120.34
7	7.7333	-129.1	-119.47
7	7.7667	-128.7	-118.17
7	7.8	-128.56	-116.2
7	7.8333	-127.92	-114.9
7	7.8667	-127.02	-113.99
7	7.9	-126.65	-112.37
7	7.9333	-126.02	-111.1
7	7.9667	-125.1	-110.74
7	8	-124.89	-108.78
7	8.0333	-123.71	-107.81
7	8.0667	-123.08	-106.69
7	8.1	-121.94	-106.06
7	8.1333	-121.38	-105.14
7	8.1667	-120.42	-104.28
7	8.2	-119.53	-103.33
7	8.2333	-118.06	-102.9
7	8.2667	-117.32	-101.71
7	8.3	-116.06	-101.06
7	8.3333	-114.83	-100.45
7	8.3667	-113.85	-99.715
7	8.4	-112.41	-99.185
7	8.4333	-111.03	-98.841
7	8.4667	-109.66	-98.272
7	8.5	-108.48	-97.944
7	8.5333	-107.27	-97.32
7	8.5667	-105.97	-96.95
7	8.6	-105.3	-96.114
7	8.6333	-104.15	-95.995
7	8.6667	-103.73	-95.214
7	8.7	-103.03	-94.832
7	8.7333	-102.35	-94.607
7	8.7667	-101.75	-94.179
7	8.8	-101.25	-93.864
7	8.8333	-100.91	-93.368
7	8.8667	-100.28	-93.078
7	8.9	-99.596	-93.057
7	8.9333	-99.435	-92.255
7	8.9667	-99.068	-91.862
7	9	-99.082	-91.375
7	9.0333	-98.663	-90.826
7	9.0667	-98.822	-90.148
7	9.1	-98.686	-89.634
7	9.1333	-99.168	-88.988
7	9.1667	-99.023	-88.621
7	9.2	-99.338	-87.901
7	9.2333	-99.721	-87.429
7	9.2667	-100.08	-86.799
7	9.3	-100.31	-86.349
7	9.3333	-100.76	-85.674
7	9.3667	-101.07	-85.404
7	9.4	-101.08	-85.327
7	9.4333	-101.44	-84.763
7	9.4667	-101.57	-84.594
7	9.5	-101.88	-84.324
7	9.5333	-102.04	-84.301
7	9.5667	-102.13	-84.053
7	9.6	-102.51	-83.784
7	9.6333	-102.44	-83.699
7	9.6667	-102.55	-83.5
7	9.7	-102.86	-83.042
7	9.7333	-103.04	-82.771
7	9.7667	-103.22	-82.574
7	9.8	-103.59	-82.118
7	9.8333	-103.55	-81.952
7	9.8667	-103.66	-81.753
7	9.9	-103.72	-81.532
7	9.9333	-103.65	-81.423
7	9.9667	-103.73	-81.263
7	10	-104.07	-80.112
7	10.033	-103.67	-80.29
7	10.067	-103.73	-80.363
7	10.1	-103.94	-79.066
7	10.133	-103.83	-78.59
7	10.167	-103.45	-78.442
7	10.2	-103.4	-78.183
7	10.233	-103.28	-77.888
7	10.267	-102.97	-77.603
7	10.3	-102.64	-77.447
7	10.333	-102.19	-77.38
7	10.367	-102.06	-76.789
7	10.4	-101.72	-76.452
7	10.433	-101.25	-76.763
7	10.467	-101.39	-75.612
7	10.5	-100.91	-75.344
7	10.533	-100.72	-75.127
7	10.567	-100.35	-75.413
7	10.6	-100.32	-74.431
7	10.633	-100.18	-74.076
7	10.667	-100.03	-73.759
7	10.7	-99.774	-73.51
7	10.733	-99.57	-72.912
7	10.767	-99.312	-72.73
7	10.8	-98.985	-72.109
7	10.833	-98.447	-71.758
7	10.867	-97.906	-71.18
7	10.9	-97.518	-70.542
7	10.933	-96.559	-70.018
7	10.967	-95.85	-69.788
7	11	-94.95	-69.338
7	11.033	-94.037	-68.548
7	11.067	-92.925	-68.663
7	11.1	-92.025	-68.213
7	11.133	-91.197	-67.591
7	11.167	-90.128	-67.446
7	11.2	-88.91	-67.486
7	11.233	-87.975	-67.763
7	11.267	-86.85	-67.763
7	11.3	-85.892	-67.124
7	11.333	-84.944	-67.098
7	11.367	-84.131	-67.17
7	11.4	-83.356	-67.114
7	11.433	-82.618	-67.321
7	11.467	-82.138	-67.26
7	11.5	-81.389	-67.452
7	11.533	-81.031	-67.395
7	11.567	-80.666	-67.463
7	11.6	-80.346	-67.442
7	11.633	-80.024	-67.416
7	11.667	-79.58	-67.434
7	11.7	-79.347	-67.252
7	11.733	-79.199	-67.763
7	11.767	-78.724	-66.767
7	11.8	-78.42	-66.312
7	11.833	-78.273	-65.618
7	11.867	-77.849	-65.962
7	11.9	-77.711	-64.405
7	11.933	-77.358	-63.758
7	11.967	-77.585	-62.521
7	12	-77.181	-62.082
7	12.033	-77.174	-61.012
7	12.067	-77.399	-60.112
7	12.1	-77.578	-58.594
7	12.133	-77.849	-57.637
7	12.167	-78.061	-56.156
7	12.2	-77.849	-55.387
7	12.233	-77.849	-54.487
7	12.267	-77.399	-53.587
7	12.3	-76.949	-52.687
7	12.333	-76.049	-51.562
7	12.367	-75.149	-50.661
7	12.4	-74.474	-49.761
7	12.433	-73.799	-48.861
7	12.467	-73.124	-48.186
7	12.5	-72.224	-47.511
7	12.533	-71.324	-46.836
7	12.567	-70.424	-46.161
7	12.6	-69.974	-45.936
7	12.633	-69.074	-45.261
7	12.667	-67.724	-45.261
7	12.7	-66.824	-45.036
7	12.733	-65.924	-44.811
7	12.767	-64.725	-44.264
7	12.8	-63.898	-44.361
7	12.833	-62.998	-43.911
7	12.867	-62.098	-43.461
7	12.9	-60.973	-43.461
7	12.933	-60.073	-43.011
7	12.967	-59.173	-43.011
7	13	-58.498	-42.561
7	13.033	-57.91	-42.094
7	13.067	-57.148	-42.111
7	13.1	-56.698	-41.661
7	13.133	-56.386	-40.969
7	13.167	-55.798	-41.211
7	13.2	-55.348	-40.761
7	13.233	-55.215	-39.94
7	13.267	-54.667	-39.672
7	13.3	-54.413	-39.134
7	13.333	-54.166	-38.757
7	13.367	-53.548	-38.511
7	13.4	-53.323	-37.836
7	13.433	-53.098	-37.161
7	13.467	-52.648	-36.486
7	13.5	-52.198	-35.361
7	13.533	-51.748	-34.461
7	13.567	-51.298	-33.56
7	13.6	-51.231	-32.025
7	13.633	-50.623	-31.31
7	13.667	-50.398	-29.96
7	13.7	-49.948	-28.61
7	13.733	-49.498	-27.26
7	13.767	-49.047	-25.91
7	13.8	-48.822	-24.785
7	13.833	-48.148	-23.66
7	13.867	-47.697	-22.76
7	13.9	-47.247	-21.86
7	13.933	-46.572	-20.96
7	13.967	-45.897	-20.06
7	14	-45.672	-19.16
7	14.033	-44.547	-18.485
7	14.067	-43.872	-17.809
7	14.1	-42.789	-17.25
7	14.133	-42.072	-16.234
7	14.167	-40.583	-15.933
7	14.2	-39.487	-15.472
7	14.233	-38.472	-15.109
7	14.267	-37.347	-14.659
7	14.3	-35.997	-14.659
7	14.333	-34.191	-14.635
7	14.367	-33.297	-14.659
7	14.4	-31.947	-14.659
7	14.433	-30.079	-14.457
7	14.467	-29.044	-14.277
7	14.5	-27.761	-14.614
7	14.533	-26.929	-14.232
7	14.567	-25.902	-14.287
7	14.6	-24.919	-14.175
7	14.633	-24.063	-14.077
7	14.667	-23.029	-13.987
7	14.7	-22.136	-13.939
7	14.733	-21.18	-13.932
7	14.767	-20.426	-13.669
7	14.8	-19.481	-13.579
7	14.833	-18.549	-13.915
7	14.867	-17.576	-13.853
7	14.9	-16.526	-13.786
7	14.933	-15.572	-13.95
7	14.967	-14.618	-13.845
7	15	-13.414	-14.101
7	15.033	-12.37	-14.209
7	15.067	-11.052	-13.579
7	15.1	-9.7871	-13.39
7	15.133	-8.3625	-12.889
7	15.167	-6.8701	-12.441
7	15.2	-5.3858	-11.797
7	15.233	-3.7294	-11.174
7	15.267	-1.8655	-10.379
7	15.3	0.20271	-9.7408
7	15.333	2.1432	-9.3714
7	15.367	4.1683	-9.1464
7	15.4	6.1958	-8.9609
7	15.433	8.404	-8.9237
7	15.467	10.26	-8.9733
7	15.5	12.269	-9.1464
7	15.533	14.181	-9.0339
7	15.567	16.189	-9.0738
7	15.6	18.232	-9.0339
7	15.633	19.841	-8.9819
7	15.667	22.395	-9.1464
7	15.7	24.348	-9.3633
7	15.733	26.408	-9.6515
7	15.767	28.582	-10.384
7	15.8	30.945	-10.947
7	15.833	33.308	-11.509
7	15.867	35.67	-12.297
7	15.9	38.033	-13.084
7	15.933	40.621	-13.422
7	15.967	43.208	-13.759
7	16	45.684	-13.759
7	16.033	48.496	-13.647
7	16.067	50.824	-13.482
7	16.1	53.447	-13.197
7	16.133	56.009	-12.981
7	16.167	58.568	-12.71
7	16.2	61.119	-12.405
7	16.233	63.669	-11.994
7	16.267	66.166	-11.426
7	16.3	68.653	-10.648
7	16.333	71.147	-9.6473
8	2.6667	-428.43	-169.3
8	2.7	-425.92	-168.55
8	2.7333	-423.25	-167.86
8	2.7667	-420.53	-167.32
8	2.8	-417.76	-166.83
8	2.8333	-414.82	-166.37
8	2.8667	-411.76	-165.85
8	2.9	-408.51	-165.27
8	2.9333	-405.11	-164.79
8	2.9667	-401.45	-164.16
8	3	-397.97	-163.73
8	3.0333	-394.22	-163.19
8	3.0667	-391.03	-162.61
8	3.1	-387.46	-162.38
8	3.1333	-383.9	-162.2
8	3.1667	-380.38	-162.16
8	3.2	-377.21	-162.09
8	3.2333	-373.87	-162.3
8	3.2667	-370.74	-162
8	3.3	-367.52	-161.59
8	3.3333	-364.25	-161.1
8	3.3667	-360.95	-160.34
8	3.4	-357.54	-159.57
8	3.4333	-353.95	-158.62
8	3.4667	-350.53	-157.7
8	3.5	-346.86	-156.84
8	3.5333	-343.81	-155.76
8	3.5667	-340.21	-154.81
8	3.6	-337.09	-153.53
8	3.6333	-333.95	-152.21
8	3.6667	-331.03	-150.86
8	3.7	-328.05	-149.39
8	3.7333	-325.35	-148.27
8	3.7667	-322.46	-147.31
8	3.8	-319.73	-146.57
8	3.8333	-316.72	-145.8
8	3.8667	-313.84	-145.36
8	3.9	-310.54	-144.59
8	3.9333	-307.4	-143.88
8	3.9667	-304.27	-142.93
8	4	-301.05	-142.28
8	4.0333	-297.78	-141.48
8	4.0667	-294.39	-140.61
8	4.1	-291.03	-139.85
8	4.1333	-287.56	-139.32
8	4.1667	-284.52	-139.06
8	4.2	-281.46	-138.94
8	4.2333	-278.2	-138.54
8	4.2667	-275.29	-138.26
8	4.3	-272.17	-137.56
8	4.3333	-269.17	-136.97
8	4.3667	-266.3	-136.1
8	4.4	-263.26	-135.04
8	4.4333	-260.32	-133.95
8	4.4667	-257.26	-132.96
8	4.5	-254.23	-131.96
8	4.5333	-251.29	-130.7
8	4.5667	-248.33	-129.46
8	4.6	-245.51	-128.12
8	4.6333	-242.74	-126.61
8	4.6667	-240.09	-125.59
8	4.7	-237.57	-123.74
8	4.7333	-234.89	-122.06
8	4.7667	-232.65	-120.77
8	4.8	-230.05	-119.47
8	4.8333	-227.82	-118.12
8	4.8667	-225.5	-117.4
8	4.9	-222.99	-116.58
8	4.9333	-220.53	-115.68
8	4.9667	-218.3	-114.93
8	5	-216.1	-113.94
8	5.0333	-213.75	-113.17
8	5.0667	-211.49	-112.31
8	5.1	-209.31	-111.22
8	5.1333	-207.04	-110.2
8	5.1667	-204.62	-109.44
8	5.2	-202.29	-108.63
8	5.2333	-199.91	-107.79
8	5.2667	-197.54	-107.13
8	5.3	-195.19	-106.61
8	5.3333	-192.52	-105.75
8	5.3667	-190.34	-105.48
8	5.4	-187.96	-104.78
8	5.4333	-185.31	-103.71
8	5.4667	-183.16	-102.86
8	5.5	-180.87	-101.79
8	5.5333	-178.57	-100.53
8	5.5667	-176.66	-99.475
8	5.6	-174.47	-98.058
8	5.6333	-172.4	-96.798
8	5.6667	-170.4	-95.433
8	5.7	-168.49	-93.969
8	5.7333	-166.51	-92.536
8	5.7667	-164.82	-91.277
8	5.8	-162.76	-89.43
8	5.8333	-161.13	-87.586
8	5.8667	-159.5	-85.712
8	5.9	-157.87	-83.823
8	5.9333	-156.27	-82.276
8	5.9667	-154.86	-79.886
8	6	-153.4	-77.994
8	6.0333	-151.9	-76.282
8	6.0667	-150.47	-74.585
8	6.1	-149.11	-72.884
8	6.1333	-147.49	-71.444
8	6.1667	-145.92	-69.912
8	6.2	-144.37	-68.466
8	6.2333	-142.74	-67.268
8	6.2667	-141.19	-66.075
8	6.3	-139.76	-64.639
8	6.3333	-138.41	-63.139
8	6.3667	-136.8	-61.912
8	6.4	-135.36	-60.395
8	6.4333	-133.65	-59.212
8	6.4667	-132.23	-57.583
8	6.5	-130.73	-56.062
8	6.5333	-128.91	-54.889
8	6.5667	-127.13	-54.037
8	6.6	-125.33	-52.912
8	6.6333	-123.53	-51.787
8	6.6667	-121.84	-50.549
8	6.7	-120.14	-49.473
8	6.7333	-118.69	-48.299
8	6.7667	-117.23	-46.882
8	6.8	-115.76	-45.824
8	6.8333	-114.39	-44.344
8	6.8667	-113.06	-43.349
8	6.9	-111.83	-41.886
8	6.9333	-110.7	-40.761
8	6.9667	-109.73	-39.29
8	7	-108.66	-38.199
8	7.0333	-107.64	-36.91
8	7.0667	-106.75	-35.874
8	7.1	-105.96	-34.493
8	7.1333	-105.3	-33.335
8	7.1667	-104.56	-32.156
8	7.2	-104.03	-30.943
8	7.2333	-103.31	-29.908
8	7.2667	-102.6	-29.06
8	7.3	-102.15	-27.71
8	7.3333	-101.57	-26.63
8	7.3667	-100.89	-25.955
8	7.4	-100.11	-25.186
8	7.4333	-99.113	-24.672
8	7.4667	-98.64	-23.721
8	7.5	-97.651	-23.66
8	7.5333	-96.751	-22.985
8	7.5667	-96.21	-22.13
8	7.6	-95.227	-21.825
8	7.6333	-94.365	-21.14
8	7.6667	-93.404	-20.788
8	7.7	-92.43	-20.6
8	7.7333	-91.125	-20.96
8	7.7667	-89.775	-20.96
8	7.8	-89.078	-20.352
8	7.8333	-88.136	-20.198
8	7.8667	-87.075	-20.96
8	7.9	-86.047	-20.111
8	7.9333	-85.152	-19.928
8	7.9667	-84.172	-19.767
8	8	-83.16	-19.43
8	8.0333	-82.223	-19.248
8	8.0667	-81.287	-19.37
8	8.1	-80.325	-19.16
8	8.1333	-79.385	-18.315
8	8.1667	-78.498	-18.14
8	8.2	-77.532	-17.73
8	8.2333	-76.724	-17.809
8	8.2667	-75.4	-16.78
8	8.3	-74.388	-16.442
8	8.3333	-73.574	-16.234
8	8.3667	-72.492	-15.343
8	8.4	-71.527	-15.107
8	8.4333	-70.657	-14.527
8	8.4667	-69.795	-14.318
8	8.5	-69.066	-14.116
8	8.5333	-68.241	-13.782
8	8.5667	-67.679	-13.624
8	8.6	-66.914	-13.579
8	8.6333	-66.255	-13.632
8	8.6667	-65.606	-13.767
8	8.7	-65.069	-13.849
8	8.7333	-64.573	-13.984
8	8.7667	-63.718	-14.344
8	8.8	-62.998	-14.659
8	8.8333	-62.548	-15.109
8	8.8667	-61.873	-15.334
8	8.9	-61.254	-15.65
8	8.9333	-60.741	-15.909
8	8.9667	-60.186	-16.122
8	9	-59.477	-16.199
8	9.0333	-59.029	-16.285
8	9.0667	-58.48	-16.35
8	9.1	-58.075	-16.286
8	9.1333	-57.654	-16.325
8	9.1667	-57.598	-16.234
8	9.2	-57.148	-15.784
8	9.2333	-56.698	-15.784
8	9.2667	-56.455	-15.581
8	9.3	-56.248	-14.884
8	9.3333	-55.91	-14.547
8	9.3667	-55.573	-14.209
8	9.4	-55.227	-13.828
8	9.4333	-54.913	-13.375
8	9.4667	-54.493	-13.219
8	9.5	-54.223	-12.859
8	9.5333	-53.885	-12.522
8	9.5667	-53.21	-12.072
8	9.6	-52.738	-12.229
8	9.6333	-52.468	-11.869
8	9.6667	-51.973	-11.509
8	9.7	-51.635	-11.396
8	9.7333	-50.893	-11.419
8	9.7667	-50.443	-11.419
8	9.8	-49.858	-11.464
8	9.8333	-49.318	-11.644
8	9.8667	-48.718	-11.864
8	9.9	-47.967	-11.869
8	9.9333	-47.247	-11.959
8	9.9667	-46.392	-12.274
8	10	-45.471	-12.463
8	10.033	-44.592	-12.544
8	10.067	-43.49	-12.882
8	10.1	-42.378	-13.139
8	10.133	-41.172	-13.309
8	10.167	-39.619	-13.467
8	10.2	-38.366	-13.733
8	10.233	-36.897	-14.434
8	10.267	-35.457	-13.939
8	10.3	-33.926	-14.074
8	10.333	-32.374	-14.277
8	10.367	-30.742	-14.459
8	10.4	-29.144	-14.566
8	10.433	-27.512	-14.845
8	10.467	-25.924	-14.898
8	10.5	-24.288	-15.033
8	10.533	-22.617	-15.178
8	10.567	-21.146	-15.784
8	10.6	-19.481	-14.839
8	10.633	-17.718	-15.096
8	10.667	-16.063	-14.964
8	10.7	-14.305	-14.839
8	10.733	-12.595	-15.334
8	10.767	-11.02	-15.109
8	10.8	-9.0625	-14.457
8	10.833	-7.2849	-14.389
8	10.867	-5.5073	-14.097
8	10.9	-3.5947	-13.759
8	10.933	-1.3345	-13.57
8	10.967	0.58261	-13.431
8	11	2.2557	-13.309
8	11.033	4.5058	-12.859
8	11.067	6.756	-12.409
8	11.1	9.0061	-11.734
8	11.133	11.383	-11.654
8	11.167	13.956	-11.509
8	11.2	15.982	-11.509
8	11.233	18.457	-11.509
8	11.267	20.482	-11.509
8	11.3	22.732	-11.509
8	11.333	24.982	-11.509
8	11.367	27.007	-11.509
8	11.4	29.257	-11.734
8	11.433	31.282	-11.734
8	11.467	33.758	-12.184
8	11.5	36.008	-12.859
8	11.533	38.258	-13.534
8	11.567	40.958	-13.984
8	11.6	43.658	-14.659
8	11.633	46.358	-15.109
8	11.667	48.834	-15.559
8	11.7	51.464	-15.722
8	11.733	53.799	-15.823
8	11.767	55.982	-15.822
8	11.8	58.121	-15.723
8	11.833	60.195	-15.544
8	11.867	62.238	-15.338
8	11.9	64.287	-15.081
8	11.933	66.323	-14.826
8	11.967	68.347	-14.499
8	12	70.4	-14.146
9	2.7	-426.1	-202.82
9	2.7333	-423.15	-202.26
9	2.7667	-420.21	-201.77
9	2.8	-417.42	-201.4
9	2.8333	-414.75	-201.17
9	2.8667	-412.21	-201.1
9	2.9	-409.65	-201.05
9	2.9333	-407.27	-200.75
9	2.9667	-404.6	-200.54
9	3	-401.89	-200.3
9	3.0333	-398.72	-200.3
9	3.0667	-396.15	-199.02
9	3.1	-392.64	-198.72
9	3.1333	-389.83	-197.92
9	3.1667	-387.36	-196.28
9	3.2	-383.98	-195.91
9	3.2333	-381.17	-194.9
9	3.2667	-378.98	-193.25
9	3.3	-376.18	-192.19
9	3.3333	-373.18	-191.41
9	3.3667	-371.15	-190.06
9	3.4	-369.1	-188.65
9	3.4333	-366.54	-187.92
9	3.4667	-364.7	-186.41
9	3.5	-362.58	-185.67
9	3.5333	-360.24	-185.44
9	3.5667	-358.47	-184.88
9	3.6	-355.97	-185
9	3.6333	-353.83	-184.88
9	3.6667	-351.58	-184.43
9	3.7	-349.09	-183.82
9	3.7333	-346.82	-182.84
9	3.7667	-343.82	-182.75
9	3.8	-341.5	-181.72
9	3.8333	-338.53	-181.51
9	3.8667	-335.94	-181.17
9	3.9	-333.58	-180.83
9	3.9333	-331.58	-180.74
9	3.9667	-328.96	-181.17
9	4	-326.49	-180.94
9	4.0333	-324.42	-180.18
9	4.0667	-321.54	-180.04
9	4.1	-319.06	-179.15
9	4.1333	-316.21	-178.48
9	4.1667	-314	-177.23
9	4.2	-311.64	-175.99
9	4.2333	-309.22	-174.8
9	4.2667	-306.35	-173.86
9	4.3	-303.99	-172.39
9	4.3333	-301.4	-171.16
9	4.3667	-298.93	-169.58
9	4.4	-296.9	-168.01
9	4.4333	-294.99	-166.54
9	4.4667	-292.74	-165.42
9	4.5	-290.81	-163.79
9	4.5333	-288.24	-162.72
9	4.5667	-285.99	-161.59
9	4.6	-283.4	-160.81
9	4.6333	-280.6	-160.18
9	4.6667	-278.34	-158.89
9	4.7	-275.64	-157.99
9	4.7333	-272.94	-157.32
9	4.7667	-270.5	-155.46
9	4.8	-267.42	-154.28
9	4.8333	-264.72	-152.93
9	4.8667	-261.91	-151.69
9	4.9	-258.76	-151.02
9	4.9333	-256.29	-150.34
9	4.9667	-253.81	-149.22
9	5	-251.22	-148.66
9	5.0333	-248.52	-147.98
9	5.0667	-245.26	-147.87
9	5.1	-243.46	-146.29
9	5.1333	-240.87	-145.28
9	5.1667	-238.45	-144.32
9	5.2	-236.03	-143.14
9	5.2333	-233.78	-142.02
9	5.2667	-231.53	-140.89
9	5.3	-229.33	-139.75
9	5.3333	-226.97	-138.64
9	5.3667	-224.33	-137.52
9	5.4	-222.64	-136.13
9	5.4333	-220.68	-134.71
9	5.4667	-218.92	-133.39
9	5.5	-216.91	-132.34
9	5.5333	-215.78	-130.54
9	5.5667	-214.09	-129.08
9	5.6	-212.18	-127.84
9	5.6333	-210.68	-126.72
9	5.6667	-208.92	-125.7
9	5.7	-207.02	-124.99
9	5.7333	-205.02	-124.17
9	5.7667	-203.1	-123.36
9	5.8	-201.16	-122.44
9	5.8333	-198.91	-121.54
9	5.8667	-197.21	-120.41
9	5.9	-194.63	-119.52
9	5.9333	-192.95	-118.57
[truncated: 16,147 more rows]
