# Supplementary material for: A system for efficient egress scheduling during mass events and small-scale experimental demonstration
Source: R Soc Open Sci. 2020 Dec 9;7(12):201465. doi: 10.1098/rsos.201465 (PMC7813256; doi:10.1098/rsos.201465)
Supplement: Experimental data [file rsos201465supp5.zip › experimental_data/data/Asymmetric04.csv]

ped. #	time (s)	x (cm)	y (cm)
1	3.1667	-426.84	-125.07
1	3.2	-422.95	-124.35
1	3.2333	-418.94	-123.81
1	3.2667	-414.75	-123.18
1	3.3	-410.42	-122.44
1	3.3333	-405.92	-121.54
1	3.3667	-400.97	-120.64
1	3.4	-396.47	-119.74
1	3.4333	-391.74	-118.84
1	3.4667	-387.02	-117.94
1	3.5	-382.52	-116.82
1	3.5333	-378.47	-116.37
1	3.5667	-374.19	-115.69
1	3.6	-370.35	-115.37
1	3.6333	-366.77	-114.57
1	3.6667	-363.17	-113.89
1	3.7	-359.57	-112.99
1	3.7333	-356.19	-112.09
1	3.7667	-352.59	-110.97
1	3.8	-348.99	-109.84
1	3.8333	-344.72	-108.27
1	3.8667	-340.67	-106.92
1	3.9	-336.17	-105.34
1	3.9333	-331.89	-103.77
1	3.9667	-327.62	-102.19
1	4	-323.34	-100.61
1	4.0333	-319.29	-99.04
1	4.0667	-315.01	-97.689
1	4.1	-310.96	-96.339
1	4.1333	-307.14	-94.989
1	4.1667	-303.31	-93.639
1	4.2	-299.04	-92.289
1	4.2333	-294.76	-91.389
1	4.2667	-290.71	-90.039
1	4.3	-285.99	-89.139
1	4.3333	-281.49	-87.564
1	4.3667	-276.76	-86.214
1	4.4	-271.81	-84.864
1	4.4333	-267.09	-83.514
1	4.4667	-262.36	-82.163
1	4.5	-257.19	-81.038
1	4.5333	-252.46	-80.138
1	4.5667	-247.98	-79.139
1	4.6	-243.91	-78.338
1	4.6333	-239.86	-77.213
1	4.6667	-235.81	-76.313
1	4.7	-232.43	-75.188
1	4.7333	-228.83	-74.063
1	4.7667	-225.23	-72.713
1	4.8	-221.63	-71.588
1	4.8333	-217.81	-70.013
1	4.8667	-214.21	-68.438
1	4.9	-210.61	-66.638
1	4.9333	-206.64	-65.024
1	4.9667	-202.69	-63.622
1	5	-199.13	-61.687
1	5.0333	-195.42	-59.775
1	5.0667	-192.16	-58.087
1	5.1	-188.01	-56.139
1	5.1333	-184.28	-54.487
1	5.1667	-180.68	-52.687
1	5.2	-176.86	-51.337
1	5.2333	-172.71	-49.647
1	5.2667	-168.69	-48.29
1	5.3	-164.52	-46.995
1	5.3333	-160.88	-45.486
1	5.3667	-156.6	-44.136
1	5.4	-152.55	-42.786
1	5.4333	-147.91	-41.46
1	5.4667	-143.66	-40.242
1	5.5	-139.73	-38.961
1	5.5333	-135.45	-37.836
1	5.5667	-131.18	-36.711
1	5.6	-127.13	-35.81
1	5.6333	-123.08	-34.91
1	5.6667	-119.03	-34.01
1	5.7	-115.2	-32.885
1	5.7333	-111.6	-31.985
1	5.7667	-108	-30.635
1	5.8	-104.18	-29.735
1	5.8333	-100.8	-28.385
1	5.8667	-97.201	-27.035
1	5.9	-93.704	-25.734
1	5.9333	-90	-24.335
1	5.9667	-86.4	-22.985
1	6	-82.8	-21.635
1	6.0333	-78.974	-20.285
1	6.0667	-74.924	-18.934
1	6.1	-70.798	-17.2
1	6.1333	-66.824	-15.784
1	6.1667	-62.323	-14.434
1	6.2	-58.273	-13.534
1	6.2333	-53.714	-11.999
1	6.2667	-49.472	-11.154
1	6.3	-45.447	-10.159
1	6.3333	-41.397	-9.0339
1	6.3667	-36.592	-8.2662
1	6.4	-32.261	-7.5038
1	6.4333	-27.94	-6.7032
1	6.4667	-23.785	-5.8058
1	6.5	-19.18	-5.1916
1	6.5333	-14.992	-4.5941
1	6.5667	-10.323	-4.0161
1	6.6	-5.8448	-3.6335
1	6.6333	-1.1724	-3.3953
1	6.6667	3.1557	-3.1835
1	6.7	7.6786	-2.4409
1	6.7333	11.706	-2.0584
1	6.7667	16.207	-1.3834
1	6.8	20.257	-0.93335
1	6.8333	24.961	-0.18216
1	6.8667	28.582	0.41674
1	6.9	32.183	0.86677
1	6.9333	36.233	1.3168
1	6.9667	40.897	2.2048
1	7	44.738	2.8019
1	7.0333	48.789	3.4769
1	7.0667	53.064	4.152
1	7.1	57.302	4.9811
1	7.1333	61.713	5.894
1	7.1667	66.233	6.6825
1	7.2	71.172	7.1952
2	3.2667	-428.47	-179.88
2	3.3	-425.01	-178.8
2	3.3333	-421.31	-177.69
2	3.3667	-417.43	-176.47
2	3.4	-413.2	-175.1
2	3.4333	-408.8	-173.61
2	3.4667	-404.29	-172.05
2	3.5	-399.92	-170.23
2	3.5333	-395.49	-168.39
2	3.5667	-391.21	-166.28
2	3.6	-387.46	-164.85
2	3.6333	-383.82	-162.84
2	3.6667	-379.59	-161.59
2	3.7	-375.77	-160.24
2	3.7333	-372.21	-158.82
2	3.7667	-368.25	-157.95
2	3.8	-364.23	-157.16
2	3.8333	-359.68	-156.53
2	3.8667	-356.22	-155.09
2	3.9	-352.01	-153.76
2	3.9333	-347.6	-152.46
2	3.9667	-343.19	-151.15
2	4	-338.42	-150.57
2	4.0333	-333.92	-149.67
2	4.0667	-330.08	-148.34
2	4.1	-325.48	-147.98
2	4.1333	-321.2	-147.31
2	4.1667	-317.63	-146.29
2	4.2	-313.63	-145.37
2	4.2333	-309.39	-144.72
2	4.2667	-305.79	-143.82
2	4.3	-302.53	-142.35
2	4.3333	-299.15	-141.46
2	4.3667	-295.66	-140.44
2	4.4	-291.95	-139.21
2	4.4333	-287.79	-138.42
2	4.4667	-284.43	-136.34
2	4.5	-280.25	-134.93
2	4.5333	-276.09	-133.69
2	4.5667	-272.04	-131.89
2	4.6	-268.44	-129.64
2	4.6333	-264.95	-127.73
2	4.6667	-261.24	-126.04
2	4.7	-257.52	-124.35
2	4.7333	-253.54	-122.8
2	4.7667	-249.65	-121.88
2	4.8	-245.71	-120.87
2	4.8333	-241.44	-120.42
2	4.8667	-238.27	-118.63
2	4.9	-234.74	-117.3
2	4.9333	-230.8	-115.85
2	4.9667	-226.58	-114.57
2	5	-222.76	-112.99
2	5.0333	-219.05	-111.08
2	5.0667	-214.88	-109.84
2	5.1	-210.83	-108.94
2	5.1333	-207.14	-107.32
2	5.1667	-202.73	-106.69
2	5.2	-199.18	-105.05
2	5.2333	-195.43	-103.77
2	5.2667	-191.26	-102.42
2	5.3	-188	-100.53
2	5.3333	-184.28	-99.04
2	5.3667	-180.91	-97.689
2	5.4	-177.76	-95.664
2	5.4333	-173.93	-93.864
2	5.4667	-171	-91.614
2	5.5	-167.52	-89.701
2	5.5333	-164.25	-87.564
2	5.5667	-160.88	-85.539
2	5.6	-157.73	-83.288
2	5.6333	-154.8	-80.813
2	5.6667	-151.43	-78.563
2	5.7	-148.28	-76.313
2	5.7333	-145.13	-74.063
2	5.7667	-141.75	-72.263
2	5.8	-138.6	-70.463
2	5.8333	-135.68	-69.113
2	5.8667	-132.75	-67.537
2	5.9	-130.05	-65.737
2	5.9333	-127.35	-64.162
2	5.9667	-124.65	-62.362
2	6	-121.95	-60.562
2	6.0333	-119.25	-58.762
2	6.0667	-116.55	-57.637
2	6.1	-113.63	-56.062
2	6.1333	-110.7	-54.937
2	6.1667	-107.55	-53.812
2	6.2	-104.4	-52.912
2	6.2333	-101.48	-51.562
2	6.2667	-98.326	-50.212
2	6.3	-95.626	-48.861
2	6.3333	-92.892	-47.583
2	6.3667	-90.45	-45.711
2	6.4	-88.2	-44.136
2	6.4333	-85.5	-42.786
2	6.4667	-83.25	-41.211
2	6.5	-81	-39.861
2	6.5333	-78.749	-38.061
2	6.5667	-76.724	-36.486
2	6.6	-74.924	-34.461
2	6.6333	-72.899	-33.11
2	6.6667	-71.099	-31.085
2	6.7	-68.849	-29.285
2	6.7333	-66.599	-27.26
2	6.7667	-64.349	-25.235
2	6.8	-62.098	-23.435
2	6.8333	-59.398	-21.86
2	6.8667	-56.698	-20.735
2	6.9	-53.998	-19.384
2	6.9333	-51.201	-18.289
2	6.9667	-48.597	-17.134
2	7	-45.897	-16.009
2	7.0333	-43.197	-14.884
2	7.0667	-40.272	-13.984
2	7.1	-37.347	-13.534
2	7.1333	-34.197	-12.859
2	7.1667	-31.046	-12.409
2	7.2	-27.896	-12.184
2	7.2333	-24.296	-11.734
2	7.2667	-20.696	-11.284
2	7.3	-17.179	-10.489
2	7.3333	-13.72	-9.9339
2	7.3667	-10.345	-9.0339
2	7.4	-7.1949	-8.5838
2	7.4333	-4.0447	-7.6838
2	7.4667	-0.80101	-7.1611
2	7.5	2.4755	-6.8175
2	7.5333	5.6309	-6.7837
2	7.5667	9.0061	-6.3337
2	7.6	12.381	-5.8837
2	7.6333	15.982	-5.4336
2	7.6667	19.337	-4.7568
2	7.7	22.954	-4.1083
2	7.7333	26.557	-3.6335
2	7.7667	30.763	-3.2874
2	7.8	34.883	-3.1835
2	7.8333	38.994	-3.2686
2	7.8667	43.156	-3.6681
2	7.9	47.033	-4.3086
2	7.9333	50.677	-4.5249
2	7.9667	54.257	-4.6032
2	8	57.852	-4.625
2	8.0333	61.327	-4.6862
2	8.0667	64.808	-4.88
2	8.1	68.223	-5.2945
2	8.1333	71.609	-5.874
3	3.5667	-428.54	-243.32
3	3.6	-425.08	-241.81
3	3.6333	-421.87	-240.5
3	3.6667	-418.68	-239.22
3	3.7	-415.49	-237.96
3	3.7333	-412.31	-236.9
3	3.7667	-409.21	-236.27
3	3.8	-405.42	-235.12
3	3.8333	-401.97	-234.57
3	3.8667	-399.14	-233.29
3	3.9	-395.23	-232.36
3	3.9333	-391.62	-231.63
3	3.9667	-387.82	-230.23
3	4	-384.25	-229.26
3	4.0333	-380.14	-227.89
3	4.0667	-376.04	-226.31
3	4.1	-372.02	-224.78
3	4.1333	-367.62	-223.83
3	4.1667	-363.71	-222.84
3	4.2	-360.4	-222
3	4.2333	-356.44	-220.65
3	4.2667	-352.87	-219.98
3	4.3	-349.45	-218.33
3	4.3333	-346.56	-217.56
3	4.3667	-343.6	-217.01
3	4.4	-340.34	-215.53
3	4.4333	-337.81	-214.59
3	4.4667	-334.78	-213.17
3	4.5	-331.67	-212.67
3	4.5333	-328.4	-210.53
3	4.5667	-325.32	-208.33
3	4.6	-322.1	-206.06
3	4.6333	-318.27	-203.72
3	4.6667	-314.9	-201.86
3	4.7	-311.28	-199.15
3	4.7333	-308.26	-198.05
3	4.7667	-304.93	-195.15
3	4.8	-301.99	-193.47
3	4.8333	-298.8	-191.19
3	4.8667	-295.59	-188.92
3	4.9	-292.48	-186.99
3	4.9333	-289.25	-185.78
3	4.9667	-286.45	-183.78
3	5	-282.84	-182.52
3	5.0333	-279.78	-180.54
3	5.0667	-276.51	-178.82
3	5.1	-272.89	-177.44
3	5.1333	-269.45	-175.66
3	5.1667	-266.41	-173.97
3	5.2	-262.59	-171.72
3	5.2333	-259.12	-169.9
3	5.2667	-254.49	-169.47
3	5.3	-251.76	-166.6
3	5.3333	-248.19	-164.97
3	5.3667	-244.88	-163.48
3	5.4	-241.46	-161.66
3	5.4333	-238.4	-160.36
3	5.4667	-234.91	-158.67
3	5.5	-232.1	-157.21
3	5.5333	-228.83	-155.29
3	5.5667	-225.91	-153.49
3	5.6	-222.98	-151.69
3	5.6333	-220.17	-149.78
3	5.6667	-217.47	-147.75
3	5.7	-214.43	-145.39
3	5.7333	-211.43	-143.08
3	5.7667	-208.78	-140.76
3	5.8	-205.89	-138.04
3	5.8333	-203.14	-135.67
3	5.8667	-200.48	-132.57
3	5.9	-197.97	-130.37
3	5.9333	-195.19	-127.73
3	5.9667	-192.83	-125.14
3	6	-190.36	-122.89
3	6.0333	-187.66	-120.42
3	6.0667	-185.52	-118.73
3	6.1	-182.93	-116.59
3	6.1333	-180.34	-114.68
3	6.1667	-177.88	-113.25
3	6.2	-175.28	-111.42
3	6.2333	-172.35	-109.39
3	6.2667	-169.77	-107.7
3	6.3	-166.95	-105.76
3	6.3333	-164.59	-103.88
3	6.3667	-161.89	-102.08
3	6.4	-158.63	-100.17
3	6.4333	-156.27	-98.252
3	6.4667	-153.34	-96.677
3	6.5	-150.19	-94.877
3	6.5333	-147.69	-93.144
3	6.5667	-145.36	-91.551
3	6.6	-142.54	-89.927
3	6.6333	-140.23	-88.311
3	6.6667	-137.93	-86.664
3	6.7	-135.68	-84.864
3	6.7333	-133.76	-83.176
3	6.7667	-131.76	-81.533
3	6.8	-129.74	-79.797
3	6.8333	-127.83	-77.618
3	6.8667	-125.91	-75.63
3	6.9	-124.2	-73.613
3	6.9333	-122.74	-71.025
3	6.9667	-120.46	-68.989
3	7	-118.94	-67.133
3	7.0333	-117.24	-64.639
3	7.0667	-115.43	-62.362
3	7.1	-113.85	-60.562
3	7.1333	-112.54	-58.474
3	7.1667	-110.62	-56.543
3	7.2	-108.92	-54.779
3	7.2333	-106.7	-53.002
3	7.2667	-104.74	-51.449
3	7.3	-102.73	-50.143
3	7.3333	-101.01	-48.583
3	7.3667	-98.648	-47.42
3	7.4	-96.751	-45.936
3	7.4333	-94.725	-44.586
3	7.4667	-92.387	-43.612
3	7.5	-90.338	-42.449
3	7.5333	-87.862	-41.323
3	7.5667	-85.304	-40.368
3	7.6	-83.25	-38.961
3	7.6333	-80.176	-38.494
3	7.6667	-78.074	-37.386
3	7.7	-75.937	-36.373
3	7.7333	-73.687	-35.698
3	7.7667	-71.324	-34.91
3	7.8	-69.101	-33.828
3	7.8333	-67.325	-32.633
3	7.8667	-65.298	-31.53
3	7.9	-63.397	-30.826
3	7.9333	-60.955	-29.636
3	7.9667	-58.993	-28.475
3	8	-57.433	-27.218
3	8.0333	-54.918	-26.393
3	8.0667	-53.004	-25.112
3	8.1	-51.352	-23.598
3	8.1333	-49.796	-22.378
3	8.1667	-47.508	-21.368
3	8.2	-45.704	-20.055
3	8.2333	-43.541	-18.961
3	8.2667	-41.62	-17.644
3	8.3	-38.967	-16.819
3	8.3333	-37.248	-15.87
3	8.3667	-34.906	-13.257
3	8.4	-32.813	-13.679
3	8.4333	-31.145	-11.24
3	8.4667	-28.778	-11.268
3	8.5	-25.926	-10.152
3	8.5333	-23.666	-8.6738
3	8.5667	-21.474	-9.171
3	8.6	-18.699	-7.4719
3	8.6333	-16.241	-7.4016
3	8.6667	-13.945	-7.2337
3	8.7	-11.92	-7.0087
3	8.7333	-9.6701	-6.7837
3	8.7667	-7.963	-6.0318
3	8.8	-6.031	-5.4181
3	8.8333	-3.6872	-5.4121
3	8.8667	-0.62665	-6.0606
3	8.9	1.5807	-5.8837
3	8.9333	3.3331	-5.3409
3	8.9667	5.7335	-6.1105
3	9	8.5561	-6.1087
3	9.0333	11.472	-5.6009
3	9.0667	14.459	-5.6719
3	9.1	17.43	-5.531
3	9.1333	19.029	-4.2776
3	9.1667	21.537	-3.7108
3	9.2	24.549	-3.7929
3	9.2333	26.583	-2.9579
3	9.2667	29.034	-2.3729
3	9.3	31.693	-2.1246
3	9.3333	35.085	-0.98114
3	9.3667	37.969	-0.39545
3	9.4	39.303	1.7193
3	9.4333	42.983	1.7668
3	9.4667	44.641	3.2112
3	9.5	47.688	3.8817
3	9.5333	50.701	4.9006
3	9.5667	52.86	5.2694
3	9.6	56.484	5.5921
3	9.6333	59.446	6.0501
3	9.6667	62.422	6.3674
3	9.7	65.357	6.5942
3	9.7333	68.258	6.8069
3	9.7667	71.147	6.9625
4	3.6	-427.32	-58.359
4	3.6333	-424.04	-58.907
4	3.6667	-420.79	-59.447
4	3.7	-417.69	-59.871
4	3.7333	-414.65	-60.217
4	3.7667	-411.64	-60.355
4	3.8	-408.45	-60.344
4	3.8333	-405.1	-60.227
4	3.8667	-401.59	-60.093
4	3.9	-398.11	-59.957
4	3.9333	-393.96	-59.577
4	3.9667	-390.26	-59.282
4	4	-386.06	-58.808
4	4.0333	-381.99	-58.011
4	4.0667	-378	-57.56
4	4.1	-373.93	-56.913
4	4.1333	-370.24	-56.603
4	4.1667	-366.9	-55.625
4	4.2	-363.62	-54.99
4	4.2333	-359.99	-54.3
4	4.2667	-356.64	-53.362
4	4.3	-353.7	-53.291
4	4.3333	-350.56	-52.798
4	4.3667	-347.42	-52.012
4	4.4	-343.82	-51.562
4	4.4333	-340.44	-51.111
4	4.4667	-336.39	-50.437
4	4.5	-332.81	-50.283
4	4.5333	-329.19	-49.086
4	4.5667	-324.8	-49.424
4	4.6	-321.07	-48.521
4	4.6333	-315.82	-49.041
4	4.6667	-313.21	-46.386
4	4.7	-308.39	-47.664
4	4.7333	-305.34	-45.261
4	4.7667	-301.74	-44.811
4	4.8	-298.56	-45.367
4	4.8333	-295	-45.603
4	4.8667	-291.34	-45.576
4	4.9	-287.89	-45.029
4	4.9333	-284.84	-44.242
4	4.9667	-282.03	-43.281
4	5	-278.74	-42.201
4	5.0333	-276.11	-40.468
4	5.0667	-271.5	-39.966
4	5.1	-269.11	-36.936
4	5.1333	-265.74	-35.586
4	5.1667	-261.69	-34.235
4	5.2	-257.36	-34.74
4	5.2333	-253.9	-33.174
4	5.2667	-250.48	-31.895
4	5.3	-246.65	-30.521
4	5.3333	-244.36	-27.035
4	5.3667	-240.49	-27.62
4	5.4	-237.35	-26.191
4	5.4333	-234.14	-24.885
4	5.4667	-231.08	-23.896
4	5.5	-227.75	-22.921
4	5.5333	-224.7	-21.886
4	5.5667	-221.86	-19.384
4	5.6	-217.47	-19.722
4	5.6333	-214.43	-18.709
4	5.6667	-210.83	-17.809
4	5.7	-207.96	-16.822
4	5.7333	-204.63	-15.741
4	5.7667	-200.93	-14.209
4	5.8	-198.46	-12.184
4	5.8333	-193.96	-12.184
4	5.8667	-190.58	-11.284
4	5.9	-187.31	-10.872
4	5.9333	-184.1	-10.317
4	5.9667	-180.46	-9.4839
4	6	-177.56	-9.3364
4	6.0333	-173.93	-8.3588
4	6.0667	-171.18	-8.0991
4	6.1	-167.59	-7.3514
4	6.1333	-164.67	-6.5146
4	6.1667	-161.26	-5.345
4	6.2	-157.95	-4.0836
4	6.2333	-155.21	-3.7123
4	6.2667	-151.87	-2.5945
4	6.3	-148.54	-1.6008
4	6.3333	-145.36	-0.83573
4	6.3667	-142.43	0.19167
4	6.4	-138.92	1.0468
4	6.4333	-135.81	2.0368
4	6.4667	-132.38	3.0754
4	6.5	-129.24	3.972
4	6.5333	-125.91	4.962
4	6.5667	-122.66	5.8423
4	6.6	-119.36	7.5047
4	6.6333	-115.99	8.1797
4	6.6667	-112.46	8.2022
4	6.7	-109.13	8.9672
4	6.7333	-106.09	9.0798
4	6.7667	-102.94	9.5298
4	6.8	-100.24	9.9798
4	6.8333	-97.651	10.317
4	6.8667	-94.95	10.767
4	6.9	-92.475	10.992
4	6.9333	-90	11.442
4	6.9667	-87.525	12.342
4	7	-85.162	12.005
4	7.0333	-83.025	12.117
4	7.0667	-80.775	12.793
4	7.1	-79.067	12.488
4	7.1333	-76.976	12.448
4	7.1667	-74.924	12.568
4	7.2	-72.899	12.342
4	7.2333	-70.874	12.342
4	7.2667	-69.074	12.342
4	7.3	-67.153	12.071
4	7.3333	-65.079	12.078
4	7.3667	-63.043	12.252
4	7.4	-61.063	12.162
4	7.4333	-59.096	12.149
4	7.4667	-56.968	12.207
4	7.5	-54.943	12.207
4	7.5333	-53.03	12.14
4	7.5667	-50.752	11.997
4	7.6	-48.462	12.072
4	7.6333	-46.281	12.062
4	7.6667	-43.949	12.233
4	7.7	-41.667	12.432
4	7.7333	-39.597	12.568
4	7.7667	-37.341	12.851
4	7.8	-34.602	13.377
4	7.8333	-32.351	13.333
4	7.8667	-30.596	13.693
4	7.9	-27.244	13.76
4	7.9333	-25.421	13.918
4	7.9667	-22.203	13.715
4	8	-19.548	13.625
4	8.0333	-17.162	13.507
4	8.0667	-14.664	13.459
4	8.1	-12.039	13.269
4	8.1333	-9.5056	13.095
4	8.1667	-7.6449	13.242
4	8.2	-4.9448	12.793
4	8.2333	-1.5828	12.17
4	8.2667	0.62019	11.761
4	8.3	3.5798	11.122
4	8.3333	5.8559	10.992
4	8.3667	8.8845	9.9221
4	8.4	11.475	9.1515
4	8.4333	13.731	8.7423
4	8.4667	17.444	7.7297
4	8.5	19.582	7.3922
4	8.5333	23.542	6.3121
4	8.5667	25.882	6.2671
4	8.6	30.023	5.2125
4	8.6333	33.444	4.6879
4	8.6667	36.008	4.917
4	8.7	39.988	3.7259
4	8.7333	42.533	4.017
4	8.7667	45.683	3.5669
4	8.8	49.424	2.6559
4	8.8333	52.661	2.3896
4	8.8667	55.864	2.2313
4	8.9	59.161	2.119
4	8.9333	62.556	2.0964
4	8.9667	66.104	2.089
4	9	69.73	2.109
4	9.0333	73.376	2.0879
5	4	-428.92	-96.407
5	4.0333	-425.8	-96.25
5	4.0667	-422.67	-96.003
5	4.1	-419.38	-95.555
5	4.1333	-416.04	-94.892
5	4.1667	-412.74	-94.038
5	4.2	-409.43	-93.159
5	4.2333	-406.07	-92.016
5	4.2667	-402.62	-90.652
5	4.3	-399.08	-89.544
5	4.3333	-395.66	-88.284
5	4.3667	-392.2	-86.772
5	4.4	-389.11	-85.698
5	4.4333	-386.34	-84.639
5	4.4667	-383.71	-83.444
5	4.5	-381.08	-82.209
5	4.5333	-378.52	-81.277
5	4.5667	-375.54	-80.363
5	4.6	-372.81	-79.655
5	4.6333	-369.69	-78.563
5	4.6667	-366.36	-78.203
5	4.7	-363.39	-77.438
5	4.7333	-360.1	-77.085
5	4.7667	-357.07	-76.427
5	4.8	-353.8	-75.735
5	4.8333	-350.53	-74.915
5	4.8667	-347.23	-74.232
5	4.9	-343.86	-73.703
5	4.9333	-340.46	-72.992
5	4.9667	-337.26	-72.569
5	5	-334.08	-72.193
5	5.0333	-331.46	-71.867
5	5.0667	-328.33	-71.378
5	5.1	-325.41	-70.823
5	5.1333	-322.33	-70.207
5	5.1667	-319.36	-69.459
5	5.2	-316.32	-68.573
5	5.2333	-313.54	-67.669
5	5.2667	-309.95	-66.75
5	5.3	-307.65	-65.672
5	5.3333	-304.84	-64.477
5	5.3667	-301.96	-63.262
5	5.4	-298.99	-62.064
5	5.4333	-296.27	-60.747
5	5.4667	-293.82	-59.387
5	5.5	-291.27	-57.749
5	5.5333	-288.82	-56.242
5	5.5667	-286.53	-54.757
5	5.6	-284.19	-53.587
5	5.6333	-282.16	-52.237
5	5.6667	-280.14	-51.111
5	5.7	-277.44	-49.761
5	5.7333	-274.96	-48.861
5	5.7667	-272.49	-47.511
5	5.8	-269.79	-46.611
5	5.8333	-266.86	-45.486
5	5.8667	-264.16	-44.586
5	5.9	-261.24	-43.461
5	5.9333	-258.54	-42.561
5	5.9667	-255.61	-41.436
5	6	-252.32	-40.491
5	6.0333	-249.99	-39.636
5	6.0667	-247.1	-39.051
5	6.1	-244.36	-38.061
5	6.1333	-241.77	-37.048
5	6.1667	-239.19	-36.261
5	6.2	-236.4	-35.358
5	6.2333	-234.23	-34.01
5	6.2667	-231.53	-33.11
5	6.3	-228.83	-31.76
5	6.3333	-226.36	-29.96
5	6.3667	-223.88	-28.385
5	6.4	-221.41	-26.81
5	6.4333	-218.78	-24.987
5	6.4667	-216.32	-23.165
5	6.5	-213.76	-21.41
5	6.5333	-211.28	-19.835
5	6.5667	-208.81	-17.809
5	6.6	-206.06	-16.044
5	6.6333	-203.75	-14.097
5	6.6667	-201.5	-12.072
5	6.7	-198.95	-10.424
5	6.7333	-196.45	-8.6513
5	6.7667	-194.07	-6.6712
5	6.8	-191.57	-5.2536
5	6.8333	-188.94	-3.6956
5	6.8667	-186.35	-2.3496
5	6.9	-183.72	-1.0459
5	6.9333	-181.23	-0.015326
5	6.9667	-178.54	1.2043
5	7	-175.84	2.3293
5	7.0333	-173.03	3.3419
5	7.0667	-170.44	4.5795
5	7.1	-167.61	5.493
5	7.1333	-164.82	6.4872
5	7.1667	-162.09	7.4372
5	7.2	-159.08	8.2922
5	7.2333	-156.27	9.0798
5	7.2667	-153.57	9.9798
5	7.3	-150.87	10.88
5	7.3333	-148.19	11.623
5	7.3667	-145.58	12.568
5	7.4	-143.05	13.599
5	7.4333	-140.52	14.48
5	7.4667	-138.04	15.605
5	7.5	-135.79	16.73
5	7.5333	-133.09	17.855
5	7.5667	-130.73	19.093
5	7.6	-128.48	19.993
5	7.6333	-126.11	21.006
5	7.6667	-123.75	22.018
5	7.7	-121.5	22.918
5	7.7333	-119.36	23.931
5	7.7667	-117.23	24.943
5	7.8	-115.09	26.181
5	7.8333	-112.84	27.081
5	7.8667	-110.81	27.981
5	7.9	-108.68	28.866
5	7.9333	-106.7	29.645
5	7.9667	-104.48	30.448
5	8	-102.43	31.032
5	8.0333	-100.58	31.469
5	8.0667	-98.236	31.739
5	8.1	-96.165	31.874
5	8.1333	-94.12	31.798
5	8.1667	-91.935	31.739
5	8.2	-89.843	31.671
5	8.2333	-87.795	31.334
5	8.2667	-85.725	31.019
5	8.3	-84.037	30.456
5	8.3333	-81.45	29.669
5	8.3667	-79.447	29.061
5	8.4	-77.489	28.048
5	8.4333	-75.284	27.148
5	8.4667	-73.19	26.108
5	8.5	-71.226	25.164
5	8.5333	-69.524	24.268
5	8.5667	-67.316	23.517
5	8.6	-65.811	22.806
5	8.6333	-63.538	22.198
5	8.6667	-61.986	21.456
5	8.7	-59.803	21.028
5	8.7333	-58.003	20.578
5	8.7667	-56.225	20.151
5	8.8	-54.785	19.655
5	8.8333	-52.918	19.408
5	8.8667	-51.41	18.98
5	8.9	-49.835	18.53
5	8.9333	-47.832	18.463
5	8.9667	-46.235	18.08
5	9	-44.66	17.855
5	9.0333	-42.86	17.855
5	9.0667	-41.127	18.103
5	9.1	-39.372	18.193
5	9.1333	-37.842	18.283
5	9.1667	-36.177	18.328
5	9.2	-34.872	18.193
5	9.2333	-33.072	18.418
5	9.2667	-31.496	18.193
5	9.3	-29.921	18.418
5	9.3333	-28.206	18.294
5	9.3667	-26.771	17.743
5	9.4	-24.971	17.743
5	9.4333	-23.582	17.758
5	9.4667	-22.001	17.653
5	9.5	-20.544	17.339
5	9.5333	-19.076	17.203
5	9.5667	-17.658	16.73
5	9.6	-15.97	16.393
5	9.6333	-14.62	15.943
5	9.6667	-13.45	15.853
5	9.7	-11.92	15.043
5	9.7333	-10.57	14.593
5	9.7667	-9.3325	14.03
5	9.8	-7.4199	13.693
5	9.8333	-5.8448	13.018
5	9.8667	-4.0447	12.568
5	9.9	-2.2446	12.342
5	9.9333	-0.21941	12.117
5	9.9667	1.8057	11.667
5	10	3.9434	11.555
5	10.033	6.306	11.217
5	10.067	8.7811	11.217
5	10.1	11.031	11.217
5	10.133	13.71	10.872
5	10.167	16.508	10.976
5	10.2	19.271	11.22
5	10.233	22.043	11.416
5	10.267	25.252	11.803
5	10.3	28.357	12.117
5	10.333	31.494	12.514
5	10.367	34.568	12.973
5	10.4	37.764	13.029
5	10.433	40.913	13.107
5	10.467	44	13.076
5	10.5	47.033	12.793
5	10.533	50.184	13.242
5	10.567	53.233	12.989
5	10.6	56.218	12.701
5	10.633	59.167	12.364
5	10.667	62.071	12.044
5	10.7	65.092	11.611
5	10.733	68.05	11.181
5	10.767	71.107	10.7
6	4.0667	-428.83	-163.12
6	4.1	-425.36	-162.51
6	4.1333	-421.79	-161.79
6	4.1667	-418.13	-160.96
6	4.2	-414.29	-159.99
6	4.2333	-410.43	-158.94
6	4.2667	-406.5	-157.54
6	4.3	-402.53	-156.34
6	4.3333	-398.58	-154.74
6	4.3667	-394.79	-153.25
6	4.4	-391.19	-151.58
6	4.4333	-387.85	-149.73
6	4.4667	-384.61	-148.01
6	4.5	-381.45	-146.28
6	4.5333	-378.15	-144.94
6	4.5667	-375.24	-143.98
6	4.6	-372.03	-143.27
6	4.6333	-368.71	-142.34
6	4.6667	-365.32	-141.35
6	4.7	-361.73	-140.12
6	4.7333	-358.26	-139.03
6	4.7667	-354.56	-137.45
6	4.8	-350.86	-136.51
6	4.8333	-347.11	-135.27
6	4.8667	-343.32	-134.01
6	4.9	-339.59	-133.15
6	4.9333	-336.03	-132.39
6	4.9667	-332.75	-131.76
6	5	-329.29	-130.95
6	5.0333	-326.08	-130
6	5.0667	-322.75	-129.24
6	5.1	-319.73	-128.23
6	5.1333	-316.63	-127.08
6	5.1667	-313.67	-125.76
6	5.2	-310.56	-124.38
6	5.2333	-307.45	-122.94
6	5.2667	-304.31	-121.48
6	5.3	-301.11	-119.88
6	5.3333	-298.12	-118.42
6	5.3667	-295.12	-116.84
6	5.4	-292.11	-115.15
6	5.4333	-289.23	-113.48
6	5.4667	-286.3	-111.69
6	5.5	-283.6	-109.89
6	5.5333	-280.72	-108.22
6	5.5667	-277.89	-106.69
6	5.6	-275.14	-105.2
6	5.6333	-272.35	-104.03
6	5.6667	-269.54	-102.95
6	5.7	-266.58	-101.58
6	5.7333	-263.89	-100.57
6	5.7667	-261.1	-99.31
6	5.8	-258.22	-98.094
6	5.8333	-255.03	-96.782
6	5.8667	-252.5	-95.574
6	5.9	-249.4	-94.584
6	5.9333	-246.35	-93.481
6	5.9667	-243.21	-92.235
6	6	-240.26	-91.479
6	6.0333	-237.02	-90.759
6	6.0667	-234.01	-90.039
6	6.1	-230.99	-89.319
6	6.1333	-228.17	-88.67
6	6.1667	-225.33	-88.007
6	6.2	-222.58	-87.024
6	6.2333	-219.72	-86.167
6	6.2667	-217.31	-84.954
6	6.3	-214.79	-83.694
6	6.3333	-212.23	-82.603
6	6.3667	-209.62	-81.257
6	6.4	-207.01	-80.138
6	6.4333	-204.55	-78.841
6	6.4667	-201.93	-77.584
6	6.5	-199.4	-76.247
6	6.5333	-196.93	-74.843
6	6.5667	-194.61	-73.394
6	6.6	-192.23	-71.936
6	6.6333	-190.07	-70.379
6	6.6667	-187.9	-68.881
6	6.7	-185.68	-67.448
6	6.7333	-183.52	-66.067
6	6.7667	-181.48	-64.657
6	6.8	-179.29	-63.577
6	6.8333	-177.35	-62.364
6	6.8667	-175.23	-61.389
6	6.9	-173.16	-60.221
6	6.9333	-171.07	-59.405
6	6.9667	-169.14	-58.543
6	7	-167.34	-57.399
6	7.0333	-165.29	-56.467
6	7.0667	-163.44	-55.494
6	7.1	-161.52	-54.642
6	7.1333	-159.57	-53.872
6	7.1667	-157.37	-53.407
6	7.2	-155.61	-52.541
6	7.2333	-153.48	-51.892
6	7.2667	-151.25	-51.246
6	7.3	-149.27	-50.807
6	7.3333	-147.29	-50.205
6	7.3667	-145.41	-49.346
6	7.4	-143.48	-48.74
6	7.4333	-141.65	-47.892
6	7.4667	-139.73	-47.286
6	7.5	-137.93	-46.386
6	7.5333	-136.41	-45.162
6	7.5667	-134.72	-44.374
6	7.6	-133.13	-43.565
6	7.6333	-131.29	-42.898
6	7.6667	-129.73	-41.721
6	7.7	-128.17	-40.542
6	7.7333	-126.56	-39.523
6	7.7667	-125.11	-38.09
6	7.8	-123.6	-37.057
6	7.8333	-122.04	-35.63
6	7.8667	-120.69	-34.056
6	7.9	-119.07	-32.795
6	7.9333	-117.23	-31.985
6	7.9667	-116.37	-30.32
6	8	-114.53	-29.735
6	8.0333	-113.48	-28.174
6	8.0667	-111.74	-27.468
6	8.1	-110.51	-26.612
6	8.1333	-108.88	-25.752
6	8.1667	-107.53	-24.898
6	8.2	-106.09	-24.672
6	8.2333	-104.78	-23.889
6	8.2667	-103.37	-23.48
6	8.3	-101.94	-22.892
6	8.3333	-100.49	-22.49
6	8.3667	-99.181	-22.175
6	8.4	-97.741	-22.13
6	8.4333	-96.076	-22.085
6	8.4667	-94.815	-21.68
6	8.5	-93.24	-21.905
6	8.5333	-91.8	-22.085
6	8.5667	-90.225	-22.535
6	8.6	-88.763	-22.647
6	8.6333	-87.3	-22.76
6	8.6667	-86.04	-22.58
6	8.7	-84.555	-22.4
6	8.7333	-82.935	-22.265
6	8.7667	-81.337	-22.197
6	8.8	-79.878	-21.551
6	8.8333	-78.363	-21.29
6	8.8667	-76.883	-21.129
6	8.9	-75.434	-20.603
6	8.9333	-73.732	-20.037
6	8.9667	-72.337	-19.497
6	9	-71.066	-18.915
6	9.0333	-69.525	-18.199
6	9.0667	-68.039	-17.539
6	9.1	-66.711	-16.797
6	9.1333	-65.315	-16.164
6	9.1667	-63.943	-15.694
6	9.2	-62.652	-15.14
6	9.2333	-61.198	-15.109
6	9.2667	-59.916	-14.457
6	9.3	-58.487	-14.032
6	9.3333	-57.193	-13.624
6	9.3667	-55.626	-13.322
6	9.4	-54.403	-12.994
6	9.4333	-52.788	-12.565
6	9.4667	-51.324	-12.279
6	9.5	-49.904	-12.175
6	9.5333	-48.287	-12.02
6	9.5667	-46.624	-11.925
6	9.6	-45.11	-11.847
6	9.6333	-43.647	-12.409
6	9.6667	-41.811	-12.178
6	9.7	-40.157	-12.427
6	9.7333	-38.42	-12.584
6	9.7667	-36.672	-13.309
6	9.8	-34.926	-13.206
6	9.8333	-33.089	-13.621
6	9.8667	-31.36	-13.823
6	9.9	-29.696	-14.209
6	9.9333	-28.346	-14.434
6	9.9667	-26.996	-14.434
6	10	-25.344	-13.847
6	10.033	-23.876	-13.802
6	10.067	-22.721	-14.209
6	10.1	-21.506	-13.354
6	10.133	-20.381	-13.264
6	10.167	-19.151	-13.363
6	10.2	-18.198	-12.927
6	10.233	-17.363	-12.604
6	10.267	-16.516	-12.576
6	10.3	-15.543	-12.117
6	10.333	-14.778	-11.685
6	10.367	-13.698	-11.351
6	10.4	-13.045	-11.284
6	10.433	-11.74	-10.474
6	10.467	-10.642	-10.185
6	10.5	-9.5403	-9.6829
6	10.533	-8.3126	-9.1151
6	10.567	-7.1949	-8.8088
6	10.6	-5.3948	-8.3588
6	10.633	-4.0447	-7.9088
6	10.667	-2.2446	-7.0087
6	10.7	-0.44448	-6.5587
6	10.733	1.4682	-5.5462
6	10.767	3.4933	-4.8711
6	10.8	5.1809	-4.3086
6	10.833	7.5222	-3.7308
6	10.867	9.7262	-3.3185
6	10.9	11.481	-2.9585
6	10.933	13.731	-2.7335
6	10.967	15.923	-2.3093
6	11	18.924	-1.9719
6	11.033	21.382	-2.2835
6	11.067	23.857	-1.6084
6	11.1	26.332	-1.6084
6	11.133	28.741	-1.1981
6	11.167	31.913	-2.1484
6	11.2	34.163	-1.2934
6	11.233	37.271	-1.366
6	11.267	40.35	-1.5432
6	11.3	43.395	-1.8489
6	11.333	46.971	-1.9032
6	11.367	50.236	-2.0931
6	11.4	53.364	-2.1461
6	11.433	56.457	-2.0838
6	11.467	59.526	-1.9032
6	11.5	62.553	-1.6465
6	11.533	65.508	-1.35
6	11.567	68.395	-1.008
6	11.6	71.279	-0.61016
7	4.1667	-428.5	-265.54
7	4.2	-425.81	-264.69
7	4.2333	-423	-263.7
7	4.2667	-420.06	-262.57
7	4.3	-417.12	-261.42
7	4.3333	-414.2	-260.09
7	4.3667	-411.36	-258.7
7	4.4	-408.62	-257.22
7	4.4333	-406.14	-255.42
7	4.4667	-403.56	-253.74
7	4.5	-401.19	-252.05
7	4.5333	-398.94	-250.47
7	4.5667	-396.2	-248.81
7	4.6	-393.66	-247.21
7	4.6333	-391.18	-245.64
7	4.6667	-388.59	-244.17
7	4.7	-385.66	-242.93
7	4.7333	-383.19	-241.47
7	4.7667	-380.27	-239.9
7	4.8	-377.12	-238.55
7	4.8333	-373.97	-236.97
7	4.8667	-370.5	-235.47
7	4.9	-367.11	-233.94
7	4.9333	-363.95	-232.59
7	4.9667	-360.53	-231.4
7	5	-357.54	-230.22
7	5.0333	-354.39	-229.32
7	5.0667	-351.35	-228.53
7	5.1	-348.65	-227.41
7	5.1333	-345.47	-226.27
7	5.1667	-342.47	-224.82
7	5.2	-339.54	-223.47
7	5.2333	-336.95	-221.56
7	5.2667	-334.25	-219.76
7	5.3	-331.44	-218.07
7	5.3333	-328.63	-215.93
7	5.3667	-325.7	-214.13
7	5.4	-322.98	-212
7	5.4333	-319.96	-209.75
7	5.4667	-317.38	-207.61
7	5.5	-314.9	-205.13
7	5.5333	-312.54	-203
7	5.5667	-310.29	-200.97
7	5.6	-308.15	-198.61
7	5.6333	-305.68	-196.58
7	5.6667	-303.31	-194.67
7	5.7	-300.73	-192.98
7	5.7333	-298.25	-191.41
7	5.7667	-295.75	-189.74
7	5.8	-293.19	-187.69
7	5.8333	-290.49	-185.9
7	5.8667	-287.56	-183.87
7	5.9	-284.75	-181.96
7	5.9333	-281.95	-179.95
7	5.9667	-278.79	-178.25
7	6	-275.97	-176.56
7	6.0333	-273.05	-174.98
7	6.0667	-270.35	-173.63
7	6.1	-267.54	-172.39
7	6.1333	-264.84	-171.04
7	6.1667	-262.38	-169.61
7	6.2	-259.32	-168.01
7	6.2333	-257.26	-166.49
7	6.2667	-254.6	-164.86
7	6.3	-252.4	-163.29
7	6.3333	-249.87	-161.48
7	6.3667	-247.4	-159.91
7	6.4	-244.81	-157.99
7	6.4333	-242.25	-156.37
7	6.4667	-240.4	-154.17
7	6.5	-237.95	-152
7	6.5333	-235.57	-149.82
7	6.5667	-233.42	-147.37
7	6.6	-231.03	-145.44
7	6.6333	-228.95	-143.22
7	6.6667	-226.47	-141
7	6.7	-224.22	-138.98
7	6.7333	-222.04	-136.91
7	6.7667	-219.7	-134.94
7	6.8	-217.02	-132.9
7	6.8333	-214.58	-131.28
7	6.8667	-212.18	-129.64
7	6.9	-210.02	-127.8
7	6.9333	-207.34	-126.38
7	6.9667	-205.25	-124.56
7	7	-202.73	-123.12
7	7.0333	-200.15	-121.43
7	7.0667	-197.67	-120.3
7	7.1	-195.19	-118.95
7	7.1333	-192.72	-117.83
7	7.1667	-190.36	-116.82
7	7.2	-187.77	-115.8
7	7.2333	-185.52	-114.9
7	7.2667	-183.38	-113.67
7	7.3	-181.58	-112.54
7	7.3333	-179.33	-111.42
7	7.3667	-177.19	-110.4
7	7.4	-175.39	-109.05
7	7.4333	-173.62	-107.64
7	7.4667	-171.77	-106.19
7	7.5	-169.7	-104.98
7	7.5333	-168.03	-103.22
7	7.5667	-166.06	-101.74
7	7.6	-164.14	-100.05
7	7.6333	-162.63	-98.049
7	7.6667	-161.1	-96.339
7	7.7	-159.53	-94.539
7	7.7333	-158.18	-92.739
7	7.7667	-156.53	-90.89
7	7.8	-154.92	-89.251
7	7.8333	-153.18	-87.474
7	7.8667	-151.52	-85.494
7	7.9	-149.76	-83.919
7	7.9333	-148.05	-82.388
7	7.9667	-146.25	-81.038
7	8	-144.68	-79.913
7	8.0333	-143.2	-78.868
7	8.0667	-141.53	-77.663
7	8.1	-140.18	-76.763
7	8.1333	-138.29	-75.683
7	8.1667	-136.7	-74.689
7	8.2	-134.78	-73.613
7	8.2333	-132.98	-72.938
7	8.2667	-130.68	-72.128
7	8.3	-128.84	-71.543
7	8.3333	-127.35	-70.913
7	8.3667	-125.33	-70.463
7	8.4	-123.53	-69.788
7	8.4333	-121.95	-69.563
7	8.4667	-120.15	-68.888
7	8.5	-118.44	-68.033
7	8.5333	-116.91	-67.268
7	8.5667	-115.38	-66.502
7	8.6	-114.06	-65.651
7	8.6333	-112.68	-64.927
7	8.6667	-111.24	-63.982
7	8.7	-109.72	-62.83
7	8.7333	-108.36	-61.867
7	8.7667	-106.88	-60.787
7	8.8	-105.64	-59.325
7	8.8333	-104.06	-58.2
7	8.8667	-103.25	-57.029
7	8.9	-101.86	-55.726
7	8.9333	-100.71	-54.217
7	8.9667	-99.383	-53.114
7	9	-98.101	-51.787
7	9.0333	-96.976	-50.661
7	9.0667	-95.341	-49.586
7	9.1	-94.005	-48.546
7	9.1333	-92.588	-47.624
7	9.1667	-91.17	-46.926
7	9.2	-89.55	-45.936
7	9.2333	-88.11	-45.216
7	9.2667	-86.31	-44.541
7	9.3	-84.78	-43.551
7	9.3333	-83.025	-42.786
7	9.3667	-81.269	-42.021
7	9.4	-79.402	-41.503
7	9.4333	-77.669	-41.121
7	9.4667	-75.916	-40.658
7	9.5	-74.21	-40.295
7	9.5333	-72.47	-39.87
7	9.5667	-70.559	-39.816
7	9.6	-68.939	-39.456
7	9.6333	-67.274	-39.186
7	9.6667	-65.744	-39.051
7	9.7	-64.258	-38.466
7	9.7333	-62.863	-38.106
7	9.7667	-61.571	-37.642
7	9.8	-60.208	-37.341
7	9.8333	-59.128	-37.026
7	9.8667	-57.958	-36.666
7	9.9	-56.968	-36.396
7	9.9333	-55.843	-36.171
7	9.9667	-54.824	-35.927
7	10	-53.953	-35.45
7	10.033	-52.918	-35.045
7	10.067	-52.054	-34.495
7	10.1	-51.118	-33.92
7	10.133	-50.308	-33.29
7	10.167	-49.411	-32.74
7	10.2	-48.698	-32.125
7	10.233	-47.922	-31.31
7	10.267	-47.236	-30.437
7	10.3	-46.617	-29.42
7	10.333	-45.987	-28.655
7	10.367	-44.997	-27.935
7	10.4	-44.637	-26.99
7	10.433	-43.985	-26.247
7	10.467	-43.422	-25.685
7	10.5	-42.837	-25.19
7	10.533	-42.14	-24.807
7	10.567	-41.532	-24.605
7	10.6	-40.992	-24.47
7	10.633	-40.385	-24.447
7	10.667	-39.822	-24.56
7	10.7	-39.147	-24.785
7	10.733	-38.832	-24.965
7	10.767	-38.169	-25.041
7	10.8	-37.774	-25.302
7	10.833	-37.655	-25.272
7	10.867	-37.347	-25.235
7	10.9	-36.987	-25.055
7	10.933	-36.627	-24.875
7	10.967	-36.267	-24.695
7	11	-35.632	-24.436
7	11.033	-35.104	-24.203
7	11.067	-34.467	-23.795
7	11.1	-33.619	-23.284
7	11.133	-32.937	-22.805
7	11.167	-32.086	-22.186
7	11.2	-31.316	-21.725
7	11.233	-30.371	-21.41
7	11.267	-29.471	-20.51
7	11.3	-28.571	-19.834
7	11.333	-27.697	-18.805
7	11.367	-26.546	-18.034
7	11.4	-25.196	-17.134
7	11.433	-24.296	-16.459
7	11.467	-23.171	-15.559
7	11.5	-22.046	-14.659
7	11.533	-20.921	-13.759
7	11.567	-20.021	-12.859
7	11.6	-18.896	-11.959
7	11.633	-17.546	-11.059
7	11.667	-16.421	-10.609
7	11.7	-15.295	-10.159
7	11.733	-13.945	-9.7089
7	11.767	-12.82	-9.2589
7	11.8	-11.47	-9.2589
7	11.833	-9.6701	-9.0339
7	11.867	-8.32	-8.8088
7	11.9	-6.7449	-8.5838
7	11.933	-5.1698	-8.3588
7	11.967	-3.5947	-8.3588
7	12	-2.0196	-8.3588
7	12.033	0.0055483	-8.8088
7	12.067	2.0307	-9.2589
7	12.1	3.8308	-9.4839
7	12.133	6.0809	-9.7089
7	12.167	7.881	-9.7089
7	12.2	9.7827	-9.9202
7	12.233	11.706	-9.7089
7	12.267	13.281	-9.4839
7	12.3	15.131	-9.2644
7	12.333	16.657	-8.8088
7	12.367	18.232	-8.5838
7	12.4	20.032	-8.1338
7	12.433	21.157	-7.6838
7	12.467	22.507	-7.2337
7	12.5	23.857	-6.5587
7	12.533	24.757	-6.1087
7	12.567	25.965	-5.5829
7	12.6	27.232	-4.9836
7	12.633	28.132	-4.3086
7	12.667	29.257	-3.8585
7	12.7	30.832	-3.6335
7	12.733	32.408	-3.4085
7	12.767	33.758	-3.4085
7	12.8	35.558	-3.4085
7	12.833	37.358	-3.6335
7	12.867	39.158	-3.8585
7	12.9	40.958	-4.3086
7	12.933	42.983	-4.5336
7	12.967	45.008	-4.9836
7	13	47.033	-5.4336
7	13.033	49.284	-6.3337
7	13.067	51.759	-6.7837
7	13.1	54.055	-7.3954
7	13.133	56.326	-7.9162
7	13.167	58.623	-8.2953
7	13.2	60.89	-8.4945
7	13.233	63.17	-8.6117
7	13.267	65.444	-8.6652
7	13.3	67.704	-8.6852
7	13.333	70.048	-8.6717
8	4.6333	-426.05	-64.66
8	4.6667	-422.69	-64.357
8	4.7	-419.52	-63.865
8	4.7333	-416.62	-63.249
8	4.7667	-413.95	-62.589
8	4.8	-411.32	-61.912
8	4.8333	-408.5	-60.769
8	4.8667	-406.15	-60.046
8	4.9	-403.89	-60.112
8	4.9333	-401.19	-59.662
8	4.9667	-398.94	-59.662
8	5	-396.06	-58.567
8	5.0333	-393.77	-58.537
8	5.0667	-390.89	-57.602
8	5.1	-387.77	-57.074
8	5.1333	-384.57	-56.579
8	5.1667	-381.62	-56.062
8	5.2	-378.16	-54.504
8	5.2333	-374.56	-53.523
8	5.2667	-371.24	-52.694
8	5.3	-368.12	-52.462
8	5.3333	-364.45	-50.99
8	5.3667	-361.1	-50.253
8	5.4	-357.98	-49.663
8	5.4333	-354.84	-49.311
8	5.4667	-351.69	-48.186
8	5.5	-348.99	-47.061
8	5.5333	-346.29	-45.936
8	5.5667	-343.8	-44.169
8	5.6	-341.17	-42.714
8	5.6333	-339.07	-41.18
8	5.6667	-336.84	-40.311
8	5.7	-334.04	-38.508
8	5.7333	-330.89	-37.119
8	5.7667	-328.07	-35.761
8	5.8	-324.9	-34.334
8	5.8333	-321.68	-32.732
8	5.8667	-318.08	-31.218
8	5.9	-314.78	-29.419
8	5.9333	-311.66	-27.401
8	5.9667	-308.79	-25.328
8	6	-306.01	-24.11
8	6.0333	-302.41	-21.41
8	6.0667	-300.16	-20.285
8	6.1	-296.39	-17.995
8	6.1333	-293.28	-16.511
8	6.1667	-290.61	-15.428
8	6.2	-287.54	-14.733
8	6.2333	-284.86	-13.759
8	6.2667	-282.25	-13.02
8	6.3	-279.41	-12.1
8	6.3333	-276.59	-11.282
8	6.3667	-273.54	-10.312
8	6.4	-270.55	-9.2139
8	6.4333	-267.54	-8.1338
8	6.4667	-264.84	-7.6838
8	6.5	-261.33	-6.0636
8	6.5333	-258.35	-5.1931
8	6.5667	-255.39	-4.5336
8	6.6	-252.15	-3.0035
8	6.6333	-249	-2.1034
8	6.6667	-245.94	-1.6084
8	6.7	-242.34	-0.93335
8	6.7333	-239.41	0.19172
8	6.7667	-236.71	1.0918
8	6.8	-234.01	2.2168
8	6.8333	-231.31	3.5669
8	6.8667	-228.83	4.692
8	6.9	-226.81	6.0421
8	6.9333	-224.56	6.9421
8	6.9667	-222.31	7.8422
8	7	-220.06	8.7423
8	7.0333	-218.26	9.4173
8	7.0667	-216.46	10.317
8	7.1	-214.43	10.992
8	7.1333	-212.41	11.893
8	7.1667	-210.16	12.568
8	7.2	-207.91	13.693
8	7.2333	-205.61	14.908
8	7.2667	-203.41	15.493
8	7.3	-201.16	16.843
8	7.3333	-198.91	17.743
8	7.3667	-196.43	18.643
8	7.4	-193.96	19.768
8	7.4333	-191.48	20.893
8	7.4667	-189.44	22.282
8	7.5	-186.93	23.268
8	7.5333	-185.05	24.088
8	7.5667	-182.52	24.75
8	7.6	-180.89	25.532
8	7.6333	-179.11	25.843
8	7.6667	-176.97	26.37
8	7.7	-174.94	26.631
8	7.7333	-173.14	27.081
8	7.7667	-171.46	27.418
8	7.8	-169.54	27.531
8	7.8333	-167.97	27.981
8	7.8667	-166.28	28.544
8	7.9	-164.16	28.41
8	7.9333	-162.68	28.768
8	7.9667	-160.88	28.768
8	8	-159.3	28.768
8	8.0333	-157.5	28.544
8	8.0667	-155.48	28.319
8	8.1	-153.79	28.206
8	8.1333	-152.1	28.093
8	8.1667	-150.19	27.945
8	8.2	-148.17	28.206
8	8.2333	-146.37	28.656
8	8.2667	-144.57	29.106
8	8.3	-142.54	29.106
8	8.3333	-140.74	29.556
8	8.3667	-138.72	29.781
8	8.4	-136.92	29.781
8	8.4333	-135	29.894
8	8.4667	-132.98	29.219
8	8.5	-131.06	30.231
8	8.5333	-128.97	30.209
8	8.5667	-127.35	30.569
8	8.6	-125.33	30.794
8	8.6333	-123.42	31.131
8	8.6667	-121.28	30.794
8	8.7	-119.81	32.031
8	8.7333	-117.79	32.24
8	8.7667	-116.1	32.819
8	8.8	-114.3	32.369
8	8.8333	-112.95	33.494
8	8.8667	-111.49	33.606
8	8.9	-109.69	33.606
8	8.9333	-108	33.494
8	8.9667	-106.31	33.381
8	9	-104.63	33.044
8	9.0333	-103.05	32.819
8	9.0667	-101.48	31.694
8	9.1	-100.01	32.256
8	9.1333	-98.326	30.794
8	9.1667	-96.706	31.154
8	9.2	-95.063	30.456
8	9.2333	-93.645	29.984
8	9.2667	-92.129	29.149
8	9.3	-90.88	28.211
8	9.3333	-89.663	27.306
8	9.3667	-87.953	26.266
8	9.4	-86.466	25.251
8	9.4333	-84.937	24.156
8	9.4667	-83.385	23.413
8	9.5	-82.012	22.581
8	9.5333	-80.437	21.906
8	9.5667	-78.749	20.893
8	9.6	-77.469	21.222
8	9.6333	-75.824	20.893
8	9.6667	-74.474	19.993
8	9.7	-72.899	19.543
8	9.7333	-71.549	19.318
8	9.7667	-70.368	19.671
8	9.8	-68.918	19.548
8	9.8333	-67.589	19.498
8	9.8667	-66.062	19.301
8	9.9	-64.911	19.205
8	9.9333	-63.223	19.318
8	9.9667	-61.986	19.205
8	10	-60.748	19.318
8	10.033	-59.001	19.305
8	10.067	-58.161	19.881
8	10.1	-56.473	19.543
8	10.133	-55.01	20.331
8	10.167	-53.998	20.443
8	10.2	-52.513	20.848
8	10.233	-51.208	20.938
8	10.267	-49.637	20.792
8	10.3	-48.192	20.758
8	10.333	-46.685	20.331
8	10.367	-44.772	19.543
8	10.4	-43.332	19.813
8	10.433	-42.027	19.453
8	10.467	-40.34	18.845
8	10.5	-39.484	18.53
8	10.533	-38.067	18.283
8	10.567	-36.987	17.923
8	10.6	-35.772	16.843
8	10.633	-34.984	17.18
8	10.667	-33.634	16.955
8	10.7	-32.397	16.843
8	10.733	-31.046	16.843
8	10.767	-29.584	16.505
8	10.8	-28.009	16.73
8	10.833	-26.659	16.73
8	10.867	-24.988	16.756
8	10.9	-23.733	16.955
8	10.933	-21.821	16.168
8	10.967	-20.583	17.405
8	11	-19.008	17.63
8	11.033	-16.96	17.698
8	11.067	-15.633	18.305
8	11.1	-13.27	17.518
8	11.133	-11.539	18.972
8	11.167	-9.4451	18.418
8	11.2	-7.4495	19.893
8	11.233	-5.3947	20.218
8	11.267	-3.0096	20.623
8	11.3	-1.1368	20.98
8	11.333	0.78752	21.113
8	11.367	2.659	21.394
8	11.4	4.2809	21.568
8	11.433	5.8559	21.793
8	11.467	7.431	22.018
8	11.5	9.0062	22.243
8	11.533	10.581	22.468
8	11.567	12.356	22.071
8	11.6	13.986	22.027
8	11.633	15.698	21.634
8	11.667	17.413	21.237
8	11.7	18.794	21.006
8	11.733	20.781	20.165
8	11.767	22.723	19.478
8	11.8	24.195	18.755
8	11.833	26.358	17.909
8	11.867	28.245	17.18
8	11.9	30.001	16.143
8	11.933	32.045	15.158
8	11.967	33.85	14.128
8	12	36.101	13.226
8	12.033	38.087	12.694
8	12.067	39.841	12.039
8	12.1	42.09	11.371
8	12.133	44.648	10.812
8	12.167	46.809	9.6423
8	12.2	49.059	9.1923
8	12.233	51.759	9.1923
8	12.267	54.099	9.0316
8	12.3	56.381	8.9345
8	12.333	58.588	8.8864
8	12.367	60.764	8.8815
8	12.4	62.891	8.9163
8	12.433	65.045	9.0173
8	12.467	67.216	9.1735
8	12.5	69.551	9.4624
8	12.533	71.88	9.7177
9	4.6333	-426.14	-225.68
9	4.6667	-423.53	-224.99
9	4.7	-420.96	-224.22
9	4.7333	-418.38	-223.49
9	4.7667	-415.77	-222.74
9	4.8	-413.05	-221.86
9	4.8333	-410.13	-220.97
9	4.8667	-406.88	-219.74
9	4.9	-404.13	-218.53
9	4.9333	-401.06	-217.04
9	4.9667	-398.58	-215.55
9	5	-396.04	-213.95
9	5.0333	-393.75	-212.54
9	5.0667	-391.32	-211.25
9	5.1	-388.72	-210.25
9	5.1333	-385.98	-209.14
9	5.1667	-383.24	-208.5
9	5.2	-380.33	-207.39
9	5.2333	-377.46	-206.43
9	5.2667	-374.54	-205.54
9	5.3	-371.79	-204.61
9	5.3333	-368.91	-203.61
9	5.3667	-366.25	-202.52
9	5.4	-363.46	-201.81
9	5.4333	-360.65	-200.88
9	5.4667	-358.06	-200.35
9	5.5	-355.38	-200.03
9	5.5333	-352.88	-199.91
9	5.5667	-350.48	-199.8
9	5.6	-347.9	-198.96
9	5.6333	-345.62	-198.05
9	5.6667	-343.04	-196.64
9	5.7	-340.66	-195.41
9	5.7333	-338.13	-193.94
9	5.7667	-335.59	-192.72
9	5.8	-333.16	-191.49
9	5.8333	-330.68	-190.35
9	5.8667	-327.95	-189.38
9	5.9	-325.57	-186.85
9	5.9333	-323.3	-185.31
9	5.9667	-321.23	-183.82
9	6	-319.43	-181.97
9	6.0333	-317.76	-180.85
9	6.0667	-315.91	-179.15
9	6.1	-314.02	-177.75
9	6.1333	-311.95	-176.17
9	6.1667	-309.82	-174.94
9	6.2	-307.81	-174.19
9	6.2333	-305.61	-172.98
9	6.2667	-303.2	-171.38
9	6.3	-300.93	-170.32
9	6.3333	-298.63	-169.1
9	6.3667	-296.36	-168.05
9	6.4	-293.8	-167.2
9	6.4333	-291.57	-166.23
9	6.4667	-289.36	-165.87
9	6.5	-286.87	-165.26
9	6.5333	-284.77	-164.92
9	6.5667	-282.3	-164.47
9	6.6	-279.96	-163.75
9	6.6333	-277.66	-162.72
9	6.6667	-275.45	-161.83
9	6.7	-273.23	-160.72
9	6.7333	-271.16	-159.81
9	6.7667	-269.07	-158.98
9	6.8	-266.61	-157.61
9	6.8333	-264.52	-156.6
9	6.8667	-262.09	-155.2
9	6.9	-259.98	-153.99
9	6.9333	-257.64	-153.04
9	6.9667	-255.43	-150.93
9	7	-253.27	-149.4
9	7.0333	-250.97	-147.82
9	7.0667	-248.84	-146.59
9	7.1	-246.45	-145.41
9	7.1333	-244.02	-144.38
9	7.1667	-241.57	-143.32
9	7.2	-238.8	-142.04
9	7.2333	-236.08	-140.98
9	7.2667	-233.29	-139.9
9	7.3	-230.68	-139
9	7.3333	-227.89	-137.83
9	7.3667	-224.94	-136.88
9	7.4	-222.26	-136.03
9	7.4333	-219.29	-135.22
9	7.4667	-216.46	-134.59
9	7.5	-213.89	-133.87
9	7.5333	-211.14	-132.86
9	7.5667	-208.9	-131.94
9	7.6	-206.56	-130.99
9	7.6333	-204.4	-129.91
9	7.6667	-202.28	-129.19
9	7.7	-200.29	-128.32
9	7.7333	-198.37	-127.57
9	7.7667	-196.43	-126.72
9	7.8	-194.72	-125.86
9	7.8333	-192.92	-124.96
9	7.8667	-191.37	-124.13
9	7.9	-189.79	-123
9	7.9333	-188.24	-121.55
9	7.9667	-186.84	-120.3
9	8	-185.43	-119.12
9	8.0333	-184.1	-117.85
9	8.0667	-182.62	-116.55
9	8.1	-180.77	-115.46
9	8.1333	-179.06	-114.43
9	8.1667	-177.19	-113.55
9	8.2	-175.69	-112.41
9	8.2333	-173.87	-111.42
9	8.2667	-172	-110.25
9	8.3	-170.42	-109.21
9	8.3333	-168.53	-108.27
9	8.3667	-166.82	-107.19
9	8.4	-165.04	-106.35
9	8.4333	-163.26	-105.75
9	8.4667	-161.56	-105.11
9	8.5	-159.75	-104.44
9	8.5333	-157.73	-103.77
9	8.5667	-155.93	-102.86
9	8.6	-153.93	-101.78
9	8.6333	-152.1	-100.61
9	8.6667	-150.46	-99.386
9	8.7	-148.75	-98.259
9	8.7333	-147.31	-97.118
9	8.7667	-146.14	-96.002
9	8.8	-144.45	-95.664
9	8.8333	-143.51	-94.449
9	8.8667	-142.34	-93.684
9	8.9	-141.42	-92.627
9	8.9333	-140.52	-91.727
9	8.9667	-139.73	-90.714
9	9	-138.94	-89.701
9	9.0333	-138.27	-88.576
9	9.0667	-137.48	-87.339
9	9.1	-136.8	-86.214
9	9.1333	-135.86	-85.179
9	9.1667	-134.78	-84.414
9	9.2	-134.55	-82.838
9	9.2333	-132.98	-82.163
9	9.2667	-132.3	-81.038
9	9.3	-131.51	-80.026
9	9.3333	-130.62	-79.351
9	9.3667	-128.93	-79.238
9	9.4	-128.25	-78.113
9	9.4333	-127.17	-77.7
9	9.4667	-126.11	-77.101
9	9.5	-124.83	-76.853
9	9.5333	-123.3	-76.763
9	9.5667	-121.95	-76.763
9	9.6	-121.01	-76.202
9	9.6333	-119.25	-76.313
9	9.6667	-117.9	-76.313
9	9.7	-117.11	-75.751
9	9.7333	-115.61	-75.548
9	9.7667	-114.41	-74.85
9	9.8	-113.18	-74.738
9	9.8333	-111.94	-74.175
9	9.8667	-110.25	-74.063
9	9.9	-109.35	-73.613
9	9.9333	-108.41	-72.803
9	9.9667	-107.37	-72.353
9	10	-106.2	-72.263
9	10.033	-105.08	-71.588
9	10.067	-104.4	-70.463
9	10.1	-103.46	-69.923
9	10.133	-102.83	-69.113
9	10.167	-101.84	-68.483
9	10.2	-100.93	-67.645
9	10.233	-100.35	-66.638
9	10.267	-99.361	-65.782
9	10.3	-98.326	-64.837
9	10.333	-97.426	-63.937
9	10.367	-96.076	-63.037
9	10.4	-95.4	-62.137
9	10.433	-94.275	-61.687
9	10.467	-93.375	-60.787
9	10.5	-92.7	-60.337
9	10.533	-91.575	-59.887
9	10.567	-90.675	-59.437
9	10.6	-89.775	-58.987
9	10.633	-88.875	-58.537
9	10.667	-87.975	-58.312
9	10.7	-87.3	-58.087
9	10.733	-86.625	-57.862
9	10.767	-85.95	-57.637
9	10.8	-85.275	-57.637
9	10.833	-84.6	-57.637
9	10.867	-84.15	-57.187
9	10.9	-83.088	-56.971
9	10.933	-82.575	-56.737
9	10.967	-81.9	-56.287
9	11	-81.067	-55.859
9	11.033	-80.32	-55.462
9	11.067	-79.424	-55.612
9	11.1	-78.974	-54.937
9	11.133	-78.074	-54.487
9	11.167	-77.399	-54.037
9	11.2	-76.724	-53.587
9	11.233	-76.117	-53.114
9	11.267	-75.374	-52.687
9	11.3	-74.924	-52.237
9	11.333	-74.249	-51.337
9	11.367	-73.799	-50.886
9	11.4	-73.349	-49.986
9	11.433	-72.899	-49.536
9	11.467	-72.674	-48.861
9	11.5	-72.224	-48.186
9	11.533	-72.224	-47.736
9	11.567	-71.774	-47.061
9	11.6	-71.549	-46.386
9	11.633	-71.099	-45.486
9	11.667	-70.649	-44.811
9	11.7	-70.199	-44.136
9	11.733	-69.749	-43.686
9	11.767	-69.074	-43.236
9	11.8	-68.624	-42.786
9	11.833	-68.174	-42.561
9	11.867	-67.274	-41.886
9	11.9	-66.599	-41.661
9	11.933	-65.924	-41.436
9	11.967	-65.249	-41.211
9	12	-64.573	-40.986
9	12.033	-63.898	-40.761
9	12.067	-63.223	-40.536
9	12.1	-62.323	-40.536
9	12.133	-61.648	-40.086
9	12.167	-60.523	-39.861
9	12.2	-59.848	-39.636
9	12.233	-59.398	-39.186
9	12.267	-58.498	-38.736
9	12.3	-57.598	-38.286
9	12.333	-56.923	-37.836
9	12.367	-56.248	-37.386
9	12.4	-55.348	-36.936
9	12.433	-54.898	-36.486
9	12.467	-54.448	-35.81
9	12.5	-53.548	-35.361
9	12.533	-53.098	-34.685
9	12.567	-52.648	-34.01
9	12.6	-52.198	-33.11
9	12.633	-51.946	-32.554
9	12.667	-51.523	-31.76
9	12.7	-51.273	-31.164
9	12.733	-51.073	-30.41
9	12.767	-50.398	-29.735
9	12.8	-49.947	-28.835
9	12.833	-49.273	-28.16
9	12.867	-48.373	-27.71
9	12.9	-47.922	-27.035
9	12.933	-47.472	-26.81
9	12.967	-46.707	-26.18
9	13	-46.235	-25.572
9	13.033	-45.672	-25.46
9	13.067	-44.885	-25.122
9	13.1	-44.21	-24.897
9	13.133	-43.31	-24.447
9	13.167	-42.522	-24.11
9	13.2	-41.622	-23.66
9	13.233	-41.172	-22.985
9	13.267	-40.272	-22.76
9	13.3	-39.372	-22.085
9	13.333	-39.034	-21.522
9	13.367	-38.022	-20.96
9	13.4	-37.122	-20.285
9	13.433	-36.222	-20.06
9	13.467	-35.322	-19.384
9	13.5	-34.534	-18.597
9	13.533	-33.522	-17.809
9	13.567	-32.621	-17.359
9	13.6	-31.721	-16.909
9	13.633	-30.731	-16.279
9	13.667	-29.809	-15.672
9	13.7	-28.796	-15.109
9	13.733	-27.671	-14.659
9	13.767	-26.51	-14.686
9	13.8	-25.308	-14.547
9	13.833	-24.251	-14.299
9	13.867	-23.081	-14.389
9	13.9	-21.708	-14.547
9	13.933	-20.471	-14.209
9	13.967	-19.121	-14.884
9	14	-17.771	-14.659
9	14.033	-16.421	-15.109
9	14.067	-14.881	-15.586
9	14.1	-13.27	-16.234
9	14.133	-11.245	-16.234
9	14.167	-9.6701	-16.909
9	14.2	-7.7124	-17.607
9	14.233	-5.8448	-17.809
9	14.267	-4.2697	-18.485
9	14.3	-2.4696	-18.709
9	14.333	-0.91459	-18.959
9	14.367	0.68059	-19.16
9	14.4	2.2557	-19.384
9	14.433	3.8308	-19.384
9	14.467	5.6309	-19.16
9	14.5	6.981	-19.384
9	14.533	9.0061	-18.934
9	14.567	10.806	-18.709
9	14.6	12.831	-18.485
9	14.633	14.632	-17.809
9	14.667	16.726	-17.481
9	14.7	18.907	-16.459
9	14.733	21.382	-15.784
9	14.767	23.839	-15.685
9	14.8	26.287	-15.019
9	14.833	28.807	-14.209
9	14.867	31.058	-13.534
9	14.9	33.758	-13.534
9	14.933	35.897	-13.709
9	14.967	38.258	-13.759
9	15	40.508	-13.534
9	15.033	42.928	-13.881
9	15.067	44.783	-14.209
9	15.1	47.033	-14.434
9	15.133	49.509	-14.434
9	15.167	52.209	-14.884
9	15.2	54.459	-15.334
9	15.233	56.784	-15.619
9	15.267	59.274	-15.932
9	15.3	61.909	-16.245
9	15.333	64.61	-16.52
9	15.367	67.435	-16.679
9	15.4	70.234	-16.697
10	4.8667	-426.37	-177.77
10	4.9	-423.19	-177.26
10	4.9333	-419.83	-176.62
10	4.9667	-416.35	-175.84
10	5	-412.73	-174.98
10	5.0333	-409.05	-174.06
10	5.0667	-405.47	-173.07
10	5.1	-402.65	-172.46
10	5.1333	-398.94	-173.07
10	5.1667	-395.37	-172.62
10	5.2	-392.32	-172
10	5.2333	-390.17	-170.14
10	5.2667	-388.35	-169.54
10	5.3	-385.67	-168.57
10	5.3333	-383.5	-167.61
10	5.3667	-380.72	-166.54
10	5.4	-378.24	-165.19
10	5.4333	-375.54	-163.62
10	5.4667	-372.78	-162.31
10	5.5	-370.82	-160.47
10	5.5333	-367.89	-158.67
10	5.5667	-365.19	-156.87
10	5.6	-362.43	-154.91
10	5.6333	-359.79	-153.27
10	5.6667	-357.54	-151.24
10	5.7	-355.64	-149.8
10	5.7333	-353.27	-148.09
10	5.7667	-351.47	-146.74
10	5.8	-349.22	-144.94
10	5.8333	-347.64	-143.59
10	5.8667	-345.55	-141.98
10	5.9	-343.37	-140.89
10	5.9333	-341.34	-139.54
10	5.9667	-339.09	-138.19
10	6	-336.62	-136.84
10	6.0333	-334.14	-135.94
10	6.0667	-331.44	-135.04
10	6.1	-328.74	-133.92
10	6.1333	-325.98	-133.19
10	6.1667	-323.12	-132.34
10	6.2	-320.19	-131.44
10	6.2333	-317.26	-130.99
10	6.2667	-314.56	-130.54
10	6.3	-311.86	-130.09
10	6.3333	-309.35	-129.72
10	6.3667	-306.69	-129.64
10	6.4	-304.21	-128.97
10	6.4333	-301.96	-128.29
10	6.4667	-299.49	-128.07
10	6.5	-297.24	-126.94
10	6.5333	-294.54	-126.49
10	6.5667	-292.29	-125.14
10	6.6	-289.59	-124.47
10	6.6333	-287.11	-123.12
10	6.6667	-284.41	-121.99
10	6.7	-281.94	-120.64
10	6.7333	-279.24	-119.29
10	6.7667	-277.21	-117.49
10	6.8	-275.19	-115.47
10	6.8333	-272.94	-113.44
10	6.8667	-270.91	-111.42
10	6.9	-269.34	-109.39
10	6.9333	-267.54	-107.59
10	6.9667	-265.74	-106.02
10	7	-264.16	-103.99
10	7.0333	-262.59	-102.64
10	7.0667	-260.79	-101.06
10	7.1	-258.99	-99.715
10	7.1333	-257.19	-98.139
10	7.1667	-255.39	-97.014
10	7.2	-253.13	-95.889
10	7.2333	-251.34	-94.539
10	7.2667	-249.09	-93.639
10	7.3	-247.06	-92.289
10	7.3333	-244.81	-91.389
10	7.3667	-242.28	-90.349
10	7.4	-239.69	-89.61
10	7.4333	-237.61	-88.914
10	7.4667	-234.94	-88.291
10	7.5	-232.88	-87.564
10	7.5333	-230.63	-87.114
10	7.5667	-228.38	-86.664
10	7.6	-226.58	-86.214
10	7.6333	-224.33	-85.539
10	7.6667	-221.86	-84.864
10	7.7	-219.61	-83.964
10	7.7333	-217.81	-82.838
10	7.7667	-215.56	-81.939
10	7.8	-213.16	-81.317
10	7.8333	-211.06	-79.913
10	7.8667	-209.03	-78.338
10	7.9	-207.46	-77.213
10	7.9333	-205.21	-75.863
10	7.9667	-203.63	-74.288
10	8	-202.06	-72.938
10	8.0333	-200.71	-71.588
10	8.0667	-199.81	-69.788
10	8.1	-198.46	-68.663
10	8.1333	-197.56	-67.537
10	8.1667	-196.66	-66.188
10	8.2	-195.31	-65.287
10	8.2333	-194.41	-64.162
10	8.2667	-193.06	-63.037
10	8.3	-191.71	-62.137
10	8.3333	-190.46	-61.287
10	8.3667	-189.23	-60.337
10	8.4	-187.69	-59.432
10	8.4333	-186.17	-59.048
10	8.4667	-184.74	-58.269
10	8.5	-183.38	-58.087
[truncated: 13,582 more rows]
