# Supplementary material for: A system for efficient egress scheduling during mass events and small-scale experimental demonstration
Source: R Soc Open Sci. 2020 Dec 9;7(12):201465. doi: 10.1098/rsos.201465 (PMC7813256; doi:10.1098/rsos.201465)
Supplement: Experimental data [file rsos201465supp5.zip › experimental_data/data/Asymmetric05.csv]

ped. #	time (s)	x (cm)	y (cm)
1	2	-426.13	200.26
1	2.0333	-423.01	199.79
1	2.0667	-420.04	199.52
1	2.1	-417.13	199.38
1	2.1333	-414.35	199.33
1	2.1667	-411.6	199.28
1	2.2	-408.62	198.88
1	2.2333	-406.01	198.7
1	2.2667	-403.18	198.59
1	2.3	-400.38	198.35
1	2.3333	-397.35	197.74
1	2.3667	-394.86	197.49
1	2.4	-391.91	196.79
1	2.4333	-388.95	196.28
1	2.4667	-386	195.38
1	2.5	-383.13	194.24
1	2.5333	-380.12	193.23
1	2.5667	-377.08	191.91
1	2.6	-373.82	190.9
1	2.6333	-371.49	189.4
1	2.6667	-368.62	188.09
1	2.7	-366.4	186.95
1	2.7333	-363.71	185.8
1	2.7667	-361.14	184.93
1	2.8	-358.68	184.01
1	2.8333	-356.34	183.09
1	2.8667	-353.69	182.39
1	2.9	-351.45	181.66
1	2.9333	-349.01	181.23
1	2.9667	-346.24	180.37
1	3	-343.63	180
1	3.0333	-341.08	179.36
1	3.0667	-338.08	178.35
1	3.1	-335.07	177.5
1	3.1333	-332.34	176.86
1	3.1667	-329.06	175.63
1	3.2	-326.19	174.85
1	3.2333	-322.89	174.17
1	3.2667	-319.85	173.5
1	3.3	-316.94	173.04
1	3.3333	-313.77	172.49
1	3.3667	-311.3	172.28
1	3.4	-308.49	171.7
1	3.4333	-305.69	170.96
1	3.4667	-302.99	170.32
1	3.5	-300.5	169.29
1	3.5333	-297.74	168.63
1	3.5667	-295.15	167.74
1	3.6	-292.73	166.53
1	3.6333	-290.01	165.65
1	3.6667	-287.26	164.4
1	3.7	-284.62	163.15
1	3.7333	-282.26	162.01
1	3.7667	-279.37	160.3
1	3.8	-277.01	158.77
1	3.8333	-274.59	157.27
1	3.8667	-272.06	155.67
1	3.9	-269.78	154.14
1	3.9333	-267.65	152.37
1	3.9667	-265.48	151.04
1	4	-263.15	149.26
1	4.0333	-261.01	148.03
1	4.0667	-259.13	146.97
1	4.1	-256.85	145.66
1	4.1333	-254.6	144.76
1	4.1667	-252.36	143.74
1	4.2	-250.08	142.84
1	4.2333	-247.41	141.93
1	4.2667	-244.92	140.94
1	4.3	-242.45	139.81
1	4.3333	-239.53	138.8
1	4.3667	-236.82	137.79
1	4.4	-234.12	136.89
1	4.4333	-231.21	135.87
1	4.4667	-228.37	135.32
1	4.5	-225.43	134.61
1	4.5333	-222.65	133.96
1	4.5667	-219.73	133.63
1	4.6	-216.76	133.22
1	4.6333	-214.33	132.85
1	4.6667	-211.65	132.27
1	4.7	-208.85	131.6
1	4.7333	-206.34	130.84
1	4.7667	-203.73	129.89
1	4.8	-201.16	128.88
1	4.8333	-198.55	127.82
1	4.8667	-195.96	126.65
1	4.9	-193.46	125.33
1	4.9333	-191.03	123.89
1	4.9667	-188.95	122.72
1	5	-186.71	121.08
1	5.0333	-184.62	119.67
1	5.0667	-182.49	118.06
1	5.1	-180.46	116.18
1	5.1333	-178.41	114.39
1	5.1667	-176.41	112.66
1	5.2	-174.4	110.95
1	5.2333	-172.32	109.38
1	5.2667	-170.28	107.69
1	5.3	-168.27	106.14
1	5.3333	-166.15	104.58
1	5.3667	-164.15	102.95
1	5.4	-161.91	101.53
1	5.4333	-159.79	100.04
1	5.4667	-157.51	98.422
1	5.5	-155.28	97.292
1	5.5333	-153.08	95.909
1	5.5667	-150.84	94.532
1	5.6	-148.58	93.209
1	5.6333	-146.32	91.906
1	5.6667	-143.95	90.601
1	5.7	-141.52	89.313
1	5.7333	-139.13	88.202
1	5.7667	-136.76	86.957
1	5.8	-133.94	85.936
1	5.8333	-131.47	85.015
1	5.8667	-128.9	84.169
1	5.9	-126.35	83.337
1	5.9333	-123.93	82.682
1	5.9667	-121.46	81.782
1	6	-119.03	80.747
1	6.0333	-116.56	79.734
1	6.0667	-114.51	78.683
1	6.1	-112.33	77.65
1	6.1333	-110.28	76.404
1	6.1667	-108.47	75.327
1	6.2	-106.75	74.188
1	6.2333	-105.08	72.954
1	6.2667	-103.61	71.876
1	6.3	-102.32	70.946
1	6.3333	-100.92	69.687
1	6.3667	-99.833	68.618
1	6.4	-98.768	67.354
1	6.4333	-97.808	66.143
1	6.4667	-96.931	64.861
1	6.5	-96.188	63.533
1	6.5333	-95.371	62.291
1	6.5667	-94.793	60.923
1	6.6	-94.41	59.55
1	6.6333	-93.825	58.02
1	6.6667	-93.353	56.603
1	6.7	-92.816	55.15
1	6.7333	-92.183	53.768
1	6.7667	-91.74	52.172
1	6.8	-91.031	50.666
1	6.8333	-90.576	49.282
1	6.8667	-89.732	47.945
1	6.9	-89.022	46.671
1	6.9333	-88.056	45.48
1	6.9667	-87.255	44.204
1	7	-86.31	42.989
1	7.0333	-85.071	41.912
1	7.0667	-84.052	40.641
1	7.1	-82.78	39.674
1	7.1333	-81.536	38.589
1	7.1667	-80.325	37.544
1	7.2	-78.929	36.554
1	7.2333	-77.399	35.744
1	7.2667	-75.824	34.844
1	7.3	-74.294	34.034
1	7.3333	-72.888	33.475
1	7.3667	-71.257	32.508
1	7.4	-69.57	31.846
1	7.4333	-67.499	31.469
1	7.4667	-66.131	30.655
1	7.5	-64.168	30.209
1	7.5333	-62.669	29.664
1	7.5667	-61.063	28.948
1	7.6	-60.145	28.04
1	7.6333	-58.313	27.71
1	7.6667	-57.373	26.968
1	7.7	-55.348	26.518
1	7.7333	-54.439	26.009
1	7.7667	-53.171	25.503
1	7.8	-51.676	25.135
1	7.8333	-50.173	24.493
1	7.8667	-48.597	24.268
1	7.9	-47.36	23.706
1	7.9333	-45.56	23.256
1	7.9667	-43.985	22.581
1	8	-42.522	22.018
1	8.0333	-40.834	21.23
1	8.0667	-39.534	20.227
1	8.1	-37.909	19.655
1	8.1333	-36.559	18.53
1	8.1667	-34.984	17.63
1	8.2	-33.833	16.375
1	8.2333	-32.258	15.25
1	8.2667	-30.38	14.431
1	8.3	-28.886	13.512
1	8.3333	-27.176	12.658
1	8.3667	-25.241	12.027
1	8.4	-23.126	11.577
1	8.4333	-21.272	10.981
1	8.4667	-19.188	10.565
1	8.5	-16.975	10.298
1	8.5333	-14.799	10.251
1	8.5667	-12.599	10.126
1	8.6	-10.368	10.025
1	8.6333	-7.87	9.8673
1	8.6667	-5.3948	9.8673
1	8.7	-3.1711	10.437
1	8.7333	-0.44448	10.767
1	8.7667	2.2557	11.217
1	8.8	4.9559	11.667
1	8.8333	7.656	12.117
1	8.8667	10.232	12.561
1	8.9	12.954	12.886
1	8.9333	15.834	13.078
1	8.9667	18.727	13.152
1	9	21.697	13.287
1	9.0333	24.375	13.445
1	9.0667	27.232	13.467
1	9.1	30.173	13.525
1	9.1333	32.97	13.58
1	9.1667	35.635	13.523
1	9.2	38.447	13.559
1	9.2333	41.408	13.468
1	9.2667	44.041	13.265
1	9.3	47.258	13.018
1	9.3333	50.184	12.793
1	9.3667	53.046	12.275
1	9.4	56.095	11.921
1	9.4333	59.26	11.614
1	9.4667	62.464	11.378
1	9.5	65.541	11.24
1	9.5333	68.631	11.214
1	9.5667	71.734	11.283
2	1.9	-426.38	236.13
2	1.9333	-424.46	235.69
2	1.9667	-422.61	235.41
2	2	-420.81	235.17
2	2.0333	-419.04	234.92
2	2.0667	-417.29	234.62
2	2.1	-415.49	234.28
2	2.1333	-413.68	233.86
2	2.1667	-411.76	233.38
2	2.2	-409.78	232.89
2	2.2333	-407.7	232.54
2	2.2667	-405.69	232.01
2	2.3	-403.39	231.53
2	2.3333	-400.96	230.79
2	2.3667	-398.44	230.11
2	2.4	-395.77	229.1
2	2.4333	-392.82	228
2	2.4667	-389.87	227.12
2	2.5	-387.48	226.09
2	2.5333	-384.7	224.88
2	2.5667	-382.2	223.9
2	2.6	-379.59	222.73
2	2.6333	-377.3	222.12
2	2.6667	-374.73	221.61
2	2.7	-372.38	221.19
2	2.7333	-370.07	221.03
2	2.7667	-367.56	220.67
2	2.8	-365.13	220.01
2	2.8333	-362.34	219.7
2	2.8667	-359.59	219.11
2	2.9	-356.71	218.67
2	2.9333	-353.67	217.83
2	2.9667	-350.79	217.1
2	3	-347.45	216.53
2	3.0333	-344.21	215.83
2	3.0667	-341.43	215.18
2	3.1	-338.66	214.65
2	3.1333	-336.24	214.45
2	3.1667	-333.73	213.84
2	3.2	-331.5	213.28
2	3.2333	-329.19	212.6
2	3.2667	-327.28	212.04
2	3.3	-324.92	211.48
2	3.3333	-322.89	210.58
2	3.3667	-320.64	209.91
2	3.4	-318.39	209
2	3.4333	-315.91	207.88
2	3.4667	-313.44	206.75
2	3.5	-310.99	205.37
2	3.5333	-308.26	204.06
2	3.5667	-306.01	202.7
2	3.6	-303.65	201.24
2	3.6333	-301.63	199.89
2	3.6667	-299.49	198.43
2	3.7	-297.58	197
2	3.7333	-294.98	195.64
2	3.7667	-292.8	194.36
2	3.8	-290.71	193.25
2	3.8333	-288.33	192.31
2	3.8667	-286.09	191.48
2	3.9	-283.89	190.73
2	3.9333	-281.64	189.75
2	3.9667	-279.35	188.87
2	4	-276.81	187.59
2	4.0333	-274.24	186.59
2	4.0667	-271.53	185.29
2	4.1	-268.86	184.12
2	4.1333	-266.22	183.17
2	4.1667	-263.61	182.02
2	4.2	-260.77	181.04
2	4.2333	-258.54	180.2
2	4.2667	-256.11	179.44
2	4.3	-253.59	178.4
2	4.3333	-251.45	177.39
2	4.3667	-249.31	176.15
2	4.4	-246.84	175.03
2	4.4333	-244.7	174.01
2	4.4667	-243.01	172.78
2	4.5	-240.99	171.65
2	4.5333	-238.51	170.75
2	4.5667	-236.93	169.4
2	4.6	-234.46	168.05
2	4.6333	-231.87	166.81
2	4.6667	-229.85	165.24
2	4.7	-228.16	163.55
2	4.7333	-225.93	162.36
2	4.7667	-224.56	160.85
2	4.8	-222.42	159.39
2	4.8333	-220.62	158.26
2	4.8667	-219.38	156.8
2	4.9	-216.8	155.79
2	4.9333	-214.77	154.66
2	4.9667	-212.29	153.54
2	5	-210.31	152.73
2	5.0333	-208.58	151.4
2	5.0667	-206.11	150.05
2	5.1	-203.86	149.15
2	5.1333	-201.44	147.44
2	5.1667	-198.59	146.63
2	5.2	-196.66	145.1
2	5.2333	-194.27	143.48
2	5.2667	-191.51	142.97
2	5.3	-189.46	141.95
2	5.3333	-186.98	141.05
2	5.3667	-184.2	139.82
2	5.4	-182.26	139.25
2	5.4333	-180.01	138.35
2	5.4667	-178.13	136.81
2	5.5	-175.96	136.1
2	5.5333	-173.93	134.75
2	5.5667	-171.68	133.18
2	5.6	-169.88	132.5
2	5.6333	-168.08	131.15
2	5.6667	-166.28	130.03
2	5.7	-164.25	128.22
2	5.7333	-162.23	127.1
2	5.7667	-160.21	125.97
2	5.8	-158.18	124.4
2	5.8333	-156.15	122.6
2	5.8667	-154.13	121.25
2	5.9	-152.33	119.45
2	5.9333	-150.53	117.65
2	5.9667	-148.73	115.85
2	6	-146.93	114.05
2	6.0333	-145.13	112.47
2	6.0667	-143.1	110.9
2	6.1	-141.08	109.32
2	6.1333	-138.83	107.97
2	6.1667	-137.03	106.62
2	6.2	-135.45	105.5
2	6.2333	-133.43	104.15
2	6.2667	-131.63	102.8
2	6.3	-129.83	101.45
2	6.3333	-128.25	100.32
2	6.3667	-126.68	98.748
2	6.4	-124.65	97.173
2	6.4333	-122.85	95.823
2	6.4667	-121.05	94.698
2	6.5	-119.25	93.348
2	6.5333	-117.17	92.326
2	6.5667	-115.17	91.093
2	6.6	-113.4	89.522
2	6.6333	-111.6	88.622
2	6.6667	-109.87	87.301
2	6.7	-108.45	85.922
2	6.7333	-107.1	84.572
2	6.7667	-105.82	83.101
2	6.8	-104.59	81.806
2	6.8333	-103.84	80.531
2	6.8667	-102.87	79.307
2	6.9	-102.15	78.047
2	6.9333	-101.41	76.423
2	6.9667	-100.58	75.121
2	7	-100.22	73.626
2	7.0333	-99.676	71.971
2	7.0667	-99.451	70.621
2	7.1	-99.226	69.271
2	7.1333	-99.226	67.696
2	7.1667	-98.896	66.609
2	7.2	-98.776	65.221
2	7.2333	-98.101	64.321
2	7.2667	-97.876	63.421
2	7.3	-97.426	62.521
2	7.3333	-96.525	61.621
2	7.3667	-96.076	60.721
2	7.4	-95.175	59.596
2	7.4333	-93.825	58.92
2	7.4667	-92.925	58.02
2	7.5	-91.575	57.12
2	7.5333	-90.45	56.22
2	7.5667	-89.1	55.545
2	7.6	-87.75	55.095
2	7.6333	-85.725	54.42
2	7.6667	-84.15	53.745
2	7.7	-82.575	53.295
2	7.7333	-80.775	52.845
2	7.7667	-79.199	52.17
2	7.8	-77.624	51.495
2	7.8333	-76.274	50.82
2	7.8667	-75.149	50.145
2	7.9	-73.799	49.92
2	7.9333	-72.674	49.47
2	7.9667	-71.549	48.57
2	8	-70.649	48.12
2	8.0333	-69.299	47.67
2	8.0667	-68.624	46.77
2	8.1	-67.763	46.161
2	8.1333	-66.824	44.969
2	8.1667	-65.924	43.844
2	8.2	-65.474	42.719
2	8.2333	-64.573	41.369
2	8.2667	-63.673	40.019
2	8.3	-63.223	38.444
2	8.3333	-62.773	37.094
2	8.3667	-62.323	35.519
2	8.4	-61.873	33.944
2	8.4333	-60.973	32.144
2	8.4667	-60.523	30.344
2	8.5	-59.623	28.768
2	8.5333	-59.173	27.418
2	8.5667	-58.273	26.068
2	8.6	-57.598	25.168
2	8.6333	-56.698	24.043
2	8.6667	-55.573	22.918
2	8.7	-54.898	22.018
2	8.7333	-53.998	21.343
2	8.7667	-52.665	20.755
2	8.8	-51.748	20.218
2	8.8333	-50.848	19.768
2	8.8667	-49.418	19.45
2	8.9	-48.597	19.318
2	8.9333	-47.247	19.318
2	8.9667	-46.122	19.318
2	9	-44.997	19.318
2	9.0333	-44.097	19.318
2	9.0667	-42.747	19.318
2	9.1	-40.902	19.228
2	9.1333	-40.047	19.318
2	9.1667	-38.697	19.543
2	9.2	-37.572	19.543
2	9.2333	-36.209	19.04
2	9.2667	-34.872	19.093
2	9.3	-33.495	18.762
2	9.3333	-32.397	18.643
2	9.3667	-31.271	18.643
2	9.4	-29.921	18.193
2	9.4333	-28.518	18.206
2	9.4667	-27.221	18.193
2	9.5	-25.871	18.193
2	9.5333	-24.521	17.743
2	9.5667	-22.946	17.743
2	9.6	-21.371	17.743
2	9.6333	-20.246	17.293
2	9.6667	-18.626	16.978
2	9.7	-17.32	16.843
2	9.7333	-16.195	16.393
2	9.7667	-14.845	15.943
2	9.8	-13.495	15.043
2	9.8333	-11.92	14.368
2	9.8667	-10.008	13.805
2	9.9	-8.995	13.242
2	9.9333	-7.4199	12.568
2	9.9667	-6.0698	12.117
2	10	-4.4947	11.892
2	10.033	-2.8071	11.555
2	10.067	-1.0863	11.527
2	10.1	0.45563	11.442
2	10.133	2.2557	11.442
2	10.167	4.1683	11.555
2	10.2	5.8559	11.893
2	10.233	8.3311	11.892
2	10.267	10.469	12.005
2	10.3	12.774	12.013
2	10.333	15.227	12.093
2	10.367	17.706	12.316
2	10.4	20.279	12.54
2	10.433	22.806	12.739
2	10.467	25.487	12.698
2	10.5	28.418	12.634
2	10.533	30.88	12.578
2	10.567	33.195	12.905
2	10.6	35.736	12.495
2	10.633	38.258	12.793
2	10.667	40.621	12.68
2	10.7	42.871	12.68
2	10.733	45.45	12.63
2	10.767	47.596	12.68
2	10.8	49.959	12.568
2	10.833	52.209	12.568
2	10.867	54.61	12.448
2	10.9	57.016	12.235
2	10.933	59.395	12.054
2	10.967	61.891	11.825
2	11	64.619	11.614
2	11.033	67.443	11.318
2	11.067	70.241	11.143
3	2.1	-429.15	146.76
3	2.1333	-425.88	146.46
3	2.1667	-422.74	146.29
3	2.2	-419.76	146.24
3	2.2333	-416.81	146.16
3	2.2667	-413.86	145.99
3	2.3	-410.96	145.76
3	2.3333	-408.17	145.55
3	2.3667	-405.33	145.06
3	2.4	-402.43	144.54
3	2.4333	-399.24	143.77
3	2.4667	-396.22	142.98
3	2.5	-392.92	141.75
3	2.5333	-389.52	140.53
3	2.5667	-386.05	139.23
3	2.6	-382.43	137.65
3	2.6333	-378.76	136.27
3	2.6667	-375.5	134.58
3	2.7	-372.09	132.82
3	2.7333	-369.04	131.42
3	2.7667	-365.86	129.8
3	2.8	-362.58	128.52
3	2.8333	-359.64	127.2
3	2.8667	-356.62	126.08
3	2.9	-353.75	125.01
3	2.9333	-350.9	124.24
3	2.9667	-347.83	123.19
3	3	-344.7	122.2
3	3.0333	-341.54	121.4
3	3.0667	-338.35	120.42
3	3.1	-334.84	119.32
3	3.1333	-331.36	118.17
3	3.1667	-327.88	117.21
3	3.2	-324.31	116.32
3	3.2333	-320.46	115.53
3	3.2667	-316.95	114.52
3	3.3	-313.34	113.96
3	3.3333	-309.97	113.19
3	3.3667	-306.79	112.39
3	3.4	-303.49	111.29
3	3.4333	-300.54	110.48
3	3.4667	-297.52	109.4
3	3.5	-294.64	108.41
3	3.5333	-291.69	107.02
3	3.5667	-288.67	105.77
3	3.6	-285.76	104.37
3	3.6333	-282.63	102.96
3	3.6667	-279.6	101.27
3	3.7	-276.61	99.759
3	3.7333	-273.68	97.87
3	3.7667	-270.66	96.115
3	3.8	-267.87	94.135
3	3.8333	-264.97	92.23
3	3.8667	-262.16	90.355
3	3.9	-259.39	88.532
3	3.9333	-256.67	86.862
3	3.9667	-253.97	85.228
3	4	-251.24	83.901
3	4.0333	-248.52	82.535
3	4.0667	-245.8	81.348
3	4.1	-242.94	80.085
3	4.1333	-240	78.992
3	4.1667	-237.01	77.795
3	4.2	-234.01	76.697
3	4.2333	-231.09	75.448
3	4.2667	-228.01	74.366
3	4.3	-224.9	73.175
3	4.3333	-221.95	71.926
3	4.3667	-218.69	70.953
3	4.4	-215.56	69.946
3	4.4333	-212.36	69.181
3	4.4667	-209.24	68.213
3	4.5	-206.06	67.381
3	4.5333	-203.01	66.393
3	4.5667	-200.18	65.449
3	4.6	-197.31	64.388
3	4.6333	-194.65	63.353
3	4.6667	-192.04	62.183
3	4.7	-189.44	60.998
3	4.7333	-187.03	59.91
3	4.7667	-184.52	58.642
3	4.8	-182.11	57.303
3	4.8333	-179.67	56.108
3	4.8667	-177.32	54.817
3	4.9	-174.8	53.381
3	4.9333	-172.54	51.819
3	4.9667	-170.1	50.37
3	5	-167.55	48.662
3	5.0333	-165.07	46.862
3	5.0667	-162.48	45.089
3	5.1	-159.86	43.379
3	5.1333	-157.41	41.74
3	5.1667	-154.8	40.281
3	5.2	-152.16	38.86
3	5.2333	-149.66	37.58
3	5.2667	-147.25	36.51
3	5.3	-144.68	35.744
3	5.3333	-142.3	34.368
3	5.3667	-139.99	33.56
3	5.4	-137.7	32.594
3	5.4333	-135.23	31.919
3	5.4667	-132.75	30.794
3	5.5	-130.28	29.894
3	5.5333	-127.8	28.994
3	5.5667	-125.1	28.319
3	5.6	-122.4	27.418
3	5.6333	-119.75	26.581
3	5.6667	-116.95	26.061
3	5.7	-114.3	25.618
3	5.7333	-111.6	24.943
3	5.7667	-108.9	24.493
3	5.8	-106.43	23.818
3	5.8333	-103.95	23.143
3	5.8667	-101.48	22.693
3	5.9	-99.001	22.018
3	5.9333	-96.525	21.343
3	5.9667	-94.275	20.893
3	6	-91.575	20.218
3	6.0333	-89.1	19.543
3	6.0667	-86.625	19.093
3	6.1	-83.925	18.193
3	6.1333	-81.45	17.518
3	6.1667	-78.974	16.843
3	6.2	-76.274	15.718
3	6.2333	-73.349	14.818
3	6.2667	-70.424	13.918
3	6.3	-67.724	13.018
3	6.3333	-64.799	12.117
3	6.3667	-62.098	11.442
3	6.4	-59.398	10.992
3	6.4333	-56.698	10.542
3	6.4667	-54.223	10.092
3	6.5	-51.523	9.6423
3	6.5333	-49.047	9.6423
3	6.5667	-46.347	9.1923
3	6.6	-43.872	8.9673
3	6.6333	-41.397	8.9673
3	6.6667	-38.697	8.7423
3	6.7	-36.222	8.7423
3	6.7333	-33.522	8.5173
3	6.7667	-30.596	8.5173
3	6.8	-27.671	8.5173
3	6.8333	-24.521	8.5173
3	6.8667	-21.371	8.5173
3	6.9	-17.996	8.7423
3	6.9333	-15.07	8.7423
3	6.9667	-11.695	8.5173
3	7	-8.545	8.2922
3	7.0333	-5.3948	8.0672
3	7.0667	-2.6946	7.8422
3	7.1	0.44237	7.6701
3	7.1333	3.3808	6.9421
3	7.1667	6.0809	6.4921
3	7.2	9.2311	6.0421
3	7.2333	11.931	5.5921
3	7.2667	14.986	5.168
3	7.3	18.007	4.242
3	7.3333	20.707	3.3419
3	7.3667	23.968	2.9057
3	7.4	27.188	1.937
3	7.4333	30.608	0.64175
3	7.4667	33.533	-0.2583
3	7.5	36.67	-0.6554
3	7.5333	40.058	-1.8334
3	7.5667	43.208	-2.2834
3	7.6	46.133	-2.7335
3	7.6333	49.496	-2.6605
3	7.6667	52.434	-3.4085
3	7.7	55.361	-3.6562
3	7.7333	58.383	-3.8489
3	7.7667	61.056	-4.0353
3	7.8	63.758	-4.1756
3	7.8333	66.496	-4.2911
3	7.8667	69.225	-4.3645
3	7.9	71.984	-4.4205
4	2.1333	-428.47	97.015
4	2.1667	-424.85	96.878
4	2.2	-421.35	96.814
4	2.2333	-417.95	96.887
4	2.2667	-414.48	96.951
4	2.3	-411.1	96.948
4	2.3333	-407.27	96.723
4	2.3667	-403.59	96.114
4	2.4	-400.75	96.498
4	2.4333	-397.37	96.273
4	2.4667	-393.77	95.373
4	2.5	-390.39	94.473
4	2.5333	-386.23	94.135
4	2.5667	-383.19	92.898
4	2.6	-379.02	91.296
4	2.6333	-375.32	90.422
4	2.6667	-370.77	88.856
4	2.7	-366.43	87.319
4	2.7333	-362.72	86.372
4	2.7667	-358.89	85.022
4	2.8	-355.07	83.222
4	2.8333	-351.24	81.872
4	2.8667	-346.83	80.252
4	2.9	-343.14	79.172
4	2.9333	-339.29	77.992
4	2.9667	-335.54	77.011
4	3	-331.3	76.039
4	3.0333	-327.39	75.346
4	3.0667	-323.25	74.266
4	3.1	-319.19	73.391
4	3.1333	-314.9	72.534
4	3.1667	-310.51	71.521
4	3.2	-306.05	70.555
4	3.2333	-301.74	69.721
4	3.2667	-297.24	68.821
4	3.3	-292.56	68.011
4	3.3333	-288	67.524
4	3.3667	-283.74	66.796
4	3.4	-279.46	65.671
4	3.4333	-275.41	64.771
4	3.4667	-271.36	63.871
4	3.5	-267.76	62.746
4	3.5333	-263.71	61.621
4	3.5667	-259.66	60.045
4	3.6	-256.06	58.695
4	3.6333	-251.78	57.345
4	3.6667	-247.51	55.545
4	3.7	-243.46	53.97
4	3.7333	-239.19	52.62
4	3.7667	-235.13	50.595
4	3.8	-230.63	48.795
4	3.8333	-226.58	46.995
4	3.8667	-222.08	44.745
4	3.9	-218.03	42.944
4	3.9333	-213.98	41.144
4	3.9667	-209.93	39.344
4	4	-205.66	37.994
4	4.0333	-201.46	36.737
4	4.0667	-197.33	35.969
4	4.1	-193.51	34.844
4	4.1333	-189.46	34.169
4	4.1667	-185.56	33.471
4	4.2	-181.14	32.544
4	4.2333	-176.63	31.919
4	4.2667	-172.81	31.244
4	4.3	-168.75	30.344
4	4.3333	-164.25	30.119
4	4.3667	-160.21	29.894
4	4.4	-155.7	29.219
4	4.4333	-151.54	28.881
4	4.4667	-147.15	28.093
4	4.5	-142.88	27.193
4	4.5333	-138.72	26.181
4	4.5667	-134.55	25.393
4	4.6	-130.5	24.268
4	4.6333	-126.45	22.918
4	4.6667	-122.63	22.018
4	4.7	-118.58	21.118
4	4.7333	-114.3	20.218
4	4.7667	-110.25	18.868
4	4.8	-106.15	17.777
4	4.8333	-101.93	16.618
4	4.8667	-97.426	15.043
4	4.9	-92.925	13.693
4	4.9333	-88.2	12.342
4	4.9667	-83.475	10.767
4	5	-78.749	9.4173
4	5.0333	-73.574	8.0672
4	5.0667	-68.399	7.1672
4	5.1	-63.223	6.7171
4	5.1333	-58.386	6.1546
4	5.1667	-53.773	5.8171
4	5.2	-49.16	5.2545
4	5.2333	-44.997	5.142
4	5.2667	-40.385	4.5795
4	5.3	-36.222	4.467
4	5.3333	-31.946	4.692
4	5.3667	-27.334	4.8045
4	5.4	-22.833	5.2545
4	5.4333	-17.812	5.5443
4	5.4667	-12.974	5.7879
4	5.5	-8.0949	6.0421
4	5.5333	-3.4721	5.9832
4	5.5667	1.278	5.7861
4	5.6	5.9685	5.4795
4	5.6333	10.537	4.8673
4	5.6667	14.886	4.3501
4	5.7	19.132	4.0169
4	5.7333	23.295	3.6794
4	5.7667	27.457	3.3419
4	5.8	31.62	3.0044
4	5.8333	35.73	2.4387
4	5.8667	39.946	1.8793
4	5.9	44.333	1.0917
4	5.9333	48.721	0.07919
4	5.9667	53.522	-0.79521
4	6	58.24	-1.5952
4	6.0333	62.857	-2.206
4	6.0667	67.538	-2.5697
4	6.1	72.18	-2.7487
5	2.2	-425.98	50.636
5	2.2333	-422.94	50.403
5	2.2667	-419.83	50.206
5	2.3	-416.72	50.113
5	2.3333	-413.69	50.071
5	2.3667	-410.84	50.141
5	2.4	-408.19	50.579
5	2.4333	-405.53	50.85
5	2.4667	-402.98	50.681
5	2.5	-400.2	50.621
5	2.5333	-397.6	50.37
5	2.5667	-394.67	49.92
5	2.6	-392.19	49.695
5	2.6333	-389.19	49.305
5	2.6667	-386.21	48.82
5	2.7	-383.28	48.525
5	2.7333	-380.43	47.872
5	2.7667	-377.32	47.062
5	2.8	-374.31	46.432
5	2.8333	-371.7	45.189
5	2.8667	-368.59	44.227
5	2.9	-365.59	43.333
5	2.9333	-362.95	42.138
5	2.9667	-360.65	40.829
5	3	-358.22	39.569
5	3.0333	-355.76	38.381
5	3.0667	-353.27	37.319
5	3.1	-350.73	36.262
5	3.1333	-348.06	35.14
5	3.1667	-345.59	34.236
5	3.2	-342.99	33.141
5	3.2333	-340.15	32.121
5	3.2667	-337.23	30.895
5	3.3	-334.28	29.733
5	3.3333	-331.21	28.605
5	3.3667	-328.01	27.405
5	3.4	-324.79	26.294
5	3.4333	-321.17	25.405
5	3.4667	-317.89	24.665
5	3.5	-314.75	23.856
5	3.5333	-311.62	23.037
5	3.5667	-308.69	22.724
5	3.6	-305.6	22.026
5	3.6333	-302.54	21.246
5	3.6667	-299.59	20.252
5	3.7	-296.49	19.486
5	3.7333	-293.49	18.478
5	3.7667	-290.43	17.596
5	3.8	-286.89	16.618
5	3.8333	-283.74	15.718
5	3.8667	-280.18	14.458
5	3.9	-276.66	13.944
5	3.9333	-272.99	12.671
5	3.9667	-269.29	11.659
5	4	-265.69	10.439
5	4.0333	-262.14	9.6423
5	4.0667	-258.74	8.5113
5	4.1	-255.61	6.2671
5	4.1333	-252.46	4.917
5	4.1667	-249.03	4.2724
5	4.2	-245.83	3.18
5	4.2333	-242.34	2.3789
5	4.2667	-238.73	0.86677
5	4.3	-235.09	0.48362
5	4.3333	-231.88	-0.19203
5	4.3667	-228.61	-1.6084
5	4.4	-225.01	-2.2834
5	4.4333	-221.41	-3.1835
5	4.4667	-217.73	-3.6092
5	4.5	-214.21	-4.9836
5	4.5333	-210.61	-5.4336
5	4.5667	-206.78	-6.1087
5	4.6	-203.18	-6.3337
5	4.6333	-199.37	-6.721
5	4.6667	-195.76	-7.2337
5	4.7	-191.93	-7.2337
5	4.7333	-188.11	-7.6838
5	4.7667	-184.38	-7.6795
5	4.8	-180.68	-8.3588
5	4.8333	-176.9	-8.457
5	4.8667	-173.25	-9.2589
5	4.9	-169.88	-9.9339
5	4.9333	-166.28	-10.159
5	4.9667	-162.68	-11.059
5	5	-159.3	-11.509
5	5.0333	-155.7	-11.959
5	5.0667	-152.33	-12.184
5	5.1	-148.95	-12.859
5	5.1333	-145.35	-13.534
5	5.1667	-142.2	-13.759
5	5.2	-138.83	-14.434
5	5.2333	-135.45	-15.334
5	5.2667	-132.08	-16.009
5	5.3	-128.7	-16.684
5	5.3333	-125.55	-17.584
5	5.3667	-121.95	-18.034
5	5.4	-118.8	-18.485
5	5.4333	-115.43	-18.934
5	5.4667	-112.28	-19.16
5	5.5	-109.13	-19.16
5	5.5333	-105.75	-19.16
5	5.5667	-102.38	-19.384
5	5.6	-99.226	-19.384
5	5.6333	-96.3	-19.384
5	5.6667	-92.925	-19.384
5	5.7	-90	-19.384
5	5.7333	-86.625	-18.934
5	5.7667	-83.475	-18.485
5	5.8	-80.325	-18.034
5	5.8333	-76.949	-17.359
5	5.8667	-73.349	-16.684
5	5.9	-69.749	-16.009
5	5.9333	-66.149	-15.109
5	5.9667	-62.098	-14.209
5	6	-58.498	-13.759
5	6.0333	-54.809	-13.163
5	6.0667	-51.073	-12.634
5	6.1	-47.247	-11.959
5	6.1333	-43.647	-11.509
5	6.1667	-40.047	-10.609
5	6.2	-36.447	-9.9339
5	6.2333	-33.072	-9.0339
5	6.2667	-29.471	-8.3588
5	6.3	-26.096	-7.6838
5	6.3333	-22.496	-7.2337
5	6.3667	-18.695	-6.3915
5	6.4	-15.07	-6.3337
5	6.4333	-11.47	-5.6586
5	6.4667	-7.1949	-5.2086
5	6.5	-3.8197	-4.7586
5	6.5333	0.0055483	-3.8585
5	6.5667	3.8308	-3.4085
5	6.6	7.8624	-2.285
5	6.6333	11.359	-1.7966
5	6.6667	14.857	-1.3834
5	6.7	18.457	-0.70833
5	6.7333	21.607	-0.2583
5	6.7667	25.207	0.41674
5	6.8	28.357	0.64175
5	6.8333	31.771	1.7513
5	6.8667	35.108	2.4419
5	6.9	38.483	3.3419
5	6.9333	42.083	4.017
5	6.9667	45.683	4.692
5	7	49.284	5.142
5	7.0333	52.884	5.367
5	7.0667	56.577	5.693
5	7.1	60.232	5.9191
5	7.1333	63.783	6.1471
5	7.1667	67.226	6.3169
5	7.2	70.59	6.5157
6	2.3667	-427.73	278.77
6	2.4	-425.64	278.23
6	2.4333	-423.56	277.68
6	2.4667	-421.52	277.06
6	2.5	-419.52	276.32
6	2.5333	-417.54	275.54
6	2.5667	-415.5	274.73
6	2.6	-413.5	273.82
6	2.6333	-411.52	272.85
6	2.6667	-409.66	271.71
6	2.7	-407.48	270.11
6	2.7333	-405.62	268.67
6	2.7667	-403.68	267.12
6	2.8	-401.66	265.49
6	2.8333	-400.1	264.02
6	2.8667	-397.67	260.76
6	2.9	-396.16	260.55
6	2.9333	-394.31	258.85
6	2.9667	-392.52	257.9
6	3	-390.78	256.04
6	3.0333	-389.14	255.42
6	3.0667	-387.56	255.18
6	3.1	-385.07	254.24
6	3.1333	-382.92	253.2
6	3.1667	-380.34	253.68
6	3.2	-377.44	252.05
6	3.2333	-374.6	251.4
6	3.2667	-371.58	250.9
6	3.3	-368.77	251.45
6	3.3333	-365.41	251.68
6	3.3667	-362.71	251.69
6	3.4	-359.86	251.45
6	3.4333	-357.07	251.41
6	3.4667	-354.27	250.93
6	3.5	-351.8	252.32
6	3.5333	-349	251.11
6	3.5667	-346.63	252.09
6	3.6	-344.27	250.41
6	3.6333	-341.98	250.38
6	3.6667	-339.73	249.56
6	3.7	-337.58	249.75
6	3.7333	-335.18	248.18
6	3.7667	-332.89	247.48
6	3.8	-330.44	246.51
6	3.8333	-328.11	245.75
6	3.8667	-325.61	245.25
6	3.9	-323.39	243.24
6	3.9333	-320.94	242.16
6	3.9667	-318.6	241.31
6	4	-316.02	239.23
6	4.0333	-313.91	237.89
6	4.0667	-311.59	236.65
6	4.1	-309.5	234.95
6	4.1333	-307.18	234.33
6	4.1667	-305.05	232.82
6	4.2	-302.85	232
6	4.2333	-300.17	231.01
6	4.2667	-297.9	230.03
6	4.3	-295.07	229.25
6	4.3333	-292.26	228.12
6	4.3667	-289.36	226.88
6	4.4	-286.52	225.73
6	4.4333	-283.54	224.55
6	4.4667	-280.57	223.62
6	4.5	-277.64	222.42
6	4.5333	-274.79	221.88
6	4.5667	-271.8	220.95
6	4.6	-268.92	220.28
6	4.6333	-266.14	219.63
6	4.6667	-263.58	218.91
6	4.7	-261.24	218.46
6	4.7333	-258.86	217.03
6	4.7667	-256.57	216.3
6	4.8	-254.39	215.1
6	4.8333	-252.04	213.92
6	4.8667	-249.97	213.11
6	4.9	-247.74	212.38
6	4.9333	-245.71	210.58
6	4.9667	-243.03	208.78
6	5	-240.78	207.3
6	5.0333	-238.8	205.46
6	5.0667	-236.62	203.76
6	5.1	-234.29	202.18
6	5.1333	-232.32	200.57
6	5.1667	-230.59	198.13
6	5.2	-228.84	196.17
6	5.2333	-227.07	194.86
6	5.2667	-225.26	193.33
6	5.3	-223.51	191.96
6	5.3333	-221.75	191.34
6	5.3667	-219.68	189.38
6	5.4	-217.49	188.26
6	5.4333	-215.45	187.1
6	5.4667	-213.21	185.65
6	5.5	-210.83	184.7
6	5.5333	-208.46	183.14
6	5.5667	-205.78	181.79
6	5.6	-203.29	180.54
6	5.6333	-200.59	179.42
6	5.6667	-198.12	178.06
6	5.7	-195.42	176.94
6	5.7333	-192.72	176.04
6	5.7667	-190.24	174.91
6	5.8	-187.43	174.13
6	5.8333	-185.2	173.25
6	5.8667	-183.2	172.11
6	5.9	-181.08	171.46
6	5.9333	-179.22	170.19
6	5.9667	-177.49	168.4
6	6	-175.64	167.13
6	6.0333	-174.24	165.51
6	6.0667	-172.57	164.29
6	6.1	-170.78	162.43
6	6.1333	-169.43	161.08
6	6.1667	-167.77	159.87
6	6.2	-166.61	158.08
6	6.2333	-165.26	156.51
6	6.2667	-163.87	154.89
6	6.3	-162.91	152.75
6	6.3333	-161.86	151.16
6	6.3667	-160.43	149.83
6	6.4	-159.24	148.3
6	6.4333	-158.29	146.56
6	6.4667	-156.69	145.34
6	6.5	-155.37	143.86
6	6.5333	-153.57	142.51
6	6.5667	-151.76	141.47
6	6.6	-150.31	140.27
6	6.6333	-148.39	139.14
6	6.6667	-146.39	138.33
6	6.7	-144.68	137
6	6.7333	-142.58	136.63
6	6.7667	-140.76	135.69
6	6.8	-139.05	134.75
6	6.8333	-137.47	133.66
6	6.8667	-136.15	132.64
6	6.9	-134.62	131.55
6	6.9333	-132.92	130.68
6	6.9667	-131.38	129.71
6	7	-130.11	128.52
6	7.0333	-128.71	127.04
6	7.0667	-127.53	126.11
6	7.1	-126.25	124.31
6	7.1333	-125.48	122.77
6	7.1667	-124.22	121.39
6	7.2	-123.45	119.73
6	7.2333	-122.85	118.32
6	7.2667	-122.14	116.47
6	7.3	-121.55	114.63
6	7.3333	-120.51	113.64
6	7.3667	-119.7	111.57
6	7.4	-118.22	110.52
6	7.4333	-117	109.32
6	7.4667	-115.63	108.6
6	7.5	-114.16	107.23
6	7.5333	-112.99	106.12
6	7.5667	-111.38	105.05
6	7.6	-109.58	104.6
6	7.6333	-108.41	103.31
6	7.6667	-106.47	101.99
6	7.7	-105.19	100.66
6	7.7333	-103.69	99.582
6	7.7667	-101.76	99.157
6	7.8	-101.09	97.6
6	7.8333	-99.676	96.723
6	7.8667	-99.451	95.373
6	7.9	-98.641	93.753
6	7.9333	-98.236	92.493
6	7.9667	-97.831	91.232
6	8	-97.495	90.01
6	8.0333	-96.751	89.522
6	8.0667	-97.234	87.702
6	8.1	-97.007	86.818
6	8.1333	-97.088	84.909
6	8.1667	-96.612	83.689
6	8.2	-95.85	82.997
6	8.2333	-94.725	81.872
6	8.2667	-93.6	80.972
6	8.3	-92.883	79.923
6	8.3333	-91.437	79.189
6	8.3667	-90.364	78.739
6	8.4	-89.28	77.732
6	8.4333	-87.691	77.163
6	8.4667	-86.638	76.419
6	8.5	-85.381	75.545
6	8.5333	-83.7	75.121
6	8.5667	-82.8	74.446
6	8.6	-82.35	73.546
6	8.6333	-80.497	72.177
6	8.6667	-79.844	71.149
6	8.7	-79.829	69.631
6	8.7333	-79.061	68.589
6	8.7667	-78.794	67.561
6	8.8	-78.429	66.214
6	8.8333	-78.189	65.192
6	8.8667	-78.355	63.629
6	8.9	-78.974	62.746
6	8.9333	-78.974	61.171
6	8.9667	-77.728	60.115
6	9	-78.074	58.92
6	9.0333	-77.174	58.02
6	9.0667	-77.128	56.554
6	9.1	-76.126	55.784
6	9.1333	-75.599	55.095
6	9.1667	-74.662	53.912
6	9.2	-73.75	53.089
6	9.2333	-72.337	52.733
6	9.2667	-71.549	51.72
6	9.3	-69.964	51.298
6	9.3333	-68.492	50.945
6	9.3667	-67.677	50.577
6	9.4	-65.978	50.298
6	9.4333	-64.812	50.279
6	9.4667	-63.673	50.145
6	9.5	-62.548	49.803
6	9.5333	-61.506	49.311
6	9.5667	-60.523	48.345
6	9.6	-59.889	47.728
6	9.6333	-59.13	47.003
6	9.6667	-58.42	45.93
6	9.7	-58.157	45.016
6	9.7333	-57.677	43.937
6	9.7667	-57.688	42.764
6	9.8	-57.582	41.583
6	9.8333	-57.187	40.454
6	9.8667	-57.096	39.535
6	9.9	-56.473	39.119
6	9.9333	-54.898	37.769
6	9.9667	-54.223	36.869
6	10	-53.402	36.062
6	10.033	-52.475	34.879
6	10.067	-50.941	34.271
6	10.1	-49.723	33.494
6	10.133	-49.047	33.044
6	10.167	-47.226	32.182
6	10.2	-45.877	31.746
6	10.233	-44.547	31.019
6	10.267	-43.332	30.389
6	10.3	-42.369	29.359
6	10.333	-40.999	28.803
6	10.367	-40.537	28.027
6	10.4	-39.372	27.418
6	10.433	-38.755	26.82
6	10.467	-37.593	25.865
6	10.5	-36.341	25.195
6	10.533	-35.39	24.056
6	10.567	-34.468	23.247
6	10.6	-34.602	21.478
6	10.633	-32.792	20.621
6	10.667	-31.767	19.672
6	10.7	-30.866	18.508
6	10.733	-29.836	17.579
6	10.767	-28.003	16.126
6	10.8	-27.292	14.661
6	10.833	-25.59	13.847
6	10.867	-24.296	12.342
6	10.9	-22.407	10.861
6	10.933	-20.741	10.677
6	10.967	-18.989	10.312
6	11	-17.23	9.6873
6	11.033	-14.915	9.4794
6	11.067	-13.125	9.5099
6	11.1	-10.984	9.1862
6	11.133	-8.7423	9.8639
6	11.167	-6.7449	10.092
6	11.2	-4.9448	10.092
6	11.233	-2.2446	10.092
6	11.267	0.050568	10.407
6	11.3	1.5899	10.644
6	11.333	4.248	10.089
6	11.367	6.337	9.4949
6	11.4	8.0717	8.7396
6	11.433	9.9737	9.2148
6	11.467	11.256	7.8422
6	11.5	12.719	7.5047
6	11.533	13.394	7.2796
6	11.567	14.319	6.8572
6	11.6	15.808	7.0615
6	11.633	16.657	7.3921
6	11.667	19.132	7.1672
6	11.7	21.157	7.6172
6	11.733	23.608	7.0212
6	11.767	26.03	8.3233
6	11.8	28.582	8.2922
6	11.833	30.755	8.6095
6	11.867	32.633	8.9673
6	11.9	34.471	9.5899
6	11.933	36.472	10.4
6	11.967	39.109	10.974
6	12	41.467	11.243
6	12.033	43.658	12.342
6	12.067	46.133	13.018
6	12.1	49.083	13.015
6	12.133	52.405	14.005
6	12.167	55.365	12.916
6	12.2	58.108	13.016
6	12.233	60.814	13.107
6	12.267	63.461	13.281
6	12.3	66.06	13.441
6	12.333	68.618	13.505
6	12.367	71.067	13.533
7	3.0333	-426.74	180.8
7	3.0667	-423.87	179.94
7	3.1	-420.93	179.24
7	3.1333	-417.88	178.6
7	3.1667	-414.83	178.18
7	3.2	-411.74	177.97
7	3.2333	-408.54	177.84
7	3.2667	-405.8	178.15
7	3.3	-403.31	178.38
7	3.3333	-401.01	178.99
7	3.3667	-398.45	178.94
7	3.4	-395.88	178.9
7	3.4333	-393.83	178.49
7	3.4667	-391.61	177.83
7	3.5	-388.95	177.01
7	3.5333	-386.28	176.09
7	3.5667	-383.73	175.07
7	3.6	-381.12	174.22
7	3.6333	-377.91	172.89
7	3.6667	-375.23	171.61
7	3.7	-372.13	170.04
7	3.7333	-369.41	168.53
7	3.7667	-366.74	166.94
7	3.8	-364.29	165.35
7	3.8333	-362.25	163.92
7	3.8667	-360.31	162.59
7	3.9	-357.83	161.32
7	3.9333	-355.58	160.42
7	3.9667	-353.36	159.62
7	4	-350.77	158.89
7	4.0333	-348.58	158.17
7	4.0667	-346.02	157.34
7	4.1	-343.92	156.39
7	4.1333	-340.85	155.54
7	4.1667	-338.28	154.6
7	4.2	-335.15	153.46
7	4.2333	-331.71	152.66
7	4.2667	-328.65	152.03
7	4.3	-325.14	151.4
7	4.3333	-322.13	151.31
7	4.3667	-318.96	151.11
7	4.4	-315.95	151.12
7	4.4333	-312.98	151.11
7	4.4667	-310.22	150.83
7	4.5	-307.36	150.28
7	4.5333	-304.75	149.49
7	4.5667	-301.74	148.48
7	4.6	-298.73	147.01
7	4.6333	-295.65	145.46
7	4.6667	-292.29	143.75
7	4.7	-289.36	142.18
7	4.7333	-285.99	140.15
7	4.7667	-283.06	138.35
7	4.8	-280.81	136.32
7	4.8333	-278.47	134.48
7	4.8667	-276.31	132.05
7	4.9	-274.54	130.37
7	4.9333	-272.26	128
7	4.9667	-270.24	126.2
7	5	-268.21	124.63
7	5.0333	-265.74	123.5
7	5.0667	-263.41	122.44
7	5.1	-260.56	121.25
7	5.1333	-258.54	119.9
7	5.1667	-256.06	118.77
7	5.2	-253.13	117.42
7	5.2333	-250.97	116.34
7	5.2667	-248.37	115.04
7	5.3	-245.75	114.18
7	5.3333	-243.15	113.33
7	5.3667	-240.31	112.7
7	5.4	-237.65	111.93
7	5.4333	-235.02	111.46
7	5.4667	-232.55	111.24
7	5.5	-229.85	110.79
7	5.5333	-226.81	110.67
7	5.5667	-224.9	109.66
7	5.6	-221.63	108.65
7	5.6333	-219.77	107.05
7	5.6667	-216.46	105.72
7	5.7	-213.98	103.7
7	5.7333	-211.51	101.9
7	5.7667	-209.03	99.873
7	5.8	-206.78	97.848
7	5.8333	-204.76	95.598
7	5.8667	-202.51	93.798
7	5.9	-200.26	91.323
7	5.9333	-198.68	89.297
7	5.9667	-196.77	86.896
7	6	-195.08	84.572
7	6.0333	-193.51	82.772
7	6.0667	-191.93	80.972
7	6.1	-189.88	79.439
7	6.1333	-188.33	77.822
7	6.1667	-186.53	76.472
7	6.2	-184.73	74.896
7	6.2333	-182.48	73.321
7	6.2667	-180.46	71.971
7	6.3	-178.66	70.396
7	6.3333	-176.41	69.271
7	6.3667	-174.38	67.921
7	6.4	-172.13	66.796
7	6.4333	-169.88	65.896
7	6.4667	-167.85	64.996
7	6.5	-165.6	64.321
7	6.5333	-163.13	64.096
7	6.5667	-160.88	63.871
7	6.6	-158.72	62.701
7	6.6333	-156.83	62.071
7	6.6667	-155.25	61.846
7	6.7	-153.68	60.27
7	6.7333	-151.7	59.01
7	6.7667	-150.13	57.846
7	6.8	-148.5	56.67
7	6.8333	-146.93	55.095
7	6.8667	-145.13	53.745
7	6.9	-144	52.395
7	6.9333	-142.43	50.595
7	6.9667	-141.08	48.795
7	7	-139.73	46.995
7	7.0333	-139.05	45.195
7	7.0667	-137.8	43.315
7	7.1	-137.03	41.819
7	7.1333	-136.13	40.244
7	7.1667	-135.45	38.894
7	7.2	-134.33	37.544
7	7.2333	-133.65	35.969
7	7.2667	-132.53	34.619
7	7.3	-131.18	33.494
7	7.3333	-130.05	32.594
7	7.3667	-128.66	30.778
7	7.4	-127.8	30.344
7	7.4333	-126.23	29.444
7	7.4667	-125.1	28.768
7	7.5	-123.98	28.319
7	7.5333	-122.63	27.869
7	7.5667	-121.38	27.108
7	7.6	-120.38	27.418
7	7.6333	-119.02	26.941
7	7.6667	-117.9	27.418
7	7.7	-117	28.093
7	7.7333	-116.1	28.544
7	7.7667	-115.43	28.544
7	7.8	-114.3	29.669
7	7.8333	-113.4	30.119
7	7.8667	-112.28	30.344
7	7.9	-111.53	30.141
7	7.9333	-110.57	30.074
7	7.9667	-109.58	30.344
7	8	-108.45	30.119
7	8.0333	-107.78	29.669
7	8.0667	-106.65	29.444
7	8.1	-105.53	28.768
7	8.1333	-104.85	28.544
7	8.1667	-103.95	27.643
7	8.2	-103.05	26.968
7	8.2333	-101.93	26.068
7	8.2667	-101.2	24.909
7	8.3	-100.13	24.043
7	8.3333	-99.451	23.143
7	8.3667	-98.807	21.682
7	8.4	-98.101	20.893
7	8.4333	-97.651	19.993
7	8.4667	-96.976	18.868
7	8.5	-96.3	17.968
7	8.5333	-95.626	17.293
7	8.5667	-94.95	16.843
7	8.6	-94.05	15.493
7	8.6333	-92.925	15.943
7	8.6667	-91.8	15.268
7	8.7	-90.675	15.043
7	8.7333	-89.758	14.281
7	8.7667	-88.2	14.368
7	8.8	-86.85	14.143
7	8.8333	-85.275	14.143
7	8.8667	-83.925	14.143
7	8.9	-82.35	13.918
7	8.9333	-80.775	14.143
7	8.9667	-79.424	14.368
7	9	-78.074	15.043
7	9.0333	-76.499	15.268
7	9.0667	-75.374	15.268
7	9.1	-74.249	15.268
7	9.1333	-72.899	15.268
7	9.1667	-71.774	15.043
7	9.2	-70.874	14.143
7	9.2333	-69.299	14.143
7	9.2667	-68.174	13.693
7	9.3	-66.599	13.018
7	9.3333	-65.249	12.117
7	9.3667	-63.898	11.442
7	9.4	-62.548	10.542
7	9.4333	-60.973	8.9673
7	9.4667	-59.398	7.8422
7	9.5	-57.598	7.3922
7	9.5333	-55.798	6.0421
7	9.5667	-54.335	4.8045
7	9.6	-52.117	3.6839
7	9.6333	-49.947	2.2168
7	9.6667	-47.697	1.3168
7	9.7	-45.56	0.07919
7	9.7333	-43.683	-0.73533
7	9.7667	-41.847	-1.3834
7	9.8	-40.047	-2.2834
7	9.8333	-38.247	-2.9585
7	9.8667	-36.582	-3.4535
7	9.9	-35.209	-3.746
7	9.9333	-33.409	-4.1961
7	9.9667	-31.946	-4.7586
7	10	-30.371	-4.9836
7	10.033	-28.909	-5.3212
7	10.067	-27.334	-5.5462
7	10.1	-25.819	-5.624
7	10.133	-24.296	-5.6587
7	10.167	-22.901	-5.5687
7	10.2	-21.596	-5.4337
7	10.233	-20.352	-5.2351
7	10.267	-19.233	-4.8712
7	10.3	-17.658	-4.4211
7	10.333	-16.421	-4.0835
7	10.367	-14.958	-3.521
7	10.4	-13.495	-3.1835
7	10.433	-11.808	-3.071
7	10.467	-10.008	-3.071
7	10.5	-8.2074	-3.071
7	10.533	-6.1823	-3.296
7	10.567	-4.2697	-3.6335
7	10.6	-2.1095	-3.8136
7	10.633	0.0056032	-4.0836
7	10.667	2.2557	-4.3086
7	10.7	4.6688	-4.3784
7	10.733	7.161	-4.8937
7	10.767	9.6091	-5.3796
7	10.8	12.277	-6.0395
7	10.833	14.969	-6.6712
7	10.867	17.646	-7.2592
7	10.9	20.302	-7.8188
7	10.933	22.777	-8.0438
7	10.967	25.432	-8.1338
7	11	27.762	-8.1349
7	11.033	29.932	-8.1338
7	11.067	32.15	-8.2968
7	11.1	34.433	-7.9088
7	11.133	36.458	-7.9088
7	11.167	38.767	-7.9196
7	11.2	40.932	-7.5647
7	11.233	42.983	-7.0088
7	11.267	45.233	-6.7837
7	11.3	47.258	-6.1087
7	11.333	49.059	-5.6586
7	11.367	51.084	-5.2086
7	11.4	53.109	-4.5336
7	11.433	55.125	-3.9853
7	11.467	57.296	-3.417
7	11.5	59.511	-2.9841
7	11.533	61.843	-2.681
7	11.567	64.255	-2.5175
7	11.6	66.705	-2.4229
7	11.633	69.068	-2.3538
7	11.667	71.417	-2.2665
8	3.1333	-428.13	49.526
8	3.1667	-424.09	49.938
8	3.2	-420.11	50.39
8	3.2333	-416.28	50.931
8	3.2667	-412.64	51.514
8	3.3	-408.85	51.72
8	3.3333	-405.31	52.867
8	3.3667	-402.37	52.769
8	3.4	-398.76	53.12
8	3.4333	-395.32	52.688
8	3.4667	-392.08	52.057
8	3.5	-388.08	52.003
8	3.5333	-384.5	51.135
8	3.5667	-381.01	49.774
8	3.6	-377.07	48.66
8	3.6333	-373.03	47.027
8	3.6667	-369.16	46.071
8	3.7	-365.6	44.586
8	3.7333	-362.3	42.327
8	3.7667	-358.95	40.569
8	3.8	-355.59	38.788
8	3.8333	-353.12	36.714
8	3.8667	-349.8	34.972
8	3.9	-346.41	33.085
8	3.9333	-343.9	30.776
8	3.9667	-340.94	29.028
8	4	-336.84	27.193
8	4.0333	-334.32	25.101
8	4.0667	-330.98	22.62
8	4.1	-326.94	20.934
8	4.1333	-323.42	18.76
8	4.1667	-319.51	17.068
8	4.2	-315.93	14.796
8	4.2333	-312.04	12.533
8	4.2667	-308.37	10.837
8	4.3	-304.82	8.7026
8	4.3333	-301.23	6.7929
8	4.3667	-297.57	4.8905
8	4.4	-294.1	2.6477
8	4.4333	-290.58	0.75802
8	4.4667	-287.16	-1.5184
8	4.5	-283.28	-3.5475
8	4.5333	-279.96	-5.9737
8	4.5667	-276	-8.1788
8	4.6	-271.93	-10.188
8	4.6333	-267.67	-12.229
8	4.6667	-263.53	-14.299
8	4.7	-259.47	-16.783
8	4.7333	-255.61	-18.934
8	4.7667	-251.65	-21.124
8	4.8	-247.8	-22.962
8	4.8333	-243.93	-25.14
8	4.8667	-240.37	-27.361
8	4.9	-236.68	-29.112
8	4.9333	-233.07	-30.869
8	4.9667	-229.44	-32.171
8	5	-225.78	-33.694
8	5.0333	-222.24	-35.578
8	5.0667	-218.71	-36.936
8	5.1	-214.88	-38.061
8	5.1333	-211.06	-38.736
8	5.1667	-207.23	-39.636
8	5.2	-203.63	-40.311
8	5.2333	-200.03	-40.761
8	5.2667	-196.43	-41.436
8	5.3	-192.72	-42.449
8	5.3333	-189.46	-41.886
8	5.3667	-185.86	-42.561
8	5.4	-182.26	-43.011
8	5.4333	-178.88	-43.236
8	5.4667	-175.73	-43.236
8	5.5	-172.58	-43.461
8	5.5333	-169.43	-43.461
8	5.5667	-166.5	-43.911
8	5.6	-163.46	-45.215
8	5.6333	-160.21	-43.911
8	5.6667	-157.28	-43.738
8	5.7	-154.28	-43.678
8	5.7333	-151.56	-43.673
8	5.7667	-148.86	-44.766
8	5.8	-146	-43.681
8	5.8333	-143.18	-43.437
8	5.8667	-140.13	-44.994
8	5.9	-138.29	-43.731
8	5.9333	-135.54	-43.956
8	5.9667	-132.92	-43.961
8	6	-130.64	-43.478
8	6.0333	-127.92	-43.574
8	6.0667	-126.3	-41.458
8	6.1	-124.01	-40.813
8	6.1333	-122.2	-40.018
8	6.1667	-120.24	-39.141
8	6.2	-118.49	-38.466
8	6.2333	-116.21	-38.398
8	6.2667	-114.53	-37.161
8	6.3	-113.04	-34.81
8	6.3333	-111.42	-33.425
8	6.3667	-109.87	-32.233
8	6.4	-108.28	-30.943
8	6.4333	-106.54	-29.623
8	6.4667	-103.73	-28.385
8	6.5	-102.55	-26.797
8	6.5333	-100.3	-25.349
8	6.5667	-97.651	-24.11
8	6.6	-95.4	-22.76
8	6.6333	-93.588	-21.483
8	6.6667	-90.9	-20.06
8	6.7	-88.65	-18.709
8	6.7333	-86.175	-17.584
8	6.7667	-83.475	-16.684
8	6.8	-81.225	-15.784
8	6.8333	-78.749	-14.884
8	6.8667	-76.274	-14.659
8	6.9	-74.024	-13.759
8	6.9333	-71.099	-13.309
8	6.9667	-68.399	-12.634
8	7	-65.699	-11.959
8	7.0333	-62.998	-11.059
8	7.0667	-60.073	-10.384
8	7.1	-56.146	-9.8023
8	7.1333	-54.673	-8.5838
8	7.1667	-51.748	-7.4588
8	7.2	-48.373	-6.7837
8	7.2333	-45.897	-5.6586
8	7.2667	-42.972	-4.7586
8	7.3	-40.012	-3.4122
8	7.3333	-37.135	-2.6421
8	7.3667	-34.283	-1.3661
8	7.4	-31.49	-0.60593
8	7.4333	-28.796	0.41671
8	7.4667	-26.996	0.64175
8	7.5	-23.486	2.1719
8	7.5333	-20.377	2.5438
8	7.5667	-17.05	3.2519
8	7.6	-13.899	3.6179
8	7.6333	-10.693	4.0632
8	7.6667	-7.5289	4.6001
8	7.7	-4.8876	4.2264
8	7.7333	-2.6708	3.8767
8	7.7667	-0.20529	4.7881
8	7.8	2.6158	4.512
8	7.8333	5.4186	3.9491
8	7.8667	7.206	3.5669
8	7.9	10.14	3.1729
8	7.9333	12.723	2.8453
8	7.9667	16.569	2.3087
8	8	20.032	1.3168
8	8.0333	21.506	1.2314
8	8.0667	26.782	0.86677
8	8.1	27.898	1.0288
8	8.1333	32.048	0.23672
8	8.1667	34.761	0.1299
8	8.2	37.032	0.052052
8	8.2333	40.508	-0.70833
8	8.2667	41.858	-0.93335
8	8.3	45.825	-0.9303
8	8.3333	48.56	-0.55023
8	8.3667	51.084	-0.93337
8	8.4	53.876	-0.89805
8	8.4333	56.798	-0.87396
8	8.4667	59.824	-0.84471
8	8.5	62.985	-0.84745
8	8.5333	66.268	-0.9019
8	8.5667	69.606	-0.98254
8	8.6	73	-1.1703
9	3.1	-426.16	134.59
9	3.1333	-423.97	134.02
9	3.1667	-421.65	133.46
9	3.2	-419.3	133
9	3.2333	-416.97	132.63
9	3.2667	-414.56	132.31
9	3.3	-412.2	132.04
9	3.3333	-409.97	131.6
9	3.3667	-407.72	130.7
9	3.4	-405.69	130.03
9	3.4333	-403.87	128.87
9	3.4667	-401.39	128.32
9	3.5	-400.07	127.33
9	3.5333	-397.8	126.63
9	3.5667	-396.42	125.89
9	3.6	-393.99	125.08
9	3.6333	-391.74	124.17
9	3.6667	-389.35	123.04
9	3.7	-387.69	121.92
9	3.7333	-385.22	120.8
9	3.7667	-383.42	119.9
9	3.8	-381.39	118.55
9	3.8333	-379.37	117.42
9	3.8667	-377.54	116.84
9	3.9	-375.09	116.07
9	3.9333	-373.07	115.4
9	3.9667	-370.58	115.03
9	4	-368.79	114.27
9	4.0333	-366.77	113.37
9	4.0667	-364.97	112.92
9	4.1	-362.49	112.25
9	4.1333	-360.69	111.57
9	4.1667	-358.44	111.12
9	4.2	-356.19	111.12
9	4.2333	-353.94	110.67
9	4.2667	-351.92	110.67
9	4.3	-350.12	110.45
9	4.3333	-348.54	110.45
9	4.3667	-346.52	109.77
9	4.4	-344.72	109.32
9	4.4333	-342.57	108.51
9	4.4667	-340.33	108
9	4.5	-338.64	107.52
9	4.5333	-336.62	106.62
9	4.5667	-334.59	105.95
9	4.6	-332.12	105.05
9	4.6333	-329.87	104.15
9	4.6667	-327.39	102.8
9	4.7	-324.69	101.45
9	4.7333	-322.44	99.873
9	4.7667	-319.96	98.298
9	4.8	-317.71	96.948
9	4.8333	-315.01	95.598
9	4.8667	-312.76	94.698
9	4.9	-310.06	93.348
9	4.9333	-307.41	92.277
9	4.9667	-304.66	91.323
9	5	-302.41	90.197
9	5.0333	-299.71	88.847
9	5.0667	-296.79	87.497
9	5.1	-294.31	86.147
9	5.1333	-291.84	84.797
9	5.1667	-289.14	83.447
9	5.2	-286.44	82.322
9	5.2333	-283.74	81.197
9	5.2667	-281.49	80.297
9	5.3	-278.79	78.947
9	5.3333	-276.54	77.822
9	5.3667	-274.29	76.246
9	5.4	-272.04	74.896
9	5.4333	-269.79	73.096
9	5.4667	-267.54	71.746
9	5.5	-265.74	70.396
9	5.5333	-263.49	68.821
9	5.5667	-261.46	67.246
9	5.6	-259.44	65.896
9	5.6333	-257.19	64.096
9	5.6667	-255.39	62.746
9	5.7	-253.36	60.946
9	5.7333	-251.34	59.145
9	5.7667	-249.26	57.435
9	5.8	-247.28	55.995
9	5.8333	-245.24	54.559
9	5.8667	-243.24	53.745
9	5.9	-240.99	52.395
9	5.9333	-239.19	51.495
9	5.9667	-237.16	50.595
9	6	-235.36	49.695
9	6.0333	-233.11	48.57
9	6.0667	-231.26	47.683
9	6.1	-229.31	46.837
9	6.1333	-227.71	46.32
9	6.1667	-225.68	45.87
9	6.2	-223.88	45.42
9	6.2333	-222.08	44.745
9	6.2667	-220.28	43.62
9	6.3	-218.48	42.944
9	6.3333	-216.62	41.951
9	6.3667	-214.81	40.942
9	6.4	-213.08	40.019
9	6.4333	-211.51	39.119
9	6.4667	-209.71	38.219
9	6.5	-207.91	37.319
9	6.5333	-205.93	36.284
9	6.5667	-204.22	35.148
9	6.6	-202.51	33.944
9	6.6333	-200.85	32.586
9	6.6667	-199.36	31.019
9	6.7	-197.38	29.759
9	6.7333	-195.71	28.453
9	6.7667	-194.18	27.418
9	6.8	-192.07	26.113
9	6.8333	-190.58	25.393
9	6.8667	-188.29	24.403
9	6.9	-186.98	24.043
9	6.9333	-185.09	23.188
9	6.9667	-183.46	22.482
9	7	-182.48	22.018
9	7.0333	-180.46	21.118
9	7.0667	-179.33	20.893
9	7.1	-178.21	20.218
9	7.1333	-177.08	19.993
9	7.1667	-175.73	19.318
9	7.2	-174.83	18.868
9	7.2333	-173.44	18.328
9	7.2667	-172.25	17.84
9	7.3	-171.28	17.203
9	7.3333	-170.15	16.567
9	7.3667	-169.21	15.943
9	7.4	-168.22	15.088
9	7.4333	-167.41	14.593
9	7.4667	-166.33	13.528
9	7.5	-165.34	12.703
9	7.5333	-164.44	11.802
9	7.5667	-163.76	10.902
9	7.6	-163.35	10.092
9	7.6333	-162.68	9.1923
9	7.6667	-161.54	7.6701
9	7.7	-160.9	6.6306
9	7.7333	-160.19	5.6786
9	7.7667	-159.98	4.692
9	7.8	-159.3	3.7919
9	7.8333	-158.18	2.8919
9	7.8667	-156.64	1.5938
9	7.9	-155.75	0.95672
9	7.9333	-154.73	0.20944
9	7.9667	-153.99	-0.3033
9	8	-153.05	-0.87847
9	8.0333	-152.33	-1.3834
9	8.0667	-151.36	-1.8486
9	8.1	-150.44	-2.2384
9	8.1333	-149.52	-2.396
9	8.1667	-148.39	-2.621
9	8.2	-147.49	-2.621
9	8.2333	-146.58	-2.7515
9	8.2667	-145.79	-2.6469
9	8.3	-145.08	-2.6988
9	8.3333	-144.3	-2.6296
9	8.3667	-143.45	-2.865
9	8.4	-142.57	-3.2008
9	8.4333	-141.75	-3.6335
9	8.4667	-140.99	-4.1439
9	8.5	-140.29	-4.6461
9	8.5333	-139.73	-5.4337
9	8.5667	-139.2	-6.0801
9	8.6	-138.83	-6.7837
9	8.6333	-138.38	-7.6838
9	8.6667	-138.15	-8.3588
9	8.7	-137.82	-9.1464
9	8.7333	-137.37	-10.071
9	8.7667	-137.14	-10.722
9	8.8	-136.47	-11.396
9	8.8333	-136.13	-12.184
9	8.8667	-135.45	-13.084
9	8.9	-134.89	-13.422
9	8.9333	-134.33	-14.209
9	8.9667	-133.54	-14.547
9	9	-132.98	-15.109
9	9.0333	-132.3	-15.109
9	9.0667	-131.4	-15.559
9	9.1	-130.16	-15.222
9	9.1333	-129.15	-15.559
9	9.1667	-128.03	-15.109
9	9.2	-126.68	-15.109
9	9.2333	-125.67	-14.772
9	9.2667	-124.43	-14.884
9	9.3	-123.53	-14.434
9	9.3333	-122.4	-14.209
9	9.3667	-121.5	-13.759
9	9.4	-120.49	-13.647
9	9.4333	-119.25	-13.309
9	9.4667	-117.9	-13.309
9	9.5	-116.55	-13.309
9	9.5333	-115.65	-13.309
9	9.5667	-114.53	-13.309
9	9.6	-113.4	-13.534
9	9.6333	-112.05	-13.759
9	9.6667	-111.15	-14.209
9	9.7	-110.25	-14.209
9	9.7333	-109.35	-14.659
9	9.7667	-108.9	-15.109
9	9.8	-108.45	-15.559
9	9.8333	-107.78	-16.009
9	9.8667	-107.33	-16.234
9	9.9	-107.1	-16.909
9	9.9333	-106.65	-16.909
9	9.9667	-106.21	-17.416
9	10	-105.72	-17.836
9	10.033	-105.64	-17.922
9	10.067	-105.08	-18.259
9	10.1	-104.51	-18.372
9	10.133	-103.95	-18.485
9	10.167	-103.28	-18.709
9	10.2	-102.26	-18.372
9	10.233	-101.81	-18.147
9	10.267	-101.25	-18.259
9	10.3	-100.35	-17.584
9	10.333	-99.563	-17.472
9	10.367	-98.663	-17.022
9	10.4	-98.326	-16.459
9	10.433	-97.538	-16.347
9	10.467	-96.975	-16.009
9	10.5	-96.188	-15.672
9	10.533	-95.4	-15.559
9	10.567	-94.5	-15.559
9	10.6	-93.713	-15.897
9	10.633	-92.925	-16.009
9	10.667	-91.913	-16.347
9	10.7	-91.125	-16.909
9	10.733	-90.653	-17.238
9	10.767	-89.775	-17.809
9	10.8	-89.438	-18.147
9	10.833	-88.65	-18.709
9	10.867	-88.425	-19.16
9	10.9	-87.975	-19.61
9	10.933	-87.828	-20.316
9	10.967	-87.075	-20.735
9	11	-86.625	-21.41
9	11.033	-86.175	-21.86
9	11.067	-85.972	-22.431
9	11.1	-85.5	-23.21
9	11.133	-84.6	-23.66
9	11.167	-84.262	-24.222
9	11.2	-83.7	-24.56
9	11.233	-82.575	-25.01
9	11.267	-82.35	-25.46
9	11.3	-81.787	-25.347
9	11.333	-81	-25.46
9	11.367	-80.325	-25.46
9	11.4	-79.874	-25.01
9	11.433	-78.974	-25.01
9	11.467	-78.749	-24.56
9	11.5	-78.074	-24.335
9	11.533	-77.399	-23.66
9	11.567	-76.787	-23.444
9	11.6	-76.049	-22.76
9	11.633	-75.374	-22.31
9	11.667	-74.699	-21.86
9	11.7	-73.799	-21.86
9	11.733	-72.899	-21.41
9	11.767	-71.999	-21.41
9	11.8	-71.099	-21.41
9	11.833	-70.199	-21.41
9	11.867	-69.299	-21.41
9	11.9	-68.399	-21.86
9	11.933	-67.724	-21.86
9	11.967	-66.599	-22.31
9	12	-65.699	-22.76
9	12.033	-64.799	-23.21
9	12.067	-63.449	-23.66
9	12.1	-62.548	-24.11
9	12.133	-61.761	-24.447
9	12.167	-60.748	-24.785
9	12.2	-59.848	-25.46
9	12.233	-58.723	-25.91
9	12.267	-58.048	-25.91
9	12.3	-57.373	-26.36
9	12.333	-56.473	-26.36
9	12.367	-55.573	-26.36
9	12.4	-54.673	-26.36
9	12.433	-54.223	-25.91
9	12.467	-53.773	-25.91
9	12.5	-52.873	-25.46
9	12.533	-52.423	-25.01
9	12.567	-51.973	-24.56
9	12.6	-51.523	-24.11
9	12.633	-50.848	-23.66
9	12.667	-50.398	-23.66
9	12.7	-50.207	-23.262
9	12.733	-49.688	-23.158
9	12.767	-48.937	-22.921
9	12.8	-48.913	-23.39
9	12.833	-48.39	-23.348
9	12.867	-48.102	-23.57
9	12.9	-47.545	-23.447
9	12.933	-47.229	-23.561
9	12.967	-46.988	-23.608
9	13	-46.842	-23.75
9	13.033	-46.295	-23.694
9	13.067	-46.167	-23.75
9	13.1	-45.762	-23.84
9	13.133	-45.534	-23.677
9	13.167	-44.997	-24.11
9	13.2	-44.547	-24.11
9	13.233	-44.502	-23.795
9	13.267	-43.422	-24.335
9	13.3	-42.86	-23.547
9	13.333	-41.712	-23.615
9	13.367	-40.947	-22.985
9	13.4	-39.552	-22.67
9	13.433	-38.416	-21.951
9	13.467	-36.897	-21.86
9	13.5	-35.907	-20.78
9	13.533	-34.557	-20.105
9	13.567	-33.386	-19.565
9	13.6	-32.462	-18.95
9	13.633	-31.631	-18.755
9	13.667	-31.273	-18.308
9	13.7	-31.265	-17.948
9	13.733	-31.261	-17.622
9	13.767	-31.41	-17.342
9	13.8	-31.531	-17.186
9	13.833	-31.704	-16.996
[truncated: 10,509 more rows]
