# Supplementary material for: A system for efficient egress scheduling during mass events and small-scale experimental demonstration
Source: R Soc Open Sci. 2020 Dec 9;7(12):201465. doi: 10.1098/rsos.201465 (PMC7813256; doi:10.1098/rsos.201465)
Supplement: Experimental data [file rsos201465supp5.zip › experimental_data/data/Asymmetric06.csv]

ped. #	time (s)	x (cm)	y (cm)
1	1.6	-426.51	95.115
1	1.6333	-423.43	94.689
1	1.6667	-420.34	94.312
1	1.7	-417.15	93.912
1	1.7333	-413.86	93.535
1	1.7667	-410.48	93.169
1	1.8	-407.09	92.889
1	1.8333	-404.79	92.571
1	1.8667	-400.27	92.583
1	1.9	-397.16	92.917
1	1.9333	-393.89	93.313
1	1.9667	-390.77	92.191
1	2	-388.62	92.949
1	2.0333	-385.18	92.506
1	2.0667	-382.6	92.283
1	2.1	-379.86	92.022
1	2.1333	-377.17	91.336
1	2.1667	-374.42	90.422
1	2.2	-371.82	91.915
1	2.2333	-368.19	90.116
1	2.2667	-364.86	88.836
1	2.3	-362.4	87.222
1	2.3333	-359.36	85.885
1	2.3667	-356.19	85.022
1	2.4	-353.31	83.964
1	2.4333	-349.68	84.508
1	2.4667	-347.64	81.647
1	2.5	-345.02	80.932
1	2.5333	-342.67	80.507
1	2.5667	-340.22	78.272
1	2.6	-337.69	77.894
1	2.6333	-335.94	76.022
1	2.6667	-333.58	75.269
1	2.7	-330.64	74.173
1	2.7333	-328.04	73.652
1	2.7667	-324.76	72.658
1	2.8	-321.31	71.521
1	2.8333	-318.17	70.621
1	2.8667	-315.31	71.086
1	2.9	-311.64	68.821
1	2.9333	-308.26	67.921
1	2.9667	-305.11	67.021
1	3	-301.51	66.121
1	3.0333	-298.14	66.121
1	3.0667	-295.3	65.401
1	3.1	-292.18	64.76
1	3.1333	-288.13	65.123
1	3.1667	-285.99	63.646
1	3.2	-282.49	64.044
1	3.2333	-279.91	61.846
1	3.2667	-276.99	60.946
1	3.3	-274.06	60.045
1	3.3333	-271.36	58.92
1	3.3667	-267.99	57.57
1	3.4	-264.39	57.345
1	3.4333	-262.28	55.085
1	3.4667	-258.76	53.295
1	3.5	-255.61	51.72
1	3.5333	-252.01	51.495
1	3.5667	-249.53	49.245
1	3.6	-246.61	47.445
1	3.6333	-243.46	45.87
1	3.6667	-240.53	44.294
1	3.7	-237.61	42.719
1	3.7333	-234.68	41.369
1	3.7667	-231.76	40.019
1	3.8	-228.61	38.894
1	3.8333	-225.46	37.544
1	3.8667	-222.41	37.188
1	3.9	-218.93	35.744
1	3.9333	-215.56	34.844
1	3.9667	-210.94	34.731
1	4	-208.36	33.044
1	4.0333	-204.08	33.269
1	4.0667	-201.61	31.469
1	4.1	-198.23	30.794
1	4.1333	-194.29	31.131
1	4.1667	-191.48	29.669
1	4.2	-188.33	29.219
1	4.2333	-184.39	29.331
1	4.2667	-181.19	28.872
1	4.3	-178.05	28.44
1	4.3333	-175.28	26.968
1	4.3667	-171.38	26.981
1	4.4	-168.07	26.284
1	4.4333	-165.38	24.268
1	4.4667	-161.78	23.368
1	4.5	-158.56	22.241
1	4.5333	-154.58	22.018
1	4.5667	-151.32	21.006
1	4.6	-147.94	19.88
1	4.6333	-145.21	18.04
1	4.6667	-142.03	16.946
1	4.7	-138.83	15.943
1	4.7333	-135.68	14.818
1	4.7667	-132.08	13.693
1	4.8	-128.59	12.336
1	4.8333	-124.79	12.557
1	4.8667	-121.73	10.542
1	4.9	-118.13	9.4173
1	4.9333	-114.53	8.9673
1	4.9667	-111.15	8.5173
1	5	-106.66	7.5643
1	5.0333	-103.28	7.6172
1	5.0667	-99.226	7.3922
1	5.1	-94.811	6.6162
1	5.1333	-91.067	6.6691
1	5.1667	-87.213	6.6999
1	5.2	-83.599	6.8315
1	5.2333	-79.855	6.9091
1	5.2667	-76.162	7.5047
1	5.3	-72.561	7.9547
1	5.3333	-69.524	8.2922
1	5.3667	-65.699	8.2922
1	5.4	-61.311	8.6298
1	5.4333	-58.048	8.5173
1	5.4667	-53.885	8.4047
1	5.5	-50.623	8.2922
1	5.5333	-46.572	7.8422
1	5.5667	-42.972	7.8422
1	5.6	-39.372	6.7171
1	5.6333	-35.322	6.2671
1	5.6667	-32.165	5.9676
1	5.7	-28.317	6.9252
1	5.7333	-24.56	5.8016
1	5.7667	-21.176	5.3662
1	5.8	-18.221	3.5669
1	5.8333	-14.845	2.8919
1	5.8667	-10.795	3.1169
1	5.9	-6.7448	2.6669
1	5.9333	-3.5147	2.2254
1	5.9667	0.23056	1.5418
1	6	4.8038	1.5296
1	6.0333	8.48	0.39597
1	6.0667	11.931	-0.03329
1	6.1	15.535	0.33763
1	6.1333	19.024	0.28517
1	6.1667	22.354	0.031177
1	6.2	25.545	0.52925
1	6.2333	29.013	0.45297
1	6.2667	32.596	1.0513
1	6.3	35.423	1.4968
1	6.3333	38.616	2.5526
1	6.3667	41.716	1.9923
1	6.4	44.221	2.3294
1	6.4333	47.371	2.7794
1	6.4667	50.798	3.4352
1	6.5	54.261	3.7725
1	6.5333	57.802	4.171
1	6.5667	61.322	4.4795
1	6.6	64.795	4.7282
1	6.6333	68.271	4.9031
1	6.6667	71.695	5.0417
2	1.8333	-428.18	154.03
2	1.8667	-424.65	153.8
2	1.9	-421.08	153.58
2	1.9333	-417.45	153.47
2	1.9667	-413.9	153.46
2	2	-409.97	154.1
2	2.0333	-406.54	154.67
2	2.0667	-403.85	154.89
2	2.1	-400.57	155.49
2	2.1333	-397.46	155.48
2	2.1667	-394.51	155.36
2	2.2	-391.62	154.99
2	2.2333	-388.73	154.23
2	2.2667	-385.83	152.21
2	2.3	-383.16	152.35
2	2.3333	-380.17	151.62
2	2.3667	-377.14	149.53
2	2.4	-374.12	149.29
2	2.4333	-371.39	147.48
2	2.4667	-368.23	146.06
2	2.5	-365.1	144.61
2	2.5333	-361.88	142.93
2	2.5667	-358.76	141.55
2	2.6	-355.4	139.43
2	2.6333	-352.5	138.31
2	2.6667	-349.49	136.69
2	2.7	-346.56	135.11
2	2.7333	-344.09	133.76
2	2.7667	-341.38	132.1
2	2.8	-338.82	131.47
2	2.8333	-336.18	130.33
2	2.8667	-333.26	128.66
2	2.9	-330.4	128.85
2	2.9333	-327.51	127.85
2	2.9667	-324.36	126.94
2	3	-321.37	126.21
2	3.0333	-318	125.87
2	3.0667	-314.63	125.55
2	3.1	-311.26	124.51
2	3.1333	-307.68	124.44
2	3.1667	-304.13	123.38
2	3.2	-300.65	122.72
2	3.2333	-297.25	122.05
2	3.2667	-293.88	121.86
2	3.3	-290.87	121.31
2	3.3333	-287.64	121.28
2	3.3667	-284.96	120.74
2	3.4	-282.3	120.24
2	3.4333	-279.78	119.49
2	3.4667	-277.16	119.01
2	3.5	-274.77	117.44
2	3.5333	-272.07	116.67
2	3.5667	-269.47	115.04
2	3.6	-266.86	113.6
2	3.6333	-264.5	112.38
2	3.6667	-262	111.39
2	3.7	-259.75	109.82
2	3.7333	-257.37	108.74
2	3.7667	-254.89	107.39
2	3.8	-252.53	105.49
2	3.8333	-250.21	103.92
2	3.8667	-247.85	102.24
2	3.9	-245.35	100.5
2	3.9333	-243.06	99.108
2	3.9667	-240.99	96.723
2	4	-239.05	95.328
2	4.0333	-237.22	93.942
2	4.0667	-235.4	93.213
2	4.1	-233.52	91.931
2	4.1333	-231.31	91.547
2	4.1667	-229.06	90.647
2	4.2	-226.55	90.275
2	4.2333	-224.2	88.947
2	4.2667	-221.63	88.397
2	4.3	-219.09	88.15
2	4.3333	-216.57	87.835
2	4.3667	-213.98	86.822
2	4.4	-211.62	86.223
2	4.4333	-208.99	85.832
2	4.4667	-206.4	85.495
2	4.5	-203.68	84.808
2	4.5333	-201.03	84.343
2	4.5667	-198.29	84.37
2	4.6	-195.69	83.98
2	4.6333	-192.9	83.814
2	4.6667	-190.45	83.717
2	4.7	-188.24	83.255
2	4.7333	-186.18	82.89
2	4.7667	-183.99	82.398
2	4.8	-181.85	81.939
2	4.8333	-179.63	80.839
2	4.8667	-177.35	80.129
2	4.9	-175.18	79.044
2	4.9333	-173.07	77.507
2	4.9667	-170.96	77.075
2	5	-168.89	75.301
2	5.0333	-166.96	74.221
2	5.0667	-164.93	73.026
2	5.1	-162.77	72.311
2	5.1333	-160.84	70.486
2	5.1667	-158.58	69.361
2	5.2	-156.4	67.648
2	5.2333	-154.32	66.124
2	5.2667	-152.26	65.1
2	5.3	-150.47	62.773
2	5.3333	-148.05	61.17
2	5.3667	-146.03	59.596
2	5.4	-143.55	57.795
2	5.4333	-141.75	56.445
2	5.4667	-139.5	55.095
2	5.5	-137.7	53.52
2	5.5333	-135.45	52.62
2	5.5667	-132.98	51.495
2	5.6	-130.28	50.82
2	5.6333	-128.03	49.92
2	5.6667	-125.33	49.245
2	5.7	-123.08	48.795
2	5.7333	-120.38	48.345
2	5.7667	-117.9	48.12
2	5.8	-115.34	47.245
2	5.8333	-112.53	46.932
2	5.8667	-109.86	46.63
2	5.9	-107.08	46.181
2	5.9333	-104.05	46.323
2	5.9667	-101.09	45.892
2	6	-97.713	46.164
2	6.0333	-94.752	46.334
2	6.0667	-91.927	46.171
2	6.1	-89.19	45.915
2	6.1333	-86.4	45.87
2	6.1667	-84.15	45.195
2	6.2	-81.044	44.88
2	6.2333	-78.445	44.407
2	6.2667	-76.059	43.513
2	6.3	-73.869	43.252
2	6.3333	-71.999	42.269
2	6.3667	-69.61	41.874
2	6.4	-67.599	41.327
2	6.4333	-65.811	40.807
2	6.4667	-63.349	40.262
2	6.5	-61.274	39.181
2	6.5333	-59.173	38.894
2	6.5667	-57.071	37.734
2	6.6	-54.984	36.828
2	6.6333	-53.448	34.992
2	6.6667	-51.748	33.944
2	6.7	-50.058	31.63
2	6.7333	-48.372	30.344
2	6.7667	-47.074	28.959
2	6.8	-44.942	27.127
2	6.8333	-43.214	25.245
2	6.8667	-41.307	23.638
2	6.9	-39.484	21.906
2	6.9333	-37.347	20.443
2	6.9667	-35.884	19.205
2	7	-33.774	18.264
2	7.0333	-31.856	17.338
2	7.0667	-29.973	16.358
2	7.1	-27.347	15.279
2	7.1333	-25.421	15.043
2	7.1667	-22.271	14.368
2	7.2	-19.571	14.143
2	7.2333	-16.645	13.693
2	7.2667	-14.395	13.693
2	7.3	-11.47	13.693
2	7.3333	-9.3325	14.03
2	7.3667	-5.6198	13.918
2	7.4	-3.0581	13.935
2	7.4333	-0.349	14.012
2	7.4667	2.4681	14.347
2	7.5	5.3713	14.541
2	7.5333	8.7811	14.818
2	7.5667	11.104	14.546
2	7.6	14.181	13.693
2	7.6333	16.882	13.468
2	7.6667	20.189	14.13
2	7.7	23.182	13.468
2	7.7333	26.107	13.242
2	7.7667	28.807	12.342
2	7.8	31.733	11.893
2	7.8333	34.381	11.858
2	7.8667	37.133	10.317
2	7.9	40.016	10.198
2	7.9333	43.182	8.8614
2	7.9667	45.967	8.4965
2	8	49.959	8.2922
2	8.0333	52.736	8.654
2	8.0667	56.439	7.9322
2	8.1	59.687	8.0373
2	8.1333	62.983	8.2295
2	8.1667	66.22	8.5186
2	8.2	69.391	8.8463
2	8.2333	72.659	9.1801
3	1.8	-426.48	251.14
3	1.8333	-423.82	251.03
3	1.8667	-421.33	250.94
3	1.9	-418.9	250.69
3	1.9333	-416.51	250.3
3	1.9667	-414.13	249.76
3	2	-411.81	249.13
3	2.0333	-409.52	248.38
3	2.0667	-406.71	247.15
3	2.1	-404.05	246.15
3	2.1333	-401.68	244.89
3	2.1667	-398.87	243.64
3	2.2	-396.18	242.09
3	2.2333	-393.6	240.52
3	2.2667	-391.18	239.04
3	2.3	-388.82	237.58
3	2.3333	-386.34	236.23
3	2.3667	-384.09	235.07
3	2.4	-381.69	234.14
3	2.4333	-379.37	233.31
3	2.4667	-377.01	232.52
3	2.5	-374.42	232.05
3	2.5333	-371.7	231.11
3	2.5667	-368.9	230.04
3	2.6	-365.69	228.99
3	2.6333	-362.36	227.83
3	2.6667	-359.06	226.82
3	2.7	-355.69	225.85
3	2.7333	-352.62	225.22
3	2.7667	-349.26	224.64
3	2.8	-346.72	224.25
3	2.8333	-343.94	223.63
3	2.8667	-341.29	222.94
3	2.9	-338.73	221.65
3	2.9333	-336.13	220.58
3	2.9667	-333.41	219.19
3	3	-330.77	217.65
3	3.0333	-327.73	216.09
3	3.0667	-325	214.68
3	3.1	-322.05	212.73
3	3.1333	-318.98	210.82
3	3.1667	-316.36	208.78
3	3.2	-313.55	207.09
3	3.2333	-310.63	205.14
3	3.2667	-308.08	203.38
3	3.3	-305.68	201.92
3	3.3333	-302.83	200.55
3	3.3667	-300.39	199.33
3	3.4	-297.46	198.2
3	3.4333	-294.88	196.67
3	3.4667	-291.61	195.5
3	3.5	-288.8	194.49
3	3.5333	-286.07	192.74
3	3.5667	-283.06	191.68
3	3.6	-280.55	190.5
3	3.6333	-277.46	190
3	3.6667	-275.24	189.31
3	3.7	-273.51	188.76
3	3.7333	-271.43	187.87
3	3.7667	-269.87	187.32
3	3.8	-268.17	186.41
3	3.8333	-266.16	185.79
3	3.8667	-264.15	184.69
3	3.9	-262.48	183.42
3	3.9333	-260.48	182.12
3	3.9667	-258.95	180.83
3	4	-257.5	179.33
3	4.0333	-256.05	177.76
3	4.0667	-255.03	176.33
3	4.1	-253.1	174.7
3	4.1333	-251.81	173.58
3	4.1667	-250.22	172.41
3	4.2	-248.63	171.24
3	4.2333	-246.95	170.21
3	4.2667	-245.45	169.43
3	4.3	-243.4	168.3
3	4.3333	-241.47	167.31
3	4.3667	-239.14	166.29
3	4.4	-236.85	165.25
3	4.4333	-234.31	164.39
3	4.4667	-231.82	163.27
3	4.5	-229.36	162.63
3	4.5333	-226.88	161.86
3	4.5667	-224.06	161.25
3	4.6	-221.57	160.32
3	4.6333	-219.31	159.62
3	4.6667	-216.98	158.61
3	4.7	-214.78	157.32
3	4.7333	-212.83	156.36
3	4.7667	-210.75	154.99
3	4.8	-209.35	154.18
3	4.8333	-207.64	153.01
3	4.8667	-206.51	151.99
3	4.9	-204.98	150.95
3	4.9333	-203.72	149.78
3	4.9667	-202.08	148.48
3	5	-200.81	147.38
3	5.0333	-199.84	146.27
3	5.0667	-199.09	145.01
3	5.1	-197.85	144.1
3	5.1333	-196.93	142.94
3	5.1667	-196.05	141.84
3	5.2	-194.54	140.81
3	5.2333	-193.23	139.51
3	5.2667	-191.47	138.51
3	5.3	-190.36	137.22
3	5.3333	-189.15	135.74
3	5.3667	-187.34	134.51
3	5.4	-185.76	133.42
3	5.4333	-184.67	132.57
3	5.4667	-182.52	131.03
3	5.5	-181.03	129.83
3	5.5333	-178.89	128.91
3	5.5667	-177.79	128.3
3	5.6	-175.64	127.37
3	5.6333	-174.11	127.01
3	5.6667	-171.65	125.94
3	5.7	-170.31	125.03
3	5.7333	-167.97	124.51
3	5.7667	-166.84	123.2
3	5.8	-165.56	122.26
3	5.8333	-163.35	121.09
3	5.8667	-161.86	119.87
3	5.9	-161.06	118.68
3	5.9333	-159.75	118.1
3	5.9667	-158.85	116.52
3	6	-157.6	115.55
3	6.0333	-156.46	114.37
3	6.0667	-155.5	112.99
3	6.1	-154.38	112.09
3	6.1333	-153.43	110.83
3	6.1667	-152.78	110.22
3	6.2	-151.67	108.4
3	6.2333	-150.61	107.17
3	6.2667	-150.08	106.62
3	6.3	-148.14	104.87
3	6.3333	-147.42	103.83
3	6.3667	-146.25	103.02
3	6.4	-144.62	101.75
3	6.4333	-143.15	100.68
3	6.4667	-141.98	99.873
3	6.5	-140.18	98.973
3	6.5333	-138.38	97.623
3	6.5667	-136.35	96.723
3	6.6	-134.55	96.273
3	6.6333	-132.75	95.373
3	6.6667	-130.41	94.375
3	6.7	-129.15	94.023
3	6.7333	-127.58	93.123
3	6.7667	-126	92.448
3	6.8	-124.2	91.547
3	6.8333	-122.85	90.197
3	6.8667	-120.54	89.033
3	6.9	-120.15	88.172
3	6.9333	-118.8	86.822
3	6.9667	-117.45	85.697
3	7	-116.55	84.572
3	7.0333	-115.43	83.222
3	7.0667	-114.53	82.322
3	7.1	-113.85	80.972
3	7.1333	-112.95	79.622
3	7.1667	-112.28	78.722
3	7.2	-111.38	77.822
3	7.2333	-110.48	76.697
3	7.2667	-109.35	75.796
3	7.3	-108.45	74.896
3	7.3333	-107.55	74.221
3	7.3667	-106.43	73.546
3	7.4	-105.15	72.409
3	7.4333	-103.95	71.746
3	7.4667	-102.6	71.296
3	7.5	-100.83	70.277
3	7.5333	-99.676	70.171
3	7.5667	-98.326	69.721
3	7.6	-96.976	69.496
3	7.6333	-95.626	69.046
3	7.6667	-94.275	68.821
3	7.7	-92.925	68.596
3	7.7333	-91.774	67.59
3	7.7667	-90.45	67.246
3	7.8	-89.325	66.346
3	7.8333	-88.2	65.446
3	7.8667	-87.3	64.321
3	7.9	-86.4	63.196
3	7.9333	-85.5	61.846
3	7.9667	-84.6	60.495
3	8	-83.7	59.145
3	8.0333	-83.25	57.795
3	8.0667	-82.35	56.445
3	8.1	-81.9	55.095
3	8.1333	-81.45	53.52
3	8.1667	-81	52.17
3	8.2	-80.549	50.82
3	8.2333	-79.728	49.31
3	8.2667	-79.199	48.795
3	8.3	-78.524	47.67
3	8.3333	-77.624	46.77
3	8.3667	-76.724	45.87
3	8.4	-75.824	44.745
3	8.4333	-74.699	44.069
3	8.4667	-73.574	43.62
3	8.5	-72.674	42.719
3	8.5333	-71.549	42.044
3	8.5667	-70.649	41.819
3	8.6	-69.299	41.369
3	8.6333	-67.949	41.369
3	8.6667	-66.824	41.144
3	8.7	-65.474	40.919
3	8.7333	-64.349	40.919
3	8.7667	-63.223	40.469
3	8.8	-62.323	40.019
3	8.8333	-61.423	39.569
3	8.8667	-60.523	38.894
3	8.9	-59.623	38.219
3	8.9333	-58.948	37.319
3	8.9667	-57.98	35.991
3	9	-57.188	35.228
3	9.0333	-56.419	34.146
3	9.0667	-55.813	33.083
3	9.1	-55.313	32.053
3	9.1333	-54.796	31.112
3	9.1667	-54.673	30.344
3	9.2	-53.683	28.588
3	9.2333	-53.143	27.508
3	9.2667	-52.423	27.193
3	9.3	-51.703	25.528
3	9.3333	-50.735	24.831
3	9.3667	-49.813	24.088
3	9.4	-48.884	23.279
3	9.4333	-47.709	22.72
3	9.4667	-46.649	22.286
3	9.5	-45.537	21.748
3	9.5333	-44.232	21.163
3	9.5667	-43.062	20.848
3	9.6	-41.633	20.63
3	9.6333	-40.227	20.578
3	9.6667	-38.727	20.451
3	9.7	-37.347	20.443
3	9.7333	-35.997	20.443
3	9.7667	-34.647	20.218
3	9.8	-33.21	19.751
3	9.8333	-32.059	19.655
3	9.8667	-30.615	19.209
3	9.9	-29.273	18.904
3	9.9333	-28.121	18.643
3	9.9667	-26.771	18.193
3	10	-25.534	17.855
3	10.033	-24.179	17.212
3	10.067	-22.971	16.681
3	10.1	-21.695	16.15
3	10.133	-20.583	15.605
3	10.167	-19.484	14.8
3	10.2	-18.307	14.16
3	10.233	-17.186	13.523
3	10.267	-15.97	13.467
3	10.3	-14.62	13.018
3	10.333	-13.27	12.568
3	10.367	-11.751	12.181
3	10.4	-10.233	12.005
3	10.433	-8.7359	11.283
3	10.467	-6.9698	11.442
3	10.5	-5.1304	10.919
3	10.533	-3.1658	11.041
3	10.567	-1.1195	10.992
3	10.6	0.90563	10.767
3	10.633	3.1558	10.767
3	10.667	5.5342	10.998
3	10.7	7.8811	10.992
3	10.733	10.325	10.538
3	10.767	12.881	10.921
3	10.8	15.419	10.655
3	10.833	18.588	9.7655
3	10.867	20.57	9.3886
3	10.9	23.838	8.7821
3	10.933	26.332	8.2922
3	10.967	28.695	7.7297
3	11	30.878	7.0322
3	11.033	33.368	6.3988
3	11.067	35.288	5.9521
3	11.1	37.686	5.1967
3	11.133	39.306	3.7958
3	11.167	42.06	3.2876
3	11.2	43.703	1.9018
3	11.233	45.935	1.164
3	11.267	48.271	1.2043
3	11.3	50.521	0.75426
3	11.333	51.984	-0.2583
3	11.367	54.344	-0.55776
3	11.4	56.669	-0.76755
3	11.433	59.05	-0.96326
3	11.467	61.452	-1.0588
3	11.5	63.887	-1.0896
3	11.533	66.374	-1.0144
3	11.567	68.953	-0.86361
3	11.6	71.51	-0.50936
4	1.8	-427.2	211.09
4	1.8333	-424.94	211.12
4	1.8667	-422.67	211.02
4	1.9	-420.4	210.8
4	1.9333	-418.08	210.41
4	1.9667	-415.74	209.91
4	2	-413.41	209.27
4	2.0333	-411.1	208.56
4	2.0667	-408.62	208.1
4	2.1	-406.03	207.09
4	2.1333	-403.56	205.97
4	2.1667	-400.7	204.19
4	2.2	-398.27	202.93
4	2.2333	-395.57	201.13
4	2.2667	-393.43	199.89
4	2.3	-391.07	198.43
4	2.3333	-388.93	196.74
4	2.3667	-386.23	194.94
4	2.4	-384.21	193.37
4	2.4333	-381.84	191.9
4	2.4667	-379.71	191.12
4	2.5	-377.37	189.21
4	2.5333	-374.42	188.75
4	2.5667	-371.94	187.4
4	2.6	-369.24	186.95
4	2.6333	-366.32	186.05
4	2.6667	-363.39	185.15
4	2.7	-360.14	183.87
4	2.7333	-357.09	183.13
4	2.7667	-353.97	182.12
4	2.8	-350.74	181.26
4	2.8333	-347.64	180.65
4	2.8667	-344.56	180.08
4	2.9	-341.9	179.87
4	2.9333	-339.14	179.39
4	2.9667	-336.5	179.07
4	3	-333.98	178.64
4	3.0333	-331.67	177.73
4	3.0667	-329.19	177.05
4	3.1	-326.49	176.15
4	3.1333	-324.01	175.03
4	3.1667	-321.5	174.49
4	3.2	-319.17	173.3
4	3.2333	-316.81	172.1
4	3.2667	-314.34	170.75
4	3.3	-311.5	169.81
4	3.3333	-308.94	168.28
4	3.3667	-306.43	166.65
4	3.4	-304.01	164.85
4	3.4333	-302.08	163.66
4	3.4667	-299.94	161.98
4	3.5	-297.58	160.51
4	3.5333	-295.66	158.6
4	3.5667	-293.19	157.48
4	3.6	-290.76	156.22
4	3.6333	-288.46	154.55
4	3.6667	-285.69	153.71
4	3.7	-283.15	152.48
4	3.7333	-280.59	151.63
4	3.7667	-277.8	150.23
4	3.8	-275.41	149.15
4	3.8333	-272.44	148.16
4	3.8667	-269.79	147.13
4	3.9	-266.88	146.48
4	3.9333	-264.04	145.62
4	3.9667	-261.46	145.1
4	4	-258.95	144.72
4	4.0333	-256.51	144.2
4	4.0667	-253.9	144.16
4	4.1	-251.57	143.57
4	4.1333	-249.31	142.85
4	4.1667	-247.06	142.18
4	4.2	-244.77	141.45
4	4.2333	-242.56	140.38
4	4.2667	-240.31	139.7
4	4.3	-238.06	138.57
4	4.3333	-235.58	137.45
4	4.3667	-233.56	136.55
4	4.4	-231.33	135.31
4	4.4333	-229.28	134.07
4	4.4667	-227.26	132.72
4	4.5	-225.23	131.15
4	4.5333	-223.43	130.25
4	4.5667	-221.63	128.9
4	4.6	-219.83	127.33
4	4.6333	-217.96	126.31
4	4.6667	-215.97	125.14
4	4.7	-214.21	123.95
4	4.7333	-211.96	122.6
4	4.7667	-209.71	121.47
4	4.8	-207.68	120.35
4	4.8333	-205.43	119.45
4	4.8667	-203.18	118.32
4	4.9	-200.93	117.2
4	4.9333	-198.46	115.85
4	4.9667	-196.43	114.72
4	5	-193.73	113.82
4	5.0333	-191.48	112.92
4	5.0667	-188.78	112.25
4	5.1	-186.53	111.8
4	5.1333	-184.06	111.35
4	5.1667	-181.58	110.9
4	5.2	-179.33	110.45
4	5.2333	-177.08	109.55
4	5.2667	-174.83	108.87
4	5.3	-172.58	107.97
4	5.3333	-170.78	107.3
4	5.3667	-168.53	106.4
4	5.4	-166.73	105.5
4	5.4333	-164.48	104.6
4	5.4667	-162.68	103.92
4	5.5	-160.88	102.8
4	5.5333	-159.08	101.67
4	5.5667	-157.28	100.55
4	5.6	-155.48	99.423
4	5.6333	-153.68	98.073
4	5.6667	-152.1	96.723
4	5.7	-150.53	95.373
4	5.7333	-148.95	94.023
4	5.7667	-147.38	92.673
4	5.8	-146.03	91.097
4	5.8333	-144.23	89.747
4	5.8667	-142.65	88.622
4	5.9	-140.85	87.047
4	5.9333	-139.05	85.697
4	5.9667	-137.48	84.572
4	6	-135.68	83.672
4	6.0333	-134.1	82.772
4	6.0667	-132.3	81.422
4	6.1	-130.5	80.522
4	6.1333	-128.7	79.622
4	6.1667	-126.9	78.947
4	6.2	-125.1	77.822
4	6.2333	-123.3	76.922
4	6.2667	-121.05	76.022
4	6.3	-119.25	75.572
4	6.3333	-117.23	74.896
4	6.3667	-115.2	74.221
4	6.4	-113.4	73.771
4	6.4333	-111.34	73.057
4	6.4667	-109.56	72.024
4	6.5	-108	71.071
4	6.5333	-106.2	69.946
4	6.5667	-104.85	68.596
4	6.6	-103.5	67.471
4	6.6333	-102.15	66.346
4	6.6667	-100.8	64.996
4	6.7	-99.226	63.646
4	6.7333	-97.876	62.296
4	6.7667	-96.976	60.946
4	6.8	-95.626	59.596
4	6.8333	-94.5	58.245
4	6.8667	-93.825	56.895
4	6.9	-92.61	55.59
4	6.9333	-91.656	54.303
4	6.9667	-90.589	53.053
4	7	-89.1	51.945
4	7.0333	-87.862	50.707
4	7.0667	-86.512	49.807
4	7.1	-85.162	48.907
4	7.1333	-83.587	47.782
4	7.1667	-82.125	47.22
4	7.2	-80.775	46.32
4	7.2333	-78.637	45.757
4	7.2667	-76.859	45.15
4	7.3	-75.122	44.709
4	7.3333	-73.258	44.392
4	7.3667	-71.549	44.069
4	7.4	-69.893	43.564
4	7.4333	-68.399	43.169
4	7.4667	-66.824	42.719
4	7.5	-65.249	42.269
4	7.5333	-63.898	41.594
4	7.5667	-62.458	40.874
4	7.6	-60.748	40.244
4	7.6333	-59.398	39.344
4	7.6667	-57.936	38.107
4	7.7	-56.248	37.094
4	7.7333	-54.898	35.969
4	7.7667	-53.773	34.619
4	7.8	-52.648	33.494
4	7.8333	-51.568	32.009
4	7.8667	-50.173	30.569
4	7.9	-49.047	29.219
4	7.9333	-47.697	27.418
4	7.9667	-46.347	26.293
4	8	-45.222	24.943
4	8.0333	-43.872	23.593
4	8.0667	-42.972	22.468
4	8.1	-41.397	21.343
4	8.1333	-39.822	20.893
4	8.1667	-38.626	19.801
4	8.2	-37.122	19.318
4	8.2333	-35.772	18.643
4	8.2667	-34.422	18.193
4	8.3	-33.184	17.405
4	8.3333	-31.609	17.18
4	8.3667	-29.921	17.068
4	8.4	-28.909	16.73
4	8.4333	-27.559	16.73
4	8.4667	-26.209	16.73
4	8.5	-24.521	17.068
4	8.5333	-23.171	17.068
4	8.5667	-21.371	17.293
4	8.6	-20.021	17.293
4	8.6333	-18.221	17.518
4	8.6667	-16.87	17.743
4	8.7	-15.07	17.968
4	8.7333	-13.72	17.968
4	8.7667	-12.059	17.76
4	8.8	-10.57	17.968
4	8.8333	-8.995	17.968
4	8.8667	-7.4199	17.743
4	8.9	-5.7064	17.726
4	8.9333	-3.5947	17.743
4	8.9667	-1.5696	17.743
4	9	0.23056	17.743
4	9.0333	2.4807	17.518
4	9.0667	4.7309	17.293
4	9.1	7.1343	16.682
4	9.1333	9.6812	16.843
4	9.1667	11.976	15.853
4	9.2	14.361	15.358
4	9.2333	16.955	14.649
4	9.2667	19.426	14.264
4	9.3	22.012	13.783
4	9.3333	24.532	14.143
4	9.3667	27.204	13.197
4	9.4	29.932	13.693
4	9.4333	32.678	12.928
4	9.4667	35.333	13.242
4	9.5	38.292	12.966
4	9.5333	41.224	13.129
4	9.5667	44.208	13.274
4	9.6	47.033	13.693
4	9.6333	49.959	14.143
4	9.6667	53.109	14.368
4	9.7	56.303	14.833
4	9.7333	59.637	15.385
4	9.7667	62.993	15.919
4	9.8	66.357	16.413
4	9.8333	69.717	16.821
4	9.8667	73.046	17.164
5	2.0667	-428.57	53.059
5	2.1	-425.42	53.206
5	2.1333	-422.41	53.487
5	2.1667	-419.43	53.813
5	2.2	-416.54	54.179
5	2.2333	-413.78	54.555
5	2.2667	-411.1	54.838
5	2.3	-408.5	55.181
5	2.3333	-405.77	55.504
5	2.3667	-403.52	55.554
5	2.4	-400.95	55.188
5	2.4333	-398.28	54.962
5	2.4667	-395.19	54.478
5	2.5	-392.74	53.981
5	2.5333	-389.69	53.516
5	2.5667	-386.79	52.669
5	2.6	-383.73	51.675
5	2.6333	-380.64	50.663
5	2.6667	-377.43	49.748
5	2.7	-374.42	48.743
5	2.7333	-371.68	47.347
5	2.7667	-368.68	46.243
5	2.8	-366.19	45.07
5	2.8333	-363.47	44.007
5	2.8667	-360.8	42.726
5	2.9	-358.22	42.024
5	2.9333	-355.74	41.144
5	2.9667	-353.04	40.469
5	3	-350.79	40.019
5	3.0333	-348.09	39.344
5	3.0667	-345.11	39.226
5	3.1	-342.24	38.444
5	3.1333	-339.54	37.769
5	3.1667	-336.17	37.319
5	3.2	-333.2	36.867
5	3.2333	-329.67	36.325
5	3.2667	-326.71	35.744
5	3.3	-323.79	35.294
5	3.3333	-320.64	34.844
5	3.3667	-317.94	34.394
5	3.4	-314.96	34.153
5	3.4333	-312.31	33.719
5	3.4667	-309.71	33.238
5	3.5	-306.91	32.594
5	3.5333	-304.13	31.952
5	3.5667	-301.51	31.244
5	3.6	-299.26	30.569
5	3.6333	-296.79	29.669
5	3.6667	-294.09	28.768
5	3.7	-291.39	27.869
5	3.7333	-288.46	26.743
5	3.7667	-285.76	25.843
5	3.8	-283.06	24.718
5	3.8333	-280.36	23.368
5	3.8667	-277.66	22.018
5	3.9	-275.19	20.668
5	3.9333	-272.49	19.318
5	3.9667	-269.56	17.968
5	4	-267.19	16.786
5	4.0333	-264.61	15.493
5	4.0667	-262.14	14.368
5	4.1	-259.66	13.468
5	4.1333	-257.19	12.568
5	4.1667	-254.49	11.667
5	4.2	-251.78	11.217
5	4.2333	-249.31	10.542
5	4.2667	-246.84	9.8673
5	4.3	-244.13	9.6423
5	4.3333	-241.66	8.9673
5	4.3667	-239.19	8.5173
5	4.4	-236.26	8.5173
5	4.4333	-233.78	8.2922
5	4.4667	-231.08	7.8422
5	4.5	-228.38	7.6172
5	4.5333	-225.46	7.3922
5	4.5667	-222.76	7.1672
5	4.6	-219.61	7.3922
5	4.6333	-216.46	7.1672
5	4.6667	-213.31	7.1672
5	4.7	-210.16	7.1672
5	4.7333	-207.01	7.1672
5	4.7667	-203.63	6.7171
5	4.8	-200.48	6.7171
5	4.8333	-197.56	6.2671
5	4.8667	-194.41	5.8171
5	4.9	-191.26	5.367
5	4.9333	-188.56	4.917
5	4.9667	-185.41	4.467
5	5	-182.26	4.017
5	5.0333	-179.11	3.5669
5	5.0667	-175.96	2.8919
5	5.1	-172.81	2.2168
5	5.1333	-169.66	1.3168
5	5.1667	-166.5	0.41674
5	5.2	-162.91	-0.48332
5	5.2333	-159.3	-1.3834
5	5.2667	-155.7	-2.5084
5	5.3	-152.1	-3.6335
5	5.3333	-148.5	-4.5336
5	5.3667	-145.13	-4.7586
5	5.4	-141.98	-5.2086
5	5.4333	-138.38	-5.8837
5	5.4667	-135	-6.1087
5	5.5	-131.63	-6.1087
5	5.5333	-128.48	-6.1087
5	5.5667	-125.33	-6.1087
5	5.6	-122.18	-6.1087
5	5.6333	-119.03	-6.1087
5	5.6667	-115.88	-6.1087
5	5.7	-112.5	-6.1087
5	5.7333	-109.35	-5.8837
5	5.7667	-105.98	-5.8837
5	5.8	-102.38	-5.2086
5	5.8333	-98.776	-5.2086
5	5.8667	-95.175	-4.7586
5	5.9	-91.575	-4.3086
5	5.9333	-87.799	-4.4241
5	5.9667	-84.15	-4.3086
5	6	-81	-4.3086
5	6.0333	-77.624	-4.3086
5	6.0667	-74.024	-4.3086
5	6.1	-70.874	-4.3086
5	6.1333	-67.724	-4.5336
5	6.1667	-64.322	-4.4145
5	6.2	-60.973	-4.7586
5	6.2333	-57.733	-4.5786
5	6.2667	-54.47	-4.6911
5	6.3	-51.073	-4.9836
5	6.3333	-47.585	-5.0961
5	6.3667	-43.872	-5.4336
5	6.4	-40.294	-5.5911
5	6.4333	-36.739	-5.6812
5	6.4667	-32.959	-5.7712
5	6.5	-29.404	-5.8612
5	6.5333	-25.84	-5.7362
5	6.5667	-22.406	-5.6137
5	6.6	-18.941	-5.3436
5	6.6333	-15.52	-5.2086
5	6.6667	-12.145	-5.2086
5	6.7	-8.86	-4.5786
5	6.7333	-5.7098	-4.1286
5	6.7667	-2.4695	-3.8585
5	6.8	0.99567	-3.3635
5	6.8333	4.4554	-2.9158
5	6.8667	8.1061	-2.2835
5	6.9	11.931	-2.2834
5	6.9333	15.351	-1.2934
5	6.9667	19.132	-0.70836
5	7	22.935	-0.35076
5	7.0333	26.422	0.011702
5	7.0667	30.383	-0.48332
5	7.1	33.983	-0.48332
5	7.1333	37.358	-0.48332
5	7.1667	40.694	0.1255
5	7.2	44.333	-0.48332
5	7.2333	47.483	-0.48332
5	7.2667	50.859	-0.48332
5	7.3	54.234	-0.93335
5	7.3333	57.562	-1.2815
5	7.3667	61.127	-1.7436
5	7.4	64.873	-2.2911
5	7.4333	68.747	-2.8446
5	7.4667	72.691	-3.3798
6	2.5333	-427.43	276.95
6	2.5667	-425.68	276.1
6	2.6	-423.76	275.49
6	2.6333	-421.76	275.07
6	2.6667	-419.66	274.77
6	2.7	-417.37	274.5
6	2.7333	-414.85	274.15
6	2.7667	-412.12	273.83
6	2.8	-409.21	273.45
6	2.8333	-406.17	273.44
6	2.8667	-402.91	273.03
6	2.9	-399.56	272.74
6	2.9333	-396.48	272.89
6	2.9667	-393.09	273.13
6	3	-389.88	273.37
6	3.0333	-386.73	273.46
6	3.0667	-383.58	273.54
6	3.1	-380.86	273.78
6	3.1333	-377.96	273.43
6	3.1667	-375.22	272.89
6	3.2	-372.35	272.11
6	3.2333	-369.32	270.91
6	3.2667	-366.56	269.88
6	3.3	-363.48	268.7
6	3.3333	-360.24	267.19
6	3.3667	-356.96	265.66
6	3.4	-353.44	263.98
6	3.4333	-349.91	262.23
6	3.4667	-346.58	260.44
6	3.5	-343.26	258.66
6	3.5333	-340.3	257.14
6	3.5667	-337.25	255.56
6	3.6	-334.19	254.27
6	3.6333	-331.17	253.3
6	3.6667	-328.17	252.66
6	3.7	-325.25	252.43
6	3.7333	-322.3	252.23
6	3.7667	-318.99	252.04
6	3.8	-315.93	251.69
6	3.8333	-312.65	251.3
6	3.8667	-309.32	250.49
6	3.9	-305.93	249.76
6	3.9333	-302.41	248.61
6	3.9667	-299.04	247.48
6	4	-295.78	246.47
6	4.0333	-292.4	245.57
6	4.0667	-288.69	244.56
6	4.1	-285.2	243.77
6	4.1333	-281.88	242.81
6	4.1667	-278.76	242.09
6	4.2	-275.94	240.92
6	4.2333	-273.21	239.52
6	4.2667	-270.73	237.84
6	4.3	-268.12	236.5
6	4.3333	-265.56	234.41
6	4.3667	-262.84	232.8
6	4.4	-260.15	231.03
6	4.4333	-257.56	229.15
6	4.4667	-254.73	227.25
6	4.5	-252.12	225.09
6	4.5333	-249.57	223.35
6	4.5667	-247.13	221.39
6	4.6	-245.03	219.58
6	4.6333	-242.78	217.56
6	4.6667	-240.76	215.75
6	4.7	-238.4	214.07
6	4.7333	-236.26	212.6
6	4.7667	-233.67	211.37
6	4.8	-231.2	210.24
6	4.8333	-228.83	209.23
6	4.8667	-226.13	208.56
6	4.9	-223.43	207.43
6	4.9333	-220.96	206.31
6	4.9667	-218.48	205.18
6	5	-215.9	204.17
6	5.0333	-213.54	203.03
6	5.0667	-211.16	202.04
6	5.1	-208.69	200.93
6	5.1333	-206.13	199.88
6	5.1667	-203.35	198.76
6	5.2	-200.68	198
6	5.2333	-197.84	197.28
6	5.2667	-195.2	196.95
6	5.3	-192.64	196.13
6	5.3333	-190.1	195
6	5.3667	-187.96	194.1
6	5.4	-185.95	193.21
6	5.4333	-183.97	191.95
6	5.4667	-182.21	190.69
6	5.5	-180.59	189.25
6	5.5333	-178.79	187.9
6	5.5667	-177.08	186.28
6	5.6	-175.64	184.97
6	5.6333	-174.16	183.58
6	5.6667	-172.75	182.18
6	5.7	-171.64	180.9
6	5.7333	-170.65	179.48
6	5.7667	-169.68	177.68
6	5.8	-168.85	176.26
6	5.8333	-168.22	174.56
6	5.8667	-167.53	173.14
6	5.9	-166.99	171.4
6	5.9333	-166.11	169.68
6	5.9667	-165.52	167.93
6	6	-164.8	166.26
6	6.0333	-163.81	164.68
6	6.0667	-162.88	163.07
6	6.1	-161.76	161.64
6	6.1333	-160.54	160.29
6	6.1667	-159.4	159.1
6	6.2	-158.17	158.02
6	6.2333	-157.01	157.06
6	6.2667	-155.59	155.82
6	6.3	-154.41	154.97
6	6.3333	-153.18	153.8
6	6.3667	-151.88	153.05
6	6.4	-150.47	152.29
6	6.4333	-148.8	151.5
6	6.4667	-147.16	150.93
6	6.5	-145.36	150.34
6	6.5333	-143.46	149.69
6	6.5667	-141.54	149.43
6	6.6	-139.68	149.29
6	6.6333	-137.7	149.15
6	6.6667	-135.61	149.09
6	6.7	-133.62	149.16
6	6.7333	-131.69	148.91
6	6.7667	-129.92	148.75
6	6.8	-128.08	148.46
6	6.8333	-126.33	148
6	6.8667	-124.84	147.69
6	6.9	-123.54	146.73
6	6.9333	-122.32	146.39
6	6.9667	-121.33	145.36
6	7	-120.41	144.9
6	7.0333	-119.53	143.9
6	7.0667	-118.89	143
6	7.1	-118.13	142.18
6	7.1333	-117.5	141.26
6	7.1667	-116.71	140.61
6	7.2	-116.24	139.05
6	7.2333	-115.74	137.94
6	7.2667	-115.51	137.06
6	7.3	-115.34	135.38
6	7.3333	-115.47	134.21
6	7.3667	-115.4	132.84
6	7.4	-115.58	131.6
6	7.4333	-115.58	129.86
6	7.4667	-115.72	128.27
6	7.5	-115.57	126.49
6	7.5333	-115.74	125.25
6	7.5667	-115.61	123.86
6	7.6	-115.34	122.42
6	7.6333	-115.16	121.16
6	7.6667	-114.8	119.99
6	7.7	-114.46	118.89
6	7.7333	-114.03	117.78
6	7.7667	-113.39	116.34
6	7.8	-112.82	115.35
6	7.8333	-112.14	114.23
6	7.8667	-111.29	113.19
6	7.9	-110.21	111.93
6	7.9333	-109.17	110.99
6	7.9667	-108	110
6	8	-106.73	109.23
6	8.0333	-105.44	108.47
6	8.0667	-104.09	107.79
6	8.1	-102.6	107.3
6	8.1333	-101	106.34
6	8.1667	-99.713	106.03
6	8.2	-98.573	105.57
6	8.2333	-97.22	104.93
6	8.2667	-96.287	104.55
6	8.3	-95.408	103.73
6	8.3333	-94.629	103.36
6	8.3667	-94.034	102.5
6	8.4	-93.633	102.28
6	8.4333	-93.17	101.31
6	8.4667	-92.917	100.95
6	8.5	-92.655	100.02
6	8.5333	-92.574	99.303
6	8.5667	-92.612	98.527
6	8.6	-92.769	97.744
6	8.6333	-92.793	96.807
6	8.6667	-93.283	95.902
6	8.7	-93.983	94.945
6	8.7333	-94.734	94.052
6	8.7667	-95.276	92.891
6	8.8	-96.052	91.943
6	8.8333	-96.785	90.799
6	8.8667	-97.498	90.055
6	8.9	-98.141	89.178
6	8.9333	-98.489	88.487
6	8.9667	-98.677	87.46
6	9	-98.637	86.84
6	9.0333	-98.866	86.327
6	9.0667	-98.776	85.697
6	9.1	-98.5	85.153
6	9.1333	-98.318	84.784
6	9.1667	-97.96	84.05
6	9.2	-97.201	84.122
6	9.2333	-96.83	83.37
6	9.2667	-96.097	83.037
6	9.3	-95.089	82.53
6	9.3333	-94.23	82.232
6	9.3667	-93.105	82.007
6	9.4	-91.984	81.683
6	9.4333	-90.803	81.819
6	9.4667	-89.377	81.558
6	9.5	-87.998	81.482
6	9.5333	-86.602	81.362
6	9.5667	-85.365	81.467
6	9.6	-84.06	81.152
6	9.6333	-82.812	80.788
6	9.6667	-81.654	80.734
6	9.7	-80.616	80.923
6	9.7333	-79.699	80.51
6	9.7667	-78.618	80.557
6	9.8	-77.624	80.297
6	9.8333	-77.148	79.741
6	9.8667	-76.554	79.195
6	9.9	-76.156	79.341
6	9.9333	-75.785	78.512
6	9.9667	-75.599	78.272
6	10	-75.487	77.934
6	10.033	-75.464	77.417
6	10.067	-75.559	77.213
6	10.1	-75.84	76.438
6	10.133	-76.29	75.835
6	10.167	-76.868	75.36
6	10.2	-77.52	74.718
6	10.233	-78.379	74.36
6	10.267	-79.334	73.591
6	10.3	-80.231	73.089
6	10.333	-81.225	72.646
6	10.367	-82.25	72.017
6	10.4	-83.25	71.521
6	10.433	-83.821	70.69
6	10.467	-84.258	69.897
6	10.5	-84.547	69.421
6	10.533	-84.825	69.046
6	10.567	-84.939	68.697
6	10.6	-84.921	68.362
6	10.633	-84.487	67.808
6	10.667	-84.389	67.309
6	10.7	-84.129	67.077
6	10.733	-83.556	66.679
6	10.767	-82.855	66.302
6	10.8	-81.955	65.848
6	10.833	-80.775	65.671
6	10.867	-79.537	65.333
6	10.9	-78.46	65.565
6	10.933	-77.192	65.545
6	10.967	-75.761	65.437
6	11	-74.137	64.883
6	11.033	-72.87	64.985
6	11.067	-71.324	64.771
6	11.1	-70.467	65.3
6	11.133	-68.757	64.66
6	11.167	-67.386	64.433
6	11.2	-66.678	64.476
6	11.233	-65.249	64.096
6	11.267	-64.426	64.206
6	11.3	-63.448	64.096
6	11.333	-62.548	64.096
6	11.367	-61.761	63.983
6	11.4	-60.892	64.103
6	11.433	-60.523	63.871
6	11.467	-59.961	63.983
6	11.5	-59.511	63.983
6	11.533	-59.061	63.533
6	11.567	-58.525	63.61
6	11.6	-58.723	63.196
6	11.633	-58.723	62.971
6	11.667	-58.723	62.521
6	11.7	-58.948	62.296
6	11.733	-59.173	61.621
6	11.767	-59.623	60.946
6	11.8	-59.995	60.424
6	11.833	-60.748	60.045
6	11.867	-61.311	59.483
6	11.9	-61.873	58.92
6	11.933	-62.773	58.245
6	11.967	-63.336	57.908
6	12	-64.011	57.458
6	12.033	-64.573	56.67
6	12.067	-64.911	56.108
6	12.1	-65.249	55.32
6	12.133	-65.474	54.645
6	12.167	-65.924	54.42
6	12.2	-66.031	54.102
6	12.233	-65.757	53.679
6	12.267	-65.609	53.34
6	12.3	-65.276	53.058
6	12.333	-64.799	52.62
6	12.367	-64.168	52.26
6	12.4	-63.518	52.232
6	12.433	-62.553	52.068
6	12.467	-61.563	51.844
6	12.5	-60.388	51.675
6	12.533	-59.161	51.837
6	12.567	-57.823	51.945
6	12.6	-56.315	51.922
6	12.633	-55.031	52.003
6	12.667	-53.687	51.92
6	12.7	-52.423	51.945
6	12.733	-51.298	51.945
6	12.767	-50.598	51.422
6	12.8	-49.948	51.045
6	12.833	-49.273	50.82
6	12.867	-48.597	50.37
6	12.9	-48.148	49.92
6	12.933	-47.697	49.245
6	12.967	-47.247	48.795
6	13	-47.022	48.12
6	13.033	-46.572	47.22
6	13.067	-46.347	46.32
6	13.1	-45.897	45.645
6	13.133	-45.897	44.52
6	13.167	-45.897	43.62
6	13.2	-45.897	42.494
6	13.233	-45.897	41.369
6	13.267	-45.897	40.244
6	13.3	-46.122	39.344
6	13.333	-46.122	37.994
6	13.367	-46.572	37.094
6	13.4	-46.572	35.969
6	13.433	-47.022	34.844
6	13.467	-47.022	33.719
6	13.5	-47.247	32.819
6	13.533	-47.022	31.919
6	13.567	-47.022	31.019
6	13.6	-47.022	30.119
6	13.633	-46.572	29.444
6	13.667	-46.122	28.768
6	13.7	-45.672	28.319
6	13.733	-45.222	27.869
6	13.767	-44.322	27.418
6	13.8	-43.647	27.193
6	13.833	-42.365	26.721
6	13.867	-41.847	26.743
6	13.9	-40.497	26.293
6	13.933	-39.372	26.293
6	13.967	-38.472	26.293
6	14	-37.122	25.843
6	14.033	-35.997	25.393
6	14.067	-34.422	24.718
6	14.1	-33.297	24.043
6	14.133	-31.86	23.386
6	14.167	-30.61	22.746
6	14.2	-29.201	22.108
6	14.233	-28.571	21.568
6	14.267	-27.221	20.668
6	14.3	-26.096	19.543
6	14.333	-24.746	18.643
6	14.367	-23.351	17.158
6	14.4	-21.821	16.168
6	14.433	-20.021	15.268
6	14.467	-17.996	14.368
6	14.5	-16.195	13.693
6	14.533	-14.17	13.242
6	14.567	-11.92	12.793
6	14.6	-9.4451	12.342
6	14.633	-6.9699	12.342
6	14.667	-4.5215	12.16
6	14.7	-1.5696	12.568
6	14.733	1.0857	12.207
6	14.767	3.7779	12.779
6	14.8	6.5178	13.079
6	14.833	9.277	13.339
6	14.867	11.855	13.584
6	14.9	14.406	13.918
6	14.933	17.078	13.888
6	14.967	19.716	13.84
6	15	22.307	13.603
6	15.033	24.784	13.573
6	15.067	27.481	13.067
6	15.1	30.248	12.739
6	15.133	32.723	12.612
6	15.167	35.468	12.072
6	15.2	38.414	11.746
6	15.233	40.544	11.032
6	15.267	42.972	10.523
6	15.3	45.1	10.375
6	15.333	47.717	9.824
6	15.367	50.246	9.4615
6	15.4	52.632	9.3198
6	15.433	55.241	9.4604
6	15.467	57.875	9.9038
6	15.5	60.451	10.509
6	15.533	62.976	11.208
6	15.567	65.481	11.948
6	15.6	67.919	12.673
6	15.633	70.27	13.369
7	2.8	-427.02	183.69
7	2.8333	-425.01	182.85
7	2.8667	-422.98	182.13
7	2.9	-420.87	181.46
7	2.9333	-418.7	180.91
7	2.9667	-416.44	180.35
7	3	-414.13	179.75
7	3.0333	-411.73	179.17
7	3.0667	-409.38	178.51
7	3.1	-406.8	177.88
7	3.1333	-403.99	177.32
7	3.1667	-400.95	176.52
7	3.2	-398.29	176.24
7	3.2333	-395.84	175.61
7	3.2667	-392.91	175.16
7	3.3	-390.39	174.8
7	3.3333	-387.51	174.49
7	3.3667	-384.44	174.28
7	3.4	-382.08	173.96
7	3.4333	-379.83	173.5
7	3.4667	-377.3	172.97
7	3.5	-374.85	172.24
7	3.5333	-372.69	171.55
7	3.5667	-370.22	170.77
7	3.6	-367.71	169.72
7	3.6333	-365.37	168.73
7	3.6667	-362.97	167.62
7	3.7	-360.42	166.44
7	3.7333	-357.69	165.3
7	3.7667	-355.16	163.96
7	3.8	-352.87	163.03
7	3.8333	-350.17	161.56
7	3.8667	-346.9	159.81
7	3.9	-343.87	158.15
7	3.9333	-340.49	156.19
7	3.9667	-337.47	154.28
7	4	-333.87	152.66
7	4.0333	-330.9	151.22
7	4.0667	-328.14	150.07
7	4.1	-326.14	149.48
7	4.1333	-323.94	148.73
7	4.1667	-322.07	148.24
7	4.2	-320.06	147.76
7	4.2333	-318.27	147.06
7	4.2667	-315.63	146.41
7	4.3	-313.23	145.73
7	4.3333	-310.74	144.88
7	4.3667	-308.26	144.18
7	4.4	-305.82	143.55
7	4.4333	-303.58	142.99
7	4.4667	-301.6	142.61
7	4.5	-299.55	142.11
7	4.5333	-297.44	141.52
7	4.5667	-295.61	140.93
7	4.6	-293.62	140.13
7	4.6333	-291.85	139.36
7	4.6667	-289.83	138.26
7	4.7	-287.83	137.35
7	4.7333	-285.88	136.24
7	4.7667	-283.83	135.16
7	4.8	-281.64	133.79
7	4.8333	-279.66	132.67
7	4.8667	-277.76	131.36
7	4.9	-275.88	129.95
7	4.9333	-274.15	128.61
7	4.9667	-272.59	127.34
7	5	-270.96	126.16
7	5.0333	-269.46	125
7	5.0667	-267.96	123.85
7	5.1	-266.37	122.98
7	5.1333	-264.52	122.11
7	5.1667	-262.75	121.12
7	5.2	-260.89	120.32
7	5.2333	-258.9	119.76
7	5.2667	-257.05	118.98
7	5.3	-255.01	118.38
7	5.3333	-252.97	117.77
7	5.3667	-250.99	117.23
7	5.4	-248.95	116.64
7	5.4333	-246.9	116.15
7	5.4667	-244.8	115.74
7	5.5	-242.71	115.43
7	5.5333	-240.68	115.18
7	5.5667	-238.66	115.16
7	5.6	-236.73	115.12
7	5.6333	-234.96	115.19
7	5.6667	-233.17	115.17
7	5.7	-231.23	114.92
7	5.7333	-229.53	114.66
7	5.7667	-227.73	114.25
7	5.8	-225.82	113.65
7	5.8333	-224.1	113.31
7	5.8667	-222.13	112.67
7	5.9	-220.46	111.93
7	5.9333	-218.53	111.33
7	5.9667	-216.8	110.56
7	6	-214.88	109.55
7	6.0333	-213.08	108.65
7	6.0667	-211.17	107.64
7	6.1	-209.48	106.4
7	6.1333	-207.91	105.27
7	6.1667	-206.22	104.04
7	6.2	-204.65	102.69
7	6.2333	-203.22	101.71
7	6.2667	-201.74	100.46
7	6.3	-200.22	99.35
7	6.3333	-198.79	98.185
7	6.3667	-197.23	97.409
7	6.4	-195.53	96.445
7	6.4333	-194.01	95.642
7	6.4667	-192.31	94.634
7	6.5	-190.73	93.924
7	6.5333	-189.13	93.202
7	6.5667	-187.66	92.448
7	6.6	-186.19	91.885
7	6.6333	-184.51	91.097
7	6.6667	-182.93	90.422
7	6.7	-181.47	89.86
7	6.7333	-180.01	89.297
7	6.7667	-178.54	88.735
7	6.8	-176.97	88.285
7	6.8333	-175.39	87.835
7	6.8667	-173.69	87.337
7	6.9	-172.13	87.272
7	6.9333	-170.34	86.66
7	6.9667	-168.98	86.597
7	7	-167.22	86.026
7	7.0333	-166.06	85.922
7	7.0667	-164.57	85.398
7	7.1	-163.02	84.66
7	7.1333	-161.7	84.014
7	7.1667	-160.33	83.24
7	7.2	-158.91	82.407
7	7.2333	-157.64	81.602
7	7.2667	-156.36	80.66
7	7.3	-155.15	79.703
7	7.3333	-154.01	78.859
7	7.3667	-152.84	77.831
7	7.4	-151.76	76.883
7	7.4333	-150.66	75.736
7	7.4667	-149.77	74.602
7	7.5	-148.97	73.42
7	7.5333	-148.25	72.268
7	7.5667	-147.58	70.941
7	7.6	-147.02	69.819
7	7.6333	-146.48	68.596
7	7.6667	-145.69	67.347
7	7.7	-145.03	66.243
7	7.7333	-144.51	65.115
7	7.7667	-143.78	63.871
7	7.8	-142.97	62.935
7	7.8333	-142.16	61.895
7	7.8667	-141.42	60.833
7	7.9	-140.63	60.045
7	7.9333	-139.73	59.145
7	7.9667	-138.72	58.583
7	8	-137.64	58.19
7	8.0333	-136.8	57.345
7	8.0667	-135.9	57.12
7	8.1	-134.69	57.006
7	8.1333	-133.71	56.694
7	8.1667	-132.64	56.558
7	8.2	-131.63	56.445
7	8.2333	-130.5	56.445
7	8.2667	-129.45	56.58
7	8.3	-128.24	56.681
7	8.3333	-127.16	56.897
7	8.3667	-126.09	56.715
7	8.4	-124.98	56.826
7	8.4333	-123.88	56.852
7	8.4667	-122.82	56.843
7	8.5	-121.94	56.65
7	8.5333	-120.95	56.28
7	8.5667	-120.11	56.13
7	8.6	-119.39	55.815
7	8.6333	-118.69	55.399
7	8.6667	-118.17	55.185
7	8.7	-117.5	54.735
7	8.7333	-116.91	54.015
7	8.7667	-116.51	53.787
7	8.8	-116.1	53.295
7	8.8333	-115.92	52.935
7	8.8667	-115.66	52.238
7	8.9	-115.65	51.622
7	8.9333	-115.7	51.36
7	8.9667	-115.65	51.045
7	9	-115.92	50.443
7	9.0333	-115.95	50.024
7	9.0667	-116.05	49.623
7	9.1	-116.13	49.248
7	9.1333	-116.11	48.767
7	9.1667	-115.98	48.306
7	9.2	-115.99	48.007
7	9.2333	-115.99	47.557
7	9.2667	-115.99	47.107
7	9.3	-115.8	46.644
7	9.3333	-115.62	46.172
7	9.3667	-115.65	45.87
7	9.4	-115.28	45.287
7	9.4333	-115.2	44.797
7	9.4667	-115.09	44.632
7	9.5	-114.98	44.069
7	9.5333	-114.53	43.619
7	9.5667	-114.41	43.057
7	9.6	-114.08	42.719
7	9.6333	-113.8	42.368
7	9.6667	-113.74	41.932
7	9.7	-113.4	41.594
7	9.7333	-113.06	41.257
7	9.7667	-112.73	40.919
7	9.8	-112.39	40.582
7	9.8333	-112.13	40.434
7	9.8667	-111.6	40.244
7	9.9	-111.26	39.907
7	9.9333	-110.53	39.821
7	9.9667	-109.91	39.457
7	10	-109.24	39.682
7	10.033	-108.45	39.569
7	10.067	-107.66	39.457
7	10.1	-106.65	39.569
7	10.133	-105.53	39.344
7	10.167	-104.4	39.344
7	10.2	-103.39	39.232
7	10.233	-102.26	39.007
7	10.267	-101.03	39.119
7	10.3	-99.901	38.894
7	10.333	-98.794	38.691
7	10.367	-97.645	38.598
7	10.4	-96.638	38.557
7	10.433	-95.606	38.293
7	10.467	-94.587	38.025
7	10.5	-93.767	37.851
7	10.533	-92.8	37.574
7	10.567	-92.025	37.544
7	10.6	-91.092	37.234
7	10.633	-90.225	37.094
7	10.667	-89.55	36.869
7	10.7	-88.537	36.757
7	10.733	-87.637	36.532
7	10.767	-86.737	36.306
7	10.8	-85.725	36.194
7	10.833	-84.846	35.729
7	10.867	-84.037	35.856
7	10.9	-83.137	35.406
7	10.933	-82.35	35.069
7	10.967	-81.45	34.844
7	11	-80.775	34.619
7	11.033	-79.874	34.394
7	11.067	-79.087	34.056
7	11.1	-78.524	33.494
7	11.133	-77.849	33.269
7	11.167	-77.174	33.044
7	11.2	-76.387	32.706
7	11.233	-75.712	32.481
7	11.267	-75.037	32.256
7	11.3	-74.18	31.815
7	11.333	-73.384	31.521
7	11.367	-72.674	31.919
7	11.4	-71.705	31.365
7	11.433	-70.874	31.694
7	11.467	-69.861	31.806
7	11.5	-68.961	32.031
7	11.533	-67.839	31.683
7	11.567	-66.824	31.919
7	11.6	-65.924	32.594
7	11.633	-64.799	32.594
7	11.667	-63.51	32.744
7	11.7	-62.264	32.944
7	11.733	-61.198	33.269
7	11.767	-60.183	33.465
7	11.8	-59.083	33.764
7	11.833	-57.913	33.899
7	11.867	-56.923	33.944
7	11.9	-56.068	34.034
7	11.933	-55.169	33.827
7	11.967	-54.28	33.676
7	12	-53.517	33.416
7	12.033	-52.873	33.719
7	12.067	-52.063	32.774
7	12.1	-51.339	32.159
7	12.133	-50.623	31.694
7	12.167	-49.858	30.839
7	12.2	-49.093	30.209
7	12.233	-48.373	29.444
7	12.267	-47.532	28.576
7	12.3	-46.588	27.827
7	12.333	-45.717	27.058
7	12.367	-44.547	26.518
7	12.4	-43.467	25.933
7	12.433	-42.252	25.528
7	12.467	-40.834	25.506
7	12.5	-39.642	24.808
7	12.533	-38.392	24.586
7	12.567	-37.234	24.381
7	12.6	-36.087	24.448
7	12.633	-34.984	24.381
7	12.667	-33.747	24.493
7	12.7	-32.532	24.673
7	12.733	-31.348	24.473
7	12.767	-30.281	24.448
7	12.8	-28.751	23.728
7	12.833	-27.401	23.503
7	12.867	-26.051	23.278
7	12.9	-24.582	22.982
7	12.933	-23.306	22.738
7	12.967	-21.847	22.362
7	13	-20.084	21.993
7	13.033	-19.121	21.793
7	13.067	-17.186	20.848
7	13.1	-15.63	20.13
7	13.133	-13.945	19.543
7	13.167	-12.775	18.778
7	13.2	-11.47	18.418
7	13.233	-9.895	17.293
7	13.267	-8.77	17.068
7	13.3	-7.1949	16.618
7	13.333	-5.8448	16.168
7	13.367	-4.2697	15.718
7	13.4	-2.6946	15.268
7	13.433	-1.3445	14.818
7	13.467	0.90566	14.368
7	13.5	1.8057	14.368
7	13.533	3.4477	13.966
7	13.567	5.1377	13.958
7	13.6	7.0873	14.009
7	13.633	8.6011	14.278
7	13.667	10.679	14.816
7	13.7	12.388	15.182
7	13.733	14.122	15.817
7	13.767	16.882	17.068
7	13.8	18.999	17.822
7	13.833	21.157	18.418
7	13.867	22.957	18.643
7	13.9	24.982	18.868
7	13.933	27.007	19.543
7	13.967	28.807	19.543
7	14	31.058	19.768
7	14.033	32.858	19.993
7	14.067	35.108	19.993
7	14.1	36.908	20.443
7	14.133	39.158	20.443
7	14.167	41.408	20.443
7	14.2	43.737	20.419
7	14.233	44.108	19.993
7	14.267	47.734	19.142
7	14.3	49.284	19.543
7	14.333	51.759	19.093
7	14.367	54.43	18.706
7	14.4	57.214	18.303
7	14.433	59.911	17.929
7	14.467	62.639	17.64
7	14.5	65.264	17.42
7	14.533	67.919	17.335
7	14.567	70.511	17.388
8	2.9	-427.82	134.47
8	2.9333	-425.01	133.82
8	2.9667	-422.04	133.14
8	3	-418.99	132.45
8	3.0333	-415.89	131.82
8	3.0667	-412.73	131.24
8	3.1	-409.77	130.82
8	3.1333	-406.71	130.6
8	3.1667	-404	130.77
8	3.2	-401.31	130.72
8	3.2333	-398.96	130.99
8	3.2667	-396.52	131.31
8	3.3	-393.73	131.19
8	3.3333	-391.29	130.93
8	3.3667	-388.75	130.48
8	3.4	-386.07	129.35
8	3.4333	-383.31	128.35
8	3.4667	-380.28	127.14
8	3.5	-377.59	125.8
8	3.5333	-374.73	124.36
8	3.5667	-371.88	122.87
8	3.6	-368.77	121.54
8	3.6333	-366.07	120.19
8	3.6667	-363.34	118.54
8	3.7	-360.91	117.16
8	3.7333	-358.79	115.47
8	3.7667	-356.64	113.82
8	3.8	-354.84	112.92
8	3.8333	-352.59	112.02
8	3.8667	-350.48	111.37
8	3.9	-348.37	110.86
8	3.9333	-345.8	110.22
8	3.9667	-343.14	109.55
8	4	-340.22	108.65
8	4.0333	-337.29	107.97
8	4.0667	-334.72	107.44
8	4.1	-331.76	106.71
8	4.1333	-328.51	106.17
8	4.1667	-325.37	105.95
8	4.2	-322.44	105.72
8	4.2333	-319.74	105.72
8	4.2667	-317.04	105.72
8	4.3	-314.34	105.5
8	4.3333	-311.86	105.27
8	4.3667	-308.94	105.05
8	4.4	-307.11	103.97
8	4.4333	-304.21	103.25
8	4.4667	-301.29	102.57
8	4.5	-298.59	101.22
8	4.5333	-295.44	100.1
8	4.5667	-292.51	99.198
8	4.6	-290.04	97.623
8	4.6333	-287.34	96.048
8	4.6667	-284.64	94.923
8	4.7	-281.94	93.573
8	4.7333	-279.69	92.222
8	4.7667	-277.66	90.422
8	4.8	-275.64	88.622
8	4.8333	-273.82	86.875
8	4.8667	-272.26	85.472
8	4.9	-270.69	84.122
8	4.9333	-268.66	83.222
8	4.9667	-266.64	82.322
8	5	-264.39	81.422
8	5.0333	-261.91	80.972
8	5.0667	-259.44	80.072
8	5.1	-256.74	79.397
8	5.1333	-254.03	78.722
8	5.1667	-251.34	77.822
8	5.2	-248.63	77.372
8	5.2333	-245.94	76.922
8	5.2667	-243.24	76.472
8	5.3	-240.53	76.246
8	5.3333	-238.28	76.246
8	5.3667	-236.03	76.022
8	5.4	-233.78	75.796
8	5.4333	-231.53	75.347
8	5.4667	-229.73	74.896
8	5.5	-227.93	73.771
8	5.5333	-226.36	72.871
8	5.5667	-224.56	72.196
8	5.6	-222.76	70.846
8	5.6333	-220.51	69.721
8	5.6667	-218.71	68.596
8	5.7	-216.91	67.471
8	5.7333	-215.11	66.346
8	5.7667	-213.31	64.996
8	5.8	-211.96	63.646
8	5.8333	-210.61	62.071
8	5.8667	-209.48	60.721
8	5.9	-208.58	59.37
8	5.9333	-207.23	57.795
8	5.9667	-206.56	56.445
8	6	-205.43	55.095
8	6.0333	-204.08	53.948
8	6.0667	-202.67	53.33
8	6.1	-201.16	52.395
8	6.1333	-199.81	51.72
8	6.1667	-198.23	50.82
8	6.2	-196.43	49.92
8	6.2333	-194.63	49.245
8	6.2667	-192.83	48.795
8	6.3	-190.81	48.345
8	6.3333	-188.56	48.12
8	6.3667	-186.53	48.345
8	6.4	-184.51	48.345
8	6.4333	-182.48	48.57
8	6.4667	-180.46	48.795
8	6.5	-178.21	49.02
8	6.5333	-176.18	49.245
8	6.5667	-174.49	48.457
8	6.6	-172.17	48.193
8	6.6333	-170.1	48.345
8	6.6667	-168.53	47.67
8	6.7	-166.87	46.787
8	6.7333	-165.38	46.545
8	6.7667	-164.21	45.33
8	6.8	-162.68	44.745
8	6.8333	-161.1	44.069
8	6.8667	-159.98	43.169
8	6.9	-158.63	42.044
8	6.9333	-157.28	41.144
8	6.9667	-156.21	39.748
8	7	-154.84	38.378
8	7.0333	-153.68	36.869
8	7.0667	-152.78	35.069
8	7.1	-151.65	34.169
8	7.1333	-150.75	32.594
8	7.1667	-149.4	31.244
8	7.2	-148.28	30.119
8	7.2333	-147.6	28.994
8	7.2667	-146.34	27.688
8	7.3	-145.17	26.653
8	7.3333	-144	26.293
8	7.3667	-142.65	24.718
8	7.4	-140.85	24.493
8	7.4333	-139.5	23.593
8	7.4667	-138.15	23.143
8	7.5	-136.8	22.468
8	7.5333	-135	22.243
8	7.5667	-133.65	22.243
8	7.6	-132.29	21.641
8	7.6333	-130.95	22.243
8	7.6667	-130.05	22.243
8	7.7	-129.11	22.558
8	7.7333	-127.8	23.593
8	7.7667	-126.45	24.268
8	7.8	-125.1	24.493
8	7.8333	-124.34	24.735
8	7.8667	-123.3	24.943
8	7.9	-122.22	24.808
8	7.9333	-121.14	24.898
8	7.9667	-120.15	25.393
8	8	-119.25	25.168
8	8.0333	-118.35	24.943
8	8.0667	-117.45	24.493
8	8.1	-116.55	24.043
8	8.1333	-116.1	23.818
8	8.1667	-115.2	23.368
8	8.2	-114.41	22.866
8	8.2333	-113.85	22.243
8	8.2667	-113.4	21.343
8	8.3	-112.49	20.615
8	8.3333	-112.37	19.498
8	8.3667	-112.05	19.093
8	8.4	-111.83	18.193
8	8.4333	-111.83	17.293
8	8.4667	-111.6	16.393
8	8.5	-111.15	15.043
8	8.5333	-110.7	14.593
8	8.5667	-110.49	13.381
8	8.6	-109.8	12.793
8	8.6333	-109.35	12.342
8	8.6667	-108.45	11.893
8	8.7	-107.69	11.037
8	8.7333	-106.88	11.217
8	8.7667	-105.86	10.655
8	8.8	-104.96	10.655
8	8.8333	-103.84	10.655
8	8.8667	-102.83	10.767
8	8.9	-101.93	11.217
8	8.9333	-101.03	11.217
8	8.9667	-100.01	11.555
8	9	-99.226	11.893
8	9.0333	-98.101	12.117
8	9.0667	-97.426	12.568
8	9.1	-96.638	13.13
8	9.1333	-95.85	13.693
8	9.1667	-95.04	14.548
8	9.2	-93.825	15.268
8	9.2333	-92.925	15.943
8	9.2667	-92.205	16.483
8	9.3	-91.397	16.959
8	9.3333	-90.675	17.293
8	9.3667	-89.775	17.743
8	9.4	-88.875	17.743
8	9.4333	-88.425	17.293
8	9.4667	-87.525	18.193
8	9.5	-86.904	17.59
8	9.5333	-85.95	18.193
8	9.5667	-85.365	17.473
8	9.6	-84.15	17.518
8	9.6333	-83.345	17.094
8	9.6667	-82.35	16.843
[truncated: 16,220 more rows]
