# Supplementary material for: A system for efficient egress scheduling during mass events and small-scale experimental demonstration
Source: R Soc Open Sci. 2020 Dec 9;7(12):201465. doi: 10.1098/rsos.201465 (PMC7813256; doi:10.1098/rsos.201465)
Supplement: Experimental data [file rsos201465supp5.zip › experimental_data/data/Asymmetric07.csv]

ped. #	time (s)	x (cm)	y (cm)
1	3.1	-426.02	68.542
1	3.1333	-421.24	68.527
1	3.1667	-416.7	68.629
1	3.2	-412.44	68.821
1	3.2333	-408.39	68.821
1	3.2667	-403.89	68.821
1	3.3	-399.85	68.596
1	3.3333	-394.89	68.371
1	3.3667	-390.62	68.146
1	3.4	-386.08	68.449
1	3.4333	-381.26	67.71
1	3.4667	-376.25	66.974
1	3.5	-371.16	66.215
1	3.5333	-366.19	65.537
1	3.5667	-361.46	64.703
1	3.6	-356.41	63.559
1	3.6333	-351.47	61.846
1	3.6667	-347.24	61.296
1	3.7	-342.83	60.361
1	3.7333	-338.44	59.422
1	3.7667	-334.07	58.888
1	3.8	-329.8	57.884
1	3.8333	-325.14	57.308
1	3.8667	-320.45	56.782
1	3.9	-315.24	55.32
1	3.9333	-310.37	55.133
1	3.9667	-305.35	54.59
1	4	-300.16	53.07
1	4.0333	-294.81	52.848
1	4.0667	-289.71	52.275
1	4.1	-284.82	52.09
1	4.1333	-279.83	51.488
1	4.1667	-274.86	50.924
1	4.2	-270.38	50.656
1	4.2333	-265.73	50.614
1	4.2667	-261.08	49.294
1	4.3	-256.39	49.046
1	4.3333	-251.21	47.869
1	4.3667	-245.79	47.127
1	4.4	-240.63	45.709
1	4.4333	-235.54	45.555
1	4.4667	-230.18	44.294
1	4.5	-225.01	43.232
1	4.5333	-219.92	42.26
1	4.5667	-214.84	40.715
1	4.6	-209.98	39.629
1	4.6333	-204.97	38.047
1	4.6667	-199.78	37.295
1	4.7	-195.37	35.559
1	4.7333	-190.47	34.731
1	4.7667	-185.69	33.383
1	4.8	-180.19	32.684
1	4.8333	-175.62	30.336
1	4.8667	-170.51	30.434
1	4.9	-166.16	28.735
1	4.9333	-161.18	27.245
1	4.9667	-156.38	26.383
1	5	-151.29	26.563
1	5.0333	-146.72	24.645
1	5.0667	-141.84	24.763
1	5.1	-137.03	22.693
1	5.1333	-131.86	23.249
1	5.1667	-127.44	21.298
1	5.2	-121.84	20.756
1	5.2333	-117.05	19.713
1	5.2667	-111.94	18.305
1	5.3	-106.88	17.293
1	5.3333	-102.28	16.179
1	5.3667	-97.492	15.003
1	5.4	-92.7	13.693
1	5.4333	-88.182	12.524
1	5.4667	-83.812	11.33
1	5.5	-79.199	10.317
1	5.5333	-74.57	9.276
1	5.5667	-69.86	8.1648
1	5.6	-65.103	7.2368
1	5.6333	-60.073	6.2671
1	5.6667	-55.37	5.5646
1	5.7	-50.285	4.5795
1	5.7333	-45.593	3.9927
1	5.7667	-40.758	3.3689
1	5.8	-35.997	2.6669
1	5.8333	-32.159	1.6989
1	5.8667	-27.88	1.3883
1	5.9	-23.621	0.86677
1	5.9333	-18.412	1.6786
1	5.9667	-14.835	0.77942
1	6	-10.4	0.54924
1	6.0333	-5.8448	0.64175
1	6.0667	-1.3445	0.64175
1	6.1	3.2441	1.2167
1	6.1333	8.9888	1.4034
1	6.1667	13.056	0.41674
1	6.2	17.782	0.41674
1	6.2333	23.096	1.5245
1	6.2667	27.007	0.41674
1	6.3	31.958	0.41674
1	6.3333	37.562	0.90503
1	6.3667	40.261	0.86896
1	6.4	44.558	0.86677
1	6.4333	50.499	1.0468
1	6.4667	55.014	1.0823
1	6.5	59.804	1.0805
1	6.5333	64.624	1.0056
1	6.5667	69.506	0.95502
1	6.6	74.512	0.97675
2	3.7	-426.74	218.98
2	3.7333	-423.55	219.11
2	3.7667	-420.51	219.04
2	3.8	-417.48	218.78
2	3.8333	-414.25	218.47
2	3.8667	-410.95	218.14
2	3.9	-406.68	217.67
2	3.9333	-402.58	216.65
2	3.9667	-397.96	215.56
2	4	-393.4	215.34
2	4.0333	-388.93	214.07
2	4.0667	-384.29	212.29
2	4.1	-379.99	211.97
2	4.1333	-376.2	210.62
2	4.1667	-371.92	209.3
2	4.2	-368.08	208.04
2	4.2333	-364.13	207.5
2	4.2667	-360.13	206.99
2	4.3	-356.51	206.71
2	4.3333	-352.64	206.66
2	4.3667	-348.63	206.13
2	4.4	-344.66	205.64
2	4.4333	-340.8	205.06
2	4.4667	-336.34	204.25
2	4.5	-332.19	203.47
2	4.5333	-327.7	202.71
2	4.5667	-323.97	202.12
2	4.6	-319.63	201.83
2	4.6333	-315.58	201.51
2	4.6667	-311.81	201.47
2	4.7	-308.06	201.22
2	4.7333	-304.28	201.06
2	4.7667	-300.82	200.79
2	4.8	-297.28	200.57
2	4.8333	-293.77	199.56
2	4.8667	-290.07	198.46
2	4.9	-286.59	197.17
2	4.9333	-283.16	195.75
2	4.9667	-279.35	194.04
2	5	-275.65	192.27
2	5.0333	-272.15	190.89
2	5.0667	-268.44	188.98
2	5.1	-265.06	186.95
2	5.1333	-261.69	184.7
2	5.1667	-258.2	182.34
2	5.2	-255.27	180.32
2	5.2333	-251.9	178.29
2	5.2667	-248.52	176.04
2	5.3	-245.71	174.58
2	5.3333	-242.22	172.89
2	5.3667	-239.03	171.46
2	5.4	-235.92	170.64
2	5.4333	-233	169.74
2	5.4667	-229.59	167.91
2	5.5	-226.41	166.67
2	5.5333	-223.17	165.3
2	5.5667	-219.82	163.99
2	5.6	-216.63	162.91
2	5.6333	-213.39	162.06
2	5.6667	-210.11	161.34
2	5.7	-206.92	160.84
2	5.7333	-203.72	160.45
2	5.7667	-200.54	160.05
2	5.8	-197.41	159.76
2	5.8333	-194.23	159.14
2	5.8667	-191.82	158.71
2	5.9	-188.47	157.3
2	5.9333	-185.9	155.99
2	5.9667	-183.22	154.49
2	6	-180.5	152.84
2	6.0333	-177.98	151.4
2	6.0667	-175.32	149.69
2	6.1	-172.7	147.8
2	6.1333	-170.11	145.93
2	6.1667	-167.34	143.77
2	6.2	-164.77	141.61
2	6.2333	-162.78	139.11
2	6.2667	-160.52	136.61
2	6.3	-158.2	133.92
2	6.3333	-156.22	130.99
2	6.3667	-154.13	128.38
2	6.4	-152.14	125.88
2	6.4333	-150	123.56
2	6.4667	-147.77	121.52
2	6.5	-145.42	119.29
2	6.5333	-143.17	117.42
2	6.5667	-140.75	115.38
2	6.6	-138.49	113.44
2	6.6333	-136.24	111.3
2	6.6667	-134.24	109.36
2	6.7	-131.97	107.64
2	6.7333	-129.83	104.82
2	6.7667	-127.67	102.75
2	6.8	-125.51	100.68
2	6.8333	-123.26	98.658
2	6.8667	-120.6	97.398
2	6.9	-118.8	95.823
2	6.9333	-116.1	94.248
2	6.9667	-113.82	92.027
2	7	-111.56	90.332
2	7.0333	-109.45	88.708
2	7.0667	-107.33	87.047
2	7.1	-105.28	84.434
2	7.1333	-103.48	82.064
2	7.1667	-101.59	80.184
2	7.2	-99.788	77.934
2	7.2333	-98.101	75.347
2	7.2667	-96.525	72.646
2	7.3	-94.77	70.036
2	7.3333	-93.06	67.516
2	7.3667	-91.688	65.108
2	7.4	-90.233	62.614
2	7.4333	-88.849	59.926
2	7.4667	-87.502	57.413
2	7.5	-85.725	54.87
2	7.5333	-84.15	52.62
2	7.5667	-82.35	50.37
2	7.6	-80.549	48.12
2	7.6333	-78.974	46.095
2	7.6667	-77.174	44.294
2	7.7	-75.374	42.494
2	7.7333	-73.349	40.469
2	7.7667	-71.324	38.894
2	7.8	-69.524	37.319
2	7.8333	-67.499	35.969
2	7.8667	-65.699	34.844
2	7.9	-63.898	33.719
2	7.9333	-62.098	32.819
2	7.9667	-60.02	32.057
2	8	-58.048	31.469
2	8.0333	-55.798	31.019
2	8.0667	-53.998	30.119
2	8.1	-51.973	29.669
2	8.1333	-50.173	28.768
2	8.1667	-48.373	28.093
2	8.2	-45.987	27.238
2	8.2333	-44.547	26.068
2	8.2667	-42.747	25.168
2	8.3	-41.172	24.268
2	8.3333	-38.922	23.143
2	8.3667	-37.122	22.018
2	8.4	-35.097	21.118
2	8.4333	-33.072	19.993
2	8.4667	-31.496	18.643
2	8.5	-29.471	17.293
2	8.5333	-27.446	15.943
2	8.5667	-25.421	14.593
2	8.6	-23.621	13.242
2	8.6333	-21.596	11.893
2	8.6667	-19.008	11.33
2	8.7	-17.096	10.092
2	8.7333	-14.845	9.6423
2	8.7667	-12.37	8.7423
2	8.8	-9.5576	8.8547
2	8.8333	-7.6449	7.8422
2	8.8667	-5.0572	7.9547
2	8.9	-2.9196	6.9421
2	8.9333	-0.21944	7.6172
2	8.9667	1.8057	6.9421
2	9	4.2808	6.9421
2	9.0333	7.4186	7.8282
2	9.0667	10.019	7.9547
2	9.1	12.156	7.3922
2	9.1333	14.632	7.3922
2	9.1667	17.332	7.3922
2	9.2	20.494	7.7194
2	9.2333	23.079	7.6092
2	9.2667	25.457	7.5267
2	9.3	27.907	6.9421
2	9.3333	30.157	6.9421
2	9.3667	32.858	6.4921
2	9.4	36.12	6.8901
2	9.4333	38.702	6.3903
2	9.4667	40.733	5.142
2	9.5	43.658	4.692
2	9.5333	46.809	4.017
2	9.5667	50.221	4.3278
2	9.6	53.389	3.9857
2	9.6333	56.627	3.8005
2	9.6667	59.868	3.7128
2	9.7	63.097	3.7109
2	9.7333	66.235	3.6969
2	9.7667	69.368	3.7275
2	9.8	72.476	3.7836
3	3.9333	-426.19	178.2
3	3.9667	-423.18	177.56
3	4	-419.99	176.79
3	4.0333	-416.62	175.92
3	4.0667	-412.98	174.93
3	4.1	-409.21	173.84
3	4.1333	-405.54	172.84
3	4.1667	-401.68	171.95
3	4.2	-397.95	171.01
3	4.2333	-394.48	170.08
3	4.2667	-391.1	169.78
3	4.3	-387.69	168.95
3	4.3333	-384.18	168.44
3	4.3667	-381.28	168.01
3	4.4	-378.44	167.1
3	4.4333	-375.15	165.97
3	4.4667	-371.98	165.12
3	4.5	-368.27	164.15
3	4.5333	-364.9	162.8
3	4.5667	-361.39	161.03
3	4.6	-357.45	159.29
3	4.6333	-353.74	157.76
3	4.6667	-349.83	155.56
3	4.7	-346.16	153.66
3	4.7333	-342.69	151.42
3	4.7667	-338.99	149.31
3	4.8	-335.62	147.26
3	4.8333	-332.49	145.69
3	4.8667	-329.35	143.93
3	4.9	-326.05	142.46
3	4.9333	-322.56	140.98
3	4.9667	-319.49	139.81
3	5	-315.97	138.44
3	5.0333	-312.88	137.16
3	5.0667	-308.93	135.58
3	5.1	-305.2	134.25
3	5.1333	-301.55	132.7
3	5.1667	-297.63	131.06
3	5.2	-293.36	129.36
3	5.2333	-289.17	128.03
3	5.2667	-285.03	126.21
3	5.3	-280.99	124.98
3	5.3333	-277.02	123.7
3	5.3667	-273.14	122.54
3	5.4	-269.13	121.29
3	5.4333	-265.24	120.16
3	5.4667	-261.34	118.51
3	5.5	-257.82	117.08
3	5.5333	-254.01	115.46
3	5.5667	-250.21	113.56
3	5.6	-246.12	111.6
3	5.6333	-242.38	109.32
3	5.6667	-238.33	106.89
3	5.7	-234.66	104.54
3	5.7333	-230.91	101.75
3	5.7667	-227.24	99.18
3	5.8	-223.52	96.306
3	5.8333	-219.9	93.712
3	5.8667	-216.55	91.183
3	5.9	-212.91	88.493
3	5.9333	-209.33	86.264
3	5.9667	-205.79	83.979
3	6	-201.96	81.924
3	6.0333	-198.18	79.823
3	6.0667	-194.44	77.899
3	6.1	-190.47	75.909
3	6.1333	-186.53	73.996
3	6.1667	-182.71	71.971
3	6.2	-178.66	69.946
3	6.2333	-174.6	67.921
3	6.2667	-170.44	65.783
3	6.3	-166.28	63.871
3	6.3333	-162	62.071
3	6.3667	-157.62	60.608
3	6.4	-153.23	58.92
3	6.4333	-148.84	57.233
3	6.4667	-144.84	55.509
3	6.5	-140.4	53.97
3	6.5333	-136.35	52.395
3	6.5667	-132.19	50.707
3	6.6	-128.37	48.682
3	6.6333	-124.43	46.575
3	6.6667	-120.58	44.478
3	6.7	-116.55	42.494
3	6.7333	-112.95	40.244
3	6.7667	-109.13	37.769
3	6.8	-105.41	35.406
3	6.8333	-102.17	32.742
3	6.8667	-98.452	30.326
3	6.9	-94.795	27.765
3	6.9333	-90.882	25.717
3	6.9667	-87.231	23.489
3	7	-83.208	21.832
3	7.0333	-79.244	20.128
3	7.0667	-75.2	18.6
3	7.1	-71.282	17.23
3	7.1333	-67.274	16.168
3	7.1667	-63.472	14.982
3	7.2	-59.569	13.898
3	7.2333	-55.708	12.748
3	7.2667	-51.833	12.116
3	7.3	-47.855	11.42
3	7.3333	-43.842	10.84
3	7.3667	-39.716	10.516
3	7.4	-35.438	10.324
3	7.4333	-31.107	10.014
3	7.4667	-26.762	9.6856
3	7.5	-22.261	9.5217
3	7.5333	-17.773	9.2929
3	7.5667	-13.386	9.1368
3	7.6	-8.9817	8.7952
3	7.6333	-4.8222	8.5236
3	7.6667	-0.7127	8.0546
3	7.7	3.3202	7.7643
3	7.7333	7.1877	7.2827
3	7.7667	10.834	6.7391
3	7.8	14.712	6.1691
3	7.8333	18.714	5.8148
3	7.8667	22.732	5.367
3	7.9	26.771	5.0507
3	7.9333	31.058	4.467
3	7.9667	35.558	4.467
3	8	39.833	4.467
3	8.0333	44.333	4.467
3	8.0667	48.834	4.467
3	8.1	53.109	4.917
3	8.1333	57.417	5.3266
3	8.1667	61.64	5.7946
3	8.2	65.705	6.3521
3	8.2333	69.591	6.9936
3	8.2667	73.418	7.6974
4	4.2	-428.26	79.963
4	4.2333	-424.75	79.37
4	4.2667	-421.18	78.807
4	4.3	-417.55	78.259
4	4.3333	-413.87	77.683
4	4.3667	-410.19	77.147
4	4.4	-406.69	76.548
4	4.4333	-403	76.022
4	4.4667	-399.87	75.892
4	4.5	-396.69	75.572
4	4.5333	-393.76	75.145
4	4.5667	-390.62	74.446
4	4.6	-387.59	74.007
4	4.6333	-384.65	73.573
4	4.6667	-381.39	72.196
4	4.7	-378.41	72.052
4	4.7333	-374.81	70.753
4	4.7667	-371.27	69.496
4	4.8	-368.12	68.821
4	4.8333	-364.66	67.801
4	4.8667	-361.37	66.571
4	4.9	-357.54	65.446
4	4.9333	-354.17	64.546
4	4.9667	-350.79	63.421
4	5	-347.19	62.071
4	5.0333	-344.49	61.171
4	5.0667	-341.7	60.675
4	5.1	-338.64	59.821
4	5.1333	-335.63	58.875
4	5.1667	-332.65	57.962
4	5.2	-329.5	57.165
4	5.2333	-326.33	56.243
4	5.2667	-323.09	55.388
4	5.3	-319.93	54.723
4	5.3333	-316.36	53.97
4	5.3667	-313.3	53.171
4	5.4	-309.81	52.383
4	5.4333	-306.69	51.72
4	5.4667	-303.2	50.891
4	5.5	-299.58	50.19
4	5.5333	-296.25	49.425
4	5.5667	-292.99	48.74
4	5.6	-289.79	48.187
4	5.6333	-286.66	47.67
4	5.6667	-283.56	47.13
4	5.7	-280.36	46.545
4	5.7333	-277.08	45.795
4	5.7667	-273.61	44.969
4	5.8	-270.85	44.03
4	5.8333	-266.95	42.899
4	5.8667	-264.39	41.594
4	5.9	-260.94	40.333
4	5.9333	-257.35	39.005
4	5.9667	-254.37	37.657
4	6	-251.22	36.306
4	6.0333	-248.07	34.956
4	6.0667	-244.45	33.449
4	6.1	-241.55	32.031
4	6.1333	-238.17	30.456
4	6.1667	-235.13	28.994
4	6.2	-231.98	27.643
4	6.2333	-229.17	26.181
4	6.2667	-226.02	24.831
4	6.3	-222.76	23.593
4	6.3333	-219.45	22.347
4	6.3667	-216.35	21.23
4	6.4	-213.19	20.331
4	6.4333	-209.93	19.318
4	6.4667	-206.42	18.373
4	6.5	-203.29	17.63
4	6.5333	-199.92	16.955
4	6.5667	-196.3	15.898
4	6.6	-193.39	15.38
4	6.6333	-189.79	14.48
4	6.6667	-186.42	13.805
4	6.7	-183.04	13.13
4	6.7333	-179.56	12.568
4	6.7667	-176	11.757
4	6.8	-173.12	11.2
4	6.8333	-169.43	10.767
4	6.8667	-165.94	9.9798
4	6.9	-162.46	9.1923
4	6.9333	-159.3	8.2922
4	6.9667	-155.39	7.2121
4	7	-151.92	6.1321
4	7.0333	-148.54	5.2082
4	7.0667	-145.04	4.1969
4	7.1	-141.57	3.2069
4	7.1333	-138.02	2.1277
4	7.1667	-134.6	1.1818
4	7.2	-131.11	0.24573
4	7.2333	-127.58	-0.70833
4	7.2667	-124.11	-1.7884
4	7.3	-120.72	-2.846
4	7.3333	-117.11	-3.746
4	7.3667	-113.63	-4.5336
4	7.4	-110.14	-5.5461
4	7.4333	-106.43	-6.1087
4	7.4667	-102.88	-6.5933
4	7.5	-99.563	-7.1213
4	7.5333	-96.076	-7.6838
4	7.5667	-92.588	-7.7963
4	7.6	-89.213	-8.0213
4	7.6333	-85.837	-8.2463
4	7.6667	-82.462	-8.4713
4	7.7	-79.199	-8.5838
4	7.7333	-75.712	-8.4713
4	7.7667	-72.224	-8.3588
4	7.8	-68.736	-8.2463
4	7.8333	-65.023	-8.1338
4	7.8667	-61.423	-8.1338
4	7.9	-57.935	-7.7963
4	7.9333	-54.223	-7.6838
4	7.9667	-50.623	-7.9088
4	8	-47.135	-8.0213
4	8.0333	-43.526	-8.203
4	8.0667	-39.934	-8.4713
4	8.1	-36.334	-8.9214
4	8.1333	-32.959	-9.3714
4	8.1667	-29.584	-9.5964
4	8.2	-26.321	-9.7089
4	8.2333	-23.171	-10.159
4	8.2667	-20.021	-10.384
4	8.3	-16.758	-10.722
4	8.3333	-13.54	-10.744
4	8.3667	-10.232	-11.171
4	8.4	-6.6354	-11.077
4	8.4333	-3.3918	-11.265
4	8.4667	0.28245	-10.799
4	8.5	3.6058	-10.609
4	8.5333	7.3098	-9.8646
4	8.5667	10.919	-9.3714
4	8.6	14.498	-8.4331
4	8.6333	18.093	-7.476
4	8.6667	21.382	-6.7837
4	8.7	24.982	-5.6586
4	8.7333	28.357	-4.7586
4	8.7667	31.733	-3.6335
4	8.8	35.108	-2.7335
4	8.8333	38.483	-1.6084
4	8.8667	41.858	-0.70836
4	8.9	45.571	0.30423
4	8.9333	49.284	1.3168
4	8.9667	52.996	2.1043
4	9	56.391	2.915
4	9.0333	60.486	3.8396
4	9.0667	64.176	4.491
4	9.1	67.957	5.0502
4	9.1333	71.636	5.482
5	4.2333	-428.13	131.42
5	4.2667	-424.33	130.76
5	4.3	-420.59	130.17
5	4.3333	-416.99	129.71
5	4.3667	-413.49	129.4
5	4.4	-410.13	129.1
5	4.4333	-406.95	128.81
5	4.4667	-403.93	128.54
5	4.5	-400.93	128.13
5	4.5333	-398.4	127.69
5	4.5667	-395.52	127.23
5	4.6	-393.01	126.29
5	4.6333	-389.85	125.57
5	4.6667	-387.07	124.54
5	4.7	-384.28	123.43
5	4.7333	-381.21	122.44
5	4.7667	-378.03	121.2
5	4.8	-374.87	119.97
5	4.8333	-371.8	118.68
5	4.8667	-368.46	117.17
5	4.9	-365.67	115.74
5	4.9333	-362.64	114.51
5	4.9667	-359.95	113.01
5	5	-357.29	111.68
5	5.0333	-354.78	110.36
5	5.0667	-352.14	109.32
5	5.1	-349.56	108.25
5	5.1333	-346.94	107.22
5	5.1667	-344.31	106.31
5	5.2	-341.83	105.42
5	5.2333	-339.13	104.65
5	5.2667	-336.26	103.79
5	5.3	-333.43	102.86
5	5.3333	-330.45	101.98
5	5.3667	-327.33	101.1
5	5.4	-324.24	100.32
5	5.4333	-321.09	99.648
5	5.4667	-317.94	98.973
5	5.5	-314.92	98.324
5	5.5333	-311.74	97.812
5	5.5667	-308.78	97.583
5	5.6	-305.79	97.173
5	5.6333	-302.81	96.612
5	5.6667	-300.08	95.915
5	5.7	-297.22	95.459
5	5.7333	-294.49	94.728
5	5.7667	-291.68	93.855
5	5.8	-288.83	92.981
5	5.8333	-286.11	92.068
5	5.8667	-283.36	91.08
5	5.9	-280.41	89.967
5	5.9333	-277.35	88.678
5	5.9667	-274.3	87.444
5	6	-271.38	86.094
5	6.0333	-268.43	84.615
5	6.0667	-265.63	83.195
5	6.1	-262.75	81.686
5	6.1333	-259.88	80.214
5	6.1667	-257.02	78.869
5	6.2	-254.11	77.477
5	6.2333	-251.41	76.35
5	6.2667	-248.73	75.249
5	6.3	-245.94	74.446
5	6.3333	-243.3	73.33
5	6.3667	-240.63	72.513
5	6.4	-238.06	71.746
5	6.4333	-235.11	70.779
5	6.4667	-232.21	69.946
5	6.5	-229.64	68.847
5	6.5333	-226.87	68.006
5	6.5667	-224.08	67.151
5	6.6	-221.12	66.522
5	6.6333	-218.35	65.75
5	6.6667	-215.5	64.983
5	6.7	-212.74	64.347
5	6.7333	-209.84	63.757
5	6.7667	-207.09	62.988
5	6.8	-204.41	62.164
5	6.8333	-201.86	61.401
5	6.8667	-199.28	60.508
5	6.9	-196.75	59.675
5	6.9333	-194.29	58.583
5	6.9667	-191.81	57.597
5	7	-189.24	56.356
5	7.0333	-186.8	55.185
5	7.0667	-184.48	53.916
5	7.1	-182.05	52.553
5	7.1333	-179.6	51.135
5	7.1667	-177.14	49.557
5	7.2	-174.6	48.12
5	7.2333	-172.26	46.336
5	7.2667	-169.84	44.688
5	7.3	-167.47	43.13
5	7.3333	-165.13	41.475
5	7.3667	-162.68	40.469
5	7.4	-160.66	39.119
5	7.4333	-158.08	37.453
5	7.4667	-155.7	36.869
5	7.5	-153.45	35.519
5	7.5333	-150.98	34.394
5	7.5667	-148.73	33.494
5	7.6	-146.48	32.594
5	7.6333	-144.23	31.694
5	7.6667	-141.98	30.794
5	7.7	-139.73	29.894
5	7.7333	-137.48	28.768
5	7.7667	-135.23	28.093
5	7.8	-132.98	27.193
5	7.8333	-130.42	26.318
5	7.8667	-128.03	25.618
5	7.9	-125.33	24.943
5	7.9333	-123.08	24.268
5	7.9667	-120.38	24.043
5	8	-118.13	23.368
5	8.0333	-115.88	22.693
5	8.0667	-113.4	21.793
5	8.1	-111.15	20.893
5	8.1333	-108.9	20.443
5	8.1667	-106.65	19.543
5	8.2	-104.63	18.643
5	8.2333	-102.6	18.193
5	8.2667	-100.58	17.068
5	8.3	-98.551	16.393
5	8.3333	-96.751	15.718
5	8.3667	-94.725	14.818
5	8.4	-92.925	14.143
5	8.4333	-91.125	13.242
5	8.4667	-89.325	12.342
5	8.5	-87.525	10.992
5	8.5333	-85.5	10.092
5	8.5667	-83.578	8.9125
5	8.6	-81.675	7.8422
5	8.6333	-79.65	6.9421
5	8.6667	-77.624	5.8171
5	8.7	-75.824	4.917
5	8.7333	-73.799	4.017
5	8.7667	-71.999	3.3419
5	8.8	-70.384	2.733
5	8.8333	-68.624	1.9918
5	8.8667	-67.049	1.3168
5	8.9	-65.249	1.0918
5	8.9333	-63.673	0.64175
5	8.9667	-62.323	0.19172
5	9	-60.523	-0.2583
5	9.0333	-58.948	-0.48332
5	9.0667	-57.373	-0.70833
5	9.1	-55.798	-1.1584
5	9.1333	-54.178	-1.0234
5	9.1667	-52.423	-1.3834
5	9.2	-50.848	-1.6084
5	9.2333	-49.047	-1.6084
5	9.2667	-47.022	-1.8334
5	9.3	-45.222	-1.8334
5	9.3333	-43.422	-1.8334
5	9.3667	-41.397	-1.8334
5	9.4	-39.372	-1.8334
5	9.4333	-37.122	-2.0584
5	9.4667	-34.624	-1.4509
5	9.5	-31.947	-1.6084
5	9.5333	-29.471	-1.6084
5	9.5667	-27.168	-1.1452
5	9.6	-24.634	-1.4959
5	9.6333	-22.271	-1.1584
5	9.6667	-19.796	-1.3834
5	9.7	-17.546	-1.3834
5	9.7333	-15.07	-1.6084
5	9.7667	-12.775	-1.4734
5	9.8	-10.345	-1.8334
5	9.8333	-7.6449	-2.2834
5	9.8667	-5.3948	-2.7335
5	9.9	-3.2571	-2.621
5	9.9333	-0.74025	-2.6652
5	9.9667	1.7607	-3.0935
5	10	4.3978	-3.4895
5	10.033	7.0935	-4.4211
5	10.067	10.154	-4.3761
5	10.1	13.123	-5.0233
5	10.133	16.082	-5.5733
5	10.167	19.132	-6.7837
5	10.2	21.877	-6.6487
5	10.233	24.847	-6.9638
5	10.267	27.682	-7.6838
5	10.3	30.5	-7.5398
5	10.333	33.97	-8.8836
5	10.367	36.323	-7.6388
5	10.4	39.065	-7.6234
5	10.433	42.447	-8.7681
5	10.467	45.323	-8.6288
5	10.5	48.159	-8.5839
5	10.533	51.084	-7.9088
5	10.567	53.559	-7.0087
5	10.6	56.504	-6.7601
5	10.633	59.713	-6.4125
5	10.667	63.137	-6.0432
5	10.7	66.819	-5.6136
5	10.733	70.625	-5.2004
6	4.2333	-427.77	233.46
6	4.2667	-425.73	231.59
6	4.3	-423.44	229.59
6	4.3333	-420.88	227.54
6	4.3667	-418.13	225.44
6	4.4	-415.22	223.38
6	4.4333	-412.11	221.27
6	4.4667	-408.58	219.07
6	4.5	-405.28	217.04
6	4.5333	-401.57	214.96
6	4.5667	-398.05	213.28
6	4.6	-394.58	211.66
6	4.6333	-391.05	210.35
6	4.6667	-387.74	209.59
6	4.7	-384.63	209.01
6	4.7333	-381.25	208.05
6	4.7667	-377.97	207.17
6	4.8	-374.87	206.21
6	4.8333	-371.72	204.96
6	4.8667	-368.16	203.41
6	4.9	-364.45	201.46
6	4.9333	-360.69	199.47
6	4.9667	-357.21	197.83
6	5	-353.19	195.85
6	5.0333	-349.66	193.89
6	5.0667	-345.57	191.61
6	5.1	-341.92	189.51
6	5.1333	-338.61	187.65
6	5.1667	-335.31	185.73
6	5.2	-332.05	183.79
6	5.2333	-328.84	182.12
6	5.2667	-325.63	180.56
6	5.3	-322.69	179.17
6	5.3333	-319.48	177.53
6	5.3667	-316.23	175.84
6	5.4	-313.35	174.37
6	5.4333	-309.72	172.44
6	5.4667	-306.44	170.54
6	5.5	-303.18	168.81
6	5.5333	-299.79	167.1
6	5.5667	-296.7	165.59
6	5.6	-293.38	163.95
6	5.6333	-290.44	162.65
6	5.6667	-287.13	160.94
6	5.7	-284.4	159.38
6	5.7333	-281.35	157.43
6	5.7667	-278.55	155.52
6	5.8	-275.79	153.53
6	5.8333	-272.8	151.38
6	5.8667	-269.89	149.44
6	5.9	-266.83	147.37
6	5.9333	-263.97	145.27
6	5.9667	-261.01	143.08
6	6	-258.14	140.86
6	6.0333	-255.47	138.56
6	6.0667	-252.79	136.4
6	6.1	-250.35	134.3
6	6.1333	-247.75	132.11
6	6.1667	-244.99	129.89
6	6.2	-242.16	127.91
6	6.2333	-239.33	126.28
6	6.2667	-236.62	124.58
6	6.3	-233.5	123
6	6.3333	-230.56	121.37
6	6.3667	-227.65	119.9
6	6.4	-224.65	118.37
6	6.4333	-221.54	117.02
6	6.4667	-218.8	116.09
6	6.5	-215.58	114.92
6	6.5333	-212.6	114.01
6	6.5667	-209.61	113.35
6	6.6	-206.79	112.54
6	6.6333	-204.07	111.7
6	6.6667	-200.95	110.42
6	6.7	-198.08	109.07
6	6.7333	-195.38	107.72
6	6.7667	-192.63	106.27
6	6.8	-189.96	104.59
6	6.8333	-187.7	103.17
6	6.8667	-185.41	101.67
6	6.9	-182.65	99.838
6	6.9333	-180.64	98.388
6	6.9667	-178.49	96.876
6	7	-176.5	95.071
6	7.0333	-174.78	93.645
6	7.0667	-173.05	92.084
6	7.1	-171.28	90.62
6	7.1333	-169.5	88.887
6	7.1667	-167.44	87.445
6	7.2	-165.56	85.787
6	7.2333	-163.39	84.52
6	7.2667	-161.13	83.096
6	7.3	-158.99	81.827
6	7.3333	-156.96	80.931
6	7.3667	-154.67	79.877
6	7.4	-152.29	78.999
6	7.4333	-149.91	78.306
6	7.4667	-147.47	77.642
6	7.5	-145.08	77.282
6	7.5333	-142.57	77.029
6	7.5667	-140.18	76.697
6	7.6	-137.82	76.627
6	7.6333	-135.63	76.337
6	7.6667	-133.56	75.977
6	7.7	-131.76	75.381
6	7.7333	-130.11	74.636
6	7.7667	-128.43	73.861
6	7.8	-126.74	72.867
6	7.8333	-125.13	71.904
6	7.8667	-123.62	70.891
6	7.9	-122.06	69.9
6	7.9333	-120.49	68.709
6	7.9667	-119.21	67.561
6	8	-117.88	66.388
6	8.0333	-116.78	65.221
6	8.0667	-115.65	63.871
6	8.1	-114.62	62.566
6	8.1333	-113.49	61.441
6	8.1667	-112.73	60.27
6	8.2	-111.2	58.83
6	8.2333	-110.24	57.507
6	8.2667	-108.87	56.331
6	8.3	-107.35	55.272
6	8.3333	-105.79	54.185
6	8.3667	-104.12	53.169
6	8.4	-102.34	52.222
6	8.4333	-100.56	51.408
6	8.4667	-98.561	50.633
6	8.5	-96.698	49.933
6	8.5333	-94.777	49.505
6	8.5667	-92.844	49.128
6	8.6	-90.882	48.894
6	8.6333	-88.933	48.652
6	8.6667	-86.899	48.412
6	8.7	-85.05	48.12
6	8.7333	-83.508	47.741
6	8.7667	-81.657	47.133
6	8.8	-80.238	46.562
6	8.8333	-78.749	45.87
6	8.8667	-77.278	45.039
6	8.9	-75.86	44.148
6	8.9333	-74.593	43.196
6	8.9667	-73.356	42.183
6	9	-72.323	41.204
6	9.0333	-71.496	40.032
6	9.0667	-70.761	39.007
6	9.1	-70.154	37.859
6	9.1333	-69.494	36.656
6	9.1667	-68.849	35.519
6	9.2	-68.034	34.293
6	9.2333	-67.184	33.224
6	9.2667	-66.194	32.054
6	9.3	-65.474	31.019
6	9.3333	-64.457	29.817
6	9.3667	-63.417	28.846
6	9.4	-62.301	27.936
6	9.4333	-61.153	27.058
6	9.4667	-60.163	26.248
6	9.5	-59.038	25.573
6	9.5333	-58.003	24.808
6	9.5667	-56.743	24.178
6	9.6	-55.663	23.638
6	9.6333	-54.403	23.053
6	9.6667	-53.143	22.603
6	9.7	-51.787	22.309
6	9.7333	-50.353	22.153
6	9.7667	-49.086	22.042
6	9.8	-47.481	21.975
6	9.8333	-45.897	21.793
6	9.8667	-44.097	21.568
6	9.9	-42.297	21.343
6	9.9333	-40.497	21.118
6	9.9667	-38.659	20.973
6	10	-36.672	20.668
6	10.033	-34.872	20.218
6	10.067	-33.072	19.768
6	10.1	-31.046	19.543
6	10.133	-29.021	19.093
6	10.167	-27.221	18.868
6	10.2	-25.421	18.193
6	10.233	-23.171	17.743
6	10.267	-21.371	17.068
6	10.3	-19.346	16.618
6	10.333	-17.096	15.718
6	10.367	-15.07	14.818
6	10.4	-13.045	13.918
6	10.433	-11.245	13.018
6	10.467	-8.995	11.893
6	10.5	-7.2398	11.082
6	10.533	-4.9448	9.8673
6	10.567	-2.6946	8.7423
6	10.6	-0.44448	7.8422
6	10.633	1.8057	6.9421
6	10.667	4.2808	6.2671
6	10.7	7.206	5.8171
6	10.733	9.615	5.5523
6	10.767	12.156	5.142
6	10.8	15.082	4.917
6	10.833	18.007	4.917
6	10.867	20.707	5.142
6	10.9	23.407	5.5921
6	10.933	25.951	6.4868
6	10.967	28.582	7.3922
6	11	31.508	8.2922
6	11.033	34.658	9.4173
6	11.067	37.583	10.542
6	11.1	40.733	11.442
6	11.133	43.883	11.893
6	11.167	46.809	12.342
6	11.2	49.959	12.568
6	11.233	53.109	12.568
6	11.267	56.322	12.614
6	11.3	59.587	12.602
6	11.333	62.892	12.466
6	11.367	66.157	12.206
6	11.4	69.349	11.857
6	11.433	72.444	11.398
7	4.9333	-428.17	53.007
7	4.9667	-425.32	53.016
7	5	-422.56	52.92
7	5.0333	-419.76	52.757
7	5.0667	-416.9	52.617
7	5.1	-414.02	52.395
7	5.1333	-410.64	52.17
7	5.1667	-407.72	51.72
7	5.2	-404.8	51.27
7	5.2333	-401.42	50.82
7	5.2667	-398.72	49.695
7	5.3	-396.24	48.795
7	5.3333	-393.54	48.12
7	5.3667	-390.84	47.67
7	5.4	-388.37	47.445
7	5.4333	-385.61	45.953
7	5.4667	-383.19	45.87
7	5.5	-380.49	45.645
7	5.5333	-378.02	44.969
7	5.5667	-375.09	44.294
7	5.6	-371.65	43.318
7	5.6333	-368.57	43.394
7	5.6667	-365.42	42.719
7	5.7	-362.27	42.719
7	5.7333	-359.34	42.494
7	5.7667	-356.64	42.269
7	5.8	-353.27	41.594
7	5.8333	-350.31	40.905
7	5.8667	-347.64	40.244
7	5.9	-344.36	39.458
7	5.9333	-341.79	38.894
7	5.9667	-338.29	37.562
7	6	-335.27	37.319
7	6.0333	-332.12	36.419
7	6.0667	-328.96	35.069
7	6.1	-326.49	34.169
7	6.1333	-323.56	32.819
7	6.1667	-320.15	31.085
7	6.2	-317.25	29.774
7	6.2333	-315.09	28.981
7	6.2667	-312.99	28.544
7	6.3	-309.76	27.101
7	6.3333	-307.81	27.193
7	6.3667	-304.53	25.539
7	6.4	-301.66	24.773
7	6.4333	-298.72	23.998
7	6.4667	-296.56	24.043
7	6.5	-292.61	22.608
7	6.5333	-289.39	22.075
7	6.5667	-286.26	21.658
7	6.6	-284.41	21.793
7	6.6333	-280.68	20.488
7	6.6667	-277.6	19.857
7	6.7	-274.78	19.125
7	6.7333	-273.16	19.093
7	6.7667	-269.39	17.541
7	6.8	-266.23	16.792
7	6.8333	-263.17	16.213
7	6.8667	-260.63	15.137
7	6.9	-257.84	14.3
7	6.9333	-254.92	13.135
7	6.9667	-251.78	12.117
7	7	-249.22	10.812
7	7.0333	-246.84	9.8673
7	7.0667	-244.27	8.5622
7	7.1	-241.84	7.5271
7	7.1333	-239.26	6.8141
7	7.1667	-236.67	5.9956
7	7.2	-234.19	5.277
7	7.2333	-231.89	4.512
7	7.2667	-229.36	3.9141
7	7.3	-226.58	4.017
7	7.3333	-224.38	2.5318
7	7.3667	-221.41	2.2168
7	7.4	-218.93	1.7669
7	7.4333	-216.59	1.1368
7	7.4667	-213.92	0.80095
7	7.5	-211.37	0.49104
7	7.5333	-209.03	-0.033317
7	7.5667	-206.24	-0.65296
7	7.6	-203.95	-1.4284
7	7.6333	-201.47	-2.1034
7	7.6667	-198.55	-2.7219
7	7.7	-196.07	-3.3491
7	7.7333	-193.44	-4.1955
7	7.7667	-190.62	-4.8248
7	7.8	-188.16	-5.7881
7	7.8333	-185.41	-6.4656
7	7.8667	-182.81	-7.3827
7	7.9	-180.5	-8.4969
7	7.9333	-178.03	-9.3939
7	7.9667	-175.82	-10.166
7	8	-173.39	-10.626
7	8.0333	-171.09	-11.267
7	8.0667	-168.64	-11.171
7	8.1	-166.42	-11.942
7	8.1333	-164.03	-11.734
7	8.1667	-161.9	-12.521
7	8.2	-159.65	-12.979
7	8.2333	-157.17	-12.747
7	8.2667	-154.92	-12.747
7	8.3	-152.5	-13.18
7	8.3333	-150.21	-13.204
7	8.3667	-147.6	-12.634
7	8.4	-145.36	-12.909
7	8.4333	-143.19	-13.039
7	8.4667	-140.85	-12.634
7	8.5	-138.6	-12.859
7	8.5333	-136.13	-13.084
7	8.5667	-133.88	-13.331
7	8.6	-131.63	-13.309
7	8.6333	-129.6	-13.309
7	8.6667	-127.47	-13.422
7	8.7	-125.55	-13.759
7	8.7333	-123.53	-13.984
7	8.7667	-121.61	-14.322
7	8.8	-119.93	-14.659
7	8.8333	-117.78	-15.105
7	8.8667	-115.97	-15.307
7	8.9	-114.53	-15.559
7	8.9333	-112.35	-15.722
7	8.9667	-110.52	-15.614
7	9	-108.78	-15.521
7	9.0333	-107.1	-15.441
7	9.0667	-105.44	-15.422
7	9.1	-103.75	-15.188
7	9.1333	-102.09	-15.075
7	9.1667	-100.55	-14.848
7	9.2	-99.019	-14.533
7	9.2333	-97.459	-14.05
7	9.2667	-96.224	-13.513
7	9.3	-94.663	-13.565
7	9.3333	-93.312	-13.325
7	9.3667	-91.953	-13.363
7	9.4	-90.602	-13.405
7	9.4333	-89.165	-13.371
7	9.4667	-87.823	-13.321
7	9.5	-86.447	-13.459
7	9.5333	-85.213	-13.477
7	9.5667	-83.931	-13.502
7	9.6	-82.767	-13.742
7	9.6333	-81.59	-13.971
7	9.6667	-80.504	-13.669
7	9.7	-79.078	-14.14
7	9.7333	-77.984	-13.804
7	9.7667	-76.949	-13.759
7	9.8	-75.461	-14.002
7	9.8333	-74.282	-13.767
7	9.8667	-73.005	-13.498
7	9.9	-71.786	-13.253
7	9.9333	-70.49	-13.002
7	9.9667	-69.479	-12.319
7	10	-68.07	-12.253
7	10.033	-66.824	-11.734
7	10.067	-65.698	-11.242
7	10.1	-64.498	-10.728
7	10.133	-63.331	-10.303
7	10.167	-62.064	-9.657
7	10.2	-60.742	-9.4538
7	10.233	-59.485	-8.8261
7	10.267	-58.01	-8.7046
7	10.3	-56.621	-8.3509
7	10.333	-55.348	-8.1338
7	10.367	-53.669	-7.8869
7	10.4	-52.21	-7.6978
7	10.433	-50.848	-7.6838
7	10.467	-49.225	-7.5362
7	10.5	-47.697	-7.6838
7	10.533	-46.122	-7.9088
7	10.567	-44.322	-8.3588
7	10.6	-42.747	-8.5839
7	10.633	-41.007	-8.7156
7	10.667	-39.484	-9.1464
7	10.7	-37.879	-9.418
7	10.733	-36.348	-9.6979
7	10.767	-34.984	-10.046
7	10.8	-33.409	-10.271
7	10.833	-31.897	-10.378
7	10.867	-30.297	-10.595
7	10.9	-28.909	-10.947
7	10.933	-27.293	-10.867
7	10.967	-25.871	-11.059
7	11	-24.316	-11.084
7	11.033	-22.661	-11.21
7	11.067	-21.146	-11.059
7	11.1	-19.197	-10.891
7	11.133	-17.546	-10.834
7	11.167	-15.612	-10.402
7	11.2	-13.72	-10.159
7	11.233	-11.574	-9.6705
7	11.267	-9.5575	-9.3714
7	11.3	-7.5324	-9.1464
7	11.333	-5.5072	-8.9214
7	11.367	-3.2571	-8.9214
7	11.4	-1.1195	-8.5838
7	11.433	1.1306	-8.5838
7	11.467	3.4933	-8.4713
7	11.5	5.7901	-8.232
7	11.533	8.1061	-8.1338
7	11.567	10.581	-8.3588
7	11.6	12.831	-8.3588
7	11.633	15.419	-8.4713
7	11.667	17.894	-8.6964
7	11.7	20.369	-8.9214
7	11.733	22.824	-8.7552
7	11.767	25.207	-8.8089
7	11.8	27.532	-8.3917
7	11.833	29.82	-8.2463
7	11.867	32.498	-7.8638
7	11.9	34.658	-7.4588
7	11.933	37.133	-7.2337
7	11.967	39.338	-6.6487
7	12	41.903	-5.9737
7	12.033	44.221	-5.3211
7	12.067	46.809	-4.5336
7	12.1	49.612	-3.7027
7	12.133	52.209	-2.9585
7	12.167	54.857	-2.2521
7	12.2	57.528	-1.6459
7	12.233	60.32	-1.1192
7	12.267	63.153	-0.62607
7	12.3	65.985	-0.084242
7	12.333	68.771	0.52274
7	12.367	71.523	1.1284
8	5.2	-428.77	276.63
8	5.2333	-424.91	276.39
8	5.2667	-420.99	276.17
8	5.3	-417.13	276.01
8	5.3333	-413.35	276.06
8	5.3667	-409.61	276.1
8	5.4	-406.19	276.42
8	5.4333	-402.81	276.64
8	5.4667	-399.53	276.66
8	5.5	-396.24	276.96
8	5.5333	-393.08	275.95
8	5.5667	-389.81	275.59
8	5.6	-386.27	275.32
8	5.6333	-383.2	273.3
8	5.6667	-379.87	272.22
8	5.7	-376.4	270.52
8	5.7333	-372.93	269.13
8	5.7667	-369.42	267.6
8	5.8	-365.78	265.89
8	5.8333	-362.22	264.22
8	5.8667	-358.62	262.2
8	5.9	-355.2	260.26
8	5.9333	-351.92	258.35
8	5.9667	-348.77	256.71
8	6	-345.71	255.63
8	6.0333	-342.42	254.14
8	6.0667	-339.4	253.17
8	6.1	-336.24	252.29
8	6.1333	-333.04	251.46
8	6.1667	-330.01	250.64
8	6.2	-326.77	249.73
8	6.2333	-323.52	248.92
8	6.2667	-320.01	247.44
8	6.3	-316.27	246.26
8	6.3333	-313.33	246.47
8	6.3667	-309.57	244.06
8	6.4	-306.1	242.58
8	6.4333	-302.41	242.31
8	6.4667	-298.52	239.81
8	6.5	-295.74	239.25
8	6.5333	-292.18	239.27
8	6.5667	-288.8	238.14
8	6.6	-285.51	237.32
8	6.6333	-282.03	234.7
8	6.6667	-278.97	233.4
8	6.7	-276.45	231.94
8	6.7333	-273.84	231.06
8	6.7667	-270.89	228.72
8	6.8	-268.21	226.78
8	6.8333	-265.34	224.79
8	6.8667	-262.7	223.52
8	6.9	-259.89	221.16
8	6.9333	-257.19	219.13
8	6.9667	-254.43	216.29
8	7	-251.52	213.7
8	7.0333	-248.78	211.36
8	7.0667	-245.75	208.91
8	7.1	-243.68	206.62
8	7.1333	-241.23	204.59
8	7.1667	-238.84	202.8
8	7.2	-236.48	201.35
8	7.2333	-234.03	199.07
8	7.2667	-231.4	197.51
8	7.3	-229.06	196.63
8	7.3333	-226.48	194.56
8	7.3667	-223.97	193.34
8	7.4	-221.18	191.68
8	7.4333	-218.52	190.17
8	7.4667	-216.04	188.68
8	7.5	-213.57	187.18
8	7.5333	-210.83	185.83
8	7.5667	-208.36	184.03
8	7.6	-205.44	182.31
8	7.6333	-202.73	180.88
8	7.6667	-199.62	179.15
8	7.7	-196.79	177.9
8	7.7333	-194.18	176.83
8	7.7667	-191.31	175.46
8	7.8	-188.67	174.24
8	7.8333	-186.13	172.76
8	7.8667	-183.73	171.25
8	7.9	-181.69	169.74
8	7.9333	-179.56	168.05
8	7.9667	-177.8	166.82
8	8	-175.96	164.9
8	8.0333	-173.71	163.1
8	8.0667	-171.91	161.3
8	8.1	-169.92	159.48
8	8.1333	-167.91	157.52
8	8.1667	-165.9	155.49
8	8.2	-163.98	153.45
8	8.2333	-162.23	151.63
8	8.2667	-160.32	149.71
8	8.3	-158.52	147.46
8	8.3333	-156.6	145.1
8	8.3667	-154.58	143.3
8	8.4	-152.67	141.16
8	8.4333	-150.75	139.48
8	8.4667	-148.81	137.52
8	8.5	-147.15	136.32
8	8.5333	-144.85	134.72
8	8.5667	-143.22	133.51
8	8.6	-141.3	132.28
8	8.6333	-139.28	131.15
8	8.6667	-137.1	129.85
8	8.7	-135.23	128.9
8	8.7333	-133.2	127.78
8	8.7667	-131.29	127.02
8	8.8	-128.9	125.95
8	8.8333	-126.9	125.08
8	8.8667	-124.65	124.17
8	8.9	-122.4	123.27
8	8.9333	-120.38	122.6
8	8.9667	-118.01	122.04
8	9	-115.99	121.56
8	9.0333	-113.51	121.14
8	9.0667	-111.43	120.78
8	9.1	-109.24	120.46
8	9.1333	-107.67	119.88
8	9.1667	-105.81	119.46
8	9.2	-104.05	118.9
8	9.2333	-102.65	118.41
8	9.2667	-100.94	117.63
8	9.3	-99.286	116.93
8	9.3333	-98.326	116.52
8	9.3667	-97.156	115.98
8	9.4	-95.941	115.35
8	9.4333	-94.905	114.86
8	9.4667	-93.996	114.3
8	9.5	-93.015	113.55
8	9.5333	-92.205	112.83
8	9.5667	-91.443	112.05
8	9.6	-90.669	111.18
8	9.6333	-90.029	110.47
8	9.6667	-89.381	109.25
8	9.7	-88.92	108.11
8	9.7333	-88.29	106.8
8	9.7667	-87.849	105.42
8	9.8	-87.3	104.82
8	9.8333	-86.936	102.78
8	9.8667	-86.682	101.43
8	9.9	-86.321	100.21
8	9.9333	-85.725	98.748
8	9.9667	-85.41	97.353
8	10	-85.027	96.205
8	10.033	-83.925	95.373
8	10.067	-83.812	93.685
8	10.1	-83.362	92.335
8	10.133	-83.436	91.338
8	10.167	-82.8	90.422
8	10.2	-82.8	89.522
8	10.233	-82.237	88.51
8	10.267	-82.012	87.835
8	10.3	-81.45	87.497
8	10.333	-81	87.047
8	10.367	-80.549	86.372
8	10.4	-80.325	85.247
8	10.433	-79.874	84.797
8	10.467	-79.199	84.797
8	10.5	-79.233	83.912
8	10.533	-78.299	83.897
8	10.567	-78.434	82.817
8	10.6	-77.849	82.322
8	10.633	-77.309	81.692
8	10.667	-76.751	81.185
8	10.7	-75.599	80.522
8	10.733	-74.699	80.297
8	10.767	-74.339	78.902
8	10.8	-72.899	78.947
8	10.833	-71.999	77.372
8	10.867	-71.324	76.246
8	10.9	-70.067	75.33
8	10.933	-68.939	74.401
8	10.967	-67.274	73.546
8	11	-66.464	72.601
8	11.033	-64.799	71.971
8	11.067	-63.786	70.959
8	11.1	-62.143	70.081
8	11.133	-60.537	69.607
8	11.167	-58.948	69.046
8	11.2	-57.695	68.055
8	11.233	-56.248	67.471
8	11.267	-54.898	66.571
8	11.3	-53.998	65.671
8	11.333	-52.993	64.732
8	11.367	-52.181	63.811
8	11.4	-51.523	63.646
8	11.433	-50.848	62.746
8	11.467	-50.173	62.071
8	11.5	-49.723	61.396
8	11.533	-49.273	60.946
8	11.567	-48.822	60.045
8	11.6	-48.373	59.596
8	11.633	-47.922	59.145
8	11.667	-47.022	58.245
8	11.7	-46.572	57.57
8	11.733	-46.122	56.895
8	11.767	-45.672	56.67
8	11.8	-45.222	55.995
8	11.833	-44.772	55.32
8	11.867	-44.322	55.095
8	11.9	-43.872	54.195
8	11.933	-43.647	53.745
8	11.967	-43.422	53.295
8	12	-43.422	52.845
8	12.033	-43.037	51.98
8	12.067	-42.972	51.72
8	12.1	-42.972	51.045
8	12.133	-42.743	50.113
8	12.167	-42.747	49.695
8	12.2	-42.591	48.691
8	12.233	-42.522	48.345
8	12.267	-42.522	47.445
8	12.3	-42.496	46.415
8	12.333	-42.539	45.506
8	12.367	-42.531	44.563
8	12.4	-42.695	43.585
8	12.433	-42.747	42.494
8	12.467	-43.022	41.266
8	12.5	-43.356	39.98
8	12.533	-43.625	38.602
8	12.567	-43.981	37.141
8	12.6	-44.187	35.474
8	12.633	-44.142	34.034
8	12.667	-44.014	32.448
8	12.7	-43.872	31.019
8	12.733	-43.535	29.331
8	12.767	-43.31	27.756
8	12.8	-42.635	26.181
8	12.833	-42.072	24.718
8	12.867	-40.947	23.368
8	12.9	-40.047	22.018
8	12.933	-39.372	20.668
8	12.967	-38.022	19.543
8	13	-36.672	18.418
8	13.033	-34.872	17.968
8	13.067	-33.522	17.068
8	13.1	-31.496	16.618
8	13.133	-29.021	16.393
8	13.167	-26.659	16.055
8	13.2	-23.846	15.943
8	13.233	-20.921	15.943
8	13.267	-17.658	15.605
8	13.3	-14.283	15.38
8	13.333	-10.57	15.268
8	13.367	-6.6323	15.38
8	13.4	-2.3571	15.38
8	13.433	1.8057	15.493
8	13.467	5.8019	15.565
8	13.5	9.6812	15.718
8	13.533	12.944	15.605
8	13.567	15.982	15.943
8	13.6	19.019	16.055
8	13.633	21.494	16.055
8	13.667	23.97	16.055
8	13.7	26.22	16.055
8	13.733	28.132	15.943
8	13.767	30.157	15.718
8	13.8	32.183	15.718
8	13.833	33.758	15.268
8	13.867	36.008	15.043
8	13.9	37.993	15.201
8	13.933	39.608	15.043
8	13.967	41.633	15.043
8	14	43.658	15.043
8	14.033	46.429	15.116
8	14.067	49.059	15.493
8	14.1	51.759	15.943
8	14.133	54.652	16.42
8	14.167	57.546	17.108
8	14.2	60.48	17.974
8	14.233	63.526	19.028
8	14.267	66.729	20.21
8	14.3	70.269	21.491
9	5.1667	-427.61	155.78
9	5.2	-425.26	154.9
9	5.2333	-422.83	153.86
9	5.2667	-420.32	152.66
9	5.3	-417.7	151.31
9	5.3333	-415.02	149.85
9	5.3667	-412.26	148.3
9	5.4	-409.41	146.56
9	5.4333	-406.26	144.76
9	5.4667	-403	142.85
9	5.5	-400.75	141.5
9	5.5333	-397.93	140.04
9	5.5667	-395.34	138.8
9	5.6	-393.09	137.45
9	5.6333	-390.51	136.89
9	5.6667	-388.03	136.66
9	5.7	-384.99	135.88
9	5.7333	-381.96	135.54
9	5.7667	-378.69	135.2
9	5.8	-375.54	134.53
9	5.8333	-371.72	133.85
9	5.8667	-368.12	133.4
9	5.9	-364.52	132.72
9	5.9333	-360.69	132.28
9	5.9667	-357.09	131.6
9	6	-353.72	131.15
9	6.0333	-350.79	130.47
9	6.0667	-348.09	129.8
9	6.1	-345.62	128.9
9	6.1333	-343.23	128.53
9	6.1667	-341.12	127.33
9	6.2	-338.64	126.42
9	6.2333	-336.17	125.3
9	6.2667	-333.97	124.11
9	6.3	-331.35	123
9	6.3333	-329.08	121.14
9	6.3667	-326.26	119.9
9	6.4	-323.79	118.32
9	6.4333	-321.1	116.33
9	6.4667	-318.39	114.5
9	6.5	-315.73	112.79
9	6.5333	-313.32	111.14
9	6.5667	-310.91	109.93
9	6.6	-308.04	109.1
9	6.6333	-305.56	108.2
9	6.6667	-303.43	107.19
9	6.7	-300.39	107.07
9	6.7333	-297.74	106.09
9	6.7667	-294.76	105.95
9	6.8	-291.95	105.39
9	6.8333	-288.8	104.94
9	6.8667	-285.43	104.98
9	6.9	-282.39	104.82
9	6.9333	-279.24	104.82
9	6.9667	-276.02	104.72
9	7	-273.16	105.05
9	7.0333	-270.46	105.05
9	7.0667	-267.99	105.05
9	7.1	-265.51	105.05
9	7.1333	-263.18	104.48
9	7.1667	-260.79	104.15
9	7.2	-258.54	103.25
9	7.2333	-256.51	102.12
9	7.2667	-254.49	101
9	7.3	-252.69	99.648
9	7.3333	-251.11	98.298
9	7.3667	-248.96	96.638
9	7.4	-247.51	95.148
9	7.4333	-246.16	93.348
9	7.4667	-244.03	91.853
9	7.5	-242.11	89.747
9	7.5333	-240.36	88.353
9	7.5667	-238.96	86.597
9	7.6	-236.84	85.903
9	7.6333	-235.02	84.684
9	7.6667	-233.27	83.712
9	7.7	-231.2	82.884
9	7.7333	-228.95	81.984
9	7.7667	-226.81	81.422
9	7.8	-224.45	80.634
9	7.8333	-221.75	79.959
9	7.8667	-219.16	79.397
9	7.9	-216.19	78.857
9	7.9333	-213.53	78.497
9	7.9667	-210.69	78.303
9	8	-208.01	77.977
9	8.0333	-205.09	77.934
9	8.0667	-202.22	77.619
9	8.1	-199.49	77.327
9	8.1333	-196.88	76.697
9	8.1667	-194.18	75.796
9	8.2	-191.36	74.689
9	8.2333	-189.01	73.321
9	8.2667	-186.31	71.746
9	8.3	-184.06	69.946
9	8.3333	-181.65	68.394
9	8.3667	-179.62	66.593
9	8.4	-178.21	64.546
9	8.4333	-176.09	62.701
9	8.4667	-174.47	60.766
9	8.5	-173.9	58.194
9	8.5333	-172.13	56.895
9	8.5667	-170.66	54.714
9	8.6	-169.03	53.205
9	8.6333	-168.58	51.567
9	8.6667	-167.07	50.032
9	8.7	-165.44	48.934
9	8.7333	-164.14	48.007
9	8.7667	-162.57	46.882
9	8.8	-161.17	46.055
9	8.8333	-159.87	45.532
9	8.8667	-158.52	45.082
9	8.9	-156.6	45.195
9	8.9333	-155.56	44.427
9	8.9667	-154.12	44.43
9	9	-152.78	44.745
9	9.0333	-150.84	45.6
9	9.0667	-149.4	46.32
9	9.1	-148.05	47.22
9	9.1333	-146.7	47.67
9	9.1667	-145.35	48.57
9	9.2	-143.78	49.245
9	9.2333	-142.17	50.318
9	9.2667	-140.63	51.045
9	9.3	-139.28	51.72
9	9.3333	-137.93	52.17
9	9.3667	-136.27	52.236
9	9.4	-135	52.17
9	9.4333	-133.2	51.945
9	9.4667	-132.08	51.495
9	9.5	-130.54	51.111
9	9.5333	-129.12	50.589
9	9.5667	-127.88	49.834
9	9.6	-126.5	49.21
9	9.6333	-125.44	48.506
9	9.6667	-124.65	47.67
9	9.7	-123.33	46.906
9	9.7333	-122.85	45.87
9	9.7667	-121.8	45.217
9	9.8	-121.23	44.205
9	9.8333	-120.6	43.169
9	9.8667	-120.38	42.269
9	9.9	-119.93	41.144
9	9.9333	-119.39	40.064
9	9.9667	-119.25	38.894
9	10	-118.8	37.994
9	10.033	-118.35	36.869
9	10.067	-117.45	35.744
9	10.1	-117	34.844
9	10.133	-116.1	33.944
9	10.167	-114.83	33.148
9	10.2	-114.08	32.594
9	10.233	-112.73	32.144
9	10.267	-111.38	31.469
9	10.3	-110.03	31.019
9	10.333	-108.68	30.569
9	10.367	-107.33	29.894
9	10.4	-105.53	29.444
9	10.433	-103.95	28.768
9	10.467	-102.15	28.319
9	10.5	-100.35	27.869
9	10.533	-98.551	27.418
9	10.567	-96.629	27.124
9	10.6	-94.897	26.73
9	10.633	-93.375	26.293
9	10.667	-91.575	26.068
9	10.7	-90.225	25.618
9	10.733	-88.563	25.232
9	10.767	-87.247	24.93
9	10.8	-85.635	24.538
9	10.833	-84.46	24.167
9	10.867	-83.092	23.841
9	10.9	-82.125	23.368
9	10.933	-80.909	22.873
9	10.967	-79.862	22.532
9	11	-78.896	21.785
9	11.033	-77.849	21.118
9	11.067	-77.129	20.083
9	11.1	-76.332	19.019
9	11.133	-75.44	17.739
9	11.167	-74.701	16.481
9	11.2	-74.086	15.089
9	11.233	-73.777	13.085
9	11.267	-73.203	11.35
9	11.3	-72.859	9.5761
9	11.333	-72.052	7.8554
9	11.367	-71.734	6.4259
9	11.4	-71.189	4.737
9	11.433	-70.649	3.5669
9	11.467	-69.524	3.1169
9	11.5	-69.164	2.2618
9	11.533	-68.657	1.7867
9	11.567	-67.989	1.7006
9	11.6	-67.35	1.5582
9	11.633	-65.451	2.2844
9	11.667	-64.618	2.3518
9	11.7	-62.931	2.8694
9	11.733	-61.476	3.5802
9	11.767	-60.327	3.9588
9	11.8	-58.971	3.9495
9	11.833	-57.868	3.927
9	11.867	-55.838	4.0831
9	11.9	-54.253	3.5754
9	11.933	-52.712	2.9785
9	11.967	-51.17	2.1615
9	12	-49.562	1.4035
9	12.033	-48.373	0.64175
9	12.067	-46.599	-0.81427
9	12.1	-45.032	-2.0065
9	12.133	-43.373	-3.3416
9	12.167	-41.944	-4.6674
9	12.2	-39.822	-5.6586
9	12.233	-38.022	-7.0087
9	12.267	-36.222	-7.9088
9	12.3	-34.647	-8.8088
9	12.333	-32.846	-9.4839
9	12.367	-31.271	-9.9339
9	12.4	-29.246	-10.609
9	12.433	-27.446	-10.609
9	12.467	-25.646	-11.059
9	12.5	-23.846	-11.059
9	12.533	-21.596	-11.509
9	12.567	-19.571	-11.509
9	12.6	-17.771	-11.509
9	12.633	-16.195	-11.059
9	12.667	-14.62	-10.609
9	12.7	-12.82	-10.159
9	12.733	-11.02	-9.7089
9	12.767	-9.22	-9.2589
9	12.8	-8.095	-8.8088
9	12.833	-6.5199	-8.3588
9	12.867	-5.1698	-8.3588
9	12.9	-3.1446	-8.1338
9	12.933	-1.3445	-8.3588
9	12.967	0.45558	-8.8088
9	13	2.7057	-9.2589
9	13.033	4.5058	-9.7089
9	13.067	6.756	-10.384
9	13.1	8.5561	-11.284
9	13.133	10.356	-11.959
9	13.167	12.606	-12.859
9	13.2	14.632	-13.759
9	13.233	16.593	-14.298
9	13.267	18.682	-14.434
9	13.3	20.482	-14.434
9	13.333	22.732	-14.659
9	13.367	24.532	-14.434
9	13.4	26.782	-14.209
9	13.433	28.785	-13.917
9	13.467	31.089	-13.285
9	13.5	33.533	-12.409
9	13.533	36.008	-11.734
9	13.567	38.483	-10.609
9	13.6	40.733	-9.7089
9	13.633	42.983	-8.8088
9	13.667	44.783	-7.9088
9	13.7	46.809	-7.2337
9	13.733	48.609	-6.3337
9	13.767	50.184	-5.8837
9	13.8	51.984	-5.4336
9	13.833	53.653	-5.2116
9	13.867	55.386	-5.1429
9	13.9	57.191	-5.2206
9	13.933	59.052	-5.4182
9	13.967	60.949	-5.8079
9	14	62.94	-6.3276
9	14.033	65.004	-7.0206
9	14.067	67.168	-7.8188
9	14.1	69.495	-8.8
9	14.133	71.975	-9.9526
10	5.3333	-427.55	215.31
10	5.3667	-424.86	213.81
10	5.4	-422.04	212.17
10	5.4333	-419.08	210.45
10	5.4667	-416.05	208.68
10	5.5	-413.02	206.81
10	5.5333	-410.09	204.96
10	5.5667	-407.29	203.07
10	5.6	-404.93	200.86
10	5.6333	-402.37	199.01
10	5.6667	-399.94	197.35
10	5.7	-397.66	195.9
10	5.7333	-395.14	194.25
10	5.7667	-393	193.43
10	5.8	-390.3	192.31
10	5.8333	-387.51	191.59
10	5.8667	-384.52	190.83
10	5.9	-381.61	190.22
10	5.9333	-378.7	189.68
10	5.9667	-375.75	188.79
10	6	-372.62	188.08
10	6.0333	-369.44	187.36
10	6.0667	-366.62	186.8
10	6.1	-363.08	185.9
10	6.1333	-359.77	185.19
10	6.1667	-356.34	184.3
10	6.2	-352.85	183.6
10	6.2333	-349.51	183.06
10	6.2667	-346.19	182.88
10	6.3	-343.09	182.19
10	6.3333	-339.95	181.9
10	6.3667	-336.97	181.07
10	6.4	-334.19	180
10	6.4333	-331.64	178.74
10	6.4667	-328.96	177.5
10	6.5	-326.43	176.35
10	6.5333	-324.02	174.93
10	6.5667	-321.43	173.23
10	6.6	-318.73	171.54
10	6.6333	-316.22	169.82
10	6.6667	-313.51	167.86
10	6.7	-310.77	166.25
10	6.7333	-308.15	164.53
10	6.7667	-305.51	162.5
10	6.8	-303	160.67
10	6.8333	-300.42	158.78
10	6.8667	-298	156.78
10	6.9	-295.6	154.82
10	6.9333	-293.22	153.3
10	6.9667	-290.78	151.85
10	7	-288.42	150.59
10	7.0333	-285.74	149.55
10	7.0667	-283.33	149.06
10	7.1	-280.56	148.36
10	7.1333	-277.84	147.94
10	7.1667	-274.65	147.31
10	7.2	-271.88	147.02
10	7.2333	-268.77	146.33
10	7.2667	-265.28	145.74
10	7.3	-262.14	145.1
10	7.3333	-258.89	144.21
10	7.3667	-255.38	143.49
10	7.4	-251.97	142.95
10	7.4333	-247.82	142.45
10	7.4667	-244.92	141.81
10	7.5	-241.77	141.61
10	7.5333	-238.37	141.18
10	7.5667	-234.82	140.72
10	7.6	-231.65	140.26
10	7.6333	-228.72	139.59
10	7.6667	-226.02	138.46
10	7.7	-223.26	137.43
10	7.7333	-220.4	136.21
10	7.7667	-218.26	134.75
10	7.8	-215.92	133.49
10	7.8333	-213.42	132.16
10	7.8667	-211.46	130.79
10	7.9	-209.31	129.42
10	7.9333	-207.12	128.11
10	7.9667	-204.98	126.42
10	8	-203.18	125.08
10	8.0333	-201.5	123.61
10	8.0667	-199.47	121.81
10	8.1	-198.01	120.12
10	8.1333	-196.21	118.32
10	8.1667	-194.18	117.42
10	8.2	-192.61	115.62
10	8.2333	-190.76	113.56
10	8.2667	-189.12	112.14
10	8.3	-187.43	111.57
10	8.3333	-185.63	110.67
10	8.3667	-183.61	109.77
10	8.4	-181.39	108.82
10	8.4333	-179.78	108.42
10	8.4667	-177.98	108.2
10	8.5	-176.07	106.96
10	8.5333	-174.38	106.4
10	8.5667	-172.24	106.03
10	8.6	-170.48	105.44
10	8.6333	-168.98	105.05
10	8.6667	-167.07	104.49
10	8.7	-165.18	104.02
10	8.7333	-163.58	103.92
10	8.7667	-161.63	103.64
10	8.8	-159.87	103.36
10	8.8333	-158.18	103.25
10	8.8667	-156.27	102.91
10	8.9	-154.58	102.35
10	8.9333	-153.13	101.64
10	8.9667	-151.65	101
10	9	-150.57	100.41
10	9.0333	-149.28	99.574
10	9.0667	-147.89	98.659
10	9.1	-146.75	98.017
10	9.1333	-145.49	97.138
10	9.1667	-144.52	96.529
10	9.2	-143.54	95.636
10	9.2333	-142.79	94.822
10	9.2667	-142.25	94.158
10	9.3	-141.77	92.936
10	9.3333	-141.32	91.907
10	9.3667	-141.03	90.782
10	9.4	-140.61	89.535
10	9.4333	-140.49	88.802
10	9.4667	-140.06	87.653
10	9.5	-139.85	86.753
10	9.5333	-139.46	86.047
10	9.5667	-139.16	85.178
10	9.6	-138.61	84.248
10	9.6333	-138.29	83.648
10	9.6667	-137.93	82.997
10	9.7	-137.48	82.097
10	9.7333	-137.25	81.422
10	9.7667	-136.58	80.747
10	9.8	-136.35	80.072
10	9.8333	-135.79	79.509
10	9.8667	-135.12	78.834
10	9.9	-134.66	78.384
10	9.9333	-133.99	77.709
10	9.9667	-133.31	77.484
10	10	-132.41	77.034
10	10.033	-131.63	76.697
10	10.067	-130.73	76.697
10	10.1	-129.72	76.359
10	10.133	-128.59	76.359
10	10.167	-127.47	76.134
10	10.2	-126.11	76.134
10	10.233	-125.63	76.344
10	10.267	-124.29	76.427
10	10.3	-122.52	76.359
10	10.333	-121.53	76.48
10	10.367	-120.29	76.742
10	10.4	-119.07	76.787
10	10.433	-117.99	76.967
10	10.467	-116.87	77.192
10	10.5	-115.59	77.216
10	10.533	-114.53	77.372
10	10.567	-113.72	77.417
10	10.6	-112.84	77.675
10	10.633	-112.23	77.488
10	10.667	-111.55	77.385
10	10.7	-111.01	77.202
10	10.733	-110.61	76.722
10	10.767	-110.25	76.472
10	10.8	-109.89	75.841
10	10.833	-109.5	75.475
10	10.867	-109.53	75.008
10	10.9	-108.9	74.446
10	10.933	-109.02	73.798
10	10.967	-108.5	73.186
10	11	-108.65	72.579
10	11.033	-108.09	71.701
10	11.067	-107.96	70.981
10	11.1	-107.86	70.104
10	11.133	-107.91	69.091
10	11.167	-107.85	67.903
10	11.2	-107.79	66.922
10	11.233	-107.78	65.608
10	11.267	-107.55	64.321
10	11.3	-107.44	62.858
10	11.333	-107.44	61.508
10	11.367	-107.21	59.933
10	11.4	-106.83	58.83
10	11.433	-106.49	57.906
10	11.467	-106.16	56.76
10	11.5	-105.93	56.085
10	11.533	-105.7	55.286
10	11.567	-105.39	54.628
10	11.6	-104.94	54.203
10	11.633	-104.49	53.79
10	11.667	-104	53.43
10	11.7	-103.46	52.935
10	11.733	-102.83	52.62
10	11.767	-102.2	52.444
10	11.8	-101.38	52.379
10	11.833	-100.53	52.26
10	11.867	-99.655	52.386
10	11.9	-98.686	52.575
10	11.933	-97.786	52.8
10	11.967	-96.975	53.07
10	12	-95.85	53.295
10	12.033	-94.725	53.745
10	12.067	-93.488	54.308
10	12.1	-92.588	54.533
10	12.133	-91.575	54.87
10	12.167	-90.524	55.115
10	12.2	-89.754	55.37
10	12.233	-88.978	55.534
10	12.267	-87.975	55.545
10	12.3	-87.329	55.617
10	12.333	-86.625	55.545
10	12.367	-85.837	55.433
10	12.4	-85.434	55.056
10	12.433	-84.825	54.87
10	12.467	-84.375	54.42
10	12.5	-83.991	53.915
10	12.533	-83.623	53.312
10	12.567	-83.025	52.62
10	12.6	-82.8	51.945
10	12.633	-82.458	50.984
10	12.667	-82.237	50.032
10	12.7	-82.233	48.939
10	12.733	-82.18	47.851
10	12.767	-82.62	46.635
10	12.8	-82.125	46.095
10	12.833	-82.575	44.745
10	12.867	-82.26	44.025
10	12.9	-82.177	42.979
10	12.933	-82.575	42.494
10	12.967	-81.756	41.782
10	13	-81.495	41.279
10	13.033	-81.225	40.469
10	13.067	-81.003	40.178
10	13.1	-80.775	40.019
10	13.133	-80.325	39.794
10	13.167	-79.379	39.254
10	13.2	-78.776	39
10	13.233	-77.894	38.759
10	13.267	-77.399	38.669
10	13.3	-76.499	38.444
10	13.333	-75.329	38.354
10	13.367	-74.42	38.196
10	13.4	-73.574	38.219
10	13.433	-72.674	38.444
10	13.467	-71.549	38.669
10	13.5	-70.424	38.669
10	13.533	-69.074	38.894
10	13.567	-67.724	39.119
[truncated: 11,973 more rows]
