# Supplementary material for: A system for efficient egress scheduling during mass events and small-scale experimental demonstration
Source: R Soc Open Sci. 2020 Dec 9;7(12):201465. doi: 10.1098/rsos.201465 (PMC7813256; doi:10.1098/rsos.201465)
Supplement: Experimental data [file rsos201465supp5.zip › experimental_data/data/Asymmetric08.csv]

ped. #	time (s)	x (cm)	y (cm)
1	3.5	-426.55	261.98
1	3.5333	-423.03	261.16
1	3.5667	-419.54	260.47
1	3.6	-416.02	259.73
1	3.6333	-412.37	258.82
1	3.6667	-408.66	257.82
1	3.7	-404.28	256.66
1	3.7333	-400.83	254.95
1	3.7667	-395.85	253.44
1	3.8	-391.43	251.7
1	3.8333	-387.1	250.12
1	3.8667	-382.59	248.52
1	3.9	-378.51	247.35
1	3.9333	-374.63	246.29
1	3.9667	-370.85	245.23
1	4	-367.21	244.07
1	4.0333	-363.88	242.82
1	4.0667	-360.82	241.52
1	4.1	-357.75	240.23
1	4.1333	-354.8	238.89
1	4.1667	-351.69	237.36
1	4.2	-348.54	236.01
1	4.2333	-345.28	234.32
1	4.2667	-342.15	232.69
1	4.3	-338.53	230.94
1	4.3333	-334.92	228.87
1	4.3667	-331.94	226.47
1	4.4	-328.36	224.43
1	4.4333	-325.05	222.3
1	4.4667	-322.08	220.3
1	4.5	-318.75	218.63
1	4.5333	-315.52	217.37
1	4.5667	-312.38	216.42
1	4.6	-308.83	214.97
1	4.6333	-305.73	213.72
1	4.6667	-302.39	212.42
1	4.7	-298.97	210.75
1	4.7333	-295.31	208.99
1	4.7667	-291.5	207.07
1	4.8	-287.79	205.41
1	4.8333	-284.07	203.94
1	4.8667	-280.59	202.7
1	4.9	-277.1	201.47
1	4.9333	-274.2	200.95
1	4.9667	-270.91	200.23
1	5	-267.54	199.33
1	5.0333	-264.84	198.43
1	5.0667	-262.14	197.3
1	5.1	-259.21	195.73
1	5.1333	-256.4	194.04
1	5.1667	-253.81	192.35
1	5.2	-250.88	190.33
1	5.2333	-247.96	188.3
1	5.2667	-244.92	185.94
1	5.3	-242.11	183.35
1	5.3333	-239.13	180.69
1	5.3667	-236.82	178.29
1	5.4	-234.15	175.24
1	5.4333	-231.98	172.78
1	5.4667	-229.32	169.68
1	5.5	-226.95	167.13
1	5.5333	-224.62	164.62
1	5.5667	-222.2	162.76
1	5.6	-219.52	160
1	5.6333	-217.02	158.26
1	5.6667	-214.32	156.01
1	5.7	-211.34	153.39
1	5.7333	-208.53	150.99
1	5.7667	-205.76	148.89
1	5.8	-202.55	146.09
1	5.8333	-199.88	144.37
1	5.8667	-196.88	142.18
1	5.9	-193.71	140.01
1	5.9333	-190.63	138.09
1	5.9667	-187.66	136.5
1	6	-184.61	134.46
1	6.0333	-181.75	132.63
1	6.0667	-179.3	130.56
1	6.1	-176.74	128.48
1	6.1333	-174.53	126.06
1	6.1667	-172.13	123.65
1	6.2	-169.66	121.33
1	6.2333	-167.61	119.09
1	6.2667	-165.21	116.71
1	6.3	-162.98	114.31
1	6.3333	-160.83	111.87
1	6.3667	-158.55	109.22
1	6.4	-156.31	106.52
1	6.4333	-154.44	104.19
1	6.4667	-152.57	101.1
1	6.5	-150.57	98.798
1	6.5333	-148.55	96.183
1	6.5667	-146.19	93.205
1	6.6	-144	91.323
1	6.6333	-141.53	89.072
1	6.6667	-139.05	87.047
1	6.7	-136.35	85.247
1	6.7333	-133.65	83.222
1	6.7667	-130.73	81.197
1	6.8	-127.74	79.371
1	6.8333	-124.65	77.822
1	6.8667	-121.39	76.134
1	6.9	-118.01	74.559
1	6.9333	-114.93	73.411
1	6.9667	-111.83	71.521
1	7	-108.9	69.946
1	7.0333	-106.43	68.371
1	7.0667	-103.61	66.233
1	7.1	-101.03	64.096
1	7.1333	-98.438	62.183
1	7.1667	-96.076	60.045
1	7.2	-93.667	58.069
1	7.2333	-91.125	55.545
1	7.2667	-88.65	53.295
1	7.3	-86.625	50.82
1	7.3333	-84.15	48.12
1	7.3667	-81.9	45.42
1	7.4	-79.424	42.719
1	7.4333	-76.949	40.019
1	7.4667	-74.474	37.544
1	7.5	-71.774	35.294
1	7.5333	-69.524	33.494
1	7.5667	-66.616	31.33
1	7.6	-64.573	29.669
1	7.6333	-61.693	27.779
1	7.6667	-59.196	26.136
1	7.7	-57.148	24.268
1	7.7333	-54.448	22.918
1	7.7667	-51.343	21.253
1	7.8	-48.508	19.948
1	7.8333	-45.65	19.025
1	7.8667	-42.972	18.418
1	7.9	-39.663	17.332
1	7.9333	-36.897	16.843
1	7.9667	-33.522	15.943
1	8	-30.011	15.223
1	8.0333	-26.996	14.143
1	8.0667	-23.486	13.197
1	8.1	-20.381	12.162
1	8.1333	-17.14	11.082
1	8.1667	-13.99	10.182
1	8.2	-11.47	9.1923
1	8.2333	-8.095	8.2922
1	8.2667	-4.4947	7.1672
1	8.3	-1.7946	6.0421
1	8.3333	1.7607	4.782
1	8.3667	4.5058	3.3419
1	8.4	8.1061	1.9918
1	8.4333	11.706	0.41674
1	8.4667	15.892	-0.75335
1	8.5	19.628	-1.5304
1	8.5333	23.364	-2.3947
1	8.5667	27.007	-3.4085
1	8.6	29.932	-4.0835
1	8.6333	34.307	-4.474
1	8.6667	37.673	-5.3886
1	8.7	41.328	-5.4605
1	8.7333	45.119	-5.9473
1	8.7667	48.429	-6.4237
1	8.8	52.074	-6.5137
1	8.8333	55.693	-6.5217
1	8.8667	59.253	-6.3691
1	8.9	62.978	-6.1355
1	8.9333	66.739	-5.9057
1	8.9667	70.52	-5.8075
2	3.6	-426.42	202.13
2	3.6333	-423.31	201.26
2	3.6667	-419.78	200.19
2	3.7	-415.87	198.92
2	3.7333	-411.67	197.69
2	3.7667	-406.74	196.67
2	3.8	-402.84	195.57
2	3.8333	-397.92	194.64
2	3.8667	-393.52	194.03
2	3.9	-389.66	193.44
2	3.9333	-385.67	193
2	3.9667	-381.93	192.48
2	4	-378.57	191.9
2	4.0333	-375.47	191.4
2	4.0667	-371.83	190.89
2	4.1	-368.45	189.99
2	4.1333	-364.83	188.95
2	4.1667	-361.44	187.8
2	4.2	-357.71	186.33
2	4.2333	-353.82	184.66
2	4.2667	-349.92	182.91
2	4.3	-346.05	181.12
2	4.3333	-342.16	178.96
2	4.3667	-338.58	177.1
2	4.4	-334.82	174.58
2	4.4333	-331.67	172.78
2	4.4667	-327.74	170.76
2	4.5	-324.73	169.09
2	4.5333	-321.2	167.72
2	4.5667	-317.83	166.37
2	4.6	-314.2	164.91
2	4.6333	-310.36	163.49
2	4.6667	-306.19	161.7
2	4.7	-302.17	160.08
2	4.7333	-298.16	158.4
2	4.7667	-293.81	156.32
2	4.8	-289.7	154.44
2	4.8333	-285.16	152.63
2	4.8667	-281.15	151.06
2	4.9	-276.46	149.27
2	4.9333	-272.71	148.03
2	4.9667	-268.57	146.6
2	5	-264.88	145.32
2	5.0333	-261.42	143.44
2	5.0667	-258.14	142.37
2	5.1	-254.94	140.83
2	5.1333	-251.7	139.23
2	5.1667	-248.86	137.45
2	5.2	-244.91	135.41
2	5.2333	-241.93	133.36
2	5.2667	-238.01	131.06
2	5.3	-234.32	128.67
2	5.3333	-230.89	126.36
2	5.3667	-227.5	123.69
2	5.4	-224.14	121.08
2	5.4333	-220.85	118.39
2	5.4667	-217.41	115.81
2	5.5	-214.29	113.48
2	5.5333	-211.11	111.42
2	5.5667	-208.13	109.55
2	5.6	-204.27	107.55
2	5.6333	-200.95	105.82
2	5.6667	-197.92	103.88
2	5.7	-194.41	101.45
2	5.7333	-190.81	99.648
2	5.7667	-187.18	97.78
2	5.8	-183.21	96.503
2	5.8333	-180.23	94.023
2	5.8667	-176.18	92.222
2	5.9	-172.22	90.827
2	5.9333	-168.08	88.622
2	5.9667	-164.48	87.272
2	6	-159.84	86.165
2	6.0333	-156.83	84.122
2	6.0667	-153.45	82.772
2	6.1	-150.3	81.197
2	6.1333	-146.93	79.172
2	6.1667	-144	77.372
2	6.2	-141.3	75.572
2	6.2333	-138.38	73.771
2	6.2667	-135.68	71.971
2	6.3	-132.75	70.171
2	6.3333	-130.05	68.146
2	6.3667	-127.35	66.121
2	6.4	-124.67	64.009
2	6.4333	-121.95	61.396
2	6.4667	-119.25	59.37
2	6.5	-116.1	56.895
2	6.5333	-113.4	54.87
2	6.5667	-110.7	52.845
2	6.6	-107.78	51.045
2	6.6333	-104.85	49.47
2	6.6667	-101.93	47.67
2	6.7	-99.001	46.32
2	6.7333	-95.85	44.969
2	6.7667	-93.15	43.169
2	6.8	-90.225	41.594
2	6.8333	-87.3	40.244
2	6.8667	-84.6	38.894
2	6.9	-81.45	37.769
2	6.9333	-78.749	36.644
2	6.9667	-75.374	35.744
2	7	-72.224	35.069
2	7.0333	-69.074	33.719
2	7.0667	-65.699	32.594
2	7.1	-62.548	31.469
2	7.1333	-59.398	30.119
2	7.1667	-56.248	28.319
2	7.2	-53.323	26.968
2	7.2333	-49.948	24.943
2	7.2667	-46.572	23.368
2	7.3	-43.625	21.596
2	7.3333	-40.272	19.768
2	7.3667	-37.122	17.968
2	7.4	-33.747	15.943
2	7.4333	-30.146	13.918
2	7.4667	-26.096	11.893
2	7.5	-22.496	10.092
2	7.5333	-18.671	8.7423
2	7.5667	-14.845	7.3922
2	7.6	-10.795	6.4921
2	7.6333	-7.1949	5.5921
2	7.6667	-3.5947	4.917
2	7.7	0.0055483	4.017
2	7.7333	3.6058	3.1169
2	7.7667	6.981	2.6669
2	7.8	10.581	1.9918
2	7.8333	14.181	1.5418
2	7.8667	17.692	1.1368
2	7.9	21.382	1.3168
2	7.9333	25.432	1.3168
2	7.9667	29.482	1.3168
2	8	33.533	1.5418
2	8.0333	37.583	1.3168
2	8.0667	41.858	1.3168
2	8.1	45.908	1.3168
2	8.1333	50.184	1.0918
2	8.1667	54.009	1.0918
2	8.2	57.821	1.0325
2	8.2333	61.253	0.99271
2	8.2667	64.742	0.95178
2	8.3	68.283	0.90171
2	8.3333	71.724	0.79881
3	3.6	-429.45	150.82
3	3.6333	-425.9	150.13
3	3.6667	-422.37	149.49
3	3.7	-418.81	148.79
3	3.7333	-415.18	147.95
3	3.7667	-411.64	146.89
3	3.8	-408.17	145.55
3	3.8333	-404.57	143.98
3	3.8667	-400.97	142.18
3	3.9	-397.37	140.38
3	3.9333	-393.09	138.57
3	3.9667	-388.82	136.55
3	4	-384.54	134.53
3	4.0333	-380.27	132.5
3	4.0667	-375.77	130.47
3	4.1	-371.94	128
3	4.1333	-368.12	125.75
3	4.1667	-364.52	123.72
3	4.2	-360.92	121.7
3	4.2333	-357.09	120.35
3	4.2667	-353.27	119
3	4.3	-349.67	117.65
3	4.3333	-345.84	116.52
3	4.3667	-341.57	115.17
3	4.4	-337.37	113.34
3	4.4333	-333.01	111.8
3	4.4667	-328.96	110
3	4.5	-324.01	108.2
3	4.5333	-319.51	106.62
3	4.5667	-314.79	105.05
3	4.6	-310.74	104.15
3	4.6333	-306.69	102.8
3	4.6667	-302.19	101.67
3	4.7	-297.91	100.32
3	4.7333	-293.64	98.523
3	4.7667	-289.14	96.498
3	4.8	-284.86	94.473
3	4.8333	-280.36	91.998
3	4.8667	-275.86	89.522
3	4.9	-270.91	87.272
3	4.9333	-265.74	84.572
3	4.9667	-260.79	81.647
3	5	-255.84	78.947
3	5.0333	-251.11	76.472
3	5.0667	-246.61	73.771
3	5.1	-242.34	71.296
3	5.1333	-238.06	69.046
3	5.1667	-233.56	66.796
3	5.2	-228.83	64.996
3	5.2333	-224.11	63.196
3	5.2667	-219.61	61.846
3	5.3	-215.11	60.495
3	5.3333	-210.61	58.92
3	5.3667	-205.88	57.345
3	5.4	-201.38	55.995
3	5.4333	-196.66	54.645
3	5.4667	-192.16	53.295
3	5.5	-187.88	51.945
3	5.5333	-183.38	51.045
3	5.5667	-179.33	50.145
3	5.6	-174.94	49.132
3	5.6333	-170.57	48.047
3	5.6667	-165.83	46.995
3	5.7	-161.67	45.757
3	5.7333	-157.05	43.844
3	5.7667	-152.33	42.044
3	5.8	-147.6	40.469
3	5.8333	-142.88	38.444
3	5.8667	-138.08	36.765
3	5.9	-133.2	34.619
3	5.9333	-128.03	32.819
3	5.9667	-123.3	30.569
3	6	-118.58	28.544
3	6.0333	-114.08	26.518
3	6.0667	-109.24	24.606
3	6.1	-104.4	22.468
3	6.1333	-99.451	20.893
3	6.1667	-94.5	19.768
3	6.2	-89.1	18.418
3	6.2333	-83.961	17.524
3	6.2667	-78.974	16.393
3	6.3	-74.28	15.693
3	6.3333	-69.749	15.268
3	6.3667	-65.023	13.693
3	6.4	-60.523	13.242
3	6.4333	-56.248	12.342
3	6.4667	-52.198	11.893
3	6.5	-48.373	11.442
3	6.5333	-44.097	10.992
3	6.5667	-39.472	10.44
3	6.6	-34.872	10.092
3	6.6333	-30.146	9.6423
3	6.6667	-25.196	8.9673
3	6.7	-20.246	7.8422
3	6.7333	-15.295	7.1672
3	6.7667	-10.57	6.0421
3	6.8	-5.6198	5.367
3	6.8333	-1.1195	4.917
3	6.8667	3.3808	4.017
3	6.9	7.881	3.3419
3	6.9333	12.381	2.6669
3	6.9667	16.657	1.5418
3	7	20.865	0.46538
3	7.0333	25.166	-0.59063
3	7.0667	29.707	-1.6084
3	7.1	34.598	-2.4349
3	7.1333	39.383	-2.9585
3	7.1667	44.558	-3.4085
3	7.2	49.896	-3.7515
3	7.2333	54.582	-3.984
3	7.2667	59.004	-4.1815
3	7.3	63.224	-4.4436
3	7.3333	67.285	-4.6279
3	7.3667	71.24	-4.7002
4	4.2333	-427.48	108.36
4	4.2667	-424.46	107.21
4	4.3	-421.58	106.38
4	4.3333	-418.7	105.76
4	4.3667	-415.79	105.31
4	4.4	-412.7	104.86
4	4.4333	-409.56	104.46
4	4.4667	-406.08	104.08
4	4.5	-402.77	103.7
4	4.5333	-399.28	103.59
4	4.5667	-396.47	103.02
4	4.6	-393.45	102.75
4	4.6333	-390.65	102.97
4	4.6667	-388.21	103.22
4	4.7	-386.25	103.12
4	4.7333	-384.3	103.16
4	4.7667	-382.07	103.25
4	4.8	-380.48	102.71
4	4.8333	-378.1	102.55
4	4.8667	-375.88	102.24
4	4.9	-373.61	101.24
4	4.9333	-370.7	100.44
4	4.9667	-368.04	99.458
4	5	-364.96	98.542
4	5.0333	-361.49	97.554
4	5.0667	-357.95	96.138
4	5.1	-354.6	94.999
4	5.1333	-351.5	93.6
4	5.1667	-347.87	91.772
4	5.2	-345.15	90.336
4	5.2333	-342.02	88.622
4	5.2667	-338.75	87.835
4	5.3	-335.89	86.788
4	5.3333	-332.75	85.787
4	5.3667	-329.42	85.472
4	5.4	-326.13	84.771
4	5.4333	-322.78	84.46
4	5.4667	-318.95	83.784
4	5.5	-315.55	82.778
4	5.5333	-311.6	82.149
4	5.5667	-307.76	81.612
4	5.6	-303.49	81.044
4	5.6333	-299.15	80.859
4	5.6667	-295.21	80.522
4	5.7	-291.16	80.522
4	5.7333	-287.56	79.847
4	5.7667	-283.86	79.893
4	5.8	-280.56	79.232
4	5.8333	-277.66	78.047
4	5.8667	-274.29	76.697
4	5.9	-271.36	75.346
4	5.9333	-268.44	73.771
4	5.9667	-265.51	72.421
4	6	-263.26	70.621
4	6.0333	-260.45	68.709
4	6.0667	-257.86	67.246
4	6.1	-255.39	65.221
4	6.1333	-252.94	62.852
4	6.1667	-249.99	60.721
4	6.2	-247.28	58.47
4	6.2333	-244.36	55.995
4	6.2667	-241.71	53.88
4	6.3	-238.96	52.395
4	6.3333	-236.61	50.843
4	6.3667	-233.78	49.695
4	6.4	-231.31	48.57
4	6.4333	-228.61	48.12
4	6.4667	-226.03	47.021
4	6.5	-223.3	46.14
4	6.5333	-220.51	45.645
4	6.5667	-217.13	45.195
4	6.6	-213.76	44.745
4	6.6333	-210.38	43.844
4	6.6667	-206.78	43.394
4	6.7	-203.41	42.944
4	6.7333	-199.58	42.944
4	6.7667	-195.98	42.944
4	6.8	-192.38	42.944
4	6.8333	-188.78	42.944
4	6.8667	-185.18	42.494
4	6.9	-182.48	42.044
4	6.9333	-179.33	41.594
4	6.9667	-176.63	40.469
4	7	-173.71	39.344
4	7.0333	-171.23	38.444
4	7.0667	-168.75	37.094
4	7.1	-166.28	35.744
4	7.1333	-164.03	34.394
4	7.1667	-161.56	33.044
4	7.2	-159.08	31.469
4	7.2333	-156.83	29.669
4	7.2667	-154.35	27.869
4	7.3	-152.1	26.068
4	7.3333	-149.63	24.268
4	7.3667	-147.38	22.468
4	7.4	-144.88	20.196
4	7.4333	-142.32	18.755
4	7.4667	-140.07	17.405
4	7.5	-137.48	16.393
4	7.5333	-134.78	15.268
4	7.5667	-131.97	13.848
4	7.6	-129.38	13.468
4	7.6333	-126.23	12.793
4	7.6667	-123.3	11.893
4	7.7	-120.6	11.217
4	7.7333	-117.45	10.542
4	7.7667	-114.48	9.5073
4	7.8	-111.6	9.8673
4	7.8333	-108.45	9.4173
4	7.8667	-105.75	9.4173
4	7.9	-103.05	9.4173
4	7.9333	-100.58	9.4173
4	7.9667	-98.101	9.1923
4	8	-95.626	8.5173
4	8.0333	-93.375	8.0672
4	8.0667	-90.9	7.1672
4	8.1	-88.2	5.8171
4	8.1333	-85.275	4.917
4	8.1667	-82.35	3.5669
4	8.2	-79.874	2.2168
4	8.2333	-76.949	0.86677
4	8.2667	-74.249	-0.48332
4	8.3	-71.324	-1.8334
4	8.3333	-68.814	-4.1355
4	8.3667	-65.699	-5.2086
4	8.4	-62.773	-6.5587
4	8.4333	-60.298	-7.9088
4	8.4667	-57.823	-8.8088
4	8.5	-55.123	-9.2589
4	8.5333	-53.053	-10.249
4	8.5667	-50.173	-10.159
4	8.6	-47.922	-10.159
4	8.6333	-45.776	-10.453
4	8.6667	-42.972	-10.159
4	8.7	-40.722	-9.9339
4	8.7333	-38.472	-9.9339
4	8.7667	-35.997	-9.4839
4	8.8	-33.297	-9.0339
4	8.8333	-31.088	-8.4662
4	8.8667	-28.346	-7.6838
4	8.9	-25.421	-6.7837
4	8.9333	-22.721	-5.6586
4	8.9667	-19.571	-4.7586
4	9	-17.096	-4.3086
4	9.0333	-14.395	-3.4085
4	9.0667	-11.47	-3.1835
4	9.1	-8.77	-2.7335
4	9.1333	-5.6198	-2.9585
4	9.1667	-2.9196	-2.9585
4	9.2	-0.21947	-2.9585
4	9.2333	2.6369	-3.6282
4	9.2667	5.8559	-3.6335
4	9.3	8.5561	-4.0835
4	9.3333	11.706	-4.3086
4	9.3667	14.406	-4.9836
4	9.4	17.332	-5.6586
4	9.4333	20.482	-6.7837
4	9.4667	23.407	-7.6838
4	9.5	26.107	-8.3588
4	9.5333	28.912	-9.6705
4	9.5667	31.593	-9.9637
4	9.6	34.381	-11.094
4	9.6333	37.341	-11.37
4	9.6667	40.37	-11.005
4	9.7	43.442	-11.221
4	9.7333	46.605	-11.086
4	9.7667	49.734	-10.834
4	9.8	53.033	-10.715
4	9.8333	56.361	-10.471
4	9.8667	59.636	-10.129
4	9.9	62.963	-9.6539
4	9.9333	66.523	-9.0869
4	9.9667	70.373	-8.5391
5	4.5	-426.45	208.82
5	4.5333	-423.43	208.39
5	4.5667	-420.64	207.91
5	4.6	-418	207.34
5	4.6333	-415.51	206.75
5	4.6667	-412.91	206.09
5	4.7	-409.67	205.24
5	4.7333	-406.52	204.11
5	4.7667	-403.26	203.06
5	4.8	-399.4	201.41
5	4.8333	-395.97	200.09
5	4.8667	-392.6	198.52
5	4.9	-389.47	196.99
5	4.9333	-386.16	195.35
5	4.9667	-383.46	193.61
5	5	-380.53	191.97
5	5.0333	-377.48	190.35
5	5.0667	-375.44	188.65
5	5.1	-372.77	187.5
5	5.1333	-370.11	186.11
5	5.1667	-367.55	184.79
5	5.2	-364.74	183.58
5	5.2333	-361.98	182.41
5	5.2667	-358.89	180.88
5	5.3	-355.9	179.54
5	5.3333	-352.32	177.82
5	5.3667	-349.08	175.97
5	5.4	-345.66	174.49
5	5.4333	-342.06	173.14
5	5.4667	-338.69	171.54
5	5.5	-335.22	170.62
5	5.5333	-332.25	169.58
5	5.5667	-328.77	168.68
5	5.6	-325.78	167.43
5	5.6333	-323.08	166.3
5	5.6667	-320.07	165.17
5	5.7	-317.48	163.74
5	5.7333	-314.22	161.82
5	5.7667	-311.54	160.11
5	5.8	-307.85	158.32
5	5.8333	-304.71	156.26
5	5.8667	-301.46	154.62
5	5.9	-298.29	152.56
5	5.9333	-295.31	150.97
5	5.9667	-292.28	148.83
5	6	-289.41	146.54
5	6.0333	-286.66	144.43
5	6.0667	-283.99	142.43
5	6.1	-281.59	140.76
5	6.1333	-279.08	138.76
5	6.1667	-276.33	136.97
5	6.2	-273.72	135.31
5	6.2333	-270.88	133.45
5	6.2667	-268.13	131.84
5	6.3	-265.06	129.95
5	6.3333	-261.98	128.04
5	6.3667	-258.94	126.17
5	6.4	-255.89	124.43
5	6.4333	-252.65	122.65
5	6.4667	-249.44	121.07
5	6.5	-246.29	119.61
5	6.5333	-243.38	118.34
5	6.5667	-240.55	117.06
5	6.6	-237.6	115.58
5	6.6333	-234.74	114.08
5	6.6667	-231.89	112.67
5	6.7	-229.4	111.01
5	6.7333	-226.76	109.29
5	6.7667	-224.33	107.52
5	6.8	-221.61	105.84
5	6.8333	-218.93	104.01
5	6.8667	-216.23	102.12
5	6.9	-213.35	100.03
5	6.9333	-210.84	98.227
5	6.9667	-208.08	96.238
5	7	-205.62	94.3
5	7.0333	-203.5	92.337
5	7.0667	-201.22	90.407
5	7.1	-199.06	88.444
5	7.1333	-197.13	86.703
5	7.1667	-195.03	84.987
5	7.2	-192.79	83.566
5	7.2333	-190.45	82.142
5	7.2667	-188.17	80.632
5	7.3	-185.9	79.307
5	7.3333	-183.38	78.047
5	7.3667	-180.91	76.697
5	7.4	-178.43	75.347
5	7.4333	-175.81	73.851
5	7.4667	-173.17	72.574
5	7.5	-170.6	71.431
5	7.5333	-168.04	70.223
5	7.5667	-165.51	69.439
5	7.6	-162.87	68.576
5	7.6333	-160.25	67.831
5	7.6667	-158.07	66.908
5	7.7	-155.3	66.256
5	7.7333	-153.05	65.356
5	7.7667	-151.07	64.276
5	7.8	-148.4	63.127
5	7.8333	-146.03	62.296
5	7.8667	-143.76	61.118
5	7.9	-141.3	60.27
5	7.9333	-139.01	59.235
5	7.9667	-136.75	58.232
5	8	-134.21	57.319
5	8.0333	-131.73	56.254
5	8.0667	-129.24	55.14
5	8.1	-127.35	53.745
5	8.1333	-124.76	52.464
5	8.1667	-122.58	51.36
5	8.2	-120.83	49.92
5	8.2333	-118.46	48.639
5	8.2667	-116.24	47.625
5	8.3	-114.53	46.32
5	8.3333	-111.92	45.465
5	8.3667	-109.91	44.407
5	8.4	-107.42	43.675
5	8.4333	-105.08	42.944
5	8.4667	-102.83	42.044
5	8.5	-100.58	41.594
5	8.5333	-98.011	40.199
5	8.5667	-95.716	39.389
5	8.6	-93.566	38.392
5	8.6333	-90.945	37.679
5	8.6667	-88.806	36.765
5	8.7	-86.04	36.239
5	8.7333	-84.029	35.45
5	8.7667	-81.27	35.159
5	8.8	-78.929	34.529
5	8.8333	-76.499	33.719
5	8.8667	-74.474	32.819
5	8.9	-72.224	32.594
5	8.9333	-69.695	31.492
5	8.9667	-67.836	30.231
5	9	-65.811	29.556
5	9.0333	-63.656	28.63
5	9.0667	-61.667	28.083
5	9.1	-59.511	27.306
5	9.1333	-57.486	26.631
5	9.1667	-55.798	26.293
5	9.2	-53.929	25.064
5	9.2333	-51.86	24.156
5	9.2667	-50.173	23.368
5	9.3	-48.485	22.356
5	9.3333	-46.912	21.435
5	9.3667	-45.11	20.331
5	9.4	-43.301	19.612
5	9.4333	-41.735	18.755
5	9.4667	-39.552	18.058
5	9.5	-37.797	17.293
5	9.5333	-35.884	16.505
5	9.5667	-34.197	16.393
5	9.6	-31.843	15.424
5	9.6333	-29.809	14.705
5	9.6667	-27.626	14.683
5	9.7	-25.521	14.136
5	9.7333	-23.528	13.772
5	9.7667	-22.046	14.143
5	9.8	-20.021	13.918
5	9.8333	-17.996	13.693
5	9.8667	-15.43	13.422
5	9.9	-13.27	13.467
5	9.9333	-11.245	13.693
5	9.9667	-8.995	13.693
5	10	-6.7449	13.693
5	10.033	-4.2697	13.242
5	10.067	-1.7946	13.018
5	10.1	0.55616	12.525
5	10.133	2.7057	12.117
5	10.167	5.4059	11.893
5	10.2	7.9208	11.376
5	10.233	10.356	10.992
5	10.267	13.056	10.767
5	10.3	15.757	10.317
5	10.333	18.457	9.8673
5	10.367	21.059	9.5655
5	10.4	23.584	8.9117
5	10.433	26.107	8.0672
5	10.467	28.695	7.5047
5	10.5	31.295	6.9309
5	10.533	33.996	6.2142
5	10.567	36.458	5.142
5	10.6	39.496	5.2545
5	10.633	42.259	4.6975
5	10.667	45.121	4.3545
5	10.7	48.159	3.5669
5	10.733	51.129	3.7019
5	10.767	54.09	3.428
5	10.8	57.058	3.1719
5	10.833	59.994	2.9866
5	10.867	62.908	2.9101
5	10.9	65.773	2.9597
5	10.933	68.847	3.0524
5	10.967	71.996	3.1509
6	4.8333	-426.5	47.618
6	4.8667	-423.84	47.428
6	4.9	-421.08	47.361
6	4.9333	-418.21	47.343
6	4.9667	-415.28	47.332
6	5	-412.22	47.342
6	5.0333	-409.25	47.464
6	5.0667	-406.28	47.821
6	5.1	-403.7	48.048
6	5.1333	-401.19	48.345
6	5.1667	-398.94	48.795
6	5.2	-396.24	49.02
6	5.2333	-393.54	49.02
6	5.2667	-390.62	49.02
6	5.3	-388.52	49.33
6	5.3333	-385.75	49.128
6	5.3667	-383.12	48.638
6	5.4	-380.04	47.67
6	5.4333	-377.79	46.77
6	5.4667	-374.87	46.32
6	5.5	-372.17	45.42
6	5.5333	-369.47	44.52
6	5.5667	-366.54	43.62
6	5.6	-363.62	42.719
6	5.6333	-360.92	41.819
6	5.6667	-358.46	41.407
6	5.7	-355.9	40.277
6	5.7333	-353.04	39.119
6	5.7667	-351.02	38.219
6	5.8	-348.77	37.319
6	5.8333	-346.74	36.419
6	5.8667	-344.04	35.519
6	5.9	-342.02	35.069
6	5.9333	-339.09	34.169
6	5.9667	-336.84	33.494
6	6	-334.59	32.819
6	6.0333	-331.67	32.144
6	6.0667	-328.96	31.469
6	6.1	-326.49	31.019
6	6.1333	-323.12	30.569
6	6.1667	-320.42	29.669
6	6.2	-317.04	29.219
6	6.2333	-314.11	28.319
6	6.2667	-311.19	27.869
6	6.3	-308.49	27.418
6	6.3333	-305.79	26.968
6	6.3667	-303.09	26.518
6	6.4	-300.39	26.068
6	6.4333	-297.69	25.393
6	6.4667	-294.76	24.943
6	6.5	-292.29	23.818
6	6.5333	-289.81	23.143
6	6.5667	-286.66	22.018
6	6.6	-283.96	20.893
6	6.6333	-281.04	19.993
6	6.6667	-278.56	19.093
6	6.7	-275.64	17.743
6	6.7333	-272.71	16.618
6	6.7667	-269.79	15.268
6	6.8	-267.09	14.368
6	6.8333	-264.16	13.018
6	6.8667	-261.46	11.893
6	6.9	-258.99	10.767
6	6.9333	-256.51	9.4173
6	6.9667	-253.81	8.5173
6	7	-251.56	7.1672
6	7.0333	-248.63	6.2671
6	7.0667	-246.05	5.3935
6	7.1	-243.37	4.512
6	7.1333	-241.2	3.739
6	7.1667	-238.42	3.0719
6	7.2	-235.81	2.6669
6	7.2333	-232.87	2.0749
6	7.2667	-230.27	1.5591
6	7.3	-227.37	1.2043
6	7.3333	-224.64	0.87141
6	7.3667	-222.08	0.41668
6	7.4	-219.61	-0.03329
6	7.4333	-216.46	-0.48332
6	7.4667	-213.31	-0.25833
6	7.5	-210.51	-0.73783
6	7.5333	-208.02	-1.0458
6	7.5667	-205.34	-1.7884
6	7.6	-202.73	-1.8334
6	7.6333	-200.03	-2.2835
6	7.6667	-197.4	-3.0796
6	7.7	-194.97	-3.521
6	7.7333	-192.17	-4.1701
6	7.7667	-189.66	-4.9217
6	7.8	-187.32	-5.5462
6	7.8333	-184.78	-6.6937
6	7.8667	-182.26	-7.4588
6	7.9	-179.76	-8.0078
6	7.9333	-177.31	-8.8088
6	7.9667	-175.15	-9.8889
6	8	-172.11	-10.747
6	8.0333	-169.43	-11.509
6	8.0667	-166.96	-12.634
6	8.1	-164.25	-13.534
6	8.1333	-161.71	-14.467
6	8.1667	-159.28	-15.312
6	8.2	-157.05	-16.009
6	8.2333	-154.69	-16.572
6	8.2667	-152.55	-17.134
6	8.3	-150.53	-17.359
6	8.3333	-148.16	-17.758
6	8.3667	-146.03	-18.034
6	8.4	-143.78	-18.034
6	8.4333	-141.53	-18.035
6	8.4667	-139.17	-17.922
6	8.5	-136.89	-17.694
6	8.5333	-134.51	-17.449
6	8.5667	-132.75	-17.359
6	8.6	-130.16	-16.572
6	8.6333	-127.8	-16.009
6	8.6667	-125.55	-15.559
6	8.7	-123.3	-14.884
6	8.7333	-121.28	-14.209
6	8.7667	-119.14	-13.647
6	8.8	-116.89	-13.197
6	8.8333	-114.98	-12.634
6	8.8667	-112.95	-12.409
6	8.9	-110.93	-12.184
6	8.9333	-108.79	-12.072
6	8.9667	-106.76	-11.847
6	9	-104.53	-11.716
6	9.0333	-102.69	-11.779
6	9.0667	-100.24	-11.847
6	9.1	-98.638	-11.394
6	9.1333	-96.209	-11.528
6	9.1667	-94.275	-11.734
6	9.2	-92.025	-11.959
6	9.2333	-90	-11.959
6	9.2667	-88.65	-12.859
6	9.3	-85.837	-12.747
6	9.3333	-83.7	-13.309
6	9.3667	-82.35	-14.209
6	9.4	-79.424	-13.984
6	9.4333	-77.714	-14.479
6	9.4667	-75.262	-14.772
6	9.5	-74.249	-15.559
6	9.5333	-71.211	-15.447
6	9.5667	-69.749	-16.459
6	9.6	-67.499	-16.234
6	9.6333	-65.439	-16.511
6	9.6667	-63.223	-16.684
6	9.7	-61.304	-16.917
6	9.7333	-59.286	-17.022
6	9.7667	-57.148	-16.909
6	9.8	-55.258	-16.864
6	9.8333	-53.314	-16.747
6	9.8667	-51.073	-16.234
6	9.9	-49.047	-15.784
6	9.9333	-47.36	-15.447
6	9.9667	-45.335	-14.772
6	10	-43.085	-14.097
6	10.033	-41.059	-13.422
6	10.067	-39.147	-12.859
6	10.1	-37.009	-12.072
6	10.133	-35.052	-11.419
6	10.167	-33.072	-10.834
6	10.2	-31.047	-10.384
6	10.233	-29.246	-9.9339
6	10.267	-27.266	-9.6189
6	10.3	-25.871	-9.4839
6	10.333	-23.508	-8.9214
6	10.367	-21.596	-8.8089
6	10.4	-19.91	-8.6791
6	10.433	-17.883	-8.2463
6	10.467	-16.42	-8.1338
6	10.5	-14.305	-8.0888
6	10.533	-12.336	-7.9607
6	10.567	-10.458	-8.0213
6	10.6	-8.545	-8.1338
6	10.633	-6.6323	-8.4713
6	10.667	-4.3909	-8.7396
6	10.7	-2.2446	-9.0339
6	10.733	-0.10693	-9.1464
6	10.767	2.2557	-9.0339
6	10.8	4.3259	-9.3939
6	10.833	6.6435	-8.6963
6	10.867	9.0061	-8.3588
6	10.9	11.298	-8.2515
6	10.933	13.619	-7.7963
6	10.967	15.869	-7.3463
6	11	18.344	-6.8962
6	11.033	20.707	-6.1087
6	11.067	23.07	-5.3212
6	11.1	25.432	-4.5336
6	11.133	27.795	-3.746
6	11.167	30.045	-2.846
6	11.2	32.07	-1.7209
6	11.233	34.32	-0.82087
6	11.267	36.795	0.3042
6	11.3	39.271	1.4293
6	11.333	41.971	2.3294
6	11.367	44.664	3.3154
6	11.4	47.371	4.1295
6	11.433	49.846	4.8045
6	11.467	52.434	5.142
6	11.5	54.997	5.5149
6	11.533	57.554	5.7744
6	11.567	60.013	6.0278
6	11.6	62.491	6.2015
6	11.633	64.892	6.3459
6	11.667	67.357	6.431
6	11.7	69.751	6.4623
6	11.733	72.138	6.4176
7	4.9667	-427.56	171.91
7	5	-424.25	170.69
7	5.0333	-420.97	169.49
7	5.0667	-417.71	168.23
7	5.1	-414.56	167.01
7	5.1333	-411.51	165.77
7	5.1667	-408.62	164.68
7	5.2	-407.02	163.52
7	5.2333	-404.12	160.63
7	5.2667	-401.36	161.31
7	5.3	-397.93	160.29
7	5.3333	-396.5	159.16
7	5.3667	-393.6	158.46
7	5.4	-390.54	157.07
7	5.4333	-387.47	156.13
7	5.4667	-384.32	155.23
7	5.5	-381.1	154.57
7	5.5333	-377.09	154.41
7	5.5667	-373.97	154.1
7	5.6	-370.34	153.09
7	5.6333	-367.16	152.17
7	5.6667	-364.97	150.05
7	5.7	-361.25	150.84
7	5.7333	-358.94	150.5
7	5.7667	-356.08	150.16
7	5.8	-352.92	149.38
7	5.8333	-352.13	147.87
7	5.8667	-349.72	147.59
7	5.9	-346.63	145.86
7	5.9333	-343.82	146.23
7	5.9667	-340.22	144.65
7	6	-337.18	143.19
7	6.0333	-334.34	141.85
7	6.0667	-331.55	140.26
7	6.1	-329.25	137.59
7	6.1333	-325.32	136.69
7	6.1667	-322.93	134.53
7	6.2	-319.96	132.5
7	6.2333	-317.03	131.19
7	6.2667	-314.16	130.62
7	6.3	-311.86	127.94
7	6.3333	-308.94	126.2
7	6.3667	-306.24	125.08
7	6.4	-304.18	123.52
7	6.4333	-301.56	122.2
7	6.4667	-298.81	121.02
7	6.5	-296.07	121.61
7	6.5333	-293.61	120.38
7	6.5667	-290.71	117.2
7	6.6	-287.74	116.43
7	6.6333	-284.73	114.97
7	6.6667	-283.06	113.15
7	6.7	-279.71	112.03
7	6.7333	-277.66	110
7	6.7667	-275.19	108.65
7	6.8	-271.76	107.8
7	6.8333	-269.79	105.95
7	6.8667	-267.19	104.9
7	6.9	-264.61	104.15
7	6.9333	-262.14	102.8
7	6.9667	-259.44	101.67
7	7	-257.19	100.32
7	7.0333	-254.49	98.973
7	7.0667	-252.46	97.623
7	7.1	-249.76	95.823
7	7.1333	-247.51	94.023
7	7.1667	-245.26	92.448
7	7.2	-242.78	90.872
7	7.2333	-240.31	88.847
7	7.2667	-238.12	86.938
7	7.3	-235.63	85.132
7	7.3333	-233.23	83.327
7	7.3667	-231.08	81.422
7	7.4	-228.56	79.587
7	7.4333	-226.81	77.372
7	7.4667	-224.56	75.572
7	7.5	-221.96	73.601
7	7.5333	-220.11	71.569
7	7.5667	-218.1	69.836
7	7.6	-216.01	68.371
7	7.6333	-213.37	66.486
7	7.6667	-210.94	64.969
7	7.7	-208.48	63.222
7	7.7333	-206.1	61.573
7	7.7667	-203.69	59.898
7	7.8	-201.31	58.268
7	7.8333	-198.95	56.805
7	7.8667	-196.49	55.134
7	7.9	-194.24	53.668
7	7.9333	-191.69	52.439
7	7.9667	-189.3	50.86
7	8	-186.89	49.635
7	8.0333	-184.48	48.481
7	8.0667	-182.39	47.625
7	8.1	-179.66	46.129
7	8.1333	-177.53	44.969
7	8.1667	-174.65	43.755
7	8.2	-172.53	42.359
7	8.2333	-170.05	41.157
7	8.2667	-168.08	39.794
7	8.3	-165.58	38.422
7	8.3333	-163.58	37.094
7	8.3667	-161.56	35.744
7	8.4	-159.3	34.169
7	8.4333	-157.05	32.819
7	8.4667	-155.03	31.919
7	8.5	-152.71	30.591
7	8.5333	-150.53	29.219
7	8.5667	-148.73	28.093
7	8.6	-146.93	26.968
7	8.6333	-144.72	25.933
7	8.6667	-143.08	24.847
7	8.7	-141.1	23.886
7	8.7333	-139.39	23.031
7	8.7667	-137.93	22.468
7	8.8	-136.58	21.793
7	8.8333	-134.55	21.158
7	8.8667	-133	20.787
7	8.9	-131.45	20.308
7	8.9333	-130.05	19.768
7	8.9667	-128.52	19.408
7	9	-126.9	18.868
7	9.0333	-125.15	18.833
7	9.0667	-123.68	18.314
7	9.1	-122.29	18.08
7	9.1333	-120.57	18.141
7	9.1667	-118.97	18.003
7	9.2	-117.44	18.087
7	9.2333	-115.68	18.008
7	9.2667	-114.07	18.125
7	9.3	-112.77	18.103
7	9.3333	-110.83	18.358
7	9.3667	-109.18	18.227
7	9.4	-107.55	18.193
7	9.4333	-106.06	18.136
7	9.4667	-104.27	18.148
7	9.5	-102.67	17.919
7	9.5333	-101.25	17.743
7	9.5667	-99.901	17.293
7	9.6	-98.101	17.293
7	9.6333	-96.3	16.843
7	9.6667	-94.773	16.913
7	9.7	-93.51	16.438
7	9.7333	-92.091	16.334
7	9.7667	-90.36	16.123
7	9.8	-89.123	15.56
7	9.8333	-87.858	15.255
7	9.8667	-86.584	14.958
7	9.9	-85.194	14.195
7	9.9333	-84.345	13.666
7	9.9667	-82.614	13.176
7	10	-81.558	12.303
7	10.033	-80.279	11.578
7	10.067	-78.974	10.767
7	10.1	-77.624	10.092
7	10.133	-76.949	9.4173
7	10.167	-75.233	9.2543
7	10.2	-73.124	8.7423
7	10.233	-72.032	8.7652
7	10.267	-70.96	8.3095
7	10.3	-69.974	7.3922
7	10.333	-67.949	7.1672
7	10.367	-66.679	7.4345
7	10.4	-64.401	7.1702
7	10.433	-63.41	6.8625
7	10.467	-61.328	7.0313
7	10.5	-59.578	7.7521
7	10.533	-58.273	6.9421
7	10.567	-56.248	7.1672
7	10.6	-54.448	7.6172
7	10.633	-52.513	8.9223
7	10.667	-50.49	8.8879
7	10.7	-48.878	9.2031
7	10.733	-48.147	9.4173
7	10.767	-44.807	10.907
7	10.8	-42.712	11.269
7	10.833	-41.172	10.992
7	10.867	-39.187	12.276
7	10.9	-37.347	11.893
7	10.933	-35.705	12.539
7	10.967	-34.422	12.117
7	11	-32.05	12.939
7	11.033	-30.212	12.607
7	11.067	-28.571	11.442
7	11.1	-26.951	12.432
7	11.133	-25.421	11.442
7	11.167	-23.61	12.88
7	11.2	-21.567	12.29
7	11.233	-20.606	11.847
7	11.267	-18.761	11.847
7	11.3	-17.383	11.538
7	11.333	-15.837	11.477
7	11.367	-14.375	11.855
7	11.4	-13.228	11.526
7	11.433	-11.803	9.6008
7	11.467	-10.233	10.655
7	11.5	-8.4325	10.88
7	11.533	-7.7121	8.8181
7	11.567	-5.5964	10.05
7	11.6	-3.7332	9.625
7	11.633	-1.6375	10.2
7	11.667	0.055072	9.0872
7	11.7	1.7879	9.1455
7	11.733	4.0109	9.9573
7	11.767	5.4772	9.1544
7	11.8	8.1061	10.767
7	11.833	9.5943	9.8361
7	11.867	12.028	10.391
7	11.9	13.135	9.9548
7	11.933	16.277	11.988
7	11.967	18.475	11.068
7	12	21.332	11.924
7	12.033	24.195	12.455
7	12.067	26.45	12.918
7	12.1	28.767	13.323
7	12.133	31.096	13.68
7	12.167	33.441	13.971
7	12.2	36.493	14.761
7	12.233	38.991	14.786
7	12.267	40.688	15.133
7	12.3	43.334	15.702
7	12.333	45.207	16.512
7	12.367	47.255	16.511
7	12.4	49.628	15.916
7	12.433	50.994	15.898
7	12.467	53.694	15.673
7	12.5	55.923	15.303
7	12.533	58.345	14.957
7	12.567	60.798	14.668
7	12.6	63.271	14.484
7	12.633	65.806	14.432
7	12.667	68.404	14.564
7	12.7	71.039	14.818
8	5.1333	-426.57	260.61
8	5.1667	-423.36	259.19
8	5.2	-420.01	257.66
8	5.2333	-416.61	256.09
8	5.2667	-413.46	254.69
8	5.3	-410.44	253.34
8	5.3333	-407.03	251.67
8	5.3667	-404.17	250.02
8	5.4	-401.14	248.19
8	5.4333	-398.57	247.47
8	5.4667	-395.4	246.06
8	5.5	-393.29	244.23
8	5.5333	-390.71	242.8
8	5.5667	-387.9	242.47
8	5.6	-385.13	241.14
8	5.6333	-382.25	240.15
8	5.6667	-378.76	240.47
8	5.7	-375.66	238.46
8	5.7333	-372.62	237.3
8	5.7667	-368.56	237.06
8	5.8	-365.92	235.14
8	5.8333	-362.11	234.03
8	5.8667	-357.77	233.08
8	5.9	-354.71	231.69
8	5.9333	-351.49	230.34
8	5.9667	-348.24	229.59
8	6	-344.99	228.62
8	6.0333	-341.34	228.81
8	6.0667	-338.46	227.17
8	6.1	-335.27	226.78
8	6.1333	-332.48	225.52
8	6.1667	-329.79	225.46
8	6.2	-327.28	223.97
8	6.2333	-324.58	222.62
8	6.2667	-321.54	220.93
8	6.3	-319.18	219.47
8	6.3333	-316.25	217.89
8	6.3667	-313.21	216.21
8	6.4	-310.29	214.41
8	6.4333	-307.36	212.6
8	6.4667	-304.1	210.47
8	6.5	-300.73	208.91
8	6.5333	-297.91	206.53
8	6.5667	-294.9	204.24
8	6.6	-292.06	202.93
8	6.6333	-289.02	201.47
8	6.6667	-286.27	199.49
8	6.7	-283.4	198.32
8	6.7333	-280.59	197.08
8	6.7667	-277.63	196.01
8	6.8	-274.74	194.6
8	6.8333	-271.7	193.14
8	6.8667	-268.66	192.13
8	6.9	-265.4	190.89
8	6.9333	-262.25	189.54
8	6.9667	-258.99	188.08
8	7	-255.61	186.73
8	7.0333	-252.44	184.99
8	7.0667	-248.93	183.85
8	7.1	-245.6	182.12
8	7.1333	-242.34	180.88
8	7.1667	-239.12	179.37
8	7.2	-235.66	178.84
8	7.2333	-232.01	178.35
8	7.2667	-228.97	176.86
8	7.3	-226.02	175.59
8	7.3333	-223.1	174.47
8	7.3667	-219.83	173
8	7.4	-217.3	172.04
8	7.4333	-213.76	170.98
8	7.4667	-211.87	169.41
8	7.5	-208.94	167.65
8	7.5333	-206.33	165.8
8	7.5667	-204.25	163.84
8	7.6	-201.65	161.68
8	7.6333	-199.36	158.6
8	7.6667	-196.66	156.35
8	7.7	-194.29	153.99
8	7.7333	-191.28	152.11
8	7.7667	-188.92	150.1
8	7.8	-186.59	147.42
8	7.8333	-184.18	145.17
8	7.8667	-181.57	142.9
8	7.9	-179.12	140.74
8	7.9333	-176.89	138.85
8	7.9667	-174.49	136.66
8	8	-171.82	135.34
8	8.0333	-169.25	133.72
8	8.0667	-166.5	131.6
8	8.1	-164.34	130.66
8	8.1333	-161.74	129.06
8	8.1667	-159.22	127.55
8	8.2	-156.56	125.89
8	8.2333	-153.9	124.63
8	8.2667	-151.6	123.14
8	8.3	-148.91	121.99
8	8.3333	-146.48	120.63
8	8.3667	-143.88	119.39
8	8.4	-141.13	118.21
8	8.4333	-138.6	116.97
8	8.4667	-135.85	116.14
8	8.5	-133.17	115.18
8	8.5333	-130.5	114.72
8	8.5667	-128.66	113.46
8	8.6	-125.78	112.7
8	8.6333	-123.56	111.58
8	8.6667	-122.13	110.13
8	8.7	-119.81	108.99
8	8.7333	-118.08	107.73
8	8.7667	-116.42	106.7
8	8.8	-115.08	105.28
8	8.8333	-113.4	104.37
8	8.8667	-111.85	102.42
8	8.9	-110.25	101.22
8	8.9333	-109.22	99.468
8	8.9667	-107.55	97.848
8	9	-106.36	96.01
8	9.0333	-105.17	94.428
8	9.0667	-103.95	92.898
8	9.1	-102.83	91.097
8	9.1333	-101.78	89.332
8	9.1667	-100.65	87.691
8	9.2	-99.625	85.744
8	9.2333	-98.589	84.177
8	9.2667	-96.976	82.772
8	9.3	-95.85	81.197
8	9.3333	-94.803	79.552
8	9.3667	-93.825	78.047
8	9.4	-92.562	76.855
8	9.4333	-91.575	75.572
8	9.4667	-90.575	74.486
8	9.5	-89.533	73.408
8	9.5333	-88.65	72.421
8	9.5667	-87.3	71.521
8	9.6	-86.625	70.621
8	9.6333	-86.175	69.721
8	9.6667	-85.05	69.496
8	9.7	-84.375	68.146
8	9.7333	-83.777	67.775
8	9.7667	-82.798	67.294
8	9.8	-82.35	66.571
8	9.8333	-81.45	66.121
8	9.8667	-81.225	65.446
8	9.9	-80.437	65.558
8	9.9333	-79.919	65.086
8	9.9667	-78.948	64.918
8	10	-78.299	64.546
8	10.033	-77.624	64.546
8	10.067	-76.616	64.258
8	10.1	-75.824	63.871
8	10.133	-74.924	63.646
8	10.167	-74.024	63.646
8	10.2	-72.578	63.382
8	10.233	-71.739	63.023
8	10.267	-70.874	62.746
8	10.3	-69.974	62.746
8	10.333	-69.074	62.296
8	10.367	-68.106	61.643
8	10.4	-67.234	61.462
8	10.433	-66.374	61.621
8	10.467	-65.474	61.396
8	10.5	-65.023	60.946
8	10.533	-63.898	60.721
8	10.567	-62.976	60.133
8	10.6	-61.931	59.912
8	10.633	-61.873	59.37
8	10.667	-60.867	58.894
8	10.7	-60.298	58.47
8	10.733	-60.073	58.02
8	10.767	-59.398	57.57
8	10.8	-58.948	56.67
8	10.833	-58.066	56.173
8	10.867	-57.78	55.401
8	10.9	-57.098	54.567
8	10.933	-57.373	53.295
8	10.967	-56.633	52.699
8	11	-56.09	51.472
8	11.033	-56.473	50.145
8	11.067	-55.85	48.985
8	11.1	-55.779	47.608
8	11.133	-55.123	46.77
8	11.167	-54.599	45.309
8	11.2	-54.342	44.096
8	11.233	-53.949	43.197
8	11.267	-54.02	41.212
8	11.3	-53.316	40.345
8	11.333	-53.269	38.845
8	11.367	-52.371	37.985
8	11.4	-51.939	37.006
8	11.433	-51.232	36.264
8	11.467	-50.522	35.154
8	11.5	-49.749	34.05
8	11.533	-49.611	32.885
8	11.567	-49.278	32.083
8	11.6	-48.182	31.447
8	11.633	-47.074	30.891
8	11.667	-46.677	29.978
8	11.7	-46.197	29.309
8	11.733	-44.412	29.166
8	11.767	-44.187	28.273
8	11.8	-43.017	27.733
8	11.833	-41.673	27.184
8	11.867	-40.739	27.107
8	11.9	-39.507	27.013
8	11.933	-38.205	26.688
8	11.967	-36.386	26.441
8	12	-35.322	26.293
8	12.033	-34.422	25.843
8	12.067	-34.872	25.393
8	12.1	-31.82	25.476
8	12.133	-30.166	25.172
8	12.167	-29.022	24.806
8	12.2	-27.446	24.043
8	12.233	-26.524	23.526
8	12.267	-25.772	23.307
8	12.3	-24.495	22.885
8	12.333	-23.124	20.687
8	12.367	-21.821	20.668
8	12.4	-20.516	20.983
8	12.433	-18.767	18.971
8	12.467	-17.234	17.888
8	12.5	-15.759	16.924
8	12.533	-13.657	16.557
8	12.567	-11.526	16.556
8	12.6	-10.518	15.461
8	12.633	-8.9144	14.522
8	12.667	-8.32	13.693
8	12.7	-5.9123	13.895
8	12.733	-4.9874	13.192
8	12.767	-3.5482	12.226
8	12.8	-1.8985	12.048
8	12.833	-0.94118	11.182
8	12.867	0.69795	10.914
8	12.9	1.7172	10.133
8	12.933	2.8189	9.7666
8	12.967	4.1275	9.7147
8	13	5.6419	9.7411
8	13.033	7.6463	9.3768
8	13.067	9.3703	8.2041
8	13.1	11.008	9.588
8	13.133	12.156	8.9673
8	13.167	13.551	10.002
8	13.2	15.689	10.07
8	13.233	17.712	10.213
8	13.267	19.132	10.542
8	13.3	20.572	11.487
8	13.333	23.137	11.532
8	13.367	25.088	12.594
8	13.4	26.823	11.43
8	13.433	28.987	13.332
8	13.467	31.304	13.3
8	13.5	33.308	12.568
8	13.533	35.242	13.316
8	13.567	36.5	12.373
8	13.6	38.748	13.401
8	13.633	40.481	12.583
8	13.667	42.758	12.568
8	13.7	44.385	11.927
8	13.733	46.219	13.592
8	13.767	48.151	11.964
8	13.8	49.986	11.439
8	13.833	52.045	12.347
8	13.867	54.175	11.284
8	13.9	56.034	10.992
8	13.933	58.253	10.552
8	13.967	60.621	10.095
8	14	62.968	9.6415
8	14.033	65.262	9.2371
8	14.067	67.552	8.8633
8	14.1	69.864	8.5597
8	14.133	72.218	8.3631
9	5.2	-427.94	132.51
9	5.2333	-425.23	131.39
9	5.2667	-422.61	130.38
9	5.3	-420.02	129.4
9	5.3333	-417.54	128.59
9	5.3667	-415.15	127.84
9	5.4	-412.81	127.08
9	5.4333	-409.52	125.53
9	5.4667	-407.74	125.1
9	5.5	-405.02	123.95
9	5.5333	-402.96	123.27
9	5.5667	-400.3	122.37
9	5.6	-397.82	121.7
9	5.6333	-395.12	121.25
9	5.6667	-392.64	120.8
9	5.7	-390.17	120.35
9	5.7333	-387.69	120.12
9	5.7667	-385.19	119.81
9	5.8	-382.89	119.43
9	5.8333	-380.61	119.12
9	5.8667	-377.57	118.55
9	5.9	-375.93	117.86
9	5.9333	-373.29	116.97
9	5.9667	-371.57	116.37
9	6	-369.02	115.4
9	6.0333	-366.77	114.5
9	6.0667	-365.07	113.93
9	6.1	-362.71	113.19
9	6.1333	-360.84	112.41
9	6.1667	-358.46	111.43
9	6.2	-355.97	110
9	6.2333	-354.35	109.34
9	6.2667	-351.69	107.97
9	6.3	-349.67	107.07
9	6.3333	-348.09	106.17
9	6.3667	-345.84	105.5
9	6.4	-344.22	105.07
9	6.4333	-342.38	104.32
9	6.4667	-339.77	103.47
9	6.5	-337.97	102.8
9	6.5333	-336.01	102.39
9	6.5667	-333.46	101.45
9	6.6	-331.79	101.21
9	6.6333	-329.19	100.32
9	6.6667	-326.71	100.1
9	6.7	-325.19	100.03
9	6.7333	-322.81	99.966
9	6.7667	-320.34	99.615
9	6.8	-317.93	99.534
9	6.8333	-315.89	99.356
9	6.8667	-313.21	98.748
9	6.9	-310.96	97.848
9	6.9333	-309.44	97.781
9	6.9667	-307.64	97.641
9	7	-304.44	96.048
9	7.0333	-302.41	95.148
9	7.0667	-300.39	94.248
9	7.1	-298.59	93.348
9	7.1333	-296.56	92.448
9	7.1667	-294.54	91.323
9	7.2	-292.51	90.422
9	7.2333	-291.3	89.671
9	7.2667	-289.59	88.591
9	7.3	-287.56	87.497
9	7.3333	-285.76	86.147
9	7.3667	-284.19	85.247
9	7.4	-282.61	84.347
9	7.4333	-281.27	83.869
9	7.4667	-279.01	82.997
9	7.5	-276.76	82.097
9	7.5333	-274.96	81.647
9	7.5667	-273.2	81.301
9	7.6	-271.41	80.68
9	7.6333	-269.42	80.054
9	7.6667	-266.86	78.947
9	7.7	-264.5	78.669
9	7.7333	-263.04	78.047
9	7.7667	-260.79	77.597
9	7.8	-258.99	76.922
9	7.8333	-257.19	76.472
9	7.8667	-254.94	76.246
9	7.9	-253.13	75.796
9	7.9333	-251.34	75.572
9	7.9667	-249.53	75.121
9	8	-247.51	74.896
9	8.0333	-245.71	74.446
9	8.0667	-244.13	73.771
9	8.1	-242.34	73.546
9	8.1333	-240.76	73.096
9	8.1667	-238.96	72.421
9	8.2	-237.61	71.746
9	8.2333	-235.81	71.521
9	8.2667	-234.01	70.846
9	8.3	-232.21	70.396
9	8.3333	-230.41	69.721
9	8.3667	-228.61	68.596
9	8.4	-226.88	68.014
9	8.4333	-225.01	67.021
9	8.4667	-223.21	65.896
9	8.5	-220.96	65.221
9	8.5333	-218.93	64.096
9	8.5667	-216.82	63.267
9	8.6	-214.88	62.521
9	8.6333	-212.63	61.846
9	8.6667	-210.38	61.171
9	8.7	-208.36	60.495
9	8.7333	-206.32	60.167
9	8.7667	-204.31	59.596
9	8.8	-202.28	59.145
9	8.8333	-200.26	58.47
9	8.8667	-198.23	58.02
9	8.9	-196.21	57.57
9	8.9333	-194.18	57.345
9	8.9667	-191.93	57.12
9	9	-190.13	57.12
9	9.0333	-187.88	56.895
9	9.0667	-186.08	56.895
9	9.1	-184.28	56.895
9	9.1333	-182.03	56.67
9	9.1667	-180.23	56.445
9	9.2	-178.43	56.22
9	9.2333	-176.86	55.77
9	9.2667	-175.06	54.87
9	9.3	-173.98	54.692
9	9.3333	-172.49	54.178
9	9.3667	-171	53.745
9	9.4	-169.88	53.295
9	9.4333	-168.84	52.637
9	9.4667	-167.41	52.17
9	9.5	-166.5	51.495
9	9.5333	-165.6	50.82
9	9.5667	-164.48	49.92
9	9.6	-163.81	49.245
9	9.6333	-162.68	48.345
9	9.6667	-161.81	47.358
9	9.7	-160.88	46.545
9	9.7333	-159.98	46.095
9	9.7667	-159.08	44.969
9	9.8	-158.08	44.095
9	9.8333	-156.83	43.169
9	9.8667	-155.93	42.269
9	9.9	-154.8	41.594
9	9.9333	-153.68	40.469
9	9.9667	-152.78	40.019
9	10	-151.65	39.119
9	10.033	-150.3	38.669
9	10.067	-149.63	37.994
9	10.1	-148.5	37.319
9	10.133	-147.6	36.644
9	10.167	-146.7	36.194
9	10.2	-145.8	35.744
9	10.233	-145.13	35.519
9	10.267	-144.45	35.294
9	10.3	-144	34.844
9	10.333	-143.33	34.844
9	10.367	-142.65	34.844
9	10.4	-142.2	34.844
9	10.433	-141.75	34.394
9	10.467	-141.3	34.394
9	10.5	-140.85	34.394
9	10.533	-139.95	34.394
9	10.567	-139.28	34.394
9	10.6	-138.6	34.394
9	10.633	-138.15	34.394
9	10.667	-137.48	34.394
9	10.7	-136.8	34.394
9	10.733	-136.35	34.047
9	10.767	-135.45	34.169
9	10.8	-135	33.719
9	10.833	-134.33	33.719
9	10.867	-133.88	33.494
9	10.9	-133.2	32.819
9	10.933	-132.75	32.819
9	10.967	-132.3	32.369
9	11	-131.85	31.694
9	11.033	-131.75	30.767
9	11.067	-131.4	30.119
9	11.1	-130.95	29.669
9	11.133	-130.5	28.768
9	11.167	-130.05	27.869
9	11.2	-129.6	26.968
9	11.233	-129.15	26.518
9	11.267	-128.25	25.618
9	11.3	-127.8	24.943
9	11.333	-127.35	24.268
9	11.367	-126.45	23.818
9	11.4	-125.55	23.368
9	11.433	-125.1	22.693
9	11.467	-124.2	22.693
9	11.5	-123.53	22.243
9	11.533	-123.08	22.243
9	11.567	-122.4	22.018
9	11.6	-121.83	21.913
9	11.633	-121.31	22.219
9	11.667	-120.83	22.468
9	11.7	-120.38	22.468
9	11.733	-119.93	22.693
9	11.767	-119.48	22.693
9	11.8	-119.03	22.918
9	11.833	-118.58	22.918
9	11.867	-118.58	22.918
9	11.9	-117.9	22.918
9	11.933	-117.23	23.143
9	11.967	-116.78	23.143
9	12	-116.33	23.143
9	12.033	-115.43	22.918
9	12.067	-114.53	22.918
9	12.1	-114.08	22.693
9	12.133	-112.95	22.693
9	12.167	-112.05	22.018
9	12.2	-111.15	21.793
9	12.233	-110.25	21.343
9	12.267	-109.35	20.893
9	12.3	-108.45	20.218
9	12.333	-107.1	19.543
9	12.367	-106.2	19.093
9	12.4	-105.3	18.193
9	12.433	-104.06	17.63
9	12.467	-103.28	17.068
9	12.5	-101.93	16.393
9	12.533	-101.03	15.718
9	12.567	-100.13	15.268
9	12.6	-98.776	14.593
9	12.633	-97.867	14.069
9	12.667	-96.976	13.693
9	12.7	-96.044	13.156
9	12.733	-95.175	12.793
9	12.767	-94.253	12.5
9	12.8	-93.15	12.342
9	12.833	-92.25	11.893
9	12.867	-91.35	11.667
9	12.9	-90.45	11.667
9	12.933	-89.325	11.442
9	12.967	-88.2	11.442
9	13	-87.194	11.469
9	13.033	-86.4	11.893
9	13.067	-85.5	11.893
9	13.1	-84.375	11.667
9	13.133	-83.475	11.442
9	13.167	-82.125	11.442
9	13.2	-81.225	11.217
9	13.233	-79.874	10.992
9	13.267	-78.524	10.992
9	13.3	-77.624	10.542
9	13.333	-76.274	10.542
9	13.367	-74.992	9.8982
9	13.4	-74.024	9.6423
9	13.433	-72.899	9.1923
9	13.467	-71.549	8.5173
9	13.5	-70.424	7.8422
9	13.533	-69.299	7.3922
9	13.567	-68.174	6.2671
9	13.6	-66.824	5.5921
9	13.633	-65.609	4.962
9	13.667	-64.573	4.692
9	13.7	-63.223	3.7919
9	13.733	-62.098	3.3419
9	13.767	-61.198	3.3419
9	13.8	-59.692	2.6989
9	13.833	-58.723	2.8919
9	13.867	-57.307	2.4816
9	13.9	-56.113	2.3969
9	13.933	-54.852	2.5147
9	13.967	-53.773	2.8919
9	14	-52.333	2.9369
9	14.033	-51.298	3.3419
9	14.067	-49.542	3.4319
9	14.1	-48.373	3.7919
9	14.133	-46.797	3.5669
9	14.167	-45.447	3.5669
9	14.2	-44.097	3.3419
9	14.233	-42.747	3.1169
9	14.267	-41.397	2.6669
9	14.3	-40.047	2.2168
9	14.333	-38.697	1.7668
9	14.367	-37.797	1.0918
9	14.4	-36.342	0.5123
9	14.433	-35.547	-0.2583
9	14.467	-34.197	-0.93335
9	14.5	-33.297	-1.6084
9	14.533	-31.947	-2.5084
9	14.567	-31.046	-3.1835
9	14.6	-29.642	-4.1068
9	14.633	-28.481	-4.7136
9	14.667	-27.314	-5.3542
9	14.7	-26.321	-5.8837
9	14.733	-25.421	-6.1087
9	14.767	-23.984	-6.801
9	14.8	-22.766	-7.3688
9	14.833	-21.821	-7.6838
9	14.867	-20.464	-7.9948
9	14.9	-19.346	-8.3588
9	14.933	-17.726	-8.6738
9	14.967	-16.533	-8.6964
9	15	-14.75	-8.8348
9	15.033	-13.045	-8.5839
9	15.067	-11.223	-8.5163
9	15.1	-9.4451	-8.3588
9	15.133	-7.1208	-8.1255
9	15.167	-5.3948	-7.9088
9	15.2	-2.6946	-7.4588
9	15.233	-0.06194	-7.2563
9	15.267	2.5874	-6.9085
9	15.3	5.3224	-6.5958
9	15.333	7.742	-6.3271
9	15.367	10.176	-6.1987
9	15.4	12.381	-6.1087
9	15.433	15.133	-6.074
9	15.467	17.734	-6.0751
9	15.5	20.032	-6.1087
9	15.533	22.561	-6.1698
9	15.567	25.17	-6.4601
9	15.6	27.843	-6.8361
9	15.633	30.253	-7.2597
9	15.667	33.027	-7.7608
9	15.7	35.726	-8.1571
9	15.733	38.685	-8.7414
9	15.767	41.65	-9.0933
9	15.8	44.333	-9.7089
9	15.833	47.483	-9.7089
9	15.867	50.521	-9.5964
9	15.9	53.586	-9.5898
9	15.933	56.447	-9.5747
9	15.967	59.302	-9.533
9	16	62.165	-9.471
9	16.033	65.032	-9.361
9	16.067	67.887	-9.1456
9	16.1	70.588	-8.8304
10	5.2667	-426.98	96.217
10	5.3	-424.81	96.162
10	5.3333	-422.55	96.022
10	5.3667	-420.21	95.769
10	5.4	-417.84	95.375
10	5.4333	-415.5	94.816
10	5.4667	-413.16	94.091
10	5.5	-410.74	93.384
10	5.5333	-408.43	92.53
10	5.5667	-406.2	91.976
10	5.6	-404.17	91.152
10	5.6333	-401.73	90.653
10	5.6667	-399.8	89.674
10	5.7	-397.7	89.188
10	5.7333	-395.54	88.751
10	5.7667	-393.06	88.318
10	5.8	-390.74	87.582
10	5.8333	-388.39	86.903
10	5.8667	-385.52	86.564
10	5.9	-382.96	86.068
10	5.9333	-380.17	85.561
10	5.9667	-377.38	85.293
10	6	-375.02	84.749
10	6.0333	-372.06	84.439
10	6.0667	-369.46	83.951
10	6.1	-366.93	83.379
10	6.1333	-364.54	82.746
10	6.1667	-362.16	82.047
10	6.2	-359.55	81.499
10	6.2333	-357.11	80.852
10	6.2667	-354.46	80.611
10	6.3	-351.61	80.173
10	6.3333	-349.15	79.116
10	6.3667	-346.12	78.45
10	6.4	-343.57	77.461
10	6.4333	-341.33	76.561
10	6.4667	-338.89	75.401
10	6.5	-336.5	74.261
10	6.5333	-334.01	73.764
10	6.5667	-331.77	72.677
10	6.6	-329.2	72.397
10	6.6333	-326.73	71.243
10	6.6667	-323.97	70.787
10	6.7	-321.19	70.068
10	6.7333	-318.3	69.479
10	6.7667	-315.43	68.769
10	6.8	-312.67	68.622
10	6.8333	-310.03	68.14
10	6.8667	-307.56	67.842
10	6.9	-304.63	67.69
10	6.9333	-302.03	67.431
10	6.9667	-299.37	66.296
10	7	-296.83	65.806
10	7.0333	-293.86	64.546
10	7.0667	-291.39	63.871
10	7.1	-289.2	63.919
10	7.1333	-285.99	62.521
10	7.1667	-283.66	62.095
10	7.2	-280.81	60.495
10	7.2333	-278.11	59.596
10	7.2667	-275.41	58.47
10	7.3	-273.16	57.345
10	7.3333	-270.91	56.22
10	7.3667	-268.89	55.095
10	7.4	-266.64	54.42
10	7.4333	-264.26	53.484
10	7.4667	-262.59	53.295
10	7.5	-259.89	52.395
10	7.5333	-257.64	52.17
10	7.5667	-255.39	51.72
10	7.6	-253.36	51.045
10	7.6333	-251.11	50.595
10	7.6667	-248.86	50.145
10	7.7	-246.61	50.145
10	7.7333	-244.36	49.695
10	7.7667	-242.06	49.413
10	7.8	-240.53	49.245
10	7.8333	-238.73	48.795
10	7.8667	-236.71	48.12
10	7.9	-234.68	47.445
10	7.9333	-232.88	47.22
10	7.9667	-231.08	46.545
10	8	-229.06	46.095
10	8.0333	-226.63	45.069
10	8.0667	-224.78	44.52
10	8.1	-223.21	43.394
10	8.1333	-220.96	42.494
10	8.1667	-219.16	41.144
10	8.2	-217.36	40.244
10	8.2333	-215.56	39.119
10	8.2667	-213.33	37.935
10	8.3	-211.39	37.061
10	8.3333	-209.93	36.419
10	8.3667	-207.15	35.426
10	8.4	-205.88	35.069
10	8.4333	-203.22	34.139
10	8.4667	-202.06	33.719
10	8.5	-199.41	32.806
10	8.5333	-196.99	33.831
10	8.5667	-196.66	32.144
10	8.6	-194.63	31.694
10	8.6333	-192.83	31.019
10	8.6667	-189.77	30.749
10	8.7	-189.01	29.894
10	8.7333	-186.66	28.892
10	8.7667	-184.71	28.251
10	8.8	-182.95	27.486
10	8.8333	-180.91	28.093
10	8.8667	-179.24	25.798
10	8.9	-177.62	24.723
10	8.9333	-176.08	23.868
10	8.9667	-173.75	23.053
10	9	-172.11	21.951
10	9.0333	-171	21.118
10	9.0667	-168.62	20.038
10	9.1	-167.07	19.007
10	9.1333	-165.34	18.508
10	9.1667	-163.59	18.007
10	9.2	-162.18	17.242
10	9.2333	-160.21	18.418
10	9.2667	-159.26	16.421
10	9.3	-157.23	16.528
10	9.3333	-155.87	15.819
10	9.3667	-154.45	15.716
10	9.4	-152.78	16.843
10	9.4333	-151.41	15.322
10	9.4667	-150.07	15.059
10	9.5	-148.71	14.966
10	9.5333	-147.06	14.773
10	9.5667	-145.55	14.196
10	9.6	-143.98	13.85
10	9.6333	-142.34	13.422
10	9.6667	-140.78	12.833
10	9.7	-139.19	12.297
10	9.7333	-137.64	11.69
10	9.7667	-136.03	10.901
10	9.8	-134.33	10.092
10	9.8333	-132.42	9.6735
10	9.8667	-131.11	8.0897
10	9.9	-129.44	7.4475
10	9.9333	-128	6.6395
10	9.9667	-126.66	5.5246
10	10	-125.04	4.9869
10	10.033	-123.48	4.332
10	10.067	-121.82	3.8523
10	10.1	-120.09	3.6062
10	10.133	-118.56	3.1508
10	10.167	-117.05	2.8734
10	10.2	-115.54	2.5544
10	10.233	-113.96	2.3294
10	10.267	-112.2	2.2479
10	10.3	-110.48	1.9918
10	10.333	-109.16	1.6194
10	10.367	-107.87	1.3618
10	10.4	-106.28	1.2482
10	10.433	-104.66	0.9654
10	10.467	-103.24	0.65727
10	10.5	-101.77	0.35148
10	10.533	-100.33	-0.072074
10	10.567	-98.925	-0.50529
10	10.6	-97.577	-0.84479
10	10.633	-96.331	-1.6762
10	10.667	-94.937	-2.2515
10	10.7	-93.548	-2.9496
10	10.733	-92.132	-3.7584
10	10.767	-90.585	-4.4886
10	10.8	-89.01	-5.3887
10	10.833	-87.441	-6.1596
10	10.867	-85.815	-6.6037
[truncated: 12,002 more rows]
