# Supplementary material for: A system for efficient egress scheduling during mass events and small-scale experimental demonstration
Source: R Soc Open Sci. 2020 Dec 9;7(12):201465. doi: 10.1098/rsos.201465 (PMC7813256; doi:10.1098/rsos.201465)
Supplement: Experimental data [file rsos201465supp5.zip › experimental_data/data/Asymmetric09.csv]

ped. #	time (s)	x (cm)	y (cm)
1	1.5	-427.65	-204.84
1	1.5333	-424.03	-203.62
1	1.5667	-420.19	-202.47
1	1.6	-416.19	-201.55
1	1.6333	-412.13	-200.89
1	1.6667	-408.36	-200.5
1	1.7	-404.43	-200.57
1	1.7333	-400.62	-200.14
1	1.7667	-396.74	-199.73
1	1.8	-393	-198.86
1	1.8333	-390.11	-198.06
1	1.8667	-386.49	-197.15
1	1.9	-382.77	-196.14
1	1.9333	-378.61	-194.84
1	1.9667	-374.2	-192.83
1	2	-370.16	-191.69
1	2.0333	-366.04	-189.84
1	2.0667	-361.78	-187.63
1	2.1	-357.99	-185.67
1	2.1333	-353.04	-182.52
1	2.1667	-351.21	-181.88
1	2.2	-345.64	-178.84
1	2.2333	-344.2	-178.39
1	2.2667	-339.32	-176.22
1	2.3	-335.49	-175.54
1	2.3333	-331.67	-174.42
1	2.3667	-327.39	-173.29
1	2.4	-323.34	-171.94
1	2.4333	-318.84	-170.37
1	2.4667	-314.34	-168.57
1	2.5	-309.61	-166.77
1	2.5333	-304.89	-165.42
1	2.5667	-299.24	-164.9
1	2.6	-296.34	-162.94
1	2.6333	-290.78	-162.92
1	2.6667	-289.36	-162.27
1	2.7	-282.8	-160.24
1	2.7333	-280.14	-157.54
1	2.7667	-276.76	-155.74
1	2.8	-272.25	-154.35
1	2.8333	-269.56	-152.14
1	2.8667	-266.19	-150.12
1	2.9	-261.91	-148.32
1	2.9333	-258.09	-145.84
1	2.9667	-254.03	-143.37
1	3	-250.66	-140.89
1	3.0333	-247.28	-137.97
1	3.0667	-243.91	-135.27
1	3.1	-240.76	-132.79
1	3.1333	-236.93	-130.99
1	3.1667	-233.56	-128.97
1	3.2	-229.73	-127.17
1	3.2333	-225.21	-125.84
1	3.2667	-221.63	-124.02
1	3.3	-217.81	-121.77
1	3.3333	-213.76	-119.97
1	3.3667	-209.71	-117.94
1	3.4	-205.21	-115.92
1	3.4333	-201.16	-114.34
1	3.4667	-195.8	-113.22
1	3.5	-191.57	-111.4
1	3.5333	-187.76	-109.68
1	3.5667	-184.28	-107.81
1	3.6	-180.23	-105.56
1	3.6333	-176.63	-103.31
1	3.6667	-173.25	-101.06
1	3.7	-169.88	-98.814
1	3.7333	-166.5	-96.564
1	3.7667	-162.71	-94.493
1	3.8	-159.27	-92.116
1	3.8333	-156.38	-88.914
1	3.8667	-152.52	-86.218
1	3.9	-149.25	-83.264
1	3.9333	-146.14	-80.026
1	3.9667	-143.33	-76.763
1	4	-140.18	-73.613
1	4.0333	-136.58	-70.913
1	4.0667	-132.75	-68.663
1	4.1	-128.43	-66.672
1	4.1333	-124.49	-64.877
1	4.1667	-120.9	-62.575
1	4.2	-117.05	-60.372
1	4.2333	-113.44	-58.182
1	4.2667	-109.54	-55.895
1	4.3	-105.86	-53.56
1	4.3333	-102.6	-51.111
1	4.3667	-97.772	-49.366
1	4.4	-93.455	-47.604
1	4.4333	-89.143	-45.703
1	4.4667	-85.171	-43.741
1	4.5	-81.145	-41.793
1	4.5333	-77.422	-39.703
1	4.5667	-74.249	-37.161
1	4.6	-70.874	-35.361
1	4.6333	-67.332	-33.373
1	4.6667	-64.19	-31.575
1	4.7	-61.423	-29.735
1	4.7333	-57.529	-27.85
1	4.7667	-54.192	-25.916
1	4.8	-50.702	-23.753
1	4.8333	-47.247	-21.635
1	4.8667	-44.097	-19.16
1	4.9	-39.552	-16.774
1	4.9333	-35.457	-14.614
1	4.9667	-30.96	-12.779
1	5	-26.212	-11.237
1	5.0333	-21.2	-10.182
1	5.0667	-17.096	-9.2589
1	5.1	-12.595	-8.5838
1	5.1333	-7.3568	-8.1248
1	5.1667	-3.8197	-7.4588
1	5.2	0.95873	-6.5637
1	5.2333	5.1809	-6.1087
1	5.2667	9.6812	-5.6587
1	5.3	14.181	-5.2086
1	5.3333	19.244	-5.0961
1	5.3667	23.407	-4.9836
1	5.4	28.132	-4.7586
1	5.4333	33.87	-3.746
1	5.4667	38.258	-3.1835
1	5.5	42.758	-2.7335
1	5.5333	47.484	-2.2835
1	5.5667	51.309	-1.8334
1	5.6	55.393	-1.4042
1	5.6333	59.461	-0.91217
1	5.6667	63.473	-0.30492
1	5.7	67.629	0.40605
1	5.7333	71.941	1.1987
2	1.5333	-427.63	-61.587
2	1.5667	-425.36	-61.986
2	1.6	-422.91	-62.205
2	1.6333	-420.24	-62.362
2	1.6667	-417.34	-62.367
2	1.7	-414.19	-62.298
2	1.7333	-410.87	-62.137
2	1.7667	-407.27	-61.912
2	1.8	-403.56	-61.318
2	1.8333	-400.07	-60.787
2	1.8667	-396.92	-59.887
2	1.9	-393.54	-58.987
2	1.9333	-390.25	-57.885
2	1.9667	-386.7	-57.457
2	2	-383.95	-56.777
2	2.0333	-381.05	-56.729
2	2.0667	-378.24	-56.737
2	2.1	-375.77	-56.512
2	2.1333	-372.98	-56.319
2	2.1667	-370.02	-55.887
2	2.2	-366.66	-55.443
2	2.2333	-363.17	-55.162
2	2.2667	-359.79	-54.712
2	2.3	-355.97	-54.262
2	2.3333	-351.92	-53.812
2	2.3667	-348.32	-54.037
2	2.4	-344.45	-54.352
2	2.4333	-341.34	-54.262
2	2.4667	-337.97	-54.487
2	2.5	-334.37	-54.262
2	2.5333	-330.99	-53.812
2	2.5667	-327.41	-53.421
2	2.6	-324.35	-52.799
2	2.6333	-321.09	-52.012
2	2.6667	-317.59	-50.817
2	2.7	-314.15	-49.777
2	2.7333	-310.85	-48.749
2	2.7667	-307.02	-47.581
2	2.8	-303.4	-46.116
2	2.8333	-300.05	-44.924
2	2.8667	-296.32	-43.322
2	2.9	-292.78	-41.526
2	2.9333	-289.54	-39.67
2	2.9667	-286.21	-37.611
2	3	-282.58	-35.984
2	3.0333	-279.1	-34.28
2	3.0667	-275.43	-32.953
2	3.1	-271.89	-31.982
2	3.1333	-268.44	-31.085
2	3.1667	-264.95	-30.523
2	3.2	-261.33	-29.465
2	3.2333	-257.75	-28.723
2	3.2667	-253.91	-27.898
2	3.3	-250.32	-27.148
2	3.3333	-246.31	-26.554
2	3.3667	-242.45	-26.023
2	3.4	-238.6	-25.64
2	3.4333	-234.68	-25.5
2	3.4667	-230.86	-25.46
2	3.5	-227.12	-25.19
2	3.5333	-223.56	-24.95
2	3.5667	-220.17	-24.447
2	3.6	-216.64	-23.795
2	3.6333	-213.65	-22.872
2	3.6667	-210.5	-22.197
2	3.7	-207.23	-21.41
2	3.7333	-204.19	-20.847
2	3.7667	-200.82	-20.172
2	3.8	-197.44	-19.497
2	3.8333	-194.41	-18.709
2	3.8667	-191.03	-17.809
2	3.9	-187.66	-17.134
2	3.9333	-184.17	-15.672
2	3.9667	-180.57	-14.547
2	4	-177.08	-13.084
2	4.0333	-173.37	-11.847
2	4.0667	-169.66	-10.834
2	4.1	-166.39	-9.5964
2	4.1333	-163.1	-8.8308
2	4.1667	-159.99	-8.0708
2	4.2	-157.17	-7.3463
2	4.2333	-154.02	-6.4462
2	4.2667	-150.98	-5.8343
2	4.3	-147.84	-5.1456
2	4.3333	-144.87	-4.4816
2	4.3667	-141.79	-3.7466
2	4.4	-138.6	-3.4085
2	4.4333	-135.52	-2.9675
2	4.4667	-132.26	-2.5985
2	4.5	-128.82	-2.3683
2	4.5333	-125.34	-2.1969
2	4.5667	-121.72	-2.1506
2	4.6	-118.43	-1.8688
2	4.6333	-114.99	-1.2352
2	4.6667	-111.78	-0.74291
2	4.7	-108.5	-0.1233
2	4.7333	-105.08	0.86679
2	4.7667	-101.86	1.9462
2	4.8	-98.754	2.5716
2	4.8333	-95.716	3.3869
2	4.8667	-92.351	4.2351
2	4.9	-88.965	5.322
2	4.9333	-86.04	5.862
2	4.9667	-82.443	7.1068
2	5	-79.087	7.9547
2	5.0333	-75.824	8.9673
2	5.0667	-72.224	10.092
2	5.1	-69.429	10.475
2	5.1333	-65.811	11.78
2	5.1667	-62.892	12.091
2	5.2	-59.848	12.568
2	5.2333	-57.148	12.568
2	5.2667	-54.718	12.027
2	5.3	-51.86	12.68
2	5.3333	-49.498	12.342
2	5.3667	-46.572	12.568
2	5.4	-44.64	11.813
2	5.4333	-42.263	11.494
2	5.4667	-39.484	11.555
2	5.5	-36.897	10.992
2	5.5333	-34.474	9.902
2	5.5667	-31.496	9.4173
2	5.6	-28.848	8.3269
2	5.6333	-25.799	7.5632
2	5.6667	-22.608	6.8296
2	5.7	-19.458	5.9296
2	5.7333	-16.533	5.0295
2	5.7667	-13.495	4.467
2	5.8	-10.345	4.0169
2	5.8333	-7.3074	3.9044
2	5.8667	-4.4947	3.792
2	5.9	-1.457	3.6794
2	5.9333	1.0911	3.2416
2	5.9667	3.8654	2.9438
2	6	6.981	3.1169
2	6.0333	9.5687	3.0044
2	6.0667	12.226	2.5457
2	6.1	15.419	3.0044
2	6.1333	18.344	3.2294
2	6.1667	21.681	3.4784
2	6.2	24.645	3.6794
2	6.2333	28.236	3.4977
2	6.2667	32.183	4.917
2	6.3	35.783	4.692
2	6.3333	37.808	4.692
2	6.3667	40.846	5.0295
2	6.4	43.546	5.0295
2	6.4333	46.383	4.7711
2	6.4667	49.599	5.8621
2	6.5	51.984	5.142
2	6.5333	54.743	5.1919
2	6.5667	57.503	5.1666
2	6.6	60.293	5.0577
2	6.6333	63.162	4.8271
2	6.6667	66.067	4.4211
2	6.7	69.167	3.8797
2	6.7333	72.513	3.1157
3	1.6667	-426.39	-164.5
3	1.7	-424.08	-164.59
3	1.7333	-421.58	-164.49
3	1.7667	-419.14	-164.21
3	1.8	-416.76	-163.82
3	1.8333	-414.47	-163.35
3	1.8667	-412.21	-162.84
3	1.9	-409.93	-162.28
3	1.9333	-407.72	-160.69
3	1.9667	-405.4	-159.56
3	2	-402.29	-158.66
3	2.0333	-399.17	-157.54
3	2.0667	-395.79	-156.19
3	2.1	-392.12	-155.48
3	2.1333	-389.49	-153.27
3	2.1667	-386.34	-151.92
3	2.2	-383.42	-150.57
3	2.2333	-380.49	-149.22
3	2.2667	-377.12	-147.87
3	2.3	-374.19	-146.97
3	2.3333	-371.39	-145.77
3	2.3667	-368.34	-144.94
3	2.4	-365.87	-144.72
3	2.4333	-363.17	-144.27
3	2.4667	-360.47	-143.82
3	2.5	-357.43	-144.16
3	2.5333	-354.78	-143.89
3	2.5667	-352.21	-143.2
3	2.6	-349.49	-142.56
3	2.6333	-346.97	-140.67
3	2.6667	-343.46	-140.4
3	2.7	-340.31	-138.91
3	2.7333	-336.93	-138.15
3	2.7667	-334.14	-136.39
3	2.8	-330.27	-136.3
3	2.8333	-326.76	-135.81
3	2.8667	-323.25	-135.31
3	2.9	-319.74	-135.04
3	2.9333	-316.05	-134.86
3	2.9667	-312.72	-134.5
3	3	-309.43	-133.78
3	3.0333	-306.19	-132.93
3	3.0667	-303.2	-131.26
3	3.1	-300.5	-130.04
3	3.1333	-297.49	-128.4
3	3.1667	-294.75	-127.12
3	3.2	-292.06	-125.37
3	3.2333	-289.14	-124.02
3	3.2667	-285.99	-122.44
3	3.3	-282.39	-120.87
3	3.3333	-279.24	-119.52
3	3.3667	-276.09	-117.72
3	3.4	-272.94	-115.92
3	3.4333	-269.79	-114.11
3	3.4667	-266.41	-112.54
3	3.5	-263.32	-110.69
3	3.5333	-260.34	-109.17
3	3.5667	-257.19	-107.36
3	3.6	-254.03	-106.02
3	3.6333	-250.29	-104.53
3	3.6667	-247.24	-103.57
3	3.7	-244.03	-102.88
3	3.7333	-241.21	-102.19
3	3.7667	-238.51	-101.52
3	3.8	-235.81	-100.84
3	3.8333	-233.21	-99.837
3	3.8667	-230.63	-98.814
3	3.9	-227.71	-97.464
3	3.9333	-224.78	-95.889
3	3.9667	-221.63	-94.089
3	4	-218.48	-92.289
3	4.0333	-215.33	-90.714
3	4.0667	-211.73	-89.364
3	4.1	-208.13	-88.014
3	4.1333	-204.76	-86.664
3	4.1667	-201.16	-85.764
3	4.2	-197.33	-84.414
3	4.2333	-193.96	-83.514
3	4.2667	-190.58	-82.163
3	4.3	-187.38	-80.623
3	4.3333	-184.63	-79.147
3	4.3667	-181.81	-77.663
3	4.4	-179.11	-75.863
3	4.4333	-176.18	-74.288
3	4.4667	-173.48	-72.713
3	4.5	-171	-71.138
3	4.5333	-168.08	-69.338
3	4.5667	-165.38	-67.988
3	4.6	-162.68	-66.188
3	4.6333	-159.98	-64.387
3	4.6667	-157.12	-62.222
3	4.7	-154.13	-59.887
3	4.7333	-151.2	-58.087
3	4.7667	-148.28	-55.837
3	4.8	-145.13	-53.587
3	4.8333	-142.07	-51.641
3	4.8667	-138.94	-49.649
3	4.9	-135.84	-47.922
3	4.9333	-132.75	-46.836
3	4.9667	-130.05	-45.711
3	5	-127.13	-44.811
3	5.0333	-124.43	-43.911
3	5.0667	-121.73	-43.011
3	5.1	-118.8	-42.336
3	5.1333	-116.33	-40.986
3	5.1667	-113.63	-40.086
3	5.2	-111.15	-38.736
3	5.2333	-108.23	-37.611
3	5.2667	-105.64	-36.373
3	5.3	-103.05	-35.586
3	5.3333	-100.13	-34.461
3	5.3667	-97.516	-33.065
3	5.4	-94.275	-32.21
3	5.4333	-91.125	-31.535
3	5.4667	-87.516	-30.522
3	5.5	-84.375	-29.285
3	5.5333	-81	-28.16
3	5.5667	-77.354	-27.35
3	5.6	-74.249	-25.91
3	5.6333	-71.324	-24.56
3	5.6667	-68.624	-23.435
3	5.7	-66.149	-22.76
3	5.7333	-63.561	-21.072
3	5.7667	-61.198	-20.51
3	5.8	-58.948	-19.61
3	5.8333	-56.248	-18.709
3	5.8667	-54.223	-18.259
3	5.9	-51.973	-17.809
3	5.9333	-49.723	-16.909
3	5.9667	-47.832	-16.054
3	6	-45.717	-15.469
3	6.0333	-43.872	-15.109
3	6.0667	-42.072	-14.209
3	6.1	-40.159	-13.197
3	6.1333	-38.022	-13.309
3	6.1667	-35.659	-12.297
3	6.2	-33.297	-11.959
3	6.2333	-31.159	-11.847
3	6.2667	-28.571	-12.184
3	6.3	-26.546	-11.959
3	6.3333	-24.521	-11.284
3	6.3667	-22.496	-11.059
3	6.4	-20.426	-10.924
3	6.4333	-18.221	-11.284
3	6.4667	-16.195	-11.059
3	6.5	-13.81	-10.429
3	6.5333	-11.47	-10.834
3	6.5667	-8.8825	-9.8214
3	6.6	-6.1598	-9.5289
3	6.6333	-3.8196	-9.2589
3	6.6667	-1.1195	-8.8089
3	6.7	1.4682	-8.4713
3	6.7333	4.5058	-8.8088
3	6.7667	6.981	-7.9088
3	6.8	9.4561	-8.1338
3	6.8333	11.931	-7.9088
3	6.8667	14.406	-7.2337
3	6.9	16.657	-6.5587
3	6.9333	19.132	-6.1087
3	6.9667	21.607	-5.6586
3	7	24.307	-5.2086
3	7.0333	26.692	-4.3536
3	7.0667	29.482	-4.7586
3	7.1	32.048	-4.5786
3	7.1333	34.478	-4.4436
3	7.1667	36.683	-4.7586
3	7.2	39.113	-3.9936
3	7.2333	41.363	-3.7686
3	7.2667	44.264	-3.9624
3	7.3	46.584	-3.4085
3	7.3333	48.557	-3.2181
3	7.3667	51.309	-3.8585
3	7.4	53.784	-4.0835
3	7.4333	56.362	-4.3483
3	7.4667	59.149	-4.6693
3	7.5	62.149	-5.0014
3	7.5333	65.275	-5.2869
3	7.5667	68.431	-5.4077
3	7.6	71.599	-5.3714
4	1.6333	-428.02	-278.65
4	1.6667	-424.85	-277.65
4	1.7	-421.8	-276.71
4	1.7333	-418.9	-275.79
4	1.7667	-416.13	-274.97
4	1.8	-413.47	-274.12
4	1.8333	-410.91	-273.28
4	1.8667	-408.3	-272.37
4	1.9	-405.71	-271.53
4	1.9333	-402.91	-270.44
4	1.9667	-400.27	-270.08
4	2	-397.41	-269.46
4	2.0333	-394.19	-268.73
4	2.0667	-391.11	-267.89
4	2.1	-387.67	-266.76
4	2.1333	-384.37	-265.55
4	2.1667	-380.79	-264.17
4	2.2	-376.99	-262.66
4	2.2333	-373.02	-261.08
4	2.2667	-369.01	-259.58
4	2.3	-365.28	-258.03
4	2.3333	-361.41	-257.13
4	2.3667	-357.82	-256.1
4	2.4	-354.26	-255.52
4	2.4333	-350.88	-254.97
4	2.4667	-347.67	-254.44
4	2.5	-344.69	-253.91
4	2.5333	-341.78	-253.17
4	2.5667	-338.78	-252.49
4	2.6	-335.91	-251.34
4	2.6333	-332.74	-250.17
4	2.6667	-329.77	-248.66
4	2.7	-326.52	-247.02
4	2.7333	-323.56	-244.94
4	2.7667	-320.11	-242.85
4	2.8	-316.7	-240.59
4	2.8333	-311.75	-238.89
4	2.8667	-309.88	-235.83
4	2.9	-306.54	-233.56
4	2.9333	-303.36	-231.11
4	2.9667	-300.27	-228.73
4	3	-297.51	-226.75
4	3.0333	-294.61	-224.54
4	3.0667	-292.13	-222.69
4	3.1	-289.69	-220.75
4	3.1333	-286.93	-219.16
4	3.1667	-284.17	-217.68
4	3.2	-281.2	-216.15
4	3.2333	-278.23	-214.63
4	3.2667	-275.04	-213.08
4	3.3	-270.91	-211.55
4	3.3333	-268.46	-209.21
4	3.3667	-265.27	-206.97
4	3.4	-261.12	-204.91
4	3.4333	-257.97	-202.43
4	3.4667	-254.49	-200.07
4	3.5	-251.11	-198.05
4	3.5333	-247.85	-195.68
4	3.5667	-244.36	-194
4	3.6	-241.32	-192.53
4	3.6333	-238.17	-190.96
4	3.6667	-235.02	-189.38
4	3.7	-232.02	-188.04
4	3.7333	-229.51	-186.34
4	3.7667	-226.98	-184.22
4	3.8	-224.33	-182.52
4	3.8333	-221.75	-180.38
4	3.8667	-219.05	-178.13
4	3.9	-214.29	-176.18
4	3.9333	-211.67	-173.89
4	3.9667	-209.17	-171.54
4	4	-206.24	-168.93
4	4.0333	-205.54	-165.98
4	4.0667	-202.84	-163.51
4	4.1	-197.99	-161.13
4	4.1333	-197.78	-158.22
4	4.1667	-193.21	-156.37
4	4.2	-190.89	-153.89
4	4.2333	-188.47	-151.65
4	4.2667	-186.85	-149.85
4	4.3	-186.08	-147.42
4	4.3333	-183.49	-145.28
4	4.3667	-179.08	-143.67
4	4.4	-176.45	-141.74
4	4.4333	-174.06	-139.81
4	4.4667	-170.87	-137.6
4	4.5	-168.36	-135.53
4	4.5333	-165.64	-133.26
4	4.5667	-162.79	-130.88
4	4.6	-160.07	-128.56
4	4.6333	-157.59	-126.44
4	4.6667	-154.67	-124.2
4	4.7	-151.73	-122.13
4	4.7333	-149.25	-120.39
4	4.7667	-146.36	-118.55
4	4.8	-143.59	-117.06
4	4.8333	-141.07	-115.66
4	4.8667	-138.52	-114.02
4	4.9	-136.12	-112.49
4	4.9333	-133.75	-110.88
4	4.9667	-131.55	-109.35
4	5	-129.26	-107.53
4	5.0333	-127.18	-105.73
4	5.0667	-124.86	-103.67
4	5.1	-122.68	-101.73
4	5.1333	-120.5	-99.59
4	5.1667	-118.49	-97.829
4	5.2	-116.28	-95.673
4	5.2333	-114.29	-93.821
4	5.2667	-112.5	-91.389
4	5.3	-110.42	-89.674
4	5.3333	-108.68	-87.766
4	5.3667	-107.1	-85.089
4	5.4	-105.25	-83.846
4	5.4333	-103.73	-81.488
4	5.4667	-101.83	-80.112
4	5.5	-100.3	-78.235
4	5.5333	-98.683	-76.618
4	5.5667	-96.949	-74.857
4	5.6	-95.4	-72.713
4	5.6333	-93.791	-71.415
4	5.6667	-92.129	-69.508
4	5.7	-90.9	-67.537
4	5.7333	-89.479	-66.131
4	5.7667	-88.425	-64.162
4	5.8	-86.936	-62.795
4	5.8333	-85.777	-61.047
4	5.8667	-84.6	-59.212
4	5.9	-83.367	-58.006
4	5.9333	-82.109	-56.551
4	5.9667	-80.785	-55.245
4	6	-79.65	-53.812
4	6.0333	-78.299	-52.462
4	6.0667	-77.174	-51.337
4	6.1	-75.824	-50.212
4	6.1333	-74.221	-49.35
4	6.1667	-72.674	-47.961
4	6.2	-71.099	-47.061
4	6.2333	-69.524	-45.936
4	6.2667	-67.949	-44.811
4	6.3	-66.149	-43.911
4	6.3333	-64.573	-42.786
4	6.3667	-63.223	-41.661
4	6.4	-61.873	-40.761
4	6.4333	-60.523	-39.861
4	6.4667	-59.173	-38.961
4	6.5	-58.273	-38.061
4	6.5333	-56.923	-37.161
4	6.5667	-56.023	-36.486
4	6.6	-54.898	-35.586
4	6.6333	-53.998	-34.685
4	6.6667	-53.098	-33.785
4	6.7	-52.198	-33.11
4	6.7333	-51.298	-32.21
4	6.7667	-50.623	-31.535
4	6.8	-49.723	-30.86
4	6.8333	-48.822	-30.185
4	6.8667	-47.922	-29.735
4	6.9	-47.022	-29.06
4	6.9333	-46.122	-28.61
4	6.9667	-44.997	-27.935
4	7	-44.097	-27.71
4	7.0333	-43.065	-27.181
4	7.0667	-42.059	-26.757
4	7.1	-40.947	-26.36
4	7.1333	-40.047	-25.91
4	7.1667	-38.922	-25.91
4	7.2	-37.842	-25.775
4	7.2333	-36.627	-25.595
4	7.2667	-35.479	-25.482
4	7.3	-34.184	-25.303
4	7.3333	-33.072	-25.01
4	7.3667	-31.744	-24.852
4	7.4	-30.349	-24.492
4	7.4333	-29.179	-24.132
4	7.4667	-27.829	-23.682
4	7.5	-26.456	-23.03
4	7.5333	-25.016	-22.625
4	7.5667	-23.486	-22.13
4	7.6	-21.978	-21.657
4	7.6333	-20.538	-21.162
4	7.6667	-19.121	-20.06
4	7.7	-17.433	-19.947
4	7.7333	-15.936	-19.558
4	7.7667	-14.845	-18.934
4	7.8	-12.933	-18.597
4	7.8333	-11.47	-18.034
4	7.8667	-9.6701	-17.359
4	7.9	-8.095	-17.134
4	7.9333	-6.2948	-17.359
4	7.9667	-4.4947	-16.459
4	8	-2.5821	-17.022
4	8.0333	-0.55693	-16.797
4	8.0667	1.5682	-16.471
4	8.1	3.6058	-16.009
4	8.1333	6.0145	-15.954
4	8.1667	7.729	-16.021
4	8.2	9.6812	-15.784
4	8.2333	11.256	-15.559
4	8.2667	13.281	-15.559
4	8.3	15.082	-15.334
4	8.3333	17.107	-15.559
4	8.3667	18.907	-14.884
4	8.4	21.157	-14.884
4	8.4333	23.092	-14.929
4	8.4667	25.114	-14.805
4	8.5	27.367	-14.704
4	8.5333	29.482	-14.209
4	8.5667	31.733	-14.209
4	8.6	34.267	-14.56
4	8.6333	36.683	-13.534
4	8.6667	39.158	-13.759
4	8.7	41.408	-13.984
4	8.7333	43.582	-13.78
4	8.7667	45.684	-13.084
4	8.8	47.596	-12.747
4	8.8333	49.959	-12.409
4	8.8667	52.096	-12.072
4	8.9	54.517	-11.74
4	8.9333	56.959	-11.492
4	8.9667	59.477	-11.304
4	9	62.07	-11.178
4	9.0333	64.665	-11.074
4	9.0667	67.176	-11.009
4	9.1	69.68	-10.927
4	9.1333	72.095	-10.816
5	2.1333	-427.87	-97.139
5	2.1667	-424.94	-96.871
5	2.2	-422.02	-96.724
5	2.2333	-419.18	-96.664
5	2.2667	-416.36	-96.711
5	2.3	-413.64	-96.831
5	2.3333	-411.06	-97.028
5	2.3667	-408.62	-97.239
5	2.4	-406.39	-98.676
5	2.4333	-404.34	-98.768
5	2.4667	-402.33	-98.877
5	2.5	-400.56	-98.926
5	2.5333	-398.66	-98.766
5	2.5667	-396.69	-97.014
5	2.6	-394.22	-96.564
5	2.6333	-392.08	-95.975
5	2.6667	-389.94	-95.439
5	2.7	-387.02	-94.539
5	2.7333	-384.54	-93.639
5	2.7667	-382.19	-94.078
5	2.8	-379.39	-92.824
5	2.8333	-376.89	-90.264
5	2.8667	-375.27	-90.162
5	2.9	-373.07	-87.339
5	2.9333	-371.77	-87.613
5	2.9667	-370.14	-84.639
5	3	-368.58	-84.772
5	3.0333	-366.99	-81.939
5	3.0667	-365.19	-82.163
5	3.1	-363.39	-79.688
5	3.1333	-361.82	-78.788
5	3.1667	-359.57	-77.663
5	3.2	-356.64	-76.763
5	3.2333	-353.94	-75.638
5	3.2667	-350.57	-74.513
5	3.3	-347.64	-73.388
5	3.3333	-344.72	-72.713
5	3.3667	-341.12	-71.813
5	3.4	-337.8	-70.969
5	3.4333	-334.82	-70.463
5	3.4667	-331.12	-70.061
5	3.5	-328.29	-70.013
5	3.5333	-325.37	-70.013
5	3.5667	-322.21	-69.563
5	3.6	-318.73	-70.8
5	3.6333	-316.24	-70.216
5	3.6667	-313.33	-69.675
5	3.7	-310.51	-67.537
5	3.7333	-307.83	-68.031
5	3.7667	-304.36	-66.156
5	3.8	-302.19	-64.387
5	3.8333	-299.26	-63.262
5	3.8667	-296.11	-61.687
5	3.9	-292.96	-60.337
5	3.9333	-289.81	-58.537
5	3.9667	-286.89	-56.512
5	4	-284.19	-54.487
5	4.0333	-281.49	-52.237
5	4.0667	-278.79	-50.212
5	4.1	-276.31	-47.736
5	4.1333	-273.91	-45.952
5	4.1667	-271.64	-44.032
5	4.2	-269.22	-42.294
5	4.2333	-266.93	-40.59
5	4.2667	-264.61	-39.636
5	4.3	-261.92	-37.872
5	4.3333	-259.48	-36.648
5	4.3667	-256.42	-35.44
5	4.4	-254.12	-34.384
5	4.4333	-251.47	-33.187
5	4.4667	-248.58	-32.107
5	4.5	-245.18	-31.218
5	4.5333	-242.24	-30.265
5	4.5667	-239.48	-29.325
5	4.6	-236.15	-29.848
5	4.6333	-233.33	-28.258
5	4.6667	-230.07	-27.982
5	4.7	-227.06	-27.552
5	4.7333	-224.09	-27.355
5	4.7667	-221.21	-27.124
5	4.8	-218.6	-26.798
5	4.8333	-215.72	-26.323
5	4.8667	-212.83	-25.804
5	4.9	-209.96	-25.116
5	4.9333	-207.42	-24.176
5	4.9667	-204.6	-23.412
5	5	-201.61	-22.535
5	5.0333	-199.21	-21.052
5	5.0667	-196.27	-19.812
5	5.1	-193.42	-18.439
5	5.1333	-190.58	-17.359
5	5.1667	-187.9	-15.402
5	5.2	-185	-14.074
5	5.2333	-182.26	-12.184
5	5.2667	-179.4	-10.443
5	5.3	-176.82	-8.5319
5	5.3333	-174.27	-6.8963
5	5.3667	-171.46	-5.4336
5	5.4	-168.75	-4.0836
5	5.4333	-166.28	-3.4085
5	5.4667	-163.42	-2.6848
5	5.5	-161.02	-1.4006
5	5.5333	-158.18	-1.1584
5	5.5667	-155.25	-0.70833
5	5.6	-153.12	-0.37084
5	5.6333	-149.85	-0.2583
5	5.6667	-147.38	-0.70833
5	5.7	-144.68	-0.93335
5	5.7333	-141.98	-1.3834
5	5.7667	-139.28	-2.0584
5	5.8	-137.07	-3.017
5	5.8333	-134.55	-3.1835
5	5.8667	-132.3	-3.8585
5	5.9	-130.05	-4.0835
5	5.9333	-127.8	-4.0835
5	5.9667	-125.55	-4.3086
5	6	-123.3	-3.8585
5	6.0333	-120.83	-3.4085
5	6.0667	-118.72	-3.3842
5	6.1	-116.47	-2.8926
5	6.1333	-114.08	-2.0584
5	6.1667	-112.28	-1.6084
5	6.2	-110.25	-0.70833
5	6.2333	-108.57	-0.31305
5	6.2667	-106.65	0.64175
5	6.3	-105.29	2.109
5	6.3333	-103.5	2.4419
5	6.3667	-101.93	2.8919
5	6.4	-100.71	4.0619
5	6.4333	-99.136	4.512
5	6.4667	-97.379	4.8084
5	6.5	-95.85	5.142
5	6.5333	-94.32	5.2321
5	6.5667	-92.61	5.412
5	6.6	-91.035	5.412
5	6.6333	-89.325	5.592
5	6.6667	-87.75	5.592
5	6.7	-86.31	5.412
5	6.7333	-84.735	5.187
5	6.7667	-83.43	4.827
5	6.8	-81.45	3.7919
5	6.8333	-81.171	3.7199
5	6.8667	-80.01	3.2969
5	6.9	-78.749	3.1169
5	6.9333	-77.867	2.5804
5	6.9667	-76.784	2.3161
5	7	-75.937	1.8793
5	7.0333	-74.024	1.9918
5	7.0667	-73.401	2.4073
5	7.1	-72.276	2.6323
5	7.1333	-71.436	2.7794
5	7.1667	-70.199	3.1169
5	7.2	-69.186	3.6794
5	7.2333	-67.496	4.5529
5	7.2667	-66.824	4.692
5	7.3	-65.266	5.8904
5	7.3333	-63.673	6.0421
5	7.3667	-63.087	7.4256
5	7.4	-61.848	8.4768
5	7.4333	-60.793	9.5073
5	7.4667	-59.173	9.6423
5	7.5	-59.173	10.767
5	7.5333	-57.598	11.893
5	7.5667	-56.113	12.748
5	7.6	-54.943	13.332
5	7.6333	-53.458	13.738
5	7.6667	-51.523	13.693
5	7.7	-50.533	14.413
5	7.7333	-49.002	14.503
5	7.7667	-47.472	14.368
5	7.8	-44.997	14.143
5	7.8333	-44.201	14.437
5	7.8667	-42.612	14.323
5	7.9	-40.497	13.693
5	7.9333	-39.732	13.738
5	7.9667	-38.157	13.288
5	8	-36.852	12.928
5	8.0333	-35.703	12.239
5	8.0667	-34.181	11.733
5	8.1	-32.968	11.287
5	8.1333	-31.652	10.889
5	8.1667	-30.177	10.653
5	8.2	-28.346	10.092
5	8.2333	-27.131	10.362
5	8.2667	-25.601	10.227
5	8.3	-24.19	10.066
5	8.3333	-22.451	10.227
5	8.3667	-20.246	9.6423
5	8.4	-18.872	10.263
5	8.4333	-17.096	10.317
5	8.4667	-15.34	10.632
5	8.5	-13.565	10.646
5	8.5333	-11.02	10.542
5	8.5667	-9.4451	10.992
5	8.6	-7.9345	11.021
5	8.6333	-6.2949	11.442
5	8.6667	-4.9448	11.893
5	8.7	-3.1446	12.342
5	8.7333	-1.3445	12.793
5	8.7667	0.45558	13.018
5	8.8	2.28	13.164
5	8.8333	4.2808	13.242
5	8.8667	6.531	13.693
5	8.9	8.634	13.078
5	8.9333	10.895	13.053
5	8.9667	13.03	12.922
5	9	15.082	12.793
5	9.0333	17.107	12.342
5	9.0667	18.76	11.728
5	9.1	20.482	11.217
5	9.1333	21.832	10.767
5	9.1667	23.61	10.16
5	9.2	25.432	9.6423
5	9.2333	26.917	9.8223
5	9.2667	29.257	9.1923
5	9.3	31.508	8.7423
5	9.3333	33.308	8.9673
5	9.3667	35.594	8.3798
5	9.4	37.808	8.7423
5	9.4333	39.904	8.5978
5	9.4667	41.633	8.9673
5	9.5	43.316	9.2301
5	9.5333	45.379	9.735
5	9.5667	47.258	10.542
5	9.6	49.284	11.217
5	9.6333	51.309	12.117
5	9.6667	53.477	12.894
5	9.7	55.669	13.668
5	9.7333	57.867	14.365
5	9.7667	60.121	15.009
5	9.8	62.42	15.605
5	9.8333	64.738	16.097
5	9.8667	67.097	16.499
5	9.9	69.469	16.798
5	9.9333	71.843	17.047
6	2.2667	-427.5	-272.72
6	2.3	-424.91	-270.13
6	2.3333	-422.35	-267.51
6	2.3667	-420.02	-265.15
6	2.4	-417.81	-263.06
6	2.4333	-415.75	-261.38
6	2.4667	-413.81	-260
6	2.5	-411.77	-258.8
6	2.5333	-409.3	-257.45
6	2.5667	-407.05	-256.1
6	2.6	-403.2	-255.36
6	2.6333	-401.42	-252.95
6	2.6667	-397.25	-251.57
6	2.7	-393.68	-249.75
6	2.7333	-391.07	-246.87
6	2.7667	-387.24	-245.07
6	2.8	-384.32	-243.27
6	2.8333	-381.17	-241.47
6	2.8667	-378.24	-240.12
6	2.9	-375.32	-239.22
6	2.9333	-372.62	-238.32
6	2.9667	-369.92	-236.97
6	3	-367.22	-235.85
6	3.0333	-364.52	-234.27
6	3.0667	-361.82	-232.47
6	3.1	-359.12	-230.45
6	3.1333	-355.6	-228.86
6	3.1667	-353.27	-225.95
6	3.2	-350.12	-223.92
6	3.2333	-346.97	-221.67
6	3.2667	-343.59	-218.97
6	3.3	-340.22	-216.72
6	3.3333	-336.84	-214.7
6	3.3667	-333.92	-212.45
6	3.4	-330.99	-210.2
6	3.4333	-328.06	-208.17
6	3.4667	-325.37	-206.37
6	3.5	-322.89	-204.8
6	3.5333	-320.19	-203.22
6	3.5667	-317.49	-202.1
6	3.6	-314.79	-200.75
6	3.6333	-311.64	-199.4
6	3.6667	-308.71	-198.05
6	3.7	-305.56	-196.47
6	3.7333	-301.96	-195.12
6	3.7667	-298.81	-193.54
6	3.8	-295.66	-191.97
6	3.8333	-292.29	-190.17
6	3.8667	-289.14	-188.59
6	3.9	-285.99	-187.25
6	3.9333	-283.06	-185.9
6	3.9667	-280.14	-184.77
6	4	-276.99	-184.09
6	4.0333	-274.51	-183.19
6	4.0667	-272.29	-182.19
6	4.1	-269.11	-181.4
6	4.1333	-266.64	-180.5
6	4.1667	-263.94	-178.69
6	4.2	-261.69	-177.34
6	4.2333	-259.74	-175
6	4.2667	-256.51	-173.29
6	4.3	-254.59	-171
6	4.3333	-250.88	-169.24
6	4.3667	-247.96	-166.77
6	4.4	-245.03	-164.74
6	4.4333	-242.11	-162.04
6	4.4667	-239.59	-159.56
6	4.5	-236.48	-157.54
6	4.5333	-233.78	-155.07
6	4.5667	-231.8	-152.66
6	4.6	-228.61	-150.79
6	4.6333	-226.13	-148.77
6	4.6667	-223.88	-146.97
6	4.7	-221.18	-145.39
6	4.7333	-218.48	-144.04
6	4.7667	-215.78	-142.24
6	4.8	-212.86	-140.89
6	4.8333	-210.16	-139.54
6	4.8667	-207.23	-137.74
6	4.9	-204.31	-136.17
6	4.9333	-201.61	-134.82
6	4.9667	-198.91	-133.24
6	5	-196.21	-131.89
6	5.0333	-193.28	-130.54
6	5.0667	-190.81	-129.19
6	5.1	-188.15	-127.91
6	5.1333	-185.72	-126.67
6	5.1667	-182.71	-126.04
6	5.2	-180.38	-124.7
6	5.2333	-178.07	-123.3
6	5.2667	-175.69	-121.68
6	5.3	-173.5	-119.9
6	5.3333	-171.19	-118.08
6	5.3667	-168.96	-115.97
6	5.4	-166.64	-113.94
6	5.4333	-164.32	-111.89
6	5.4667	-162	-110.29
6	5.5	-159.89	-107.6
6	5.5333	-157.62	-105.45
6	5.5667	-155.57	-103.27
6	5.6	-153.64	-101.45
6	5.6333	-151.83	-99.4
6	5.6667	-150.08	-98.139
6	5.7	-148.44	-96.092
6	5.7333	-146.73	-94.682
6	5.7667	-144.68	-93.639
6	5.8	-142.88	-92.289
6	5.8333	-141.08	-91.389
6	5.8667	-139.28	-90.039
6	5.9	-137.7	-89.139
6	5.9333	-135.9	-87.789
6	5.9667	-134.55	-86.889
6	6	-133.2	-85.764
6	6.0333	-131.85	-84.864
6	6.0667	-130.28	-83.964
6	6.1	-128.93	-83.064
6	6.1333	-127.58	-82.163
6	6.1667	-126	-81.713
6	6.2	-124.65	-81.263
6	6.2333	-123.53	-80.588
6	6.2667	-122.18	-80.138
6	6.3	-120.83	-79.463
6	6.3333	-119.48	-78.788
6	6.3667	-118.35	-78.113
6	6.4	-117.09	-76.843
6	6.4333	-115.88	-76.538
6	6.4667	-114.75	-75.638
6	6.5	-114.1	-74.407
6	6.5333	-113.18	-73.838
6	6.5667	-112.5	-73.163
6	6.6	-111.83	-72.263
6	6.6333	-111.42	-70.921
6	6.6667	-111.15	-70.463
6	6.7	-110.81	-69.124
6	6.7333	-110.7	-68.213
6	6.7667	-110.7	-67.088
6	6.8	-110.7	-66.188
6	6.8333	-110.7	-64.837
6	6.8667	-110.48	-63.937
6	6.9	-110.03	-63.037
6	6.9333	-109.8	-62.137
6	6.9667	-109.58	-61.237
6	7	-109.13	-60.562
6	7.0333	-108.68	-59.887
6	7.0667	-108	-58.987
6	7.1	-107.33	-58.762
6	7.1333	-106.65	-58.087
6	7.1667	-105.98	-57.187
6	7.2	-105.08	-56.737
6	7.2333	-104.18	-56.287
6	7.2667	-103.08	-55.703
6	7.3	-101.93	-55.162
6	7.3333	-101.03	-54.712
6	7.3667	-99.676	-54.487
6	7.4	-98.326	-54.487
6	7.4333	-96.976	-54.262
6	7.4667	-96.076	-54.487
6	7.5	-94.725	-54.487
6	7.5333	-93.825	-54.487
6	7.5667	-92.475	-54.487
6	7.6	-91.575	-54.487
6	7.6333	-90.225	-54.487
6	7.6667	-89.325	-54.487
6	7.7	-88.425	-54.487
6	7.7333	-87.525	-54.487
6	7.7667	-86.175	-54.037
6	7.8	-85.275	-54.037
6	7.8333	-84.375	-53.587
6	7.8667	-83.475	-53.362
6	7.9	-83.025	-52.912
6	7.9333	-82.125	-52.687
6	7.9667	-81.675	-52.237
6	8	-80.775	-51.787
6	8.0333	-80.325	-50.886
6	8.0667	-79.65	-50.437
6	8.1	-79.199	-49.986
6	8.1333	-78.749	-49.086
6	8.1667	-78.299	-48.636
6	8.2	-77.849	-47.736
6	8.2333	-77.624	-47.286
6	8.2667	-77.174	-46.611
6	8.3	-76.949	-45.936
6	8.3333	-76.949	-45.036
6	8.3667	-76.499	-44.361
6	8.4	-76.274	-43.686
6	8.4333	-76.049	-43.011
6	8.4667	-75.599	-42.336
6	8.5	-75.149	-41.661
6	8.5333	-74.699	-40.761
6	8.5667	-74.474	-40.311
6	8.6	-73.799	-39.861
6	8.6333	-72.899	-39.411
6	8.6667	-72.224	-38.961
6	8.7	-71.549	-38.511
6	8.7333	-70.649	-38.511
6	8.7667	-69.749	-38.511
6	8.8	-68.751	-38.377
6	8.8333	-67.499	-38.511
6	8.8667	-66.374	-38.736
6	8.9	-65.474	-38.736
6	8.9333	-64.124	-39.186
6	8.9667	-63.223	-39.186
6	9	-62.323	-38.736
6	9.0333	-60.973	-38.511
6	9.0667	-60.073	-38.286
6	9.1	-59.398	-37.836
6	9.1333	-58.273	-37.161
6	9.1667	-57.373	-36.486
6	9.2	-56.473	-35.81
6	9.2333	-55.573	-34.91
6	9.2667	-54.898	-34.01
6	9.3	-54.223	-33.335
6	9.3333	-53.773	-32.21
6	9.3667	-53.323	-31.31
6	9.4	-52.873	-30.185
6	9.4333	-52.198	-28.835
6	9.4667	-52.105	-27.564
6	9.5	-51.523	-26.585
6	9.5333	-51.298	-25.46
6	9.5667	-50.623	-24.11
6	9.6	-50.398	-23.21
6	9.6333	-49.723	-22.085
6	9.6667	-49.498	-21.185
6	9.7	-49.002	-20.195
6	9.7333	-48.148	-19.834
6	9.7667	-47.472	-19.384
6	9.8	-46.662	-18.529
6	9.8333	-45.717	-18.169
6	9.8667	-44.547	-18.034
6	9.9	-43.647	-17.584
6	9.9333	-42.927	-17.269
6	9.9667	-41.622	-17.134
6	10	-40.722	-17.134
6	10.033	-39.822	-16.684
6	10.067	-38.472	-17.584
6	10.1	-37.257	-17.404
6	10.133	-36.222	-18.034
6	10.167	-35.007	-18.079
6	10.2	-33.837	-18.439
6	10.233	-32.774	-18.301
6	10.267	-31.636	-18.573
6	10.3	-30.371	-18.934
6	10.333	-29.246	-18.485
6	10.367	-27.671	-18.485
6	10.4	-26.321	-18.034
6	10.433	-25.196	-17.584
6	10.467	-24.071	-16.234
6	10.5	-22.893	-15.771
6	10.533	-21.596	-15.334
6	10.567	-20.834	-14.192
6	10.6	-19.796	-13.759
6	10.633	-18.896	-13.084
6	10.667	-17.91	-11.966
6	10.7	-17.096	-11.284
6	10.733	-15.858	-10.046
6	10.767	-14.845	-9.9339
6	10.8	-13.495	-9.2589
6	10.833	-12.595	-8.5838
6	10.867	-11.335	-7.8638
6	10.9	-10.165	-7.5488
6	10.933	-8.77	-7.2337
6	10.967	-7.3074	-6.4462
6	11	-5.6198	-6.5587
6	11.033	-4.4947	-6.3337
6	11.067	-3.0321	-5.7711
6	11.1	-1.682	-5.7712
6	11.133	-0.21941	-5.8837
6	11.167	1.8222	-6.2569
6	11.2	3.6058	-7.0087
6	11.233	5.4059	-6.5587
6	11.267	6.981	-7.4588
6	11.3	8.7811	-7.6838
6	11.333	10.469	-7.1212
6	11.367	11.931	-7.6838
6	11.4	13.731	-7.2337
6	11.433	15.531	-7.0087
6	11.467	17.107	-6.1087
6	11.5	18.682	-5.6587
6	11.533	20.066	-5.431
6	11.567	21.157	-5.2086
6	11.6	22.678	-4.1068
6	11.633	23.745	-3.521
6	11.667	24.87	-2.846
6	11.7	25.882	-2.2835
6	11.733	27.212	-1.9847
6	11.767	28.357	-1.8334
6	11.8	29.609	-1.1693
6	11.833	31.058	-0.70836
6	11.867	32.858	-0.70833
6	11.9	34.433	-0.70833
6	11.933	35.783	-0.70833
6	11.967	37.133	-0.70833
6	12	38.933	-0.93335
6	12.033	41.064	-0.95983
6	12.067	42.983	-1.6084
6	12.1	45.008	-2.0584
6	12.133	46.88	-2.0983
6	12.167	48.834	-2.663
6	12.2	50.986	-3.2333
6	12.233	52.434	-3.6335
6	12.267	54.63	-3.7139
6	12.3	56.967	-3.6468
6	12.333	59.34	-3.5258
6	12.367	61.702	-3.3383
6	12.4	64.046	-3.1798
6	12.433	66.351	-2.9668
6	12.467	68.561	-2.7536
6	12.5	70.693	-2.5423
7	2.6333	-427.66	-167.46
7	2.6667	-423.71	-167.13
7	2.7	-419.98	-167.03
7	2.7333	-416.38	-166.81
7	2.7667	-413.03	-166.48
7	2.8	-409.97	-166.09
7	2.8333	-407.72	-164.97
7	2.8667	-404.35	-164.97
7	2.9	-401.42	-162.27
7	2.9333	-399.13	-162.36
7	2.9667	-395.68	-160.43
7	3	-392.01	-159.86
7	3.0333	-388.37	-158.67
7	3.0667	-385.09	-155.56
7	3.1	-381.75	-153.55
7	3.1333	-378.81	-151.71
7	3.1667	-376.06	-149.9
7	3.2	-373.33	-148.33
7	3.2333	-370.86	-147.33
7	3.2667	-368.43	-146.34
7	3.3	-365.91	-145.53
7	3.3333	-363.17	-144.72
7	3.3667	-360.15	-143.77
7	3.4	-357.09	-142.47
7	3.4333	-352.82	-141.34
7	3.4667	-348.99	-140.22
7	3.5	-344.94	-139.09
7	3.5333	-342.42	-138.28
7	3.5667	-338.75	-137.44
7	3.6	-335.45	-136.93
7	3.6333	-332.24	-135.85
7	3.6667	-328.93	-136.12
7	3.7	-327.07	-133.96
7	3.7333	-324.01	-132.79
7	3.7667	-321.54	-131.67
7	3.8	-319.06	-130.09
7	3.8333	-316.36	-128.52
7	3.8667	-312.99	-126.72
7	3.9	-310.06	-124.92
7	3.9333	-306.46	-122.67
7	3.9667	-303.31	-120.42
7	4	-299.94	-118.17
7	4.0333	-297.61	-116.08
7	4.0667	-294.31	-113.67
7	4.1	-291.16	-111.64
7	4.1333	-287.74	-109.93
7	4.1667	-285.31	-107.81
7	4.2	-282.61	-106.69
7	4.2333	-279.69	-105.11
7	4.2667	-276.76	-103.99
7	4.3	-273.61	-102.64
7	4.3333	-270.24	-101.52
7	4.3667	-266.41	-100.17
7	4.4	-262.81	-98.59
7	4.4333	-258.81	-97.6
7	4.4667	-255.61	-95.889
7	4.5	-251.78	-94.989
7	4.5333	-247.96	-93.864
7	4.5667	-244.36	-92.739
7	4.6	-240.76	-92.289
7	4.6333	-237.16	-91.614
7	4.6667	-234.46	-90.039
7	4.7	-231.53	-88.689
7	4.7333	-228.65	-87.879
7	4.7667	-226.13	-85.764
7	4.8	-222.98	-84.414
7	4.8333	-220.28	-82.838
7	4.8667	-216.94	-81.436
7	4.9	-213.98	-79.463
7	4.9333	-211.06	-77.888
7	4.9667	-207.71	-76.156
7	5	-204.98	-74.063
7	5.0333	-201.55	-72.915
7	5.0667	-199.13	-71.363
7	5.1	-196.05	-70.44
7	5.1333	-193.46	-69.653
7	5.1667	-190.58	-69.338
7	5.2	-187.93	-68.649
7	5.2333	-185.41	-68.213
7	5.2667	-182.26	-67.763
7	5.3	-179.11	-66.862
7	5.3333	-175.73	-66.412
7	5.3667	-172.58	-66.188
7	5.4	-169.43	-65.737
7	5.4333	-166.06	-65.737
7	5.4667	-162.91	-65.287
7	5.5	-159.74	-65.214
7	5.5333	-157.05	-64.612
7	5.5667	-154.58	-63.937
7	5.6	-151.88	-63.262
7	5.6333	-149.4	-62.362
7	5.6667	-147.38	-61.462
7	5.7	-145.13	-60.337
7	5.7333	-142.88	-59.212
7	5.7667	-140.63	-58.087
7	5.8	-138.6	-56.512
7	5.8333	-136.35	-55.162
7	5.8667	-134.55	-53.587
7	5.9	-132.3	-52.012
7	5.9333	-130.73	-50.212
7	5.9667	-128.93	-48.411
7	6	-127.13	-46.611
7	6.0333	-125.55	-45.261
7	6.0667	-123.98	-43.911
7	6.1	-122.29	-43
7	6.1333	-120.83	-42.111
7	6.1667	-119.48	-41.436
7	6.2	-117.88	-40.692
7	6.2333	-116.55	-40.086
7	6.2667	-114.75	-39.636
7	6.3	-113.18	-39.411
7	6.3333	-111.6	-39.186
7	6.3667	-110.25	-39.186
7	6.4	-108.59	-38.837
7	6.4333	-107.1	-38.961
7	6.4667	-105.75	-39.186
7	6.5	-104.14	-39.574
7	6.5333	-102.71	-39.973
7	6.5667	-101.59	-39.598
7	6.6	-100.35	-39.411
7	6.6333	-99.226	-39.411
7	6.6667	-97.876	-38.961
7	6.7	-96.751	-38.511
7	6.7333	-95.85	-38.061
7	6.7667	-94.597	-37.575
7	6.8	-93.6	-36.711
7	6.8333	-92.448	-35.899
7	6.8667	-91.47	-34.994
7	6.9	-90.237	-34.083
7	6.9333	-89.207	-32.83
7	6.9667	-87.794	-31.815
7	7	-86.729	-30.479
7	7.0333	-85.442	-29.333
7	7.0667	-84.288	-28.177
7	7.1	-83.134	-27.295
7	7.1333	-81.9	-26.81
7	7.1667	-80.549	-26.36
7	7.2	-79.467	-25.834
7	7.2333	-78.141	-25.725
7	7.2667	-77.174	-26.135
7	7.3	-75.914	-26.09
7	7.3333	-75.251	-26.267
7	7.3667	-74.249	-27.035
7	7.4	-73.467	-27.316
7	7.4333	-72.674	-27.935
7	7.4667	-71.774	-28.835
7	7.5	-70.649	-29.06
7	7.5333	-69.749	-29.735
7	7.5667	-68.849	-29.96
7	7.6	-68.174	-30.185
7	7.6333	-67.049	-30.185
7	7.6667	-66.456	-30.026
7	7.7	-65.474	-29.735
7	7.7333	-65.023	-29.735
7	7.7667	-64.168	-29.195
7	7.8	-63.223	-28.61
7	7.8333	-62.323	-27.935
7	7.8667	-61.675	-26.916
7	7.9	-60.973	-26.135
7	7.9333	-59.999	-24.887
7	7.9667	-59.173	-23.885
7	8	-58.243	-22.717
7	8.0333	-57.283	-21.815
7	8.0667	-56.392	-20.79
7	8.1	-55.365	-19.894
7	8.1333	-54.29	-19.137
7	8.1667	-53.21	-18.597
7	8.2	-51.973	-18.259
7	8.2333	-50.974	-17.396
7	8.2667	-49.768	-17.044
7	8.3	-48.434	-16.84
7	8.3333	-47.34	-16.467
7	8.3667	-46.044	-16.361
7	8.4	-44.759	-16.59
7	8.4333	-43.682	-16.407
7	8.4667	-42.498	-16.582
7	8.5	-41.397	-17.134
7	8.5333	-39.912	-17.179
7	8.5667	-38.66	-17.418
7	8.6	-37.453	-17.333
7	8.6333	-36.344	-17.158
7	8.6667	-34.872	-17.134
7	8.7	-33.747	-17.134
7	8.7333	-32.272	-16.824
7	8.7667	-30.784	-16.558
7	8.8	-29.593	-16.165
7	8.8333	-28.256	-15.829
7	8.8667	-26.766	-15.412
7	8.9	-25.511	-14.839
7	8.9333	-24.251	-14.119
7	8.9667	-22.915	-13.505
7	9	-21.971	-12.547
7	9.0333	-20.426	-11.869
7	9.0667	-19.121	-11.284
7	9.1	-17.905	-10.654
7	9.1333	-16.645	-10.159
7	9.1667	-15.249	-10.043
7	9.2	-14.275	-9.4815
7	9.2333	-12.64	-9.3489
7	9.2667	-11.251	-9.2696
7	9.3	-9.7733	-9.223
7	9.3333	-8.2888	-9.1481
7	9.3667	-6.7414	-9.1966
7	9.4	-5.0705	-9.3185
7	9.4333	-3.555	-9.4177
7	9.4667	-1.8276	-9.4641
7	9.5	-0.30923	-9.6378
7	9.5333	1.6553	-9.9024
7	9.5667	3.5124	-10.041
7	9.6	5.3397	-10.344
7	9.6333	6.9612	-10.192
7	9.6667	8.6884	-10.085
7	9.7	10.515	-9.8942
7	9.7333	12.229	-9.6626
7	9.7667	14.011	-9.3343
7	9.8	15.796	-8.875
7	9.8333	17.219	-8.6964
7	9.8667	19.396	-8.0676
7	9.9	21.154	-7.5978
7	9.9333	23.002	-7.1438
7	9.9667	24.757	-6.3337
7	10	26.557	-5.6586
7	10.033	28.357	-4.9836
7	10.067	29.932	-4.0835
7	10.1	31.733	-3.6335
7	10.133	33.533	-3.1835
7	10.167	35.783	-2.7335
7	10.2	37.586	-2.5612
7	10.233	39.495	-2.3959
7	10.267	41.521	-2.1709
7	10.3	43.658	-2.7335
7	10.333	45.908	-2.7335
7	10.367	47.934	-2.7335
7	10.4	50.409	-3.1835
7	10.433	52.659	-3.4085
7	10.467	54.948	-3.9269
7	10.5	57.408	-4.5423
7	10.533	59.876	-5.1135
7	10.567	62.365	-5.6301
7	10.6	64.761	-6.0545
7	10.633	67.1	-6.3433
7	10.667	69.432	-6.5076
7	10.7	71.773	-6.5651
8	2.8333	-428.57	-64.311
8	2.8667	-425.53	-64.383
8	2.9	-422.54	-64.501
8	2.9333	-419.7	-64.651
8	2.9667	-417.06	-64.888
8	3	-414.58	-65.141
8	3.0333	-412.23	-65.44
8	3.0667	-409.97	-65.737
8	3.1	-407.72	-65.962
8	3.1333	-405.69	-66.188
8	3.1667	-403.03	-66.43
8	3.2	-400.61	-66.457
8	3.2333	-398.05	-66.188
8	3.2667	-395.58	-66.028
8	3.3	-393.35	-65.618
8	3.3333	-391.29	-65.287
8	3.3667	-388.58	-64.634
8	3.4	-386.34	-63.712
8	3.4333	-383.89	-62.726
8	3.4667	-381.18	-61.267
8	3.5	-378.64	-59.652
8	3.5333	-375.99	-58.087
8	3.5667	-373.07	-56.287
8	3.6	-370.37	-54.487
8	3.6333	-367.58	-52.642
8	3.6667	-365.19	-50.886
8	3.7	-362.63	-49.041
8	3.7333	-360.47	-47.736
8	3.7667	-357.9	-46.116
8	3.8	-355.52	-44.811
8	3.8333	-353.04	-43.461
8	3.8667	-350.34	-42.561
8	3.9	-347.64	-41.661
8	3.9333	-344.94	-40.761
8	3.9667	-341.88	-39.906
8	4	-338.91	-39.096
8	4.0333	-335.99	-38.421
8	4.0667	-333.1	-37.822
8	4.1	-330.54	-37.386
8	4.1333	-327.25	-36.756
8	4.1667	-324.6	-36.216
8	4.2	-322.21	-36.261
8	4.2333	-319.74	-36.036
8	4.2667	-316.75	-35.91
8	4.3	-314.18	-35.482
8	4.3333	-311.86	-35.361
8	4.3667	-309.27	-34.755
8	4.4	-306.7	-34.298
8	4.4333	-304.32	-33.405
8	4.4667	-301.82	-32.536
8	4.5	-299.71	-31.31
8	4.5333	-297.01	-30.324
8	4.5667	-294.5	-29.112
8	4.6	-292.06	-28.16
8	4.6333	-289.81	-26.81
8	4.6667	-286.75	-25.443
8	4.7	-284.25	-24.011
8	4.7333	-281.4	-22.568
8	4.7667	-278.83	-20.87
8	4.8	-276.22	-19.114
8	4.8333	-273.57	-17.674
8	4.8667	-271	-16.054
8	4.9	-268.89	-14.884
8	4.9333	-266.64	-13.759
8	4.9667	-264.61	-12.859
8	5	-262.14	-11.959
8	5.0333	-259.37	-10.997
8	5.0667	-257.19	-10.609
8	5.1	-254.57	-9.979
8	5.1333	-252.14	-9.7012
8	5.1667	-249.94	-9.5739
8	5.2	-247.6	-9.3039
8	5.2333	-245.15	-9.3714
8	5.2667	-242.74	-9.3489
8	5.3	-240.58	-9.5739
8	5.3333	-238.28	-9.0339
8	5.3667	-235.86	-9.5185
8	5.4	-234.01	-9.4839
8	5.4333	-231.98	-10.159
8	5.4667	-230.14	-10.519
8	5.5	-228.38	-10.384
8	5.5333	-226.25	-10.947
8	5.5667	-224.25	-10.966
8	5.6	-222.31	-10.834
8	5.6333	-220.06	-10.834
8	5.6667	-218.03	-10.384
8	5.7	-216.01	-9.9339
8	5.7333	-213.76	-9.7089
8	5.7667	-211.51	-9.4839
8	5.8	-209.48	-9.0339
8	5.8333	-207.46	-8.5838
8	5.8667	-205.21	-7.6838
8	5.9	-202.96	-7.2337
8	5.9333	-200.37	-6.6712
8	5.9667	-198.46	-6.1087
8	6	-196.25	-5.2986
8	6.0333	-194.41	-4.5336
8	6.0667	-192.16	-4.0835
8	6.1	-190.58	-3.1835
8	6.1333	-188.56	-2.7335
8	6.1667	-186.17	-2.2384
8	6.2	-184.06	-2.2834
8	6.2333	-181.81	-2.0584
8	6.2667	-179.78	-2.0584
8	6.3	-177.31	-2.2834
8	6.3333	-175.06	-2.5084
8	6.3667	-172.81	-2.7335
8	6.4	-170.56	-3.1835
8	6.4333	-168.31	-3.4085
8	6.4667	-166.28	-3.8585
8	6.5	-164.25	-4.5336
8	6.5333	-162.44	-4.9005
8	6.5667	-160.88	-5.4336
8	6.6	-159.08	-6.1087
8	6.6333	-157.13	-6.9224
8	6.6667	-155.25	-7.2337
8	6.7	-153.5	-8.0438
8	6.7333	-151.65	-8.3588
8	6.7667	-149.85	-8.5838
8	6.8	-148.05	-8.8088
8	6.8333	-146.23	-8.9664
8	6.8667	-144.57	-8.9214
8	6.9	-143.33	-8.5838
8	6.9333	-142.16	-8.4938
8	6.9667	-140.85	-7.9088
8	7	-139.46	-7.6993
8	7.0333	-138.83	-7.2337
8	7.0667	-137.41	-6.8062
8	7.1	-136.58	-5.8837
8	7.1333	-135.68	-4.9836
8	7.1667	-135	-4.0835
8	7.2	-134.1	-3.6335
8	7.2333	-133.65	-2.5084
8	7.2667	-132.84	-2.0135
8	7.3	-132.08	-0.93335
8	7.3333	-131.63	-0.48332
8	7.3667	-130.5	0.64175
8	7.4	-130.05	0.86677
8	7.4333	-129.38	1.0918
8	7.4667	-128.48	1.3168
8	7.5	-127.8	1.3168
8	7.5333	-127.13	1.3168
8	7.5667	-126.23	1.3168
8	7.6	-125.78	1.3168
8	7.6333	-124.65	0.86677
8	7.6667	-123.98	0.86677
8	7.7	-123.08	0.64175
8	7.7333	-122.59	-0.099514
8	7.7667	-121.5	-0.48332
8	7.8	-121.28	-0.93335
8	7.8333	-120.83	-1.3834
8	7.8667	-119.76	-2.3554
8	7.9	-119.39	-3.2285
8	7.9333	-118.67	-4.0385
8	7.9667	-118.13	-4.5336
8	8	-117.23	-5.4336
8	8.0333	-116.55	-6.3337
8	8.0667	-115.58	-7.2562
8	8.1	-114.98	-7.6838
8	8.1333	-114.08	-8.5838
8	8.1667	-113.33	-9.5064
8	8.2	-112.73	-10.159
8	8.2333	-111.67	-10.874
8	8.2667	-111.15	-11.284
8	8.3	-110.7	-11.959
8	8.3333	-109.81	-12.587
8	8.3667	-109.48	-12.938
8	8.4	-109.35	-12.859
8	8.4333	-108.65	-13.467
8	8.4667	-108.45	-13.534
8	8.5	-108	-13.534
8	8.5333	-107.33	-13.759
8	8.5667	-107.1	-13.534
8	8.6	-106.22	-13.377
8	8.6333	-105.19	-12.972
8	8.6667	-105.3	-12.409
8	8.7	-104.4	-11.959
8	8.7333	-103.73	-11.284
8	8.7667	-103.14	-10.879
8	8.8	-102.6	-9.9339
8	8.8333	-101.93	-9.0339
8	8.8667	-101.48	-7.9088
8	8.9	-101.03	-7.0087
8	8.9333	-100.35	-6.1087
8	8.9667	-99.901	-4.7586
8	9	-98.663	-3.746
8	9.0333	-98.551	-2.7335
8	9.0667	-97.876	-1.8334
8	9.1	-96.725	-1.3217
8	9.1333	-95.738	-1.0459
8	9.1667	-95.4	-0.48332
8	9.2	-94.5	-0.48332
8	9.2333	-93.6	-0.93335
8	9.2667	-92.25	-1.6084
8	9.3	-91.8	-2.0584
8	9.3333	-90.45	-3.1835
8	9.3667	-90	-3.8585
8	9.4	-89.1	-5.2086
8	9.4333	-87.975	-6.1087
8	9.4667	-87.075	-7.0087
8	9.5	-85.815	-8.3138
8	9.5333	-85.136	-9.0511
8	9.5667	-84.371	-9.9999
8	9.6	-83.43	-10.744
8	9.6333	-82.402	-11.249
8	9.6667	-81.9	-11.734
8	9.7	-80.909	-12.004
8	9.7333	-80.099	-12.184
8	9.7667	-79.334	-12.229
8	9.8	-78.614	-12.139
8	9.8333	-77.78	-12.08
8	9.8667	-76.724	-11.734
8	9.9	-76.049	-11.509
8	9.9333	-75.824	-10.834
8	9.9667	-74.789	-10.789
8	10	-73.729	-10.03
8	10.033	-73.349	-9.2589
8	10.067	-72.224	-8.8088
8	10.1	-71.549	-7.9088
8	10.133	-70.311	-7.3463
8	10.167	-69.974	-6.3337
8	10.2	-69.074	-5.2086
8	10.233	-67.949	-4.7586
8	10.267	-67.499	-3.6335
8	10.3	-66.599	-2.7335
8	10.333	-65.699	-1.8334
8	10.367	-64.799	-0.93335
8	10.4	-64.124	-0.2583
8	10.433	-63.223	0.19172
8	10.467	-62.548	1.0918
8	10.5	-61.873	1.7668
8	10.533	-61.198	2.2168
8	10.567	-60.298	2.6669
8	10.6	-59.623	2.8919
8	10.633	-58.723	3.3419
8	10.667	-58.048	3.5669
8	10.7	-57.148	4.017
8	10.733	-56.248	4.017
8	10.767	-55.348	4.017
8	10.8	-54.673	4.017
8	10.833	-53.773	4.017
8	10.867	-52.873	3.7919
8	10.9	-51.748	3.3419
8	10.933	-51.298	2.6669
8	10.967	-50.432	2.3899
8	11	-50.173	1.9918
8	11.033	-49.212	1.4485
8	11.067	-49.047	0.86677
8	11.1	-48.373	0.64175
8	11.133	-47.472	-0.2583
8	11.167	-46.486	-0.48991
8	11.2	-45.897	-0.93335
8	11.233	-45.447	-0.70833
8	11.267	-44.322	-1.3834
8	11.3	-43.647	-1.3834
8	11.333	-42.747	-1.1584
8	11.367	-41.847	-0.93335
8	11.4	-40.947	-0.93335
8	11.433	-39.822	-0.48332
8	11.467	-38.359	-0.59583
8	11.5	-37.347	0.19172
8	11.533	-35.997	0.64175
8	11.567	-34.647	1.0918
8	11.6	-33.072	1.7668
8	11.633	-31.496	2.4419
8	11.667	-30.371	3.1169
8	11.7	-28.796	4.017
8	11.733	-27.221	4.692
8	11.767	-25.646	4.917
8	11.8	-24.408	5.7045
8	11.833	-23.396	6.2671
8	11.867	-22.721	7.3922
8	11.9	-21.821	7.6172
8	11.933	-20.921	8.0672
8	11.967	-20.021	8.5173
8	12	-19.121	8.5173
8	12.033	-18.671	8.5173
8	12.067	-17.771	8.5173
8	12.1	-16.87	8.5173
8	12.133	-16.195	8.5173
8	12.167	-15.025	7.9322
8	12.2	-14.17	8.0672
8	12.233	-13.495	7.6172
8	12.267	-12.145	7.1672
8	12.3	-11.02	6.9421
8	12.333	-9.4797	6.2152
8	12.367	-8.77	5.8171
8	12.4	-7.3074	4.5795
8	12.433	-6.5199	4.467
8	12.467	-5.3948	3.7919
8	12.5	-3.8197	3.1169
8	12.533	-2.4696	2.2168
8	12.567	-0.33192	1.2043
8	12.6	0.68059	1.0918
8	12.633	2.7679	0.41808
8	12.667	4.4885	0.053288
8	12.7	6.306	-0.25833
8	12.733	7.656	-0.48332
8	12.767	9.9062	-0.48332
8	12.8	12.111	-0.57333
8	12.833	13.731	-0.48332
8	12.867	16.214	-0.37485
8	12.9	17.782	-0.48332
8	12.933	19.807	-0.03329
8	12.967	22.317	0.58984
8	13	23.632	0.86677
8	13.033	25.657	1.7668
8	13.067	27.457	2.6669
8	13.1	29.707	3.5669
8	13.133	31.733	4.467
8	13.167	34.208	5.367
8	13.2	36.458	6.2671
8	13.233	38.708	6.7171
8	13.267	40.733	7.6172
8	13.3	42.758	8.0672
8	13.333	45.008	8.2922
8	13.367	47.033	8.7423
8	13.4	49.284	8.2922
8	13.433	51.084	8.7423
8	13.467	53.115	8.7385
8	13.5	55.178	8.5628
8	13.533	57.356	8.4075
8	13.567	59.624	8.1316
8	13.6	61.915	7.8372
8	13.633	64.283	7.491
8	13.667	66.65	7.0646
8	13.7	68.96	6.5649
8	13.733	71.314	6.0334
9	2.9667	-431.29	203.56
9	3	-425.85	202.04
9	3.0333	-420.58	200.63
9	3.0667	-415.35	199.27
9	3.1	-410.5	198.1
9	3.1333	-405.84	196.96
9	3.1667	-401.35	196.2
9	3.2	-396.86	195.49
9	3.2333	-392.91	194.97
9	3.2667	-388.92	194.19
9	3.3	-384.89	193.27
9	3.3333	-380.63	192.2
9	3.3667	-376.14	190.99
9	3.4	-371.28	189.55
9	3.4333	-366.19	187.87
9	3.4667	-360.83	186.2
9	3.5	-355.46	184.24
9	3.5333	-349.97	182.43
9	3.5667	-344.84	180.75
9	3.6	-339.93	178.97
9	3.6333	-335.22	177.38
9	3.6667	-330.53	175.95
9	3.7	-325.94	174.73
9	3.7333	-321.54	173.5
9	3.7667	-317.1	172.69
9	3.8	-312.51	171.67
9	3.8333	-307.92	170.59
9	3.8667	-302.86	169.19
9	3.9	-297.68	167.59
9	3.9333	-292.22	165.63
9	3.9667	-287.04	163.63
9	4	-281.75	161.67
9	4.0333	-276.6	159.82
9	4.0667	-271.46	158.2
9	4.1	-266.82	156.85
9	4.1333	-261.97	155.37
9	4.1667	-257.56	153.91
9	4.2	-253.41	152.9
9	4.2333	-249.38	151.76
9	4.2667	-245.3	150.77
9	4.3	-241.18	149.43
9	4.3333	-236.72	148.28
9	4.3667	-232.55	146.56
9	4.4	-228.08	145.07
9	4.4333	-223.91	143.57
9	4.4667	-219.42	141.43
9	4.5	-215.14	139.4
9	4.5333	-211	137.29
9	4.5667	-207.13	135.27
9	4.6	-203.27	133.19
9	4.6333	-199.63	131.34
9	4.6667	-195.93	129.38
9	4.7	-192.23	127.09
9	4.7333	-188.1	126.14
9	4.7667	-184.38	124.51
9	4.8	-180.6	122.55
9	4.8333	-176.9	120.52
9	4.8667	-173	118.27
9	4.9	-169.27	116.18
9	4.9333	-165.11	114.18
9	4.9667	-161.36	111.59
9	5	-157.46	109.91
9	5.0333	-153.72	107.9
9	5.0667	-150.26	105.86
9	5.1	-146.84	103.97
9	5.1333	-143.37	102.21
9	5.1667	-139.78	100.35
9	5.2	-136.47	98.86
9	5.2333	-133.61	96.932
9	5.2667	-130.38	95.062
9	5.3	-127.13	93.123
9	5.3333	-124.25	91.232
9	5.3667	-121.39	89.185
9	5.4	-118.77	86.97
9	5.4333	-115.59	84.982
9	5.4667	-112.72	82.724
9	5.5	-110.43	80.494
9	5.5333	-107.96	78.113
9	5.5667	-105.74	75.743
9	5.6	-103.2	73.454
9	5.6333	-101.39	71.026
9	5.6667	-98.656	68.795
9	5.7	-96.398	66.618
9	5.7333	-94.172	64.251
9	5.7667	-91.689	62.114
9	5.8	-89.391	60.013
9	5.8333	-87.321	57.871
9	5.8667	-84.862	55.669
9	5.9	-82.604	53.84
9	5.9333	-80.499	51.774
9	5.9667	-78.35	49.873
9	6	-76.499	48.12
9	6.0333	-74.508	46.335
9	6.0667	-72.539	44.565
9	6.1	-70.571	43.141
9	6.1333	-69.074	41.594
9	6.1667	-66.756	40.599
9	6.2	-64.888	39.164
9	6.2333	-63.088	38.039
9	6.2667	-60.95	36.983
9	6.3	-59.13	36.037
9	6.3333	-57.408	34.902
9	6.3667	-55.803	34.183
9	6.4	-54.213	33.129
9	6.4333	-52.789	32.406
9	6.4667	-51.206	31.338
9	6.5	-49.605	30.345
9	6.5333	-48.183	29.442
9	6.5667	-46.343	27.837
9	6.6	-45.627	27.553
9	6.6333	-43.922	26.05
9	6.6667	-42.072	24.718
9	6.7	-40.646	24.311
9	6.7333	-39.701	23.299
9	6.7667	-37.378	22.226
9	6.8	-35.727	21.415
9	6.8333	-33.906	20.586
9	6.8667	-32.275	18.937
9	6.9	-30.423	18.22
9	6.9333	-28.303	17.516
9	6.9667	-26.675	16.741
9	7	-24.296	16.393
9	7.0333	-22.946	15.268
9	7.0667	-20.955	14.42
9	7.1	-18.446	13.693
9	7.1333	-16.195	13.693
9	7.1667	-13.72	13.242
9	7.2	-11.695	13.242
9	7.2333	-9.22	13.468
9	7.2667	-6.9071	12.977
9	7.3	-4.6953	13.063
9	7.3333	-2.4696	13.242
9	7.3667	0.45558	13.242
9	7.4	3.3808	13.242
9	7.4333	5.4059	13.242
9	7.4667	8.1061	13.468
9	7.5	10.689	13.238
9	7.5333	13.182	13.284
9	7.5667	15.306	13.468
9	7.6	17.774	13.121
9	7.6333	19.807	13.242
9	7.6667	22.057	13.242
9	7.7	24.307	13.242
9	7.7333	26.332	13.242
9	7.7667	29.293	12.552
9	7.8	31.381	12.558
9	7.8333	33.083	13.018
9	7.8667	37.358	12.568
9	7.9	39.721	12.455
9	7.9333	42.983	12.568
9	7.9667	44.108	12.568
9	8	46.584	12.342
9	8.0333	50.409	12.342
9	8.0667	52.839	11.803
9	8.1	55.646	11.625
9	8.1333	58.408	11.436
9	8.1667	61.081	11.197
9	8.2	63.691	10.974
9	8.2333	66.271	10.805
9	8.2667	68.782	10.635
9	8.3	71.276	10.487
10	2.9667	-427.45	-189.36
10	3	-424.89	-189.15
10	3.0333	-422.46	-188.93
10	3.0667	-420.03	-188.63
10	3.1	-417.64	-188.22
10	3.1333	-415.24	-187.68
10	3.1667	-412.85	-186.84
10	3.2	-410.55	-186.22
10	3.2333	-408.11	-185.8
10	3.2667	-405.87	-184.66
10	3.3	-403.45	-183.75
10	3.3333	-401.04	-182.98
10	3.3667	-398.57	-181.75
10	3.4	-396.05	-180.73
10	3.4333	-393.53	-179.41
10	3.4667	-391.04	-177.99
10	3.5	-388.49	-176.69
10	3.5333	-386.15	-175.03
10	3.5667	-383.77	-173.67
10	3.6	-381.53	-172.12
10	3.6333	-379.61	-170.43
10	3.6667	-377.72	-169.08
10	3.7	-375.8	-168.13
10	3.7333	-373.69	-166.97
10	3.7667	-371.71	-165.86
10	3.8	-369.58	-165.21
10	3.8333	-367.43	-164.18
10	3.8667	-365.16	-163.41
10	3.9	-362.85	-162.67
10	3.9333	-360.36	-161.9
10	3.9667	-357.92	-160.91
10	4	-355.26	-159.92
10	4.0333	-352.63	-159.35
10	4.0667	-349.98	-158.49
[truncated: 16,567 more rows]
