# Supplementary material for: A system for efficient egress scheduling during mass events and small-scale experimental demonstration
Source: R Soc Open Sci. 2020 Dec 9;7(12):201465. doi: 10.1098/rsos.201465 (PMC7813256; doi:10.1098/rsos.201465)
Supplement: Experimental data [file rsos201465supp5.zip › experimental_data/data/Asymmetric10.csv]

ped. #	time (s)	x (cm)	y (cm)
1	3.3333	-427.66	-249.2
1	3.3667	-424.4	-247.9
1	3.4	-420.82	-246.48
1	3.4333	-417	-244.86
1	3.4667	-412.99	-243.09
1	3.5	-408.94	-241.07
1	3.5333	-404.39	-239.13
1	3.5667	-400.61	-237.47
1	3.6	-396.09	-235.5
1	3.6333	-391.97	-233.66
1	3.6667	-387.58	-233.26
1	3.7	-385.22	-231.12
1	3.7333	-381.94	-230.92
1	3.7667	-378.64	-229.79
1	3.8	-375.82	-228.57
1	3.8333	-373.18	-227.41
1	3.8667	-370.59	-225.95
1	3.9	-367.89	-224.15
1	3.9333	-365.31	-222.24
1	3.9667	-362.27	-220.1
1	4	-359.34	-217.85
1	4.0333	-356.27	-215.33
1	4.0667	-352.82	-213.12
1	4.1	-349.44	-210.87
1	4.1333	-346.29	-208.4
1	4.1667	-343.37	-205.92
1	4.2	-340.52	-203.61
1	4.2333	-337.97	-201.87
1	4.2667	-335.04	-199.85
1	4.3	-332.45	-197.93
1	4.3333	-329.64	-196.25
1	4.3667	-326.97	-194.02
1	4.4	-323.79	-192.65
1	4.4333	-320.53	-190.96
1	4.4667	-317.38	-188.93
1	4.5	-314	-186.91
1	4.5333	-310.51	-184.77
1	4.5667	-307.03	-182.63
1	4.6	-303.64	-179.79
1	4.6333	-299.94	-178.47
1	4.6667	-296.92	-175.72
1	4.7	-293.3	-173.86
1	4.7333	-289.93	-173.41
1	4.7667	-287.11	-171.27
1	4.8	-284.1	-169.65
1	4.8333	-281.02	-168.08
1	4.8667	-278.25	-166.36
1	4.9	-275.64	-164.81
1	4.9333	-272.82	-163.73
1	4.9667	-270.19	-160.68
1	5	-266.64	-158.67
1	5.0333	-264.84	-156.64
1	5.0667	-261.73	-154.3
1	5.1	-258.87	-152.93
1	5.1333	-255.16	-149.67
1	5.1667	-252.24	-147.19
1	5.2	-249.53	-145.17
1	5.2333	-247.06	-143.37
1	5.2667	-244.36	-141.12
1	5.3	-241.66	-139.32
1	5.3333	-239.41	-137.52
1	5.3667	-236.71	-135.72
1	5.4	-234.01	-133.69
1	5.4333	-230.7	-132.62
1	5.4667	-228.16	-130.77
1	5.5	-225.23	-128.97
1	5.5333	-222.31	-127.62
1	5.5667	-219.38	-125.59
1	5.6	-216.46	-124.24
1	5.6333	-213.31	-122.22
1	5.6667	-211.19	-120.82
1	5.7	-207.46	-119.07
1	5.7333	-204.53	-117.27
1	5.7667	-201.61	-115.92
1	5.8	-198.68	-114.57
1	5.8333	-195.76	-113.22
1	5.8667	-193.28	-111.86
1	5.9	-190.36	-110.52
1	5.9333	-187.88	-108.72
1	5.9667	-185.41	-107.36
1	6	-182.93	-105.56
1	6.0333	-180.23	-103.77
1	6.0667	-177.98	-101.97
1	6.1	-175.07	-100.67
1	6.1333	-172.65	-98.854
1	6.1667	-170.78	-96.114
1	6.2	-168.08	-94.314
1	6.2333	-165.83	-92.514
1	6.2667	-163.58	-90.264
1	6.3	-161.1	-88.464
1	6.3333	-158.63	-86.439
1	6.3667	-156.38	-84.414
1	6.4	-153.9	-83.064
1	6.4333	-151.65	-81.263
1	6.4667	-149.63	-79.913
1	6.5	-147.15	-78.113
1	6.5333	-144.68	-76.763
1	6.5667	-142.43	-75.413
1	6.6	-140.4	-74.063
1	6.6333	-138.15	-73.163
1	6.6667	-135.9	-72.038
1	6.7	-133.88	-70.688
1	6.7333	-131.85	-69.788
1	6.7667	-129.6	-68.663
1	6.8	-127.35	-67.537
1	6.8333	-125.33	-66.638
1	6.8667	-122.85	-65.962
1	6.9	-120.6	-65.287
1	6.9333	-118.35	-64.837
1	6.9667	-116.34	-64.109
1	7	-114.3	-63.712
1	7.0333	-112.5	-62.812
1	7.0667	-110.25	-62.362
1	7.1	-108.45	-61.462
1	7.1333	-106.76	-60.536
1	7.1667	-105.3	-59.887
1	7.2	-103.73	-59.212
1	7.2333	-102.15	-58.537
1	7.2667	-100.8	-57.637
1	7.3	-99.398	-56.513
1	7.3333	-98.326	-56.287
1	7.3667	-96.751	-55.387
1	7.4	-95.85	-54.487
1	7.4333	-94.95	-53.587
1	7.4667	-93.902	-52.507
1	7.5	-93.026	-51.569
1	7.5333	-92.19	-50.584
1	7.5667	-91.43	-49.669
1	7.6	-90.9	-49.086
1	7.6333	-90	-47.961
1	7.6667	-90	-46.611
1	7.7	-88.65	-45.261
1	7.7333	-87.922	-43.673
1	7.7667	-86.85	-42.786
1	7.8	-86.175	-41.436
1	7.8333	-85.275	-40.086
1	7.8667	-84.375	-38.736
1	7.9	-83.25	-37.161
1	7.9333	-82.125	-36.036
1	7.9667	-81	-34.685
1	8	-79.65	-33.335
1	8.0333	-78.299	-32.21
1	8.0667	-76.724	-31.085
1	8.1	-75.374	-30.185
1	8.1333	-74.024	-29.06
1	8.1667	-72.449	-28.16
1	8.2	-71.099	-27.26
1	8.2333	-69.325	-26.265
1	8.2667	-67.72	-25.432
1	8.3	-66.149	-24.56
1	8.3333	-64.686	-23.997
1	8.3667	-62.998	-23.21
1	8.4	-61.198	-22.76
1	8.4333	-59.398	-22.31
1	8.4667	-57.935	-21.747
1	8.5	-56.248	-21.185
1	8.5333	-54.313	-20.523
1	8.5667	-53.098	-19.61
1	8.6	-51.523	-19.16
1	8.6333	-49.723	-18.259
1	8.6667	-48.148	-17.809
1	8.7	-46.572	-16.909
1	8.7333	-45.222	-16.459
1	8.7667	-43.872	-16.009
1	8.8	-42.522	-15.109
1	8.8333	-41.082	-14.389
1	8.8667	-39.822	-13.759
1	8.9	-38.472	-12.859
1	8.9333	-36.897	-12.409
1	8.9667	-35.322	-11.509
1	9	-33.319	-11.351
1	9.0333	-31.721	-10.834
1	9.0667	-29.111	-10.339
1	9.1	-27.221	-9.9339
1	9.1333	-24.971	-9.7089
1	9.1667	-22.721	-9.2589
1	9.2	-20.246	-9.0339
1	9.2333	-17.817	-8.7002
1	9.2667	-15.7	-8.4938
1	9.3	-13.27	-8.3588
1	9.3333	-10.986	-8.3069
1	9.3667	-8.5449	-8.1338
1	9.4	-6.0698	-7.9088
1	9.4333	-3.5178	-7.4752
1	9.4667	-1.007	-7.1213
1	9.5	1.6071	-6.4396
1	9.5333	4.2809	-6.1087
1	9.5667	6.756	-5.4337
1	9.6	9.4562	-4.7586
1	9.6333	12.156	-4.3086
1	9.6667	14.181	-3.4085
1	9.7	17.219	-2.846
1	9.7333	19.807	-2.0584
1	9.7667	22.619	-1.2709
1	9.8	25.294	-0.46599
1	9.8333	28.132	-0.033317
1	9.8667	30.383	0.64175
1	9.9	33.87	0.97927
1	9.9333	36.795	1.4293
1	9.9667	39.608	1.7668
1	10	42.533	1.9918
1	10.033	45.233	2.2168
1	10.067	48.537	2.1629
1	10.1	51.343	2.3899
1	10.133	54.283	2.5326
1	10.167	57.131	2.6789
1	10.2	59.976	2.8696
1	10.233	62.978	3.0835
1	10.267	65.975	3.3678
1	10.3	69.154	3.7512
1	10.333	72.554	4.2903
2	3.3667	-429.71	-154.34
2	3.4	-425.48	-152.87
2	3.4333	-421.31	-151.49
2	3.4667	-417.25	-150.12
2	3.5	-413.42	-148.84
2	3.5333	-409.81	-147.63
2	3.5667	-405.99	-146.69
2	3.6	-402.56	-145.63
2	3.6333	-399.12	-145.13
2	3.6667	-395.34	-144.49
2	3.7	-391.74	-144.27
2	3.7333	-387.88	-143.99
2	3.7667	-383.72	-143.43
2	3.8	-379.29	-142.7
2	3.8333	-374.64	-142.24
2	3.8667	-370.26	-141.14
2	3.9	-365.64	-140.22
2	3.9333	-360.89	-139.51
2	3.9667	-357.09	-138.42
2	4	-353.03	-137.83
2	4.0333	-348.88	-137.41
2	4.0667	-344.83	-136.95
2	4.1	-341.05	-136.11
2	4.1333	-337.18	-135.6
2	4.1667	-333.69	-134.37
2	4.2	-330.09	-133.24
2	4.2333	-326.49	-131.67
2	4.2667	-322.55	-130.2
2	4.3	-319.23	-128.12
2	4.3333	-315.01	-126.49
2	4.3667	-311.08	-124.35
2	4.4	-307.14	-122.22
2	4.4333	-303.2	-120.08
2	4.4667	-299.63	-117.82
2	4.5	-295.66	-115.69
2	4.5333	-292.06	-113.44
2	4.5667	-288.46	-111.19
2	4.6	-284.86	-109.17
2	4.6333	-281.62	-107.04
2	4.6667	-278.23	-105.39
2	4.7	-274.86	-103.92
2	4.7333	-271.14	-102.86
2	4.7667	-267.97	-101.67
2	4.8	-264.27	-100.5
2	4.8333	-260.67	-99.377
2	4.8667	-257.19	-98.365
2	4.9	-253.6	-96.969
2	4.9333	-249.99	-95.664
2	4.9667	-246.27	-94.202
2	5	-242.45	-92.852
2	5.0333	-238.85	-91.727
2	5.0667	-235.02	-90.376
2	5.1	-231.42	-89.026
2	5.1333	-227.71	-88.014
2	5.1667	-224.03	-87.025
2	5.2	-220.51	-86.214
2	5.2333	-217.58	-85.089
2	5.2667	-213.98	-83.739
2	5.3	-210.83	-82.388
2	5.3333	-207.79	-80.476
2	5.3667	-204.86	-78.749
2	5.4	-202.17	-76.651
2	5.4333	-198.96	-74.519
2	5.4667	-195.84	-72.505
2	5.5	-192.84	-70.291
2	5.5333	-189.74	-67.973
2	5.5667	-186.76	-66.188
2	5.6	-183.83	-63.937
2	5.6333	-180.46	-61.012
2	5.6667	-177.19	-59.1
2	5.7	-173.82	-56.624
2	5.7333	-170.78	-54.937
2	5.7667	-167.29	-52.349
2	5.8	-164.14	-50.549
2	5.8333	-161.1	-49.086
2	5.8667	-157.95	-47.736
2	5.9	-154.8	-46.386
2	5.9333	-151.43	-45.486
2	5.9667	-148.28	-44.586
2	6	-145.13	-43.686
2	6.0333	-141.98	-42.336
2	6.0667	-139.05	-41.436
2	6.1	-136.13	-40.536
2	6.1333	-132.98	-39.636
2	6.1667	-129.83	-38.736
2	6.2	-126.39	-37.979
2	6.2333	-123.08	-37.161
2	6.2667	-119.93	-36.486
2	6.3	-116.33	-35.586
2	6.3333	-113.18	-35.136
2	6.3667	-109.62	-34.807
2	6.4	-106.2	-34.235
2	6.4333	-102.6	-33.785
2	6.4667	-99.226	-33.56
2	6.5	-95.626	-33.11
2	6.5333	-92.475	-32.435
2	6.5667	-89.55	-31.985
2	6.6	-86.85	-31.085
2	6.6333	-84.15	-30.185
2	6.6667	-81.9	-29.51
2	6.7	-79.424	-28.61
2	6.7333	-77.174	-27.935
2	6.7667	-75.374	-27.035
2	6.8	-73.574	-26.135
2	6.8333	-71.324	-25.01
2	6.8667	-69.524	-23.885
2	6.9	-67.274	-22.985
2	6.9333	-65.474	-21.41
2	6.9667	-63.223	-19.834
2	7	-61.423	-18.485
2	7.0333	-59.623	-17.134
2	7.0667	-57.373	-15.334
2	7.1	-55.573	-13.534
2	7.1333	-53.323	-12.184
2	7.1667	-51.073	-10.384
2	7.2	-48.373	-8.5838
2	7.2333	-45.897	-7.2337
2	7.2667	-43.422	-5.8837
2	7.3	-40.85	-4.6673
2	7.3333	-38.247	-3.8585
2	7.3667	-35.547	-2.9585
2	7.4	-32.791	-2.2881
2	7.4333	-29.921	-1.6084
2	7.4667	-27.446	-0.93335
2	7.5	-24.521	-0.48332
2	7.5333	-21.821	-0.2583
2	7.5667	-18.896	-0.03329
2	7.6	-15.97	-0.03329
2	7.6333	-13.114	0.087842
2	7.6667	-10.363	-0.14275
2	7.7	-7.6449	-0.2583
2	7.7333	-4.9448	-0.48332
2	7.7667	-1.7946	-1.3834
2	7.8	1.3556	-1.8334
2	7.8333	4.9559	-2.5084
2	7.8667	8.3311	-3.1835
2	7.9	11.481	-3.8585
2	7.9333	15.892	-4.5786
2	7.9667	18.457	-4.7586
2	8	21.832	-4.9836
2	8.0333	24.982	-5.2086
2	8.0667	28.357	-5.4336
2	8.1	31.508	-5.4336
2	8.1333	34.658	-5.4336
2	8.1667	38.033	-5.6586
2	8.2	41.985	-5.2069
2	8.2333	45.313	-4.928
2	8.2667	48.159	-4.7586
2	8.3	51.534	-4.5336
2	8.3333	54.892	-4.0066
2	8.3667	58.371	-3.36
2	8.4	62.003	-2.7323
2	8.4333	65.928	-2.0967
2	8.4667	70.123	-1.5458
3	3.5333	-427.07	-59.739
3	3.5667	-423.42	-59.46
3	3.6	-419.86	-59.16
3	3.6333	-416.36	-58.901
3	3.6667	-412.91	-58.607
3	3.7	-409.3	-58.312
3	3.7333	-405.69	-57.862
3	3.7667	-401.42	-57.412
3	3.8	-397.14	-56.962
3	3.8333	-392.87	-56.512
3	3.8667	-388.33	-56.156
3	3.9	-383.87	-55.162
3	3.9333	-379.36	-55.193
3	3.9667	-375.09	-54.037
3	4	-370.85	-54.304
3	4.0333	-365.92	-55.185
3	4.0667	-361.96	-54.839
3	4.1	-359.64	-53.197
3	4.1333	-355.97	-52.012
3	4.1667	-352.46	-52.867
3	4.2	-349.43	-51.944
3	4.2333	-345.17	-52.012
3	4.2667	-342.15	-50.257
3	4.3	-338.57	-49.064
3	4.3333	-334.18	-48.726
3	4.3667	-331.12	-46.307
3	4.4	-326.38	-45.842
3	4.4333	-322.41	-44.349
3	4.4667	-317.98	-42.921
3	4.5	-313.66	-41.498
3	4.5333	-309.59	-39.909
3	4.5667	-306.24	-36.036
3	4.6	-302.23	-36.396
3	4.6333	-299.02	-34.078
3	4.6667	-295.21	-31.085
3	4.7	-290.91	-31.617
3	4.7333	-288.26	-29.218
3	4.7667	-283.57	-28.44
3	4.8	-280.76	-25.897
3	4.8333	-276.66	-24.179
3	4.8667	-272.42	-23.024
3	4.9	-268	-21.582
3	4.9333	-263.24	-20.352
3	4.9667	-258.23	-19.296
3	5	-253	-18.242
3	5.0333	-249.31	-14.884
3	5.0667	-243.78	-15.495
3	5.1	-239.01	-14.325
3	5.1333	-234.32	-13.148
3	5.1667	-229.98	-12.38
3	5.2	-225.91	-11.363
3	5.2333	-221.33	-10.558
3	5.2667	-217.26	-9.6924
3	5.3	-212.81	-8.6739
3	5.3333	-207.68	-7.2338
3	5.3667	-203.29	-6.2212
3	5.4	-199.17	-5.476
3	5.4333	-194.81	-4.2025
3	5.4667	-190.03	-3.0686
3	5.5	-185.4	-1.8006
3	5.5333	-180.84	-0.58717
3	5.5667	-176.14	0.37131
3	5.6	-171.57	1.8793
3	5.6333	-167.24	2.5862
3	5.6667	-162.78	3.5555
3	5.7	-157.84	5.2545
3	5.7333	-153.66	5.7454
3	5.7667	-149.26	6.8802
3	5.8	-144.68	8.2922
3	5.8333	-140.3	8.4908
3	5.8667	-135.68	9.1923
3	5.9	-131.27	9.5973
3	5.9333	-126.9	10.767
3	5.9667	-123.08	10.767
3	6	-117.95	11.352
3	6.0333	-112.95	11.442
3	6.0667	-108.77	11.172
3	6.1	-104.33	11.435
3	6.1333	-99.901	11.667
3	6.1667	-95.57	11.796
3	6.2	-91.17	11.757
3	6.2333	-86.805	11.577
3	6.2667	-82.237	11.555
3	6.3	-78.357	10.842
3	6.3333	-73.912	10.88
3	6.3667	-69.691	10.399
3	6.4	-65.474	9.8673
3	6.4333	-61.108	9.6873
3	6.4667	-57.013	9.5973
3	6.5	-52.918	9.5073
3	6.5333	-49.047	9.4173
3	6.5667	-45.222	9.4173
3	6.6	-41.659	9.1088
3	6.6333	-37.954	8.9898
3	6.6667	-34.019	8.6964
3	6.7	-30.191	8.6072
3	6.7333	-26.681	8.2472
3	6.7667	-23.621	8.7423
3	6.8	-18.783	7.9547
3	6.8333	-14.575	7.9322
3	6.8667	-10.255	7.7972
3	6.9	-5.8223	7.7747
3	6.9333	-1.3445	7.6171
3	6.9667	3.3808	7.3921
3	7	8.157	6.9888
3	7.0333	13.371	6.6721
3	7.0667	18.218	6.32
3	7.1	23.362	5.7271
3	7.1333	28.282	5.533
3	7.1667	32.408	5.367
3	7.2	38.078	4.827
3	7.2333	42.893	4.422
3	7.2667	47.259	4.0169
3	7.3	51.534	3.5669
3	7.3333	55.943	2.8171
3	7.3667	60.438	1.9359
3	7.4	65.136	0.98738
3	7.4333	69.922	-0.0060694
3	7.4667	74.748	-0.96252
4	3.9667	-426.38	-102.23
4	4	-423.56	-102.26
4	4.0333	-420.74	-102.19
4	4.0667	-417.83	-102.02
4	4.1	-414.74	-101.74
4	4.1333	-411.55	-101.38
4	4.1667	-408.28	-100.95
4	4.2	-404.91	-100.28
4	4.2333	-401.87	-98.139
4	4.2667	-398.27	-97.239
4	4.3	-394.49	-97.825
4	4.3333	-390.62	-95.439
4	4.3667	-386.93	-95.54
4	4.4	-383.22	-94.323
4	4.4333	-379.64	-93.054
4	4.4667	-376.06	-91.754
4	4.5	-372.9	-90.727
4	4.5333	-369.85	-89.54
4	4.5667	-366.66	-89.333
4	4.6	-364.2	-88.156
4	4.6333	-361.35	-87.813
4	4.6667	-358.5	-87.207
4	4.7	-355.53	-86.717
4	4.7333	-352.52	-86.37
4	4.7667	-349.24	-85.921
4	4.8	-345.72	-85.399
4	4.8333	-342.24	-84.864
4	4.8667	-338.91	-84.263
4	4.9	-335.49	-82.388
4	4.9333	-332.02	-82.922
4	4.9667	-328.18	-82.276
4	5	-324.58	-80.926
4	5.0333	-322.21	-80.138
4	5.0667	-319.29	-79.688
4	5.1	-316.36	-79.688
4	5.1333	-313.66	-79.463
4	5.1667	-310.26	-79.118
4	5.2	-307.59	-78.788
4	5.2333	-304.66	-77.888
4	5.2667	-301.96	-76.988
4	5.3	-298.59	-76.088
4	5.3333	-295.66	-74.963
4	5.3667	-292.51	-73.613
4	5.4	-289.59	-71.813
4	5.4333	-286.21	-70.463
4	5.4667	-282.64	-68.769
4	5.5	-279.69	-66.412
4	5.5333	-276.31	-64.837
4	5.5667	-273.31	-62.524
4	5.6	-270.1	-60.607
4	5.6333	-267.17	-58.18
4	5.6667	-264.08	-55.969
4	5.7	-261.25	-53.749
4	5.7333	-258.24	-51.889
4	5.7667	-255.39	-50.212
4	5.8	-252.82	-48.827
4	5.8333	-250.16	-47.421
4	5.8667	-247.22	-45.959
4	5.9	-245.03	-44.586
4	5.9333	-241.82	-43.483
4	5.9667	-239.19	-42.336
4	6	-236.48	-41.211
4	6.0333	-233.24	-39.893
4	6.0667	-230.4	-38.693
4	6.1	-227.48	-37.611
4	6.1333	-223.9	-36.797
4	6.1667	-221.41	-35.81
4	6.2	-217.66	-34.898
4	6.2333	-214.26	-34.27
4	6.2667	-211.51	-33.785
4	6.3	-207.75	-33.313
4	6.3333	-205.21	-32.21
4	6.3667	-201.83	-31.535
4	6.4	-198.91	-30.86
4	6.4333	-195.98	-29.735
4	6.4667	-193.06	-28.835
4	6.5	-190.13	-27.26
4	6.5333	-186.98	-26.135
4	6.5667	-184.06	-24.785
4	6.6	-180.94	-23.256
4	6.6333	-178.13	-21.597
4	6.6667	-174.77	-19.875
4	6.7	-172.35	-18.259
4	6.7333	-169.43	-16.234
4	6.7667	-166.33	-14.244
4	6.8	-164.03	-12.184
4	6.8333	-160.84	-10.294
4	6.8667	-158.05	-7.8294
4	6.9	-155.77	-6.4764
4	6.9333	-152.63	-4.1951
4	6.9667	-149.87	-2.9916
4	7	-147.11	-1.5184
4	7.0333	-144.23	-0.25833
4	7.0667	-141.53	0.86677
4	7.1	-138.71	1.9724
4	7.1333	-135.9	2.8919
4	7.1667	-133.29	3.6119
4	7.2	-130.59	4.512
4	7.2333	-128.03	5.142
4	7.2667	-125.69	5.772
4	7.3	-123.3	6.2671
4	7.3333	-121.28	6.2671
4	7.3667	-118.67	6.3121
4	7.4	-116.44	6.1546
4	7.4333	-113.8	5.9982
4	7.4667	-111.26	5.7046
4	7.5	-108.5	5.727
4	7.5333	-105.86	5.2545
4	7.5667	-102.96	5.322
4	7.6	-100.13	5.367
4	7.6333	-97.262	5.3012
4	7.6667	-94.365	5.412
4	7.7	-91.305	5.6821
4	7.7333	-88.356	5.9209
4	7.7667	-85.387	5.9296
4	7.8	-82.431	6.6091
4	7.8333	-79.546	7.0979
4	7.8667	-76.655	7.7211
4	7.9	-73.475	8.0782
4	7.9333	-70.761	8.6297
4	7.9667	-67.949	8.9673
4	8	-65.37	9.113
4	8.0333	-62.548	9.1923
4	8.0667	-59.911	9.1833
4	8.1	-57.373	9.1923
4	8.1333	-54.76	8.95
4	8.1667	-52.198	8.9672
4	8.2	-49.584	8.725
4	8.2333	-47.022	8.7423
4	8.2667	-44.607	8.418
4	8.3	-42.263	8.1192
4	8.3333	-39.753	7.721
4	8.3667	-37.122	7.1672
4	8.4	-34.759	6.8296
4	8.4333	-32.621	6.4921
4	8.4667	-29.651	5.457
4	8.5	-27.266	5.277
4	8.5333	-24.431	4.872
4	8.5667	-21.805	4.7848
4	8.6	-19.121	5.367
4	8.6333	-16.353	5.3895
4	8.6667	-13.135	5.097
4	8.7	-10.12	5.5921
4	8.7333	-7.1949	5.8171
4	8.7667	-4.0447	6.2671
4	8.8	-1.1645	6.5821
4	8.8333	2.2267	6.4275
4	8.8667	5.4059	7.1672
4	8.9	8.5561	7.8422
4	8.9333	12.114	8.5006
4	8.9667	15.531	9.1923
4	9	19.132	10.092
4	9.0333	22.732	10.542
4	9.0667	26.557	10.992
4	9.1	29.932	11.442
4	9.1333	33.308	11.667
4	9.1667	36.908	11.893
4	9.2	40.508	11.893
4	9.2333	43.883	12.117
4	9.2667	47.033	12.117
4	9.3	50.184	11.893
4	9.3333	53.421	11.641
4	9.3667	56.574	11.29
4	9.4	59.718	10.823
4	9.4333	62.905	10.296
4	9.4667	66.002	9.6499
4	9.5	69.147	8.8875
4	9.5333	72.37	7.9908
5	4.1	-427.18	-236.46
5	4.1333	-423.88	-235.56
5	4.1667	-420.49	-234.5
5	4.2	-417.06	-233.34
5	4.2333	-413.61	-232.09
5	4.2667	-410.07	-230.65
5	4.3	-406.44	-229.13
5	4.3333	-402.87	-227.55
5	4.3667	-399.53	-225.94
5	4.4	-396.12	-224.32
5	4.4333	-392.53	-222.69
5	4.4667	-389.45	-221.54
5	4.5	-386.37	-220.49
5	4.5333	-383.17	-219.7
5	4.5667	-379.84	-219.09
5	4.6	-376.47	-218.33
5	4.6333	-372.94	-217.59
5	4.6667	-369.14	-216.79
5	4.7	-365.39	-216.11
5	4.7333	-361.51	-215.46
5	4.7667	-357.68	-214.8
5	4.8	-354.08	-214.43
5	4.8333	-350.57	-214.02
5	4.8667	-347.1	-213.53
5	4.9	-343.77	-213.21
5	4.9333	-340.57	-212.47
5	4.9667	-337.5	-211.58
5	5	-334.37	-210.42
5	5.0333	-331.13	-209.33
5	5.0667	-328.01	-207.91
5	5.1	-324.97	-206.27
5	5.1333	-321.85	-204.55
5	5.1667	-318.77	-202.79
5	5.2	-315.97	-200.78
5	5.2333	-313.12	-199.13
5	5.2667	-310.44	-197.27
5	5.3	-307.87	-195.7
5	5.3333	-305.36	-193.96
5	5.3667	-302.68	-192.69
5	5.4	-299.76	-191.41
5	5.4333	-296.83	-190.16
5	5.4667	-293.77	-189
5	5.5	-290.58	-187.59
5	5.5333	-287.19	-186.49
5	5.5667	-283.89	-185.06
5	5.6	-280.31	-183.94
5	5.6333	-277.04	-182.71
5	5.6667	-273.66	-181.88
5	5.7	-270.21	-181.21
5	5.7333	-266.98	-180.19
5	5.7667	-263.91	-179.4
5	5.8	-260.79	-178.25
5	5.8333	-257.64	-176.89
5	5.8667	-254.94	-175.54
5	5.9	-252.12	-173.86
5	5.9333	-249.51	-172.47
5	5.9667	-246.38	-170.82
5	6	-243.8	-168.91
5	6.0333	-241.1	-167.11
5	6.0667	-238.62	-164.86
5	6.1	-235.92	-163.06
5	6.1333	-233.45	-161.26
5	6.1667	-230.86	-159.34
5	6.2	-228.38	-157.54
5	6.2333	-225.94	-155.93
5	6.2667	-223.08	-154.64
5	6.3	-220.28	-153.27
5	6.3333	-217.36	-151.92
5	6.3667	-214.43	-150.79
5	6.4	-211.59	-149.51
5	6.4333	-208.47	-148.21
5	6.4667	-205.66	-146.97
5	6.5	-202.4	-145.96
5	6.5333	-199.24	-145.06
5	6.5667	-196.32	-144.16
5	6.6	-193.17	-143.25
5	6.6333	-190.58	-142.24
5	6.6667	-187.57	-141.01
5	6.7	-184.97	-139.71
5	6.7333	-182.71	-138.19
5	6.7667	-180.34	-136.5
5	6.8	-178.09	-134.7
5	6.8333	-175.74	-132.9
5	6.8667	-173.32	-130.73
5	6.9	-171.12	-128.85
5	6.9333	-169.08	-126.62
5	6.9667	-167.18	-124.24
5	7	-165.2	-121.86
5	7.0333	-163.47	-119.85
5	7.0667	-161.56	-117.94
5	7.1	-159.58	-115.87
5	7.1333	-157.62	-114.23
5	7.1667	-155.48	-112.54
5	7.2	-153.23	-110.93
5	7.2333	-151.2	-109.17
5	7.2667	-148.8	-107.69
5	7.3	-146.48	-106.24
5	7.3333	-144.12	-105
5	7.3667	-141.76	-103.66
5	7.4	-139.34	-102.39
5	7.4333	-136.69	-101.18
5	7.4667	-134.18	-100.05
5	7.5	-131.68	-99.299
5	7.5333	-129.49	-98.027
5	7.5667	-127.35	-96.789
5	7.6	-125.33	-95.664
5	7.6333	-123.53	-94.314
5	7.6667	-121.82	-92.919
5	7.7	-120.25	-91.644
5	7.7333	-118.69	-90.376
5	7.7667	-117.41	-88.824
5	7.8	-116.01	-87.384
5	7.8333	-114.86	-86.101
5	7.8667	-113.85	-84.414
5	7.9	-112.84	-83.176
5	7.9333	-111.87	-81.579
5	7.9667	-111.04	-80.251
5	8	-110.03	-79.013
5	8.0333	-109.13	-77.663
5	8.0667	-108	-76.538
5	8.1	-106.76	-75.301
5	8.1333	-105.3	-74.513
5	8.1667	-104.06	-73.501
5	8.2	-102.83	-72.488
5	8.2333	-101.48	-71.588
5	8.2667	-100.13	-70.688
5	8.3	-98.551	-69.788
5	8.3333	-96.976	-68.888
5	8.3667	-95.4	-68.438
5	8.4	-94.05	-67.537
5	8.4333	-92.25	-66.638
5	8.4667	-91.125	-65.737
5	8.5	-89.775	-64.387
5	8.5333	-88.38	-63.172
5	8.5667	-87.525	-62.137
5	8.6	-86.625	-60.787
5	8.6333	-86.175	-59.887
5	8.6667	-85.5	-58.537
5	8.7	-84.78	-57.727
5	8.7333	-84.375	-56.737
5	8.7667	-83.7	-55.387
5	8.8	-83.025	-54.712
5	8.8333	-82.125	-54.037
5	8.8667	-80.999	-53.362
5	8.9	-79.987	-52.799
5	8.9333	-79.087	-52.124
5	8.9667	-77.702	-52.043
5	9	-76.856	-51.329
5	9.0333	-75.824	-51.111
5	9.0667	-74.474	-50.886
5	9.1	-73.349	-50.886
5	9.1333	-71.999	-50.886
5	9.1667	-71.009	-50.931
5	9.2	-69.636	-50.999
5	9.2333	-68.624	-50.886
5	9.2667	-67.499	-51.111
5	9.3	-66.599	-50.886
5	9.3333	-65.564	-50.617
5	9.3667	-64.686	-50.549
5	9.4	-63.898	-49.986
5	9.4333	-63.223	-49.536
5	9.4667	-62.323	-49.086
5	9.5	-61.738	-48.591
5	9.5333	-60.973	-47.736
5	9.5667	-60.163	-47.241
5	9.6	-59.398	-46.386
5	9.6333	-58.723	-45.486
5	9.6667	-58.498	-44.361
5	9.7	-58.003	-43.596
5	9.7333	-57.553	-42.471
5	9.7667	-57.598	-41.211
5	9.8	-57.148	-40.311
5	9.8333	-56.203	-39.501
5	9.8667	-56.248	-38.061
5	9.9	-55.798	-37.161
5	9.9333	-55.348	-36.261
5	9.9667	-54.395	-35.824
5	10	-53.998	-34.91
5	10.033	-53.323	-34.01
5	10.067	-52.648	-33.56
5	10.1	-51.973	-33.11
5	10.133	-51.073	-32.66
5	10.167	-50.135	-31.982
5	10.2	-49.273	-31.535
5	10.233	-48.597	-30.86
5	10.267	-47.395	-30.829
5	10.3	-46.797	-30.41
5	10.333	-45.897	-29.96
5	10.367	-44.682	-29.915
5	10.4	-43.872	-29.285
5	10.433	-42.972	-29.06
5	10.467	-42.297	-28.835
5	10.5	-41.397	-28.16
5	10.533	-40.497	-27.71
5	10.567	-39.822	-26.81
5	10.6	-38.922	-26.585
5	10.633	-38.247	-25.91
5	10.667	-37.437	-25.73
5	10.7	-36.897	-25.235
5	10.733	-36.447	-24.56
5	10.767	-35.997	-24.11
5	10.8	-35.097	-23.435
5	10.833	-34.647	-22.76
5	10.867	-33.791	-22.175
5	10.9	-33.522	-21.41
5	10.933	-33.072	-20.735
5	10.967	-32.397	-20.06
5	11	-31.947	-19.16
5	11.033	-31.154	-18.202
5	11.067	-30.709	-17.472
5	11.1	-29.696	-17.359
5	11.133	-28.391	-16.324
5	11.167	-27.358	-16.171
5	11.2	-25.981	-15.578
5	11.233	-24.455	-15.149
5	11.267	-22.991	-14.524
5	11.3	-21.371	-14.659
5	11.333	-19.121	-14.434
5	11.367	-17.096	-13.984
5	11.4	-14.845	-13.759
5	11.433	-12.595	-13.534
5	11.467	-10.345	-13.534
5	11.5	-7.87	-13.534
5	11.533	-5.1698	-13.759
5	11.567	-2.9196	-13.534
5	11.6	-0.21947	-13.534
5	11.633	2.0307	-13.534
5	11.667	4.5058	-13.534
5	11.7	6.306	-13.534
5	11.733	8.5561	-13.534
5	11.767	10.356	-13.084
5	11.8	12.156	-12.634
5	11.833	13.956	-12.184
5	11.867	15.757	-11.284
5	11.9	18.007	-10.609
5	11.933	19.807	-9.9339
5	11.967	21.382	-9.0339
5	12	22.957	-8.1338
5	12.033	24.757	-7.6838
5	12.067	26.332	-7.0087
5	12.1	28.132	-7.0087
5	12.133	30.383	-6.5587
5	12.167	32.633	-6.5587
5	12.2	34.883	-6.5587
5	12.233	37.133	-6.5587
5	12.267	39.158	-7.0087
5	12.3	41.183	-7.2337
5	12.333	43.208	-7.2337
5	12.367	45.008	-7.2337
5	12.4	47.428	-7.6768
5	12.433	49.786	-7.8742
5	12.467	52.659	-7.2337
5	12.5	55.252	-6.9798
5	12.533	57.732	-6.6072
5	12.567	60.003	-6.189
5	12.6	61.988	-5.8162
5	12.633	63.826	-5.5165
5	12.667	65.562	-5.26
5	12.7	67.271	-5.0484
5	12.733	69.246	-4.9252
5	12.767	71.531	-4.9607
6	4.3667	-428.74	-169.46
6	4.4	-425.54	-168.06
6	4.4333	-422.36	-166.64
6	4.4667	-419.26	-165.18
6	4.5	-416.27	-163.78
6	4.5333	-413.46	-162.49
6	4.5667	-410.76	-161.24
6	4.6	-408.12	-159.73
6	4.6333	-405.31	-158.57
6	4.6667	-402.56	-157.62
6	4.7	-399.69	-156.71
6	4.7333	-396.91	-155.65
6	4.7667	-393.78	-154.78
6	4.8	-390.69	-153.76
6	4.8333	-387.56	-152.81
6	4.8667	-384.39	-151.83
6	4.9	-381	-151.06
6	4.9333	-377.63	-150.35
6	4.9667	-374.24	-149.16
6	5	-370.82	-148.56
6	5.0333	-367.26	-147.79
6	5.0667	-363.69	-147.25
6	5.1	-360.21	-146.88
6	5.1333	-356.96	-146.47
6	5.1667	-353.85	-146.11
6	5.2	-350.87	-145.86
6	5.2333	-348.14	-145.51
6	5.2667	-345.33	-144.81
6	5.3	-342.68	-144.19
6	5.3333	-339.88	-143.25
6	5.3667	-337.11	-142.83
6	5.4	-334.66	-141.58
6	5.4333	-331.81	-140.41
6	5.4667	-329.16	-139.25
6	5.5	-326.51	-138.15
6	5.5333	-323.77	-136.68
6	5.5667	-321.12	-135.56
6	5.6	-318.37	-134.18
6	5.6333	-315.66	-132.63
6	5.6667	-313.23	-130.63
6	5.7	-310.69	-128.66
6	5.7333	-308.11	-127.13
6	5.7667	-305.81	-125.52
6	5.8	-303.67	-123.9
6	5.8333	-301.36	-122.49
6	5.8667	-298.93	-121.22
6	5.9	-296.6	-119.93
6	5.9333	-294.11	-118.64
6	5.9667	-291.59	-117.78
6	6	-288.83	-116.44
6	6.0333	-286.32	-115.58
6	6.0667	-283.44	-114.63
6	6.1	-280.72	-113.26
6	6.1333	-277.71	-112.45
6	6.1667	-274.99	-111.11
6	6.2	-272.04	-109.84
6	6.2333	-269.25	-109.06
6	6.2667	-266.2	-108.05
6	6.3	-263.36	-107.09
6	6.3333	-260.29	-106.26
6	6.3667	-257.65	-105.63
6	6.4	-254.89	-104.75
6	6.4333	-252.03	-103.7
6	6.4667	-249.58	-102.78
6	6.5	-246.82	-101.77
6	6.5333	-244.22	-100.62
6	6.5667	-241.78	-99.113
6	6.6	-239.32	-97.644
6	6.6333	-236.75	-96.024
6	6.6667	-234.23	-94.539
6	6.7	-231.8	-92.649
6	6.7333	-229.6	-90.984
6	6.7667	-227.21	-89.229
6	6.8	-225.04	-87.233
6	6.8333	-223.03	-85.224
6	6.8667	-220.71	-83.298
6	6.9	-218.73	-81.796
6	6.9333	-216.62	-79.979
6	6.9667	-214.79	-78.264
6	7	-212.72	-77.033
6	7.0333	-210.45	-75.534
6	7.0667	-208.46	-74.357
6	7.1	-206.51	-73.028
6	7.1333	-204.45	-71.827
6	7.1667	-202.1	-70.823
6	7.2	-200.15	-69.658
6	7.2333	-197.92	-68.538
6	7.2667	-195.76	-67.538
6	7.3	-193.51	-66.638
6	7.3333	-191.32	-65.727
6	7.3667	-189.05	-64.972
6	7.4	-186.71	-64.209
6	7.4333	-184.26	-63.33
6	7.4667	-182.17	-62.992
6	7.5	-179.84	-62.552
6	7.5333	-177.85	-61.957
6	7.5667	-175.82	-61.507
6	7.6	-173.71	-61.012
6	7.6333	-172.24	-60.108
6	7.6667	-170.54	-59.388
6	7.7	-168.94	-58.402
6	7.7333	-167.35	-57.654
6	7.7667	-165.52	-56.845
6	7.8	-164.21	-55.669
6	7.8333	-162.83	-54.846
6	7.8667	-161.53	-53.819
6	7.9	-160.05	-52.85
6	7.9333	-158.76	-51.967
6	7.9667	-157.46	-50.778
6	8	-156.38	-49.761
6	8.0333	-155.21	-48.501
6	8.0667	-154.22	-47.431
6	8.1	-153.05	-46.461
6	8.1333	-151.65	-45.486
6	8.1667	-150.79	-44.534
6	8.2	-149.76	-43.506
6	8.2333	-148.5	-42.786
6	8.2667	-147.15	-41.886
6	8.3	-145.8	-41.436
6	8.3333	-144.45	-40.986
6	8.3667	-143.4	-40.422
6	8.4	-142.02	-39.951
6	8.4333	-140.56	-39.613
6	8.4667	-138.83	-39.186
6	8.5	-137.48	-38.736
6	8.5333	-135.68	-38.736
6	8.5667	-134.55	-38.511
6	8.6	-133.2	-38.511
6	8.6333	-131.85	-38.511
6	8.6667	-130.5	-38.286
6	8.7	-129.15	-38.061
6	8.7333	-128.25	-37.836
6	8.7667	-126.9	-37.836
6	8.8	-125.55	-37.386
6	8.8333	-124.99	-37.048
6	8.8667	-123.98	-36.711
6	8.9	-122.94	-36.243
6	8.9333	-121.73	-35.81
6	8.9667	-120.83	-35.136
6	9	-120.38	-34.461
6	9.0333	-119.19	-33.981
6	9.0667	-118.54	-33.357
6	9.1	-117.56	-32.323
6	9.1333	-116.78	-31.535
6	9.1667	-116.1	-30.86
6	9.2	-115.2	-29.96
6	9.2333	-114.53	-29.06
6	9.2667	-113.63	-28.16
6	9.3	-112.73	-27.485
6	9.3333	-111.83	-26.585
6	9.3667	-111.04	-25.572
6	9.4	-110.25	-25.46
6	9.4333	-109.04	-24.697
6	9.4667	-108.23	-24.11
6	9.5	-107.15	-24.02
6	9.5333	-106.43	-23.885
6	9.5667	-105.12	-23.795
6	9.6	-104.4	-23.435
6	9.6333	-103.39	-23.804
6	9.6667	-102.47	-23.903
6	9.7	-101.7	-23.885
6	9.7333	-100.69	-23.997
6	9.7667	-100.01	-23.997
6	9.8	-99.226	-24.335
6	9.8333	-98.551	-23.885
6	9.8667	-97.876	-23.66
6	9.9	-97.313	-23.547
6	9.9333	-96.638	-23.322
6	9.9667	-96.076	-23.21
6	10	-95.513	-22.422
6	10.033	-94.725	-21.86
6	10.067	-93.996	-21.591
6	10.1	-93.713	-21.072
6	10.133	-92.925	-20.51
6	10.167	-92.475	-19.61
6	10.2	-91.8	-18.934
6	10.233	-91.487	-17.883
6	10.267	-90.9	-17.134
6	10.3	-90.45	-16.234
6	10.333	-90	-15.334
6	10.367	-89.775	-14.659
6	10.4	-89.213	-13.872
6	10.433	-88.875	-12.859
6	10.467	-88.425	-12.409
6	10.5	-88.088	-11.396
6	10.533	-87.75	-10.834
6	10.567	-87.412	-10.046
6	10.6	-87.075	-9.2589
6	10.633	-86.85	-8.8088
6	10.667	-86.4	-8.3588
6	10.7	-85.95	-7.9088
6	10.733	-85.5	-7.2337
6	10.767	-84.937	-6.6712
6	10.8	-84.262	-6.4462
6	10.833	-83.7	-6.1087
6	10.867	-83.137	-5.9962
6	10.9	-82.35	-5.8837
6	10.933	-81.675	-5.8837
6	10.967	-81.225	-5.8837
6	11	-80.325	-5.6586
6	11.033	-79.874	-6.1087
6	11.067	-79.087	-6.2212
6	11.1	-78.749	-6.5587
6	11.133	-77.849	-7.0087
6	11.167	-77.399	-7.0087
6	11.2	-77.062	-7.1213
6	11.233	-76.274	-7.2337
6	11.267	-75.937	-7.3463
6	11.3	-75.104	-7.3688
6	11.333	-74.812	-7.5713
6	11.367	-74.362	-7.5713
6	11.4	-73.912	-7.5713
6	11.433	-73.462	-7.5713
6	11.467	-72.899	-7.4588
6	11.5	-72.449	-7.9088
6	11.533	-72.008	-7.626
6	11.567	-71.255	-7.3549
6	11.6	-71.099	-7.9088
6	11.633	-70.244	-7.5938
6	11.667	-69.939	-7.5107
6	11.7	-69.062	-7.6108
6	11.733	-68.399	-7.4588
6	11.767	-67.949	-7.4588
6	11.8	-67.386	-7.1213
6	11.833	-66.599	-7.0087
6	11.867	-65.924	-7.0087
6	11.9	-65.136	-6.4462
6	11.933	-64.573	-6.5587
6	11.967	-63.673	-6.1087
6	12	-62.863	-5.4787
6	12.033	-62.133	-5.0355
6	12.067	-61.389	-4.5855
6	12.1	-60.838	-3.9036
6	12.133	-60.073	-3.4085
6	12.167	-59.398	-3.1835
6	12.2	-58.813	-2.1035
6	12.233	-58.048	-1.8334
6	12.267	-57.463	-0.75335
6	12.3	-56.698	-0.48337
6	12.333	-56.023	-0.2583
6	12.367	-55.281	0.21422
6	12.4	-54.448	0.41674
6	12.433	-53.323	0.41674
6	12.467	-52.423	0.41674
6	12.5	-51.748	0.41674
6	12.533	-50.623	0.19172
6	12.567	-49.569	0.30577
6	12.6	-48.575	-0.10083
6	12.633	-47.427	-0.34831
6	12.667	-46.122	-0.93335
6	12.7	-44.997	-1.1584
6	12.733	-43.872	-1.8334
6	12.767	-42.747	-2.2834
6	12.8	-41.172	-2.7335
6	12.833	-39.822	-2.9585
6	12.867	-38.607	-2.9135
6	12.9	-37.572	-2.9585
6	12.933	-36.357	-3.1385
6	12.967	-35.12	-3.0128
6	13	-33.747	-3.1835
6	13.033	-32.492	-2.8537
6	13.067	-31.151	-2.5548
6	13.1	-29.696	-2.5084
6	13.133	-28.481	-1.7884
6	13.167	-27.049	-1.5436
6	13.2	-25.646	-1.3834
6	13.233	-24.251	-0.34834
6	13.267	-22.946	0.1917
6	13.3	-21.596	0.41674
6	13.333	-19.886	1.4968
6	13.367	-18.671	1.9918
6	13.4	-17.32	2.4419
6	13.433	-15.572	3.3443
6	13.467	-14.305	3.837
6	13.5	-12.406	4.2203
6	13.533	-11.47	4.242
6	13.567	-9.8726	4.6245
6	13.6	-8.14	4.782
6	13.633	-6.4567	4.823
6	13.667	-4.9898	4.827
6	13.7	-3.3247	4.782
6	13.733	-1.3445	4.917
6	13.767	0.68059	4.242
6	13.8	2.4807	4.242
6	13.833	4.7309	3.5669
6	13.867	6.531	3.3419
6	13.9	8.6461	2.8469
6	13.933	10.806	1.7668
6	13.967	13.056	1.0918
6	14	15.294	0.71473
6	14.033	17.546	0.23938
6	14.067	19.866	-0.27528
6	14.1	21.766	-0.4436
6	14.133	23.804	-0.7216
6	14.167	25.882	-1.1584
6	14.2	28.132	-1.1584
6	14.233	30.054	-0.98809
6	14.267	32.183	-1.1584
6	14.3	34.177	-0.90912
6	14.333	36.233	-0.70833
6	14.367	38.483	-0.70833
6	14.4	40.66	-0.14349
6	14.433	42.758	0.19172
6	14.467	44.765	0.71089
6	14.5	46.809	1.0918
6	14.533	49.284	1.7668
6	14.567	51.759	2.4419
6	14.6	54.197	3.7859
6	14.633	56.794	4.5893
6	14.667	59.509	5.3755
6	14.7	62.237	6.0279
6	14.733	64.878	6.5984
6	14.767	67.428	7.0225
6	14.8	69.846	7.3459
6	14.833	72.295	7.5502
7	4.4333	-428.16	-68.842
7	4.4667	-424.83	-68.267
7	4.5	-421.4	-67.609
7	4.5333	-417.91	-66.793
7	4.5667	-414.42	-65.847
7	4.6	-411.1	-64.837
7	4.6333	-407.94	-63.937
7	4.6667	-405.25	-62.812
7	4.7	-402.1	-61.687
7	4.7333	-399.39	-60.562
7	4.7667	-396.02	-59.887
7	4.8	-392.87	-59.212
7	4.8333	-389.72	-58.537
7	4.8667	-386.79	-57.412
7	4.9	-383.19	-56.737
7	4.9333	-380.04	-55.837
7	4.9667	-376.44	-54.937
7	5	-372.62	-53.812
7	5.0333	-369.24	-52.912
7	5.0667	-365.19	-51.787
7	5.1	-361.59	-50.661
7	5.1333	-357.54	-49.761
7	5.1667	-354.17	-48.861
7	5.2	-350.57	-47.961
7	5.2333	-347.07	-46.846
7	5.2667	-343.82	-45.711
7	5.3	-341.12	-44.136
7	5.3333	-337.97	-42.561
7	5.3667	-335.27	-40.761
7	5.4	-332.12	-39.134
7	5.4333	-328.96	-37.611
7	5.4667	-325.81	-35.81
7	5.5	-322.67	-33.56
7	5.5333	-319.06	-31.76
7	5.5667	-315.69	-29.51
7	5.6	-312.54	-27.485
7	5.6333	-309.16	-25.235
7	5.6667	-306.01	-22.76
7	5.7	-303.09	-20.06
7	5.7333	-300.16	-17.809
7	5.7667	-297.01	-15.559
7	5.8	-294.09	-13.759
7	5.8333	-291.16	-11.959
7	5.8667	-288.24	-9.9339
7	5.9	-285.31	-8.3588
7	5.9333	-282.39	-6.5587
7	5.9667	-279.46	-4.5336
7	6	-276.31	-2.5084
7	6.0333	-272.84	-0.78777
7	6.0667	-269.42	0.80595
7	6.1	-265.96	2.2168
7	6.1333	-262.5	3.5219
7	6.1667	-258.84	4.6065
7	6.2	-255.39	5.592
7	6.2333	-251.86	6.7482
7	6.2667	-248.75	7.9547
7	6.3	-245.71	9.8673
7	6.3333	-242.43	11.262
7	6.3667	-239.77	12.748
7	6.4	-236.71	14.143
7	6.4333	-234.12	15.38
7	6.4667	-230.86	16.393
7	6.5	-227.62	17.698
7	6.5333	-224.34	18.968
7	6.5667	-221.21	20.407
7	6.6	-217.94	21.748
7	6.6333	-214.66	23.143
7	6.6667	-211.4	24.606
7	6.7	-208.39	26.016
7	6.7333	-205.42	27.355
7	6.7667	-202.47	28.37
7	6.8	-199.47	29.356
7	6.8333	-196.43	29.894
7	6.8667	-193.62	30.681
7	6.9	-190.69	30.906
7	6.9333	-187.82	31.253
7	6.9667	-185.18	31.694
7	7	-182.34	32.062
7	7.0333	-179.7	32.554
7	7.0667	-177.08	32.819
7	7.1	-174.38	32.819
7	7.1333	-171.57	32.706
7	7.1667	-168.87	32.481
7	7.2	-166.17	32.031
7	7.2333	-163.92	31.806
7	7.2667	-161.33	31.694
7	7.3	-158.97	31.581
7	7.3333	-156.6	31.469
7	7.3667	-154.35	31.469
7	7.4	-151.99	31.356
7	7.4333	-149.83	31.401
7	7.4667	-147.61	31.376
7	7.5	-145.35	31.019
7	7.5333	-143.16	31.267
7	7.5667	-140.85	30.794
7	7.6	-138.6	30.794
7	7.6333	-136.35	30.794
7	7.6667	-134.33	31.019
7	7.7	-131.96	31.197
7	7.7333	-129.72	31.356
7	7.7667	-127.38	31.558
7	7.8	-125.33	31.694
7	7.8333	-123.09	31.957
7	7.8667	-120.82	31.982
7	7.9	-118.65	31.857
7	7.9333	-116.23	31.897
7	7.9667	-114.23	31.805
7	8	-112.21	31.716
7	8.0333	-110.23	31.555
7	8.0667	-108.48	31.54
7	8.1	-106.86	31.542
7	8.1333	-105.13	31.434
7	8.1667	-103.28	31.019
7	8.2	-101.34	30.749
7	8.2333	-99.631	30.209
7	8.2667	-97.851	29.637
7	8.3	-96.21	29.038
7	8.3333	-94.59	28.498
7	8.3667	-93.185	27.695
7	8.4	-91.8	26.968
7	8.4333	-90.288	26.302
7	8.4667	-88.785	25.573
7	8.5	-87.345	25.033
7	8.5333	-85.59	24.448
7	8.5667	-83.655	24.178
7	8.6	-81.99	23.773
7	8.6333	-80.091	23.431
7	8.6667	-78.311	23.247
7	8.7	-76.387	22.806
7	8.7333	-74.321	22.864
7	8.7667	-72.449	22.693
7	8.8	-70.514	22.873
7	8.8333	-69.074	22.918
7	8.8667	-67.078	23.245
7	8.9	-65.699	23.593
7	8.9333	-64.124	23.818
7	8.9667	-62.484	23.993
7	9	-60.776	24.216
7	9.0333	-59.216	24.238
7	9.0667	-57.508	24.313
7	9.1	-55.933	24.313
7	9.1333	-54.403	24.178
7	9.1667	-53.053	24.178
7	9.2	-51.793	23.908
7	9.2333	-50.353	23.728
7	9.2667	-48.797	23.457
7	9.3	-47.403	23.264
7	9.3333	-45.866	22.807
7	9.3667	-44.322	22.243
7	9.4	-43.062	21.748
7	9.4333	-41.622	21.118
7	9.4667	-40.609	20.331
7	9.5	-39.147	19.768
7	9.5333	-37.572	19.093
7	9.5667	-36.109	18.08
7	9.6	-34.372	17.737
7	9.6333	-32.739	17.386
7	9.6667	-31.496	16.843
7	9.7	-29.695	16.744
7	9.7333	-28.143	16.599
7	9.7667	-26.771	16.393
7	9.8	-25.196	16.168
7	9.8333	-23.733	16.055
7	9.8667	-22.271	15.943
7	9.9	-20.224	15.961
7	9.9333	-18.558	15.83
7	9.9667	-16.691	15.853
7	10	-14.733	16.055
7	10.033	-12.595	16.618
7	10.067	-10.393	16.898
7	10.1	-8.2074	17.18
7	10.133	-6.1823	17.405
7	10.167	-4.2697	17.743
7	10.2	-2.2445	17.743
7	10.233	-0.44445	17.743
7	10.267	1.3556	17.068
7	10.3	3.3808	17.518
7	10.333	5.3159	17.023
7	10.367	7.476	16.753
7	10.4	9.5462	16.663
7	10.433	11.573	16.507
7	10.467	13.749	16.029
7	10.5	15.802	15.403
7	10.533	18.007	15.043
7	10.567	20.257	14.368
7	10.6	22.237	13.557
7	10.633	24.262	12.658
7	10.667	26.467	11.622
7	10.7	28.701	10.794
7	10.733	30.952	9.8938
7	10.767	33.128	9.1023
7	10.8	35.402	8.6384
7	10.833	37.739	8.171
7	10.867	40.063	7.7594
7	10.9	42.513	7.4253
7	10.933	44.84	7.5193
7	10.967	47.169	7.5722
7	11	49.419	7.3472
7	11.033	51.832	7.3459
7	11.067	54.314	7.5341
7	11.1	56.734	7.7848
7	11.133	59.254	8.1568
7	11.167	61.78	8.6406
7	11.2	64.384	9.2725
7	11.233	67.126	9.9545
7	11.267	69.96	10.756
7	11.3	72.904	11.464
8	4.7	-427.74	-109.75
8	4.7333	-424.49	-109.66
8	4.7667	-421.4	-109.46
8	4.8	-418.51	-109.15
8	4.8333	-415.73	-108.72
8	4.8667	-413.02	-108.18
8	4.9	-410.19	-107.59
8	4.9333	-407.05	-106.69
8	4.9667	-404.12	-105.79
8	5	-400.75	-104.89
8	5.0333	-397.37	-103.99
8	5.0667	-394.22	-102.64
8	5.1	-390.84	-101.29
8	5.1333	-387.69	-100.17
8	5.1667	-384.54	-99.04
8	5.2	-381.84	-98.139
8	5.2333	-379.14	-97.239
8	5.2667	-376.89	-96.789
8	5.3	-374.42	-96.564
8	5.3333	-371.72	-96.339
8	5.3667	-368.97	-97.105
8	5.4	-365.64	-94.989
8	5.4333	-362.49	-94.539
8	5.4667	-358.67	-94.089
8	5.5	-355.07	-93.639
8	5.5333	-351.24	-93.189
8	5.5667	-347.87	-93.189
8	5.6	-344.72	-92.739
8	5.6333	-341.7	-93.819
8	5.6667	-338.53	-93.527
8	5.7	-336.62	-91.614
8	5.7333	-334.59	-91.614
8	5.7667	-331.67	-91.164
8	5.8	-329.42	-88.689
8	5.8333	-326.99	-87.704
8	5.8667	-324.01	-86.214
8	5.9	-321.09	-84.864
8	5.9333	-318.17	-83.288
8	5.9667	-315.01	-81.488
8	6	-312.31	-79.688
8	6.0333	-308.58	-78.518
8	6.0667	-306.69	-76.313
8	6.1	-304.44	-74.738
8	6.1333	-301.96	-73.163
8	6.1667	-299.49	-72.038
8	6.2	-297.01	-70.688
8	6.2333	-293.37	-69.923
8	6.2667	-291.16	-68.438
8	6.3	-288.24	-67.313
8	6.3333	-285.31	-65.962
8	6.3667	-281.71	-64.837
8	6.4	-278.34	-63.712
8	6.4333	-274.74	-62.587
8	6.4667	-270.88	-61.482
8	6.5	-266.97	-60.777
8	6.5333	-263.71	-59.887
8	6.5667	-260.34	-59.212
8	6.6	-256.74	-58.087
8	6.6333	-253.59	-57.187
8	6.6667	-250.88	-56.062
8	6.7	-247.74	-54.712
8	6.7333	-245.03	-53.137
8	6.7667	-242.56	-51.562
8	6.8	-239.86	-49.986
8	6.8333	-236.48	-48.411
8	6.8667	-233.56	-46.386
8	6.9	-230.41	-44.586
8	6.9333	-227.19	-42.586
8	6.9667	-224.32	-40.398
8	7	-221.27	-39.062
8	7.0333	-218.5	-36.907
8	7.0667	-215.84	-35.398
8	7.1	-213.18	-34.453
8	7.1333	-210.57	-33.254
8	7.1667	-207.79	-32.098
8	7.2	-205.05	-31.063
8	7.2333	-201.97	-30.14
8	7.2667	-199.45	-29.118
8	7.3	-195.81	-28.408
8	7.3333	-192.73	-27.315
8	7.3667	-189.34	-26.698
8	7.4	-186	-26.166
8	7.4333	-182.35	-25.73
8	7.4667	-179.04	-25.195
8	7.5	-176.01	-24.663
8	7.5333	-172.9	-24.38
8	7.5667	-170.33	-23.66
8	7.6	-167.63	-23.21
8	7.6333	-164.97	-22.244
8	7.6667	-162.49	-21.343
8	7.7	-160.19	-20.423
8	7.7333	-157.8	-19.506
8	7.7667	-155.4	-18.617
8	7.8	-152.94	-17.545
8	7.8333	-150.44	-16.693
8	7.8667	-148.28	-16.009
8	7.9	-145.8	-14.659
8	7.9333	-143.35	-13.377
8	7.9667	-141.08	-12.184
8	8	-138.88	-11.01
8	8.0333	-136.8	-9.7089
8	8.0667	-134.79	-8.8476
8	8.1	-133.03	-8.0268
8	8.1333	-131.18	-7.9088
8	8.1667	-129.38	-7.4588
8	8.2	-127.8	-7.0087
8	8.2333	-125.57	-6.4261
8	8.2667	-123.98	-6.5587
8	8.3	-121.91	-6.0187
8	8.3333	-120.1	-5.6817
8	8.3667	-118.23	-5.8657
8	8.4	-116.14	-5.5689
8	8.4333	-114.12	-5.446
8	8.4667	-112.24	-5.3054
8	8.5	-110.14	-5.4072
8	8.5333	-107.98	-5.5469
8	8.5667	-106.05	-5.4551
8	8.6	-104.11	-5.5325
8	8.6333	-102.22	-5.7625
8	8.6667	-100.27	-5.6615
8	8.7	-98.615	-5.64
8	8.7333	-96.737	-5.7116
8	8.7667	-95.085	-5.7037
8	8.8	-93.365	-5.6967
8	8.8333	-91.906	-5.4601
8	8.8667	-90.45	-5.6586
8	8.9	-88.498	-5.0299
8	8.9333	-86.885	-4.7066
8	8.9667	-85.275	-4.5336
8	9	-83.774	-4.0529
8	9.0333	-81.9	-4.0835
8	9.0667	-80.549	-3.6335
8	9.1	-79.199	-3.1835
8	9.1333	-77.849	-2.7335
8	9.1667	-76.499	-2.2834
8	9.2	-74.96	-1.5124
8	9.2333	-73.799	-1.3834
8	9.2667	-72.674	-0.48332
8	9.3	-71.324	-0.48332
8	9.3333	-69.974	0.19172
8	9.3667	-68.624	0.41674
8	9.4	-67.274	0.41674
8	9.4333	-65.924	0.41674
8	9.4667	-64.573	0.41674
8	9.5	-63.223	0.41674
8	9.5333	-61.986	0.52922
8	9.5667	-60.359	0.285
8	9.6	-58.498	-0.2583
8	9.6333	-56.923	-0.48332
8	9.6667	-55.573	-0.93335
8	9.7	-53.773	-1.3834
8	9.7333	-51.973	-2.0584
8	9.7667	-50.398	-2.5084
8	9.8	-48.373	-3.1835
8	9.8333	-46.91	-3.521
8	9.8667	-44.997	-4.0835
8	9.9	-43.422	-4.7586
8	9.9333	-41.622	-5.2086
8	9.9667	-40.047	-5.4336
8	10	-38.472	-5.6586
8	10.033	-37.122	-5.8837
8	10.067	-35.547	-6.5587
8	10.1	-34.197	-6.5587
8	10.133	-33.184	-6.4463
8	10.167	-31.947	-6.7837
8	10.2	-30.596	-7.0087
8	10.233	-29.021	-7.0087
8	10.267	-27.803	-7.0625
8	10.3	-26.096	-7.2337
8	10.333	-24.746	-7.2337
8	10.367	-22.946	-7.2337
8	10.4	-21.146	-7.0087
8	10.433	-19.571	-7.0087
8	10.467	-17.771	-6.5587
8	10.5	-16.195	-6.3337
8	10.533	-14.733	-5.7712
8	10.567	-13.045	-5.4336
8	10.6	-11.583	-4.8711
8	10.633	-9.8951	-4.5336
8	10.667	-8.32	-4.5336
8	10.7	-6.7449	-4.0835
8	10.733	-5.1698	-4.0835
8	10.767	-3.7072	-4.196
8	10.8	-2.0196	-4.0835
8	10.833	-0.21947	-4.5336
8	10.867	1.2432	-4.6461
8	10.9	3.3808	-4.9836
8	10.933	5.4059	-5.2086
8	10.967	7.206	-5.4336
8	11	9.0061	-5.8837
8	11.033	11.256	-6.5587
8	11.067	13.056	-7.2337
8	11.1	15.532	-7.6838
8	11.133	17.444	-8.2463
8	11.167	19.807	-8.5838
8	11.2	21.72	-8.9214
8	11.233	24.082	-9.0339
8	11.267	25.954	-9.2091
8	11.3	27.907	-9.0339
8	11.333	30.383	-9.0339
8	11.367	32.633	-9.0339
8	11.4	34.883	-8.5838
8	11.433	37.133	-8.3588
8	11.467	39.608	-8.1338
8	11.5	42.308	-7.6838
8	11.533	44.783	-7.2337
8	11.567	47.033	-7.0087
8	11.6	49.509	-6.1087
8	11.633	52.209	-5.8837
8	11.667	54.797	-5.4082
8	11.7	57.219	-5.0146
8	11.733	59.483	-4.7655
8	11.767	61.771	-4.6682
8	11.8	64.041	-4.673
8	11.833	66.334	-4.7591
8	11.867	68.671	-4.8974
8	11.9	71.009	-5.0536
9	5.0667	-428.22	-257.72
9	5.1	-425.24	-256.89
9	5.1333	-422.11	-255.97
9	5.1667	-418.88	-254.87
9	5.2	-415.58	-253.63
9	5.2333	-412.25	-252.22
9	5.2667	-408.97	-250.5
9	5.3	-405.38	-248.86
9	5.3333	-401.97	-246.94
9	5.3667	-398.77	-245.54
9	5.4	-395.78	-243.92
9	5.4333	-392.87	-242.15
9	5.4667	-390.23	-240.56
9	5.5	-387.35	-239.29
9	5.5333	-384.37	-238.03
9	5.5667	-381.28	-236.41
9	5.6	-378.36	-235.29
9	5.6333	-374.95	-234.11
9	5.6667	-371.72	-232.92
9	5.7	-368.9	-231.46
9	5.7333	-365.41	-230.16
9	5.7667	-362.19	-228.98
9	5.8	-359.12	-227.52
9	5.8333	-355.46	-226.59
9	5.8667	-352.59	-225.5
9	5.9	-349.22	-224.82
9	5.9333	-346.18	-224.26
9	5.9667	-342.99	-223.76
9	6	-340.09	-223.14
9	6.0333	-337.29	-222.57
9	6.0667	-334.99	-221.56
9	6.1	-332.23	-220.44
9	6.1333	-329.42	-219.42
9	6.1667	-326.6	-218.41
9	6.2	-323.79	-216.95
9	6.2333	-320.98	-215.48
9	6.2667	-317.94	-214.02
9	6.3	-315.01	-212.45
9	6.3333	-312.31	-210.65
9	6.3667	-309.5	-208.73
9	6.4	-306.58	-206.71
9	6.4333	-304.01	-205.04
9	6.4667	-301.74	-203
9	6.5	-299.26	-200.97
9	6.5333	-296.56	-199.17
9	6.5667	-293.86	-197.37
9	6.6	-291.16	-195.57
9	6.6333	-288.35	-194.11
9	6.6667	-285.43	-192.53
9	6.7	-282.73	-190.73
9	6.7333	-279.8	-189.16
9	6.7667	-276.87	-187.58
9	6.8	-273.95	-185.78
9	6.8333	-270.97	-184.15
9	6.8667	-267.87	-182.41
9	6.9	-264.84	-180.72
9	6.9333	-261.8	-179.48
9	6.9667	-258.87	-178.15
9	7	-255.39	-176.89
9	7.0333	-252.57	-175.66
9	7.0667	-250.05	-174.25
9	7.1	-247.08	-172.94
9	7.1333	-244.48	-171.11
9	7.1667	-242.18	-169.57
9	7.2	-239.41	-168.12
9	7.2333	-236.93	-166.32
9	7.2667	-234.35	-164.63
9	7.3	-231.98	-162.72
9	7.3333	-229.51	-160.92
9	7.3667	-227.15	-158.78
9	7.4	-224.56	-156.64
9	7.4333	-222.31	-154.39
9	7.4667	-220.06	-152.14
9	7.5	-217.92	-150
9	7.5333	-215.9	-147.75
9	7.5667	-213.98	-145.84
9	7.6	-211.51	-143.59
9	7.6333	-209.15	-141.68
9	7.6667	-206.71	-139.64
9	7.7	-204.31	-137.74
9	7.7333	-201.83	-136.17
9	7.7667	-199.58	-134.37
9	7.8	-197.22	-132.9
9	7.8333	-194.95	-131.71
9	7.8667	-192.72	-129.98
9	7.9	-190.36	-128.29
9	7.9333	-188.33	-126.72
9	7.9667	-185.63	-125.37
9	8	-183.15	-124.27
9	8.0333	-180.87	-123.06
9	8.0667	-178.77	-121.88
9	8.1	-176.27	-120.82
9	8.1333	-173.82	-119.85
9	8.1667	-172.13	-118.84
9	8.2	-169.97	-117.45
9	8.2333	-168.53	-116.14
9	8.2667	-166.06	-115.02
9	8.3	-164.71	-113.67
9	8.3333	-162.86	-112.22
9	8.3667	-160.99	-111.08
9	8.4	-159.75	-109.61
9	8.4333	-158	-107.91
9	8.4667	-156.28	-106.48
9	8.5	-154.94	-104.71
9	8.5333	-153.9	-102.86
9	8.5667	-152.55	-101.06
9	8.6	-151.2	-99.49
9	8.6333	-150.3	-97.464
9	8.6667	-149.08	-95.755
9	8.7	-147.87	-93.954
9	8.7333	-146.84	-92.334
9	8.7667	-145.8	-90.714
9	8.8	-144.57	-88.983
9	8.8333	-143.33	-87.339
9	8.8667	-141.98	-86.214
9	8.9	-140.59	-84.666
9	8.9333	-139.28	-83.514
9	8.9667	-138.15	-82.163
9	9	-136.8	-81.263
9	9.0333	-135.68	-80.363
9	9.0667	-134.42	-79.283
9	9.1	-133.2	-78.563
9	9.1333	-131.85	-77.663
9	9.1667	-130.73	-77.213
9	9.2	-129.38	-76.763
9	9.2333	-128.25	-76.313
9	9.2667	-126.95	-76.053
9	9.3	-125.78	-75.863
9	9.3333	-124.43	-75.863
9	9.3667	-123.53	-75.413
9	9.4	-122.4	-75.188
9	9.4333	-121.16	-74.76
9	9.4667	-120.38	-74.063
9	9.5	-119.25	-73.613
9	9.5333	-118.46	-73.05
9	9.5667	-117.68	-72.488
9	9.6	-116.78	-71.813
9	9.6333	-115.88	-70.913
9	9.6667	-114.98	-70.238
9	9.7	-114.08	-69.338
9	9.7333	-113.18	-68.438
9	9.7667	-112.73	-67.537
9	9.8	-111.83	-66.638
9	9.8333	-111.38	-65.512
9	9.8667	-110.93	-64.387
9	9.9	-110.48	-63.487
9	9.9333	-110.03	-62.137
9	9.9667	-109.35	-61.237
9	10	-108.68	-59.662
9	10.033	-108	-58.537
9	10.067	-107.44	-57.299
9	10.1	-106.8	-56.171
9	10.133	-105.98	-54.937
9	10.167	-105.53	-53.812
9	10.2	-104.63	-52.687
9	10.233	-104.04	-51.382
9	10.267	-103.5	-50.661
9	10.3	-102.65	-49.671
9	10.333	-102.15	-49.086
9	10.367	-101.02	-48.345
9	10.4	-100.4	-47.646
9	10.433	-99.721	-47.151
9	10.467	-98.933	-46.589
9	10.5	-98.326	-45.936
9	10.533	-97.201	-45.261
9	10.567	-96.525	-45.036
9	10.6	-95.448	-44.849
9	10.633	-94.725	-44.586
9	10.667	-93.825	-44.586
9	10.7	-92.655	-44.451
9	10.733	-91.575	-44.136
9	10.767	-90.63	-44.451
9	10.8	-89.73	-44.451
9	10.833	-89.1	-44.361
9	10.867	-88.2	-44.361
9	10.9	-87.03	-44.226
9	10.933	-86.13	-44.226
9	10.967	-85.545	-44.046
9	11	-84.903	-44.052
9	11.033	-84.15	-43.461
9	11.067	-83.925	-43.236
9	11.1	-82.98	-42.876
9	11.133	-82.395	-42.471
9	11.167	-81.765	-41.931
9	11.2	-80.947	-41.726
9	11.233	-80.775	-40.761
9	11.267	-80.189	-40.356
9	11.3	-79.874	-39.411
9	11.333	-79.335	-39.019
9	11.367	-79.019	-38.196
9	11.4	-78.659	-37.566
9	11.433	-78.32	-36.945
9	11.467	-78.074	-36.261
9	11.5	-77.714	-35.63
9	11.533	-77.399	-34.685
9	11.567	-77.252	-34.267
9	11.6	-76.994	-33.65
9	11.633	-76.904	-33.2
9	11.667	-76.552	-32.674
9	11.7	-76.229	-32.075
9	11.733	-75.921	-31.609
9	11.767	-75.894	-31.248
9	11.8	-75.644	-30.95
9	11.833	-75.149	-30.635
9	11.867	-75.239	-30.14
9	11.9	-75.025	-29.82
9	11.933	-74.699	-29.51
9	11.967	-74.519	-29.195
9	12	-74.159	-29.015
9	12.033	-73.799	-28.835
9	12.067	-73.234	-28.628
9	12.1	-72.721	-28.269
9	12.133	-71.774	-28.385
9	12.167	-71.324	-28.385
9	12.2	-70.514	-27.665
9	12.233	-69.529	-27.793
9	12.267	-68.849	-27.485
9	12.3	-67.946	-27.343
9	12.333	-66.901	-27.291
9	12.367	-65.924	-27.485
9	12.4	-64.956	-27.462
9	12.433	-64.124	-27.71
9	12.467	-63.084	-27.874
9	12.5	-62.218	-27.909
9	12.533	-61.198	-28.385
9	12.567	-60.523	-28.385
9	12.6	-59.623	-28.385
9	12.633	-58.948	-28.385
9	12.667	-58.048	-28.385
9	12.7	-57.512	-27.918
9	12.733	-56.743	-27.845
9	12.767	-56.023	-27.71
9	12.8	-55.348	-27.485
9	12.833	-54.831	-27.211
9	12.867	-53.998	-27.035
9	12.9	-53.498	-26.706
9	12.933	-52.648	-26.135
9	12.967	-52.423	-25.685
9	13	-51.973	-25.46
9	13.033	-51.298	-24.785
9	13.067	-50.848	-24.335
9	13.1	-50.398	-23.66
9	13.133	-49.948	-23.21
9	13.167	-49.047	-22.76
9	13.2	-48.337	-22.112
9	13.233	-47.247	-21.86
9	13.267	-46.347	-21.185
9	13.3	-45.447	-20.96
9	13.333	-44.097	-20.51
9	13.367	-42.972	-20.285
9	13.4	-41.622	-20.06
9	13.433	-40.272	-20.06
9	13.467	-38.922	-19.834
9	13.5	-37.347	-19.834
9	13.533	-35.997	-19.834
9	13.567	-34.872	-19.61
9	13.6	-33.747	-19.61
9	13.633	-32.397	-19.16
9	13.667	-31.046	-18.934
9	13.7	-29.921	-18.709
9	13.733	-29.021	-18.485
9	13.767	-27.671	-18.259
9	13.8	-26.771	-17.809
9	13.833	-25.421	-17.359
9	13.867	-24.521	-17.134
9	13.9	-23.171	-16.459
9	13.933	-22.046	-16.009
9	13.967	-21.009	-15.362
9	14	-20.021	-14.659
9	14.033	-18.671	-13.984
9	14.067	-17.771	-13.759
9	14.1	-16.645	-12.859
9	14.133	-15.52	-12.409
9	14.167	-14.17	-11.959
9	14.2	-12.82	-11.734
9	14.233	-11.47	-11.509
9	14.267	-9.6701	-11.284
9	14.3	-8.32	-11.059
9	14.333	-6.5199	-11.059
9	14.367	-4.9448	-11.059
9	14.4	-3.3697	-11.059
9	14.433	-1.5696	-11.284
9	14.467	-0.16821	-11.795
9	14.5	1.5807	-12.184
9	14.533	2.9307	-12.859
9	14.567	4.2808	-12.859
9	14.6	5.8559	-13.084
9	14.633	7.431	-13.084
9	14.667	9.0061	-12.859
9	14.7	10.356	-12.859
9	14.733	11.931	-12.634
9	14.767	13.506	-12.184
9	14.8	15.306	-11.734
9	14.833	17.107	-11.059
9	14.867	18.907	-10.159
9	14.9	20.257	-9.4839
9	14.933	21.607	-8.5838
9	14.967	23.182	-7.4588
9	15	24.982	-6.5587
9	15.033	26.782	-5.6586
9	15.067	28.596	-4.9262
9	15.1	30.383	-4.3086
9	15.133	32.183	-3.4085
9	15.167	34.208	-2.9585
9	15.2	36.233	-2.2834
9	15.233	38.033	-1.8334
9	15.267	40.283	-1.8334
9	15.3	42.308	-1.6084
9	15.333	44.333	-1.6084
9	15.367	46.358	-1.6084
9	15.4	48.834	-1.8334
9	15.433	50.859	-2.0584
9	15.467	53.109	-2.2834
9	15.5	55.507	-2.6114
9	15.533	57.853	-3.0483
9	15.567	60.216	-3.5124
9	15.6	62.479	-3.9825
9	15.633	64.742	-4.6212
9	15.667	66.857	-5.2387
9	15.7	68.88	-5.7426
9	15.733	70.886	-6.1421
10	5.1667	-426.87	-139.92
10	5.2	-424.56	-139.28
10	5.2333	-422.23	-138.7
10	5.2667	-419.78	-138.11
10	5.3	-417.17	-137.48
10	5.3333	-414.44	-136.85
10	5.3667	-411.61	-136.22
10	5.4	-408.64	-135.57
10	5.4333	-405.75	-135.02
10	5.4667	-402.7	-134.58
10	5.5	-399.63	-133.96
10	5.5333	-396.65	-133.58
10	5.5667	-393.67	-133.19
10	5.6	-391	-132.78
10	5.6333	-388.24	-132.46
10	5.6667	-385.53	-131.94
10	5.7	-382.94	-131.39
10	5.7333	-380.37	-130.76
10	5.7667	-377.63	-129.9
10	5.8	-375.09	-129.05
10	5.8333	-372.43	-127.89
10	5.8667	-369.87	-126.58
10	5.9	-367.31	-125.41
10	5.9333	-364.74	-124.24
10	5.9667	-362.04	-122.89
10	6	-359.64	-121.83
[truncated: 12,393 more rows]
