# Supplementary material for: A system for efficient egress scheduling during mass events and small-scale experimental demonstration
Source: R Soc Open Sci. 2020 Dec 9;7(12):201465. doi: 10.1098/rsos.201465 (PMC7813256; doi:10.1098/rsos.201465)
Supplement: Experimental data [file rsos201465supp5.zip › experimental_data/data/Asymmetric11.csv]

ped. #	time (s)	x (cm)	y (cm)
1	3.1333	-429.2	-174.57
1	3.1667	-424.99	-173.77
1	3.2	-420.48	-172.78
1	3.2333	-415.78	-171.62
1	3.2667	-410.87	-170.37
1	3.3	-405.92	-168.79
1	3.3333	-401.19	-167.44
1	3.3667	-395.79	-164.74
1	3.4	-391.52	-163.39
1	3.4333	-387.47	-162.27
1	3.4667	-383.42	-161.37
1	3.5	-378.96	-161.44
1	3.5333	-375.56	-160.31
1	3.5667	-372.07	-159.89
1	3.6	-368.34	-159.57
1	3.6333	-364.29	-159.09
1	3.6667	-360.24	-157.99
1	3.7	-356.19	-157.54
1	3.7333	-351.24	-156.64
1	3.7667	-346.74	-155.97
1	3.8	-341.47	-155.64
1	3.8333	-337.29	-155.07
1	3.8667	-332.12	-154.39
1	3.9	-327.84	-154.17
1	3.9333	-323.34	-154.17
1	3.9667	-318.88	-154.53
1	4	-315.58	-154.96
1	4.0333	-311.03	-153.82
1	4.0667	-308.04	-152.59
1	4.1	-304.21	-151.92
1	4.1333	-300.61	-150.79
1	4.1667	-296.77	-149.84
1	4.2	-293.19	-148.09
1	4.2333	-288.73	-146.88
1	4.2667	-285.09	-144.72
1	4.3	-281.04	-142.69
1	4.3333	-276.76	-140.89
1	4.3667	-272.71	-138.64
1	4.4	-268.66	-136.39
1	4.4333	-264.61	-133.92
1	4.4667	-260.56	-132.12
1	4.5	-256.51	-130.09
1	4.5333	-252.69	-128.07
1	4.5667	-248.63	-126.49
1	4.6	-244.59	-125.14
1	4.6333	-240.31	-123.34
1	4.6667	-236.03	-121.99
1	4.7	-231.98	-120.42
1	4.7333	-227.26	-118.62
1	4.7667	-222.31	-117.04
1	4.8	-217.58	-115.24
1	4.8333	-212.86	-113.44
1	4.8667	-207.91	-112.31
1	4.9	-203.18	-110.74
1	4.9333	-198.01	-109.61
1	4.9667	-193.04	-108.85
1	5	-188.33	-106.92
1	5.0333	-184.06	-105.56
1	5.0667	-179.56	-103.54
1	5.1	-175.06	-101.52
1	5.1333	-171	-99.264
1	5.1667	-166.73	-96.789
1	5.2	-162.46	-94.314
1	5.2333	-157.95	-91.614
1	5.2667	-153.45	-88.914
1	5.3	-148.95	-85.539
1	5.3333	-144.9	-82.163
1	5.3667	-140.63	-79.013
1	5.4	-136.8	-75.413
1	5.4333	-132.75	-72.263
1	5.4667	-128.7	-68.888
1	5.5	-124.43	-66.188
1	5.5333	-120.6	-63.487
1	5.5667	-116.33	-61.012
1	5.6	-112.05	-58.762
1	5.6333	-107.78	-56.287
1	5.6667	-103.5	-54.037
1	5.7	-99.226	-51.337
1	5.7333	-94.725	-48.861
1	5.7667	-90.225	-46.386
1	5.8	-85.5	-44.361
1	5.8333	-80.549	-42.336
1	5.8667	-75.824	-40.536
1	5.9	-70.424	-38.961
1	5.9333	-65.474	-37.161
1	5.9667	-60.748	-35.361
1	6	-55.798	-32.885
1	6.0333	-51.073	-31.085
1	6.0667	-46.797	-28.61
1	6.1	-42.297	-26.36
1	6.1333	-37.916	-23.879
1	6.1667	-33.747	-21.41
1	6.2	-29.471	-19.16
1	6.2333	-25.421	-16.684
1	6.2667	-21.371	-13.984
1	6.3	-16.937	-11.324
1	6.3333	-12.37	-8.5838
1	6.3667	-7.6449	-5.8837
1	6.4	-2.6721	-3.566
1	6.4333	2.4807	-1.6084
1	6.4667	8.0784	-0.029829
1	6.5	13.326	1.4068
1	6.5333	18.682	2.2168
1	6.5667	23.857	2.8919
1	6.6	28.98	3.6275
1	6.6333	34.208	4.242
1	6.6667	39.158	4.467
1	6.7	43.883	4.242
1	6.7333	49.059	4.242
1	6.7667	54.016	3.9217
1	6.8	59.209	3.5541
1	6.8333	64.683	3.15
1	6.8667	69.998	2.9633
2	3.4	-427.87	-106.46
2	3.4333	-424.45	-106.34
2	3.4667	-420.91	-106.18
2	3.5	-417.25	-105.92
2	3.5333	-413.4	-105.65
2	3.5667	-409.52	-105.34
2	3.6	-405.4	-104.24
2	3.6333	-401.42	-104.89
2	3.6667	-397.14	-104.67
2	3.7	-393.32	-104.44
2	3.7333	-389.49	-104.22
2	3.7667	-385.89	-104.22
2	3.8	-382.29	-104.44
2	3.8333	-379.14	-104.44
2	3.8667	-375.77	-104.22
2	3.9	-372.39	-103.77
2	3.9333	-369.24	-103.09
2	3.9667	-365.87	-102.64
2	4	-362.27	-101.74
2	4.0333	-358.67	-100.84
2	4.0667	-355.07	-99.94
2	4.1	-351.02	-98.59
2	4.1333	-347.19	-97.689
2	4.1667	-343.59	-96.339
2	4.2	-339.99	-94.989
2	4.2333	-336.17	-94.089
2	4.2667	-332.79	-93.189
2	4.3	-329.64	-92.064
2	4.3333	-326.49	-91.389
2	4.3667	-323.34	-90.489
2	4.4	-320.19	-89.589
2	4.4333	-316.81	-88.689
2	4.4667	-313.66	-87.789
2	4.5	-309.84	-87.339
2	4.5333	-306.24	-86.439
2	4.5667	-302.86	-85.539
2	4.6	-299.26	-84.639
2	4.6333	-295.66	-83.739
2	4.6667	-291.84	-82.838
2	4.7	-288.01	-81.939
2	4.7333	-284.64	-80.813
2	4.7667	-280.81	-80.138
2	4.8	-277.44	-79.238
2	4.8333	-273.84	-78.788
2	4.8667	-270.69	-77.888
2	4.9	-267.31	-76.988
2	4.9333	-263.71	-76.088
2	4.9667	-260.56	-74.963
2	5	-256.96	-73.613
2	5.0333	-253.59	-72.263
2	5.0667	-250.21	-70.688
2	5.1	-246.84	-69.338
2	5.1333	-243.01	-67.763
2	5.1667	-239.63	-66.188
2	5.2	-235.93	-64.442
2	5.2333	-232.43	-62.769
2	5.2667	-229.28	-61.237
2	5.3	-225.91	-59.437
2	5.3333	-222.53	-58.087
2	5.3667	-219.83	-56.512
2	5.4	-216.23	-55.162
2	5.4333	-213.53	-53.812
2	5.4667	-210.38	-52.462
2	5.5	-206.74	-51.202
2	5.5333	-203.36	-50.346
2	5.5667	-200.28	-48.742
2	5.6	-196.43	-47.961
2	5.6333	-192.97	-46.881
2	5.6667	-189.55	-45.666
2	5.7	-186.76	-44.136
2	5.7333	-182.93	-43.686
2	5.7667	-178.97	-42.066
2	5.8	-175.37	-41.546
2	5.8333	-171.82	-40.546
2	5.8667	-168.98	-38.736
2	5.9	-165.38	-37.836
2	5.9333	-161.75	-36.565
2	5.9667	-158.63	-35.586
2	6	-154.8	-34.461
2	6.0333	-150.87	-34.123
2	6.0667	-147.6	-31.76
2	6.1	-144.23	-30.41
2	6.1333	-140.85	-28.835
2	6.1667	-136.4	-27.35
2	6.2	-132.94	-26.333
2	6.2333	-129.24	-24.065
2	6.2667	-125.78	-23.21
2	6.3	-122.85	-20.735
2	6.3333	-118.4	-19.024
2	6.3667	-115.43	-17.584
2	6.4	-111.25	-15.854
2	6.4333	-107.57	-14.544
2	6.4667	-103.95	-13.534
2	6.5	-99.338	-12.747
2	6.5333	-96.3	-11.284
2	6.5667	-92.25	-10.384
2	6.6	-87.412	-10.046
2	6.6333	-83.587	-9.3714
2	6.6667	-79.375	-8.4305
2	6.7	-75.481	-7.499
2	6.7333	-71.999	-6.3337
2	6.7667	-67.499	-5.6587
2	6.8	-63.419	-4.8755
2	6.8333	-59.254	-4.3029
2	6.8667	-54.969	-3.6665
2	6.9	-50.686	-3.1925
2	6.9333	-46.581	-2.8955
2	6.9667	-42.574	-2.4738
2	7	-38.403	-2.1796
2	7.0333	-34.248	-1.7988
2	7.0667	-30.461	-1.1134
2	7.1	-26.276	-0.84333
2	7.1333	-22.271	-0.033317
2	7.1667	-18.446	0.86677
2	7.2	-14.62	1.5418
2	7.2333	-10.917	2.2716
2	7.2667	-6.9699	2.8919
2	7.3	-2.9196	3.5669
2	7.3333	1.1306	4.242
2	7.3667	5.4059	4.692
2	7.4	10.356	5.142
2	7.4333	14.767	5.547
2	7.4667	19.357	5.8171
2	7.5	24.082	6.0421
2	7.5333	29.032	6.0421
2	7.5667	33.758	6.0421
2	7.6	38.258	6.0421
2	7.6333	42.983	5.5921
2	7.6667	47.351	5.3455
2	7.7	51.534	4.692
2	7.7333	55.887	4.3016
2	7.7667	60.215	3.8114
2	7.8	64.658	3.1401
2	7.8333	69.105	2.3091
2	7.8667	73.593	1.4486
3	3.6	-429.22	-209.32
3	3.6333	-425.44	-208.02
3	3.6667	-421.59	-206.54
3	3.7	-417.65	-204.94
3	3.7333	-413.84	-203.27
3	3.7667	-410.08	-201.53
3	3.8	-406.72	-199.47
3	3.8333	-403.11	-197.93
3	3.8667	-399.51	-196.36
3	3.9	-396.12	-194.68
3	3.9333	-392.43	-193.15
3	3.9667	-388.95	-192.45
3	4	-385.12	-192.03
3	4.0333	-381.39	-191.52
3	4.0667	-378.02	-190.84
3	4.1	-374.42	-189.94
3	4.1333	-370.7	-188.93
3	4.1667	-366.88	-187.81
3	4.2	-362.83	-186.46
3	4.2333	-358.67	-185.44
3	4.2667	-354.5	-184.21
3	4.3	-350.45	-183.31
3	4.3333	-346.4	-182.63
3	4.3667	-342.35	-182.41
3	4.4	-338.41	-182.36
3	4.4333	-334.44	-182.17
3	4.4667	-330.99	-181.4
3	4.5	-327.62	-180.72
3	4.5333	-324.13	-179.71
3	4.5667	-320.87	-178.69
3	4.6	-317.71	-177.79
3	4.6333	-314.34	-176.67
3	4.6667	-310.98	-175.79
3	4.7	-307.7	-174.53
3	4.7333	-304.1	-173.18
3	4.7667	-300.43	-171.84
3	4.8	-296.87	-170.18
3	4.8333	-293.18	-168.46
3	4.8667	-289.69	-166.63
3	4.9	-285.96	-164.99
3	4.9333	-282.76	-163.16
3	4.9667	-279.15	-161.55
3	5	-275.53	-159.86
3	5.0333	-272.3	-157.98
3	5.0667	-268.72	-156.85
3	5.1	-265.31	-155.75
3	5.1333	-261.79	-155.22
3	5.1667	-258.67	-154.35
3	5.2	-255.47	-153.19
3	5.2333	-252.53	-152
3	5.2667	-249.14	-150.52
3	5.3	-245.92	-148.88
3	5.3333	-242.53	-147.14
3	5.3667	-239.16	-145.37
3	5.4	-235.58	-144.04
3	5.4333	-232.07	-142.87
3	5.4667	-228.71	-141.72
3	5.5	-225.16	-140.98
3	5.5333	-221.77	-139.95
3	5.5667	-218.29	-138.92
3	5.6	-214.9	-137.66
3	5.6333	-211.55	-136.26
3	5.6667	-208.58	-134.37
3	5.7	-205.43	-132.79
3	5.7333	-202.68	-130.8
3	5.7667	-199.58	-129.19
3	5.8	-196.84	-127.3
3	5.8333	-193.94	-125.23
3	5.8667	-190.63	-123.21
3	5.9	-187.63	-121.02
3	5.9333	-184.96	-118.62
3	5.9667	-182.08	-116.15
3	6	-179.24	-113.71
3	6.0333	-176.38	-110.98
3	6.0667	-173.39	-108.44
3	6.1	-170.66	-105.93
3	6.1333	-167.63	-103.54
3	6.1667	-164.48	-101.29
3	6.2	-161.65	-99.445
3	6.2333	-158.44	-97.546
3	6.2667	-155.48	-95.439
3	6.3	-151.99	-93.428
3	6.3333	-149.27	-91.491
3	6.3667	-146.25	-89.139
3	6.4	-143.19	-86.844
3	6.4333	-139.95	-84.639
3	6.4667	-136.76	-82.523
3	6.5	-133.47	-80.453
3	6.5333	-129.83	-78.563
3	6.5667	-126.72	-76.403
3	6.6	-123.08	-74.513
3	6.6333	-119.48	-72.488
3	6.6667	-116.33	-70.463
3	6.7	-113.18	-67.988
3	6.7333	-110.03	-65.512
3	6.7667	-107.33	-63.037
3	6.8	-104.4	-60.787
3	6.8333	-101.7	-58.312
3	6.8667	-98.776	-56.062
3	6.9	-96.076	-53.587
3	6.9333	-93.375	-51.337
3	6.9667	-91.125	-49.086
3	7	-88.425	-46.611
3	7.0333	-86.175	-44.361
3	7.0667	-83.7	-42.336
3	7.1	-81.225	-39.861
3	7.1333	-78.524	-37.161
3	7.1667	-75.824	-35.136
3	7.2	-72.899	-33.11
3	7.2333	-70.379	-31.445
3	7.2667	-67.499	-29.96
3	7.3	-64.799	-28.16
3	7.3333	-62.098	-26.36
3	7.3667	-59.398	-24.785
3	7.4	-56.473	-22.985
3	7.4333	-53.773	-21.635
3	7.4667	-50.623	-20.285
3	7.5	-47.922	-18.934
3	7.5333	-45.222	-18.034
3	7.5667	-42.297	-16.909
3	7.6	-39.147	-15.784
3	7.6333	-36.222	-14.434
3	7.6667	-33.297	-13.534
3	7.7	-30.146	-12.184
3	7.7333	-27.446	-11.284
3	7.7667	-24.296	-10.609
3	7.8	-21.596	-10.159
3	7.8333	-18.633	-9.4043
3	7.8667	-15.745	-9.2589
3	7.9	-13.045	-8.5838
3	7.9333	-10.12	-8.1338
3	7.9667	-7.269	-7.3423
3	8	-4.2432	-6.6778
3	8.0333	-1.2518	-5.9631
3	8.0667	2.1366	-5.2351
3	8.1	5.5144	-4.6077
3	8.1333	8.9283	-4.248
3	8.1667	12.381	-4.5336
3	8.2	16.019	-4.3692
3	8.2333	19.492	-4.8036
3	8.2667	22.957	-5.2086
3	8.3	26.557	-5.6586
3	8.3333	29.933	-5.8837
3	8.3667	33.488	-6.2437
3	8.4	36.818	-6.6037
3	8.4333	40.193	-7.0537
3	8.4667	43.516	-7.7086
3	8.5	46.855	-8.1874
3	8.5333	50.253	-8.705
3	8.5667	53.604	-9.1238
3	8.6	57.099	-9.36
3	8.6333	60.666	-9.4561
3	8.6667	64.255	-9.4791
3	8.7	67.715	-9.4377
3	8.7333	71.117	-9.3653
4	3.7333	-426.99	-66.09
4	3.7667	-423.81	-66.556
4	3.8	-420.79	-66.929
4	3.8333	-417.87	-67.083
4	3.8667	-415.02	-67.071
4	3.9	-412.25	-67.024
4	3.9333	-409.52	-66.862
4	3.9667	-406.37	-66.412
4	4	-403.67	-65.737
4	4.0333	-400.18	-66.065
4	4.0667	-396.87	-65.197
4	4.1	-393	-62.667
4	4.1333	-389.92	-62.739
4	4.1667	-386.57	-60.112
4	4.2	-382.52	-58.087
4	4.2333	-379.14	-56.962
4	4.2667	-375.25	-56.238
4	4.3	-371.57	-53.194
4	4.3333	-367.89	-52.687
4	4.3667	-365.64	-49.761
4	4.4	-363.17	-48.186
4	4.4333	-360.24	-46.386
4	4.4667	-357.02	-44.834
4	4.5	-355.25	-43.017
4	4.5333	-352.75	-41.846
4	4.5667	-350.73	-40.724
4	4.6	-348.34	-39.742
4	4.6333	-345.68	-38.873
4	4.6667	-343.34	-37.915
4	4.7	-340.15	-36.896
4	4.7333	-337.35	-35.902
4	4.7667	-334.35	-34.869
4	4.8	-330.9	-34.191
4	4.8333	-328.03	-33.089
4	4.8667	-324.68	-32.157
4	4.9	-321.85	-31.234
4	4.9333	-318.4	-30.476
4	4.9667	-315.07	-29.722
4	5	-312.54	-29.51
4	5.0333	-308.64	-28.489
4	5.0667	-305.96	-28.038
4	5.1	-303.31	-27.485
4	5.1333	-300.61	-27.035
4	5.1667	-297.69	-26.135
4	5.2	-294.75	-25.03
4	5.2333	-292.29	-23.885
4	5.2667	-289.36	-22.985
4	5.3	-286.67	-21.69
4	5.3333	-283.7	-20.43
4	5.3667	-281.04	-19.384
4	5.4	-277.91	-17.631
4	5.4333	-275.41	-16.234
4	5.4667	-272.41	-14.441
4	5.5	-269.39	-12.751
4	5.5333	-266.35	-11.469
4	5.5667	-264.16	-9.4839
4	5.6	-261.24	-7.6838
4	5.6333	-258.99	-5.6586
4	5.6667	-256.51	-4.0835
4	5.7	-253.17	-2.2315
4	5.7333	-250.3	-1.1134
4	5.7667	-247.47	0.50675
4	5.8	-244.62	2.0657
4	5.8333	-241.62	3.2069
4	5.8667	-238.37	4.287
4	5.9	-235.41	5.1827
4	5.9333	-232.16	6.1321
4	5.9667	-228.92	6.7621
4	6	-225.41	7.5826
4	6.0333	-222.02	8.3012
4	6.0667	-218.48	8.7422
4	6.1	-215	9.0798
4	6.1333	-211.32	9.5179
4	6.1667	-207.91	9.8673
4	6.2	-204.08	10.092
4	6.2333	-200.71	10.092
4	6.2667	-196.66	10.317
4	6.3	-193.17	10.43
4	6.3333	-189.95	10.638
4	6.3667	-186.31	10.992
4	6.4	-183.38	10.992
4	6.4333	-180.04	11.944
4	6.4667	-176.78	12.323
4	6.5	-173.57	13.035
4	6.5333	-170.4	13.571
4	6.5667	-167.18	14.143
4	6.6	-163.75	14.526
4	6.6333	-160.21	15.043
4	6.6667	-156.97	15.967
4	6.7	-153	16.393
4	6.7333	-149.52	16.895
4	6.7667	-146.36	18.387
4	6.8	-142.65	19.093
4	6.8333	-139.49	20.079
4	6.8667	-135.68	20.893
4	6.9	-132.75	21.343
4	6.9333	-129.87	21.883
4	6.9667	-126.54	21.523
4	7	-123.3	22.243
4	7.0333	-120.96	22.063
4	7.0667	-117.9	21.118
4	7.1	-115.11	21.613
4	7.1333	-112.37	21.073
4	7.1667	-109.42	20.765
4	7.2	-106.43	19.993
4	7.2333	-103.95	19.318
4	7.2667	-101.25	18.418
4	7.3	-99.406	17.203
4	7.3333	-96.796	16.078
4	7.3667	-94.5	14.818
4	7.4	-92.805	13.712
4	7.4333	-91.08	12.252
4	7.4667	-88.65	10.992
4	7.5	-86.625	10.092
4	7.5333	-84.825	9.1923
4	7.5667	-83.025	8.7423
4	7.6	-81.72	8.1572
4	7.6333	-79.695	7.7072
4	7.6667	-77.63	7.4416
4	7.7	-75.352	6.5596
4	7.7333	-73.124	6.9421
4	7.7667	-71.592	6.8917
4	7.8	-69.389	6.3121
4	7.8333	-67.049	6.9421
4	7.8667	-65.204	7.5271
4	7.9	-62.908	7.2122
4	7.9333	-60.748	8.5173
4	7.9667	-59.083	9.0123
4	8	-56.83	9.8596
4	8.0333	-54.223	10.542
4	8.0667	-51.973	11.442
4	8.1	-49.903	12.252
4	8.1333	-47.472	13.018
4	8.1667	-44.772	13.468
4	8.2	-42.522	13.918
4	8.2333	-40.294	14.66
4	8.2667	-38.112	14.998
4	8.3	-35.322	15.268
4	8.3333	-33.297	15.268
4	8.3667	-31.046	15.268
4	8.4	-28.489	15.108
4	8.4333	-26.546	15.268
4	8.4667	-23.946	15.098
4	8.5	-21.146	14.593
4	8.5333	-18.986	14.323
4	8.5667	-16.195	13.693
4	8.6	-13.945	12.793
4	8.6333	-11.695	11.893
4	8.6667	-9.6009	11.114
4	8.7	-7.1949	10.092
4	8.7333	-4.9448	9.1923
4	8.7667	-2.6946	8.2922
4	8.8	-0.66949	7.6172
4	8.8333	1.7105	6.9162
4	8.8667	3.8308	6.7171
4	8.9	6.531	6.7171
4	8.9333	8.5214	6.094
4	8.9667	11.031	6.2671
4	9	13.281	6.2671
4	9.0333	15.531	6.2671
4	9.0667	17.947	6.0529
4	9.1	20.482	6.4921
4	9.1333	23.182	6.7171
4	9.1667	25.657	7.6172
4	9.2	28.582	8.2922
4	9.2333	31.49	9.1057
4	9.2667	34.658	10.317
4	9.3	37.718	11.622
4	9.3333	40.877	12.639
4	9.3667	43.883	13.693
4	9.4	47.673	14.236
4	9.4333	50.634	15.043
4	9.4667	53.907	15.547
4	9.5	57.119	15.923
4	9.5333	60.325	16.178
4	9.5667	63.38	16.333
4	9.6	66.327	16.406
4	9.6333	69.218	16.408
4	9.6667	72.035	16.292
5	3.9	-428.27	-250.44
5	3.9333	-425.21	-249.32
5	3.9667	-422.13	-248.38
5	4	-419.06	-247.58
5	4.0333	-415.96	-246.73
5	4.0667	-412.89	-245.75
5	4.1	-410.42	-244.4
5	4.1333	-407.08	-243.21
5	4.1667	-403.44	-241.92
5	4.2	-399.92	-240.55
5	4.2333	-396.2	-239.19
5	4.2667	-391.94	-237.28
5	4.3	-388.95	-236.25
5	4.3333	-385.26	-235.08
5	4.3667	-381.75	-234
5	4.4	-378.42	-233.24
5	4.4333	-375.03	-232.35
5	4.4667	-371.86	-231.34
5	4.5	-368.8	-230.36
5	4.5333	-366.09	-229.77
5	4.5667	-363.57	-228.06
5	4.6	-361.21	-227.11
5	4.6333	-358.67	-225.95
5	4.6667	-356.28	-224.87
5	4.7	-353.33	-223.54
5	4.7333	-350.7	-222.3
5	4.7667	-347.91	-220.91
5	4.8	-344.94	-219.42
5	4.8333	-341.97	-217.94
5	4.8667	-339.14	-216.41
5	4.9	-336.21	-214.83
5	4.9333	-333.56	-213.39
5	4.9667	-329.87	-212.22
5	5	-328.2	-210.47
5	5.0333	-325.47	-209.39
5	5.0667	-322.21	-208.62
5	5.1	-319.74	-207.95
5	5.1333	-316.76	-207.48
5	5.1667	-313.66	-207.27
5	5.2	-311.73	-206.42
5	5.2333	-308.69	-205.54
5	5.2667	-306.42	-204.66
5	5.3	-303.01	-203.63
5	5.3333	-300.52	-202.5
5	5.3667	-297.42	-201.06
5	5.4	-294.04	-199.94
5	5.4333	-290.71	-198.95
5	5.4667	-287.38	-197.93
5	5.5	-283.96	-197.37
5	5.5333	-280.92	-196.31
5	5.5667	-277.55	-195.91
5	5.6	-274.53	-194.87
5	5.6333	-271.36	-194.22
5	5.6667	-268.66	-193.32
5	5.7	-266.07	-192.31
5	5.7333	-263.71	-190.84
5	5.7667	-261.4	-189.53
5	5.8	-258.84	-188.55
5	5.8333	-256.51	-187.25
5	5.8667	-253.82	-185.61
5	5.9	-251.35	-184.07
5	5.9333	-248.63	-182.52
5	5.9667	-246.05	-180.83
5	6	-243.24	-179.15
5	6.0333	-240.57	-176.62
5	6.0667	-237.74	-174.72
5	6.1	-235.07	-172.42
5	6.1333	-232.22	-169.79
5	6.1667	-229.34	-167.85
5	6.2	-226.36	-166.54
5	6.2333	-223.53	-164.54
5	6.2667	-220.4	-163.1
5	6.3	-217.22	-161.77
5	6.3333	-213.08	-160.47
5	6.3667	-210.94	-158.74
5	6.4	-208.02	-157.66
5	6.4333	-204.8	-155.69
5	6.4667	-201.83	-153.94
5	6.5	-198.57	-152.25
5	6.5333	-195.42	-150.23
5	6.5667	-192.04	-148.43
5	6.6	-188.78	-146.52
5	6.6333	-185.34	-144.37
5	6.6667	-182.14	-143.03
5	6.7	-178.66	-141.34
5	6.7333	-175.25	-139.35
5	6.7667	-171.91	-137.52
5	6.8	-168.97	-135.84
5	6.8333	-166.17	-134.03
5	6.8667	-163.81	-132.34
5	6.9	-161	-130.02
5	6.9333	-158.74	-128.18
5	6.9667	-155.48	-126.94
5	7	-153.79	-124.13
5	7.0333	-150.53	-122.44
5	7.0667	-148.5	-119.29
5	7.1	-145.8	-117.72
5	7.1333	-143.33	-114.79
5	7.1667	-141.44	-111.37
5	7.2	-138.95	-108.63
5	7.2333	-136.71	-105.75
5	7.2667	-134.33	-102.86
5	7.3	-131.63	-100.84
5	7.3333	-129.71	-98.002
5	7.3667	-127.47	-95.777
5	7.4	-125.22	-93.977
5	7.4333	-122.96	-92.445
5	7.4667	-120.17	-90.647
5	7.5	-117.9	-89.364
5	7.5333	-116.1	-87.789
5	7.5667	-114.17	-85.359
5	7.6	-112.61	-83.626
5	7.6333	-110.59	-81.826
5	7.6667	-108.56	-80.251
5	7.7	-105.98	-79.463
5	7.7333	-104.46	-77.394
5	7.7667	-102.15	-75.863
5	7.8	-100.01	-74.4
5	7.8333	-97.651	-72.938
5	7.8667	-95.018	-71.61
5	7.9	-93.24	-70.058
5	7.9333	-91.35	-69.113
5	7.9667	-90.225	-67.088
5	8	-88.875	-65.737
5	8.0333	-86.85	-65.062
5	8.0667	-85.5	-64.162
5	8.1	-84.375	-62.812
5	8.1333	-83.25	-61.687
5	8.1667	-82.125	-60.562
5	8.2	-81.225	-59.212
5	8.2333	-80.325	-57.862
5	8.2667	-79.199	-56.062
5	8.3	-78.749	-54.262
5	8.3333	-77.624	-53.362
5	8.3667	-77.219	-51.202
5	8.4	-75.599	-49.986
5	8.4333	-74.474	-47.961
5	8.4667	-73.574	-46.611
5	8.5	-72.449	-44.811
5	8.5333	-71.324	-43.461
5	8.5667	-70.052	-41.947
5	8.6	-68.849	-40.536
5	8.6333	-67.499	-39.186
5	8.6667	-66.357	-38.328
5	8.7	-65.474	-36.936
5	8.7333	-63.898	-36.036
5	8.7667	-62.998	-35.136
5	8.8	-61.648	-34.235
5	8.8333	-60.523	-33.335
5	8.8667	-59.173	-32.66
5	8.9	-58.048	-31.985
5	8.9333	-56.923	-31.31
5	8.9667	-55.573	-31.085
5	9	-54.223	-30.41
5	9.0333	-52.873	-30.185
5	9.0667	-51.748	-29.285
5	9.1	-50.848	-28.835
5	9.1333	-49.723	-28.385
5	9.1667	-48.597	-27.935
5	9.2	-47.922	-27.485
5	9.2333	-47.247	-27.035
5	9.2667	-46.347	-26.585
5	9.3	-45.447	-26.135
5	9.3333	-44.547	-25.685
5	9.3667	-44.097	-24.785
5	9.4	-43.197	-24.335
5	9.4333	-42.297	-23.435
5	9.4667	-42.052	-22.952
5	9.5	-41.304	-22.389
5	9.5333	-40.678	-21.823
5	9.5667	-40.047	-20.96
5	9.6	-39.465	-20.292
5	9.6333	-38.472	-19.61
5	9.6667	-38.115	-18.702
5	9.7	-37.234	-18.147
5	9.7333	-36.107	-17.677
5	9.7667	-34.984	-17.247
5	9.8	-33.522	-16.909
5	9.8333	-32.509	-16.572
5	9.8667	-31.159	-16.347
5	9.9	-29.42	-16.013
5	9.9333	-28.121	-15.559
5	9.9667	-26.771	-15.109
5	10	-25.196	-14.884
5	10.033	-23.396	-14.659
5	10.067	-21.596	-14.434
5	10.1	-19.796	-13.984
5	10.133	-18.221	-13.984
5	10.167	-16.421	-13.759
5	10.2	-14.437	-13.948
5	10.233	-13.27	-13.084
5	10.267	-11.92	-12.634
5	10.3	-10.57	-12.409
5	10.333	-9.22	-12.184
5	10.367	-7.87	-11.734
5	10.4	-6.2949	-11.734
5	10.433	-4.7198	-11.509
5	10.467	-3.1446	-11.059
5	10.5	-0.80444	-11.329
5	10.533	1.2207	-10.879
5	10.567	3.2008	-10.294
5	10.6	5.6309	-9.7089
5	10.633	7.8811	-9.0339
5	10.667	10.401	-8.2688
5	10.7	12.955	-7.2938
5	10.733	15.764	-6.6591
5	10.767	18.232	-5.8837
5	10.8	21.141	-5.2474
5	10.833	23.615	-4.8971
5	10.867	26.287	-4.3986
5	10.9	27.907	-3.6335
5	10.933	30.608	-3.4085
5	10.967	34.073	-3.4535
5	11	36.53	-2.8677
5	11.033	39.023	-3.0035
5	11.067	41.321	-2.4772
5	11.1	43.658	-2.5084
5	11.133	46.861	-2.5217
5	11.167	49.689	-2.8685
5	11.2	52.659	-3.4085
5	11.233	55.601	-3.6894
5	11.267	58.805	-3.9844
5	11.3	61.944	-4.1946
5	11.333	64.958	-4.2542
5	11.367	67.907	-4.2122
5	11.4	70.698	-4.0924
6	4.2	-427.27	-109.04
6	4.2333	-424.03	-108.89
6	4.2667	-421.12	-108.45
6	4.3	-418.34	-107.9
6	4.3333	-415.59	-107.27
6	4.3667	-412.56	-106.24
6	4.4	-409.26	-105.62
6	4.4333	-405.63	-104.69
6	4.4667	-401.42	-103.09
6	4.5	-398	-102.7
6	4.5333	-394.45	-101.28
6	4.5667	-390.79	-100.07
6	4.6	-387.33	-98.498
6	4.6333	-384	-96.519
6	4.6667	-380.61	-94.723
6	4.7	-376.89	-92.964
6	4.7333	-374.13	-92.432
6	4.7667	-370.59	-91.389
6	4.8	-367.22	-90.714
6	4.8333	-363.62	-90.039
6	4.8667	-360.24	-89.589
6	4.9	-357.29	-89.386
6	4.9333	-353.27	-88.239
6	4.9667	-349.22	-87.339
6	5	-343.41	-86.754
6	5.0333	-341.57	-85.539
6	5.0667	-337.52	-85.314
6	5.1	-333.69	-85.089
6	5.1333	-330.09	-84.639
6	5.1667	-326.49	-84.414
6	5.2	-323.34	-83.739
6	5.2333	-319.96	-82.838
6	5.2667	-317.26	-81.939
6	5.3	-314.11	-81.038
6	5.3333	-309.03	-80.318
6	5.3667	-308.04	-78.788
6	5.4	-304.89	-77.663
6	5.4333	-299.85	-77.033
6	5.4667	-298.59	-75.638
6	5.5	-293.37	-74.648
6	5.5333	-291.82	-72.602
6	5.5667	-289.36	-71.363
6	5.6	-286.21	-70.238
6	5.6333	-281.58	-69.068
6	5.6667	-280.59	-67.537
6	5.7	-277.66	-66.638
6	5.7333	-274.51	-66.188
6	5.7667	-269.25	-65.731
6	5.8	-268.21	-64.837
6	5.8333	-262.99	-64.297
6	5.8667	-261.91	-63.487
6	5.9	-256.61	-63.422
6	5.9333	-253.5	-62.182
6	5.9667	-252.01	-61.237
6	6	-248.63	-60.787
6	6.0333	-245.26	-60.337
6	6.0667	-241.66	-59.887
6	6.1	-236.98	-59.572
6	6.1333	-233.15	-59.527
6	6.1667	-231.76	-58.537
6	6.2	-227.03	-58.087
6	6.2333	-224.02	-57.007
6	6.2667	-222.98	-55.612
6	6.3	-218.51	-54.859
6	6.3333	-215.73	-53.769
6	6.3667	-212.99	-52.957
6	6.4	-210.15	-51.627
6	6.4333	-207.41	-50.346
6	6.4667	-204.9	-48.761
6	6.5	-202.12	-47.836
6	6.5333	-199.72	-45.531
6	6.5667	-197.34	-43.368
6	6.6	-195.6	-41.251
6	6.6333	-192.25	-39.816
6	6.6667	-189.58	-37.975
6	6.7	-186.88	-36.604
6	6.7333	-184.01	-35.496
6	6.7667	-180.91	-34.461
6	6.8	-177.98	-33.56
6	6.8333	-174.78	-32.57
6	6.8667	-172.08	-31.419
6	6.9	-169.05	-30.507
6	6.9333	-166.01	-29.645
6	6.9667	-162.95	-29.313
6	7	-160.21	-28.61
6	7.0333	-157.23	-28.07
6	7.0667	-154.22	-27.665
6	7.1	-151.25	-27.35
6	7.1333	-148.37	-27.502
6	7.1667	-145.76	-26.495
6	7.2	-143.42	-25.865
6	7.2333	-141.01	-25.5
6	7.2667	-138.78	-24.245
6	7.3	-136.54	-23.905
6	7.3333	-134.49	-23.335
6	7.3667	-132.5	-22.774
6	7.4	-130.42	-22.292
6	7.4333	-128.8	-21.575
6	7.4667	-126.75	-21.131
6	7.5	-125.08	-20.024
6	7.5333	-123.35	-18.868
6	7.5667	-121.93	-17.326
6	7.6	-120.35	-16.108
6	7.6333	-118.66	-15.127
6	7.6667	-117.04	-14.22
6	7.7	-115.17	-13.948
6	7.7333	-113.51	-14.097
6	7.7667	-111.47	-13.129
6	7.8	-109.77	-12.582
6	7.8333	-107.9	-12.427
6	7.8667	-106.11	-11.942
6	7.9	-104.15	-11.923
6	7.9333	-102.22	-11.68
6	7.9667	-100.37	-11.624
6	8	-98.464	-11.717
6	8.0333	-96.577	-12.149
6	8.0667	-94.752	-12.303
6	8.1	-92.943	-12.958
6	8.1333	-91.17	-12.274
6	8.1667	-89.28	-11.869
6	8.2	-87.57	-11.599
6	8.2333	-85.86	-11.329
6	8.2667	-84.06	-11.104
6	8.3	-82.215	-10.564
6	8.3333	-80.504	-10.294
6	8.3667	-78.929	-9.8439
6	8.4	-77.174	-8.8088
6	8.4333	-75.464	-8.3138
6	8.4667	-73.754	-7.1438
6	8.5	-72.233	-5.9045
6	8.5333	-70.604	-4.6686
6	8.5667	-69.038	-3.5303
6	8.6	-67.388	-2.3436
6	8.6333	-65.788	-1.5634
6	8.6667	-64.081	-0.85693
6	8.7	-62.32	-0.42102
6	8.7333	-60.612	-0.17489
6	8.7667	-58.915	0.17189
6	8.8	-57.39	0.33019
6	8.8333	-55.599	0.52265
6	8.8667	-53.877	0.711
6	8.9	-52.109	0.74896
6	8.9333	-50.311	0.65906
6	8.9667	-48.461	0.40386
6	9	-46.437	0.011702
6	9.0333	-44.312	-0.37716
6	9.0667	-42.317	-0.68048
6	9.1	-40.477	-0.721
6	9.1333	-38.478	-0.79436
6	9.1667	-36.782	-0.45214
6	9.2	-34.693	0.039527
6	9.2333	-32.673	0.22636
6	9.2667	-30.679	0.76275
6	9.3	-28.727	0.97062
6	9.3333	-26.858	1.5591
6	9.3667	-25.061	2.2618
6	9.4	-23.064	3.0282
6	9.4333	-21.267	3.9478
6	9.4667	-19.274	4.863
6	9.5	-17.546	5.592
6	9.5333	-15.458	6.7743
6	9.5667	-13.189	7.2751
6	9.6	-10.57	7.1672
6	9.6333	-8.2213	7.3904
6	9.6667	-5.6197	7.1671
6	9.7	-3.1446	6.9421
6	9.7333	-0.44443	6.9421
6	9.7667	2.1432	6.6046
6	9.8	4.9559	6.2671
6	9.8333	7.8811	5.592
6	9.8667	10.919	4.8045
6	9.9	13.844	3.9044
6	9.9333	16.874	3.1981
6	9.9667	19.694	2.1043
6	10	22.845	1.6543
6	10.033	25.657	1.7668
6	10.067	28.807	1.5418
6	10.1	31.645	1.882
6	10.133	34.545	1.4293
6	10.167	37.245	1.4293
6	10.2	40.143	1.8758
6	10.233	43.047	1.6159
6	10.267	45.919	1.8542
6	10.3	48.614	2.6175
6	10.333	51.882	3.3139
6	10.367	54.946	4.0612
6	10.4	58.237	5.0729
6	10.433	61.697	6.1048
6	10.467	65.16	6.8973
6	10.5	68.671	7.4495
6	10.533	72.194	7.7294
7	4.3333	-427.09	-160.59
7	4.3667	-424.29	-159.3
7	4.4	-421.7	-158.11
7	4.4333	-419.21	-157
7	4.4667	-416.77	-155.97
7	4.5	-414.28	-155.03
7	4.5333	-411.71	-153.95
7	4.5667	-409.07	-152.89
7	4.6	-406.35	-151.98
7	4.6333	-403.48	-151.32
7	4.6667	-400.47	-150.64
7	4.7	-397.63	-149.74
7	4.7333	-394.53	-149.06
7	4.7667	-391.35	-148.45
7	4.8	-388.22	-147.66
7	4.8333	-384.9	-146.87
7	4.8667	-381.57	-146.43
7	4.9	-378.3	-146.06
7	4.9333	-375	-145.67
7	4.9667	-371.99	-145.69
7	5	-369.13	-145.8
7	5.0333	-366.39	-145.64
7	5.0667	-363.67	-145.58
7	5.1	-361.11	-145.24
7	5.1333	-358.62	-144.83
7	5.1667	-356.19	-144.27
7	5.2	-353.72	-143.58
7	5.2333	-351.1	-142.8
7	5.2667	-348.49	-142.04
7	5.3	-345.86	-141.06
7	5.3333	-343.2	-140.18
7	5.3667	-340.47	-139.25
7	5.4	-337.83	-138.09
7	5.4333	-335.02	-137.08
7	5.4667	-332.3	-135.76
7	5.5	-329.57	-134.65
7	5.5333	-326.93	-133.15
7	5.5667	-324.42	-131.8
7	5.6	-322.19	-130.38
7	5.6333	-320.05	-128.99
7	5.6667	-317.65	-127.86
7	5.7	-315.3	-126.93
7	5.7333	-312.64	-125.67
7	5.7667	-309.99	-125.15
7	5.8	-307.22	-124.2
7	5.8333	-304.35	-123.44
7	5.8667	-301.33	-122.3
7	5.9	-298.38	-121.61
7	5.9333	-295.36	-120.48
7	5.9667	-292.02	-119.53
7	6	-288.93	-118.65
7	6.0333	-285.61	-117.61
7	6.0667	-282.28	-116.72
7	6.1	-278.84	-115.94
7	6.1333	-275.43	-115.19
7	6.1667	-272.26	-114.95
7	6.2	-269.27	-114.15
7	6.2333	-266.25	-113.69
7	6.2667	-263.34	-113.23
7	6.3	-260.57	-112.27
7	6.3333	-257.86	-111.42
7	6.3667	-254.85	-110.33
7	6.4	-252.38	-109.5
7	6.4333	-249.64	-108.14
7	6.4667	-247.05	-107.05
7	6.5	-244.29	-105.54
7	6.5333	-241.57	-104.18
7	6.5667	-239.04	-102.83
7	6.6	-236.32	-101.28
7	6.6333	-233.59	-99.728
7	6.6667	-230.84	-97.757
7	6.7	-228.25	-96.208
7	6.7333	-225.73	-94.179
7	6.7667	-223.22	-92.345
7	6.8	-220.69	-90.849
7	6.8333	-218.33	-89.161
7	6.8667	-215.81	-87.847
7	6.9	-213.2	-86.412
7	6.9333	-210.67	-85.376
7	6.9667	-207.83	-84.056
7	7	-205.39	-83.256
7	7.0333	-202.92	-82.182
7	7.0667	-200.33	-81.332
7	7.1	-197.79	-80.456
7	7.1333	-195.12	-79.196
7	7.1667	-192.77	-78.746
7	7.2	-190.25	-77.684
7	7.2333	-187.51	-77.019
7	7.2667	-184.72	-76.288
7	7.3	-182.13	-75.714
7	7.3333	-178.97	-74.98
7	7.3667	-176.6	-74.856
7	7.4	-173.97	-74.379
7	7.4333	-171.46	-73.706
7	7.4667	-169.17	-72.922
7	7.5	-166.55	-72.173
7	7.5333	-164.48	-71.282
7	7.5667	-162.4	-70.009
7	7.6	-160.25	-69.023
7	7.6333	-158.18	-67.763
7	7.6667	-156.18	-66.475
7	7.7	-154.2	-65.251
7	7.7333	-152.32	-63.848
7	7.7667	-150.08	-62.587
7	7.8	-148.56	-61.044
7	7.8333	-146.93	-59.437
7	7.8667	-145.22	-57.907
7	7.9	-143.59	-56.307
7	7.9333	-142.16	-54.577
7	7.9667	-140.4	-53.137
7	8	-138.83	-51.562
7	8.0333	-137.48	-50.212
7	8.0667	-136.13	-48.861
7	8.1	-134.68	-47.605
7	8.1333	-133.25	-46.296
7	8.1667	-131.63	-45.261
7	8.2	-130.47	-44.173
7	8.2333	-129.04	-43.123
7	8.2667	-127.85	-42.246
7	8.3	-126.56	-41.323
7	8.3333	-125.49	-40.553
7	8.3667	-124.23	-39.71
7	8.4	-123.03	-39.051
7	8.4333	-121.84	-38.398
7	8.4667	-120.72	-37.948
7	8.5	-119.59	-37.723
7	8.5333	-118.46	-37.273
7	8.5667	-117.23	-37.161
7	8.6	-116.1	-36.936
7	8.6333	-115.2	-36.486
7	8.6667	-114.19	-36.148
7	8.7	-113.37	-35.862
7	8.7333	-112.61	-35.248
7	8.7667	-111.83	-34.91
7	8.8	-111.15	-34.236
7	8.8333	-110.59	-33.673
7	8.8667	-109.8	-33.11
7	8.9	-109.24	-32.323
7	8.9333	-108.92	-31.669
7	8.9667	-108.31	-30.843
7	9	-108.01	-30.033
7	9.0333	-107.65	-29.031
7	9.0667	-107.21	-28.048
7	9.1	-106.76	-27.148
7	9.1333	-106.53	-26.039
7	9.1667	-106.17	-25.243
7	9.2	-106.01	-24.355
7	9.2333	-105.83	-23.38
7	9.2667	-105.75	-22.085
7	9.3	-105.53	-21.185
7	9.3333	-105.08	-20.06
7	9.3667	-104.99	-19.204
7	9.4	-104.85	-18.259
7	9.4333	-104.4	-17.359
7	9.4667	-104.35	-16.555
7	9.5	-104	-15.649
7	9.5333	-103.58	-14.915
7	9.5667	-103.05	-14.209
7	9.6	-102.38	-13.534
7	9.6333	-102.07	-12.998
7	9.6667	-101.41	-12.564
7	9.7	-100.58	-11.959
7	9.7333	-99.901	-11.509
7	9.7667	-99.181	-11.374
7	9.8	-98.101	-11.059
7	9.8333	-97.201	-10.834
7	9.8667	-96.096	-10.775
7	9.9	-95.175	-10.609
7	9.9333	-94.275	-10.609
7	9.9667	-92.925	-10.609
7	10	-92.025	-11.059
7	10.033	-90.9	-11.059
7	10.067	-90	-11.734
7	10.1	-89.1	-11.959
7	10.133	-87.94	-12.236
7	10.167	-86.85	-12.859
7	10.2	-86.072	-12.914
7	10.233	-85.047	-13.403
7	10.267	-83.925	-13.759
7	10.3	-83.025	-14.209
7	10.333	-82.125	-14.659
7	10.367	-81.225	-14.659
7	10.4	-80.46	-14.839
7	10.433	-79.874	-15.109
7	10.467	-78.974	-15.109
7	10.5	-77.962	-14.997
7	10.533	-77.287	-14.547
7	10.567	-76.499	-14.659
7	10.6	-75.644	-14.344
7	10.633	-74.924	-13.984
7	10.667	-73.799	-13.759
7	10.7	-73.349	-13.309
7	10.733	-72.449	-12.184
7	10.767	-71.661	-11.847
7	10.8	-70.649	-11.509
7	10.833	-69.935	-10.819
7	10.867	-69.074	-10.159
7	10.9	-68.36	-9.9495
7	10.933	-67.499	-9.4839
7	10.967	-66.734	-9.4389
7	11	-65.879	-9.3489
7	11.033	-65.023	-9.7089
7	11.067	-63.943	-9.3939
7	11.1	-62.773	-9.4839
7	11.133	-61.648	-9.4839
7	11.167	-60.073	-10.159
7	11.2	-58.993	-10.294
7	11.233	-57.598	-11.059
7	11.267	-56.203	-11.149
7	11.3	-54.763	-11.779
7	11.333	-53.143	-12.094
7	11.367	-51.523	-12.409
7	11.4	-50.173	-12.859
7	11.433	-49.047	-13.309
7	11.467	-47.819	-13.69
7	11.5	-46.46	-13.872
7	11.533	-45.357	-14.164
7	11.567	-44.187	-14.254
7	11.6	-43.085	-14.322
7	11.633	-42.072	-13.984
7	11.667	-41.059	-14.097
7	11.7	-40.137	-14.029
7	11.733	-39.104	-13.648
7	11.767	-38.022	-13.759
7	11.8	-36.672	-13.309
7	11.833	-35.547	-12.409
7	11.867	-34.422	-12.409
7	11.9	-33.297	-11.509
7	11.933	-31.721	-11.059
7	11.967	-30.596	-10.159
7	12	-29.021	-9.7089
7	12.033	-27.716	-8.7189
7	12.067	-26.078	-8.1831
7	12.1	-24.521	-7.4588
7	12.133	-22.721	-7.0087
7	12.167	-21.258	-5.9962
7	12.2	-19.683	-5.3211
7	12.233	-17.951	-5.0736
7	12.267	-16.195	-4.7586
7	12.3	-14.395	-4.7586
7	12.333	-12.37	-4.5336
7	12.367	-10.548	-4.6011
7	12.4	-8.545	-4.7586
7	12.433	-6.4073	-4.6461
7	12.467	-4.4947	-5.2086
7	12.5	-2.7846	-5.1636
7	12.533	-0.71449	-5.5236
7	12.567	1.4457	-5.8387
7	12.6	3.3808	-6.5587
7	12.633	5.6534	-6.8512
7	12.667	7.8811	-7.0088
7	12.7	9.9489	-7.4084
7	12.733	12.066	-7.5038
7	12.767	14.632	-7.41
7	12.8	16.207	-7.9088
7	12.833	18.855	-7.2683
7	12.867	21.607	-7.9088
7	12.9	23.385	-7.0361
7	12.933	25.55	-6.7143
7	12.967	27.457	-6.5587
7	13	29.972	-6.1749
7	13.033	32.639	-5.5481
7	13.067	35.169	-5.2675
7	13.1	37.583	-5.2086
7	13.133	39.892	-3.6397
7	13.167	42.21	-2.98
7	13.2	45.233	-2.5084
7	13.233	47.631	-1.5143
7	13.267	50.423	-0.90651
7	13.3	52.768	-0.69012
7	13.333	55.418	-0.29942
7	13.367	58.012	0.0061811
7	13.4	60.448	0.23581
7	13.433	62.903	0.40759
7	13.467	65.295	0.5204
7	13.5	67.695	0.61489
7	13.533	70.144	0.60344
8	4.6333	-427.71	-64.568
8	4.6667	-424.42	-64.081
8	4.7	-421.21	-63.551
8	4.7333	-418.11	-63.027
8	4.7667	-415.15	-62.531
8	4.8	-412.36	-62.091
8	4.8333	-409.75	-61.687
8	4.8667	-407.05	-61.237
8	4.9	-404.8	-61.237
8	4.9333	-402.1	-60.787
8	4.9667	-399.17	-60.787
8	5	-396.18	-60.315
8	5.0333	-393.54	-59.887
8	5.0667	-390.62	-59.887
8	5.1	-388.14	-59.437
8	5.1333	-384.68	-59.167
8	5.1667	-381.43	-58.832
8	5.2	-378.24	-58.537
8	5.2333	-375.21	-58.381
8	5.2667	-372.39	-58.537
8	5.3	-369.24	-58.087
8	5.3333	-366.14	-58.222
8	5.3667	-362.94	-57.637
8	5.4	-360.24	-57.412
8	5.4333	-357.54	-56.737
8	5.4667	-354.79	-55.971
8	5.5	-352.14	-55.162
8	5.5333	-349.22	-53.812
8	5.5667	-346.34	-52.448
8	5.6	-343.37	-51.111
8	5.6333	-340.01	-49.325
8	5.6667	-336.84	-47.736
8	5.7	-333.64	-45.846
8	5.7333	-330.76	-43.911
8	5.7667	-327.46	-42.099
8	5.8	-324.58	-40.423
8	5.8333	-321.76	-38.511
8	5.8667	-318.73	-36.823
8	5.9	-316.34	-35.48
8	5.9333	-313.66	-33.785
8	5.9667	-311.64	-32.885
8	6	-309.01	-31.724
8	6.0333	-306.47	-30.939
8	6.0667	-303.54	-29.96
8	6.1	-300.61	-29.285
8	6.1333	-297.98	-28.561
8	6.1667	-294.88	-27.823
8	6.2	-292.06	-27.26
8	6.2333	-288.69	-26.585
8	6.2667	-285.76	-25.91
8	6.3	-282.16	-25.235
8	6.3333	-279.01	-25.01
8	6.3667	-275.36	-24.348
8	6.4	-271.85	-24.058
8	6.4333	-268.43	-24.047
8	6.4667	-265.08	-23.971
8	6.5	-261.9	-23.926
8	6.5333	-258.62	-23.867
8	6.5667	-255.61	-24.11
8	6.6	-252.46	-24.11
8	6.6333	-249.76	-23.66
8	6.6667	-246.61	-23.21
8	6.7	-243.69	-22.76
8	6.7333	-240.31	-22.085
8	6.7667	-237.74	-21.392
8	6.8	-234.68	-20.96
8	6.8333	-232.21	-20.51
8	6.8667	-229.28	-20.06
8	6.9	-225.91	-18.934
8	6.9333	-222.89	-18.079
8	6.9667	-220.28	-17.809
8	7	-217.1	-16.711
8	7.0333	-214.32	-15.447
8	7.0667	-211.4	-14.322
8	7.1	-209.03	-13.084
8	7.1333	-205.98	-11.302
8	7.1667	-203.63	-10.159
8	7.2	-200.62	-8.3761
8	7.2333	-197.92	-7.1887
8	7.2667	-194.99	-6.0637
8	7.3	-192.17	-5.0701
8	7.3333	-189.23	-4.5336
8	7.3667	-186.13	-3.9935
8	7.4	-183.11	-3.4985
8	7.4333	-180.1	-3.2285
8	7.4667	-177.53	-3.4085
8	7.5	-174.38	-2.9585
8	7.5333	-171.28	-2.3735
8	7.5667	-168.57	-2.1934
8	7.6	-165.6	-2.0584
8	7.6333	-162.79	-1.7209
8	7.6667	-160.21	-1.3834
8	7.7	-157.85	-1.1848
8	7.7333	-154.8	-1.1584
8	7.7667	-152.33	-0.93335
8	7.8	-149.66	-0.62351
8	7.8333	-147.38	-0.2583
8	7.8667	-144.45	0.19172
8	7.9	-141.98	1.0917
8	7.9333	-139.73	1.5418
8	7.9667	-137.25	2.4419
8	8	-134.78	3.7919
8	8.0333	-132.07	5.0835
8	8.0667	-129.6	6.2671
8	8.1	-127.13	7.3921
8	8.1333	-124.88	8.5173
8	8.1667	-122.65	10.025
8	8.2	-120.33	11.361
8	8.2333	-118.35	12.342
8	8.2667	-115.88	13.693
8	8.3	-113.63	15.043
8	8.3333	-112.05	16.393
8	8.3667	-109.89	17.274
8	8.4	-108.56	18.755
8	8.4333	-106.99	18.98
8	8.4667	-105.41	19.88
8	8.5	-103.95	20.218
8	8.5333	-102.67	21.096
8	8.5667	-101.03	20.893
8	8.6	-99.901	21.118
8	8.6333	-98.551	21.568
8	8.6667	-97.642	21.75
8	8.7	-96.076	21.568
8	8.7333	-95.175	21.568
8	8.7667	-94.05	21.568
8	8.8	-92.925	21.343
8	8.8333	-91.8	20.893
8	8.8667	-90.45	20.443
8	8.9	-89.429	20.287
8	8.9333	-88.313	19.88
8	8.9667	-87.255	19.408
8	9	-86.088	19.11
8	9.0333	-84.937	18.755
8	9.0667	-84.06	18.373
8	9.1	-82.638	18.409
8	9.1333	-81.337	18.305
8	9.1667	-80.549	18.418
8	9.2	-79.199	18.868
8	9.2333	-78.299	19.318
8	9.2667	-76.949	19.768
8	9.3	-75.599	20.218
8	9.3333	-73.799	20.443
8	9.3667	-72.674	21.343
8	9.4	-70.986	21.681
8	9.4333	-69.974	22.693
8	9.4667	-68.399	23.368
8	9.5	-67.049	24.043
8	9.5333	-65.474	24.718
8	9.5667	-64.528	24.853
8	9.6	-62.998	26.068
8	9.6333	-61.873	26.293
8	9.6667	-60.748	26.743
8	9.7	-59.623	26.743
8	9.7333	-58.273	26.968
8	9.7667	-57.148	26.968
8	9.8	-55.573	26.968
8	9.8333	-54.673	26.743
8	9.8667	-53.773	26.293
8	9.9	-52.648	26.068
8	9.9333	-51.568	24.808
8	9.9667	-50.533	24.313
8	10	-49.655	23.841
8	10.033	-48.667	23.205
8	10.067	-47.772	22.496
8	10.1	-47.472	22.468
8	10.133	-46.505	21.366
8	10.167	-45.897	21.118
8	10.2	-44.997	20.218
8	10.233	-44.097	19.318
8	10.267	-43.422	18.643
8	10.3	-42.072	17.743
8	10.333	-41.172	16.843
8	10.367	-39.931	15.569
8	10.4	-38.922	15.493
8	10.433	-38.022	14.593
8	10.467	-36.672	13.693
8	10.5	-35.547	13.242
8	10.533	-34.647	12.342
8	10.567	-33.297	12.117
8	10.6	-32.172	11.667
8	10.633	-30.371	10.992
8	10.667	-28.909	10.88
8	10.7	-27.896	11.442
8	10.733	-26.546	11.442
8	10.767	-24.746	11.893
8	10.8	-23.396	12.342
8	10.833	-21.596	12.793
8	10.867	-20.021	13.242
8	10.9	-18.671	13.693
8	10.933	-17.05	13.602
8	10.967	-15.313	13.739
8	11	-13.72	13.693
8	11.033	-12.145	13.468
8	11.067	-10.345	12.793
8	11.1	-8.77	12.342
8	11.133	-6.9699	11.442
8	11.167	-5.1698	10.767
8	11.2	-3.3697	9.6423
8	11.233	-1.0098	8.4295
8	11.267	0.0055483	7.8422
8	11.3	1.8057	6.9421
8	11.333	4.0558	6.0421
8	11.367	5.8559	5.142
8	11.4	7.881	4.692
8	11.433	9.6812	3.7919
8	11.467	11.706	3.3419
8	11.5	13.731	2.6669
8	11.533	15.757	2.6669
8	11.567	17.782	2.4419
8	11.6	20.527	2.3068
8	11.633	22.057	2.6669
8	11.667	24.082	2.8919
8	11.7	26.557	3.1169
8	11.733	28.807	3.5669
8	11.767	31.058	4.017
8	11.8	33.308	4.917
8	11.833	35.783	5.367
8	11.867	38.483	6.2671
8	11.9	41.408	6.9421
8	11.933	44.333	7.3922
8	11.967	47.483	7.8422
8	12	50.184	8.2922
8	12.033	52.953	8.5116
8	12.067	55.725	8.6019
8	12.1	58.554	8.5601
8	12.133	61.431	8.4289
8	12.167	64.293	8.2307
8	12.2	67.073	8.0143
8	12.233	69.854	7.7332
8	12.267	72.678	7.4425
9	4.8333	-427.37	-220.18
9	4.8667	-424.39	-218.94
9	4.9	-421.39	-217.7
9	4.9333	-418.4	-216.52
9	4.9667	-415.4	-215.46
9	5	-412.44	-214.47
9	5.0333	-409.65	-213.65
9	5.0667	-405.57	-212.91
9	5.1	-402.73	-212.07
9	5.1333	-399.39	-210.65
9	5.1667	-396.24	-209.75
9	5.2	-391.47	-209.88
9	5.2333	-388.3	-207.91
9	5.2667	-385.67	-206.15
9	5.3	-382.07	-204.8
9	5.3333	-378.92	-203.67
9	5.3667	-375.77	-202.77
9	5.4	-372.39	-201.65
9	5.4333	-369.24	-200.97
9	5.4667	-366.32	-200.07
9	5.5	-363.39	-199.4
9	5.5333	-360.69	-198.5
9	5.5667	-357.22	-197.91
9	5.6	-355.07	-196.7
9	5.6333	-352.14	-195.35
9	5.6667	-349.44	-194
9	5.7	-346.29	-192.87
9	5.7333	-343.37	-191.29
9	5.7667	-340.22	-189.5
9	5.8	-336.84	-187.69
9	5.8333	-333.46	-185.9
9	5.8667	-330.31	-184.09
9	5.9	-327.17	-182.29
9	5.9333	-324.01	-180.72
9	5.9667	-321.31	-178.92
9	6	-318.62	-177.34
9	6.0333	-316.14	-175.77
9	6.0667	-313.66	-174.42
9	6.1	-310.74	-173.07
9	6.1333	-308.49	-171.72
9	6.1667	-306.01	-170.59
9	6.2	-302.38	-169.77
9	6.2333	-300.16	-168.12
9	6.2667	-297.24	-166.99
9	6.3	-293.86	-165.87
9	6.3333	-291.16	-164.52
9	6.3667	-288.01	-163.17
9	6.4	-284.67	-162.44
9	6.4333	-282.16	-160.92
9	6.4667	-279.46	-160.02
9	6.5	-276.54	-159.57
9	6.5333	-273.61	-159.12
9	6.5667	-270.91	-158.44
9	6.6	-268.21	-157.54
9	6.6333	-265.51	-156.64
9	6.6667	-262.59	-155.52
9	6.7	-260.11	-154.39
9	6.7333	-257.64	-153.04
9	6.7667	-254.94	-151.69
9	6.8	-252.24	-149.89
9	6.8333	-249.76	-148.54
9	6.8667	-246.84	-146.52
9	6.9	-244.13	-144.72
9	6.9333	-241.21	-142.92
9	6.9667	-238.73	-140.89
9	7	-236.03	-138.64
9	7.0333	-234.06	-136.41
9	7.0667	-231.31	-134.59
9	7.1	-229.06	-132.79
9	7.1333	-226.81	-130.99
9	7.1667	-224.56	-129.42
9	7.2	-222.08	-128.07
9	7.2333	-219.38	-126.72
9	7.2667	-217.42	-124.94
9	7.3	-214.66	-124.24
9	7.3333	-211.96	-122.89
9	7.3667	-209.87	-121.13
9	7.4	-207.01	-120.19
9	7.4333	-204.31	-118.84
9	7.4667	-201.61	-117.49
9	7.5	-198.91	-116.37
9	7.5333	-196.21	-115.24
9	7.5667	-193.51	-114.34
9	7.6	-191.3	-112.86
9	7.6333	-188.94	-112.07
9	7.6667	-186.31	-111.86
9	7.7	-184.44	-110.27
9	7.7333	-182.32	-109.41
9	7.7667	-180.01	-108.94
9	7.8	-178.26	-107.34
9	7.8333	-176.38	-106.31
9	7.8667	-174.55	-105.26
9	7.9	-172.84	-104.21
9	7.9333	-171	-103.77
9	7.9667	-169.43	-102.64
9	8	-167.76	-100.89
9	8.0333	-166.41	-99.534
9	8.0667	-165.16	-98.59
9	8.1	-163.95	-96.657
9	8.1333	-162.91	-95.664
9	8.1667	-161.78	-94.089
9	8.2	-160.88	-92.739
9	8.2333	-159.75	-90.939
9	8.2667	-158.63	-89.589
9	8.3	-157.35	-87.668
9	8.3333	-155.81	-86.543
9	8.3667	-154.58	-85.314
9	8.4	-152.78	-84.189
9	8.4333	-151.43	-82.838
9	8.4667	-149.63	-81.939
9	8.5	-148.18	-80.433
9	8.5333	-146.48	-79.688
9	8.5667	-144.68	-78.788
9	8.6	-142.88	-77.888
9	8.6333	-141.3	-76.988
9	8.6667	-139.73	-76.088
9	8.7	-138.04	-75.076
9	8.7333	-136.58	-74.963
9	8.7667	-134.78	-74.288
9	8.8	-133.54	-73.05
9	8.8333	-132.08	-72.938
9	8.8667	-130.73	-72.038
9	8.9	-129.38	-71.138
9	8.9333	-128.19	-69.794
9	8.9667	-127.17	-68.978
9	9	-126.14	-68.033
9	9.0333	-125.33	-67.763
9	9.0667	-124.43	-67.088
9	9.1	-123.53	-65.962
9	9.1333	-122.94	-64.782
9	9.1667	-122.18	-64.162
9	9.2	-121.73	-63.262
9	9.2333	-121.5	-62.137
9	9.2667	-121.28	-61.012
9	9.3	-121.05	-60.337
9	9.3333	-120.75	-59.219
9	9.3667	-120.38	-58.312
9	9.4	-120.38	-57.187
9	9.4333	-119.93	-56.287
9	9.4667	-119.48	-55.387
9	9.5	-119.03	-54.262
9	9.5333	-118.76	-53.346
9	9.5667	-118.13	-52.462
9	9.6	-117.68	-51.562
9	9.6333	-117	-50.886
9	9.6667	-116.33	-49.986
9	9.7	-115.77	-49.69
9	9.7333	-114.98	-49.086
9	9.7667	-114.38	-48.937
9	9.8	-113.63	-48.411
9	9.8333	-112.95	-48.186
9	9.8667	-112.28	-47.961
9	9.9	-111.38	-47.961
9	9.9333	-110.48	-47.736
9	9.9667	-109.8	-47.736
9	10	-109.13	-47.736
9	10.033	-108.23	-47.736
9	10.067	-107.33	-47.736
9	10.1	-106.88	-47.736
9	10.133	-105.98	-47.736
9	10.167	-105.08	-47.736
9	10.2	-104.63	-47.286
9	10.233	-103.95	-47.061
9	10.267	-102.83	-46.836
9	10.3	-102.39	-46.663
9	10.333	-101.93	-46.386
9	10.367	-101.25	-45.936
9	10.4	-100.58	-45.711
9	10.433	-99.676	-45.261
9	10.467	-99.226	-44.811
9	10.5	-98.678	-44.495
9	10.533	-98.101	-43.911
9	10.567	-97.426	-43.686
9	10.6	-96.976	-43.011
9	10.633	-96.751	-42.111
9	10.667	-96.076	-41.886
9	10.7	-95.924	-41.151
9	10.733	-95.626	-40.536
9	10.767	-95.626	-39.861
9	10.8	-95.175	-39.186
9	10.833	-94.725	-38.286
9	10.867	-94.725	-37.611
9	10.9	-94.5	-36.936
9	10.933	-94.275	-36.036
9	10.967	-93.825	-35.136
9	11	-93.6	-34.235
9	11.033	-93.15	-33.785
9	11.067	-92.925	-32.885
9	11.1	-92.475	-31.985
9	11.133	-92.025	-31.535
9	11.167	-91.35	-31.085
9	11.2	-90.9	-30.185
9	11.233	-90.225	-29.735
9	11.267	-89.55	-29.285
9	11.3	-88.65	-28.835
9	11.333	-87.75	-28.385
9	11.367	-86.85	-27.935
9	11.4	-86.035	-27.859
9	11.433	-85.275	-27.71
9	11.467	-84.375	-27.485
9	11.5	-83.25	-27.485
9	11.533	-82.35	-27.485
9	11.567	-81.225	-27.485
9	11.6	-80.325	-27.485
9	11.633	-79.199	-27.485
9	11.667	-78.074	-27.035
9	11.7	-76.949	-27.035
9	11.733	-76.049	-26.585
9	11.767	-74.924	-26.36
9	11.8	-73.799	-26.135
9	11.833	-72.899	-25.685
9	11.867	-71.999	-25.01
9	11.9	-71.099	-24.56
9	11.933	-70.199	-23.885
9	11.967	-69.524	-22.985
9	12	-69.074	-22.085
9	12.033	-68.174	-21.185
9	12.067	-67.499	-20.285
9	12.1	-67.274	-19.384
9	12.133	-66.149	-18.485
9	12.167	-65.733	-17.082
9	12.2	-65.023	-16.009
9	12.233	-64.245	-14.939
9	12.267	-63.673	-14.209
9	12.3	-62.773	-12.859
9	12.333	-61.873	-12.184
9	12.367	-60.973	-11.284
9	12.4	-60.073	-10.384
9	12.433	-59.173	-9.7089
9	12.467	-58.273	-9.0339
9	12.5	-56.923	-8.5838
9	12.533	-56.023	-8.1338
9	12.567	-54.988	-7.4138
9	12.6	-53.818	-7.0988
9	12.633	-52.648	-7.0087
9	12.667	-51.627	-6.4759
9	12.7	-50.488	-6.2887
9	12.733	-49.047	-6.3337
9	12.767	-47.922	-6.3337
9	12.8	-46.797	-6.3337
9	12.833	-45.627	-6.6937
9	12.867	-44.547	-6.7837
9	12.9	-43.197	-7.2337
9	12.933	-42.352	-7.3307
9	12.967	-41.487	-7.6388
9	13	-40.272	-7.6838
9	13.033	-39.372	-8.1338
9	13.067	-38.472	-8.1338
9	13.1	-37.347	-8.1338
9	13.133	-36.672	-8.1338
9	13.167	-35.547	-8.1338
9	13.2	-34.647	-8.1338
9	13.233	-33.762	-7.8431
9	13.267	-32.846	-7.6838
9	13.3	-32.621	-7.6838
9	13.333	-31.775	-7.5523
9	13.367	-31.249	-7.2522
9	13.4	-30.371	-7.2337
9	13.433	-29.855	-6.8391
9	13.467	-29.099	-6.6066
9	13.5	-28.121	-6.3337
9	13.533	-27.15	-5.8508
9	13.567	-26.096	-5.4336
9	13.6	-25.196	-4.9836
9	13.633	-23.846	-4.5336
9	13.667	-22.496	-3.8585
9	13.7	-21.146	-3.1835
9	13.733	-20.246	-2.2835
9	13.767	-18.671	-1.3834
9	13.8	-17.32	-0.48335
9	13.833	-15.97	0.19172
9	13.867	-14.62	1.0918
9	13.9	-13.27	1.9918
9	13.933	-11.808	3.0044
9	13.967	-10.345	3.7919
9	14	-8.8825	4.5795
9	14.033	-7.1949	5.367
9	14.067	-5.5072	5.7045
9	14.1	-3.8196	6.0421
9	14.133	-2.0196	6.7171
9	14.167	-0.21944	6.9421
9	14.2	1.5807	6.9421
9	14.233	3.3808	6.9421
9	14.267	5.4059	6.9421
9	14.3	7.206	6.9421
9	14.333	9.0061	6.7171
9	14.367	10.806	6.0421
9	14.4	12.944	5.9296
9	14.433	15.235	5.196
9	14.467	17.557	4.467
9	14.5	20.032	3.1169
9	14.533	22.732	2.2168
9	14.567	25.432	1.5418
9	14.6	27.682	0.86677
9	14.633	30.383	0.19172
9	14.667	32.408	-0.03329
9	14.7	35.108	-0.2583
9	14.733	37.583	-0.48332
9	14.767	40.508	-0.033317
9	14.8	43.208	0.19172
9	14.833	45.683	-0.03329
9	14.867	48.384	0.19172
9	14.9	50.859	0.86677
9	14.933	53.179	1.3976
9	14.967	55.51	2.013
9	15	57.828	2.6545
9	15.033	60.198	3.258
9	15.067	62.67	3.7736
9	15.1	65.3	4.1135
9	15.133	68.091	4.3555
9	15.167	71.03	4.4591
10	4.9	-426.92	-275.14
10	4.9333	-424.11	-274.29
10	4.9667	-421.47	-273.53
10	5	-418.8	-272.88
10	5.0333	-416.07	-272.2
10	5.0667	-413.24	-271.58
10	5.1	-410.26	-270.96
10	5.1333	-407.27	-270.27
10	5.1667	-403.77	-269.68
10	5.2	-400.45	-268.88
10	5.2333	-397.05	-267.91
10	5.2667	-393.41	-267.1
10	5.3	-390.08	-265.88
10	5.3333	-386.56	-264.94
10	5.3667	-382.71	-264.48
10	5.4	-379.49	-263.58
10	5.4333	-376.31	-263.03
10	5.4667	-373.31	-262.49
10	5.5	-370.42	-262.21
10	5.5333	-367.67	-261.95
10	5.5667	-365.08	-261.6
10	5.6	-362.23	-261.37
10	5.6333	-359.21	-260.97
10	5.6667	-356.76	-260.1
10	5.7	-353.94	-259.23
10	5.7333	-351.19	-257.94
10	5.7667	-348.3	-256.73
10	5.8	-345.37	-255.3
10	5.8333	-342.34	-253.95
10	5.8667	-339.3	-252.42
10	5.9	-336.06	-250.72
10	5.9333	-333.06	-248.96
10	5.9667	-330.04	-247.05
10	6	-327.2	-245.38
10	6.0333	-324.15	-243.64
10	6.0667	-321.64	-241.88
10	6.1	-319.04	-240.19
10	6.1333	-316.14	-239
10	6.1667	-314.17	-237.06
10	6.2	-311.7	-235.41
10	6.2333	-309.09	-234.01
10	6.2667	-306.19	-232.64
10	6.3	-303.41	-231.29
10	6.3333	-300.5	-229.92
10	6.3667	-297.3	-228.68
10	6.4	-294.37	-226.94
10	6.4333	-291.24	-225.46
10	6.4667	-287.97	-223.91
10	6.5	-284.86	-222.35
10	6.5333	-282.31	-220.28
10	6.5667	-279.01	-218.97
10	6.6	-276.46	-217.13
10	6.6333	-273.68	-215.85
10	6.6667	-271.02	-214.54
10	6.7	-268.32	-213.91
10	6.7333	-265.96	-212.67
10	6.7667	-263.94	-211.55
10	6.8	-261.57	-210.08
10	6.8333	-259.44	-208.62
10	6.8667	-256.96	-207.05
10	6.9	-254.71	-205.02
10	6.9333	-252.46	-203.22
10	6.9667	-250.19	-201.24
10	7	-247.82	-199.34
10	7.0333	-245.36	-197.29
10	7.0667	-243.01	-195.12
10	7.1	-240.65	-193
10	7.1333	-238.4	-190.77
10	7.1667	-236.15	-188.71
10	7.2	-233.9	-186.7
10	7.2333	-231.87	-184.88
10	7.2667	-229.85	-183.09
10	7.3	-227.82	-181.28
10	7.3333	-225.68	-179.57
10	7.3667	-223.42	-177.98
10	7.4	-219.79	-177.25
10	7.4333	-218.03	-175.54
10	7.4667	-216.35	-173.63
10	7.5	-213.76	-171.72
10	7.5333	-211.28	-170.14
10	7.5667	-208.47	-168.68
10	7.6	-204.2	-167.95
10	7.6333	-203.52	-165.31
10	7.6667	-199.24	-164.87
10	7.7	-197.69	-163.22
10	7.7333	-194.99	-161.86
10	7.7667	-193.25	-159.74
10	7.8	-190.69	-158.33
10	7.8333	-188.22	-157.21
10	7.8667	-185.36	-157.23
10	7.9	-183.68	-155.69
10	7.9333	-181.55	-154.67
10	7.9667	-179.56	-153.04
10	8	-177.53	-151.92
10	8.0333	-173.25	-151.24
10	8.0667	-173.43	-149.7
10	8.1	-171.75	-148
10	8.1333	-167.85	-147.42
10	8.1667	-168.09	-145.36
10	8.2	-164.71	-144.72
10	8.2333	-162.91	-143.14
10	8.2667	-162.68	-141.57
10	8.3	-159.75	-140.22
10	8.3333	-159.8	-138.51
10	8.3667	-158.49	-136.21
10	8.4	-156.58	-135.53
10	8.4333	-154.8	-133.92
10	8.4667	-155.03	-131.89
10	8.5	-153.99	-130.5
10	8.5333	-151.65	-129.42
10	8.5667	-150.75	-127.84
10	8.6	-150.38	-126.58
10	8.6333	-149.35	-125.29
10	8.6667	-147.83	-124.24
10	8.7	-148.17	-121.88
10	8.7333	-147.04	-120.75
10	8.7667	-145.49	-120.46
10	8.8	-143.33	-119.74
10	8.8333	-142.2	-118.62
10	8.8667	-142.77	-116.7
10	8.9	-140.63	-117.04
10	8.9333	-139.73	-116.37
10	8.9667	-138.6	-115.47
10	9	-138.87	-113.73
10	9.0333	-136.58	-113.89
10	9.0667	-136.99	-112.04
10	9.1	-134.78	-112.54
10	9.1333	-133.88	-112.09
10	9.1667	-133.93	-110.33
10	9.2	-132.71	-110.61
10	9.2333	-131.92	-109.03
10	9.2667	-129.83	-109.39
10	9.3	-129.87	-107.91
10	9.3333	-128.75	-106.7
10	9.3667	-127.53	-106.05
10	9.4	-125.33	-106.24
10	9.4333	-125.39	-104.5
10	9.4667	-124.06	-103.65
10	9.5	-123.12	-103.41
10	9.5333	-122.09	-102.69
10	9.5667	-121.23	-101.88
10	9.6	-120.15	-101.06
10	9.6333	-118.13	-101.29
10	9.6667	-118.35	-99.715
10	9.7	-117.49	-98.416
10	9.7333	-116.69	-97.96
10	9.7667	-115.88	-97.014
10	9.8	-115.16	-96.024
10	9.8333	-114.53	-95.214
10	9.8667	-114.08	-94.314
10	9.9	-113.63	-93.414
10	9.9333	-113.07	-92.145
10	9.9667	-112.79	-91.34
10	10	-111.94	-90.376
10	10.033	-112.52	-89.847
10	10.067	-112.3	-88.725
10	10.1	-112.12	-87.818
10	10.133	-112.03	-86.834
10	10.167	-112.18	-86.232
10	10.2	-111.71	-85.201
10	10.233	-111.49	-84.076
10	10.267	-111.38	-83.514
10	10.3	-110.93	-82.838
10	10.333	-110.25	-82.163
10	10.367	-110.02	-81.754
10	10.4	-109.35	-81.263
10	10.433	-108.9	-80.814
10	10.467	-108.45	-80.363
10	10.5	-107.89	-80.251
10	10.533	-107.44	-79.801
10	10.567	-106.65	-79.463
10	10.6	-106.2	-79.013
10	10.633	-105.53	-78.788
10	10.667	-104.85	-78.338
10	10.7	-104.06	-77.776
10	10.733	-103.28	-77.438
10	10.767	-102.6	-77.213
10	10.8	-101.84	-77.063
10	10.833	-100.91	-76.876
10	10.867	-100.3	-76.805
10	10.9	-99.226	-76.538
10	10.933	-98.438	-76.651
[truncated: 10,828 more rows]
