# Supplementary material for: A system for efficient egress scheduling during mass events and small-scale experimental demonstration
Source: R Soc Open Sci. 2020 Dec 9;7(12):201465. doi: 10.1098/rsos.201465 (PMC7813256; doi:10.1098/rsos.201465)
Supplement: Experimental data [file rsos201465supp5.zip › experimental_data/data/Asymmetric12.csv]

ped. #	time (s)	x (cm)	y (cm)
1	1.6	-426.47	56.394
1	1.6333	-423.74	56.507
1	1.6667	-420.86	56.515
1	1.7	-417.89	56.391
1	1.7333	-414.8	56.144
1	1.7667	-411.75	55.799
1	1.8	-408.62	55.32
1	1.8333	-405.47	54.645
1	1.8667	-402.55	54.42
1	1.9	-399.62	53.52
1	1.9333	-397.37	53.07
1	1.9667	-394.44	52.395
1	2	-391.69	52.074
1	2.0333	-389.27	51.495
1	2.0667	-386.34	50.82
1	2.1	-383.87	50.82
1	2.1333	-380.72	50.37
1	2.1667	-377.79	50.37
1	2.2	-374.87	49.92
1	2.2333	-371.23	50.175
1	2.2667	-367.9	50.042
1	2.3	-364.53	49.847
1	2.3333	-361	49.634
1	2.3667	-357.43	49.488
1	2.4	-354.17	49.02
1	2.4333	-350.57	49.02
1	2.4667	-347.19	49.02
1	2.5	-344.04	49.02
1	2.5333	-340.89	49.245
1	2.5667	-337.74	49.245
1	2.6	-334.59	49.245
1	2.6333	-331.28	49.942
1	2.6667	-328.29	49.02
1	2.7	-324.87	49.56
1	2.7333	-321.74	49.112
1	2.7667	-318.48	48.615
1	2.8	-315.42	47.844
1	2.8333	-311.86	46.32
1	2.8667	-308.26	45.645
1	2.9	-304.89	44.745
1	2.9333	-301.51	44.069
1	2.9667	-298.14	42.944
1	3	-294.54	42.044
1	3.0333	-291.45	41.555
1	3.0667	-288.24	39.794
1	3.1	-285.04	39.659
1	3.1333	-281.94	37.994
1	3.1667	-279.24	37.094
1	3.2	-276.09	36.194
1	3.2333	-273.39	35.069
1	3.2667	-270.01	34.394
1	3.3	-266.64	33.719
1	3.3333	-263.49	33.269
1	3.3667	-260.11	32.369
1	3.4	-256.29	31.694
1	3.4333	-252.91	31.244
1	3.4667	-249.31	30.569
1	3.5	-245.87	30.546
1	3.5333	-242.11	29.444
1	3.5667	-238.8	29.404
1	3.6	-234.68	28.994
1	3.6333	-231.35	28.904
1	3.6667	-227.44	28.678
1	3.7	-224.56	28.093
1	3.7333	-220.64	28.363
1	3.7667	-217.58	27.643
1	3.8	-213.88	27.624
1	3.8333	-210.56	27.328
1	3.8667	-207.14	26.788
1	3.9	-203.63	26.068
1	3.9333	-200.24	25.273
1	3.9667	-196.84	24.628
1	4	-193.73	23.818
1	4.0333	-189.82	22.738
1	4.0667	-186.26	21.928
1	4.1	-182.66	21.028
1	4.1333	-179.15	20.083
1	4.1667	-176.07	19.205
1	4.2	-172.09	17.878
1	4.2333	-168.93	16.91
1	4.2667	-165.49	16.055
1	4.3	-161.95	14.834
1	4.3333	-158.85	13.918
1	4.3667	-155.16	12.613
1	4.4	-151.88	12.117
1	4.4333	-148.28	11.217
1	4.4667	-144.59	10.525
1	4.5	-141.19	9.9798
1	4.5333	-137.59	9.5298
1	4.5667	-133.71	8.7076
1	4.6	-130.05	8.2922
1	4.6333	-126.9	6.9421
1	4.6667	-122.63	7.3921
1	4.7	-119.52	6.6271
1	4.7333	-114.83	6.2745
1	4.7667	-111.15	6.0421
1	4.8	-107.21	5.7045
1	4.8333	-103.1	5.5575
1	4.8667	-99.451	5.367
1	4.9	-95.963	5.2545
1	4.9333	-92.138	5.0295
1	4.9667	-88.537	4.5795
1	5	-84.937	4.1295
1	5.0333	-81.45	3.7919
1	5.0667	-77.962	3.2294
1	5.1	-74.48	2.8425
1	5.1333	-71.099	2.4419
1	5.1667	-67.386	2.3293
1	5.2	-63.898	1.9918
1	5.2333	-60.523	1.5418
1	5.2667	-56.923	1.0918
1	5.3	-53.323	0.64172
1	5.3333	-49.722	0.1917
1	5.3667	-45.744	-0.53732
1	5.4	-41.847	-1.1584
1	5.4333	-37.797	-1.6084
1	5.4667	-34.084	-2.1709
1	5.5	-30.146	-2.5085
1	5.5333	-26.546	-3.4085
1	5.5667	-22.348	-3.1999
1	5.6	-18.671	-3.1835
1	5.6333	-14.733	-3.296
1	5.6667	-11.02	-3.1835
1	5.7	-7.5324	-3.071
1	5.7333	-4.1797	-3.1385
1	5.7667	-0.44443	-2.5085
1	5.8	3.1558	-2.2835
1	5.8333	6.6435	-1.9459
1	5.8667	10.244	-1.4959
1	5.9	14.406	-0.93335
1	5.9333	18.457	-0.48332
1	5.9667	22.395	0.07919
1	6	26.22	0.3042
1	6.0333	30.27	0.75426
1	6.0667	34.095	0.97925
1	6.1	37.969	1.0416
1	6.1333	41.746	1.4293
1	6.1667	45.684	1.3168
1	6.2	49.396	1.4293
1	6.2333	52.996	1.2043
1	6.2667	56.538	1.1108
1	6.3	60.011	0.97493
1	6.3333	63.446	0.77992
1	6.3667	66.924	0.47423
1	6.4	70.439	0.1364
2	1.8333	-429.32	157.43
2	1.8667	-425.92	157.5
2	1.9	-422.51	157.61
2	1.9333	-419.1	157.79
2	1.9667	-415.73	158.01
2	2	-412.48	158.35
2	2.0333	-409.21	158.6
2	2.0667	-405.84	158.93
2	2.1	-402.54	158.84
2	2.1333	-399.47	158.61
2	2.1667	-396.26	158.07
2	2.2	-392.93	157.39
2	2.2333	-390.03	156.53
2	2.2667	-386.89	155.67
2	2.3	-383.78	154.5
2	2.3333	-380.56	153.19
2	2.3667	-377.3	151.76
2	2.4	-373.51	150.4
2	2.4333	-370.06	149.03
2	2.4667	-366.21	147.53
2	2.5	-362.45	146.14
2	2.5333	-359.1	144.94
2	2.5667	-355.48	143.69
2	2.6	-352.03	142.53
2	2.6333	-348.65	141.45
2	2.6667	-345.41	140.68
2	2.7	-342.29	140.1
2	2.7333	-338.96	139.56
2	2.7667	-335.7	139.4
2	2.8	-332.37	139.34
2	2.8333	-328.81	139.26
2	2.8667	-325.3	139.23
2	2.9	-321.65	138.91
2	2.9333	-317.71	138.57
2	2.9667	-313.88	138.26
2	3	-309.82	137.54
2	3.0333	-306	137.03
2	3.0667	-301.97	136.42
2	3.1	-297.88	135.82
2	3.1333	-294	135.25
2	3.1667	-290.07	135.19
2	3.2	-286.08	133.9
2	3.2333	-282.16	132.72
2	3.2667	-278.7	131.56
2	3.3	-275.02	130.03
2	3.3333	-271.18	128.13
2	3.3667	-267.58	126.33
2	3.4	-263.76	124.31
2	3.4333	-260.02	122.1
2	3.4667	-256.2	120.08
2	3.5	-252.41	117.96
2	3.5333	-248.46	115.88
2	3.5667	-244.63	113.73
2	3.6	-240.84	111.58
2	3.6333	-237.14	109.62
2	3.6667	-233.54	107.5
2	3.7	-229.84	105.42
2	3.7333	-227.03	103.47
2	3.7667	-223.15	102.33
2	3.8	-219.84	101.04
2	3.8333	-216.63	100.01
2	3.8667	-213.26	99.108
2	3.9	-210.04	98.41
2	3.9333	-206.83	97.533
2	3.9667	-203.45	97.038
2	4	-200.3	96.363
2	4.0333	-196.93	95.658
2	4.0667	-194.13	94.888
2	4.1	-191.03	94.248
2	4.1333	-187.66	93.348
2	4.1667	-184.39	92.785
2	4.2	-181.02	92.11
2	4.2333	-177.31	91.547
2	4.2667	-173.82	90.76
2	4.3	-170.59	89.873
2	4.3333	-167.49	89.37
2	4.3667	-164.25	88.847
2	4.4	-161.33	87.722
2	4.4333	-158.63	86.372
2	4.4667	-155.93	84.797
2	4.5	-153.63	83.132
2	4.5333	-150.98	81.647
2	4.5667	-149.18	80.072
2	4.6	-146.48	78.272
2	4.6333	-144.23	76.697
2	4.6667	-141.75	75.347
2	4.7	-139.28	73.546
2	4.7333	-137.03	72.196
2	4.7667	-134.24	70.576
2	4.8	-132.08	68.821
2	4.8333	-129.6	66.796
2	4.8667	-127.35	64.996
2	4.9	-124.65	63.196
2	4.9333	-122.4	61.396
2	4.9667	-119.7	59.821
2	5	-117.23	58.47
2	5.0333	-114.3	57.795
2	5.0667	-111.6	56.895
2	5.1	-109.13	55.77
2	5.1333	-106.24	54.971
2	5.1667	-103.73	54.195
2	5.2	-101.25	53.295
2	5.2333	-98.776	52.395
2	5.2667	-96.076	51.495
2	5.3	-93.825	50.37
2	5.3333	-91.125	49.695
2	5.3667	-88.65	48.57
2	5.4	-85.725	47.445
2	5.4333	-83.25	46.995
2	5.4667	-80.1	46.095
2	5.5	-77.174	45.195
2	5.5333	-74.249	44.745
2	5.5667	-71.359	44.018
2	5.6	-68.624	43.62
2	5.6333	-66.194	42.629
2	5.6667	-64.124	42.044
2	5.7	-61.648	40.919
2	5.7333	-59.398	39.344
2	5.7667	-57.081	38.017
2	5.8	-55.348	36.869
2	5.8333	-53.098	35.294
2	5.8667	-50.78	33.741
2	5.9	-48.822	32.369
2	5.9333	-46.797	30.794
2	5.9667	-44.547	29.444
2	6	-41.847	27.869
2	6.0333	-39.484	26.181
2	6.0667	-36.897	24.718
2	6.1	-33.972	22.693
2	6.1333	-31.271	20.893
2	6.1667	-28.571	18.868
2	6.2	-25.421	16.843
2	6.2333	-22.496	14.818
2	6.2667	-19.571	12.567
2	6.3	-16.421	10.767
2	6.3333	-13.495	9.4173
2	6.3667	-10.12	8.0672
2	6.4	-6.9699	6.7171
2	6.4333	-4.0447	5.8171
2	6.4667	-0.66949	4.692
2	6.5	2.0307	4.017
2	6.5333	5.4059	3.1169
2	6.5667	8.1061	2.2168
2	6.6	11.256	1.7668
2	6.6333	14.181	0.86677
2	6.6667	17.332	0.41674
2	6.7	20.707	-0.03329
2	6.7333	24.082	-0.48332
2	6.7667	27.682	-0.48332
2	6.8	31.282	-0.70833
2	6.8333	34.433	-0.70833
2	6.8667	37.772	-1.1313
2	6.9	41.228	-1.9234
2	6.9333	44.663	-2.8524
2	6.9667	47.709	-2.9585
2	7	51.825	-4.5889
2	7.0333	54.908	-5.3387
2	7.0667	57.908	-6.0549
2	7.1	60.905	-6.7391
2	7.1333	63.922	-7.3706
2	7.1667	66.908	-7.9887
2	7.2	69.959	-8.6103
2	7.2333	73.199	-9.2199
3	1.9	-426.19	107.69
3	1.9333	-423.1	106.98
3	1.9667	-419.96	106.17
3	2	-416.95	105.31
3	2.0333	-414.21	104.33
3	2.0667	-411.77	103.25
3	2.1	-409.75	101
3	2.1333	-407.94	100.77
3	2.1667	-405.95	98.556
3	2.2	-404.78	98.397
3	2.2333	-402.55	97.173
3	2.2667	-400.75	95.598
3	2.3	-398.38	95.71
3	2.3333	-395.79	94.023
3	2.3667	-393.09	93.573
3	2.4	-389.94	92.448
3	2.4333	-386.46	92.335
3	2.4667	-382.74	90.872
3	2.5	-379.37	89.972
3	2.5333	-375.77	89.297
3	2.5667	-372.39	89.072
3	2.6	-369.02	88.622
3	2.6333	-365.87	88.397
3	2.6667	-362.52	88.517
3	2.7	-359.8	88.478
3	2.7333	-357.09	88.622
3	2.7667	-353.94	88.622
3	2.8	-351.02	88.674
3	2.8333	-348.09	88.172
3	2.8667	-345.17	87.722
3	2.9	-342.02	86.822
3	2.9333	-338.87	85.922
3	2.9667	-335.59	85.403
3	3	-332.12	83.897
3	3.0333	-328.51	82.772
3	3.0667	-325.37	81.647
3	3.1	-321.86	80.773
3	3.1333	-318.74	79.552
3	3.1667	-315.91	78.047
3	3.2	-313.21	77.147
3	3.2333	-310.51	75.796
3	3.2667	-308.49	74.221
3	3.3	-306.24	72.646
3	3.3333	-304.21	71.746
3	3.3667	-301.96	70.846
3	3.4	-299.71	69.946
3	3.4333	-297.24	69.271
3	3.4667	-294.54	68.596
3	3.5	-291.61	67.696
3	3.5333	-288.69	66.796
3	3.5667	-285.54	65.896
3	3.6	-282.14	65.075
3	3.6333	-278.92	64.591
3	3.6667	-275.86	63.646
3	3.7	-272.71	62.746
3	3.7333	-269.56	62.296
3	3.7667	-266.41	61.846
3	3.8	-263.26	61.621
3	3.8333	-260.34	61.396
3	3.8667	-257.41	61.396
3	3.9	-254.21	61.217
3	3.9333	-251.11	60.27
3	3.9667	-248.41	59.596
3	4	-245.26	58.695
3	4.0333	-242.56	57.345
3	4.0667	-239.86	56.22
3	4.1	-237.38	54.645
3	4.1333	-234.68	53.295
3	4.1667	-231.98	51.72
3	4.2	-229.05	50.542
3	4.2333	-226.49	49.29
3	4.2667	-223.88	47.445
3	4.3	-221.41	46.095
3	4.3333	-219.16	44.294
3	4.3667	-216.91	42.719
3	4.4	-215.11	41.144
3	4.4333	-213.31	39.344
3	4.4667	-211.73	37.769
3	4.5	-209.93	35.969
3	4.5333	-207.86	34.079
3	4.5667	-206.11	32.144
3	4.6	-203.86	30.794
3	4.6333	-201.61	29.444
3	4.6667	-199.36	28.544
3	4.7	-196.99	27.756
3	4.7333	-194.3	26.565
3	4.7667	-191.93	25.618
3	4.8	-189.23	24.943
3	4.8333	-186.42	24.381
3	4.8667	-183.83	23.593
3	4.9	-181.27	23.667
3	4.9333	-178.77	23.706
3	4.9667	-176.24	23.479
3	5	-173.93	23.818
3	5.0333	-171.23	24.493
3	5.0667	-168.98	24.943
3	5.1	-165.83	25.168
3	5.1333	-163.13	25.393
3	5.1667	-160.43	25.393
3	5.2	-157.5	25.168
3	5.2333	-154.58	24.493
3	5.2667	-151.65	23.818
3	5.3	-148.95	23.143
3	5.3333	-145.8	22.468
3	5.3667	-143.1	21.568
3	5.4	-139.95	20.218
3	5.4333	-137.25	19.318
3	5.4667	-134.6	18.328
3	5.5	-131.85	17.068
3	5.5333	-129.83	15.943
3	5.5667	-127.58	14.368
3	5.6	-125.33	13.018
3	5.6333	-123.3	11.442
3	5.6667	-121.05	9.8673
3	5.7	-118.8	8.0672
3	5.7333	-116.55	6.9421
3	5.7667	-114.3	5.8171
3	5.8	-111.83	4.467
3	5.8333	-109.35	3.7919
3	5.8667	-106.88	3.1169
3	5.9	-104.18	2.6669
3	5.9333	-101.93	1.5418
3	5.9667	-99.451	1.0918
3	6	-96.976	0.64175
3	6.0333	-94.5	0.19172
3	6.0667	-92.25	-0.2583
3	6.1	-90	-0.2583
3	6.1333	-87.525	0.19172
3	6.1667	-85.312	0.37246
3	6.2	-83.25	0.64175
3	6.2333	-81	0.86677
3	6.2667	-78.299	1.5418
3	6.3	-75.599	1.9918
3	6.3333	-72.899	1.9918
3	6.3667	-70.424	1.9918
3	6.4	-67.724	1.5418
3	6.4333	-65.249	0.86677
3	6.4667	-62.548	0.64175
3	6.5	-59.848	-0.03329
3	6.5333	-57.373	-0.70833
3	6.5667	-54.673	-1.1584
3	6.6	-52.392	-2.0342
3	6.6333	-50.173	-2.5084
3	6.6667	-47.86	-3.2347
3	6.7	-45.672	-3.8585
3	6.7333	-43.872	-4.7586
3	6.7667	-41.847	-5.6586
3	6.8	-39.822	-6.5587
3	6.8333	-38.022	-7.9088
3	6.8667	-35.772	-8.3588
3	6.9	-33.972	-9.2589
3	6.9333	-31.721	-9.9339
3	6.9667	-29.696	-10.159
3	7	-27.446	-10.384
3	7.0333	-25.196	-10.609
3	7.0667	-22.946	-10.609
3	7.1	-20.696	-10.609
3	7.1333	-18.221	-10.834
3	7.1667	-15.843	-10.694
3	7.2	-13.495	-10.384
3	7.2333	-10.795	-10.159
3	7.2667	-8.545	-9.7089
3	7.3	-5.8448	-9.0339
3	7.3333	-3.8067	-8.4993
3	7.3667	-1.1195	-7.6838
3	7.4	1.3556	-7.0087
3	7.4333	4.5058	-6.1087
3	7.4667	7.431	-5.2086
3	7.5	10.581	-4.5336
3	7.5333	13.731	-3.8585
3	7.5667	16.882	-3.1835
3	7.6	20.032	-2.7335
3	7.6333	23.182	-2.0584
3	7.6667	26.332	-1.8334
3	7.7	29.707	-1.6084
3	7.7333	32.858	-1.3834
3	7.7667	35.63	-1.501
3	7.8	38.764	-1.4999
3	7.8333	41.925	-1.5531
3	7.8667	45.008	-1.6084
3	7.9	47.934	-2.0584
3	7.9333	51.084	-2.5084
3	7.9667	53.831	-3.1644
3	8	56.771	-3.911
3	8.0333	59.828	-4.625
3	8.0667	62.966	-5.1987
3	8.1	66.139	-5.5245
3	8.1333	69.329	-5.6586
3	8.1667	72.547	-5.66
4	2	-428.21	273.84
4	2.0333	-425.73	272.61
4	2.0667	-422.97	271.19
4	2.1	-419.93	269.67
4	2.1333	-416.66	268.05
4	2.1667	-413.15	266.39
4	2.2	-409.52	264.6
4	2.2333	-405.86	262.76
4	2.2667	-401.82	261.06
4	2.3	-398	259.69
4	2.3333	-394.25	258.35
4	2.3667	-390.65	257.44
4	2.4	-386.89	256.63
4	2.4333	-383.59	255.78
4	2.4667	-380.18	255.08
4	2.5	-376.59	254.33
4	2.5333	-372.84	253.78
4	2.5667	-369.75	252.56
4	2.6	-365.75	251.42
4	2.6333	-362.17	250.12
4	2.6667	-358.33	248.78
4	2.7	-354.28	247
4	2.7333	-350.12	245.23
4	2.7667	-345.84	242.76
4	2.8	-341.45	240.62
4	2.8333	-337.52	238.48
4	2.8667	-333.46	236.18
4	2.9	-329.75	234.09
4	2.9333	-325.93	232.07
4	2.9667	-322.44	230.61
4	3	-319.1	229.13
4	3.0333	-315.46	228.13
4	3.0667	-311.86	226.78
4	3.1	-308.38	225.77
4	3.1333	-304.89	224.53
4	3.1667	-301.06	223.18
4	3.2	-297.69	221.61
4	3.2333	-293.64	219.81
4	3.2667	-289.59	218
4	3.3	-285.65	216.32
4	3.3333	-281.82	214.52
4	3.3667	-277.77	212.94
4	3.4	-274.17	211.37
4	3.4333	-270.57	210.24
4	3.4667	-266.61	208.95
4	3.5	-263.32	207.95
4	3.5333	-259.71	206.98
4	3.5667	-256.48	205.98
4	3.6	-253.1	204.79
4	3.6333	-249.6	203.71
4	3.6667	-246.17	202.16
4	3.7	-242.81	200.79
4	3.7333	-239.04	198.88
4	3.7667	-235.38	196.66
4	3.8	-231.83	194.51
4	3.8333	-228.23	192.34
4	3.8667	-224.78	189.97
4	3.9	-221.47	187.63
4	3.9333	-218.19	185.42
4	3.9667	-214.97	183.2
4	4	-211.96	180.96
4	4.0333	-208.97	178.96
4	4.0667	-205.79	176.92
4	4.1	-202.9	175.05
4	4.1333	-199.78	173.02
4	4.1667	-196.83	171.28
4	4.2	-193.51	169.4
4	4.2333	-190.9	167.33
4	4.2667	-187.88	165.35
4	4.3	-184.96	163.1
4	4.3333	-181.9	160.81
4	4.3667	-178.93	158.69
4	4.4	-176.04	156.53
4	4.4333	-172.99	154.46
4	4.4667	-170.1	152.53
4	4.5	-166.97	150.99
4	4.5333	-164.07	149.36
4	4.5667	-161.24	147.98
4	4.6	-158.65	146.52
4	4.6333	-156.28	145.1
4	4.6667	-153.61	143.55
4	4.7	-151.05	141.87
4	4.7333	-148.65	140.11
4	4.7667	-146.34	138.32
4	4.8	-144.01	136.45
4	4.8333	-141.54	134.57
4	4.8667	-139.35	132.55
4	4.9	-137.24	130.63
4	4.9333	-134.83	128.69
4	4.9667	-133.7	126.49
4	5	-132.26	124.27
4	5.0333	-130.62	122.65
4	5.0667	-129.37	120.73
4	5.1	-128.18	118.61
4	5.1333	-126.79	116.71
4	5.1667	-125.05	114.93
4	5.2	-124.18	113.02
4	5.2333	-122.42	111.46
4	5.2667	-120.38	109.55
4	5.3	-119.03	107.97
4	5.3333	-117.68	106.17
4	5.3667	-116.59	104.53
4	5.4	-114.75	103.02
4	5.4333	-113.4	101.45
4	5.4667	-112.05	100.1
4	5.5	-111.15	98.523
4	5.5333	-109.58	97.173
4	5.5667	-108.68	95.823
4	5.6	-107.33	94.698
4	5.6333	-105.98	93.573
4	5.6667	-104.63	92.448
4	5.7	-103.28	91.323
4	5.7333	-101.93	89.972
4	5.7667	-100.58	88.847
4	5.8	-99.451	87.947
4	5.8333	-98.101	86.597
4	5.8667	-96.976	85.247
4	5.9	-95.626	84.122
4	5.9333	-94.725	82.547
4	5.9667	-93.6	81.197
4	6	-92.7	79.622
4	6.0333	-91.575	78.272
4	6.0667	-90.675	76.472
4	6.1	-90	74.896
4	6.1333	-89.1	73.096
4	6.1667	-88.65	71.296
4	6.2	-87.75	69.271
4	6.2333	-87.043	67.629
4	6.2667	-86.85	65.671
4	6.3	-85.95	64.096
4	6.3333	-85.5	61.846
4	6.3667	-84.896	60.134
4	6.4	-83.925	58.245
4	6.4333	-83.778	56.61
4	6.4667	-82.462	54.758
4	6.5	-81.68	52.957
4	6.5333	-80.908	51.173
4	6.5667	-79.918	49.461
4	6.6	-79.199	47.895
4	6.6333	-77.939	46.59
4	6.6667	-76.798	45.328
4	6.7	-75.472	43.849
4	6.7333	-74.299	42.825
4	6.7667	-73.214	41.639
4	6.8	-72.201	40.852
4	6.8333	-70.929	39.875
4	6.8667	-69.974	39.119
4	6.9	-68.544	38.516
4	6.9333	-67.184	37.949
4	6.9667	-66.056	37.24
4	7	-64.577	36.431
4	7.0333	-63.208	35.705
4	7.0667	-61.531	34.846
4	7.1	-60.141	34.191
4	7.1333	-58.514	33.308
4	7.1667	-57.32	32.691
4	7.2	-55.956	31.716
4	7.2333	-54.608	31.416
4	7.2667	-53.323	30.794
4	7.3	-51.928	30.254
4	7.3333	-50.376	29.628
4	7.3667	-49.002	28.904
4	7.4	-47.551	28.568
4	7.4333	-45.932	27.695
4	7.4667	-44.405	26.889
4	7.5	-42.759	26.237
4	7.5333	-41.51	25.506
4	7.5667	-39.517	24.884
4	7.6	-37.902	24.211
4	7.6333	-36.165	23.263
4	7.6667	-34.003	22.505
4	7.7	-31.721	22.243
4	7.7333	-29.674	21.665
4	7.7667	-27.536	21.163
4	7.8	-25.897	19.968
4	7.8333	-23.774	19.869
4	7.8667	-20.992	20.009
4	7.9	-19.121	18.868
4	7.9333	-17.241	18.863
4	7.9667	-14.044	19.805
4	8	-11.475	19.257
4	8.0333	-8.8807	19.667
4	8.0667	-5.6685	19.926
4	8.1	-2.133	19.932
4	8.1333	0.80293	19.184
4	8.1667	2.9248	20.486
4	8.2	8.8331	19.15
4	8.2333	10.833	20.322
4	8.2667	12.314	19.994
4	8.3	16.444	20.066
4	8.3333	19.331	20.573
4	8.3667	22.364	20.721
4	8.4	27.477	20.517
4	8.4333	28.867	20.569
4	8.4667	33.219	20.974
4	8.5	34.925	21.397
4	8.5333	38.478	21.738
4	8.5667	43.478	22.783
4	8.6	46.629	22.845
4	8.6333	49.554	23.503
4	8.6667	52.784	23.626
4	8.7	56.161	23.743
4	8.7333	59.53	23.905
4	8.7667	62.871	24.114
4	8.8	66.13	24.321
4	8.8333	69.239	24.47
4	8.8667	72.145	24.547
5	2.1667	-427.01	204.47
5	2.2	-424.77	204.53
5	2.2333	-422.47	204.52
5	2.2667	-420.06	204.46
5	2.3	-417.63	204.32
5	2.3333	-415.19	204.08
5	2.3667	-412.76	203.75
5	2.4	-410.34	203.31
5	2.4333	-408.38	202.19
5	2.4667	-405.57	201.87
5	2.5	-403.41	200.63
5	2.5333	-400.21	199.47
5	2.5667	-397.56	199.3
5	2.6	-395.07	197.77
5	2.6333	-391.92	196.78
5	2.6667	-388.75	194.74
5	2.7	-385.88	194.47
5	2.7333	-382.88	192.76
5	2.7667	-379.46	192.88
5	2.8	-376.84	190.21
5	2.8333	-374.51	188.57
5	2.8667	-371.53	187.8
5	2.9	-369.38	186.01
5	2.9333	-366	185.28
5	2.9667	-364.1	183.85
5	3	-361.44	182.82
5	3.0333	-358.46	181.66
5	3.0667	-356	180.96
5	3.1	-353.35	180.65
5	3.1333	-349.84	180.53
5	3.1667	-347.15	179.72
5	3.2	-344.62	178.88
5	3.2333	-341.85	177.37
5	3.2667	-338.72	176.25
5	3.3	-336.02	174.99
5	3.3333	-332.55	174.49
5	3.3667	-329.5	173.27
5	3.4	-325.81	173
5	3.4333	-323.07	171.85
5	3.4667	-319.96	171.62
5	3.5	-316.69	170.06
5	3.5333	-314.2	169.84
5	3.5667	-310.51	169.63
5	3.6	-308.21	168.27
5	3.6333	-305.2	166.75
5	3.6667	-302.84	166.51
5	3.7	-299.74	166.34
5	3.7333	-296.89	164.9
5	3.7667	-294.31	163.33
5	3.8	-291.84	162.2
5	3.8333	-289.13	159.65
5	3.8667	-286.57	157.92
5	3.9	-283.67	156.33
5	3.9333	-280.59	155.9
5	3.9667	-278.11	153.2
5	4	-275.52	151.53
5	4.0333	-272.4	150.15
5	4.0667	-270.16	148.12
5	4.1	-267.49	147.44
5	4.1333	-264.87	145.81
5	4.1667	-262.68	144.7
5	4.2	-260.02	143.71
5	4.2333	-257.41	143.08
5	4.2667	-254.71	142.4
5	4.3	-252	141.15
5	4.3333	-249.5	139.42
5	4.3667	-246.84	139.53
5	4.4	-244.07	137.88
5	4.4333	-241.54	137.29
5	4.4667	-238.82	135.92
5	4.5	-234.96	135.46
5	4.5333	-232.28	133.62
5	4.5667	-229.69	133.16
5	4.6	-226.7	133.29
5	4.6333	-224.09	132.14
5	4.6667	-221.29	131.53
5	4.7	-218.37	131.71
5	4.7333	-215.62	130.94
5	4.7667	-212.95	129.84
5	4.8	-210.71	129.16
5	4.8333	-208.04	128.41
5	4.8667	-205.75	127.37
5	4.9	-203.69	126.43
5	4.9333	-201.61	125.08
5	4.9667	-199.47	124.29
5	5	-197.56	123.27
5	5.0333	-195.25	122.11
5	5.0667	-193.37	120.39
5	5.1	-191.21	118.41
5	5.1333	-189.46	117.42
5	5.1667	-187.66	116.07
5	5.2	-185.18	114.27
5	5.2333	-183.72	112.44
5	5.2667	-181.89	111.19
5	5.3	-180.34	109.66
5	5.3333	-178.43	107.97
5	5.3667	-175.96	106.17
5	5.4	-174.94	104.71
5	5.4333	-172.67	102.85
5	5.4667	-171.61	101.92
5	5.5	-169.3	99.964
5	5.5333	-167.64	98.689
5	5.5667	-165.88	98.504
5	5.6	-164.93	96.723
5	5.6333	-163.13	96.048
5	5.6667	-161.46	94.93
5	5.7	-160.21	94.023
5	5.7333	-158.61	93.261
5	5.7667	-156.9	92.727
5	5.8	-155.25	91.772
5	5.8333	-153.26	91.73
5	5.8667	-151.77	90.535
5	5.9	-150.16	90.18
5	5.9333	-148.43	89.569
5	5.9667	-146.3	89.387
5	6	-144.79	88.96
5	6.0333	-142.88	88.397
5	6.0667	-141.75	87.947
5	6.1	-139.87	87.811
5	6.1333	-138.6	87.272
5	6.1667	-137.25	86.372
5	6.2	-135.9	85.697
5	6.2333	-133.88	85.472
5	6.2667	-132.53	84.572
5	6.3	-131.64	83.515
5	6.3333	-130.73	82.772
5	6.3667	-129.26	81.984
5	6.4	-128.03	81.197
5	6.4333	-127.13	80.297
5	6.4667	-125.81	79.964
5	6.5	-125.04	78.613
5	6.5333	-123.42	77.12
5	6.5667	-122.3	76.519
5	6.6	-121.33	75.475
5	6.6333	-120.6	74.221
5	6.6667	-119.03	73.096
5	6.7	-118.64	72.045
5	6.7333	-117.34	70.889
5	6.7667	-116.08	70.157
5	6.8	-115.39	69.193
5	6.8333	-114.27	68.423
5	6.8667	-113.08	67.673
5	6.9	-111.38	67.021
5	6.9333	-110.66	66.242
5	6.9667	-109.35	65.896
5	7	-108	65.082
5	7.0333	-107.1	64.546
5	7.0667	-105.53	64.096
5	7.1	-104.4	63.871
5	7.1333	-103.61	63.308
5	7.1667	-101.84	63.324
5	7.2	-100.8	63.196
5	7.2333	-99.537	62.988
5	7.2667	-98.393	62.948
5	7.3	-96.525	62.971
5	7.3333	-95.445	62.836
5	7.3667	-94.146	62.676
5	7.4	-92.925	62.746
5	7.4333	-91.377	62.627
5	7.4667	-90	62.296
5	7.5	-89.1	62.071
5	7.5333	-88.2	61.621
5	7.5667	-87.3	61.171
5	7.6	-85.963	61.127
5	7.6333	-85.05	60.27
5	7.6667	-84.15	59.821
5	7.7	-83.025	59.37
5	7.7333	-81.869	58.878
5	7.7667	-81.112	58.358
5	7.8	-80.212	57.458
5	7.8333	-79.063	56.983
5	7.8667	-78.299	56.22
5	7.9	-77.544	54.956
5	7.9333	-76.724	54.195
5	7.9667	-75.038	53.489
5	8	-74.812	52.733
5	8.0333	-74.068	51.645
5	8.0667	-73.687	50.707
5	8.1	-72.75	49.812
5	8.1333	-72.224	48.795
5	8.1667	-71.662	47.782
5	8.2	-70.476	47.082
5	8.2333	-70.086	46.207
5	8.2667	-68.763	45.419
5	8.3	-68.174	44.294
5	8.3333	-66.864	43.453
5	8.3667	-67.394	42.758
5	8.4	-66.419	42.584
5	8.4333	-64.481	41.899
5	8.4667	-64.187	40.742
5	8.5	-63.944	40.829
5	8.5333	-63.012	40.187
5	8.5667	-61.986	39.907
5	8.6	-61.648	38.669
5	8.6333	-59.649	38.827
5	8.6667	-59.021	38.265
5	8.7	-58.717	38.128
5	8.7333	-56.651	36.922
5	8.7667	-55.559	36.717
5	8.8	-54.245	36.712
5	8.8333	-54.199	36.857
5	8.8667	-52.648	36.194
5	8.9	-51.684	36.299
5	8.9333	-51.748	35.744
5	8.9667	-49.408	36.02
5	9	-48.926	36.125
5	9.0333	-48.383	35.657
5	9.0667	-46.441	35.021
5	9.1	-45.424	35.015
5	9.1333	-45.094	34.494
5	9.1667	-44.436	34.349
5	9.2	-42.624	33.993
5	9.2333	-42.747	34.169
5	9.2667	-41.847	33.719
5	9.3	-41.276	33.425
5	9.3333	-40.272	33.494
5	9.3667	-39.822	33.044
5	9.4	-39.972	33.274
5	9.4333	-39.055	32.844
5	9.4667	-38.57	32.468
5	9.5	-36.992	31.814
5	9.5333	-36.478	31.6
5	9.5667	-35.828	31.11
5	9.6	-36.199	30.318
5	9.6333	-35.425	29.571
5	9.6667	-34.92	28.835
5	9.7	-34.491	27.939
5	9.7333	-33.926	27.328
5	9.7667	-33.773	25.962
5	9.8	-32.721	25.15
5	9.8333	-31.721	24.718
5	9.8667	-30.77	24.174
5	9.9	-29.648	23.315
5	9.9333	-28.561	21.624
5	9.9667	-27.671	21.568
5	10	-26.487	20.469
5	10.033	-25.376	19.408
5	10.067	-25.466	19.183
5	10.1	-23.531	18.018
5	10.133	-21.454	17.685
5	10.167	-19.571	16.843
5	10.2	-18.972	17.055
5	10.233	-17.726	19.228
5	10.267	-15.836	16.995
5	10.3	-14.845	15.943
5	10.333	-14.766	16.075
5	10.367	-12.744	16.656
5	10.4	-11.213	16.335
5	10.433	-9.543	17.267
5	10.467	-8.7751	16.816
5	10.5	-7.87	15.943
5	10.533	-5.9671	16.304
5	10.567	-6.0698	16.168
5	10.6	-2.9991	16.975
5	10.633	-2.6946	16.843
5	10.667	-1.1422	17.854
5	10.7	0.23056	17.068
5	10.733	1.8057	17.518
5	10.767	3.2105	17.64
5	10.8	3.7422	17.831
5	10.833	5.803	17.73
5	10.867	6.3645	17.749
5	10.9	7.7339	17.353
5	10.933	9.3238	17.147
5	10.967	10.339	16.88
5	11	11.477	16.674
5	11.033	13.731	16.618
5	11.067	14.951	16.833
5	11.1	16.207	16.618
5	11.133	18.015	16.544
5	11.167	19.997	16.83
5	11.2	21.501	16.414
5	11.233	23.25	16.19
5	11.267	25.121	15.94
5	11.3	27.097	15.898
5	11.333	29.126	15.616
5	11.367	31.337	15.019
5	11.4	33.122	15.141
5	11.433	35.678	14.047
5	11.467	37.313	14.278
5	11.5	39.555	13.931
5	11.533	41.443	14.091
5	11.567	43.507	14.082
5	11.6	45.683	13.918
5	11.633	47.663	14.008
5	11.667	50.27	13.45
5	11.7	52.253	14.147
5	11.733	54.459	13.918
5	11.767	56.45	14.608
5	11.8	58.61	14.59
5	11.833	60.703	14.665
5	11.867	62.793	14.752
5	11.9	64.967	14.937
5	11.933	67.21	15.209
5	11.967	69.594	15.593
5	12	72.174	15.991
6	2.5333	-426.5	52.463
6	2.5667	-424.14	53.018
6	2.6	-421.82	53.553
6	2.6333	-419.56	54.022
6	2.6667	-417.24	54.367
6	2.7	-414.91	54.615
6	2.7333	-412.58	54.757
6	2.7667	-410.2	54.796
6	2.8	-407.72	54.87
6	2.8333	-405.02	54.87
6	2.8667	-402.32	54.42
6	2.9	-399.62	54.195
6	2.9333	-396.47	53.97
6	2.9667	-393.54	53.52
6	3	-391.01	52.944
6	3.0333	-387.92	52.395
6	3.0667	-385.44	51.72
6	3.1	-382.97	50.82
6	3.1333	-380.49	49.92
6	3.1667	-378.48	49.134
6	3.2	-376.44	48.12
6	3.2333	-373.97	47.445
6	3.2667	-371.94	46.77
6	3.3	-370.14	46.32
6	3.3333	-367.65	45.598
6	3.3667	-365.19	44.969
6	3.4	-362.49	44.52
6	3.4333	-359.79	43.62
6	3.4667	-356.64	43.169
6	3.5	-353.87	42.352
6	3.5333	-350.82	41.823
6	3.5667	-347.64	41.369
6	3.6	-344.72	41.369
6	3.6333	-341.99	40.984
6	3.6667	-339.32	40.919
6	3.7	-336.39	40.469
6	3.7333	-333.92	40.469
6	3.7667	-331.22	39.964
6	3.8	-329.07	39.488
6	3.8333	-326.26	38.894
6	3.8667	-323.73	38.179
6	3.9	-320.87	37.544
6	3.9333	-318.17	36.644
6	3.9667	-315.36	35.807
6	4	-312.43	34.956
6	4.0333	-309.61	33.944
6	4.0667	-306.58	33.03
6	4.1	-303.51	32.048
6	4.1333	-300.66	31.027
6	4.1667	-298.14	29.751
6	4.2	-295.52	28.678
6	4.2333	-293.21	27.441
6	4.2667	-290.94	26.293
6	4.3	-288.55	25.151
6	4.3333	-285.99	24.268
6	4.3667	-283.39	23.305
6	4.4	-280.93	22.54
6	4.4333	-278.11	22.018
6	4.4667	-275.19	21.568
6	4.5	-272.04	21.118
6	4.5333	-269.13	20.123
6	4.5667	-265.96	19.993
6	4.6	-263.26	19.768
6	4.6333	-260.56	19.318
6	4.6667	-257.64	19.318
6	4.7	-255.16	19.318
6	4.7333	-252.46	19.293
6	4.7667	-249.76	19.768
6	4.8	-247.51	19.768
6	4.8333	-244.81	19.543
6	4.8667	-242.34	19.093
6	4.9	-240.09	18.643
6	4.9333	-237.38	18.193
6	4.9667	-234.91	17.743
6	5	-232.21	17.293
6	5.0333	-229.73	16.843
6	5.0667	-227.03	16.393
6	5.1	-224.56	15.943
6	5.1333	-221.97	15.286
6	5.1667	-219.16	15.043
6	5.2	-216.91	14.368
6	5.2333	-214.66	13.468
6	5.2667	-212.41	13.018
6	5.3	-210.38	12.568
6	5.3333	-208.13	12.117
6	5.3667	-205.88	11.893
6	5.4	-203.41	11.667
6	5.4333	-201.16	11.442
6	5.4667	-198.91	11.442
6	5.5	-196.5	11.761
6	5.5333	-193.96	11.893
6	5.5667	-191.71	11.893
6	5.6	-189.46	12.342
6	5.6333	-187.21	12.568
6	5.6667	-185.18	13.018
6	5.7	-183.38	13.693
6	5.7333	-181.13	14.143
6	5.7667	-179.11	14.593
6	5.8	-177.08	14.818
6	5.8333	-175.06	15.043
6	5.8667	-172.58	15.043
6	5.9	-170.33	15.268
6	5.9333	-168.31	15.043
6	5.9667	-166.06	15.268
6	6	-164.25	15.043
6	6.0333	-162.23	14.593
6	6.0667	-160.43	14.368
6	6.1	-158.63	14.143
6	6.1333	-157.05	13.693
6	6.1667	-155.03	13.468
6	6.2	-153.23	13.242
6	6.2333	-151.43	13.018
6	6.2667	-149.4	13.018
6	6.3	-147.15	12.793
6	6.3333	-144.9	12.793
6	6.3667	-142.65	12.568
6	6.4	-140.4	12.568
6	6.4333	-137.7	12.568
6	6.4667	-135.68	12.568
6	6.5	-133.88	12.793
6	6.5333	-131.85	12.793
6	6.5667	-130.05	12.793
6	6.6	-128.11	12.543
6	6.6333	-126.45	13.018
6	6.6667	-124.72	12.436
6	6.7	-123	12.235
6	6.7333	-121.5	12.342
6	6.7667	-120.11	11.376
6	6.8	-118.8	11.667
6	6.8333	-117.29	10.915
6	6.8667	-116.1	10.992
6	6.9	-114.75	10.767
6	6.9333	-113.4	10.317
6	6.9667	-112.5	9.8673
6	7	-111.6	8.8667
6	7.0333	-110.73	8.5207
6	7.0667	-110.07	7.6708
6	7.1	-109.13	7.6172
6	7.1333	-108.57	6.4656
6	7.1667	-107.55	6.2671
6	7.2	-106.65	5.8171
6	7.2333	-105.75	5.367
6	7.2667	-104.85	4.692
6	7.3	-103.5	4.467
6	7.3333	-102.6	4.242
6	7.3667	-101.25	3.7919
6	7.4	-100.35	3.7919
6	7.4333	-99.001	3.3419
6	7.4667	-97.876	3.3419
6	7.5	-96.751	3.3419
6	7.5333	-95.4	3.1169
6	7.5667	-94.275	3.3419
6	7.6	-93.15	3.3419
6	7.6333	-92.25	3.3419
6	7.6667	-90.9	3.7919
6	7.7	-90	4.017
6	7.7333	-89.1	4.242
6	7.7667	-87.975	4.242
6	7.8	-86.85	4.467
6	7.8333	-85.95	4.467
6	7.8667	-84.742	4.2316
6	7.9	-83.7	4.467
6	7.9333	-82.35	4.242
6	7.9667	-81	4.017
6	8	-80.1	3.5669
6	8.0333	-78.524	3.3419
6	8.0667	-77.042	3.1246
6	8.1	-76.049	2.8919
6	8.1333	-74.699	2.4419
6	8.1667	-73.111	1.9005
6	8.2	-71.999	1.7668
6	8.2333	-70.424	1.5418
6	8.2667	-69.074	1.5418
6	8.3	-67.724	1.5418
6	8.3333	-65.924	1.5418
6	8.3667	-64.573	1.5418
6	8.4	-63.223	1.9918
6	8.4333	-61.423	2.4419
6	8.4667	-60.073	2.6669
6	8.5	-58.723	2.8919
6	8.5333	-57.373	3.3419
6	8.5667	-56.023	3.7919
6	8.6	-54.448	4.242
6	8.6333	-53.098	4.692
6	8.6667	-51.523	5.142
6	8.7	-50.173	5.5921
6	8.7333	-48.373	6.0421
6	8.7667	-46.797	6.2671
6	8.8	-44.997	6.7171
6	8.8333	-43.422	6.9421
6	8.8667	-41.847	7.3922
6	8.9	-39.822	7.6172
6	8.9333	-38.022	7.8422
6	8.9667	-36.447	7.8422
6	9	-34.647	7.8422
6	9.0333	-32.846	7.8422
6	9.0667	-30.821	7.3922
6	9.1	-28.796	6.9421
6	9.1333	-26.771	6.7171
6	9.1667	-24.971	6.2671
6	9.2	-22.721	5.8171
6	9.2333	-20.921	5.5921
6	9.2667	-18.671	5.142
6	9.3	-16.421	5.142
6	9.3333	-14.17	5.142
6	9.3667	-11.695	4.917
6	9.4	-9.22	4.917
6	9.4333	-6.7646	4.5998
6	9.4667	-4.2697	4.917
6	9.5	-2.0196	4.917
6	9.5333	0.23056	5.142
6	9.5667	2.2557	5.142
6	9.6	4.7309	5.5921
6	9.6333	6.756	6.0421
6	9.6667	8.7811	6.4921
6	9.7	11.256	6.7171
6	9.7333	13.956	6.9421
6	9.7667	16.207	7.1672
6	9.8	18.682	7.3922
6	9.8333	21.157	7.3922
6	9.8667	23.407	7.3922
6	9.9	25.207	6.9422
6	9.9333	27.457	7.3922
6	9.9667	29.707	7.3922
6	10	31.733	7.3922
6	10.033	34.208	7.3922
6	10.067	35.783	7.3922
6	10.1	37.583	6.9421
6	10.133	39.158	7.1671
6	10.167	41.238	6.986
6	10.2	42.983	5.5921
6	10.233	44.873	5.7176
6	10.267	46.809	4.917
6	10.3	48.721	5.0295
6	10.333	50.859	4.917
6	10.367	53.42	4.8998
6	10.4	55.794	4.8206
6	10.433	58.21	4.769
6	10.467	60.61	4.7537
6	10.5	63.016	4.784
6	10.533	65.362	4.8995
6	10.567	67.541	5.0851
6	10.6	69.657	5.3944
6	10.633	71.865	5.7386
7	2.7333	-426.26	231.08
7	2.7667	-424.3	230.04
7	2.8	-422.22	229.03
7	2.8333	-420.03	228.03
7	2.8667	-417.72	227
7	2.9	-415.27	225.94
7	2.9333	-412.63	224.89
7	2.9667	-409.4	223.31
7	3	-406.64	222.42
7	3.0333	-403.64	221.16
7	3.0667	-400.23	220.48
7	3.1	-397.28	219.54
7	3.1333	-394.15	218.79
7	3.1667	-391.06	218.42
7	3.2	-388.02	218.3
7	3.2333	-384.94	217.49
7	3.2667	-382.2	217.31
7	3.3	-379.82	217.33
7	3.3333	-376.78	216.82
7	3.3667	-374.05	216.28
7	3.4	-371.46	216.1
7	3.4333	-368.91	215.63
7	3.4667	-365.58	214.85
7	3.5	-362.31	214.11
7	3.5333	-359.33	212.9
7	3.5667	-355.9	211.75
7	3.6	-352.64	210.49
7	3.6333	-349.37	209.04
7	3.6667	-346.13	207.6
7	3.7	-343.07	206.07
7	3.7333	-340.35	204.69
7	3.7667	-337.56	203.57
7	3.8	-334.79	202.19
7	3.8333	-332.05	201.35
7	3.8667	-329.24	200.81
7	3.9	-326.63	200.41
7	3.9333	-323.97	199.87
7	3.9667	-321.4	199.4
7	4	-318.53	198.86
7	4.0333	-315.79	198.27
7	4.0667	-312.82	197.82
7	4.1	-309.58	196.86
7	4.1333	-306.41	195.99
7	4.1667	-303.2	195.25
7	4.2	-300.15	194.63
7	4.2333	-296.63	193.81
7	4.2667	-293.29	193.06
7	4.3	-290.31	192.7
7	4.3333	-286.96	192.56
7	4.3667	-283.87	192.39
7	4.4	-280.81	192.19
7	4.4333	-277.75	191.89
7	4.4667	-275.07	191.52
7	4.5	-272.11	190.9
7	4.5333	-269.36	190.31
7	4.5667	-266.57	189.69
7	4.6	-263.39	188.59
7	4.6333	-260.86	187.71
7	4.6667	-257.89	186.49
7	4.7	-255.14	185.21
7	4.7333	-252.22	183.93
7	4.7667	-249.6	182.31
7	4.8	-246.87	180.62
7	4.8333	-243.91	178.63
7	4.8667	-241.77	177.15
7	4.9	-239.34	175.38
7	4.9333	-236.71	173.68
7	4.9667	-234.71	172.41
7	5	-232.31	171.21
7	5.0333	-229.62	169.97
7	5.0667	-227.63	168.81
7	5.1	-225.01	168.05
7	5.1333	-222.53	166.93
7	5.1667	-220.28	166.03
7	5.2	-217.7	165.01
7	5.2333	-215.11	163.78
7	5.2667	-212.63	162.88
7	5.3	-209.56	161.93
7	5.3333	-206.92	160.93
7	5.3667	-204.31	159.95
7	5.4	-201.29	158.84
7	5.4333	-198.51	158.22
7	5.4667	-195.82	157.5
7	5.5	-192.92	156.97
7	5.5333	-189.98	156.64
7	5.5667	-187.25	156.23
7	5.6	-184.47	155.97
7	5.6333	-182	155.7
7	5.6667	-179.43	155.22
7	5.7	-176.84	154.64
7	5.7333	-174.52	154.08
7	5.7667	-172.13	153.24
7	5.8	-169.96	152.39
7	5.8333	-167.75	151.54
7	5.8667	-165.63	150.4
7	5.9	-163.81	149.15
7	5.9333	-161.41	148.02
7	5.9667	-159.66	146.72
7	6	-157.9	145.27
7	6.0333	-156.42	143.84
7	6.0667	-155.11	142.4
7	6.1	-154.02	140.71
7	6.1333	-152.58	139.05
7	6.1667	-151.58	137.51
7	6.2	-150.34	135.89
7	6.2333	-149.18	134.3
7	6.2667	-148	132.76
7	6.3	-146.83	131.39
7	6.3333	-145.6	129.96
7	6.3667	-144.41	128.66
7	6.4	-143.18	127.37
7	6.4333	-141.73	126.02
7	6.4667	-140.34	124.96
7	6.5	-138.89	123.81
7	6.5333	-137.48	122.91
7	6.5667	-136	122.03
7	6.6	-134.54	121.25
7	6.6333	-133.08	120.5
7	6.6667	-131.5	119.84
7	6.7	-129.92	119.06
7	6.7333	-128.27	118.61
7	6.7667	-126.53	117.92
7	6.8	-124.77	117.67
7	6.8333	-123.04	117.61
7	6.8667	-120.97	117.32
7	6.9	-118.88	117.44
7	6.9333	-116.73	117.58
7	6.9667	-114.51	117.68
7	7	-112.48	117.81
7	7.0333	-110.57	117.92
7	7.0667	-108.49	117.89
7	7.1	-106.48	117.86
7	7.1333	-105.03	117.75
7	7.1667	-103.52	117.27
7	7.2	-102.06	116.89
7	7.2333	-100.46	116.56
7	7.2667	-99.181	116.16
7	7.3	-98.033	115.87
7	7.3333	-96.976	115.4
7	7.3667	-95.986	114.97
7	7.4	-95.063	114.39
7	7.4333	-94.037	113.77
7	7.4667	-93.375	113.37
7	7.5	-92.73	112.47
7	7.5333	-92.228	111.96
7	7.5667	-91.62	111.26
7	7.6	-91.013	110.34
7	7.6333	-90.708	109.52
7	7.6667	-90.543	108.73
7	7.7	-90.59	107.87
7	7.7333	-90.54	107.12
7	7.7667	-90.235	106.16
7	7.8	-90.608	105.3
7	7.8333	-90.869	104.23
7	7.8667	-90.869	103.17
7	7.9	-91.013	102.01
7	7.9333	-91.147	100.68
7	7.9667	-91.08	99.738
7	8	-91.193	98.5
7	8.0333	-91.352	97.491
7	8.0667	-91.53	96.408
7	8.1	-91.276	95.4
7	8.1333	-91.148	94.418
7	8.1667	-91.058	93.595
7	8.2	-90.9	92.897
7	8.2333	-90.585	92.177
7	8.2667	-90.203	91.705
7	8.3	-90.252	91.086
7	8.3333	-89.853	90.391
7	8.3667	-89.078	89.905
7	8.4	-88.628	89.39
7	8.4333	-88.034	88.629
7	8.4667	-86.784	88.133
7	8.5	-85.817	87.418
7	8.5333	-84.979	87.087
7	8.5667	-84.262	86.485
7	8.6	-83.19	86.098
7	8.6333	-82.057	85.72
7	8.6667	-80.191	85.344
7	8.7	-78.702	85.118
7	8.7333	-77.254	84.759
7	8.7667	-74.924	84.572
7	8.8	-73.947	84.556
7	8.8333	-71.999	84.122
7	8.8667	-70.199	83.897
7	8.9	-68.849	83.672
7	8.9333	-67.274	83.222
7	8.9667	-65.699	82.772
7	9	-64.349	82.097
7	9.0333	-62.998	81.872
7	9.0667	-61.648	81.197
7	9.1	-60.298	80.522
7	9.1333	-59.173	80.072
7	9.1667	-58.273	79.622
7	9.2	-57.373	79.172
7	9.2333	-56.388	78.755
7	9.2667	-55.604	78.185
7	9.3	-54.994	77.632
7	9.3333	-54.39	77.215
7	9.3667	-53.962	76.828
7	9.4	-53.428	76.325
7	9.4333	-53.191	75.857
7	9.4667	-52.979	75.328
7	9.5	-52.873	74.671
7	9.5333	-52.654	74.41
7	9.5667	-52.549	73.76
7	9.6	-52.538	73.303
7	9.6333	-52.897	72.902
7	9.6667	-52.873	72.646
7	9.7	-53.219	72.266
7	9.7333	-53.462	71.895
7	9.7667	-53.957	71.58
7	9.8	-54.197	71.201
7	9.8333	-54.408	71.005
7	9.8667	-54.646	70.727
7	9.9	-55.39	70.648
7	9.9333	-55.585	70.185
7	9.9667	-55.546	70.052
7	10	-55.944	69.814
7	10.033	-56.274	69.591
7	10.067	-56.635	69.557
7	10.1	-56.527	69.242
7	10.133	-56.616	69.159
7	10.167	-56.99	69.069
7	10.2	-57.626	69.068
7	10.233	-57.717	69.02
7	10.267	-57.915	68.721
7	10.3	-58.18	68.742
7	10.333	-58.485	68.649
7	10.367	-58.273	68.146
7	10.4	-58.453	68.056
7	10.433	-59.26	67.938
7	10.467	-59.372	67.794
7	10.5	-59.466	67.493
7	10.533	-59.691	67.268
7	10.567	-60.206	67.166
7	10.6	-60.385	67.004
7	10.633	-60.748	66.571
7	10.667	-60.928	66.706
7	10.7	-61.313	66.602
7	10.733	-61.513	66.301
7	10.767	-61.626	66.188
7	10.8	-62.166	65.918
7	10.833	-62.436	65.783
7	10.867	-62.863	65.626
7	10.9	-63.351	65.45
7	10.933	-63.541	65.3
7	10.967	-63.898	65.221
7	11	-63.853	64.906
7	11.033	-64.454	64.797
7	11.067	-64.851	64.559
7	11.1	-65.188	64.399
7	11.133	-65.266	64.234
7	11.167	-65.249	63.871
7	11.2	-65.5	63.765
7	11.233	-65.585	63.595
7	11.267	-65.629	63.317
7	11.3	-65.838	63.119
7	11.333	-66.149	62.971
7	11.367	-66.149	62.971
7	11.4	-65.681	62.607
7	11.433	-65.735	62.527
7	11.467	-65.474	62.521
7	11.5	-65.249	62.071
7	11.533	-64.876	62.025
7	11.567	-64.64	61.627
7	11.6	-63.951	61.624
7	11.633	-63.649	61.589
7	11.667	-63.169	61.549
7	11.7	-62.467	61.513
7	11.733	-62.038	61.535
7	11.767	-61.319	61.465
7	11.8	-60.748	61.396
7	11.833	-60.116	61.14
7	11.867	-59.623	60.946
7	11.9	-58.954	60.684
7	11.933	-58.45	60.208
7	11.967	-58.054	59.762
7	12	-57.434	59.471
7	12.033	-56.888	58.996
7	12.067	-56.428	58.584
7	12.1	-55.928	58.232
7	12.133	-55.474	57.813
7	12.167	-55.033	57.615
7	12.2	-54.806	57.43
7	12.233	-54.372	57.052
7	12.267	-53.953	56.805
7	12.3	-53.548	56.67
7	12.333	-53.116	56.336
7	12.367	-52.72	56.166
7	12.4	-52.326	56.042
7	12.433	-51.954	55.943
7	12.467	-51.748	55.77
7	12.5	-51.437	55.694
7	12.533	-51.322	55.624
7	12.567	-51.186	55.484
7	12.6	-50.911	55.329
7	12.633	-50.799	55.162
7	12.667	-50.713	54.955
7	12.7	-50.451	54.861
7	12.733	-50.425	54.58
7	12.767	-50.217	54.383
7	12.8	-49.948	54.195
7	12.833	-49.948	53.745
7	12.867	-49.52	53.773
7	12.9	-49.005	53.55
7	12.933	-48.652	53.192
7	12.967	-48.408	52.749
7	13	-48.019	52.219
7	13.033	-47.74	51.928
7	13.067	-47.559	51.253
7	13.1	-47.318	50.724
7	13.133	-46.875	50.205
7	13.167	-46.898	49.792
7	13.2	-46.797	49.245
7	13.233	-46.536	48.597
7	13.267	-46.352	47.863
7	13.3	-46.43	47.358
7	13.333	-46.347	46.545
7	13.367	-46.347	45.645
7	13.4	-45.897	44.745
7	13.433	-45.897	44.52
7	13.467	-45.897	43.394
7	13.5	-45.897	42.494
7	13.533	-45.897	41.369
7	13.567	-45.897	40.244
7	13.6	-45.897	39.344
7	13.633	-45.672	37.994
7	13.667	-45.672	37.094
7	13.7	-45.672	35.969
7	13.733	-45.672	34.844
7	13.767	-45.447	33.944
7	13.8	-45.447	33.044
7	13.833	-45.447	31.919
7	13.867	-45.672	31.019
7	13.9	-45.447	30.119
7	13.933	-45.897	29.444
7	13.967	-45.897	28.768
7	14	-46.122	27.869
7	14.033	-45.897	26.968
7	14.067	-46.122	26.518
7	14.1	-46.122	25.618
7	14.133	-46.122	25.168
7	14.167	-45.897	24.493
7	14.2	-45.897	23.818
7	14.233	-45.842	23.21
7	14.267	-45.633	22.534
7	14.3	-45.429	21.84
7	14.333	-45.222	21.118
7	14.367	-45.118	20.434
7	14.4	-44.772	19.768
7	14.433	-44.367	19.228
7	14.467	-43.886	18.512
7	14.5	-43.872	17.968
7	14.533	-43.422	17.293
7	14.567	-42.584	16.773
7	14.6	-42.297	15.943
7	14.633	-41.259	15.475
7	14.667	-40.708	14.932
7	14.7	-39.911	14.654
7	14.733	-39.372	14.143
7	14.767	-38.18	13.966
7	14.8	-37.267	13.956
7	14.833	-36.124	14.096
7	14.867	-35.131	14.316
7	14.9	-33.963	14.774
7	14.933	-33.297	15.268
7	14.967	-31.759	15.911
7	15	-30.484	16.505
7	15.033	-28.684	16.955
7	15.067	-26.996	17.518
7	15.1	-25.715	17.639
7	15.133	-24.071	18.193
7	15.167	-22.383	18.755
7	15.2	-21.033	18.98
7	15.233	-19.954	19.053
7	15.267	-18.455	19.381
7	15.3	-17.324	19.256
7	15.333	-16.105	19.048
7	15.367	-15.025	18.958
7	15.4	-13.81	18.688
7	15.433	-11.92	18.643
7	15.467	-11.335	18.238
7	15.5	-10.299	17.866
7	15.533	-8.3199	17.743
7	15.567	-7.7349	17.338
7	15.6	-6.2286	17.108
7	15.633	-4.8462	17.114
7	15.667	-3.4544	16.687
7	15.7	-1.7513	16.609
7	15.733	-0.21947	16.168
7	15.767	1.57	16.12
7	15.8	3.4367	15.754
7	15.833	5.3367	15.371
7	15.867	7.431	14.818
7	15.9	9.165	14.778
7	15.933	12.156	14.368
7	15.967	13.957	13.918
7	16	15.306	13.468
7	16.033	17.557	13.018
7	16.067	19.544	12.639
7	16.1	21.607	12.568
7	16.133	24.082	12.568
7	16.167	25.882	12.342
7	16.2	28.132	12.342
7	16.233	30.832	12.342
7	16.267	32.584	12.527
7	16.3	35.333	12.568
7	16.333	37.401	13.048
7	16.367	39.921	12.951
7	16.4	41.616	13.606
7	16.433	43.658	13.918
7	16.467	45.381	14.428
7	16.5	47.709	14.818
7	16.533	49.734	15.268
7	16.567	51.984	15.943
7	16.6	54.459	16.618
7	16.633	56.997	17.425
7	16.667	59.528	18.257
7	16.7	61.937	19.066
7	16.733	64.31	19.831
7	16.767	66.67	20.59
7	16.8	68.971	21.412
7	16.833	71.275	22.283
8	2.9	-428.66	87.924
8	2.9333	-425.47	87.576
8	2.9667	-422.26	87.282
8	3	-419.05	87.06
8	3.0333	-415.88	86.922
8	3.0667	-412.73	86.845
8	3.1	-409.75	86.822
8	3.1333	-407.13	86.297
8	3.1667	-404.33	87.187
8	3.2	-401.82	87.68
8	3.2333	-397.85	85.802
8	3.2667	-394.89	85.697
8	3.3	-392.56	86.014
8	3.3333	-389.56	85.332
8	3.3667	-386.56	83.483
8	3.4	-384.01	82.844
8	3.4333	-380.91	82.935
8	3.4667	-377.58	81.671
8	3.5	-374.96	81.692
8	3.5333	-371.43	80.431
8	3.5667	-368.65	79.729
8	3.6	-365.71	78.354
8	3.6333	-363.11	77.889
8	3.6667	-360.56	76.942
8	3.7	-358.56	75.009
8	3.7333	-355.21	74.56
8	3.7667	-352.38	71.435
8	3.8	-349.85	70.927
8	3.8333	-347.32	70.48
8	3.8667	-344.74	70.066
8	3.9	-342.04	69.629
8	3.9333	-339.26	69.133
8	3.9667	-336.34	68.603
8	4	-333.32	67.982
8	4.0333	-330.19	67.376
8	4.0667	-327.04	66.792
8	4.1	-323.9	66.339
8	4.1333	-320.79	65.97
8	4.1667	-317.76	65.729
8	4.2	-314.84	65.597
8	4.2333	-312.04	65.534
8	4.2667	-308.26	65.896
8	4.3	-305.68	65.742
8	4.3333	-302.29	66.59
8	4.3667	-299.52	65.909
8	4.4	-297.35	65.333
8	4.4333	-294.58	64.586
8	4.4667	-292.08	64.013
8	4.5	-289.4	63.223
8	4.5333	-287.63	62.033
8	4.5667	-283.9	62.096
8	4.6	-281.04	60.68
8	4.6333	-278.34	60.045
8	4.6667	-275.48	58.805
8	4.7	-272.94	58.02
8	4.7333	-270.32	56.919
8	4.7667	-267.76	56.22
8	4.8	-265.29	55.095
8	4.8333	-262.83	54.129
8	4.8667	-260.34	53.295
8	4.9	-258.2	52.508
8	4.9333	-255.83	51.864
8	4.9667	-253.35	51.154
8	5	-251	50.482
8	5.0333	-248.41	50.145
8	5.0667	-246.02	49.883
8	5.1	-243.46	49.245
8	5.1333	-240.87	48.682
8	5.1667	-238.06	48.345
8	5.2	-235.47	47.782
8	5.2333	-232.65	47.601
8	5.2667	-229.85	47.249
8	5.3	-227.25	47.145
8	5.3333	-224.38	46.796
8	5.3667	-221.86	46.77
8	5.4	-219.14	46.751
8	5.4333	-216.57	46.882
8	5.4667	-214.21	46.77
8	5.5	-211.59	46.805
8	5.5333	-209.4	46.752
8	5.5667	-207.34	46.657
8	5.6	-204.53	46.545
8	5.6333	-202.1	46.185
8	5.6667	-200.15	45.982
8	5.7	-197.51	45.555
8	5.7333	-195.76	44.745
8	5.7667	-193.01	44.88
8	5.8	-191.12	44.537
8	5.8333	-189.24	44.172
8	5.8667	-187.64	43.706
8	5.9	-186.19	43.465
8	5.9333	-184.96	42.944
8	5.9667	-183.18	42.562
8	6	-182.37	42.157
8	6.0333	-181.22	41.515
8	6.0667	-180.14	40.677
8	6.1	-178.99	40.357
8	6.1333	-177.98	39.569
8	6.1667	-176.97	38.557
8	6.2	-175.96	37.769
8	6.2333	-174.72	36.981
8	6.2667	-173.93	35.519
8	6.3	-172.04	35.185
8	6.3333	-170.89	34.956
8	6.3667	-169.77	34.056
8	6.4	-168.31	33.719
8	6.4333	-167.41	33.044
8	6.4667	-165.95	32.438
8	6.5	-164.76	31.875
8	6.5333	-163.63	31.1
8	6.5667	-163.13	30.119
8	6.6	-161.12	30.245
8	6.6333	-159.73	29.82
8	6.6667	-158.18	29.669
8	6.7	-156.69	29.398
8	6.7333	-155.57	29.174
8	6.7667	-154.15	29.003
8	6.8	-153.49	28.479
8	6.8333	-151.47	28.678
8	6.8667	-150.07	28.491
8	6.9	-148.38	28.462
8	6.9333	-146.91	28.28
8	6.9667	-145.44	27.993
8	7	-144.68	27.418
8	7.0333	-143.1	27.418
8	7.0667	-142.2	26.968
8	7.1	-140.68	26.635
8	7.1333	-139.05	26.316
8	7.1667	-138.14	25.816
8	7.2	-137.37	25.506
8	7.2333	-136.26	24.936
8	7.2667	-135.72	24.427
8	7.3	-134.96	24.145
8	7.3333	-134.31	23.923
8	7.3667	-133.7	23.348
8	7.4	-133.16	22.828
8	7.4333	-132.5	22.542
8	7.4667	-131.94	21.585
8	7.5	-131.18	21.026
8	7.5333	-130.28	20.185
8	7.5667	-129.78	19.578
8	7.6	-128.72	18.935
8	7.6333	-128.25	18.193
8	7.6667	-127.47	17.824
8	7.7	-126.45	18.193
8	7.7333	-125.55	17.068
8	7.7667	-124.58	16.7
8	7.8	-123.46	16.64
8	7.8333	-122.91	16.042
8	7.8667	-121.73	15.943
8	7.9	-120.56	15.786
8	7.9333	-119.54	15.607
8	7.9667	-118.8	15.043
8	8	-116.78	15.043
8	8.0333	-116.78	15.043
8	8.0667	-115.65	15.043
8	8.1	-114.23	15.065
8	8.1333	-113.18	15.043
8	8.1667	-112.19	15.223
8	8.2	-111.15	15.043
8	8.2333	-110.03	15.268
8	8.2667	-109.03	15.102
8	8.3	-108.13	14.813
8	8.3333	-107.21	14.705
8	8.3667	-106.02	15.133
8	8.4	-105.36	14.662
8	8.4333	-104.29	14.48
8	8.4667	-103.32	14.908
8	8.5	-102.47	14.773
8	8.5333	-101.03	14.593
8	8.5667	-100.88	13.862
8	8.6	-100.03	13.669
8	8.6333	-99.523	13.383
8	8.6667	-99.388	12.357
8	8.7	-98.101	12.568
8	8.7333	-97.876	11.442
8	8.7667	-96.751	11.667
8	8.8	-95.626	10.992
8	8.8333	-95.626	10.767
8	8.8667	-94.5	9.6423
8	8.9	-94.5	9.6423
8	8.9333	-94.05	8.2922
8	8.9667	-93.496	7.6366
8	9	-92.925	7.6172
8	9.0333	-91.608	7.0022
8	9.0667	-91.419	5.7133
8	9.1	-90.675	5.5921
8	9.1333	-89.55	5.142
8	9.1667	-89.137	4.0488
8	9.2	-87.719	4.7163
8	9.2333	-86.85	3.7919
8	9.2667	-86.4	3.5669
8	9.3	-84.825	3.3419
8	9.3333	-84.875	3.0031
8	9.3667	-83.587	2.5543
8	9.4	-82.575	3.3419
8	9.4333	-81.884	2.653
8	9.4667	-80.325	3.1169
8	9.5	-78.974	3.1169
8	9.5333	-78.299	3.3419
8	9.5667	-77.624	3.3419
8	9.6	-76.976	3.011
8	9.6333	-75.871	3.3241
8	9.6667	-75.149	4.017
8	9.7	-74.249	4.242
8	9.7333	-73.799	4.692
8	9.7667	-72.674	5.142
8	9.8	-71.88	5.666
8	9.8333	-70.911	5.7304
8	9.8667	-70.606	6.429
8	9.9	-70.199	6.4921
8	9.9333	-69.402	6.5812
8	9.9667	-68.373	6.6219
8	10	-67.434	7.8973
8	10.033	-66.571	6.9387
8	10.067	-65.924	7.3922
8	10.1	-65.249	7.8422
8	10.133	-64.242	8.3746
8	10.167	-63.449	8.2922
8	10.2	-62.975	8.3802
8	10.233	-62.098	8.5173
8	10.267	-61.311	8.6298
8	10.3	-60.748	7.8422
8	10.333	-60.973	7.6172
8	10.367	-60.298	7.6172
8	10.4	-58.908	7.9084
8	10.433	-57.194	7.8726
8	10.467	-56.993	6.4007
8	10.5	-56.023	6.7171
8	10.533	-54.477	6.7818
8	10.567	-53.323	5.5921
8	10.6	-52.648	5.142
8	10.633	-51.523	4.692
8	10.667	-50.331	4.667
8	10.7	-48.757	4.3908
8	10.733	-47.711	4.2949
8	10.767	-46.797	2.8919
8	10.8	-45.88	2.9387
8	10.833	-43.647	3.5669
8	10.867	-42.977	2.7872
8	10.9	-42.056	2.8151
8	10.933	-41.543	2.4662
8	10.967	-40.008	2.6824
8	11	-38.65	3.3056
8	11.033	-38.247	2.2168
8	11.067	-38.278	2.6624
8	11.1	-36.647	3.338
8	11.133	-36.897	2.6669
8	11.167	-34.592	3.4064
8	11.2	-32.621	2.4419
8	11.233	-32.278	3.7364
8	11.267	-31.349	4.2215
8	11.3	-29.564	4.9964
8	11.333	-28.582	5.3842
8	11.367	-27.512	5.7985
8	11.4	-26.363	6.2039
8	11.433	-25.174	6.6258
8	11.467	-23.907	7.0375
8	11.5	-22.555	7.4972
8	11.533	-20.972	7.9054
8	11.567	-19.246	8.246
8	11.6	-17.473	8.523
8	11.633	-15.7	8.7139
8	11.667	-13.991	8.8704
8	11.7	-12.227	9.012
8	11.733	-10.433	9.1518
8	11.767	-8.5508	9.2288
8	11.8	-6.6198	9.2562
8	11.833	-4.6442	9.206
8	11.867	-2.7057	9.0848
8	11.9	-0.78206	8.917
8	11.933	1.1792	8.6214
8	11.967	3.2206	8.3216
8	12	5.3908	7.949
8	12.033	7.6074	7.5987
8	12.067	9.7977	7.274
8	12.1	11.973	7.0388
8	12.133	14.083	6.8438
8	12.167	16.2	6.6875
8	12.2	18.33	6.5748
8	12.233	20.36	6.4933
8	12.267	22.39	6.4011
8	12.3	24.4	6.3534
8	12.333	26.408	6.2603
8	12.367	28.43	6.1978
8	12.4	30.46	6.1206
8	12.433	32.552	6.0175
8	12.467	34.583	5.9672
8	12.5	36.569	5.9424
8	12.533	38.536	5.9086
8	12.567	40.43	5.954
8	12.6	42.322	6.0732
8	12.633	44.221	6.2293
8	12.667	46.156	6.4302
8	12.7	48.244	6.641
8	12.733	50.335	6.8388
8	12.767	52.423	7.0023
8	12.8	54.488	7.1274
8	12.833	56.612	7.1902
8	12.867	58.724	7.2544
8	12.9	60.967	7.2554
8	12.933	63.368	7.1998
8	12.967	65.785	7.1407
8	13	68.346	7.0347
8	13.033	70.959	6.8606
9	3	-427.66	127.83
9	3.0333	-425.52	127.41
9	3.0667	-423.21	126.92
9	3.1	-420.7	126.38
9	3.1333	-418	125.78
9	3.1667	-415.04	125.1
9	3.2	-411.92	124.42
9	3.2333	-408.64	123.74
9	3.2667	-405.02	123.27
9	3.3	-401.94	122.58
9	3.3333	-398.53	122.1
9	3.3667	-395.33	121.84
9	3.4	-391.97	121.92
9	3.4333	-389.04	121.92
9	3.4667	-387.29	121.56
9	3.5	-384.9	121.11
9	3.5333	-382.63	120.43
9	3.5667	-380.61	119.69
9	3.6	-378.34	118.68
9	3.6333	-376.12	117.63
9	3.6667	-373.74	116.97
9	3.7	-371.93	115.56
9	3.7333	-369.82	114.36
9	3.7667	-367.67	113.06
9	3.8	-365.63	111.86
9	3.8333	-363.18	110.17
[truncated: 17,212 more rows]
