# Supplementary material for: A system for efficient egress scheduling during mass events and small-scale experimental demonstration
Source: R Soc Open Sci. 2020 Dec 9;7(12):201465. doi: 10.1098/rsos.201465 (PMC7813256; doi:10.1098/rsos.201465)
Supplement: Experimental data [file rsos201465supp5.zip › experimental_data/data/Graph01.csv]

ped. #	time (s)	x (cm)	y (cm)
1	1.6333	-427.65	44.354
1	1.6667	-424.62	44.316
1	1.7	-421.6	44.344
1	1.7333	-418.69	44.394
1	1.7667	-415.84	44.446
1	1.8	-413.2	44.438
1	1.8333	-410.64	44.52
1	1.8667	-409.18	44.57
1	1.9	-406.6	45.42
1	1.9333	-404.39	44.703
1	1.9667	-401.19	45.42
1	2	-398.91	44.749
1	2.0333	-395.65	44.786
1	2.0667	-392.87	44.969
1	2.1	-389.63	44.153
1	2.1333	-387.02	44.294
1	2.1667	-384.03	43.198
1	2.2	-381.44	42.918
1	2.2333	-377.85	42.386
1	2.2667	-374.41	41.76
1	2.3	-371.27	41.594
1	2.3333	-368.34	40.694
1	2.3667	-365.19	39.569
1	2.4	-362.49	38.669
1	2.4333	-359.86	37.404
1	2.4667	-357.09	36.644
1	2.5	-354.62	35.969
1	2.5333	-351.69	35.069
1	2.5667	-349.57	33.681
1	2.6	-346.52	33.494
1	2.6333	-343.82	32.819
1	2.6667	-340.64	31.635
1	2.7	-338.19	31.469
1	2.7333	-335.04	30.794
1	2.7667	-332.12	30.119
1	2.8	-328.71	29.221
1	2.8333	-325.65	28.354
1	2.8667	-322.44	27.869
1	2.9	-318.84	27.643
1	2.9333	-315.46	26.518
1	2.9667	-312.09	26.293
1	3	-308.49	25.843
1	3.0333	-304.89	25.168
1	3.0667	-301.51	24.943
1	3.1	-298.06	23.83
1	3.1333	-295.07	23.327
1	3.1667	-291.39	23.368
1	3.2	-288.3	22.175
1	3.2333	-284.86	21.793
1	3.2667	-281.31	21.097
1	3.3	-278.21	20.244
1	3.3333	-274.29	19.993
1	3.3667	-270.69	19.318
1	3.4	-267.54	18.868
1	3.4333	-263.94	18.418
1	3.4667	-260.18	17.091
1	3.5	-256.45	16.541
1	3.5333	-253.13	15.493
1	3.5667	-249.74	14.62
1	3.6	-246.05	13.56
1	3.6333	-242.34	12.793
1	3.6667	-239.13	11.439
1	3.7	-236.03	10.317
1	3.7333	-232.83	8.9506
1	3.7667	-229.51	8.2922
1	3.8	-226.22	7.1089
1	3.8333	-222.31	6.2671
1	3.8667	-219.32	5.1195
1	3.9	-215.33	4.692
1	3.9333	-211.96	4.017
1	3.9667	-208.58	3.3419
1	4	-204.71	2.1822
1	4.0333	-200.7	1.5949
1	4.0667	-197.33	1.0918
1	4.1	-193.54	0.31558
1	4.1333	-189.96	-0.032521
1	4.1667	-186.08	-0.48335
1	4.2	-182.57	-0.97839
1	4.2333	-179.38	-1.5184
1	4.2667	-175.5	-1.8334
1	4.3	-171.8	-2.032
1	4.3333	-168.57	-2.5985
1	4.3667	-165.11	-3.0485
1	4.4	-161.1	-3.1835
1	4.4333	-157.73	-3.1835
1	4.4667	-154.17	-4.2185
1	4.5	-149.85	-3.6335
1	4.5333	-146.6	-4.0897
1	4.5667	-142.99	-5.043
1	4.6	-139.05	-5.2086
1	4.6333	-135.94	-5.693
1	4.6667	-132.3	-5.8837
1	4.7	-128.03	-5.8837
1	4.7333	-124.88	-7.0088
1	4.7667	-121.79	-7.2601
1	4.8	-117.95	-8.0438
1	4.8333	-114.75	-8.1338
1	4.8667	-111.57	-9.519
1	4.9	-108	-9.4839
1	4.9333	-104.4	-9.9339
1	4.9667	-100.4	-10.744
1	5	-96.706	-10.924
1	5.0333	-93.285	-11.239
1	5.0667	-90.045	-11.644
1	5.1	-85.995	-11.644
1	5.1333	-82.501	-11.671
1	5.1667	-79.244	-11.869
1	5.2	-75.374	-11.734
1	5.2333	-71.661	-11.621
1	5.2667	-68.039	-11.554
1	5.3	-64.573	-11.284
1	5.3333	-60.613	-11.104
1	5.3667	-56.496	-10.669
1	5.4	-52.555	-10.079
1	5.4333	-49.093	-9.8439
1	5.4667	-45.357	-9.6639
1	5.5	-41.622	-9.4839
1	5.5333	-37.797	-9.0339
1	5.5667	-34.026	-9.1869
1	5.6	-29.956	-8.7569
1	5.6333	-26.395	-8.4869
1	5.6667	-23.176	-8.3057
1	5.7	-20.021	-7.6838
1	5.7333	-16.645	-7.2337
1	5.7667	-13.27	-7.0088
1	5.8	-9.8607	-6.8468
1	5.8333	-6.2963	-6.5186
1	5.8667	-2.9936	-6.1364
1	5.9	0.46711	-6.1333
1	5.9333	3.8758	-5.9737
1	5.9667	7.4821	-6.1064
1	6	11.256	-5.8837
1	6.0333	14.441	-6.0683
1	6.0667	18.232	-6.3337
1	6.1	21.832	-6.7838
1	6.1333	25.567	-7.0634
1	6.1667	29.245	-7.3002
1	6.2	32.915	-7.4893
1	6.2333	36.442	-7.7169
1	6.2667	39.783	-7.9351
1	6.3	43.122	-8.3118
2	1.8	-427.71	-67.015
2	1.8333	-424.39	-67.056
2	1.8667	-420.84	-67.162
2	1.9	-417.23	-67.277
2	1.9333	-413.48	-67.392
2	1.9667	-409.54	-67.695
2	2	-405.76	-68.154
2	2.0333	-402.58	-68.658
2	2.0667	-399.39	-69.563
2	2.1	-396.17	-69.632
2	2.1333	-392.6	-69.757
2	2.1667	-389.67	-70.504
2	2.2	-386.34	-71.363
2	2.2333	-382.99	-71.118
2	2.2667	-379.5	-71.294
2	2.3	-375.32	-71.363
2	2.3333	-370.81	-71.56
2	2.3667	-366.75	-71.268
2	2.4	-362.49	-71.101
2	2.4333	-358.22	-70.913
2	2.4667	-353.8	-69.905
2	2.5	-349.8	-69.68
2	2.5333	-345.51	-69.032
2	2.5667	-342.11	-68.893
2	2.6	-337.74	-67.537
2	2.6333	-333.69	-67.313
2	2.6667	-329.55	-66.599
2	2.7	-325.35	-65.769
2	2.7333	-320.61	-65.084
2	2.7667	-316.81	-64.837
2	2.8	-312.36	-65.05
2	2.8333	-307.36	-63.937
2	2.8667	-302.86	-63.487
2	2.9	-297.51	-63.847
2	2.9333	-292.96	-61.912
2	2.9667	-287.58	-62.407
2	3	-283.13	-61.101
2	3.0333	-278.3	-60.353
2	3.0667	-273.46	-60.263
2	3.1	-268.44	-61.063
2	3.1333	-263.54	-60.893
2	3.1667	-258.95	-60.263
2	3.2	-254.49	-58.762
2	3.2333	-249.38	-59.211
2	3.2667	-244.85	-57.566
2	3.3	-240.13	-56.647
2	3.3333	-234.55	-56.782
2	3.3667	-229.73	-56.062
2	3.4	-225.62	-53.718
2	3.4333	-220.96	-53.137
2	3.4667	-215.65	-51.517
2	3.5	-211.96	-50.661
2	3.5333	-206.27	-49.033
2	3.5667	-202.28	-47.961
2	3.6	-197.19	-46.59
2	3.6333	-192.38	-45.936
2	3.6667	-187.43	-44.586
2	3.7	-181.47	-44.309
2	3.7333	-177.31	-42.786
2	3.7667	-172.13	-41.661
2	3.8	-166.73	-40.311
2	3.8333	-161.62	-38.767
2	3.8667	-156.53	-38.049
2	3.9	-152.1	-37.161
2	3.9333	-146.92	-35.813
2	3.9667	-142.43	-35.136
2	4	-137.12	-35.181
2	4.0333	-132.53	-33.785
2	4.0667	-127.34	-31.853
2	4.1	-122.4	-30.86
2	4.1333	-117.72	-30.095
2	4.1667	-113.16	-27.934
2	4.2	-108.23	-25.91
2	4.2333	-103.25	-24.177
2	4.2667	-98.776	-22.76
2	4.3	-93.88	-20.838
2	4.3333	-89.1	-18.934
2	4.3667	-85.275	-17.134
2	4.4	-80.656	-14.918
2	4.4333	-76.688	-12.865
2	4.4667	-72.134	-12.139
2	4.5	-68.174	-9.2589
2	4.5333	-63.36	-6.8773
2	4.5667	-58.366	-5.1924
2	4.6	-53.999	-4.2684
2	4.6333	-49.498	-2.5084
2	4.6667	-44.142	-0.57336
2	4.7	-40.272	0.41674
2	4.7333	-35.043	1.3867
2	4.7667	-30.596	3.5669
2	4.8	-26.681	4.422
2	4.8333	-22.262	5.6079
2	4.8667	-18.266	5.9521
2	4.9	-13.234	6.5389
2	4.9333	-9.0933	6.779
2	4.9667	-4.6959	7.0824
2	5	-1.1438	7.7544
2	5.0333	3.4259	8.1572
2	5.0667	8.0161	8.5622
2	5.1	13.335	9.2643
2	5.1333	18.135	9.1501
2	5.1667	22.313	10.226
2	5.2	26.444	10.447
2	5.2333	30.566	10.596
2	5.2667	34.563	10.781
2	5.3	38.404	10.909
2	5.3333	42.188	11.128
3	2	-426.62	208.14
3	2.0333	-423.83	208
3	2.0667	-420.99	207.91
3	2.1	-418.22	207.95
3	2.1333	-415.61	208.17
3	2.1667	-413.09	208.6
3	2.2	-410.7	209.15
3	2.2333	-408.86	210.04
3	2.2667	-406.54	210.55
3	2.3	-404.25	210.68
3	2.3333	-401.59	212.41
3	2.3667	-400.15	210.98
3	2.4	-398.27	210.81
3	2.4333	-394.67	211.71
3	2.4667	-393.81	210.49
3	2.5	-391.56	209.84
3	2.5333	-388.58	210.84
3	2.5667	-387.36	210.47
3	2.6	-385.15	209.6
3	2.6333	-383.35	208.74
3	2.6667	-381.17	206.6
3	2.7	-378.78	206.75
3	2.7333	-375.91	206.1
3	2.7667	-373.31	204.78
3	2.8	-372.31	203.07
3	2.8333	-369.69	202.03
3	2.8667	-366.24	199.82
3	2.9	-363.71	198.38
3	2.9333	-362.98	195.48
3	2.9667	-361.46	195.6
3	3	-360.05	193.25
3	3.0333	-358.08	192.77
3	3.0667	-355.29	190.33
3	3.1	-354.23	191.43
3	3.1333	-353	190.19
3	3.1667	-350.68	190.12
3	3.2	-348.2	189.77
3	3.2333	-347.19	188.98
3	3.2667	-345.06	188.85
3	3.3	-342.02	188.75
3	3.3333	-339.88	188.64
3	3.3667	-336.53	187.67
3	3.4	-335.49	188.03
3	3.4333	-331.89	186.05
3	3.4667	-330.8	186.09
3	3.5	-327.71	186.05
3	3.5333	-325.14	186.73
3	3.5667	-322.56	185.46
3	3.6	-319.4	186.62
3	3.6333	-317	185.88
3	3.6667	-314.34	186.73
3	3.7	-312.13	187.12
3	3.7333	-309.72	187.32
3	3.7667	-307.56	186.28
3	3.8	-305	186.15
3	3.8333	-302.05	186.41
3	3.8667	-299.66	185.54
3	3.9	-297.32	185.04
3	3.9333	-295.66	184.25
3	3.9667	-293.07	182.39
3	4	-291.01	181.84
3	4.0333	-289.15	180.77
3	4.0667	-285.31	179.53
3	4.1	-284.37	177.82
3	4.1333	-281.49	176.38
3	4.1667	-280.88	175.51
3	4.2	-278.56	173.45
3	4.2333	-276.54	171.43
3	4.2667	-274.88	169.79
3	4.3	-274.68	168.35
3	4.3333	-272.24	166.74
3	4.3667	-271.14	164.68
3	4.4	-268.79	161.74
3	4.4333	-268.23	159.66
3	4.4667	-267.38	157.92
3	4.5	-264.84	155.9
3	4.5333	-263.49	154.33
3	4.5667	-261.69	152.98
3	4.6	-261.16	151.57
3	4.6333	-258.54	150.28
3	4.6667	-257.94	149.63
3	4.7	-256.11	148.34
3	4.7333	-254.53	147.76
3	4.7667	-251.11	146.45
3	4.8	-249.09	145.33
3	4.8333	-246.88	144.74
3	4.8667	-245.03	143.3
3	4.9	-242.78	142.18
3	4.9333	-240.53	141.28
3	4.9667	-238.06	140.6
3	5	-235.49	140.31
3	5.0333	-232.88	139.25
3	5.0667	-230.46	139
3	5.1	-228.16	137.9
3	5.1333	-225.73	138.24
3	5.1667	-223.21	137
3	5.2	-220.96	136.32
3	5.2333	-218.71	135.65
3	5.2667	-216.65	135.57
3	5.3	-215.02	134.79
3	5.3333	-212.59	133.73
3	5.3667	-211.15	132.68
3	5.4	-209.03	130.93
3	5.4333	-207.23	129.8
3	5.4667	-205.43	128.68
3	5.5	-204.53	128.68
3	5.5333	-202.06	125.97
3	5.5667	-201.2	124.76
3	5.6	-198.68	123.27
3	5.6333	-197.33	121.7
3	5.6667	-195.53	120.8
3	5.7	-194	119.61
3	5.7333	-191.93	117.2
3	5.7667	-190.81	115.62
3	5.8	-189.46	113.82
3	5.8333	-187.88	111.8
3	5.8667	-186.53	110.22
3	5.9	-185.18	108.65
3	5.9333	-184.06	107.07
3	5.9667	-182.62	105.45
3	6	-181.36	103.7
3	6.0333	-180.23	102.35
3	6.0667	-179.11	101
3	6.1	-177.27	100.34
3	6.1333	-175.73	98.973
3	6.1667	-173.75	98.248
3	6.2	-172.34	97.12
3	6.2333	-170.96	96.633
3	6.2667	-169.88	95.598
3	6.3	-168.08	94.698
3	6.3333	-166.73	94.248
3	6.3667	-165.38	93.573
3	6.4	-163.28	93.133
3	6.4333	-161.81	92.987
3	6.4667	-160.43	92.222
3	6.5	-158.34	91.471
3	6.5333	-156.83	91.323
3	6.5667	-154.8	91.323
3	6.6	-153.23	91.097
3	6.6333	-151.27	91.478
3	6.6667	-149.4	91.772
3	6.7	-147.15	91.547
3	6.7333	-145.19	91.763
3	6.7667	-143.33	91.998
3	6.8	-142.2	91.998
3	6.8333	-140.38	91.775
3	6.8667	-138.84	91.575
3	6.9	-136.35	91.097
3	6.9333	-135.9	90.647
3	6.9667	-134.33	89.972
3	7	-133.2	89.522
3	7.0333	-132.3	89.072
3	7.0667	-131.18	88.622
3	7.1	-129.92	88.045
3	7.1333	-128.93	87.497
3	7.1667	-128.17	86.962
3	7.2	-126.9	85.922
3	7.2333	-126	85.247
3	7.2667	-125.33	84.347
3	7.3	-124.65	83.447
3	7.3333	-123.53	82.997
3	7.3667	-122.63	81.872
3	7.4	-122.63	80.072
3	7.4333	-122.07	78.973
3	7.4667	-121.5	77.822
3	7.5	-121.95	76.697
3	7.5333	-121.5	75.347
3	7.5667	-121.81	74.014
3	7.6	-121.28	72.421
3	7.6333	-120.46	71.084
3	7.6667	-120.42	69.937
3	7.7	-120.49	68.709
3	7.7333	-119.48	66.571
3	7.7667	-119.25	65.671
3	7.8	-118.38	64.676
3	7.8333	-118.07	64.052
3	7.8667	-117.68	62.521
3	7.9	-117	62.071
3	7.9333	-116.33	61.17
3	7.9667	-116.32	60.191
3	8	-115.94	60.076
3	8.0333	-115.1	59.069
3	8.0667	-114.98	58.245
3	8.1	-114.3	57.57
3	8.1333	-113.63	56.895
3	8.1667	-112.95	55.995
3	8.2	-112.5	55.545
3	8.2333	-111.48	54.829
3	8.2667	-110.7	53.97
3	8.3	-110.25	53.07
3	8.3333	-109.58	52.47
3	8.3667	-109.35	51.945
3	8.4	-108.68	51.945
3	8.4333	-108.45	51.495
3	8.4667	-108	50.82
3	8.5	-107.33	50.145
3	8.5333	-106.88	50.145
3	8.5667	-106.43	50.145
3	8.6	-105.75	49.695
3	8.6333	-104.85	49.92
3	8.6667	-103.95	49.47
3	8.7	-103.05	49.695
3	8.7333	-102.15	49.695
3	8.7667	-101.48	49.92
3	8.8	-100.13	50.145
3	8.8333	-99.226	50.595
3	8.8667	-97.429	51.217
3	8.9	-96.525	51.72
3	8.9333	-95.4	52.17
3	8.9667	-94.275	52.845
3	9	-93.15	53.295
3	9.0333	-91.8	53.745
3	9.0667	-90.9	54.87
3	9.1	-89.775	54.87
3	9.1333	-89.213	55.208
3	9.1667	-88.2	55.545
3	9.2	-87.525	55.77
3	9.2333	-86.85	55.77
3	9.2667	-86.4	56.445
3	9.3	-85.189	56.448
3	9.3333	-84.943	56.819
3	9.3667	-84.546	56.919
3	9.4	-84.15	56.895
3	9.4333	-83.475	56.895
3	9.4667	-82.8	57.12
3	9.5	-82.575	57.12
3	9.5333	-82.125	57.12
3	9.5667	-81.9	57.12
3	9.6	-81.45	57.12
3	9.6333	-81.45	56.895
3	9.6667	-81.225	56.895
3	9.7	-81	56.445
3	9.7333	-81	55.995
3	9.7667	-80.549	55.545
3	9.8	-80.775	55.77
3	9.8333	-80.325	54.645
3	9.8667	-80.325	54.195
3	9.9	-80.775	53.745
3	9.9333	-80.437	52.733
3	9.9667	-80.1	51.945
3	10	-80.513	51.276
3	10.033	-80.549	49.695
3	10.067	-80.775	48.795
3	10.1	-81	47.895
3	10.133	-80.78	46.85
3	10.167	-80.684	46.14
3	10.2	-80.549	44.969
3	10.233	-80.775	44.069
3	10.267	-80.775	43.169
3	10.3	-80.775	42.269
3	10.333	-80.549	41.594
3	10.367	-80.325	40.919
3	10.4	-80.282	40.496
3	10.433	-80.199	39.591
3	10.467	-79.874	39.344
3	10.5	-79.762	38.782
3	10.533	-78.974	38.444
3	10.567	-78.668	38.102
3	10.6	-78.128	37.897
3	10.633	-77.614	37.639
3	10.667	-76.659	37.018
3	10.7	-76.499	37.319
3	10.733	-74.964	36.803
3	10.767	-74.085	36.722
3	10.8	-73.799	36.869
3	10.833	-72.674	37.544
3	10.867	-71.745	37.823
3	10.9	-71.099	37.544
3	10.933	-70.199	38.669
3	10.967	-68.905	38.328
3	11	-68.399	39.119
3	11.033	-67.274	39.794
3	11.067	-66.374	40.019
3	11.1	-65.249	40.244
3	11.133	-64.349	40.469
3	11.167	-63.376	40.682
3	11.2	-62.548	40.694
3	11.233	-61.423	41.144
3	11.267	-60.454	41.49
3	11.3	-59.468	41.376
3	11.333	-58.723	41.369
3	11.367	-58.048	41.594
3	11.4	-57.373	42.044
3	11.433	-56.923	42.044
3	11.467	-56.473	42.044
3	11.5	-56.023	42.494
3	11.533	-55.573	42.494
3	11.567	-55.123	42.494
3	11.6	-54.673	42.494
3	11.633	-54.326	42.445
3	11.667	-54.223	42.269
3	11.7	-53.548	42.044
3	11.733	-53.548	42.044
3	11.767	-53.098	41.819
3	11.8	-52.873	41.369
3	11.833	-52.603	41.279
3	11.867	-52.198	40.244
3	11.9	-52.228	40.075
3	11.933	-52.121	39.94
3	11.967	-51.928	39.029
3	12	-51.734	38.125
3	12.033	-51.748	37.094
3	12.067	-51.237	36.054
3	12.1	-51.375	35.325
3	12.133	-51.298	34.619
3	12.167	-51.631	33.863
3	12.2	-51.298	32.144
3	12.233	-50.994	30.627
3	12.267	-50.803	29.354
3	12.3	-51.031	28.321
3	12.333	-50.493	26.814
3	12.367	-50.51	25.506
3	12.4	-50.51	25.056
3	12.433	-49.948	24.268
3	12.467	-49.138	23.098
3	12.5	-49.047	22.693
3	12.533	-48.148	21.793
3	12.567	-47.472	21.118
3	12.6	-46.501	20.922
3	12.633	-45.517	20.368
3	12.667	-44.904	19.708
3	12.7	-44.378	19.988
3	12.733	-43.197	19.993
3	12.767	-42.297	20.218
3	12.8	-41.384	19.94
3	12.833	-40.722	20.668
3	12.867	-40.047	21.118
3	12.9	-38.877	21.208
3	12.933	-38.346	21.448
3	12.967	-37.371	21.784
3	13	-36.606	21.978
3	13.033	-35.446	21.878
3	13.067	-34.377	21.703
3	13.1	-33.297	21.343
3	13.133	-32.313	20.44
3	13.167	-31.52	19.939
3	13.2	-30.596	19.318
3	13.233	-29.696	18.643
3	13.267	-29.021	17.968
3	13.3	-27.918	16.87
3	13.333	-27.119	15.972
3	13.367	-26.081	14.88
3	13.4	-25.349	13.972
3	13.433	-24.393	13.142
3	13.467	-22.814	11.675
3	13.5	-21.751	10.93
3	13.533	-20.921	10.992
3	13.567	-19.571	10.317
3	13.6	-18.108	10.205
3	13.633	-15.745	9.8673
3	13.667	-14.62	9.4173
3	13.7	-12.865	9.7323
3	13.733	-10.604	10.054
3	13.767	-8.4325	10.655
3	13.8	-6.3398	11.307
3	13.833	-4.4497	12.027
3	13.867	-2.2793	12.844
3	13.9	0.11811	13.58
3	13.933	2.5708	13.963
3	13.967	4.6373	14.787
3	14	6.441	15.223
3	14.033	8.3311	15.493
3	14.067	10.581	15.718
3	14.1	12.489	15.646
3	14.133	13.956	15.493
3	14.167	15.871	15.929
3	14.2	17.669	15.605
3	14.233	19.582	15.718
3	14.267	21.709	15.614
3	14.3	23.926	15.597
3	14.333	26.107	14.818
3	14.367	28.364	14.491
3	14.4	30.644	14.054
3	14.433	33.127	13.494
3	14.467	35.745	12.659
3	14.5	38.523	11.665
3	14.533	41.446	10.711
4	2.1333	-426.72	155.07
4	2.1667	-424.33	155.43
4	2.2	-422.06	155.73
4	2.2333	-419.81	155.93
4	2.2667	-417.6	155.99
4	2.3	-415.24	156.01
4	2.3333	-412.99	155.86
4	2.3667	-410.96	154.15
4	2.4	-408.79	154.12
4	2.4333	-406.17	152.72
4	2.4667	-403.49	152.28
4	2.5	-400.69	151.58
4	2.5333	-398.1	150.38
4	2.5667	-395.49	149.09
4	2.6	-392.19	146.68
4	2.6333	-390.28	146.24
4	2.6667	-387.86	145.2
4	2.7	-385.22	144.31
4	2.7333	-382.43	143.1
4	2.7667	-380.19	142.26
4	2.8	-378.04	142.34
4	2.8333	-375.4	141.48
4	2.8667	-372.54	140.4
4	2.9	-369.47	139.83
4	2.9333	-366.95	139.6
4	2.9667	-364.03	138.74
4	3	-361.14	137.68
4	3.0333	-357.82	137.24
4	3.0667	-354.17	135.88
4	3.1	-351.07	137.16
4	3.1333	-348.25	135.91
4	3.1667	-344.04	136.32
4	3.2	-342.31	135.27
4	3.2333	-339.89	135.66
4	3.2667	-337.43	135.23
4	3.3	-334.86	134.66
4	3.3333	-331.93	134.16
4	3.3667	-329.55	132.56
4	3.4	-327.55	131.65
4	3.4333	-324.13	130.81
4	3.4667	-321.58	129.47
4	3.5	-318.98	127.95
4	3.5333	-317.01	126.06
4	3.5667	-314.43	124.22
4	3.6	-312.27	122.24
4	3.6333	-309.81	120.47
4	3.6667	-307.21	118.12
4	3.7	-303.99	117.2
4	3.7333	-302.99	115.06
4	3.7667	-300.01	114.1
4	3.8	-298.66	111.12
4	3.8333	-296.26	109.88
4	3.8667	-294	109.73
4	3.9	-291.7	108.47
4	3.9333	-288.46	106.4
4	3.9667	-285.99	105.7
4	4	-283.51	104.6
4	4.0333	-282.02	104.51
4	4.0667	-278.79	103.02
4	4.1	-276.79	102.47
4	4.1333	-273.39	101.45
4	4.1667	-270.91	101.45
4	4.2	-268.72	101.29
4	4.2333	-265.06	100.32
4	4.2667	-262.36	101.22
4	4.3	-260.62	99.708
4	4.3333	-258.07	99.514
4	4.3667	-255.16	98.523
4	4.4	-252.69	98.073
4	4.4333	-251.32	98.16
4	4.4667	-248.63	96.048
4	4.5	-246.38	95.148
4	4.5333	-244.36	94.023
4	4.5667	-242.34	92.448
4	4.6	-240.31	91.547
4	4.6333	-239.32	90.467
4	4.6667	-236.03	88.397
4	4.7	-235.31	87.407
4	4.7333	-232.88	85.697
4	4.7667	-231.08	83.971
4	4.8	-229.28	82.097
4	4.8333	-227.48	80.297
4	4.8667	-225.68	78.947
4	4.9	-223.88	77.597
4	4.9333	-222.31	76.246
4	4.9667	-220.28	75.121
4	5	-218.48	74.221
4	5.0333	-216.23	73.096
4	5.0667	-213.98	72.196
4	5.1	-211.73	71.296
4	5.1333	-209.26	70.621
4	5.1667	-206.57	70.214
4	5.2	-204.76	69.496
4	5.2333	-202.06	69.046
4	5.2667	-199.81	68.821
4	5.3	-197.11	68.821
4	5.3333	-194.63	68.596
4	5.3667	-191.93	68.821
4	5.4	-189.46	68.596
4	5.4333	-186.53	68.596
4	5.4667	-184.28	68.146
4	5.5	-182.03	67.921
4	5.5333	-179.56	67.471
4	5.5667	-177.53	67.021
4	5.6	-175.73	66.571
4	5.6333	-173.93	66.346
4	5.6667	-171.68	65.446
4	5.7	-170.1	64.771
4	5.7333	-168.08	63.871
4	5.7667	-166.28	63.421
4	5.8	-164.71	62.071
4	5.8333	-163.13	61.171
4	5.8667	-161.33	60.045
4	5.9	-159.75	58.92
4	5.9333	-158.63	57.57
4	5.9667	-156.83	56.445
4	6	-155.69	55.267
4	6.0333	-153.45	53.97
4	6.0667	-151.88	53.07
4	6.1	-150.3	52.17
4	6.1333	-148.28	51.495
4	6.1667	-146.25	50.37
4	6.2	-144	49.47
4	6.2333	-141.98	49.02
4	6.2667	-139.73	48.795
4	6.3	-137.7	48.345
4	6.3333	-135.23	47.67
4	6.3667	-132.98	47.445
4	6.4	-130.95	47.22
4	6.4333	-128.48	46.77
4	6.4667	-126	46.545
4	6.5	-123.08	46.77
4	6.5333	-120.6	46.545
4	6.5667	-118.58	46.32
4	6.6	-116.52	46.36
4	6.6333	-114.65	46.056
4	6.6667	-113.18	45.42
4	6.7	-110.93	44.969
4	6.7333	-108.9	44.294
4	6.7667	-107.78	43.844
4	6.8	-105.75	42.719
4	6.8333	-103.95	41.819
4	6.8667	-102.04	41.269
4	6.9	-100.74	40.333
4	6.9333	-99.001	39.344
4	6.9667	-98.326	38.444
4	7	-96.525	37.319
4	7.0333	-95.175	35.969
4	7.0667	-93.362	34.935
4	7.1	-91.8	33.719
4	7.1333	-90.253	32.841
4	7.1667	-88.2	32.144
4	7.2	-87.075	31.694
4	7.2333	-84.993	30.647
4	7.2667	-83.7	30.794
4	7.3	-81.38	29.547
4	7.3333	-79.82	29.516
4	7.3667	-78.074	29.219
4	7.4	-76.049	29.219
4	7.4333	-74.474	28.768
4	7.4667	-73.124	28.994
4	7.5	-71.324	29.219
4	7.5333	-69.9	29.054
4	7.5667	-68.174	28.994
4	7.6	-66.824	29.219
4	7.6333	-65.09	28.418
4	7.6667	-63.673	28.093
4	7.7	-62.773	27.643
4	7.7333	-61.544	27.06
4	7.7667	-60.298	26.068
4	7.8	-58.529	25.766
4	7.8333	-56.923	24.943
4	7.8667	-55.798	24.043
4	7.9	-55.348	23.143
4	7.9333	-54.471	22.447
4	7.9667	-53.548	20.668
4	8	-52.423	19.543
4	8.0333	-50.848	18.193
4	8.0667	-49.638	17.676
4	8.1	-49.047	16.618
4	8.1333	-47.618	16.075
4	8.1667	-46.296	15.671
4	8.2	-44.772	14.818
4	8.2333	-43.647	13.918
4	8.2667	-41.352	14.008
4	8.3	-40.168	13.173
4	8.3333	-39.147	13.018
4	8.3667	-37.248	12.55
4	8.4	-34.872	12.342
4	8.4333	-33.469	12.356
4	8.4667	-31.574	12.507
4	8.5	-29.85	13.061
4	8.5333	-27.722	13.387
4	8.5667	-26.532	13.782
4	8.6	-24.971	13.918
4	8.6333	-23.429	14.573
4	8.6667	-21.596	15.043
4	8.7	-19.121	15.043
4	8.7333	-17.996	15.043
4	8.7667	-16.421	15.043
4	8.8	-14.681	15.419
4	8.8333	-13.045	15.043
4	8.8667	-11.245	14.818
4	8.9	-9.4451	14.368
4	8.9333	-7.6449	13.693
4	8.9667	-5.6198	13.018
4	9	-3.8197	12.342
4	9.0333	-1.5696	11.667
4	9.0667	-0.21947	10.767
4	9.1	2.2557	9.4173
4	9.1333	4.5058	8.7423
4	9.1667	7.251	8.3823
4	9.2	9.2936	7.6614
4	9.2333	11.481	6.9421
4	9.2667	14.365	7.0716
4	9.3	16.657	6.7171
4	9.3333	19.123	6.4624
4	9.3667	21.692	6.3436
4	9.4	24.205	6.3323
4	9.4333	26.707	6.3728
4	9.4667	29.248	6.5244
4	9.5	31.881	6.6369
4	9.5333	34.53	6.728
4	9.5667	37.135	6.6662
4	9.6	39.867	6.6875
4	9.6333	42.734	6.8718
5	2.0667	-426.77	266.71
5	2.1	-425.42	265.72
5	2.1333	-424.1	264.84
5	2.1667	-422.73	263.97
5	2.2	-421.26	263.06
5	2.2333	-419.59	262.09
5	2.2667	-418.08	261.29
5	2.3	-416.51	260.47
5	2.3333	-414.93	259.87
5	2.3667	-413.23	259.19
5	2.4	-411.4	258.4
5	2.4333	-409.65	257.78
5	2.4667	-407.63	256.89
5	2.5	-405.2	256.81
5	2.5333	-402.81	255.49
5	2.5667	-400.3	254.46
5	2.6	-397.69	253.6
5	2.6333	-394.22	251.08
5	2.6667	-392.15	251.25
5	2.7	-389.7	250.03
5	2.7333	-386.88	248.11
5	2.7667	-383.98	246.25
5	2.8	-381.84	245.01
5	2.8333	-380.27	242.98
5	2.8667	-377.71	241.19
5	2.9	-376.22	240.06
5	2.9333	-373.72	238.62
5	2.9667	-371.94	237.57
5	3	-370.03	237.02
5	3.0333	-368.45	236.34
5	3.0667	-366.91	235.35
5	3.1	-364.74	234.88
5	3.1333	-362.27	234.66
5	3.1667	-359.9	233.87
5	3.2	-356.96	233.04
5	3.2333	-355.07	232.63
5	3.2667	-352.59	232.41
5	3.3	-349.67	231.73
5	3.3333	-346.82	231.41
5	3.3667	-343.26	231.37
5	3.4	-340.35	231.55
5	3.4333	-337.38	231.91
5	3.4667	-334.8	232.31
5	3.5	-331.26	232.95
5	3.5333	-329	233.81
5	3.5667	-324.95	234.02
5	3.6	-323.12	235.6
5	3.6333	-320.24	236.1
5	3.6667	-318.01	237.26
5	3.7	-314.96	237.32
5	3.7333	-312.55	237.41
5	3.7667	-310.31	237.69
5	3.8	-308.12	237.63
5	3.8333	-306.24	237.58
5	3.8667	-303.26	236.9
5	3.9	-300.83	236.39
5	3.9333	-299.23	236.62
5	3.9667	-296.54	235.49
5	4	-294.25	234.48
5	4.0333	-292.39	233.62
5	4.0667	-289.81	232.63
5	4.1	-287.2	231.55
5	4.1333	-284.41	229.71
5	4.1667	-282.39	227.91
5	4.2	-279.85	226.73
5	4.2333	-278.29	225.3
5	4.2667	-276.58	223.5
5	4.3	-275.41	222.1
5	4.3333	-272.04	219.58
5	4.3667	-270.78	218.86
5	4.4	-268.71	217.22
5	4.4333	-267.2	215.87
5	4.4667	-264.45	214.96
5	4.5	-262.24	213.89
5	4.5333	-259.44	212.6
5	4.5667	-257.1	211.97
5	4.6	-255.07	211.01
5	4.6333	-251.63	210.05
5	4.6667	-249.63	209.19
5	4.7	-247.28	208.33
5	4.7333	-244.2	207.53
5	4.7667	-241.57	206.8
5	4.8	-237.99	206.23
5	4.8333	-235.36	205.63
5	4.8667	-232.21	205.18
5	4.9	-229.06	204.5
5	4.9333	-226.36	204.5
5	4.9667	-224.39	204.69
5	5	-220.73	204.6
5	5.0333	-218.13	204.53
5	5.0667	-214.88	204.28
5	5.1	-212.41	203.83
5	5.1333	-210.16	203.38
5	5.1667	-207.68	202.7
5	5.2	-205.18	201.76
5	5.2333	-203.41	200.45
5	5.2667	-200.93	199.55
5	5.3	-199.36	197.98
5	5.3333	-197.33	196.4
5	5.3667	-195.08	195.05
5	5.4	-193.28	193.25
5	5.4333	-191.5	191.49
5	5.4667	-190.83	189.1
5	5.5	-189.08	187.37
5	5.5333	-186.98	185.38
5	5.5667	-185.63	182.68
5	5.6	-184.73	180.43
5	5.6333	-183.83	177.5
5	5.6667	-182.93	174.8
5	5.7	-181.58	171.88
5	5.7333	-181.31	169.54
5	5.7667	-180.01	167.38
5	5.8	-178.62	165.42
5	5.8333	-177.31	163.33
5	5.8667	-175.28	161.98
5	5.9	-173.71	160.4
5	5.9333	-172.35	159.05
5	5.9667	-170.33	157.7
5	6	-168.43	156.14
5	6.0333	-166.73	155
5	6.0667	-165.16	153.88
5	6.1	-162.68	152.75
5	6.1333	-160.88	152.08
5	6.1667	-158.63	151.85
5	6.2	-156.26	151.59
5	6.2333	-154.13	151.63
5	6.2667	-151.76	151.43
5	6.3	-149.85	151.63
5	6.3333	-147.83	151.85
5	6.3667	-146.03	151.4
5	6.4	-144.45	151.4
5	6.4333	-142.65	151.4
5	6.4667	-141.08	150.73
5	6.5	-139.99	150.27
5	6.5333	-138.22	149.46
5	6.5667	-137.21	148.79
5	6.6	-136.35	148.48
5	6.6333	-135.45	147.35
5	6.6667	-134.21	146.29
5	6.7	-133.43	145.78
5	6.7333	-133.2	144.65
5	6.7667	-132.75	143.08
5	6.8	-133.04	142.16
5	6.8333	-133.43	141.28
5	6.8667	-133.68	139.41
5	6.9	-134.33	138.8
5	6.9333	-134.78	137.45
5	6.9667	-135.23	136.1
5	7	-135.44	134.23
5	7.0333	-135.9	132.95
5	7.0667	-136	131.34
5	7.1	-136.07	129.82
5	7.1333	-136.58	128.68
5	7.1667	-136.35	127.33
5	7.2	-136.13	126.2
5	7.2333	-135.45	125.3
5	7.2667	-135	124.17
5	7.3	-134.78	123.27
5	7.3333	-133.43	122.37
5	7.3667	-132.98	121.92
5	7.4	-131.85	120.8
5	7.4333	-131.4	120.12
5	7.4667	-129.83	119.45
5	7.5	-128.03	118.55
5	7.5333	-126.45	118.1
5	7.5667	-124.77	117.51
5	7.6	-123.08	117.2
5	7.6333	-121.09	116.74
5	7.6667	-119.57	116.57
5	7.7	-118.8	116.3
5	7.7333	-117.89	115.95
5	7.7667	-117	115.4
5	7.8	-116.55	114.72
5	7.8333	-115.88	114.05
5	7.8667	-115.2	113.32
5	7.9	-115.37	112.55
5	7.9333	-115.45	111.71
5	7.9667	-115.45	110.79
5	8	-115.88	110.22
5	8.0333	-116.33	109.32
5	8.0667	-116.55	108.65
5	8.1	-117.23	107.75
5	8.1333	-117.9	106.85
5	8.1667	-118.35	105.72
5	8.2	-118.8	104.6
5	8.2333	-119.48	103.92
5	8.2667	-120.38	103.02
5	8.3	-120.6	101.67
5	8.3333	-120.83	100.55
5	8.3667	-120.83	99.648
5	8.4	-120.83	98.748
5	8.4333	-120.6	97.848
5	8.4667	-120.38	97.173
5	8.5	-120.15	96.723
5	8.5333	-120.02	96.003
5	8.5667	-119	95.717
5	8.6	-118.13	95.148
5	8.6333	-117.23	94.923
5	8.6667	-116.1	94.698
5	8.7	-114.98	94.698
5	8.7333	-114.12	94.777
5	8.7667	-113.18	94.923
5	8.8	-111.77	94.909
5	8.8333	-111.38	95.148
5	8.8667	-110.25	95.373
5	8.9	-109.35	95.148
5	8.9333	-108.48	94.793
5	8.9667	-108.23	94.698
5	9	-107.88	94.524
5	9.0333	-107.55	94.473
5	9.0667	-107.55	94.023
5	9.1	-107.55	93.573
5	9.1333	-107.78	92.673
5	9.1667	-108	91.998
5	9.2	-108.45	91.772
5	9.2333	-108.68	90.647
5	9.2667	-109.58	89.972
5	9.3	-110.25	89.297
5	9.3333	-110.7	88.172
5	9.3667	-111.83	86.822
5	9.4	-112.5	85.922
5	9.4333	-112.73	85.022
5	9.4667	-113.63	84.021
5	9.5	-113.85	82.997
5	9.5333	-114.3	82.097
5	9.5667	-114.53	81.422
5	9.6	-114.98	80.522
5	9.6333	-114.75	79.397
5	9.6667	-114.98	78.947
5	9.7	-115.2	78.497
5	9.7333	-114.98	78.047
5	9.7667	-114.98	77.597
5	9.8	-114.98	77.147
5	9.8333	-114.3	77.372
5	9.8667	-114.26	76.832
5	9.9	-113.94	76.877
5	9.9333	-113.47	76.961
5	9.9667	-112.95	77.147
5	10	-112.5	77.597
5	10.033	-112.05	77.822
5	10.067	-111.15	78.272
5	10.1	-110.93	78.722
5	10.133	-110.49	79.245
5	10.167	-109.8	79.847
5	10.2	-108.9	80.297
5	10.233	-108.45	80.747
5	10.267	-108.23	80.972
5	10.3	-107.33	81.647
5	10.333	-106.96	81.925
5	10.367	-106.43	82.322
5	10.4	-106.2	82.772
5	10.433	-105.53	82.997
5	10.467	-104.4	83.222
5	10.5	-103.95	83.447
5	10.533	-103.28	83.672
5	10.567	-103.28	84.122
5	10.6	-102.38	84.572
5	10.633	-101.48	85.247
5	10.667	-101.25	85.697
5	10.7	-100.58	85.922
5	10.733	-100.13	86.597
5	10.767	-99.676	87.272
5	10.8	-99.226	87.947
5	10.833	-98.326	88.397
5	10.867	-98.101	89.072
5	10.9	-97.876	89.297
5	10.933	-97.696	89.837
5	10.967	-97.201	90.197
5	11	-96.525	90.422
5	11.033	-95.85	90.647
5	11.067	-95.85	90.872
5	11.1	-95.85	90.872
5	11.133	-95.175	90.872
5	11.167	-94.95	90.872
5	11.2	-94.725	90.872
5	11.233	-94.275	90.647
5	11.267	-93.6	90.422
5	11.3	-93.15	89.972
5	11.333	-92.5	89.601
5	11.367	-92.25	89.297
5	11.4	-92.025	88.622
5	11.433	-92.025	87.947
5	11.467	-91.35	87.272
5	11.5	-90.9	86.822
5	11.533	-90.45	85.922
5	11.567	-89.537	84.969
5	11.6	-89.55	84.122
5	11.633	-89.055	83.087
5	11.667	-88.434	82.22
5	11.7	-88.495	81.135
5	11.733	-88.244	79.784
5	11.767	-88.155	78.492
5	11.8	-88.29	77.102
5	11.833	-88.161	75.587
5	11.867	-88.875	74.221
5	11.9	-88.515	72.691
5	11.933	-88.584	71.13
5	11.967	-89.325	69.496
5	12	-89.325	68.146
5	12.033	-89.178	66.827
5	12.067	-89.55	65.896
5	12.1	-89.124	64.85
5	12.133	-89.55	64.096
5	12.167	-89.82	62.881
5	12.2	-89.431	62.269
5	12.233	-89.1	61.396
5	12.267	-88.38	60.81
5	12.3	-88.111	60.25
5	12.333	-87.75	59.596
5	12.367	-87.525	59.145
5	12.4	-87.084	58.381
5	12.433	-86.742	58.164
5	12.467	-85.716	57.897
5	12.5	-85.401	58.002
5	12.533	-84.825	57.795
5	12.567	-84.375	58.02
5	12.6	-83.7	58.47
5	12.633	-83.025	58.695
5	12.667	-81.855	59.235
5	12.7	-81.044	59.956
5	12.733	-80.247	59.985
5	12.767	-79.373	60.461
5	12.8	-78.974	60.721
5	12.833	-78.233	61.177
5	12.867	-77.471	60.999
5	12.9	-76.764	60.787
5	12.933	-75.731	61.047
5	12.967	-76.049	60.946
5	13	-75.374	60.946
5	13.033	-74.924	60.946
5	13.067	-74.654	60.63
5	13.1	-73.349	60.721
5	13.133	-73.83	60.348
5	13.167	-72.421	60.089
5	13.2	-71.723	59.535
5	13.233	-71.549	59.145
5	13.267	-71.549	58.02
5	13.3	-71.549	57.345
5	13.333	-71.549	56.445
5	13.367	-71.774	54.87
5	13.4	-71.324	53.745
5	13.433	-71.999	52.395
5	13.467	-72.224	50.82
5	13.5	-72.449	49.695
5	13.533	-72.584	48.3
5	13.567	-72.944	46.68
5	13.6	-73.124	44.969
5	13.633	-73.124	43.62
5	13.667	-72.674	42.944
5	13.7	-72.806	41.696
5	13.733	-72.48	40.44
5	13.767	-72.224	39.119
5	13.8	-71.818	37.599
5	13.833	-71.119	37.077
5	13.867	-70.199	35.969
5	13.9	-69.457	35.008
5	13.933	-68.624	34.169
5	13.967	-67.814	33.539
5	14	-67.139	32.999
5	14.033	-66.149	32.819
5	14.067	-65.474	32.144
5	14.1	-64.201	32.056
5	14.133	-63.223	31.694
5	14.167	-62.998	31.694
5	14.2	-62.027	31.436
5	14.233	-60.973	31.919
5	14.267	-59.848	31.919
5	14.3	-58.948	31.919
5	14.333	-57.373	31.919
5	14.367	-56.473	31.919
5	14.4	-55.573	31.694
5	14.433	-54.309	31.001
5	14.467	-53.024	31.46
5	14.5	-51.973	31.019
5	14.533	-51.073	31.019
5	14.567	-49.723	30.794
5	14.6	-48.822	30.119
5	14.633	-47.922	30.119
5	14.667	-47.022	29.669
5	14.7	-45.672	29.894
5	14.733	-44.547	29.894
5	14.767	-43.937	29.473
5	14.8	-43.197	29.219
5	14.833	-42.297	29.219
5	14.867	-41.847	28.768
5	14.9	-41.172	28.544
5	14.933	-40.722	28.319
5	14.967	-39.806	28.055
5	15	-39.822	27.643
5	15.033	-39.372	27.193
5	15.067	-38.922	26.518
5	15.1	-38.102	25.652
5	15.133	-38.022	24.718
5	15.167	-38.022	23.818
5	15.2	-37.797	23.143
5	15.233	-37.347	22.468
5	15.267	-37.122	21.568
5	15.3	-37.257	20.488
5	15.333	-36.672	20.218
5	15.367	-36.447	19.543
5	15.4	-35.997	18.643
5	15.433	-35.097	18.643
5	15.467	-34.501	18.671
5	15.5	-34.422	18.193
5	15.533	-34.422	17.968
5	15.567	-34.197	17.968
5	15.6	-34.422	17.743
5	15.633	-34.197	17.743
5	15.667	-34.197	17.518
5	15.7	-34.197	17.068
5	15.733	-34.197	16.843
5	15.767	-33.972	16.393
5	15.8	-33.62	16.09
5	15.833	-33.522	14.818
5	15.867	-33.731	14.524
5	15.9	-33.747	14.368
5	15.933	-33.522	13.693
5	15.967	-33.297	13.018
5	16	-33.297	12.793
5	16.033	-33.072	12.342
5	16.067	-31.608	11.658
5	16.1	-31.403	10.775
5	16.133	-30.259	10.655
5	16.167	-28.796	10.767
5	16.2	-27.356	9.9123
5	16.233	-25.937	10.175
5	16.267	-24.746	10.317
5	16.3	-23.621	10.767
5	16.333	-22.136	11.172
5	16.367	-20.767	12.093
5	16.4	-18.896	12.342
5	16.433	-17.873	12.811
5	16.467	-15.581	12.741
5	16.5	-14.17	13.468
5	16.533	-13.517	13.879
5	16.567	-11.92	13.018
5	16.6	-10.867	12.847
5	16.633	-9.67	13.018
5	16.667	-7.6449	12.117
5	16.7	-6.3952	11.57
5	16.733	-4.7198	10.542
5	16.767	-2.9196	9.1923
5	16.8	-1.7946	8.2922
5	16.833	-0.44448	6.9421
5	16.867	1.5807	5.5921
5	16.9	2.7057	4.017
5	16.933	4.7309	2.2168
5	16.967	6.351	1.6768
5	17	8.7811	-0.03329
5	17.033	10.34	-0.91483
5	17.067	12.903	-2.3164
5	17.1	15.035	-2.7033
5	17.133	17.557	-2.7335
5	17.167	19.979	-3.3953
5	17.2	22.282	-2.9585
5	17.233	25.207	-2.9585
5	17.267	28.313	-2.447
5	17.3	31.439	-1.8591
5	17.333	34.251	-1.2421
5	17.367	36.862	-0.45365
5	17.4	39.554	0.44965
5	17.433	42.441	1.5207
6	2.2333	-426.01	100.69
6	2.2667	-423.92	100.3
6	2.3	-421.77	99.924
6	2.3333	-419.66	99.659
6	2.3667	-417.48	99.424
6	2.4	-415.22	99.262
6	2.4333	-412.76	99.07
6	2.4667	-410.24	98.883
6	2.5	-407.33	98.681
6	2.5333	-405.5	98.115
6	2.5667	-403.44	97.623
6	2.6	-400.75	97.623
6	2.6333	-398.27	97.173
6	2.6667	-395.79	96.498
6	2.7	-393.99	96.048
6	2.7333	-391.02	95.788
6	2.7667	-388.55	94.788
6	2.8	-386.34	93.573
6	2.8333	-384.09	92.448
6	2.8667	-381.32	91.669
6	2.9	-378.92	90.422
6	2.9333	-376.2	89.454
6	2.9667	-373.52	88.397
6	3	-371.04	86.372
6	3.0333	-368.79	85.247
6	3.0667	-366.57	83.49
6	3.1	-364.11	82.067
6	3.1333	-361.37	80.747
6	3.1667	-359.12	79.172
6	3.2	-357.05	77.714
6	3.2333	-354.38	76.063
6	3.2667	-351.69	75.121
6	3.3	-349.22	73.996
6	3.3333	-346.74	72.421
6	3.3667	-344.44	71.579
6	3.4	-341.81	70.258
6	3.4333	-338.91	68.731
6	3.4667	-335.72	68.146
6	3.5	-332.83	66.802
6	3.5333	-330.09	65.896
6	3.5667	-326.94	64.546
6	3.6	-323.74	64.066
6	3.6333	-319.96	62.971
6	3.6667	-317.04	62.746
6	3.7	-314.23	61.681
6	3.7333	-310.96	61.171
6	3.7667	-308.04	60.495
6	3.8	-305.02	59.55
6	3.8333	-302.19	58.695
6	3.8667	-299.26	58.02
6	3.9	-296.34	57.345
6	3.9333	-293.41	55.995
6	3.9667	-290.71	54.87
6	4	-287.79	53.745
6	4.0333	-285.09	52.845
6	4.0667	-281.93	52.189
6	4.1	-279.01	50.595
6	4.1333	-276.09	49.695
6	4.1667	-272.94	48.12
6	4.2	-270.37	46.5
6	4.2333	-267.09	44.969
6	4.2667	-264.25	43.561
6	4.3	-261.24	42.719
6	4.3333	-258.31	41.144
6	4.3667	-256.06	39.794
6	4.4	-252.69	38.894
6	4.4333	-249.76	38.219
6	4.4667	-247.06	37.544
6	4.5	-244.47	36.306
6	4.5333	-241.21	35.744
6	4.5667	-238.73	34.844
6	4.6	-235.65	34.596
6	4.6333	-232.21	33.719
6	4.6667	-229.06	33.494
6	4.7	-226.38	32.724
6	4.7333	-223.17	32.66
6	4.7667	-220.06	31.919
6	4.8	-216.51	31.402
6	4.8333	-213.73	31.588
6	4.8667	-209.93	31.244
6	4.9	-207.23	30.794
6	4.9333	-204.53	30.119
6	4.9667	-201.38	29.444
6	5	-198.75	28.872
6	5.0333	-195.31	28.093
6	5.0667	-192.83	27.869
6	5.1	-189.46	26.743
6	5.1333	-187.43	26.068
6	5.1667	-184.51	24.516
6	5.2	-181.84	24.006
6	5.2333	-179.33	22.693
6	5.2667	-175.96	22.243
6	5.3	-173.03	21.118
6	5.3333	-170.1	19.768
6	5.3667	-167.2	18.402
6	5.4	-164.23	17.49
6	5.4333	-161.33	16.393
6	5.4667	-158.29	15.605
6	5.5	-155.14	14.705
6	5.5333	-152.02	14.208
6	5.5667	-149.18	13.242
6	5.6	-146.41	12.737
6	5.6333	-142.99	12.68
6	5.6667	-140.18	12.342
6	5.7	-137.45	11.998
6	5.7333	-134.1	11.667
6	5.7667	-131.42	11.322
6	5.8	-128.25	11.667
6	5.8333	-125.55	11.442
6	5.8667	-122.27	12.072
6	5.9	-119.4	12.012
6	5.9333	-116.1	12.342
6	5.9667	-113.18	12.568
6	6	-110.5	12.469
6	6.0333	-107.87	12.748
6	6.0667	-105.2	12.633
6	6.1	-102.38	12.117
6	6.1333	-100.13	11.893
6	6.1667	-97.651	11.442
6	6.2	-95.063	11.105
6	6.2333	-93.01	11.184
6	6.2667	-90.563	10.43
6	6.3	-88.65	10.092
6	6.3333	-86.512	9.7548
6	6.3667	-83.812	8.8547
6	6.4	-81.562	8.4047
6	6.4333	-79.537	7.7297
6	6.4667	-77.174	6.9421
6	6.5	-74.699	6.2671
6	6.5333	-72.197	6.2311
6	6.5667	-69.861	5.9296
6	6.6	-67.274	5.5921
6	6.6333	-64.826	5.8206
6	6.6667	-62.182	5.7115
6	6.7	-59.511	5.9296
6	6.7333	-56.602	6.0716
6	6.7667	-54.223	5.8171
6	6.8	-51.748	6.7171
6	6.8333	-49.047	6.7171
6	6.8667	-46.343	7.5512
6	6.9	-43.647	8.5173
6	6.9333	-40.722	9.4173
6	6.9667	-37.572	9.8673
6	7	-35.097	10.992
6	7.0333	-32.172	11.667
6	7.0667	-29.584	12.455
6	7.1	-26.996	13.018
6	7.1333	-24.521	13.468
6	7.1667	-21.821	13.468
6	7.2	-18.896	13.693
6	7.2333	-16.87	13.918
6	7.2667	-14.17	13.918
6	7.3	-11.695	13.918
6	7.3333	-8.995	13.918
6	7.3667	-6.2949	13.693
6	7.4	-4.2697	13.693
6	7.4333	-2.132	13.355
6	7.4667	1.1306	12.793
6	7.5	3.6058	12.117
6	7.5333	6.425	11.919
6	7.5667	9.6043	11.459
6	7.6	11.75	11.047
6	7.6333	14.632	10.542
6	7.6667	17.557	10.317
6	7.7	20.707	10.317
6	7.7333	23.407	10.317
6	7.7667	26.415	10.367
6	7.8	29.35	10.445
6	7.8333	32.164	10.631
6	7.8667	35.04	10.936
6	7.9	37.938	11.267
6	7.9333	40.86	11.664
7	2.3667	-427.94	-211.66
7	2.4	-425.4	-210.62
7	2.4333	-422.94	-209.51
7	2.4667	-420.58	-208.32
7	2.5	-418.24	-207.1
7	2.5333	-416.1	-206
7	2.5667	-414.12	-204.99
7	2.6	-412.19	-204.08
7	2.6333	-409.89	-202.5
7	2.6667	-407.28	-202.37
7	2.7	-404.53	-201.85
7	2.7333	-401.97	-201.88
7	2.7667	-398.05	-200.52
7	2.8	-396.28	-200.64
7	2.8333	-393.01	-200.27
7	2.8667	-389.96	-199.25
7	2.9	-384.85	-198.81
7	2.9333	-383.86	-198.05
7	2.9667	-380.66	-197.01
7	3	-377.56	-196.74
7	3.0333	-374.29	-196.16
7	3.0667	-371.33	-196.43
7	3.1	-368.03	-196.33
7	3.1333	-365.05	-195.86
7	3.1667	-362.05	-195.23
7	3.2	-359.39	-194.59
7	3.2333	-354.62	-194.67
7	3.2667	-351.76	-193.2
7	3.3	-350.57	-191.29
7	3.3333	-348.42	-190.84
7	3.3667	-343.59	-190.62
7	3.4	-342.98	-188.63
7	3.4333	-339.77	-186.79
7	3.4667	-337.07	-185
7	3.5	-335.43	-184.17
7	3.5333	-333.21	-182.69
7	3.5667	-331.18	-181.36
7	3.6	-329.33	-180.04
7	3.6333	-326.87	-178.65
7	3.6667	-323.04	-178.11
7	3.7	-322.47	-176.97
7	3.7333	-320.17	-175.92
7	3.7667	-317.24	-174.66
7	3.8	-314.56	-173.74
7	3.8333	-311.64	-173.07
7	3.8667	-309.17	-172.36
7	3.9	-306.01	-171.27
7	3.9333	-303.32	-171.21
7	3.9667	-299.94	-170.37
7	4	-296.92	-170.27
7	4.0333	-293.83	-170.12
7	4.0667	-290.68	-170.14
7	4.1	-287.4	-170.3
7	4.1333	-282.56	-171.05
7	4.1667	-280.36	-169.24
7	4.2	-278.22	-169.58
7	4.2333	-275.25	-168.82
7	4.2667	-272.53	-167.98
7	4.3	-268.21	-168.34
7	4.3333	-266.5	-166.33
7	4.3667	-262.59	-164.52
7	4.4	-260.75	-164.26
7	4.4333	-258.13	-162.64
7	4.4667	-253	-161.77
7	4.5	-251.56	-159.12
7	4.5333	-249.09	-158.7
7	4.5667	-246.84	-155.29
7	4.6	-244.81	-153.72
7	4.6333	-242.56	-152.14
7	4.6667	-240.09	-152.59
7	4.7	-237.07	-151.42
7	4.7333	-234.91	-149.22
7	4.7667	-233.33	-148.99
7	4.8	-229.73	-146.74
7	4.8333	-226.04	-146.79
7	4.8667	-223.74	-144.58
7	4.9	-221.63	-143.59
7	4.9333	-217.85	-142.6
7	4.9667	-215.26	-141.31
7	5	-213.08	-139.54
7	5.0333	-210.11	-139.45
7	5.0667	-206.93	-138.18
7	5.1	-205.97	-137.34
7	5.1333	-202.28	-136.17
7	5.1667	-200.03	-135.27
7	5.2	-197.38	-134.91
7	5.2333	-196.54	-133.8
7	5.2667	-194.63	-132.57
7	5.3	-192.74	-130.5
7	5.3333	-189.29	-129.49
7	5.3667	-187.43	-127.84
7	5.4	-185.86	-126.04
7	5.4333	-184.51	-125.14
7	5.4667	-183.16	-123.34
7	5.5	-182.03	-121.99
7	5.5333	-180.91	-120.19
7	5.5667	-179.78	-118.62
7	5.6	-178.43	-117.49
7	5.6333	-177.53	-115.69
7	5.6667	-175.96	-114.34
7	5.7	-173.71	-113.44
7	5.7333	-173.66	-112.41
7	5.7667	-169.88	-111.64
7	5.8	-168.08	-109.17
7	5.8333	-166.38	-108.08
7	5.8667	-164.03	-107.14
7	5.9	-163	-106.06
7	5.9333	-159.3	-104.67
7	5.9667	-157.28	-103.77
7	6	-154.8	-103.09
7	6.0333	-151.65	-101.97
7	6.0667	-149.3	-101.67
7	6.1	-147.15	-100.84
7	6.1333	-143.55	-99.94
7	6.1667	-142.65	-99.264
7	6.2	-141.26	-97.779
7	6.2333	-138.38	-96.564
7	6.2667	-136.58	-95.664
7	6.3	-134.73	-94.068
7	6.3333	-132.96	-92.947
7	6.3667	-131.18	-92.289
7	6.4	-129.58	-91.003
7	6.4333	-128.48	-89.814
7	6.4667	-127.8	-89.139
7	6.5	-125.55	-87.789
7	6.5333	-124.2	-86.439
7	6.5667	-124.8	-85.304
7	6.6	-122.57	-83.846
7	6.6333	-122.01	-82.311
7	6.6667	-121.26	-81.125
7	6.7	-120.15	-80.138
7	6.7333	-119.03	-79.013
7	6.7667	-117.68	-77.663
7	6.8	-116.55	-76.763
7	6.8333	-115.2	-75.863
7	6.8667	-113.85	-74.963
7	6.9	-112.73	-73.838
7	6.9333	-111.38	-72.938
7	6.9667	-109.58	-71.813
7	7	-108.23	-70.463
7	7.0333	-106.65	-69.563
7	7.0667	-104.85	-68.663
7	7.1	-102.83	-67.988
7	7.1333	-101.03	-67.313
7	7.1667	-98.776	-66.862
7	7.2	-97.201	-66.188
7	7.2333	-95.626	-65.287
7	7.2667	-94.275	-64.387
7	7.3	-93.15	-63.262
7	7.3333	-91.8	-62.137
7	7.3667	-90.225	-61.462
7	7.4	-89.1	-60.562
7	7.4333	-87.975	-59.662
7	7.4667	-86.85	-58.762
7	7.5	-85.725	-57.637
7	7.5333	-84.825	-56.962
7	7.5667	-83.475	-55.837
7	7.6	-83.475	-55.162
7	7.6333	-82.575	-53.812
7	7.6667	-81.9	-52.687
7	7.7	-81.242	-51.18
7	7.7333	-80.955	-50.121
7	7.7667	-80.456	-49.221
7	7.8	-79.65	-48.186
7	7.8333	-78.749	-47.511
7	7.8667	-78.434	-46.116
7	7.9	-76.499	-45.711
7	7.9333	-75.374	-44.811
7	7.9667	-74.758	-44.115
7	8	-73.349	-43.461
7	8.0333	-72.449	-42.786
7	8.0667	-71.324	-42.336
7	8.1	-70.629	-41.861
7	8.1333	-69.074	-41.436
7	8.1667	-67.724	-40.986
7	8.2	-66.599	-40.311
7	8.2333	-65.579	-40.284
7	8.2667	-64.107	-39.818
7	8.3	-63.223	-39.636
7	8.3333	-62.573	-39.49
7	8.3667	-61.648	-39.186
7	8.4	-61.155	-38.502
7	8.4333	-60.073	-38.286
7	8.4667	-59.842	-38.097
7	8.5	-59.531	-37.756
7	8.5333	-59.173	-37.836
7	8.5667	-59.009	-37.533
7	8.6	-58.498	-37.386
7	8.6333	-58.273	-37.386
7	8.6667	-58.273	-36.711
7	8.7	-58.273	-36.936
7	8.7333	-58.048	-36.936
7	8.7667	-58.048	-36.936
7	8.8	-57.823	-36.936
7	8.8333	-57.598	-36.936
7	8.8667	-57.697	-36.799
7	8.9	-56.923	-37.161
7	8.9333	-56.698	-37.161
7	8.9667	-56.923	-37.386
7	9	-56.698	-37.386
7	9.0333	-57.071	-37.177
7	9.0667	-57.252	-36.661
7	9.1	-56.808	-36.398
7	9.1333	-56.698	-36.036
7	9.1667	-56.923	-35.586
7	9.2	-57.148	-34.685
7	9.2333	-57.148	-34.235
7	9.2667	-56.923	-33.56
7	9.3	-56.923	-32.435
7	9.3333	-56.698	-32.21
7	9.3667	-55.877	-31.56
7	9.4	-55.348	-31.085
7	9.4333	-54.898	-30.86
7	9.4667	-54.448	-29.96
7	9.5	-53.773	-29.96
7	9.5333	-53.098	-29.51
7	9.5667	-52.423	-29.51
7	9.6	-51.523	-29.06
7	9.6333	-50.623	-28.835
7	9.6667	-49.723	-27.935
7	9.7	-49.273	-27.935
7	9.7333	-48.809	-27.137
7	9.7667	-48.184	-26.591
7	9.8	-47.337	-25.955
7	9.8333	-46.494	-25.805
7	9.8667	-46.122	-25.235
7	9.9	-46.122	-25.01
7	9.9333	-46.122	-24.11
7	9.9667	-46.122	-23.66
7	10	-45.897	-23.21
7	10.033	-45.897	-22.76
7	10.067	-45.897	-22.76
7	10.1	-45.222	-22.535
7	10.133	-44.772	-22.31
7	10.167	-44.322	-22.31
7	10.2	-44.097	-22.31
7	10.233	-44.322	-22.31
7	10.267	-43.647	-22.085
7	10.3	-43.729	-21.959
7	10.333	-43.197	-21.41
7	10.367	-42.747	-20.735
7	10.4	-42.527	-20.209
7	10.433	-42.646	-19.524
7	10.467	-42.321	-18.82
7	10.5	-41.911	-18.095
7	10.533	-41.592	-17.177
7	10.567	-41.399	-16.318
7	10.6	-40.768	-15.664
7	10.633	-40.722	-14.434
7	10.667	-40.038	-14.153
7	10.7	-39.117	-13.901
7	10.733	-38.089	-13.625
7	10.767	-36.954	-13.35
7	10.8	-35.712	-13.025
7	10.833	-34.359	-12.63
7	10.867	-32.87	-12.157
7	10.9	-31.291	-11.725
7	10.933	-29.599	-11.304
7	10.967	-27.878	-10.919
7	11	-25.252	-9.8342
7	11.033	-23.303	-9.7012
7	11.067	-21.371	-9.4839
7	11.1	-19.571	-9.2589
7	11.133	-17.21	-9.5761
7	11.167	-14.845	-9.4839
7	11.2	-12.415	-10.024
7	11.233	-10.345	-9.7089
7	11.267	-7.87	-9.7089
7	11.3	-6.5198	-9.7089
7	11.333	-4.5575	-9.6942
7	11.367	-2.2446	-9.0339
7	11.4	-0.44448	-8.8088
7	11.433	1.2766	-9.0096
7	11.467	3.3358	-8.8989
7	11.5	4.8497	-8.5738
7	11.533	6.8776	-8.4136
7	11.567	8.8745	-8.2357
7	11.6	10.65	-7.8049
7	11.633	12.606	-7.4588
7	11.667	14.632	-6.7837
7	11.7	16.769	-6.2212
7	11.733	18.907	-5.4337
7	11.767	20.842	-4.7136
7	11.8	22.796	-3.9042
7	11.833	25.297	-3.6785
7	11.867	27.457	-3.4085
7	11.9	29.804	-3.5338
7	11.933	32.306	-3.6843
7	11.967	34.857	-3.9002
7	12	37.359	-4.1847
7	12.033	39.847	-4.475
7	12.067	42.283	-4.8147
8	2.3333	-427.95	-262.28
8	2.3667	-425.87	-261.8
8	2.4	-423.7	-261.34
8	2.4333	-421.51	-260.79
8	2.4667	-419.28	-260.22
8	2.5	-416.97	-259.62
8	2.5333	-414.65	-259.05
8	2.5667	-412.19	-258.37
8	2.6	-410.6	-258.62
8	2.6333	-406.06	-256.08
8	2.6667	-403.71	-255.96
8	2.7	-400.62	-255.2
8	2.7333	-398.27	-255.42
8	2.7667	-394.04	-254.39
8	2.8	-391.29	-253.61
8	2.8333	-388.67	-253.98
8	2.8667	-387.49	-254.36
8	2.9	-383.51	-253.49
8	2.9333	-381.64	-254.21
8	2.9667	-378.43	-253.56
8	3	-376.67	-251.6
8	3.0333	-373.48	-252.7
8	3.0667	-370.89	-252.6
8	3.1	-367.75	-250.77
8	3.1333	-364.74	-249.57
8	3.1667	-362.36	-249.3
8	3.2	-360.02	-246.87
8	3.2333	-357.09	-245.52
8	3.2667	-354.17	-244.62
8	3.3	-350.37	-242.95
8	3.3333	-347.87	-241.7
8	3.3667	-343.96	-241.67
8	3.4	-341.43	-239.32
8	3.4333	-339.75	-237.85
8	3.4667	-336.84	-236.3
8	3.5	-333.33	-236.25
8	3.5333	-331.17	-235.2
8	3.5667	-328.47	-233.96
8	3.6	-325.9	-232.97
8	3.6333	-322.88	-232.28
8	3.6667	-319.8	-231.09
8	3.7	-316.88	-229.59
8	3.7333	-314.47	-229.59
8	3.7667	-311.41	-228.42
8	3.8	-308.39	-227.44
8	3.8333	-306.03	-226.55
8	3.8667	-302.1	-224.47
8	3.9	-299.04	-223.25
8	3.9333	-296.05	-221.69
8	3.9667	-293.86	-220.77
8	4	-289.77	-219.96
8	4.0333	-287.56	-217.85
8	4.0667	-284.19	-217.4
8	4.1	-281.94	-216.5
8	4.1333	-278.48	-216.59
8	4.1667	-275.82	-215.61
8	4.2	-273.39	-214.25
8	4.2333	-270.51	-214.03
8	4.2667	-268.12	-212.84
8	4.3	-265.96	-210.65
8	4.3333	-263.41	-209.88
8	4.3667	-260.37	-209.26
8	4.4	-258.31	-207.05
8	4.4333	-255.24	-205.86
8	4.4667	-253.09	-204.93
8	4.5	-250.44	-202.1
8	4.5333	-247.96	-200.75
8	4.5667	-245.33	-200.27
8	4.6	-242.97	-198.47
8	4.6333	-240.99	-196.47
8	4.6667	-238.51	-196.25
8	4.7	-236.48	-194.41
8	4.7333	-234.46	-193.32
8	4.7667	-231.73	-192.29
8	4.8	-229.88	-191.76
8	4.8333	-227.36	-190.64
8	4.8667	-224.76	-189.16
8	4.9	-222.66	-188.53
8	4.9333	-220.59	-187.11
8	4.9667	-218.48	-185.22
8	5	-216.23	-184.32
8	5.0333	-214.21	-182.75
8	5.0667	-211.61	-181.46
8	5.1	-209.28	-180.4
8	5.1333	-207.01	-178.69
8	5.1667	-204.24	-177.78
8	5.2	-201.97	-176.93
8	5.2333	-200.03	-175.54
8	5.2667	-197.56	-174.64
8	5.3	-195.33	-174.09
8	5.3333	-193.06	-173.07
8	5.3667	-190.36	-171.94
8	5.4	-188.11	-171.04
8	5.4333	-185.63	-169.92
8	5.4667	-183.61	-168.79
8	5.5	-181.58	-167.67
8	5.5333	-179.65	-165.84
8	5.5667	-177.17	-164.73
8	5.6	-175.28	-163.17
8	5.6333	-173.48	-161.82
8	5.6667	-171.67	-160.39
8	5.7	-169.57	-159.05
8	5.7333	-167.63	-157.54
8	5.7667	-166.06	-155.52
8	5.8	-164.48	-154.17
8	5.8333	-163.26	-151.94
8	5.8667	-161.33	-150.57
8	5.9	-160.43	-148.99
8	5.9333	-158.85	-147.19
8	5.9667	-157.28	-145.62
8	6	-155.7	-144.49
8	6.0333	-154.27	-142.64
8	6.0667	-152.78	-141.57
8	6.1	-151.2	-140.44
8	6.1333	-149.63	-138.87
8	6.1667	-148.5	-137.52
8	6.2	-147.38	-136.39
8	6.2333	-145.8	-134.82
8	6.2667	-144.45	-133.69
8	6.3	-143.1	-132.38
8	6.3333	-141.61	-131.31
8	6.3667	-139.95	-129.87
8	6.4	-138.6	-128.74
8	6.4333	-136.8	-127.39
8	6.4667	-135.68	-126.72
8	6.5	-133.65	-125.59
8	6.5333	-132.08	-124.69
8	6.5667	-130.5	-123.57
8	6.6	-128.93	-122.44
8	6.6333	-127.13	-121.77
8	6.6667	-125.91	-120.15
8	6.7	-123.56	-119.24
8	6.7333	-121.95	-118.39
8	6.7667	-120.53	-117.42
8	6.8	-119.03	-116.14
8	6.8333	-117.61	-115.11
8	6.8667	-115.88	-114.11
8	6.9	-115.2	-112.77
8	6.9333	-114.05	-111.89
8	6.9667	-113.1	-111.05
8	7	-112.14	-110.38
8	7.0333	-111.15	-109.14
8	7.0667	-110.48	-108.27
8	7.1	-109.73	-107.34
8	7.1333	-109.16	-106.52
8	7.1667	-108.63	-105.66
8	7.2	-108.23	-105.34
8	7.2333	-107.49	-103.77
8	7.2667	-107.55	-102.86
8	7.3	-106.76	-101.85
8	7.3333	-106.43	-100.64
8	7.3667	-105.53	-99.82
8	7.4	-104.96	-98.702
8	7.4333	-103.82	-97.734
8	7.4667	-103.43	-96.767
8	7.5	-102.83	-95.889
8	7.5333	-102.15	-94.989
8	7.5667	-101.03	-93.639
8	7.6	-100.27	-92.618
8	7.6333	-99.451	-91.839
8	7.6667	-98.776	-90.939
8	7.7	-97.912	-90.101
8	7.7333	-96.976	-89.589
8	7.7667	-96.076	-89.139
8	7.8	-95.175	-88.689
8	7.8333	-94.05	-88.239
8	7.8667	-93.185	-87.962
8	7.9	-92.25	-87.564
8	7.9333	-91.125	-86.439
8	7.9667	-90.244	-85.939
8	8	-89.775	-85.314
8	8.0333	-88.371	-84.615
8	8.0667	-87.236	-83.823
8	8.1	-86.625	-83.288
8	8.1333	-86.036	-82.181
8	8.1667	-85.117	-81.537
8	8.2	-84.487	-80.476
8	8.2333	-83.673	-79.499
8	8.2667	-82.98	-78.653
8	8.3	-82.575	-77.888
8	8.3333	-82.237	-77.101
8	8.3667	-81.54	-76.358
8	8.4	-81.9	-75.413
8	8.4333	-81.807	-74.624
8	8.4667	-81.562	-73.951
8	8.5	-81.787	-73.05
8	8.5333	-81.787	-72.375
8	8.5667	-81.9	-71.363
8	8.6	-81.787	-70.35
8	8.6333	-81.337	-69.45
8	8.6667	-81.225	-68.438
8	8.7	-81.337	-67.875
8	8.7333	-81.09	-67.043
8	8.7667	-80.684	-66.233
8	8.8	-80.549	-65.287
8	8.8333	-80.46	-64.657
8	8.8667	-79.905	-64.12
8	8.9	-79.444	-63.334
8	8.9333	-79.334	-63.307
8	8.9667	-79.08	-62.839
8	9	-78.749	-62.587
8	9.0333	-78.479	-62.722
8	9.0667	-78.146	-62.308
8	9.1	-77.849	-63.037
8	9.1333	-77.624	-62.362
8	9.1667	-77.062	-62.025
8	9.2	-76.387	-61.8
8	9.2333	-76.012	-61.645
8	9.2667	-75.712	-61.575
8	9.3	-74.924	-61.462
8	9.3333	-74.384	-61.192
8	9.3667	-74.362	-61.125
8	9.4	-73.799	-60.787
8	9.4333	-73.349	-61.012
8	9.4667	-72.863	-60.535
8	9.5	-72.674	-60.337
8	9.5333	-71.999	-60.112
8	9.5667	-71.661	-59.325
8	9.6	-71.549	-58.987
8	9.6333	-71.099	-58.087
8	9.6667	-70.874	-57.637
8	9.7	-70.424	-57.187
[truncated: 46,011 more rows]
