# Supplementary material for: A system for efficient egress scheduling during mass events and small-scale experimental demonstration
Source: R Soc Open Sci. 2020 Dec 9;7(12):201465. doi: 10.1098/rsos.201465 (PMC7813256; doi:10.1098/rsos.201465)
Supplement: Experimental data [file rsos201465supp5.zip › experimental_data/data/Graph02.csv]

ped. #	time (s)	x (cm)	y (cm)
1	1.6	-427.99	66.035
1	1.6333	-424.02	66.192
1	1.6667	-419.87	66.41
1	1.7	-415.74	66.579
1	1.7333	-411.66	66.671
1	1.7667	-407.9	67.111
1	1.8	-404.11	66.88
1	1.8333	-400.27	66.452
1	1.8667	-396.2	67.111
1	1.9	-393.47	66.461
1	1.9333	-389.58	66.751
1	1.9667	-386.57	65.671
1	2	-382.7	66.971
1	2.0333	-379.59	65.446
1	2.0667	-375.99	65.446
1	2.1	-372.28	66.722
1	2.1333	-368.28	66.31
1	2.1667	-364.29	63.871
1	2.2	-360.02	63.646
1	2.2333	-356.19	63.421
1	2.2667	-352.14	63.196
1	2.3	-347.87	62.521
1	2.3333	-343.82	61.846
1	2.3667	-339.77	61.396
1	2.4	-335.84	62.529
1	2.4333	-332.7	61.126
1	2.4667	-328.51	59.145
1	2.5	-325.14	58.47
1	2.5333	-321.54	57.345
1	2.5667	-317.71	56.22
1	2.6	-313.89	55.095
1	2.6333	-310.06	53.745
1	2.6667	-306.01	52.395
1	2.7	-302.41	50.37
1	2.7333	-298.14	49.02
1	2.7667	-293.86	47.445
1	2.8	-290.04	45.42
1	2.8333	-285.99	44.069
1	2.8667	-281.71	42.044
1	2.9	-277.81	40.094
1	2.9333	-274.38	38.008
1	2.9667	-270.84	36.172
1	3	-266.86	34.844
1	3.0333	-263.49	33.044
1	3.0667	-259.65	31.589
1	3.1	-256.13	30.081
1	3.1333	-252.6	28.737
1	3.1667	-248.37	27.266
1	3.2	-244.57	25.773
1	3.2333	-240.48	24.165
1	3.2667	-236.62	23
1	3.3	-232.35	21.479
1	3.3333	-227.94	21.38
1	3.3667	-223.79	19.643
1	3.4	-219.39	18.386
1	3.4333	-215.57	18.166
1	3.4667	-211.06	17.518
1	3.5	-206.78	15.718
1	3.5333	-203.22	14.309
1	3.5667	-198.46	13.468
1	3.6	-194.84	13.258
1	3.6333	-190.99	12.172
1	3.6667	-186.94	10.384
1	3.7	-182.92	8.7176
1	3.7333	-178.52	7.8872
1	3.7667	-174.22	7.0091
1	3.8	-169.97	5.7998
1	3.8333	-165.77	4.8237
1	3.8667	-161.87	2.9369
1	3.9	-157.32	1.9018
1	3.9333	-152.94	1.0878
1	3.9667	-149.11	-0.67312
1	4	-144.52	-2.0359
1	4.0333	-139.28	-2.9585
1	4.0667	-135.23	-3.4085
1	4.1	-130.39	-4.196
1	4.1333	-125.63	-5.3256
1	4.1667	-122.3	-6.6567
1	4.2	-117.68	-7.2337
1	4.2333	-113.63	-8.1338
1	4.2667	-108.56	-7.3463
1	4.3	-105.67	-8.7233
1	4.3333	-100.63	-7.9434
1	4.3667	-97.426	-8.8088
1	4.4	-92.363	-8.2463
1	4.4333	-88.381	-8.2319
1	4.4667	-85.5	-8.5838
1	4.5	-81	-9.0339
1	4.5333	-76.162	-7.7963
1	4.5667	-71.999	-7.0087
1	4.6	-69.074	-8.1338
1	4.6333	-64.874	-7.4712
1	4.6667	-60.795	-6.1734
1	4.7	-56.923	-7.0087
1	4.7333	-52.873	-6.5587
1	4.7667	-49.247	-5.9427
1	4.8	-45.447	-5.2086
1	4.8333	-41.172	-4.7586
1	4.8667	-37.407	-3.912
1	4.9	-33.274	-3.202
1	4.9333	-29.021	-2.7335
1	4.9667	-24.923	-2.505
1	5	-20.246	-2.0584
1	5.0333	-15.941	-1.6044
1	5.0667	-11.47	-1.1584
1	5.1	-7.1949	-0.2583
1	5.1333	-2.4696	-0.03329
1	5.1667	1.5114	0.31288
1	5.2	6.0809	0.64175
1	5.2333	9.6812	1.0918
1	5.2667	14.181	1.7668
1	5.3	17.782	2.2168
1	5.3333	22.295	3.3948
1	5.3667	26.557	3.1169
1	5.4	30.58	3.5449
1	5.4333	34.67	3.9947
1	5.4667	38.901	4.475
1	5.5	43.092	4.8353
2	1.6333	-428.89	113.94
2	1.6667	-425.41	113.44
2	1.7	-421.86	112.89
2	1.7333	-418.16	112.3
2	1.7667	-414.41	111.71
2	1.8	-410.69	111.08
2	1.8333	-406.79	110.15
2	1.8667	-403.2	109.5
2	1.9	-399.62	108.2
2	1.9333	-396.56	107.61
2	1.9667	-393.6	107.78
2	2	-390.84	107.07
2	2.0333	-387.47	107.07
2	2.0667	-385.22	106.85
2	2.1	-381.62	106.4
2	2.1333	-378.24	106.85
2	2.1667	-374.95	106.66
2	2.2	-371.04	107.1
2	2.2333	-367.22	106.62
2	2.2667	-362.94	106.4
2	2.3	-358.98	107.16
2	2.3333	-354.58	107.53
2	2.3667	-350.57	107.97
2	2.4	-346.07	108.42
2	2.4333	-341.57	109.32
2	2.4667	-338.01	109.88
2	2.5	-334.37	111.12
2	2.5333	-330.87	111.92
2	2.5667	-327.17	112.02
2	2.6	-323.56	112.25
2	2.6333	-320.44	112.3
2	2.6667	-318.28	112.04
2	2.7	-313.78	111.39
2	2.7333	-309.61	108.95
2	2.7667	-304.15	110.04
2	2.8	-299.89	108.92
2	2.8333	-294.99	107.52
2	2.8667	-290.71	105.72
2	2.9	-286.21	104.15
2	2.9333	-282.18	102.47
2	2.9667	-277.89	100.77
2	3	-273.84	98.973
2	3.0333	-270.69	97.848
2	3.0667	-266.86	96.723
2	3.1	-264.16	95.598
2	3.1333	-259.93	95.058
2	3.1667	-256.45	94.313
2	3.2	-252.69	94.023
2	3.2333	-249.09	93.123
2	3.2667	-245.49	92.448
2	3.3	-240.76	91.097
2	3.3333	-236.71	90.422
2	3.3667	-232.3	89.342
2	3.4	-228.34	88.532
2	3.4333	-223.66	88.172
2	3.4667	-218.93	87.722
2	3.5	-214.66	87.047
2	3.5333	-210.83	86.597
2	3.5667	-206.33	85.697
2	3.6	-202.73	85.472
2	3.6333	-199.76	83.944
2	3.6667	-196.21	82.547
2	3.7	-192.49	81.084
2	3.7333	-189.05	79.757
2	3.7667	-185.41	78.272
2	3.8	-181.88	76.307
2	3.8333	-178.43	74.671
2	3.8667	-174.62	71.798
2	3.9	-171	70.171
2	3.9333	-167.85	67.696
2	3.9667	-164.25	64.771
2	4	-161.19	62.373
2	4.0333	-158.29	59.831
2	4.0667	-155.48	57.12
2	4.1	-152.55	55.32
2	4.1333	-149.81	53.16
2	4.1667	-146.03	51.945
2	4.2	-143.82	50.28
2	4.2333	-141.53	49.47
2	4.2667	-137.92	47.802
2	4.3	-134.1	46.32
2	4.3333	-131.74	44.893
2	4.3667	-128.48	43.844
2	4.4	-124.88	42.494
2	4.4333	-121.95	41.594
2	4.4667	-119.52	41.009
2	4.5	-116.44	39.907
2	4.5333	-113.18	39.569
2	4.5667	-108.89	38.761
2	4.6	-105.75	38.219
2	4.6333	-102.53	38.017
2	4.6667	-99.451	37.094
2	4.7	-96.3	36.194
2	4.7333	-93.779	35.549
2	4.7667	-90.795	34.472
2	4.8	-88.093	33.442
2	4.8333	-85.228	32.126
2	4.8667	-82.449	31.001
2	4.9	-79.65	29.669
2	4.9333	-76.949	28.319
2	4.9667	-74.587	26.631
2	5	-71.719	25.313
2	5.0333	-69.335	23.888
2	5.0667	-67.386	22.581
2	5.1	-64.528	20.758
2	5.1333	-61.873	19.318
2	5.1667	-59.398	17.968
2	5.2	-56.923	16.393
2	5.2333	-54.673	15.493
2	5.2667	-52.198	14.143
2	5.3	-49.655	13.372
2	5.3333	-48.26	12.455
2	5.3667	-45.672	11.442
2	5.4	-43.017	10.407
2	5.4333	-40.227	9.7773
2	5.4667	-37.572	8.7423
2	5.5	-34.827	7.9772
2	5.5333	-31.947	7.8422
2	5.5667	-29.662	7.2733
2	5.6	-26.606	6.9252
2	5.6333	-23.171	6.4921
2	5.6667	-20.696	6.2671
2	5.7	-17.32	6.2671
2	5.7333	-13.72	6.4921
2	5.7667	-9.6701	6.2671
2	5.8	-6.5199	6.2671
2	5.8333	-2.9196	6.2671
2	5.8667	-0.93236	6.3846
2	5.9	3.6058	5.8171
2	5.9333	5.6655	5.9902
2	5.9667	8.7361	5.277
2	6	12.232	5.6211
2	6.0333	15.306	5.142
2	6.0667	18.232	4.917
2	6.1	21.382	4.467
2	6.1333	24.532	4.467
2	6.1667	27.758	4.2146
2	6.2	30.98	3.8286
2	6.2333	34.256	3.3729
2	6.2667	37.591	2.8138
2	6.3	41.062	2.1151
3	1.6333	-426.54	258.01
3	1.6667	-423.26	256.02
3	1.7	-420.27	254.09
3	1.7333	-417.67	252.41
3	1.7667	-415.31	250.88
3	1.8	-413.05	249.34
3	1.8333	-410.74	247.84
3	1.8667	-407.61	246.47
3	1.9	-404.91	245.12
3	1.9333	-402.43	244.22
3	1.9667	-398.85	243.32
3	2	-395.34	242.31
3	2.0333	-392.28	240.91
3	2.0667	-388.32	240.01
3	2.1	-384.15	238.37
3	2.1333	-380.36	237.18
3	2.1667	-376.26	235.36
3	2.2	-372.04	234.26
3	2.2333	-368.08	232.87
3	2.2667	-363.17	231.73
3	2.3	-359.96	231.25
3	2.3333	-356.07	230.51
3	2.3667	-351.69	230.16
3	2.4	-348.53	229.02
3	2.4333	-345.26	228.16
3	2.4667	-341.57	228.13
3	2.5	-338.68	227.08
3	2.5333	-335.26	225.16
3	2.5667	-331.33	223.52
3	2.6	-327.39	221.16
3	2.6333	-323.81	218.66
3	2.6667	-319.4	216.54
3	2.7	-315.24	213.96
3	2.7333	-311.8	211.11
3	2.7667	-308.17	208.82
3	2.8	-304.75	206.19
3	2.8333	-300.75	204.32
3	2.8667	-298.25	201.94
3	2.9	-295.17	199.87
3	2.9333	-291.97	198.51
3	2.9667	-287.52	197.21
3	3	-285.43	196.52
3	3.0333	-282.05	195.39
3	3.0667	-278.45	193.82
3	3.1	-275.39	192.71
3	3.1333	-271.53	190.96
3	3.1667	-267.09	188.98
3	3.2	-262.82	188.22
3	3.2333	-259.73	186.37
3	3.2667	-255.5	184.85
3	3.3	-251.25	183.08
3	3.3333	-247.24	182.24
3	3.3667	-242.11	180.65
3	3.4	-237.83	179.75
3	3.4333	-235.13	179.3
3	3.4667	-230.51	178.6
3	3.5	-227.71	176.83
3	3.5333	-225.12	175.81
3	3.5667	-222.08	174.13
3	3.6	-218.71	172.1
3	3.6333	-215.45	169.97
3	3.6667	-212.18	167.83
3	3.7	-208.69	165.01
3	3.7333	-205.43	162.65
3	3.7667	-202.51	160.18
3	3.8	-199.24	157.59
3	3.8333	-195.31	154.78
3	3.8667	-192.39	152.58
3	3.9	-190.47	149.94
3	3.9333	-187.4	147.72
3	3.9667	-184.51	145.1
3	4	-181.13	142.63
3	4.0333	-178.77	141.16
3	4.0667	-174.83	138.57
3	4.1	-171.91	136.78
3	4.1333	-169.21	134.75
3	4.1667	-166.06	132.5
3	4.2	-163.46	131.18
3	4.2333	-160.27	128.94
3	4.2667	-157.28	126.65
3	4.3	-154.58	124.4
3	4.3333	-151.43	122.6
3	4.3667	-148.28	120.57
3	4.4	-145.35	119
3	4.4333	-142.94	118.11
3	4.4667	-139.05	116.07
3	4.5	-136.35	114.5
3	4.5333	-133.65	112.92
3	4.5667	-130.95	111.12
3	4.6	-128.7	109.32
3	4.6333	-126.45	107.52
3	4.6667	-124.2	105.27
3	4.7	-121.95	103.25
3	4.7333	-119.7	101
3	4.7667	-117.63	98.558
3	4.8	-115.65	96.048
3	4.8333	-113.63	93.798
3	4.8667	-112.28	91.772
3	4.9	-110.01	89.159
3	4.9333	-108.45	87.047
3	4.9667	-107.44	84.91
3	5	-105.53	82.097
3	5.0333	-104.02	80.235
3	5.0667	-102.94	78.159
3	5.1	-101.03	76.022
3	5.1333	-99.338	74.334
3	5.1667	-97.651	72.646
3	5.2	-95.963	70.959
3	5.2333	-94.224	69.306
3	5.2667	-92.475	67.696
3	5.3	-91.013	66.233
3	5.3333	-89.213	64.883
3	5.3667	-87.3	63.196
3	5.4	-85.95	62.296
3	5.4333	-84.368	61.032
3	5.4667	-82.53	59.73
3	5.5	-80.788	58.867
3	5.5333	-78.749	57.345
3	5.5667	-76.589	56.715
3	5.6	-75.149	55.32
3	5.6333	-72.986	54.663
3	5.6667	-70.874	53.745
3	5.7	-68.961	52.282
3	5.7333	-67.071	50.212
3	5.7667	-65.136	49.357
3	5.8	-62.998	47.895
3	5.8333	-61.198	46.32
3	5.8667	-59.551	44.349
3	5.9	-57.823	42.494
3	5.9333	-56.023	40.919
3	5.9667	-54.223	39.344
3	6	-52.042	37.873
3	6.0333	-50.173	35.744
3	6.0667	-48.373	34.169
3	6.1	-46.122	32.144
3	6.1333	-43.872	30.119
3	6.1667	-41.847	27.869
3	6.2	-39.096	25.032
3	6.2333	-36.672	23.368
3	6.2667	-33.752	21.965
3	6.3	-31.384	20.78
3	6.3333	-28.303	19.245
3	6.3667	-25.741	17.994
3	6.4	-23.171	17.518
3	6.4333	-20.021	16.393
3	6.4667	-16.87	15.718
3	6.5	-13.848	15.176
3	6.5333	-11.493	15.117
3	6.5667	-8.9223	14.326
3	6.6	-5.4103	14.104
3	6.6333	-2.9196	13.693
3	6.6667	0.59061	12.748
3	6.7	3.1557	12.568
3	6.7333	6.306	11.893
3	6.7667	9.8612	11.352
3	6.8	13.281	10.992
3	6.8333	16.432	10.317
3	6.8667	20.257	9.8673
3	6.9	23.234	9.2269
3	6.9333	26.542	8.9051
3	6.9667	29.808	8.6332
3	7	33.145	8.3994
3	7.0333	36.583	8.1709
3	7.0667	40.118	7.9372
3	7.1	43.605	7.6586
4	2	-426.31	151.34
4	2.0333	-422.77	150.88
4	2.0667	-419.35	150.51
4	2.1	-415.99	150.34
4	2.1333	-412.62	150.26
4	2.1667	-409.52	150.28
4	2.2	-407.05	150.5
4	2.2333	-403.56	151.06
4	2.2667	-400.63	151.96
4	2.3	-397.93	152.41
4	2.3333	-395.01	152.41
4	2.3667	-392.53	153.09
4	2.4	-390.75	152.93
4	2.4333	-388.25	152.78
4	2.4667	-385.33	153.09
4	2.5	-383.1	152.96
4	2.5333	-380.15	152.58
4	2.5667	-377.23	152.41
4	2.6	-374.19	151.85
4	2.6333	-371.72	150.95
4	2.6667	-368.86	150.36
4	2.7	-365.87	149.6
4	2.7333	-362.79	148.65
4	2.7667	-360.74	147.89
4	2.8	-357.65	146.79
4	2.8333	-355.02	145.64
4	2.8667	-352.93	144.76
4	2.9	-350.68	143.86
4	2.9333	-348.2	142.74
4	2.9667	-345.95	142.06
4	3	-343.96	141.59
4	3.0333	-341.23	140.94
4	3.0667	-338.87	139.93
4	3.1	-336.5	139.59
4	3.1333	-333.59	139.48
4	3.1667	-330.09	138.57
4	3.2	-326.76	137.31
4	3.2333	-324.29	137.36
4	3.2667	-320.19	137
4	3.3	-316.93	136.21
4	3.3333	-313.21	135.65
4	3.3667	-309.39	135.43
4	3.4	-306.17	134.85
4	3.4333	-302.2	134.85
4	3.4667	-298.93	134.64
4	3.5	-295.84	134.27
4	3.5333	-291.95	133.96
4	3.5667	-289.25	134.19
4	3.6	-286.32	133.51
4	3.6333	-283.29	132.5
4	3.6667	-280.34	131.8
4	3.7	-278	131.04
4	3.7333	-274.85	129.89
4	3.7667	-271.59	127.55
4	3.8	-269.11	126.2
4	3.8333	-265.91	124.29
4	3.8667	-263.15	122.49
4	3.9	-260.34	120.35
4	3.9333	-256.75	117.81
4	3.9667	-254.49	115.4
4	4	-251.68	113.39
4	4.0333	-249.76	110.9
4	4.0667	-247.28	108.42
4	4.1	-245.03	106.4
4	4.1333	-242.56	104.37
4	4.1667	-239.83	101.97
4	4.2	-237.38	100.55
4	4.2333	-234.91	98.748
4	4.2667	-231.98	97.173
4	4.3	-229.28	95.823
4	4.3333	-225.91	94.023
4	4.3667	-222.76	92.673
4	4.4	-219.72	90.985
4	4.4333	-216.46	90.197
4	4.4667	-213.08	89.297
4	4.5	-209.93	87.722
4	4.5333	-206.33	87.047
4	4.5667	-202.96	86.147
4	4.6	-199.81	85.472
4	4.6333	-196.21	85.022
4	4.6667	-193.45	83.961
4	4.7	-190.13	83.672
4	4.7333	-187.21	83.222
4	4.7667	-184.51	82.547
4	4.8	-182.03	80.972
4	4.8333	-179.11	80.603
4	4.8667	-176.63	79.622
4	4.9	-173.71	78.272
4	4.9333	-171.46	76.697
4	4.9667	-168.98	75.796
4	5	-166.99	73.744
4	5.0333	-164.48	72.871
4	5.0667	-162.46	71.071
4	5.1	-160.21	69.721
4	5.1333	-158.4	67.921
4	5.1667	-156.45	66.323
4	5.2	-154.58	64.321
4	5.2333	-152.78	62.746
4	5.2667	-151.09	60.608
4	5.3	-149.18	59.37
4	5.3333	-147.38	57.57
4	5.3667	-145.58	56.22
4	5.4	-143.65	55.01
4	5.4333	-141.75	53.745
4	5.4667	-139.59	52.471
4	5.5	-137.7	51.27
4	5.5333	-136.24	50.257
4	5.5667	-134.55	49.245
4	5.6	-132.75	48.795
4	5.6333	-131.4	47.445
4	5.6667	-130.05	47.22
4	5.7	-128.7	46.995
4	5.7333	-127.35	46.32
4	5.7667	-126.45	45.87
4	5.8	-125.1	45.419
4	5.8333	-123.53	45.194
4	5.8667	-122.18	44.969
4	5.9	-120.83	44.969
4	5.9333	-119.25	44.277
4	5.9667	-118.35	43.394
4	6	-117.23	42.719
4	6.0333	-115.88	41.819
4	6.0667	-114.75	40.919
4	6.1	-113.77	39.686
4	6.1333	-112.73	38.669
4	6.1667	-111.62	37.406
4	6.2	-110.7	35.969
4	6.2333	-109.91	34.506
4	6.2667	-109.24	33.156
4	6.3	-108.23	31.469
4	6.3333	-107.33	29.669
4	6.3667	-106.65	28.319
4	6.4	-105.75	27.193
4	6.4333	-104.85	25.618
4	6.4667	-103.73	24.943
4	6.5	-102.7	23.81
4	6.5333	-101.48	22.693
4	6.5667	-99.901	22.018
4	6.6	-98.946	21.387
4	6.6333	-97.426	20.668
4	6.6667	-95.895	20.439
4	6.7	-94.455	20.083
4	6.7333	-93.15	19.993
4	6.7667	-91.35	19.768
4	6.8	-89.783	19.45
4	6.8333	-88.425	19.993
4	6.8667	-86.625	20.443
4	6.9	-85.185	20.623
4	6.9333	-83.362	21.681
4	6.9667	-81.45	22.468
4	7	-80.437	23.031
4	7.0333	-78.579	23.795
4	7.0667	-77.174	23.368
4	7.1	-75.599	23.593
4	7.1333	-74.007	23.759
4	7.1667	-72.674	23.593
4	7.2	-71.324	23.143
4	7.2333	-70.199	22.693
4	7.2667	-68.399	22.468
4	7.3	-67.228	22.44
4	7.3333	-65.699	21.568
4	7.3667	-64.349	20.668
4	7.4	-62.998	19.993
4	7.4333	-61.918	19.003
4	7.4667	-60.703	18.283
4	7.5	-59.443	16.978
4	7.5333	-58.498	16.393
4	7.5667	-57.631	15.408
4	7.6	-56.487	14.244
4	7.6333	-55.078	12.883
4	7.6667	-53.998	12.342
4	7.7	-52.423	11.217
4	7.7333	-51.748	10.317
4	7.7667	-49.948	9.6423
4	7.8	-48.485	9.0798
4	7.8333	-46.887	8.1122
4	7.8667	-45.447	8.0672
4	7.9	-43.647	7.6172
4	7.9333	-41.784	7.1761
4	7.9667	-40.014	7.6247
4	8	-38.359	7.9547
4	8.0333	-36.447	8.0672
4	8.0667	-34.197	8.9673
4	8.1	-32.846	9.8673
4	8.1333	-30.371	10.542
4	8.1667	-28.346	11.442
4	8.2	-26.31	12.229
4	8.2333	-24.296	13.018
4	8.2667	-21.83	14.019
4	8.3	-20.021	14.593
4	8.3333	-18.221	14.818
4	8.3667	-16.195	15.268
4	8.4	-13.72	15.268
4	8.4333	-11.706	15.981
4	8.4667	-9.7321	16.098
4	8.5	-7.4199	15.943
4	8.5333	-4.9448	15.268
4	8.5667	-2.4696	15.043
4	8.6	0.0055483	14.593
4	8.6333	2.0307	14.143
4	8.6667	4.5058	13.242
4	8.7	6.981	12.793
4	8.7333	9.4561	11.667
4	8.7667	12.831	10.542
4	8.8	15.982	9.4173
4	8.8333	18.907	8.0672
4	8.8667	22.507	7.1672
4	8.9	26.107	5.8171
4	8.9333	29.474	4.8292
4	8.9667	32.814	3.9924
4	9	35.995	3.2421
4	9.0333	39.004	2.5606
4	9.0667	41.976	2.0324
5	2.3	-428.19	203.04
5	2.3333	-425.7	201.69
5	2.3667	-423.29	200.26
5	2.4	-421.21	198.82
5	2.4333	-419.07	197.42
5	2.4667	-417.04	196.22
5	2.5	-415.36	195.31
5	2.5333	-413.78	194.45
5	2.5667	-411.1	192.9
5	2.6	-409.42	192.13
5	2.6333	-407.28	191.96
5	2.6667	-403.79	191.47
5	2.7	-402.01	191.21
5	2.7333	-399.61	190.32
5	2.7667	-397.01	189.47
5	2.8	-394.53	188.8
5	2.8333	-392	188.17
5	2.8667	-389.9	187.72
5	2.9	-387.23	186.84
5	2.9333	-384.36	186.41
5	2.9667	-381.08	185.97
5	3	-378.24	184.7
5	3.0333	-375.23	184.51
5	3.0667	-371.53	184.6
5	3.1	-369.24	183.19
5	3.1333	-366.37	183.08
5	3.1667	-363.84	182.84
5	3.2	-361.18	182.91
5	3.2333	-359.07	182.77
5	3.2667	-356.16	182.04
5	3.3	-353.45	182.54
5	3.3333	-350.6	182.63
5	3.3667	-347.96	182.4
5	3.4	-345.6	180.17
5	3.4333	-343.35	180.24
5	3.4667	-339.68	178.81
5	3.5	-336.5	178.96
5	3.5333	-333.64	177.14
5	3.5667	-330.59	175.84
5	3.6	-327.39	175.03
5	3.6333	-324.74	173.81
5	3.6667	-322.62	173.07
5	3.7	-319.54	171.95
5	3.7333	-317.2	171
5	3.7667	-314.92	169.74
5	3.8	-312.06	169.6
5	3.8333	-310.2	168.27
5	3.8667	-307.41	167.92
5	3.9	-305.44	167.03
5	3.9333	-302.62	166.22
5	3.9667	-300.62	165.72
5	4	-297.87	164.32
5	4.0333	-295.31	164.84
5	4.0667	-292.87	163.68
5	4.1	-290.53	163.01
5	4.1333	-286.58	163.26
5	4.1667	-284.75	161.2
5	4.2	-281.71	160.63
5	4.2333	-278.93	160.59
5	4.2667	-275.31	160.06
5	4.3	-272.98	158.29
5	4.3333	-269.62	158.47
5	4.3667	-267.02	157.67
5	4.4	-263.63	157.92
5	4.4333	-261.24	157.03
5	4.4667	-258.43	156.74
5	4.5	-254.71	157.48
5	4.5333	-252.76	155.99
5	4.5667	-249.34	156.14
5	4.6	-247.13	155.49
5	4.6333	-244.75	152.94
5	4.6667	-242.26	151.69
5	4.7	-239.36	150.43
5	4.7333	-236.65	149.74
5	4.7667	-233.56	147.58
5	4.8	-231.38	145.6
5	4.8333	-227.93	144.7
5	4.8667	-225.46	142.4
5	4.9	-222.48	140.64
5	4.9333	-220.17	138.69
5	4.9667	-217.81	136.55
5	5	-215.67	135.31
5	5.0333	-213.19	133.29
5	5.0667	-211.57	131.05
5	5.1	-209.53	129.41
5	5.1333	-206.33	128.9
5	5.1667	-204.74	126.9
5	5.2	-201.72	126.09
5	5.2333	-199.47	124.96
5	5.2667	-196.99	123.84
5	5.3	-194.97	122.49
5	5.3333	-192.9	122.03
5	5.3667	-190.69	120.46
5	5.4	-188.74	118.14
5	5.4333	-185.97	117.54
5	5.4667	-183.86	115.99
5	5.5	-181.36	114.95
5	5.5333	-179.8	113.02
5	5.5667	-176.74	112.59
5	5.6	-174.76	110.78
5	5.6333	-172.02	110.34
5	5.6667	-169.66	109.32
5	5.7	-168.09	108.26
5	5.7333	-165.16	107.75
5	5.7667	-163.54	106.22
5	5.8	-160.88	105.95
5	5.8333	-159.83	104.36
5	5.8667	-157.62	104.26
5	5.9	-155.25	102.8
5	5.9333	-154.02	101.11
5	5.9667	-151.39	100.87
5	6	-149.74	99.535
5	6.0333	-148.5	98.298
5	6.0667	-147.01	97.703
5	6.1	-145.4	97.17
5	6.1333	-143.96	95.847
5	6.1667	-142.26	94.53
5	6.2	-140.4	94.248
5	6.2333	-139.59	92.88
5	6.2667	-138.07	91.35
5	6.3	-137.05	90.24
5	6.3333	-136	89.493
5	6.3667	-134.76	87.52
5	6.4	-133.86	86.286
5	6.4333	-132.91	84.829
5	6.4667	-131.8	83.513
5	6.5	-130.78	82.309
5	6.5333	-129.72	81.984
5	6.5667	-128.79	79.756
5	6.6	-127.96	79.406
5	6.6333	-126.95	78.074
5	6.6667	-125.81	77.035
5	6.7	-123.53	76.921
5	6.7333	-122.83	75.208
5	6.7667	-121.66	74.775
5	6.8	-120.58	73.898
5	6.8333	-118.92	72.965
5	6.8667	-117.61	72.121
5	6.9	-116.19	71.677
5	6.9333	-114.68	70.514
5	6.9667	-113.06	70.284
5	7	-111.71	69.159
5	7.0333	-110.73	68.542
5	7.0667	-109.22	68.055
5	7.1	-107.7	67.292
5	7.1333	-106.09	67.133
5	7.1667	-104.38	65.757
5	7.2	-102.68	65.338
5	7.2333	-101.03	65.221
5	7.2667	-99.035	64.044
5	7.3	-97.201	63.871
5	7.3333	-95.388	62.906
5	7.3667	-93.168	62.382
5	7.4	-92.025	62.296
5	7.4333	-90.225	61.846
5	7.4667	-88.537	61.058
5	7.5	-87.3	60.721
5	7.5333	-85.612	59.708
5	7.5667	-84.532	59.255
5	7.6	-83.432	58.746
5	7.6333	-82.237	58.133
5	7.6667	-81.027	57.511
5	7.7	-79.379	57.435
5	7.7333	-78.637	56.333
5	7.7667	-77.849	55.77
5	7.8	-77.146	55.295
5	7.8333	-76.387	54.983
5	7.8667	-75.824	54.195
5	7.9	-75.401	54.02
5	7.9333	-74.924	53.97
5	7.9667	-73.799	53.07
5	8	-73.309	52.609
5	8.0333	-73.09	52.107
5	8.0667	-72.284	50.952
5	8.1	-71.974	50.749
5	8.1333	-71.774	50.37
5	8.1667	-70.817	49.206
5	8.2	-70.874	49.02
5	8.2333	-70.486	48.319
5	8.2667	-70.338	47.379
5	8.3	-69.974	46.095
5	8.3333	-69.576	45.229
5	8.3667	-68.961	43.957
5	8.4	-69.074	43.62
5	8.4333	-68.174	42.269
5	8.4667	-67.499	41.144
5	8.5	-67.274	40.469
5	8.5333	-66.677	39.874
5	8.5667	-66.036	38.782
5	8.6	-65.539	38.08
5	8.6333	-64.603	37.248
5	8.6667	-63.561	35.856
5	8.7	-63.223	35.744
5	8.7333	-62.211	34.506
5	8.7667	-61.435	33.765
5	8.8	-60.411	32.931
5	8.8333	-59.758	32.774
5	8.8667	-59.173	31.919
5	8.9	-57.271	31.119
5	8.9333	-56.923	30.569
5	8.9667	-55.798	30.119
5	9	-54.898	29.219
5	9.0333	-53.998	28.768
5	9.0667	-53.098	28.093
5	9.1	-51.748	28.093
5	9.1333	-50.86	27.494
5	9.1667	-49.498	27.418
5	9.2	-47.922	26.968
5	9.2333	-46.508	26.708
5	9.2667	-44.772	25.843
5	9.3	-43.197	26.068
5	9.3333	-42.072	25.843
5	9.3667	-40.497	23.818
5	9.4	-39.653	23.923
5	9.4333	-38.243	22.954
5	9.4667	-36.73	23.184
5	9.5	-35.232	21.523
5	9.5333	-34.206	21.681
5	9.5667	-33.522	21.048
5	9.6	-33.184	19.655
5	9.6333	-31.271	19.993
5	9.6667	-30.747	18.187
5	9.7	-28.744	17.969
5	9.7333	-28.361	16.27
5	9.7667	-27.671	17.068
5	9.8	-26.546	16.618
5	9.8333	-25.421	14.593
5	9.8667	-25.556	14.098
5	9.9	-23.885	12.777
5	9.9333	-22.568	11.977
5	9.9667	-21.596	11.217
5	10	-21.129	10.085
5	10.033	-19.917	9.5876
5	10.067	-19.198	8.9593
5	10.1	-17.771	8.5173
5	10.133	-16.195	7.8422
5	10.167	-14.395	7.6172
5	10.2	-13.106	7.3866
5	10.233	-11.47	6.9421
5	10.267	-9.8951	6.7171
5	10.3	-8.1289	5.6982
5	10.333	-6.2949	6.0421
5	10.367	-4.0447	6.2671
5	10.4	-2.2446	5.8171
5	10.433	-0.44448	5.8171
5	10.467	1.8057	6.0421
5	10.5	3.1557	6.7171
5	10.533	5.8559	6.7171
5	10.567	8.5561	7.1672
5	10.6	11.031	7.8422
5	10.633	13.52	8.1815
5	10.667	16.657	9.1923
5	10.7	18.907	9.1923
5	10.733	20.887	9.3273
5	10.767	24.082	9.1923
5	10.8	27.457	9.1923
5	10.833	31.519	8.5127
5	10.867	35.587	7.8585
5	10.9	39.372	7.2919
5	10.933	42.588	6.7457
6	2.4	-426.38	87.695
6	2.4333	-423.84	87.551
6	2.4667	-421.37	87.405
6	2.5	-418.94	87.287
6	2.5333	-416.31	87.081
6	2.5667	-413.42	86.866
6	2.6	-410.64	86.597
6	2.6333	-407.39	86.704
6	2.6667	-403.31	84.952
6	2.7	-399.46	84.528
6	2.7333	-395.35	83.952
6	2.7667	-391.74	84.122
6	2.8	-387.45	83.674
6	2.8333	-383.63	83.725
6	2.8667	-380.04	84.347
6	2.9	-377.01	84.126
6	2.9333	-373.43	84.759
6	2.9667	-370.27	84.379
6	3	-367.33	83.953
6	3.0333	-363.89	84.285
6	3.0667	-360.47	83.222
6	3.1	-356.87	82.322
6	3.1333	-353.27	81.197
6	3.1667	-349.2	81.159
6	3.2	-344.93	80.34
6	3.2333	-340.89	78.947
6	3.2667	-336.48	77.086
6	3.3	-332.6	75.145
6	3.3333	-328.63	73.757
6	3.3667	-324.69	71.296
6	3.4	-321	70.415
6	3.4333	-317.21	68.814
6	3.4667	-313.52	67.782
6	3.5	-309.52	66.71
6	3.5333	-306.04	65.642
6	3.5667	-301.96	62.971
6	3.6	-298.3	62.718
6	3.6333	-294.09	60.721
6	3.6667	-289.68	60.206
6	3.7	-285.41	58.829
6	3.7333	-280.75	57.531
6	3.7667	-276.22	55.867
6	3.8	-271.71	54.912
6	3.8333	-267.32	53.65
6	3.8667	-263.03	52.186
6	3.9	-258.49	51.301
6	3.9333	-254.53	49.803
6	3.9667	-250.25	48.48
6	4	-247.06	45.42
6	4.0333	-243.01	43.62
6	4.0667	-238.96	43.169
6	4.1	-234.82	41.324
6	4.1333	-231.15	39.567
6	4.1667	-227.05	37.84
6	4.2	-222.92	36.011
6	4.2333	-218.89	34.072
6	4.2667	-214.66	32.144
6	4.3	-210.82	30.371
6	4.3333	-207.3	28.248
6	4.3667	-203.37	26.736
6	4.4	-199.54	25.476
6	4.4333	-195.24	24.24
6	4.4667	-191.91	22.738
6	4.5	-188.09	21.95
6	4.5333	-184.45	20.796
6	4.5667	-180.57	19.655
6	4.6	-177.03	18.757
6	4.6333	-173.03	17.743
6	4.6667	-169.7	16.753
6	4.7	-166.06	15.928
6	4.7333	-163.81	15.268
6	4.7667	-160.13	14.908
6	4.8	-157.26	14.056
6	4.8333	-154.8	12.793
6	4.8667	-151.09	11.105
6	4.9	-149.18	10.542
6	4.9333	-146.34	9.3233
6	4.9667	-143.06	7.7072
6	5	-140.85	6.2671
6	5.0333	-138.17	4.791
6	5.0667	-135.68	3.5669
6	5.1	-134.11	3.2311
6	5.1333	-131.74	1.2043
6	5.1667	-129.51	0.37169
6	5.2	-128.25	-1.1584
6	5.2333	-125.96	-1.7489
6	5.2667	-124.43	-2.5084
6	5.3	-122.4	-3.4085
6	5.3333	-120.6	-3.8585
6	5.3667	-118.58	-4.5336
6	5.4	-116.65	-4.7628
6	5.4333	-114.86	-5.5462
6	5.4667	-112.73	-5.6586
6	5.5	-111.38	-5.8837
6	5.5333	-109.79	-5.7619
6	5.5667	-108	-5.6586
6	5.6	-106.43	-5.4336
6	5.6333	-104.7	-4.7814
6	5.6667	-103.5	-4.9836
6	5.7	-101.7	-4.9836
6	5.7333	-100.3	-4.8062
6	5.7667	-98.416	-4.7136
6	5.8	-97.088	-4.8711
6	5.8333	-95.236	-5.3403
6	5.8667	-94.05	-5.6587
6	5.9	-92.025	-5.6586
6	5.9333	-90	-6.1087
6	5.9667	-88.425	-7.0087
6	6	-86.85	-7.6838
6	6.0333	-85.275	-8.3588
6	6.0667	-83.925	-8.8088
6	6.1	-82.575	-9.7089
6	6.1333	-81	-11.059
6	6.1667	-79.465	-12.259
6	6.2	-78.119	-13.219
6	6.2333	-76.142	-13.97
6	6.2667	-75.149	-14.884
6	6.3	-73.799	-15.559
6	6.3333	-72.718	-15.848
6	6.3667	-71.293	-16.502
6	6.4	-68.849	-16.909
6	6.4333	-69.155	-17.136
6	6.4667	-67.098	-16.788
6	6.5	-65.924	-16.909
6	6.5333	-64.573	-16.684
6	6.5667	-63.449	-16.459
6	6.6	-62.773	-16.009
6	6.6333	-61.648	-15.334
6	6.6667	-59.848	-14.884
6	6.7	-58.498	-14.659
6	6.7333	-58.048	-13.534
6	6.7667	-56.619	-13.285
6	6.8	-55.235	-13.647
6	6.8333	-53.972	-12.471
6	6.8667	-52.085	-13.197
6	6.9	-50.398	-12.859
6	6.9333	-48.71	-12.747
6	6.9667	-47.022	-12.634
6	7	-45.669	-11.192
6	7.0333	-44.322	-11.734
6	7.0667	-42.234	-11.944
6	7.1	-39.259	-13.647
6	7.1333	-38.022	-12.859
6	7.1667	-35.359	-14.092
6	7.2	-33.972	-13.309
6	7.2333	-31.451	-13.669
6	7.2667	-29.696	-13.309
6	7.3	-26.877	-13.99
6	7.3333	-24.312	-13.966
6	7.3667	-22.318	-12.165
6	7.4	-20.246	-11.959
6	7.4333	-16.659	-11.906
6	7.4667	-14.845	-10.384
6	7.5	-11.695	-10.384
6	7.5333	-8.995	-9.4839
6	7.5667	-6.4568	-8.0158
6	7.6	-3.8197	-7.0087
6	7.6333	-0.66949	-6.1087
6	7.6667	2.536	-6.0423
6	7.7	5.6309	-4.3086
6	7.7333	9.0961	-4.4886
6	7.7667	12.229	-2.7213
6	7.8	16.289	-3.0243
6	7.8333	19.306	-2.1696
6	7.8667	23.367	-2.7407
6	7.9	26.557	-1.8334
6	7.9333	27.712	-1.7902
6	7.9667	29.856	-1.8918
6	8	32.986	-1.9621
6	8.0333	35.99	-1.8201
6	8.0667	39.038	-1.7048
6	8.1	42.638	-1.406
7	2.7667	-427.76	264.03
7	2.8	-424.58	264.07
7	2.8333	-421.66	264.02
7	2.8667	-419.11	263.76
7	2.9	-416.74	263.5
7	2.9333	-414.46	263.12
7	2.9667	-412.23	262.64
7	3	-409.87	261.92
7	3.0333	-408.76	259.88
7	3.0667	-405.87	256.92
7	3.1	-402.94	255.36
7	3.1333	-399.41	253.04
7	3.1667	-395.34	252.43
7	3.2	-392.64	249.06
7	3.2333	-389.18	248.28
7	3.2667	-387.05	245.24
7	3.3	-383.65	243.01
7	3.3333	-379.73	240.79
7	3.3667	-377.48	240.24
7	3.4	-373.52	238.03
7	3.4333	-369.61	237.59
7	3.4667	-366.77	235.11
7	3.5	-363.84	234.43
7	3.5333	-360.9	234.13
7	3.5667	-357.99	234.21
7	3.6	-355.07	233.76
7	3.6333	-350.45	234.77
7	3.6667	-347.62	234.1
7	3.7	-344.06	234.16
7	3.7333	-340.67	232.63
7	3.7667	-336.62	233.76
7	3.8	-332.79	232.63
7	3.8333	-329.3	232.52
7	3.8667	-325.81	232.18
7	3.9	-321.99	232.18
7	3.9333	-318.28	231.84
7	3.9667	-315.35	231.62
7	4	-311.17	231.26
7	4.0333	-308.26	230.16
7	4.0667	-305.56	229.26
7	4.1	-302.35	228.6
7	4.1333	-300.12	227.04
7	4.1667	-297.69	225.66
7	4.2	-294.76	224.08
7	4.2333	-292.51	222.51
7	4.2667	-289.25	220.82
7	4.3	-286.08	219.09
7	4.3333	-283.63	216.99
7	4.3667	-280.48	215.19
7	4.4	-277.49	213.24
7	4.4333	-274.57	211.23
7	4.4667	-271.95	209.05
7	4.5	-269.45	207.32
7	4.5333	-266.77	205.38
7	4.5667	-264.16	203.6
7	4.6	-261.69	202.48
7	4.6333	-258.7	201.5
7	4.6667	-256.17	200.79
7	4.7	-253.31	199.81
7	4.7333	-250.99	199.33
7	4.7667	-248.12	198.65
7	4.8	-245.71	197.75
7	4.8333	-243.12	196.97
7	4.8667	-240.2	195.84
7	4.9	-236.8	195.4
7	4.9333	-233.94	194.27
7	4.9667	-231.11	193.46
7	5	-227.62	192.62
7	5.0333	-225.46	191.23
7	5.0667	-221.39	191.24
7	5.1	-218.21	190.46
7	5.1333	-215.77	189.45
7	5.1667	-213.34	188.76
7	5.2	-209.8	188.48
7	5.2333	-207.1	186.91
7	5.2667	-204.8	185.69
7	5.3	-202.82	184.66
7	5.3333	-201.02	183.53
7	5.3667	-199.09	181.91
7	5.4	-197.29	180.56
7	5.4333	-195.23	178.82
7	5.4667	-194.14	177.14
7	5.5	-191.81	175.62
7	5.5333	-189.81	173.42
7	5.5667	-188.45	171.52
7	5.6	-187.12	169.45
7	5.6333	-184.96	167.45
7	5.6667	-183.57	165.28
7	5.7	-182.26	162.88
7	5.7333	-180.61	161.06
7	5.7667	-179.41	158.38
7	5.8	-178.03	156.44
7	5.8333	-176.5	154.72
7	5.8667	-175.19	153.02
7	5.9	-173.36	151.99
7	5.9333	-171.79	150.84
7	5.9667	-169.64	149.89
7	6	-168.05	149.12
7	6.0333	-166.12	148.45
7	6.0667	-164.26	147.42
7	6.1	-162.24	146.5
7	6.1333	-160.38	145.91
7	6.1667	-158.36	145.06
7	6.2	-156.71	144.12
7	6.2333	-154.89	143.26
7	6.2667	-152.29	142.57
7	6.3	-150.21	142.03
7	6.3333	-148.14	141.07
7	6.3667	-145.55	140.58
7	6.4	-143.1	139.93
7	6.4333	-140.63	139.93
7	6.4667	-139.16	139.77
7	6.5	-136.61	138.7
7	6.5333	-134.78	137.68
7	6.5667	-133.2	137.22
7	6.6	-131.85	136.55
7	6.6333	-130.7	136.06
7	6.6667	-129.38	134.97
7	6.7	-128.48	134.75
7	6.7333	-127.54	133.81
7	6.7667	-126.9	132.95
7	6.8	-126.17	131.95
7	6.8333	-125.34	130.88
7	6.8667	-124.65	130.03
7	6.9	-124.2	129.13
7	6.9333	-123.3	128.22
7	6.9667	-122.85	127.33
7	7	-122.18	126.42
7	7.0333	-121.73	125.53
7	7.0667	-121.28	124.63
7	7.1	-120.83	123.72
7	7.1333	-120.6	122.6
7	7.1667	-120.15	121.7
7	7.2	-120.15	120.8
7	7.2333	-120.15	119.67
7	7.2667	-120.15	118.55
7	7.3	-120.15	117.2
7	7.3333	-120.65	116.42
7	7.3667	-120.79	115.37
7	7.4	-120.83	114.05
7	7.4333	-121.43	113.39
7	7.4667	-121.28	112.25
7	7.5	-121.95	111.35
7	7.5333	-122.13	110.58
7	7.5667	-122.63	109.55
7	7.6	-123.08	108.65
7	7.6333	-123.22	108.05
7	7.6667	-123.53	107.07
7	7.7	-123.53	106.4
7	7.7333	-123.53	105.5
7	7.7667	-123.41	105.2
7	7.8	-123.39	105.12
7	7.8333	-123.08	104.15
7	7.8667	-122.4	103.92
7	7.9	-121.95	103.47
7	7.9333	-121.5	103.02
7	7.9667	-120.76	102.7
7	8	-119.48	101.9
7	8.0333	-119.48	101.45
7	8.0667	-117.9	101.22
7	8.1	-117.45	101.22
7	8.1333	-116.33	101
7	8.1667	-115.16	100.64
7	8.2	-114.2	100.57
7	8.2333	-112.73	100.1
7	8.2667	-112.05	99.873
7	8.3	-110.7	100.1
7	8.3333	-110.31	100.18
7	8.3667	-108.9	99.873
7	8.4	-108.86	100.01
7	8.4333	-107.44	99.585
7	8.4667	-106.79	99.597
7	8.5	-105.53	99.198
7	8.5333	-105.07	99.391
7	8.5667	-104.63	99.423
7	8.6	-103.78	99.132
7	8.6333	-103.75	99.304
7	8.6667	-103.34	99.238
7	8.7	-102.83	98.973
7	8.7333	-103.37	99.153
7	8.7667	-102.92	98.568
7	8.8	-103.28	98.523
7	8.8333	-102.56	97.876
7	8.8667	-103.01	97.488
7	8.9	-102.83	97.173
7	8.9333	-102.83	95.823
7	8.9667	-103.06	95.439
7	9	-104.18	94.923
7	9.0333	-103.55	93.919
7	9.0667	-103.73	92.673
7	9.1	-104.74	92.027
7	9.1333	-105.35	90.859
7	9.1667	-105.89	89.284
7	9.2	-106.67	87.855
7	9.2333	-107.37	86.687
7	9.2667	-108.59	85.742
7	9.3	-108.77	83.751
7	9.3333	-109.13	82.997
7	9.3667	-109.35	81.647
7	9.4	-109.8	80.522
7	9.4333	-109.58	79.847
7	9.4667	-109.11	78.935
7	9.5	-108.74	78.069
7	9.5333	-108.28	77.276
7	9.5667	-108.14	77.192
7	9.6	-106.65	76.022
7	9.6333	-106.65	75.571
7	9.6667	-105.87	75.502
7	9.7	-105.19	74.559
7	9.7333	-103.95	74.221
7	9.7667	-103.17	74.32
7	9.8	-102.33	73.906
7	9.8333	-101.03	73.546
7	9.8667	-100.07	73.737
7	9.9	-99.001	73.546
7	9.9333	-97.556	73.811
7	9.9667	-96.3	73.996
7	10	-94.725	73.771
7	10.033	-93.375	73.771
7	10.067	-92.176	73.855
7	10.1	-91.575	73.996
7	10.133	-90.675	73.771
7	10.167	-89.962	73.667
7	10.2	-89.1	73.771
7	10.233	-88.65	73.546
7	10.267	-87.975	73.096
7	10.3	-87.75	72.646
7	10.333	-87.3	72.421
7	10.367	-86.85	71.971
7	10.4	-86.625	71.971
7	10.433	-86.4	71.746
7	10.467	-86.4	71.521
7	10.5	-86.4	70.846
7	10.533	-86.175	70.621
7	10.567	-86.175	70.171
7	10.6	-86.4	69.496
7	10.633	-86.175	68.821
7	10.667	-86.625	68.146
7	10.7	-86.175	67.696
7	10.733	-86.4	67.021
7	10.767	-86.625	66.121
7	10.8	-86.4	64.996
7	10.833	-86.625	64.546
7	10.867	-86.625	63.421
7	10.9	-86.85	62.521
7	10.933	-87.3	61.396
7	10.967	-87.525	60.27
7	11	-87.975	59.145
7	11.033	-88.65	57.795
7	11.067	-89.1	56.67
7	11.1	-89.395	55.641
7	11.133	-89.55	54.42
7	11.167	-90.45	53.295
7	11.2	-90.675	52.395
7	11.233	-90.675	51.27
7	11.267	-90.675	50.37
7	11.3	-90.63	49.498
7	11.333	-90.675	48.57
7	11.367	-90.675	47.895
7	11.4	-90.45	47.445
7	11.433	-89.715	46.917
7	11.467	-89.266	46.313
7	11.5	-88.875	45.645
7	11.533	-88.114	45.201
7	11.567	-87.525	45.194
7	11.6	-86.737	44.857
7	11.633	-85.855	45.169
7	11.667	-84.832	45.102
7	11.7	-83.745	45.06
7	11.733	-82.495	45.327
7	11.767	-81.45	45.42
7	11.8	-80.081	46.013
7	11.833	-78.929	46.005
7	11.867	-77.244	46.199
7	11.9	-75.95	46.338
7	11.933	-74.744	46.905
7	11.967	-73.685	47.374
7	12	-71.774	47.895
7	12.033	-71.774	47.895
7	12.067	-70.199	48.12
7	12.1	-69.524	48.345
7	12.133	-68.849	48.57
7	12.167	-68.174	48.345
7	12.2	-67.949	48.345
7	12.233	-67.499	48.345
7	12.267	-66.824	47.895
7	12.3	-66.599	47.67
7	12.333	-66.824	46.77
7	12.367	-66.486	46.432
7	12.4	-66.149	45.87
7	12.433	-65.474	45.42
7	12.467	-65.474	44.52
7	12.5	-65.069	43.934
7	12.533	-64.799	42.944
7	12.567	-64.349	42.494
7	12.6	-64.888	41.099
7	12.633	-64.686	39.682
7	12.667	-64.799	38.444
7	12.7	-64.686	36.981
7	12.733	-64.911	35.406
7	12.767	-64.709	33.899
7	12.8	-64.911	32.481
7	12.833	-64.686	31.131
7	12.867	-64.686	29.781
7	12.9	-64.384	28.406
7	12.933	-64.011	27.756
7	12.967	-63.567	26.508
7	13	-62.998	26.068
7	13.033	-61.986	25.281
7	13.067	-61.423	24.943
7	13.1	-60.707	24.389
7	13.133	-59.92	23.785
7	13.167	-58.957	23.656
7	13.2	-57.913	23.188
7	13.233	-56.802	23.166
7	13.267	-55.753	23.008
7	13.3	-54.448	23.143
7	13.333	-53.21	23.481
7	13.367	-51.739	23.651
7	13.4	-50.51	24.156
7	13.433	-49.047	24.493
7	13.467	-47.36	24.831
7	13.5	-45.897	24.718
7	13.533	-45.097	25.762
7	13.567	-43.535	25.956
7	13.6	-42.366	25.965
7	13.633	-40.947	26.293
7	13.667	-40.047	26.293
7	13.7	-39.147	26.068
7	13.733	-38.472	25.393
7	13.767	-37.505	25.224
7	13.8	-35.772	24.718
7	13.833	-35.434	24.156
7	13.867	-34.422	23.818
7	13.9	-33.297	23.143
7	13.933	-32.397	22.468
7	13.967	-31.496	21.568
7	14	-30.934	21.231
7	14.033	-29.471	19.318
7	14.067	-28.121	18.643
7	14.1	-27.479	17.565
7	14.133	-26.321	16.168
7	14.167	-25.421	15.268
7	14.2	-24.071	13.468
7	14.233	-22.946	12.793
7	14.267	-22.136	12.162
7	14.3	-20.471	11.442
7	14.333	-19.571	10.767
7	14.367	-18.806	10.497
7	14.4	-17.546	10.092
7	14.433	-16.421	10.092
7	14.467	-14.845	10.092
7	14.5	-14.17	10.092
7	14.533	-13.495	10.317
7	14.567	-11.695	10.317
7	14.6	-11.003	11.474
7	14.633	-9.6701	11.217
7	14.667	-8.77	11.893
7	14.7	-7.4199	13.018
7	14.733	-5.8914	14.484
7	14.767	-4.9447	15.268
7	14.8	-3.8196	15.943
7	14.833	-2.3138	16.964
7	14.867	-1.146	17.624
7	14.9	-0.21947	17.968
7	14.933	1.0182	18.53
7	14.967	2.2557	18.868
7	15	3.6508	19.228
7	15.033	4.9913	18.946
7	15.067	6.261	18.733
7	15.1	7.7252	18.089
7	15.133	9.2582	17.707
7	15.167	11.256	17.068
7	15.2	12.529	16.31
7	15.233	13.956	15.268
7	15.267	15.531	14.368
7	15.3	17.332	13.242
7	15.333	19.312	12.252
7	15.367	20.801	10.771
7	15.4	22.678	8.9905
7	15.433	24.538	7.9008
7	15.467	26.56	7.3019
7	15.5	28.65	6.6967
7	15.533	30.663	6.2478
7	15.567	32.529	5.886
7	15.6	34.288	5.292
7	15.633	35.962	4.7585
7	15.667	37.784	4.5797
7	15.7	39.565	4.4248
7	15.733	41.281	4.0948
8	2.8667	-427.02	52.005
8	2.9	-423.91	51.922
8	2.9333	-420.83	51.8
8	2.9667	-417.74	51.55
8	3	-414.63	51.179
8	3.0333	-411.29	50.768
8	3.0667	-408.27	50.203
8	3.1	-403.61	48.895
8	3.1333	-401.42	48.795
8	3.1667	-396.13	48.007
8	3.2	-394.77	46.844
8	3.2333	-392.34	46.827
8	3.2667	-389.27	46.995
8	3.3	-387.24	46.095
8	3.3333	-383.24	45.059
8	3.3667	-381.84	46.095
8	3.4	-378.92	45.645
8	3.4333	-374.96	44.7
8	3.4667	-373.29	44.969
8	3.5	-369.79	43.995
8	3.5333	-366.54	43.844
8	3.5667	-362.41	44.128
8	3.6	-359.63	42.534
8	3.6333	-355.18	42.832
8	3.6667	-353.27	41.819
8	3.7	-348.61	41.413
8	3.7333	-344.99	41.459
8	3.7667	-342.25	40.797
8	3.8	-339.04	40.435
8	3.8333	-336.17	40.469
8	3.8667	-332.02	40.649
8	3.9	-329.94	40.386
8	3.9333	-326.26	39.092
8	3.9667	-324.01	38.219
8	4	-320.87	37.319
8	4.0333	-317.49	36.419
8	4.0667	-314.34	35.069
8	4.1	-311.3	34.956
8	4.1333	-308.59	32.361
8	4.1667	-305.38	30.785
8	4.2	-302.19	29.444
8	4.2333	-299.26	28.319
8	4.2667	-295.1	27.756
8	4.3	-292.79	24.871
8	4.3333	-288.57	24.381
8	4.3667	-285.36	21.658
8	4.4	-282.21	19.958
8	4.4333	-279.73	18.058
8	4.4667	-276.27	15.853
8	4.5	-274.96	14.143
8	4.5333	-271.25	13.13
8	4.5667	-268.77	11.78
8	4.6	-266.07	10.655
8	4.6333	-263.74	9.1806
8	4.6667	-261.44	8.8375
8	4.7	-257.72	7.8595
8	4.7333	-254.74	6.9223
8	4.7667	-251.67	6.8296
8	4.8	-248.63	6.0421
8	4.8333	-245.59	5.2993
8	4.8667	-242.22	4.8045
8	4.9	-238.96	4.242
8	4.9333	-235.81	3.5669
8	4.9667	-232.21	3.3419
8	5	-228.83	3.1169
8	5.0333	-225.46	3.1169
8	5.0667	-222.42	2.7794
8	5.1	-220.51	2.4419
8	5.1333	-216.53	1.8707
8	5.1667	-213.65	1.4293
8	5.2	-210.94	0.52922
8	5.2333	-208.09	0.056721
8	5.2667	-205.97	-1.3384
8	5.3	-203.14	-2.1484
8	5.3333	-200.38	-2.6642
8	5.3667	-197.77	-3.5227
8	5.4	-196.66	-4.0835
8	5.4333	-193.57	-5.6278
8	5.4667	-190.47	-5.7712
8	5.5	-188.14	-6.9983
8	5.5333	-185.88	-8.129
8	5.5667	-183.53	-9.1063
8	5.6	-182.71	-10.159
8	5.6333	-178.91	-11.682
8	5.6667	-176.74	-13.283
8	5.7	-174.6	-14.659
8	5.7333	-172.13	-15.784
8	5.7667	-170.33	-17.359
8	5.8	-167.97	-18.147
8	5.8333	-166.39	-19.497
8	5.8667	-164.1	-20.07
8	5.9	-163.13	-20.51
8	5.9333	-161.06	-21.221
8	5.9667	-158.63	-22.085
8	6	-156.35	-21.908
8	6.0333	-155.25	-22.31
8	6.0667	-152.26	-22.409
8	6.1	-150.75	-23.21
8	6.1333	-149.4	-22.76
8	6.1667	-147.56	-22.67
8	6.2	-145.64	-22.409
8	6.2333	-143.42	-21.939
8	6.2667	-142.43	-21.41
8	6.3	-139.92	-21.133
8	6.3333	-139.05	-20.285
8	6.3667	-136.38	-20.339
8	6.4	-134.78	-19.384
8	6.4333	-132.87	-19.272
8	6.4667	-131.44	-18.551
8	6.5	-130.16	-18.597
8	6.5333	-127.92	-18.372
8	6.5667	-126.23	-18.259
8	6.6	-125.19	-18.325
8	6.6333	-122.97	-18.372
8	6.6667	-121.5	-18.259
8	6.7	-119.81	-18.147
8	6.7333	-118.13	-18.709
8	6.7667	-116.55	-19.16
8	6.8	-114.53	-19.61
8	6.8333	-113.18	-20.06
8	6.8667	-111.38	-20.285
8	6.9	-109.58	-21.41
8	6.9333	-108	-22.535
8	6.9667	-106.43	-23.21
8	7	-105.08	-24.56
8	7.0333	-103.73	-25.685
8	7.0667	-102.38	-26.585
8	7.1	-101.03	-27.71
8	7.1333	-99.676	-27.935
8	7.1667	-98.101	-28.61
8	7.2	-96.976	-29.06
8	7.2333	-95.626	-29.285
8	7.2667	-94.5	-29.285
8	7.3	-93.105	-29.15
8	7.3333	-91.8	-29.06
8	7.3667	-90.113	-28.273
8	7.4	-88.537	-27.598
8	7.4333	-87.082	-26.668
8	7.4667	-86.066	-26.168
8	7.5	-85.05	-24.785
8	7.5333	-83.925	-23.66
8	7.5667	-82.687	-22.197
8	7.6	-81.45	-20.96
8	7.6333	-80.662	-19.947
8	7.6667	-79.537	-19.047
8	7.7	-78.637	-18.147
8	7.7333	-77.737	-17.472
8	7.7667	-77.084	-16.729
8	7.8	-76.094	-16.324
8	7.8333	-75.037	-15.897
8	7.8667	-74.429	-15.469
8	7.9	-73.574	-15.109
8	7.9333	-72.561	-14.997
8	7.9667	-71.436	-14.772
8	8	-70.649	-14.659
8	8.0333	-69.524	-14.209
8	8.0667	-68.286	-14.322
8	8.1	-67.429	-14.137
8	8.1333	-65.811	-14.547
8	8.1667	-64.614	-14.648
8	8.2	-63.673	-14.884
8	8.2333	-62.098	-15.334
8	8.2667	-60.636	-15.897
8	8.3	-59.398	-16.684
8	8.3333	-57.261	-17.247
8	8.3667	-55.91	-18.147
8	8.4	-54.448	-18.709
8	8.4333	-52.873	-19.16
8	8.4667	-51.523	-19.61
8	8.5	-49.835	-19.722
8	8.5333	-48.373	-20.06
8	8.5667	-46.864	-20.236
8	8.6	-45.473	-19.964
8	8.6333	-43.012	-19.867
8	8.6667	-42.169	-19.394
8	8.7	-40.722	-18.709
8	8.7333	-38.809	-17.922
8	8.7667	-37.572	-17.134
8	8.8	-35.997	-16.009
8	8.8333	-34.849	-14.592
8	8.8667	-33.611	-13.039
8	8.9	-31.6	-12.253
8	8.9333	-30.371	-10.609
8	8.9667	-29.246	-9.9339
8	9	-27.325	-8.7541
8	9.0333	-26.096	-7.9088
8	9.0667	-24.253	-7.2641
8	9.1	-22.496	-6.5587
8	9.1333	-20.921	-6.1087
8	9.1667	-19.121	-5.6586
8	9.2	-16.93	-5.4078
8	9.2333	-15.032	-5.3129
8	9.2667	-13.266	-5.408
8	9.3	-11.332	-5.4509
8	9.3333	-8.626	-6.0007
8	9.3667	-6.5405	-6.3896
8	9.4	-4.5466	-7.0433
8	9.4333	-2.0659	-7.5316
8	9.4667	0.23056	-7.6838
8	9.5	2.4807	-8.1338
8	9.5333	4.6532	-8.3898
8	9.5667	6.756	-8.1338
8	9.6	9.2311	-8.1338
8	9.6333	11.706	-8.1338
8	9.6667	13.956	-8.1338
8	9.7	16.207	-7.6838
8	9.7333	18.682	-7.6838
8	9.7667	21.157	-7.4588
8	9.8	23.857	-7.2337
8	9.8333	26.454	-6.7851
8	9.8667	29.033	-6.2655
8	9.9	31.769	-5.6418
8	9.9333	34.689	-4.9598
8	9.9667	37.716	-4.1866
8	10	41.065	-3.4673
9	3.0333	-427.76	142.26
9	3.0667	-424.7	141.19
9	3.1	-421.69	140.09
9	3.1333	-418.81	138.91
9	3.1667	-415.99	137.75
9	3.2	-413.31	136.57
9	3.2333	-410.75	135.49
9	3.2667	-408.71	133.48
9	3.3	-406.03	133.51
9	3.3333	-403.61	131.92
9	3.3667	-401.23	131.26
9	3.4	-398.58	130.97
9	3.4333	-396.01	129.4
9	3.4667	-393.57	129.08
9	3.5	-390.28	128.74
9	3.5333	-387.38	127.14
9	3.5667	-384.09	126.65
9	3.6	-380.94	126.2
9	3.6333	-377.84	124.98
9	3.6667	-374.53	123.61
9	3.7	-370.28	123
9	3.7333	-367.61	122.23
9	3.7667	-364.43	121.27
9	3.8	-361.06	121.03
9	3.8333	-358.23	120.07
9	3.8667	-355.13	120.25
9	3.9	-352.16	119.38
9	3.9333	-349.44	119.25
9	3.9667	-346.16	118.14
9	4	-343.22	117.09
9	4.0333	-340.54	116.93
9	4.0667	-337.34	115.08
9	4.1	-334.67	113.91
9	4.1333	-331.69	111.9
9	4.1667	-327.96	110.72
9	4.2	-325.19	109.32
9	4.2333	-321.5	107.21
9	4.2667	-318.32	105.73
9	4.3	-315.01	103.92
9	4.3333	-312.04	101.81
9	4.3667	-309.16	100.42
9	4.4	-306.46	98.584
9	4.4333	-303.58	96.813
9	4.4667	-300.64	95.634
9	4.5	-298	94.428
9	4.5333	-295.03	93.258
9	4.5667	-292.57	92.216
9	4.6	-290.05	90.94
9	4.6333	-286.89	90.197
9	4.6667	-284.37	89.162
9	4.7	-281.16	88.192
9	4.7333	-278.31	86.846
9	4.7667	-275.05	85.967
9	4.8	-271.68	84.842
9	4.8333	-268.89	83.897
9	4.8667	-265.61	82.859
9	4.9	-262.27	82.052
9	4.9333	-259.21	81.422
9	4.9667	-256.11	80.843
9	5	-253.27	80.252
9	5.0333	-250.41	79.371
9	5.0667	-247.69	78.599
9	5.1	-245.03	77.597
9	5.1333	-242.32	76.812
9	5.1667	-239.77	75.526
9	5.2	-237.33	74.666
9	5.2333	-234.95	73.636
9	5.2667	-232.52	72.016
9	5.3	-230.22	70.637
9	5.3333	-227.66	69.361
9	5.3667	-225.41	67.661
9	5.4	-223.28	65.936
9	5.4333	-220.91	64.248
9	5.4667	-218.75	62.386
9	5.5	-216.74	60.53
9	5.5333	-214.97	58.453
9	5.5667	-212.9	56.31
9	5.6	-211.08	54.734
9	5.6333	-209.21	52.935
9	5.6667	-207.63	50.618
9	5.7	-205.93	49.155
9	5.7333	-203.86	47.445
9	5.7667	-201.99	46.055
9	5.8	-200.48	44.294
9	5.8333	-198.91	42.719
9	5.8667	-196.99	41.482
9	5.9	-195.17	40.289
9	5.9333	-193.47	39.262
9	5.9667	-191.89	38.084
9	6	-190.22	37.364
9	6.0333	-188.42	36.464
9	6.0667	-186.89	35.924
9	6.1	-184.92	35.728
9	6.1333	-183.61	35.744
9	6.1667	-181.92	35.836
9	6.2	-180.01	35.744
9	6.2333	-178.62	35.759
9	6.2667	-176.9	36.104
9	6.3	-175.48	36.346
9	6.3333	-173.91	36.062
9	6.3667	-172.76	36.509
9	6.4	-171.41	36.303
9	6.4333	-170.19	36.014
9	6.4667	-168.72	36.021
9	6.5	-167.41	35.744
9	6.5333	-165.88	35.429
9	6.5667	-164.84	35.114
9	6.6	-163.81	34.844
9	6.6333	-162.5	34.529
9	6.6667	-161.43	34.309
9	6.7	-160.38	33.809
9	6.7333	-159.54	33.441
9	6.7667	-158.36	32.909
9	6.8	-157.03	32.046
9	6.8333	-156.2	31.829
9	6.8667	-155.57	31.289
9	6.9	-154.35	30.344
9	6.9333	-153.71	29.733
9	6.9667	-152.53	28.802
9	7	-151.52	27.913
9	7.0333	-151.31	27.372
9	7.0667	-150.53	26.518
9	7.1	-149.4	25.393
9	7.1333	-149.2	24.526
9	7.1667	-148.05	23.368
9	7.2	-147.29	22.648
9	7.2333	-146.78	21.544
9	7.2667	-145.53	20.308
9	7.3	-144.48	19.025
9	7.3333	-143.64	18.079
9	7.3667	-142.65	16.618
9	7.4	-142.35	15.625
9	7.4333	-141.21	14.323
9	7.4667	-140.31	13.422
9	7.5	-139.14	12.713
9	7.5333	-137.86	12.044
9	7.5667	-137.24	11.289
9	7.6	-136.23	10.638
9	7.6333	-135.03	10.211
9	7.6667	-134.73	9.9573
9	7.7	-133.18	9.5126
9	7.7333	-132.57	9.1022
9	7.7667	-131.18	9.1923
9	7.8	-130.05	9.1923
9	7.8333	-129.08	9.0293
9	7.8667	-127.98	9.1023
9	7.9	-126.03	9.338
9	7.9333	-125.51	9.7323
9	7.9667	-123.98	10.542
9	8	-122.63	10.992
9	8.0333	-122.09	11.487
9	8.0667	-120.87	12.027
9	8.1	-120.05	12.653
9	8.1333	-118.98	13.107
9	8.1667	-117.62	13.378
9	8.2	-116.64	13.738
9	8.2333	-115.52	14.188
9	8.2667	-113.85	14.593
9	8.3	-113.53	14.744
9	8.3333	-112.46	15.133
9	8.3667	-111.49	15.155
9	8.4	-110.71	15.43
9	8.4333	-109.81	15.42
9	8.4667	-109.05	15.578
9	8.5	-108.27	15.403
9	8.5333	-107.55	15.493
9	8.5667	-106.65	15.268
9	8.6	-106.02	14.953
9	8.6333	-104.47	14.45
9	8.6667	-104.34	14.283
9	8.7	-103.1	14.198
9	8.7333	-102.45	13.585
9	8.7667	-102.18	12.87
9	8.8	-101.11	12.419
9	8.8333	-99.901	11.667
9	8.8667	-99.676	10.767
9	8.9	-99.631	9.9573
9	8.9333	-98.843	8.9898
9	8.9667	-97.722	7.7312
9	9	-96.7	7.1204
9	9.0333	-96.703	5.7882
9	9.0667	-94.95	4.692
9	9.1	-94.05	4.242
9	9.1333	-94.545	3.2519
9	9.1667	-93.87	2.3519
9	9.2	-92.925	1.3168
9	9.2333	-92.475	0.64172
9	9.2667	-91.44	-0.21331
9	9.3	-90.471	-0.76719
9	9.3333	-90.304	-1.7363
9	9.3667	-89.379	-2.6824
9	9.4	-89.074	-3.0776
9	9.4333	-87.862	-3.296
9	9.4667	-86.85	-3.4085
9	9.5	-85.95	-3.8585
9	9.5333	-85.995	-4.3986
9	9.5667	-85.139	-4.7545
9	9.6	-84.101	-4.9167
9	9.6333	-83.025	-4.7586
9	9.6667	-81.9	-4.9836
9	9.7	-81.45	-4.7586
9	9.7333	-80.1	-4.9836
9	9.7667	-78.524	-4.5336
9	9.8	-78.37	-4.4195
9	9.8333	-76.499	-4.0835
9	9.8667	-75.934	-3.7213
9	9.9	-74.544	-2.5477
9	9.9333	-73.574	-2.5084
9	9.9667	-72.449	-2.5084
9	10	-71.324	-2.0584
9	10.033	-69.974	-1.1584
9	10.067	-69.074	-1.3834
9	10.1	-67.724	-0.70833
9	10.133	-66.894	-0.61244
9	10.167	-65.518	-0.52273
9	10.2	-64.349	-0.2583
9	10.233	-63.223	-0.03329
9	10.267	-61.873	0.19172
9	10.3	-61.423	-0.48332
9	10.333	-60.073	-0.2583
9	10.367	-58.948	-0.48332
9	10.4	-57.373	-0.70833
9	10.433	-56.023	-1.1584
9	10.467	-54.011	-1.8682
9	10.5	-53.998	-2.0584
9	10.533	-52.292	-2.2148
9	10.567	-51.973	-2.9585
9	10.6	-50.173	-3.4085
9	10.633	-49.723	-4.7586
9	10.667	-48.597	-5.4337
9	10.7	-47.022	-6.5587
9	10.733	-46.122	-7.0087
9	10.767	-44.997	-7.9088
9	10.8	-43.647	-8.3588
9	10.833	-42.522	-9.0339
9	10.867	-40.947	-9.4839
9	10.9	-40.272	-9.9339
9	10.933	-38.922	-9.9339
9	10.967	-37.07	-10.644
9	11	-35.997	-10.609
9	11.033	-34.422	-10.609
9	11.067	-33.013	-11.078
9	11.1	-31.551	-11.022
9	11.133	-29.696	-11.509
9	11.167	-28.229	-10.978
9	11.2	-26.321	-11.509
9	11.233	-24.701	-10.744
9	11.267	-22.279	-10.427
9	11.3	-21.021	-10.247
9	11.333	-18.94	-9.6592
9	11.367	-17.234	-8.9804
9	11.4	-15.181	-7.1486
9	11.433	-12.82	-7.4588
9	11.467	-10.735	-5.9615
9	11.5	-8.6453	-5.2322
9	11.533	-6.0698	-4.9836
9	11.567	-3.5947	-4.5336
9	11.6	-1.3445	-3.8585
9	11.633	1.3556	-3.4085
9	11.667	4.0753	-2.9728
9	11.7	6.531	-3.1835
9	11.733	9.0688	-2.5232
9	11.767	11.959	-2.505
9	11.8	14.481	-2.3934
9	11.833	17.107	-2.2834
9	11.867	19.489	-2.3628
9	11.9	22.666	-2.5455
9	11.933	25.059	-2.4394
9	11.967	28.058	-2.729
9	12	30.927	-3.064
9	12.033	33.922	-3.4372
9	12.067	36.981	-3.7918
9	12.1	40.033	-4.0906
9	12.133	43.143	-4.379
10	3.1333	-426.3	186.33
10	3.1667	-424.25	185.88
10	3.2	-422.17	185.44
10	3.2333	-420.03	184.95
10	3.2667	-417.87	184.43
10	3.3	-415.52	183.8
10	3.3333	-413.06	183.14
10	3.3667	-410.64	182.45
10	3.4	-408.01	182.89
10	3.4333	-404.35	182.45
10	3.4667	-401.01	180.97
10	3.5	-398	180.56
10	3.5333	-395.12	180.65
10	3.5667	-392.64	179.75
10	3.6	-389.68	179.28
10	3.6333	-386.75	179.66
10	3.6667	-384.32	179.3
10	3.7	-381.58	178.57
10	3.7333	-379.33	178.17
10	3.7667	-376.94	177.47
10	3.8	-374.53	176.92
10	3.8333	-372.17	175.48
10	3.8667	-369.47	174.35
10	3.9	-366.63	172.96
10	3.9333	-363.9	171.58
10	3.9667	-361	169.96
10	4	-358.17	167.56
10	4.0333	-355.38	165.98
10	4.0667	-353.19	163.53
10	4.1	-350.43	162.16
10	4.1333	-348.09	160.4
10	4.1667	-345.84	158.38
10	4.2	-343.03	157.79
10	4.2333	-340.62	155.36
10	4.2667	-338.53	154.89
10	4.3	-336.39	152.75
10	4.3333	-333.51	152.17
10	4.3667	-331.34	151.47
10	4.4	-328.76	150.09
10	4.4333	-326.18	148.79
10	4.4667	-323.34	147.13
10	4.5	-319.97	146.16
10	4.5333	-316.43	145.16
10	4.5667	-313.08	144.16
10	4.6	-309.66	143.17
10	4.6333	-306.51	141.99
10	4.6667	-303.13	141.37
10	4.7	-299.97	140.53
10	4.7333	-296.77	139.87
10	4.7667	-293.52	139.13
10	4.8	-290.94	138.13
[truncated: 38,968 more rows]
