# Supplementary material for: A system for efficient egress scheduling during mass events and small-scale experimental demonstration
Source: R Soc Open Sci. 2020 Dec 9;7(12):201465. doi: 10.1098/rsos.201465 (PMC7813256; doi:10.1098/rsos.201465)
Supplement: Experimental data [file rsos201465supp5.zip › experimental_data/data/Graph03.csv]

ped. #	time (s)	x (cm)	y (cm)
1	1.4	-428.61	-63.944
1	1.4333	-425.73	-64.022
1	1.4667	-422.83	-63.948
1	1.5	-419.95	-63.749
1	1.5333	-417.15	-63.483
1	1.5667	-413.97	-63.388
1	1.6	-410.64	-63.262
1	1.6333	-406.82	-63.487
1	1.6667	-401.98	-63.6
1	1.7	-399.62	-61.912
1	1.7333	-396.24	-60.787
1	1.7667	-391.74	-60.562
1	1.8	-389.94	-58.312
1	1.8333	-385.5	-56.832
1	1.8667	-382.38	-56.017
1	1.9	-378.96	-55.297
1	1.9333	-375.42	-55.75
1	1.9667	-372.17	-55.612
1	2	-368.63	-55.036
1	2.0333	-365.21	-55.052
1	2.0667	-361.82	-55.162
1	2.1	-357.54	-55.162
1	2.1333	-353.27	-54.487
1	2.1667	-349.55	-53.924
1	2.2	-345.2	-53.515
1	2.2333	-342.69	-53.362
1	2.2667	-338.64	-53.587
1	2.3	-334.37	-53.812
1	2.3333	-328.96	-53.812
1	2.3667	-326.49	-52.912
1	2.4	-322.67	-52.012
1	2.4333	-319.29	-51.111
1	2.4667	-315.69	-49.986
1	2.5	-310.4	-49.187
1	2.5333	-306.52	-48.483
1	2.5667	-302.54	-47.355
1	2.6	-298.4	-45.988
1	2.6333	-294.97	-44.069
1	2.6667	-290.5	-43.276
1	2.7	-286.8	-41.256
1	2.7333	-282.49	-39.897
1	2.7667	-278.67	-38.43
1	2.8	-274.75	-36.797
1	2.8333	-270.35	-37.048
1	2.8667	-266.41	-36.261
1	2.9	-261.8	-36.373
1	2.9333	-257.01	-35.328
1	2.9667	-253	-34.679
1	3	-248.81	-34.083
1	3.0333	-245.03	-33.335
1	3.0667	-240.53	-32.435
1	3.1	-235.02	-32.998
1	3.1333	-230.3	-32.773
1	3.1667	-226.13	-31.985
1	3.2	-220.48	-32.268
1	3.2333	-216.68	-31.31
1	3.2667	-211.74	-30.717
1	3.3	-207.91	-29.735
1	3.3333	-203.4	-28.901
1	3.3667	-199.66	-28.517
1	3.4	-195.37	-27.584
1	3.4333	-191.3	-26.675
1	3.4667	-187.27	-26.217
1	3.5	-183	-25.114
1	3.5333	-178.76	-24.041
1	3.5667	-174.71	-22.7
1	3.6	-170.69	-21.392
1	3.6333	-166.34	-20.069
1	3.6667	-162.48	-18.745
1	3.7	-158.35	-17.844
1	3.7333	-154.11	-17.742
1	3.7667	-150.08	-17.584
1	3.8	-146.03	-17.134
1	3.8333	-141.72	-16.704
1	3.8667	-137.83	-16.248
1	3.9	-133.54	-16.122
1	3.9333	-129.2	-15.649
1	3.9667	-125.28	-15.288
1	4	-120.88	-15.123
1	4.0333	-116.66	-14.997
1	4.0667	-112.28	-15.109
1	4.1	-108	-14.884
1	4.1333	-103.61	-14.772
1	4.1667	-99.271	-14.074
1	4.2	-94.725	-13.534
1	4.2333	-90.947	-12.482
1	4.2667	-87.075	-11.734
1	4.3	-83.137	-10.947
1	4.3333	-79.244	-10.249
1	4.3667	-75.487	-9.3714
1	4.4	-71.684	-8.6288
1	4.4333	-67.949	-7.4588
1	4.4667	-64.236	-6.4462
1	4.5	-59.736	-4.8711
1	4.5333	-55.573	-3.6335
1	4.5667	-51.274	-2.1128
1	4.6	-46.905	-1.2899
1	4.6333	-42.635	-0.59585
1	4.6667	-38.247	-0.7083
1	4.7	-33.747	-0.2583
1	4.7333	-29.471	-0.2583
1	4.7667	-25.421	-0.033317
1	4.8	-21.389	0.49002
1	4.8333	-17.546	0.64175
1	4.8667	-13.608	0.52925
1	4.9	-9.5575	0.079217
1	4.9333	-5.1788	-0.0963
1	4.9667	-0.66949	-0.2583
1	5	3.7409	-0.97837
1	5.0333	8.0611	-1.0684
1	5.0667	12.831	-0.93335
1	5.1	17.332	-0.70833
1	5.1333	21.382	-0.2583
1	5.1667	25.432	-0.03329
1	5.2	29.305	0.040241
1	5.2333	33.15	0.095451
1	5.2667	36.981	0.1249
1	5.3	40.719	0.15615
2	1.5	-428.42	-209.02
2	1.5333	-425.47	-208.51
2	1.5667	-422.48	-207.95
2	1.6	-419.45	-207.25
2	1.6333	-416.34	-206.45
2	1.6667	-413.17	-205.56
2	1.7	-409.87	-204.49
2	1.7333	-406.73	-202.59
2	1.7667	-403.26	-202.06
2	1.8	-399.75	-200.57
2	1.8333	-396.42	-198.7
2	1.8667	-393.46	-197.22
2	1.9	-390.51	-195.47
2	1.9333	-387.97	-194.13
2	1.9667	-385.05	-192.71
2	2	-382.3	-191.78
2	2.0333	-379.28	-191.12
2	2.0667	-376.67	-190.76
2	2.1	-372.64	-189.59
2	2.1333	-368.48	-188.55
2	2.1667	-365.29	-187.57
2	2.2	-361.98	-186.3
2	2.2333	-357.94	-184.92
2	2.2667	-354.11	-183.51
2	2.3	-350.26	-182.17
2	2.3333	-346.34	-180.83
2	2.3667	-342.88	-180.13
2	2.4	-339.41	-179
2	2.4333	-336.66	-178.71
2	2.4667	-332.19	-178.7
2	2.5	-329.32	-178.43
2	2.5333	-325.99	-177.89
2	2.5667	-322.5	-176.81
2	2.6	-319.83	-175.92
2	2.6333	-316.41	-174.33
2	2.6667	-312.81	-172.98
2	2.7	-308.94	-171.04
2	2.7333	-305.1	-169.17
2	2.7667	-301.13	-166.77
2	2.8	-297.83	-165.59
2	2.8333	-294.86	-164.51
2	2.8667	-290.62	-162.45
2	2.9	-287.31	-160.66
2	2.9333	-284.1	-159.09
2	2.9667	-280.99	-157.18
2	3	-277.8	-155.25
2	3.0333	-274.78	-153.4
2	3.0667	-271.63	-151.73
2	3.1	-268.22	-150.1
2	3.1333	-265.04	-148.95
2	3.1667	-261.46	-147.19
2	3.2	-257.59	-145.93
2	3.2333	-253.96	-144.42
2	3.2667	-250.28	-142.77
2	3.3	-246.61	-140.89
2	3.3333	-242.86	-139.66
2	3.3667	-239.23	-138.54
2	3.4	-235.58	-136.39
2	3.4333	-231.46	-135.45
2	3.4667	-227.81	-133.98
2	3.5	-223.94	-132.49
2	3.5333	-220.13	-131.23
2	3.5667	-216.49	-130.45
2	3.6	-212.81	-129.38
2	3.6333	-209.43	-127.86
2	3.6667	-205.66	-126.04
2	3.7	-202.19	-124.16
2	3.7333	-198.54	-122.03
2	3.7667	-195.31	-120.19
2	3.8	-191.57	-117.99
2	3.8333	-187.85	-115.58
2	3.8667	-184.26	-114.03
2	3.9	-180.77	-110.37
2	3.9333	-177.53	-109.39
2	3.9667	-173.66	-105.88
2	4	-170.81	-103.87
2	4.0333	-167.61	-101.2
2	4.0667	-164.03	-98.75
2	4.1	-160.75	-96.557
2	4.1333	-157.23	-94.955
2	4.1667	-153.98	-93.372
2	4.2	-150.56	-91.207
2	4.2333	-147.34	-89.787
2	4.2667	-143.86	-87.149
2	4.3	-140.66	-84.773
2	4.3333	-136.92	-84.076
2	4.3667	-134.01	-81.444
2	4.4	-130.45	-79.535
2	4.4333	-127.33	-76.614
2	4.4667	-123.53	-75.188
2	4.5	-120.38	-74.288
2	4.5333	-116.72	-72.416
2	4.5667	-113.26	-69.866
2	4.6	-109.66	-68.11
2	4.6333	-105.3	-66.412
2	4.6667	-102.38	-65.062
2	4.7	-99.001	-63.037
2	4.7333	-95.41	-60.091
2	4.7667	-92.07	-58.222
2	4.8	-88.875	-55.612
2	4.8333	-86.19	-53.565
2	4.8667	-82.429	-51.87
2	4.9	-79.55	-49.146
2	4.9333	-76.499	-47.061
2	4.9667	-73.349	-43.686
2	5	-71.102	-41.689
2	5.0333	-68.18	-38.493
2	5.0667	-64.819	-36.495
2	5.1	-61.873	-33.785
2	5.1333	-59.011	-31.757
2	5.1667	-55.798	-30.185
2	5.2	-52.423	-28.16
2	5.2333	-49.047	-26.81
2	5.2667	-45.863	-25.183
2	5.3	-42.747	-23.66
2	5.3333	-39.606	-22.697
2	5.3667	-37.234	-21.072
2	5.4	-34.088	-19.738
2	5.4333	-31.005	-18.118
2	5.4667	-27.485	-17.042
2	5.5	-24.071	-16.009
2	5.5333	-20.696	-15.109
2	5.5667	-17.096	-13.759
2	5.6	-13.47	-12.922
2	5.6333	-9.5575	-11.847
2	5.6667	-5.6371	-10.747
2	5.7	-2.4696	-9.0339
2	5.7333	1.1306	-7.6838
2	5.7667	4.7309	-6.7837
2	5.8	8.1061	-5.6586
2	5.8333	12.719	-4.8711
2	5.8667	15.765	-4.4046
2	5.9	19.807	-3.4085
2	5.9333	24.458	-2.4115
2	5.9667	27.907	-1.8334
2	6	32.269	-1.0054
2	6.0333	36.569	-0.36048
2	6.0667	40.779	0.025738
3	1.6667	-428.02	-244.45
3	1.7	-425.26	-243.09
3	1.7333	-422.41	-241.81
3	1.7667	-419.55	-240.64
3	1.8	-416.73	-239.61
3	1.8333	-414.1	-238.79
3	1.8667	-411.77	-238.1
3	1.9	-409.63	-237.54
3	1.9333	-406.57	-236.87
3	1.9667	-403.54	-235.89
3	2	-400.87	-234.93
3	2.0333	-397.87	-233.51
3	2.0667	-395.36	-232.09
3	2.1	-391.79	-231.26
3	2.1333	-388.84	-230.08
3	2.1667	-385.7	-228.37
3	2.2	-382.77	-226.73
3	2.2333	-379.45	-225.12
3	2.2667	-377.05	-222.62
3	2.3	-374.25	-221.27
3	2.3333	-370.91	-219.69
3	2.3667	-367.62	-218.16
3	2.4	-364.99	-216.76
3	2.4333	-361.55	-215.65
3	2.4667	-358.01	-214.71
3	2.5	-354.61	-213.47
3	2.5333	-351.44	-212.32
3	2.5667	-347.5	-210.18
3	2.6	-344.35	-209.15
3	2.6333	-341.3	-207.81
3	2.6667	-337.29	-206.82
3	2.7	-333.41	-206.05
3	2.7333	-330.06	-205.63
3	2.7667	-326.79	-204.94
3	2.8	-324.03	-204.18
3	2.8333	-320.63	-203.39
3	2.8667	-317.16	-202.35
3	2.9	-314.15	-201.42
3	2.9333	-310.62	-200.8
3	2.9667	-307.91	-199.61
3	3	-304.89	-198.95
3	3.0333	-301.96	-197.82
3	3.0667	-298.43	-196.51
3	3.1	-294.89	-195.03
3	3.1333	-290.94	-193.32
3	3.1667	-288.19	-191.38
3	3.2	-284.5	-189.54
3	3.2333	-281.17	-187.88
3	3.2667	-277.93	-186.03
3	3.3	-274.57	-184.16
3	3.3333	-271.41	-182.66
3	3.3667	-267.96	-181.44
3	3.4	-264.77	-180.05
3	3.4333	-261.82	-178.91
3	3.4667	-258.67	-177.75
3	3.5	-255.48	-176.49
3	3.5333	-252.24	-174.87
3	3.5667	-248.3	-173.72
3	3.6	-244.91	-172.17
3	3.6333	-241.57	-171.22
3	3.6667	-238.06	-170.37
3	3.7	-234.43	-169.36
3	3.7333	-231.17	-168.46
3	3.7667	-227.67	-167.5
3	3.8	-224.51	-166.11
3	3.8333	-221.23	-164.65
3	3.8667	-217.92	-162.83
3	3.9	-214.7	-161.44
3	3.9333	-211.62	-159.91
3	3.9667	-208.69	-158.33
3	4	-205.77	-156.53
3	4.0333	-202.96	-154.39
3	4.0667	-199.81	-152.37
3	4.1	-197.33	-150.12
3	4.1333	-194.63	-147.64
3	4.1667	-191.71	-145.39
3	4.2	-188.78	-143.14
3	4.2333	-185.41	-141.12
3	4.2667	-182.71	-139.77
3	4.3	-179.33	-137.97
3	4.3333	-176.29	-135.6
3	4.3667	-173.03	-133.69
3	4.4	-170.01	-131.85
3	4.4333	-166.96	-129.64
3	4.4667	-163.63	-127.75
3	4.5	-160.66	-126.49
3	4.5333	-158.18	-125.37
3	4.5667	-154.82	-124.03
3	4.6	-151.88	-122.67
3	4.6333	-148.61	-120.87
3	4.6667	-146.25	-119.74
3	4.7	-143.33	-117.94
3	4.7333	-140.75	-116.34
3	4.7667	-138.38	-113.89
3	4.8	-136.17	-112.11
3	4.8333	-133.07	-110.78
3	4.8667	-130.95	-108.27
3	4.9	-129.04	-106.35
3	4.9333	-126.88	-104.02
3	4.9667	-124.7	-102.19
3	5	-122.62	-99.651
3	5.0333	-121.05	-97.239
3	5.0667	-118.31	-95.304
3	5.1	-115.88	-92.739
3	5.1333	-113.63	-90.939
3	5.1667	-111.15	-88.914
3	5.2	-108.68	-87.114
3	5.2333	-106.48	-84.887
3	5.2667	-104.12	-83.141
3	5.3	-101.61	-81.236
3	5.3333	-99.338	-79.576
3	5.3667	-96.751	-78.113
3	5.4	-94.878	-76.484
3	5.4333	-92.661	-75.132
3	5.4667	-90	-74.063
3	5.5	-88.209	-71.631
3	5.5333	-86.219	-69.733
3	5.5667	-83.925	-67.763
3	5.6	-81.9	-66.188
3	5.6333	-80.125	-63.996
3	5.6667	-78.567	-62.393
3	5.7	-76.499	-60.787
3	5.7333	-75.295	-59.119
3	5.7667	-73.451	-57.201
3	5.8	-71.774	-55.387
3	5.8333	-70.516	-53.507
3	5.8667	-68.64	-51.633
3	5.9	-66.648	-50.108
3	5.9333	-64.489	-47.892
3	5.9667	-62.548	-46.611
3	6	-60.636	-44.924
3	6.0333	-58.774	-43.298
3	6.0667	-57.097	-41.66
3	6.1	-55.348	-40.086
3	6.1333	-53.773	-38.286
3	6.1667	-51.658	-36.666
3	6.2	-50.578	-35.099
3	6.2333	-49.498	-33.56
3	6.2667	-47.022	-31.985
3	6.3	-46.262	-30.736
3	6.3333	-44.547	-28.835
3	6.3667	-43.872	-28.16
3	6.4	-42.072	-26.81
3	6.4333	-41.172	-25.235
3	6.4667	-39.372	-23.66
3	6.5	-38.067	-22.175
3	6.5333	-35.097	-20.96
3	6.5667	-34.197	-19.16
3	6.6	-32.172	-19.16
3	6.6333	-30.146	-18.034
3	6.6667	-28.121	-17.359
3	6.7	-26.186	-16.071
3	6.7333	-24.071	-15.559
3	6.7667	-22.297	-15.014
3	6.8	-20.246	-14.434
3	6.8333	-18.446	-13.309
3	6.8667	-16.232	-12.779
3	6.9	-14.62	-12.859
3	6.9333	-12.595	-12.184
3	6.9667	-10.12	-11.509
3	7	-8.3027	-10.921
3	7.0333	-5.9573	-9.8214
3	7.0667	-3.5947	-9.2589
3	7.1	-1.3445	-8.3588
3	7.1333	1.1306	-7.9088
3	7.1667	2.9307	-6.5587
3	7.2	5.1809	-5.8837
3	7.2333	7.431	-4.7586
3	7.2667	9.9063	-4.0835
3	7.3	12.381	-2.7335
3	7.3333	14.722	-1.7884
3	7.3667	17.377	-0.79832
3	7.4	20.482	-0.2583
3	7.4333	23.182	0.19172
3	7.4667	26.332	0.64175
3	7.5	26.292	1.0384
3	7.5333	29.104	1.5042
3	7.5667	32.024	1.7046
3	7.6	35.116	1.7015
3	7.6333	38.091	1.5461
3	7.6667	40.958	1.2277
4	1.7333	-427.73	-158.11
4	1.7667	-424.55	-157.39
4	1.8	-421.24	-156.56
4	1.8333	-417.89	-155.64
4	1.8667	-414.52	-154.48
4	1.9	-411.28	-153.3
4	1.9333	-408.22	-151.97
4	1.9667	-405.1	-151.36
4	2	-402	-149.85
4	2.0333	-398.96	-149.08
4	2.0667	-395.97	-148.41
4	2.1	-393.02	-148.2
4	2.1333	-389.89	-147.94
4	2.1667	-387.15	-147.15
4	2.2	-384.05	-146.61
4	2.2333	-381.08	-146.25
4	2.2667	-378.07	-146.34
4	2.3	-374.91	-145.3
4	2.3333	-371.56	-144.89
4	2.3667	-368.79	-145.54
4	2.4	-365.96	-144.76
4	2.4333	-363.23	-145.34
4	2.4667	-360.74	-145.22
4	2.5	-357.99	-145.17
4	2.5333	-355.63	-144.6
4	2.5667	-353.38	-144.16
4	2.6	-350.9	-143.25
4	2.6333	-348.88	-142.35
4	2.6667	-346.29	-141.12
4	2.7	-343.93	-140.1
4	2.7333	-340.89	-138.64
4	2.7667	-338.3	-136.95
4	2.8	-335.49	-135.27
4	2.8333	-332.9	-133.8
4	2.8667	-330.43	-131.95
4	2.9	-327.88	-130.26
4	2.9333	-325.45	-128.36
4	2.9667	-323.05	-126.77
4	3	-320.48	-124.86
4	3.0333	-317.58	-123.64
4	3.0667	-315.07	-122.34
4	3.1	-312.43	-121.34
4	3.1333	-309.51	-120.17
4	3.1667	-306.63	-118.89
4	3.2	-303.54	-117.72
4	3.2333	-300.5	-116.25
4	3.2667	-297	-115.49
4	3.3	-293.75	-114.68
4	3.3333	-290.71	-113.85
4	3.3667	-287.34	-113.44
4	3.4	-284.53	-113.02
4	3.4333	-281.6	-112.43
4	3.4667	-278.79	-111.86
4	3.5	-275.97	-110.85
4	3.5333	-273.27	-109.95
4	3.5667	-270.56	-108.28
4	3.6	-268.2	-107.04
4	3.6333	-265.38	-105.81
4	3.6667	-262.55	-104.27
4	3.7	-259.99	-102.48
4	3.7333	-257.1	-100.99
4	3.7667	-254.03	-99.49
4	3.8	-251.45	-97.577
4	3.8333	-249.09	-95.664
4	3.8667	-246.38	-93.639
4	3.9	-243.57	-91.952
4	3.9333	-240.94	-90.354
4	3.9667	-238.23	-88.429
4	4	-235.65	-86.83
4	4.0333	-233.06	-85.629
4	4.0667	-230.3	-84.751
4	4.1	-227.84	-84.009
4	4.1333	-225.12	-82.501
4	4.1667	-222.31	-81.489
4	4.2	-219.54	-80.555
4	4.2333	-216.68	-79.491
4	4.2667	-213.98	-78.788
4	4.3	-211	-78.239
4	4.3333	-208.27	-77.823
4	4.3667	-205.37	-77.372
4	4.4	-202.85	-76.973
4	4.4333	-199.36	-76.763
4	4.4667	-196.77	-75.976
4	4.5	-194.31	-75.204
4	4.5333	-191.48	-74.288
4	4.5667	-189.21	-72.68
4	4.6	-186.53	-71.588
4	4.6333	-183.94	-69.9
4	4.6667	-181.96	-68.921
4	4.7	-179.67	-67.65
4	4.7333	-176.86	-66.188
4	4.7667	-174.83	-64.837
4	4.8	-172.58	-62.362
4	4.8333	-170.33	-61.012
4	4.8667	-168.31	-59.437
4	4.9	-166.59	-56.917
4	4.9333	-164.41	-54.959
4	4.9667	-162	-54.037
4	5	-159.95	-51.408
4	5.0333	-158.01	-49.748
4	5.0667	-155.82	-48.749
4	5.1	-152.78	-47.286
4	5.1333	-151.38	-46.071
4	5.1667	-148.92	-45.209
4	5.2	-147.27	-44.024
4	5.2333	-144.9	-43.236
4	5.2667	-142.65	-41.886
4	5.3	-140.85	-41.211
4	5.3333	-139.05	-40.311
4	5.3667	-136.35	-39.411
4	5.4	-134.1	-39.186
4	5.4333	-132.35	-38.376
4	5.4667	-129.79	-37.676
4	5.5	-127.25	-37.23
4	5.5333	-125.22	-36.823
4	5.5667	-122.97	-35.923
4	5.6	-120.78	-35.092
4	5.6333	-118.88	-34.283
4	5.6667	-116.66	-33.673
4	5.7	-115.17	-32.687
4	5.7333	-113.54	-31.968
4	5.7667	-111.71	-30.523
4	5.8	-110.39	-30.005
4	5.8333	-108.23	-29.06
4	5.8667	-107.1	-27.935
4	5.9	-105.8	-26.675
4	5.9333	-104.4	-25.235
4	5.9667	-103.05	-24.11
4	6	-101.79	-22.462
4	6.0333	-100.67	-21.154
4	6.0667	-99.338	-20.172
4	6.1	-98.165	-18.273
4	6.1333	-96.233	-17.801
4	6.1667	-94.95	-16.234
4	6.2	-93.285	-15.604
4	6.2333	-91.913	-14.772
4	6.2667	-90.45	-14.209
4	6.3	-88.65	-13.084
4	6.3333	-86.625	-12.409
4	6.3667	-84.935	-11.871
4	6.4	-83.217	-11.529
4	6.4333	-81.225	-11.059
4	6.4667	-79.379	-10.969
4	6.5	-77.313	-10.592
4	6.5333	-75.374	-10.384
4	6.5667	-73.105	-10.15
4	6.6	-71.37	-9.5478
4	6.6333	-69.659	-9.0789
4	6.6667	-67.409	-8.6288
4	6.7	-65.924	-7.6838
4	6.7333	-64.669	-6.9688
4	6.7667	-63.05	-6.2267
4	6.8	-61.277	-5.4691
4	6.8333	-59.083	-4.8036
4	6.8667	-57.823	-3.4085
4	6.9	-55.573	-2.0584
4	6.9333	-53.998	-1.3834
4	6.9667	-52.483	0.14217
4	7	-50.78	1.3393
4	7.0333	-48.648	2.3992
4	7.0667	-46.526	3.6902
4	7.1	-45.123	4.9465
4	7.1333	-43.197	5.8171
4	7.1667	-41.207	6.769
4	7.2	-39.536	7.2451
4	7.2333	-37.765	7.7601
4	7.2667	-36.065	8.0545
4	7.3	-34.062	8.1122
4	7.3333	-32.509	8.4047
4	7.3667	-30.281	8.0222
4	7.4	-29.027	8.3416
4	7.4333	-26.638	8.1248
4	7.4667	-25.266	7.9381
4	7.5	-23.058	7.2797
4	7.5333	-21.371	7.6172
4	7.5667	-19.233	7.0546
4	7.6	-16.758	7.2797
4	7.6333	-14.17	7.1672
4	7.6667	-12.595	7.8422
4	7.7	-10.046	7.7058
4	7.7333	-7.2084	8.1977
4	7.7667	-5.2822	8.8547
4	7.8	-2.8071	9.3048
4	7.8333	-0.44443	10.092
4	7.8667	1.3557	10.767
4	7.9	4.0558	11.217
4	7.9333	5.6309	12.568
4	7.9667	7.881	13.242
4	8	10.356	14.143
4	8.0333	13.014	14.444
4	8.0667	15.757	14.368
4	8.1	18.232	15.268
4	8.1333	20.707	15.043
4	8.1667	23.092	14.998
4	8.2	26.062	15.403
4	8.2333	28.631	15.313
4	8.2667	31.225	15.233
4	8.3	33.813	14.827
4	8.3333	36.228	13.543
4	8.3667	38.745	12.667
4	8.4	41.513	11.842
5	1.7667	-426.58	-106.91
5	1.8	-423.8	-106.54
5	1.8333	-420.98	-106.16
5	1.8667	-418.16	-105.86
5	1.9	-415.41	-105.52
5	1.9333	-412.79	-105.31
5	1.9667	-410.47	-105.12
5	2	-406.03	-104.78
5	2.0333	-404.01	-104.33
5	2.0667	-402.17	-104.56
5	2.1	-399.44	-104.43
5	2.1333	-396.58	-104.33
5	2.1667	-393.88	-103.43
5	2.2	-390.73	-102.98
5	2.2333	-387.6	-101.76
5	2.2667	-384.54	-101.97
5	2.3	-381.17	-101.06
5	2.3333	-378.02	-100.39
5	2.3667	-374.76	-99.602
5	2.4	-372.12	-98.697
5	2.4333	-368.34	-98.139
5	2.4667	-364.75	-96.496
5	2.5	-361.82	-95.399
5	2.5333	-359.68	-94.652
5	2.5667	-356.2	-93.345
5	2.6	-353.37	-92.319
5	2.6333	-351.24	-91.389
5	2.6667	-348.32	-90.714
5	2.7	-345.06	-88.983
5	2.7333	-342.57	-89.208
5	2.7667	-338.53	-88.126
5	2.8	-335.27	-87.114
5	2.8333	-332.34	-86.214
5	2.8667	-328.29	-85.089
5	2.9	-325.19	-84.233
5	2.9333	-321.85	-83.506
5	2.9667	-318.39	-82.839
5	3	-315.8	-82.051
5	3.0333	-312.67	-81.308
5	3.0667	-309.77	-80.984
5	3.1	-306.73	-79.95
5	3.1333	-304.09	-79.751
5	3.1667	-299.94	-78.788
5	3.2	-297.55	-77.708
5	3.2333	-293.98	-76.876
5	3.2667	-290.71	-75.413
5	3.3	-287.56	-74.513
5	3.3333	-284.64	-73.388
5	3.3667	-281.15	-72.15
5	3.4	-277.66	-71.138
5	3.4333	-274.59	-69.468
5	3.4667	-272.21	-67.773
5	3.5	-268.89	-66.412
5	3.5333	-266.19	-64.612
5	3.5667	-263	-63.21
5	3.6	-260.2	-61.867
5	3.6333	-258.09	-60.337
5	3.6667	-254.49	-58.987
5	3.7	-251.65	-58.042
5	3.7333	-248.3	-56.849
5	3.7667	-245.34	-55.495
5	3.8	-242.58	-54.022
5	3.8333	-239.63	-52.687
5	3.8667	-236.48	-51.418
5	3.9	-233.42	-50.392
5	3.9333	-230.63	-48.411
5	3.9667	-227.03	-47.961
5	4	-224.45	-46.724
5	4.0333	-221.18	-45.486
5	4.0667	-218.38	-44.949
5	4.1	-215.26	-44.19
5	4.1333	-212.22	-42.82
5	4.1667	-208.92	-41.773
5	4.2	-205.62	-40.566
5	4.2333	-202.73	-39.186
5	4.2667	-199.36	-38.286
5	4.3	-195.93	-37.132
5	4.3333	-192.83	-36.036
5	4.3667	-190.13	-34.91
5	4.4	-186.98	-33.56
5	4.4333	-183.38	-32.66
5	4.4667	-180.01	-31.31
5	4.5	-176.88	-29.969
5	4.5333	-173.48	-28.385
5	4.5667	-170.33	-26.81
5	4.6	-167.53	-25.681
5	4.6333	-164.03	-24.11
5	4.6667	-161.1	-22.535
5	4.7	-158.18	-21.635
5	4.7333	-155.03	-20.285
5	4.7667	-152.33	-19.384
5	4.8	-149.18	-18.259
5	4.8333	-146.48	-17.584
5	4.8667	-143.55	-16.909
5	4.9	-140.85	-15.784
5	4.9333	-137.93	-15.109
5	4.9667	-135.52	-14.105
5	5	-132.53	-13.084
5	5.0333	-129.45	-12.559
5	5.0667	-126.86	-11.676
5	5.1	-124.43	-11.284
5	5.1333	-121.28	-10.609
5	5.1667	-118.7	-10.09
5	5.2	-115.62	-9.6663
5	5.2333	-113.18	-9.2589
5	5.2667	-109.99	-8.2927
5	5.3	-107.1	-8.1338
5	5.3333	-104.18	-6.7837
5	5.3667	-101.03	-6.1087
5	5.4	-97.876	-5.4336
5	5.4333	-94.836	-4.9975
5	5.4667	-91.8	-4.3086
5	5.5	-89.1	-4.0835
5	5.5333	-85.95	-2.9585
5	5.5667	-82.8	-1.8334
5	5.6	-79.867	-1.3022
5	5.6333	-77.512	-0.82087
5	5.6667	-74.699	-0.2583
5	5.7	-71.886	0.52922
5	5.7333	-69.411	1.6543
5	5.7667	-66.626	2.2685
5	5.8	-63.673	3.3419
5	5.8333	-60.973	3.7919
5	5.8667	-57.823	3.7919
5	5.9	-54.785	5.2545
5	5.9333	-51.748	5.142
5	5.9667	-49.036	5.7035
5	6	-46.572	6.4921
5	6.0333	-43.647	6.4921
5	6.0667	-40.994	7.2959
5	6.1	-38.344	7.4659
5	6.1333	-35.997	7.6172
5	6.1667	-33.747	7.8422
5	6.2	-31.312	7.8531
5	6.2333	-28.823	7.7954
5	6.2667	-26.546	7.6172
5	6.3	-24.272	7.5147
5	6.3333	-21.371	7.8422
5	6.3667	-18.491	7.7072
5	6.4	-15.52	7.8422
5	6.4333	-12.37	8.2922
5	6.4667	-9.4451	8.5173
5	6.5	-6.5199	8.7423
5	6.5333	-3.7296	8.6972
5	6.5667	-0.21947	8.9673
5	6.6	2.7057	9.1923
5	6.6333	5.8559	9.6423
5	6.6667	9.4561	9.6423
5	6.7	13.056	10.092
5	6.7333	16.841	11.018
5	6.7667	19.996	11.457
5	6.8	24.307	11.893
5	6.8333	28.043	12.308
5	6.8667	31.76	12.643
5	6.9	35.605	12.883
5	6.9333	39.119	13.079
5	6.9667	42.779	13.272
6	2	-426.11	-276.13
6	2.0333	-424.6	-275.33
6	2.0667	-422.86	-274.58
6	2.1	-420.95	-273.85
6	2.1333	-418.82	-273.1
6	2.1667	-416.57	-272.24
6	2.2	-414.16	-271.45
6	2.2333	-411.61	-270.63
6	2.2667	-408.85	-269.15
6	2.3	-406.14	-268.02
6	2.3333	-403.08	-266.88
6	2.3667	-400.27	-266.03
6	2.4	-397.6	-265.77
6	2.4333	-395.23	-265.44
6	2.4667	-393.09	-264.88
6	2.5	-390.96	-264.54
6	2.5333	-388.25	-264.41
6	2.5667	-386.23	-262.96
6	2.6	-384.21	-261.74
6	2.6333	-381.62	-260.82
6	2.6667	-379.26	-259.59
6	2.7	-376.89	-258.35
6	2.7333	-373.89	-256.98
6	2.7667	-371.49	-255.42
6	2.8	-368.68	-253.51
6	2.8333	-365.96	-251.87
6	2.8667	-363.06	-250.36
6	2.9	-360.36	-248.79
6	2.9333	-358.33	-247.44
6	2.9667	-355.29	-246.2
6	3	-353.38	-245.19
6	3.0333	-350.97	-244.08
6	3.0667	-348.65	-243.39
6	3.1	-346.22	-242.62
6	3.1333	-343.48	-242.04
6	3.1667	-341.23	-240.91
6	3.2	-338.39	-239.78
6	3.2333	-336.03	-238.78
6	3.2667	-333.13	-237.31
6	3.3	-330.31	-236.52
6	3.3333	-327.24	-234.52
6	3.3667	-323.85	-233.1
6	3.4	-321.06	-231.86
6	3.4333	-317.71	-230.67
6	3.4667	-314.79	-230.22
6	3.5	-312.22	-229.05
6	3.5333	-309.45	-228.19
6	3.5667	-306.69	-227.3
6	3.6	-303.65	-226.75
6	3.6333	-301.11	-225.59
6	3.6667	-298.59	-224.6
6	3.7	-295.89	-223.7
6	3.7333	-292.85	-221.56
6	3.7667	-291.12	-220.88
6	3.8	-288.41	-218.93
6	3.8333	-285.2	-217.51
6	3.8667	-283.02	-215.51
6	3.9	-279.93	-214.32
6	3.9333	-277.21	-212.45
6	3.9667	-274.51	-209.97
6	4	-272.49	-208.4
6	4.0333	-269.79	-206.82
6	4.0667	-267.67	-204.84
6	4.1	-265.06	-203.67
6	4.1333	-262.59	-201.87
6	4.1667	-260.56	-200.75
6	4.2	-257.67	-199.46
6	4.2333	-254.84	-197.96
6	4.2667	-252.24	-197.15
6	4.3	-249.75	-195.68
6	4.3333	-246.38	-194.22
6	4.3667	-243.01	-192.42
6	4.4	-240.09	-191.07
6	4.4333	-237.16	-189.27
6	4.4667	-233.78	-187.92
6	4.5	-230.86	-185.44
6	4.5333	-227.93	-184.77
6	4.5667	-224.33	-183.42
6	4.6	-221.41	-182.29
6	4.6333	-218.8	-181.35
6	4.6667	-216.14	-179.87
6	4.7	-213.98	-178.69
6	4.7333	-211.51	-177.57
6	4.7667	-209.03	-175.77
6	4.8	-206.78	-174.19
6	4.8333	-204.53	-172.39
6	4.8667	-201.83	-170.82
6	4.9	-199.81	-168.53
6	4.9333	-197.33	-166.32
6	4.9667	-195.06	-164.16
6	5	-192.52	-161.56
6	5.0333	-190.37	-159.17
6	5.0667	-188.33	-157.09
6	5.1	-186.31	-154.62
6	5.1333	-184.27	-151.96
6	5.1667	-182.48	-149.89
6	5.2	-180.46	-147.87
6	5.2333	-178.43	-146.52
6	5.2667	-175.87	-144.31
6	5.3	-174.38	-142.92
6	5.3333	-172.13	-141.12
6	5.3667	-169.88	-139.09
6	5.4	-167.85	-137.74
6	5.4333	-165.86	-135.54
6	5.4667	-163.09	-134.5
6	5.5	-161.28	-132.6
6	5.5333	-158.67	-131.02
6	5.5667	-155.7	-129.19
6	5.6	-154.13	-128.29
6	5.6333	-151.53	-126.87
6	5.6667	-149.66	-125.47
6	5.7	-147.15	-124.47
6	5.7333	-144.9	-123.12
6	5.7667	-142.26	-122.11
6	5.8	-140.45	-120.28
6	5.8333	-138.21	-119.26
6	5.8667	-136.64	-117.12
6	5.9	-134.91	-115.51
6	5.9333	-133.43	-113.67
6	5.9667	-132.3	-111.64
6	6	-130.87	-109.9
6	6.0333	-129.17	-107.98
6	6.0667	-127.17	-105.94
6	6.1	-126.05	-103.63
6	6.1333	-124.7	-101.2
6	6.1667	-123.33	-98.979
6	6.2	-121.73	-96.564
6	6.2333	-120.55	-94.149
6	6.2667	-119.3	-92.104
6	6.3	-117.9	-90.039
6	6.3333	-116.74	-87.998
6	6.3667	-115.36	-86.11
6	6.4	-113.49	-83.919
6	6.4333	-112.05	-81.713
6	6.4667	-110.7	-80.588
6	6.5	-109.13	-78.495
6	6.5333	-107.55	-76.988
6	6.5667	-106.25	-75.153
6	6.6	-104.49	-73.568
6	6.6333	-102.87	-72.128
6	6.6667	-101.36	-70.575
6	6.7	-99.406	-69.248
6	6.7333	-97.651	-67.313
6	6.7667	-95.76	-66.457
6	6.8	-94.05	-64.612
6	6.8333	-91.8	-63.937
6	6.8667	-89.865	-62.992
6	6.9	-87.698	-61.623
6	6.9333	-85.815	-60.517
6	6.9667	-84.028	-58.707
6	7	-82.514	-57.405
6	7.0333	-81.097	-56.615
6	7.0667	-79.762	-55.499
6	7.1	-78.211	-54.564
6	7.1333	-76.949	-54.037
6	7.1667	-75.701	-53.043
6	7.2	-74.591	-52.249
6	7.2333	-73.709	-51.606
6	7.2667	-72.659	-50.013
6	7.3	-71.774	-49.536
6	7.3333	-71.087	-48.303
6	7.3667	-70.649	-46.836
6	7.4	-69.844	-45.685
6	7.4333	-69.032	-44.318
6	7.4667	-68.213	-42.945
6	7.5	-67.779	-41.318
6	7.5333	-67.274	-40.311
6	7.5667	-66.327	-39.294
6	7.6	-66.036	-37.948
6	7.6333	-66.149	-36.486
6	7.6667	-64.337	-36.008
6	7.7	-64.242	-34.426
6	7.7333	-63.718	-33.65
6	7.7667	-63.083	-32.363
6	7.8	-62.368	-31.625
6	7.8333	-62.008	-30.455
6	7.8667	-61.423	-29.51
6	7.9	-60.703	-28.52
6	7.9333	-60.398	-27.792
6	7.9667	-59.398	-26.585
6	8	-58.003	-25.82
6	8.0333	-56.923	-25.01
6	8.0667	-56.127	-24.266
6	8.1	-54.898	-22.535
6	8.1333	-53.998	-22.535
6	8.1667	-52.918	-21.545
6	8.2	-51.523	-20.285
6	8.2333	-50.398	-19.834
6	8.2667	-48.614	-19.586
6	8.3	-47.472	-19.384
6	8.3333	-45.672	-19.384
6	8.3667	-43.889	-19.073
6	8.4	-41.847	-18.934
6	8.4333	-41.285	-18.597
6	8.4667	-39.788	-18.482
6	8.5	-38.472	-18.034
6	8.5333	-37.459	-17.472
6	8.5667	-35.838	-17.079
6	8.6	-34.872	-16.234
6	8.6333	-33.297	-16.459
6	8.6667	-32.028	-15.892
6	8.7	-30.821	-15.334
6	8.7333	-29.584	-14.772
6	8.7667	-28.459	-14.097
6	8.8	-27.671	-13.084
6	8.8333	-26.884	-12.297
6	8.8667	-25.632	-11.272
6	8.9	-24.846	-10.414
6	8.9333	-23.508	-10.271
6	8.9667	-22.946	-9.0339
6	9	-21.596	-8.1338
6	9.0333	-20.651	-7.1438
6	9.0667	-19.227	-6.7077
6	9.1	-18.221	-6.1087
6	9.1333	-17.546	-4.9836
6	9.1667	-16.533	-4.196
6	9.2	-15.52	-4.0835
6	9.2333	-13.45	-3.0935
6	9.2667	-11.935	-2.9798
6	9.3	-10.327	-2.9363
6	9.3333	-8.6574	-3.071
6	9.3667	-6.6324	-3.071
6	9.4	-5.1247	-3.2735
6	9.4333	-3.307	-3.6057
6	9.4667	-0.89448	-4.5336
6	9.5	0.79315	-4.8711
6	9.5333	3.2683	-5.3211
6	9.5667	5.631	-6.1087
6	9.6	8.1061	-6.3337
6	9.6333	10.469	-6.8963
6	9.6667	12.606	-7.2338
6	9.7	14.812	-7.3688
6	9.7333	16.657	-7.4588
6	9.7667	18.794	-7.3463
6	9.8	20.482	-7.0087
6	9.8333	22.507	-6.7837
6	9.8667	24.757	-6.1087
6	9.9	26.737	-6.2437
6	9.9333	29.528	-5.7882
6	9.9667	31.627	-5.2553
6	10	33.706	-4.6311
6	10.033	36.108	-3.7604
6	10.067	39.139	-2.7106
6	10.1	42.01	-1.538
7	2.6667	-426.57	-157.87
7	2.7	-423.18	-157.96
7	2.7333	-419.54	-158
7	2.7667	-415.67	-157.96
7	2.8	-411.55	-157.77
7	2.8333	-407.18	-158.65
7	2.8667	-402.77	-158.79
7	2.9	-400.1	-157.8
7	2.9333	-396.69	-157.54
7	2.9667	-393.55	-157.21
7	3	-391.36	-156.99
7	3.0333	-387.92	-155.74
7	3.0667	-384.52	-155.13
7	3.1	-382.47	-153.16
7	3.1333	-378.92	-150.79
7	3.1667	-375.42	-149.22
7	3.2	-372.5	-147.21
7	3.2333	-370.11	-146.29
7	3.2667	-366.99	-144.94
7	3.3	-364.97	-144.27
7	3.3333	-362.19	-144.13
7	3.3667	-359.79	-144.04
7	3.4	-357.8	-143.98
7	3.4333	-354.58	-144.17
7	3.4667	-352.66	-143.8
7	3.5	-348.81	-143.66
7	3.5333	-345.39	-143.59
7	3.5667	-342.5	-143.32
7	3.6	-340.51	-142.9
7	3.6333	-337.74	-142.24
7	3.6667	-335.62	-141.84
7	3.7	-333.02	-142.4
7	3.7333	-331.44	-140.44
7	3.7667	-329.14	-139.67
7	3.8	-326.08	-139.23
7	3.8333	-323.29	-137.39
7	3.8667	-321.31	-136.62
7	3.9	-319.06	-134.82
7	3.9333	-315.35	-133.49
7	3.9667	-313.32	-130.82
7	4	-309.94	-129.44
7	4.0333	-307.36	-127.84
7	4.0667	-305.79	-126.04
7	4.1	-303.54	-125.14
7	4.1333	-301	-124.68
7	4.1667	-298.48	-124.58
7	4.2	-296.85	-122.75
7	4.2333	-294.54	-121.77
7	4.2667	-291.39	-121.32
7	4.3	-288.79	-120.48
7	4.3333	-285.85	-119.92
7	4.3667	-282.7	-119.53
7	4.4	-279.47	-117.99
7	4.4333	-276.82	-117.67
7	4.4667	-273.61	-116.59
7	4.5	-270.95	-115.94
7	4.5333	-267.67	-115.29
7	4.5667	-266.52	-114.9
7	4.6	-263.71	-113.44
7	4.6333	-261.46	-112.99
7	4.6667	-259.61	-111.96
7	4.7	-257.41	-110.97
7	4.7333	-255.16	-109.61
7	4.7667	-253.74	-108.94
7	4.8	-250.88	-107.59
7	4.8333	-249.09	-106.47
7	4.8667	-246.84	-104.67
7	4.9	-244.45	-102.69
7	4.9333	-242.22	-101.63
7	4.9667	-240.09	-99.264
7	5	-238.28	-97.464
7	5.0333	-236.71	-96.114
7	5.0667	-234.77	-94.494
7	5.1	-232.43	-93.189
7	5.1333	-230.41	-92.064
7	5.1667	-228.38	-91.389
7	5.2	-226.58	-90.264
7	5.2333	-224.33	-88.914
7	5.2667	-222.31	-88.014
7	5.3	-220.73	-87.339
7	5.3333	-218.48	-86.214
7	5.3667	-216.23	-85.314
7	5.4	-214.21	-84.189
7	5.4333	-211.99	-83.79
7	5.4667	-209.93	-82.838
7	5.5	-208.13	-82.163
7	5.5333	-205.43	-81.713
7	5.5667	-203.41	-80.813
7	5.6	-201.83	-80.138
7	5.6333	-199.36	-79.463
7	5.6667	-197.53	-78.487
7	5.7	-195.53	-77.888
7	5.7333	-193.96	-76.763
7	5.7667	-192.16	-76.088
7	5.8	-190.81	-74.738
7	5.8333	-189.19	-73.441
7	5.8667	-187.43	-72.488
7	5.9	-186.08	-71.138
7	5.9333	-184.87	-69.445
7	5.9667	-183.16	-67.988
7	6	-182.48	-66.638
7	6.0333	-180.68	-64.837
7	6.0667	-179.33	-64.387
7	6.1	-178.09	-62.218
7	6.1333	-176.86	-61.462
7	6.1667	-175.28	-60.562
7	6.2	-173.31	-59.46
7	6.2333	-172.13	-58.537
7	6.2667	-170.66	-58.207
7	6.3	-168.89	-57.817
7	6.3333	-167.41	-57.187
7	6.3667	-165.6	-56.737
7	6.4	-163.68	-56.227
7	6.4333	-162.22	-55.711
7	6.4667	-160.66	-56.287
7	6.5	-159.42	-55.598
7	6.5333	-157.78	-55.443
7	6.5667	-156.15	-55.387
7	6.6	-155.18	-54.195
7	6.6333	-153.23	-53.812
7	6.6667	-152.06	-53.095
7	6.7	-150.75	-52.012
7	6.7333	-149.63	-51.111
7	6.7667	-148.5	-49.761
7	6.8	-147.6	-48.861
7	6.8333	-146.48	-47.511
7	6.8667	-145.58	-46.161
7	6.9	-144.68	-44.811
7	6.9333	-143.55	-43.911
7	6.9667	-142.74	-42.045
7	7	-141.59	-41.34
7	7.0333	-140.12	-40.2
7	7.0667	-139.05	-39.636
7	7.1	-137.7	-38.961
7	7.1333	-136.58	-38.511
7	7.1667	-135.45	-37.836
7	7.2	-133.88	-37.386
7	7.2333	-132.53	-37.161
7	7.2667	-131.3	-36.944
7	7.3	-129.83	-37.161
7	7.3333	-128.35	-36.619
7	7.3667	-126.83	-36.776
7	7.4	-125.19	-36.278
7	7.4333	-123.68	-36.157
7	7.4667	-121.86	-35.856
7	7.5	-120.58	-35.486
7	7.5333	-119.93	-35.136
7	7.5667	-118.35	-34.461
7	7.6	-116.89	-33.448
7	7.6333	-115.38	-32.57
7	7.6667	-113.85	-31.985
7	7.7	-112.73	-30.635
7	7.7333	-111.22	-29.631
7	7.7667	-110.03	-28.835
7	7.8	-108.68	-27.935
7	7.8333	-107.44	-26.922
7	7.8667	-106.09	-26.698
7	7.9	-104.63	-26.135
7	7.9333	-103.16	-26.247
7	7.9667	-101.78	-26.018
7	8	-100.18	-26.1
7	8.0333	-99.496	-25.775
7	8.0667	-98.438	-26.247
7	8.1	-97.313	-26.922
7	8.1333	-96.413	-26.922
7	8.1667	-95.157	-26.338
7	8.2	-94.275	-26.135
7	8.2333	-92.925	-25.685
7	8.2667	-91.8	-25.01
7	8.3	-90	-23.885
7	8.3333	-88.56	-23.255
7	8.3667	-87.253	-22.201
7	8.4	-85.5	-21.185
7	8.4333	-84.262	-20.397
7	8.4667	-82.575	-19.61
7	8.5	-81.27	-19.294
7	8.5333	-79.729	-19.605
7	8.5667	-78.479	-19.07
7	8.6	-77.354	-18.845
7	8.6333	-76.261	-19.212
7	8.6667	-75.464	-19.564
7	8.7	-74.564	-20.015
7	8.7333	-73.493	-20.544
7	8.7667	-72.269	-20.87
7	8.8	-71.549	-21.185
7	8.8333	-70.199	-20.96
7	8.8667	-68.759	-21.14
7	8.9	-67.196	-20.704
7	8.9333	-65.837	-20.077
7	8.9667	-64.618	-19.52
7	9	-62.998	-18.485
7	9.0333	-61.913	-17.968
7	9.0667	-60.758	-16.709
7	9.1	-59.526	-15.78
7	9.1333	-58.308	-15.282
7	9.1667	-57.426	-13.746
7	9.2	-56.203	-12.769
7	9.2333	-55.038	-12.028
7	9.2667	-53.683	-11.329
7	9.3	-52.198	-11.059
7	9.3333	-51.748	-10.384
7	9.3667	-50.735	-10.721
7	9.4	-49.588	-10.114
7	9.4333	-49.245	-10.332
7	9.4667	-48.102	-10.294
7	9.5	-47.922	-10.159
7	9.5333	-46.903	-10.807
7	9.5667	-45.537	-11.239
7	9.6	-45.11	-11.621
7	9.6333	-43.735	-11.574
7	9.6667	-42.972	-11.959
7	9.7	-40.947	-11.509
7	9.7333	-40.147	-10.841
7	9.7667	-38.809	-10.722
7	9.8	-37.572	-10.159
7	9.8333	-36.019	-9.1014
7	9.8667	-34.647	-8.3588
7	9.9	-32.664	-7.1833
7	9.9333	-31.631	-5.9287
7	9.9667	-30.326	-4.4436
7	10	-29.06	-3.338
7	10.033	-27.266	-2.1484
7	10.067	-25.871	-1.1584
7	10.1	-24.071	-0.48335
7	10.133	-22.133	0.86561
7	10.167	-20.471	1.9918
7	10.2	-18.871	2.4511
7	10.233	-16.421	3.1169
7	10.267	-14.845	4.017
7	10.3	-12.82	4.017
7	10.333	-11.02	4.917
7	10.367	-8.995	5.367
7	10.4	-6.0698	5.5921
7	10.433	-4.0288	5.6106
7	10.467	-1.3445	6.0421
7	10.5	0.9056	6.2671
7	10.533	3.6058	6.0421
7	10.567	6.756	5.5921
7	10.6	8.7811	5.5921
7	10.633	11.256	4.917
7	10.667	13.731	4.917
7	10.7	16.726	4.5709
7	10.733	19.727	4.3743
7	10.767	22.644	4.3811
7	10.8	25.882	4.692
7	10.833	28.908	4.8854
7	10.867	32.106	5.0496
7	10.9	35.264	5.3362
7	10.933	38.42	5.6189
7	10.967	41.601	5.9891
8	2.6667	-428.05	-111.55
8	2.7	-425.48	-111.48
8	2.7333	-422.84	-111.43
8	2.7667	-420.01	-111.45
8	2.8	-417.05	-111.27
8	2.8333	-413.96	-111.05
8	2.8667	-410.64	-110.74
8	2.9	-407.16	-110.63
8	2.9333	-403.56	-110.63
8	2.9667	-400.18	-110.4
8	3	-396.67	-110.23
8	3.0333	-393.54	-109.39
8	3.0667	-389.77	-110.59
8	3.1	-387.2	-110.38
8	3.1333	-384.09	-109.17
8	3.1667	-381.39	-108.72
8	3.2	-378.36	-108.6
8	3.2333	-375.88	-108.15
8	3.2667	-372.73	-107.03
8	3.3	-369.92	-105.79
8	3.3333	-366.32	-104.67
8	3.3667	-363.17	-103.77
8	3.4	-360.31	-102.34
8	3.4333	-356.55	-100.66
8	3.4667	-353.49	-98.814
8	3.5	-350.33	-96.971
8	3.5333	-346.96	-95.61
8	3.5667	-344.04	-93.414
8	3.6	-340.89	-92.289
8	3.6333	-338.07	-91.436
8	3.6667	-335.31	-90.399
8	3.7	-331.56	-89.603
8	3.7333	-329.42	-89.139
8	3.7667	-326.15	-88.497
8	3.8	-323.34	-87.564
8	3.8333	-319.95	-87.087
8	3.8667	-315.96	-86.304
8	3.9	-312.76	-85.764
8	3.9333	-308.85	-85.627
8	3.9667	-305.25	-85.359
8	4	-301.96	-84.639
8	4.0333	-298.59	-84.414
8	4.0667	-294.34	-84.157
8	4.1	-291.27	-83.76
8	4.1333	-288.22	-83.562
8	4.1667	-286.21	-82.838
8	4.2	-283.25	-82.136
8	4.2333	-280.59	-80.813
8	4.2667	-277.89	-79.913
8	4.3	-275.34	-79.034
8	4.3333	-272.84	-77.754
8	4.3667	-270.02	-76.343
8	4.4	-266.95	-75.008
8	4.4333	-263.95	-73.608
8	4.4667	-260.79	-72.038
8	4.5	-258.09	-69.788
8	4.5333	-255.84	-67.763
8	4.5667	-252.17	-65.985
8	4.6	-249.79	-64.154
8	4.6333	-247.53	-62.449
8	4.6667	-244.7	-61.35
8	4.7	-242.91	-59.98
8	4.7333	-240.09	-58.987
8	4.7667	-238.05	-58.18
8	4.8	-235.65	-57.072
8	4.8333	-232.91	-56.579
8	4.8667	-230.58	-55.802
8	4.9	-227.55	-54.941
8	4.9333	-224.96	-54.352
8	4.9667	-222.31	-53.587
8	5	-219.16	-53.137
8	5.0333	-216.19	-52.597
8	5.0667	-212.86	-52.462
8	5.1	-210.04	-52.124
8	5.1333	-206.99	-51.84
8	5.1667	-204.12	-51.388
8	5.2	-201.64	-50.713
8	5.2333	-199.12	-49.831
8	5.2667	-196.37	-48.947
8	5.3	-194.29	-48.074
8	5.3333	-191.44	-47.042
8	5.3667	-189.91	-45.936
8	5.4	-187.21	-44.811
8	5.4333	-184.96	-43.461
8	5.4667	-182.71	-42.111
8	5.5	-180.68	-40.761
8	5.5333	-177.94	-39.276
8	5.5667	-175.82	-37.926
8	5.6	-173.93	-36.261
8	5.6333	-171.85	-34.847
8	5.6667	-170.1	-32.863
8	5.7	-168.31	-31.31
8	5.7333	-166.96	-29.51
8	5.7667	-165.16	-28.16
8	5.8	-163.08	-26.845
8	5.8333	-161.42	-25.865
8	5.8667	-159.64	-25.122
8	5.9	-158.63	-23.885
8	5.9333	-157.28	-23.21
8	5.9667	-155.48	-22.31
8	6	-153.16	-21.506
8	6.0333	-151.41	-20.844
8	6.0667	-149.63	-20.285
8	6.1	-148.05	-19.61
8	6.1333	-146.19	-18.949
8	6.1667	-144.71	-18.407
8	6.2	-142.99	-17.697
8	6.2333	-140.73	-17.74
8	6.2667	-139.5	-17.584
8	6.3	-137.04	-17.19
8	6.3333	-135.32	-16.954
8	6.3667	-133.56	-16.677
8	6.4	-131.29	-16.347
8	6.4333	-129.6	-16.009
8	6.4667	-128.14	-15.447
8	6.5	-126.23	-14.884
8	6.5333	-124.43	-14.209
8	6.5667	-123.03	-13.562
8	6.6	-121.05	-12.859
8	6.6333	-119.03	-12.184
8	6.6667	-117.45	-11.059
8	6.7	-115.43	-10.384
8	6.7333	-113.85	-9.2589
8	6.7667	-111.83	-8.3588
8	6.8	-110.03	-7.0087
8	6.8333	-108.18	-5.6239
8	6.8667	-106.2	-4.3086
8	6.9	-104.29	-2.846
8	6.9333	-102.51	-1.4006
8	6.9667	-100.53	-0.12333
8	7	-98.688	0.98202
8	7.0333	-97.045	2.0957
8	7.0667	-95.4	3.1169
8	7.1	-93.905	3.9243
8	7.1333	-92.588	4.3545
8	7.1667	-91.125	4.917
8	7.2	-89.438	5.4795
8	7.2333	-88.875	5.367
8	7.2667	-86.737	5.9296
8	7.3	-85.275	5.8171
8	7.3333	-83.97	5.727
8	7.3667	-82.44	5.8621
8	7.4	-80.952	5.4226
8	7.4333	-79.087	5.2545
8	7.4667	-77.579	5.007
8	7.5	-75.854	4.7916
8	7.5333	-73.903	4.7612
8	7.5667	-72.494	4.602
8	7.6	-70.559	4.647
8	7.6333	-68.736	4.5795
8	7.6667	-66.824	5.142
8	7.7	-64.731	5.5696
8	7.7333	-62.8	6.148
8	7.7667	-60.748	6.4921
8	7.8	-58.611	7.2797
8	7.8333	-56.681	7.7037
8	7.8667	-54.223	8.9672
8	7.9	-52.288	9.9123
8	7.9333	-50.138	10.715
8	7.9667	-47.984	11.962
8	8	-45.807	12.523
8	8.0333	-43.647	12.793
8	8.0667	-41.51	13.355
8	8.1	-39.259	14.03
8	8.1333	-37.032	14.548
8	8.1667	-34.776	14.213
8	8.2	-32.621	13.918
8	8.2333	-30.406	13.695
8	8.2667	-27.784	13.58
8	8.3	-25.421	13.242
8	8.3333	-22.946	12.342
8	8.3667	-20.471	11.442
8	8.4	-18.307	10.53
8	8.4333	-15.502	10.114
8	8.4667	-13.27	9.1923
8	8.5	-10.57	8.5173
8	8.5333	-8.4099	7.1221
8	8.5667	-5.3948	7.1672
8	8.6	-3.1446	6.7171
8	8.6333	-0.21947	6.7171
8	8.6667	2.2557	6.7171
8	8.7	4.7309	6.2671
8	8.7333	7.206	6.2671
8	8.7667	9.9062	6.4921
8	8.8	12.606	6.7171
8	8.8333	15.307	6.4921
8	8.8667	17.782	7.3922
8	8.9	20.392	7.7972
8	8.9333	23.407	8.5173
8	8.9667	26.182	9.1857
8	9	28.846	9.7838
8	9.0333	31.587	10.317
8	9.0667	34.48	10.802
8	9.1	37.456	11.062
8	9.1333	40.49	11.285
9	2.6333	-427.58	-210.26
9	2.6667	-425.19	-209.44
9	2.7	-422.89	-208.68
9	2.7333	-420.66	-208.04
9	2.7667	-418.11	-207.37
9	2.8	-415.62	-206.76
9	2.8333	-413.15	-206.19
9	2.8667	-410.67	-205.56
9	2.9	-407.62	-204.87
9	2.9333	-404.72	-204.09
9	2.9667	-401.2	-203.03
9	3	-398.05	-202.1
9	3.0333	-394.87	-201.41
9	3.0667	-391.53	-200.24
9	3.1	-388.94	-199.36
9	3.1333	-386.12	-198.54
9	3.1667	-382.83	-198.11
9	3.2	-379.32	-197.93
9	3.2333	-377.05	-197.28
9	3.2667	-373.97	-197.15
9	3.3	-371.17	-196.65
9	3.3333	-368.57	-195.57
9	3.3667	-366.01	-194.8
9	3.4	-363.37	-193.87
9	3.4333	-360.81	-192.98
9	3.4667	-358.22	-191.75
9	3.5	-355.29	-190.62
9	3.5333	-352.91	-188.87
9	3.5667	-349.76	-187.83
9	3.6	-346.97	-186.79
9	3.6333	-344.4	-185.71
9	3.6667	-341.12	-184.32
9	3.7	-338.48	-181.96
9	3.7333	-335.31	-180.68
9	3.7667	-332.79	-179.37
9	3.8	-329.74	-178.01
9	3.8333	-327.53	-176.52
9	3.8667	-325.16	-175.37
9	3.9	-323.12	-174.19
9	3.9333	-320.75	-173.41
9	3.9667	-318.28	-172.06
9	4	-315.69	-171.49
9	4.0333	-314.07	-170.73
9	4.0667	-311.35	-169.91
9	4.1	-308.62	-169
9	4.1333	-306.3	-168.25
9	4.1667	-303.78	-167.18
9	4.2	-300.95	-166.66
9	4.2333	-298.14	-165.19
9	4.2667	-295.66	-164.29
9	4.3	-292.59	-163.48
9	4.3333	-289.81	-162.49
9	4.3667	-287.72	-162.15
9	4.4	-284.44	-160.83
9	4.4333	-281.78	-160.53
9	4.4667	-279.39	-160.09
9	4.5	-276.74	-159.73
9	4.5333	-273.84	-158.89
9	4.5667	-271.16	-158.97
9	4.6	-268.44	-157.83
9	4.6333	-266.01	-156.73
9	4.6667	-263.92	-155.98
9	4.7	-261.73	-154.94
9	4.7333	-259.45	-153.4
9	4.7667	-257.04	-152.37
9	4.8	-255.17	-151.21
9	4.8333	-252.64	-149.75
9	4.8667	-250.07	-148.83
9	4.9	-247.52	-147.32
9	4.9333	-244.87	-145.69
9	4.9667	-242.81	-144.49
9	5	-240.6	-143.29
9	5.0333	-238.03	-141.65
9	5.0667	-236.06	-140.09
9	5.1	-233.81	-138.78
9	5.1333	-232.25	-137.59
9	5.1667	-230.21	-136.92
9	5.2	-228.09	-135.91
9	5.2333	-226	-135
9	5.2667	-224.27	-134.25
9	5.3	-221.81	-133.71
9	5.3333	-220.06	-133.24
9	5.3667	-218.03	-132.34
9	5.4	-216.46	-131.89
9	5.4333	-214.51	-130.89
9	5.4667	-212.75	-129.82
9	5.5	-210.83	-128.97
9	5.5333	-208.58	-127.84
9	5.5667	-207.26	-127.32
9	5.6	-205.15	-125.84
9	5.6333	-202.73	-126.27
9	5.6667	-200.94	-125.67
9	5.7	-198.7	-124.11
9	5.7333	-196.66	-124.24
9	5.7667	-194.41	-124.02
9	5.8	-192.37	-123.45
9	5.8333	-190.34	-122.78
9	5.8667	-188.11	-122.67
9	5.9	-186.39	-122
9	5.9333	-184.63	-121.1
9	5.9667	-182.93	-120.64
9	6	-181.18	-119.15
9	6.0333	-179.56	-118.62
9	6.0667	-178.21	-117.94
9	6.1	-176.86	-116.59
9	6.1333	-175.51	-115.47
9	6.1667	-174.03	-114.96
9	6.2	-172.81	-114.34
9	6.2333	-171.18	-113.12
9	6.2667	-170.1	-112.31
9	6.3	-168.98	-111.19
9	6.3333	-167.4	-109.77
9	6.3667	-166.06	-108.27
9	6.4	-164.93	-107.59
9	6.4333	-163.58	-106.47
9	6.4667	-162.46	-105.34
9	6.5	-161.56	-103.54
9	6.5333	-160.21	-102.19
9	6.5667	-159.19	-100.41
9	6.6	-158.18	-99.715
9	6.6333	-156.83	-98.365
9	6.6667	-155.93	-97.464
9	6.7	-154.35	-96.114
9	6.7333	-153	-95.214
9	6.7667	-152.33	-92.964
9	6.8	-150.87	-92.541
9	6.8333	-148.95	-92.064
9	6.8667	-148.05	-91.164
9	6.9	-146.7	-90.264
9	6.9333	-145.35	-89.364
9	6.9667	-144.23	-88.914
9	7	-142.49	-88.365
9	7.0333	-141.2	-87.045
9	7.0667	-139.95	-86.439
9	7.1	-138.6	-85.314
9	7.1333	-137.25	-84.864
9	7.1667	-135.9	-83.964
9	7.2	-134.55	-82.838
9	7.2333	-133.2	-82.163
9	7.2667	-131.63	-81.939
9	7.3	-130.28	-81.488
9	7.3333	-129.02	-80.821
9	7.3667	-126.72	-80.723
9	7.4	-125.52	-81.032
9	7.4333	-124.09	-80.026
9	7.4667	-123.08	-80.588
9	7.5	-120.96	-79.643
9	7.5333	-120.38	-80.138
9	7.5667	-119.25	-80.138
9	7.6	-118.17	-78.947
9	7.6333	-116.78	-79.238
9	7.6667	-115.65	-78.563
9	7.7	-114.98	-77.888
9	7.7333	-113.63	-77.438
9	7.7667	-112.95	-76.763
9	7.8	-112.05	-76.088
9	7.8333	-111.15	-75.638
9	7.8667	-110.03	-74.963
9	7.9	-109.35	-74.513
9	7.9333	-108.45	-73.388
9	7.9667	-108	-72.488
9	8	-107.1	-71.813
9	8.0333	-106.65	-70.463
9	8.0667	-105.75	-69.788
9	8.1	-105.08	-68.888
9	8.1333	-104.4	-67.537
9	8.1667	-104.18	-66.862
9	8.2	-103.73	-65.962
9	8.2333	-102.83	-64.837
9	8.2667	-102.6	-63.712
9	8.3	-101.59	-62.794
9	8.3333	-101.7	-61.462
9	8.3667	-101.48	-60.337
9	8.4	-100.58	-59.887
9	8.4333	-99.901	-58.312
9	8.4667	-99.451	-57.637
9	8.5	-98.863	-56.144
9	8.5333	-98.395	-55.733
9	8.5667	-97.497	-54.674
9	8.6	-96.83	-53.944
9	8.6333	-96.525	-53.362
9	8.6667	-95.626	-52.687
9	8.7	-94.548	-52.178
9	8.7333	-94.275	-51.562
9	8.7667	-93.6	-51.111
9	8.8	-92.25	-50.886
9	8.8333	-91.522	-50.198
9	8.8667	-90.321	-49.382
9	8.9	-89.325	-49.086
9	8.9333	-88.65	-49.086
9	8.9667	-87.348	-48.559
9	9	-85.95	-48.186
9	9.0333	-84.825	-47.961
9	9.0667	-84.375	-48.186
9	9.1	-83.219	-48.026
9	9.1333	-82.575	-48.186
9	9.1667	-81	-48.411
9	9.2	-79.65	-48.186
9	9.2333	-78.36	-48.559
9	9.2667	-77.174	-48.636
9	9.3	-75.92	-49.08
9	9.3333	-75.149	-48.636
9	9.3667	-74.024	-49.086
9	9.4	-72.899	-49.086
9	9.4333	-71.626	-48.722
9	9.4667	-70.649	-48.861
9	9.5	-69.411	-48.524
9	9.5333	-68.849	-48.411
9	9.5667	-67.724	-48.186
9	9.6	-67.499	-47.961
9	9.6333	-67.049	-47.511
9	9.6667	-66.023	-47.695
9	9.7	-65.699	-47.511
9	9.7333	-65.249	-47.286
9	9.7667	-64.446	-46.561
9	9.8	-63.898	-46.386
9	9.8333	-63.223	-45.936
9	9.8667	-62.886	-45.563
9	9.9	-62.323	-45.036
9	9.9333	-61.873	-44.811
9	9.9667	-61.423	-44.811
9	10	-61.116	-43.62
9	10.033	-60.523	-43.911
9	10.067	-60.298	-43.461
9	10.1	-60.298	-42.786
9	10.133	-59.848	-42.111
9	10.167	-59.173	-40.986
9	10.2	-58.948	-40.761
9	10.233	-58.048	-39.636
9	10.267	-58.273	-39.186
9	10.3	-57.823	-38.511
9	10.333	-58.048	-37.611
9	10.367	-57.373	-36.711
9	10.4	-57.108	-35.391
9	10.433	-56.698	-34.91
9	10.467	-56.473	-33.785
9	10.5	-55.798	-33.335
9	10.533	-54.983	-32.345
9	10.567	-54.673	-31.76
9	10.6	-54.223	-31.085
9	10.633	-53.662	-30.043
9	10.667	-52.198	-29.735
9	10.7	-51.973	-29.285
9	10.733	-51.073	-28.61
9	10.767	-50.398	-28.16
9	10.8	-49.047	-27.26
9	10.833	-48.58	-27.486
9	10.867	-47.527	-26.316
9	10.9	-46.797	-26.135
9	10.933	-45.672	-25.91
9	10.967	-44.547	-25.685
9	11	-43.872	-25.235
9	11.033	-42.812	-24.883
9	11.067	-41.622	-24.335
9	11.1	-40.355	-24.549
9	11.133	-39.372	-24.11
9	11.167	-38.054	-24.049
9	11.2	-36.897	-24.785
9	11.233	-35.322	-24.335
9	11.267	-34.25	-23.673
9	11.3	-33.112	-23.718
9	11.333	-32.118	-23.838
9	11.367	-30.874	-23.422
9	11.4	-29.471	-22.76
9	11.433	-28.121	-22.76
9	11.467	-27.638	-21.88
9	11.5	-26.546	-22.31
9	11.533	-25.333	-21.525
9	11.567	-24.521	-21.185
9	11.6	-23.396	-20.51
9	11.633	-22.271	-20.285
9	11.667	-21.146	-19.61
9	11.7	-19.726	-19.373
9	11.733	-18.446	-18.934
9	11.767	-17.32	-18.259
9	11.8	-15.97	-17.584
9	11.833	-14.395	-16.684
9	11.867	-13.27	-16.234
9	11.9	-11.92	-15.334
9	11.933	-10.237	-15.028
9	11.967	-9.4225	-14.142
9	12	-7.9149	-12.949
9	12.033	-5.1563	-12.089
9	12.067	-4.1313	-11.267
9	12.1	-2.4408	-10.226
9	12.133	-1.1195	-9.7089
9	12.167	0.97705	-8.8523
9	12.2	2.0307	-8.1338
9	12.233	3.6508	-7.3688
9	12.267	5.6309	-6.7837
9	12.3	7.206	-5.8837
9	12.333	8.7811	-5.6586
9	12.367	10.581	-4.7586
9	12.4	12.516	-4.7136
9	12.433	14.857	-3.8585
9	12.467	16.657	-2.9585
9	12.5	19.087	-2.8235
9	12.533	21.022	-2.3285
9	12.567	22.732	-2.5084
9	12.6	24.532	-2.5084
9	12.633	26.766	-2.4841
9	12.667	29.081	-2.4653
9	12.7	31.506	-2.4263
9	12.733	33.908	-2.3225
9	12.767	36.174	-2.1666
9	12.8	38.398	-1.8906
9	12.833	40.59	-1.5784
10	3	-427.47	-57.261
10	3.0333	-424.68	-57.475
10	3.0667	-421.81	-57.58
10	3.1	-418.92	-57.578
10	3.1333	-416.05	-57.59
10	3.1667	-413.25	-57.484
10	3.2	-410.42	-57.862
10	3.2333	-407.85	-58.238
10	3.2667	-405.81	-58.625
10	3.3	-403.44	-59.662
10	3.3333	-400.75	-59.887
10	3.3667	-397.6	-59.887
10	3.4	-395.54	-60.439
10	3.4333	-393.33	-60.632
10	3.4667	-390.7	-60.638
10	3.5	-388.33	-60.088
10	3.5333	-385.77	-59.353
10	3.5667	-382.86	-58.869
10	3.6	-380.27	-57.637
10	3.6333	-377.66	-57.826
10	3.6667	-374.99	-57.023
10	3.7	-372.17	-55.837
10	3.7333	-370.14	-54.829
10	3.7667	-367.44	-53.587
10	3.8	-365.19	-52.687
10	3.8333	-362.94	-51.787
10	3.8667	-361	-50.987
10	3.9	-358.89	-50.212
10	3.9333	-356.64	-49.311
10	3.9667	-354.77	-49.19
10	4	-352.37	-48.411
10	4.0333	-350.21	-48.986
10	4.0667	-347.87	-48.186
10	4.1	-345.17	-47.736
10	4.1333	-342.69	-47.736
10	4.1667	-340.2	-48.689
10	4.2	-337.32	-48.47
10	4.2333	-335.05	-48.338
10	4.2667	-332.32	-48.408
10	4.3	-329.58	-48.28
10	4.3333	-326.78	-48.559
10	4.3667	-324.19	-48.539
10	4.4	-321.3	-49.019
10	4.4333	-319	-48.304
10	4.4667	-316.68	-48.662
10	4.5	-314.05	-48.372
10	4.5333	-312.13	-47.578
10	4.5667	-309.29	-47.426
10	4.6	-307.14	-46.611
10	4.6333	-305.17	-45.408
10	4.6667	-302.51	-44.765
10	4.7	-300.1	-43.663
10	4.7333	-297.84	-42.354
10	4.7667	-295.34	-41.343
10	4.8	-292.4	-40.039
10	4.8333	-289.93	-38.623
10	4.8667	-288.1	-36.953
10	4.9	-285.31	-35.586
10	4.9333	-283.22	-34.213
10	4.9667	-281.34	-32.652
10	5	-278.81	-31.693
10	5.0333	-277.41	-30.019
10	5.0667	-274.96	-29.27
10	5.1	-273.32	-28.537
10	5.1333	-270.46	-27.935
10	5.1667	-268.7	-27.276
10	5.2	-267.18	-26.57
10	5.2333	-264.39	-25.91
10	5.2667	-262.36	-25.394
10	5.3	-260.45	-24.897
10	5.3333	-258.99	-23.885
10	5.3667	-255.82	-24.076
10	5.4	-254.31	-23.143
10	5.4333	-251.87	-23.185
10	5.4667	-248.86	-22.985
10	5.5	-246.52	-22.805
10	5.5333	-244.31	-22.4
10	5.5667	-241.25	-22.22
10	5.6	-238.91	-21.95
10	5.6333	-236.29	-21.45
10	5.6667	-234.14	-20.915
10	5.7	-231.38	-20.077
10	5.7333	-230.18	-18.709
10	5.7667	-226.78	-18.594
10	5.8	-225.68	-16.684
10	5.8333	-222.22	-16.864
10	5.8667	-220.24	-16.099
10	5.9	-217.58	-14.884
10	5.9333	-215.07	-13.739
10	5.9667	-212.77	-12.589
10	6	-210.75	-11.249
10	6.0333	-208.04	-9.8889
10	6.0667	-206.63	-8.4395
10	6.1	-203.63	-7.2338
10	6.1333	-201.21	-5.9114
10	6.1667	-199.49	-4.9386
10	6.2	-197.42	-3.9035
10	6.2333	-196.19	-2.7864
10	6.2667	-194.02	-2.5142
10	6.3	-191.88	-2.1671
10	6.3333	-191.03	-1.3834
10	6.3667	-189.01	-0.70833
10	6.4	-186.83	-1.2433
10	6.4333	-185.45	-0.67793
10	6.4667	-183.2	-0.81005
10	6.5	-182.48	-0.2583
10	6.5333	-180.23	-0.54976
10	6.5667	-177.62	-0.88836
10	6.6	-176.8	-0.75223
10	6.6333	-174.2	-1.2934
10	6.6667	-172.9	-1.3252
10	6.7	-171.91	-0.93335
10	6.7333	-169.38	-1.6984
10	6.7667	-168.75	-1.1584
10	6.8	-165.96	-1.1419
10	6.8333	-164.57	-0.97837
10	6.8667	-163.09	-0.57336
10	6.9	-161.45	0.37232
10	6.9333	-159.94	0.97801
10	6.9667	-158.82	1.7514
10	7	-157.32	2.3069
10	7.0333	-156.11	3.0269
10	7.0667	-154.14	4.113
10	7.1	-153.05	5.2321
10	7.1333	-151.34	6.5371
10	7.1667	-151.2	8.0672
10	7.2	-148.95	9.4173
10	7.2333	-148.1	10.632
10	7.2667	-147.38	12.117
10	7.3	-144.68	13.918
10	7.3333	-144.45	13.918
10	7.3667	-142.29	14.773
10	7.4	-141.98	15.718
10	7.4333	-140.4	16.393
10	7.4667	-138.78	17.919
10	7.5	-136.62	17.308
10	7.5333	-135.45	17.743
10	7.5667	-133.79	18.135
10	7.6	-132.14	18.488
10	7.6333	-131.63	18.418
10	7.6667	-129.56	18.508
10	7.7	-128.54	18.34
10	7.7333	-126.84	18.414
10	7.7667	-125.78	17.968
10	7.8	-124.43	17.968
10	7.8333	-122.31	17.235
10	7.8667	-120.72	18.08
10	7.9	-119.78	17.345
10	7.9333	-118.25	17.237
10	7.9667	-116.62	17.206
10	8	-114.98	17.743
10	8.0333	-113.85	17.968
10	8.0667	-112.63	18.41
10	8.1	-111.83	18.937
10	8.1333	-110.55	19.38
10	8.1667	-109.37	20.061
10	8.2	-108.55	20.496
10	8.2333	-107.95	21.581
10	8.2667	-107.55	22.243
10	8.3	-106.36	23.141
10	8.3333	-105.98	23.593
10	8.3667	-105	24.559
10	8.4	-104.31	25.138
10	8.4333	-103.73	25.618
10	8.4667	-102.86	26.093
10	8.5	-102.5	26.551
10	8.5333	-101.7	26.754
10	8.5667	-101.36	26.849
10	8.6	-101.03	26.968
10	8.6333	-100.35	26.968
10	8.6667	-99.901	27.193
10	8.7	-99.451	27.193
10	8.7333	-98.551	26.743
10	8.7667	-97.87	26.233
10	8.8	-97.232	25.821
10	8.8333	-96.189	25.401
10	8.8667	-96.3	24.493
10	8.9	-95.27	24.054
10	8.9333	-94.887	23.475
10	8.9667	-94.07	22.669
10	9	-93.538	21.97
10	9.0333	-93.375	21.343
10	9.0667	-92.7	20.443
10	9.1	-92.25	19.993
10	9.1333	-91.35	19.768
10	9.1667	-90.675	18.868
10	9.2	-90	18.418
10	9.2333	-89.325	18.193
10	9.2667	-88.2	17.743
10	9.3	-88.011	17.164
10	9.3333	-87.136	16.983
10	9.3667	-86.901	16.622
10	9.4	-85.457	16.195
10	9.4333	-85.275	16.168
10	9.4667	-83.475	15.493
10	9.5	-82.575	16.168
10	9.5333	-81.314	16.023
10	9.5667	-79.894	15.441
10	9.6	-79.199	15.493
10	9.6333	-78.348	15.295
10	9.6667	-77.849	15.718
10	9.7	-76.226	15.651
10	9.7333	-74.977	15.723
10	9.7667	-74.249	16.393
10	9.8	-72.746	16.719
10	9.8333	-71.232	16.968
10	9.8667	-70.649	17.743
10	9.9	-69.392	18.041
[truncated: 29,717 more rows]
