# Supplementary material for: A system for efficient egress scheduling during mass events and small-scale experimental demonstration
Source: R Soc Open Sci. 2020 Dec 9;7(12):201465. doi: 10.1098/rsos.201465 (PMC7813256; doi:10.1098/rsos.201465)
Supplement: Experimental data [file rsos201465supp5.zip › experimental_data/data/Graph04.csv]

ped. #	time (s)	x (cm)	y (cm)
1	1.4333	-427.5	146.93
1	1.4667	-423.65	146.08
1	1.5	-419.61	145.14
1	1.5333	-415.51	144.28
1	1.5667	-411.45	143.52
1	1.6	-407.43	142.83
1	1.6333	-402.32	141.73
1	1.6667	-398.5	142.18
1	1.7	-393.77	141.95
1	1.7333	-389.9	142.72
1	1.7667	-385.22	141.73
1	1.8	-381.02	141.85
1	1.8333	-376.98	141.46
1	1.8667	-373.07	140.92
1	1.9	-368.79	140.38
1	1.9333	-364.91	139.27
1	1.9667	-360.24	137.68
1	2	-355.46	137.49
1	2.0333	-351.35	136.21
1	2.0667	-347.19	134.53
1	2.1	-343.1	132.59
1	2.1333	-338.19	130.25
1	2.1667	-333.58	129.69
1	2.2	-329.64	127.55
1	2.2333	-325.68	126.25
1	2.2667	-321.05	124.98
1	2.3	-317.78	124.07
1	2.3333	-313.21	122.82
1	2.3667	-309.39	122.15
1	2.4	-304.85	122.05
1	2.4333	-301.51	121.25
1	2.4667	-296.46	120.38
1	2.5	-292.51	119.9
1	2.5333	-287.45	119.34
1	2.5667	-283.53	118.31
1	2.6	-278.61	117.56
1	2.6333	-273.84	116.75
1	2.6667	-269.2	116.28
1	2.7	-264.39	115.62
1	2.7333	-260.34	114.95
1	2.7667	-255.72	114.61
1	2.8	-251.9	114.39
1	2.8333	-247.85	113.26
1	2.8667	-244.13	112.25
1	2.9	-240.65	111.46
1	2.9333	-236.41	110.1
1	2.9667	-232.88	108.65
1	3	-229.06	107.07
1	3.0333	-225.01	105.72
1	3.0667	-221.18	104.15
1	3.1	-216.44	102.55
1	3.1333	-212.41	100.55
1	3.1667	-208.58	98.973
1	3.2	-204.08	96.948
1	3.2333	-200.26	95.598
1	3.2667	-196.43	93.798
1	3.3	-191.93	92.448
1	3.3333	-188.11	90.872
1	3.3667	-183.67	90.175
1	3.4	-180.23	88.847
1	3.4333	-175.87	87.992
1	3.4667	-172.19	86.933
1	3.5	-168.62	85.877
1	3.5333	-165.25	85.202
1	3.5667	-162.23	84.347
1	3.6	-158.85	83.222
1	3.6333	-155.48	82.322
1	3.6667	-152.27	81.319
1	3.7	-148.32	80.588
1	3.7333	-145.37	79.713
1	3.7667	-141.08	78.722
1	3.8	-137.88	78.137
1	3.8333	-134.34	76.845
1	3.8667	-131.63	75.796
1	3.9	-128.59	74.784
1	3.9333	-124.88	73.546
1	3.9667	-121.73	71.971
1	4	-118.8	70.396
1	4.0333	-115.43	69.271
1	4.0667	-111.6	67.696
1	4.1	-108	65.896
1	4.1333	-104.63	64.096
1	4.1667	-101.03	61.846
1	4.2	-96.66	59.19
1	4.2333	-92.813	56.783
1	4.2667	-88.682	53.998
1	4.3	-84.15	51.045
1	4.3333	-79.537	47.782
1	4.3667	-74.599	44.288
1	4.4	-69.581	40.815
1	4.4333	-64.633	37.418
1	4.4667	-59.623	34.394
1	4.5	-54.475	31.28
1	4.5333	-49.587	28.498
1	4.5667	-44.915	26.235
1	4.6	-40.587	23.998
1	4.6333	-36.27	22.119
1	4.6667	-31.964	20.317
1	4.7	-27.671	18.868
1	4.7333	-24.296	17.968
1	4.7667	-19.008	16.505
1	4.8	-14.845	15.493
1	4.8333	-10.043	14.384
1	4.8667	-4.4982	13.325
1	4.9	-0.10693	12.23
1	4.9333	4.8209	11.262
1	4.9667	9.4561	10.542
1	5	15.307	8.9672
1	5.0333	20.257	8.2922
1	5.0667	25.717	7.2929
1	5.1	30.421	6.4514
1	5.1333	35.04	5.6466
1	5.1667	39.579	4.8194
1	5.2	44.048	4.1648
2	1.4333	-427.64	49.359
2	1.4667	-425.43	49.239
2	1.5	-422.92	49.014
2	1.5333	-422.72	49.161
2	1.5667	-422.47	49.414
2	1.6	-422.16	49.858
2	1.6333	-418.42	49.755
2	1.6667	-414.45	49.793
2	1.7	-410.42	49.92
2	1.7333	-405.92	50.37
2	1.7667	-402.05	51.36
2	1.8	-397.86	51.76
2	1.8333	-393.99	52.395
2	1.8667	-390.17	52.845
2	1.9	-386.57	53.295
2	1.9333	-383.36	53.543
2	1.9667	-380.04	53.97
2	2	-376.8	54.15
2	2.0333	-373.28	54.009
2	2.0667	-369.57	53.831
2	2.1	-365.42	53.07
2	2.1333	-361.5	53.25
2	2.1667	-356.74	52.091
2	2.2	-351.92	51.045
2	2.2333	-347.14	50.252
2	2.2667	-342.78	49.065
2	2.3	-337.52	47.895
2	2.3333	-333.64	46.23
2	2.3667	-328.74	44.52
2	2.4	-324.69	42.944
2	2.4333	-320.64	41.144
2	2.4667	-317.49	39.794
2	2.5	-314.06	38.787
2	2.5333	-309.61	37.994
2	2.5667	-305.79	37.094
2	2.6	-301.96	36.419
2	2.6333	-297.91	35.744
2	2.6667	-293.86	34.844
2	2.7	-289.73	33.373
2	2.7333	-284.86	32.819
2	2.7667	-280.59	31.919
2	2.8	-275.64	30.963
2	2.8333	-270.91	30.344
2	2.8667	-266.64	29.669
2	2.9	-262.5	28.803
2	2.9333	-257.45	28.675
2	2.9667	-253.59	27.869
2	3	-248.97	27.154
2	3.0333	-245.19	25.758
2	3.0667	-241.21	25.393
2	3.1	-238.06	24.043
2	3.1333	-233.96	22.661
2	3.1667	-229.73	21.343
2	3.2	-225.01	19.768
2	3.2333	-221.27	17.563
2	3.2667	-216.23	16.168
2	3.3	-211.96	14.368
2	3.3333	-207.34	11.962
2	3.3667	-203.41	10.092
2	3.4	-199.15	7.4491
2	3.4333	-194.63	5.5921
2	3.4667	-191.26	3.5669
2	3.5	-187.45	1.4552
2	3.5333	-184.33	-0.34834
2	3.5667	-180.94	-1.3635
2	3.6	-176.63	-2.0584
2	3.6333	-172.58	-3.4085
2	3.6667	-169.43	-4.3086
2	3.7	-166.06	-5.4336
2	3.7333	-162.68	-6.3337
2	3.7667	-158.63	-7.0087
2	3.8	-154.8	-7.6838
2	3.8333	-151.51	-8.2264
2	3.8667	-148.28	-8.3588
2	3.9	-143.85	-8.6063
2	3.9333	-140.09	-8.8075
2	3.9667	-136.28	-9.3144
2	4	-132.94	-9.8677
2	4.0333	-130.05	-10.609
2	4.0667	-126.84	-10.933
2	4.1	-123.52	-10.992
2	4.1333	-120.72	-11.866
2	4.1667	-118.13	-12.634
2	4.2	-114.98	-13.534
2	4.2333	-112.51	-14.278
2	4.2667	-109.26	-15.289
2	4.3	-106.48	-16.044
2	4.3333	-103.84	-17.022
2	4.3667	-100.76	-18.799
2	4.4	-98.326	-19.384
2	4.4333	-96.121	-20.825
2	4.4667	-92.475	-22.31
2	4.5	-89.775	-23.885
2	4.5333	-86.629	-25.301
2	4.5667	-83.475	-26.585
2	4.6	-80.594	-27.62
2	4.6333	-78.299	-28.16
2	4.6667	-75.149	-28.61
2	4.7	-72.389	-28.234
2	4.7333	-69.454	-28.901
2	4.7667	-66.824	-28.835
2	4.8	-63.898	-28.835
2	4.8333	-61.311	-27.372
2	4.8667	-58.723	-26.81
2	4.9	-55.867	-26.256
2	4.9333	-53.66	-25.347
2	4.9667	-51.185	-23.772
2	5	-48.485	-22.872
2	5.0333	-46.122	-21.185
2	5.0667	-43.647	-20.06
2	5.1	-40.609	-17.922
2	5.1333	-38.247	-17.134
2	5.1667	-35.672	-15.441
2	5.2	-33.522	-14.659
2	5.2333	-30.596	-13.534
2	5.2667	-28.121	-12.634
2	5.3	-24.746	-11.734
2	5.3333	-22.046	-11.059
2	5.3667	-19.233	-10.496
2	5.4	-16.758	-9.3714
2	5.4333	-13.945	-9.9339
2	5.4667	-10.525	-8.8988
2	5.5	-7.87	-9.4839
2	5.5333	-4.2504	-9.268
2	5.5667	-1.1195	-9.7089
2	5.6	1.8057	-9.9339
2	5.6333	5.7728	-9.6315
2	5.6667	8.9151	-10.44
2	5.7	12.606	-10.609
2	5.7333	15.306	-10.834
2	5.7667	18.232	-10.384
2	5.8	22.266	-9.9253
2	5.8333	25.164	-9.4926
2	5.8667	28.517	-9.3114
2	5.9	31.883	-8.8906
2	5.9333	34.971	-8.529
2	5.9667	36.343	-8.6159
2	6	40.211	-7.6492
2	6.0333	43.739	-6.719
3	1.4667	-426.19	97.519
3	1.5	-423.24	97.304
3	1.5333	-420.27	97.011
3	1.5667	-417.54	96.86
3	1.6	-415.32	96.943
3	1.6333	-413.5	97.05
3	1.6667	-411.86	97.094
3	1.7	-411.01	97.164
3	1.7333	-410.43	97.196
3	1.7667	-409.97	97.173
3	1.8	-406.85	96.617
3	1.8333	-402.9	97.353
3	1.8667	-400.11	97.112
3	1.9	-396.96	96.858
3	1.9333	-393.96	96.617
3	1.9667	-391.11	96.183
3	2	-388.37	95.728
3	2.0333	-384.92	95.039
3	2.0667	-382.02	94.425
3	2.1	-378.65	93.6
3	2.1333	-375.4	92.576
3	2.1667	-372.11	91.522
3	2.2	-368.39	90.332
3	2.2333	-365.03	89.328
3	2.2667	-362.27	86.822
3	2.3	-358.93	87.189
3	2.3333	-355.7	86.237
3	2.3667	-352.77	85.644
3	2.4	-350.57	83.672
3	2.4333	-347.29	84.446
3	2.4667	-344.99	83.987
3	2.5	-342.16	83.953
3	2.5333	-339.42	83.757
3	2.5667	-336.2	83.568
3	2.6	-332.83	83.596
3	2.6333	-329.64	83.365
3	2.6667	-326.09	83.277
3	2.7	-322.33	83.491
3	2.7333	-319.06	81.872
3	2.7667	-314.87	83.388
3	2.8	-311.55	83.627
3	2.8333	-307.76	83.909
3	2.8667	-304.78	84.102
3	2.9	-301.39	84.321
3	2.9333	-298.2	84.524
3	2.9667	-295.14	84.451
3	3	-292.26	84.294
3	3.0333	-289.17	84.006
3	3.0667	-285.82	83.694
3	3.1	-282.65	83.56
3	3.1333	-279.72	83.024
3	3.1667	-276.5	82.632
3	3.2	-273.32	81.993
3	3.2333	-270.23	81.584
3	3.2667	-266.83	80.429
3	3.3	-263.88	79.694
3	3.3333	-261.07	78.986
3	3.3667	-258.1	78.133
3	3.4	-254.84	77.442
3	3.4333	-251.45	76.809
3	3.4667	-248.63	76.246
3	3.5	-245.26	75.796
3	3.5333	-242.24	75.4
3	3.5667	-238.91	74.853
3	3.6	-235.53	74.374
3	3.6333	-231.98	73.892
3	3.6667	-228.82	72.958
3	3.7	-226.13	72.421
3	3.7333	-222.53	71.971
3	3.7667	-218.53	71.096
3	3.8	-215.03	70.738
3	3.8333	-212.07	70.284
3	3.8667	-208.81	69.721
3	3.9	-205.67	69.252
3	3.9333	-202.51	68.371
3	3.9667	-199.24	67.583
3	4	-196.32	66.683
3	4.0333	-193.39	65.558
3	4.0667	-190.47	64.208
3	4.1	-187.66	62.746
3	4.1333	-184.62	61.058
3	4.1667	-181.67	59.9
3	4.2	-178.66	58.02
3	4.2333	-176.5	56.265
3	4.2667	-173.37	54.308
3	4.3	-170.33	52.395
3	4.3333	-167.74	50.707
3	4.3667	-165.88	48.93
3	4.4	-162.68	47.22
3	4.4333	-160.88	45.42
3	4.4667	-157.87	44.762
3	4.5	-155.7	42.719
3	4.5333	-152.67	42.157
3	4.5667	-150.75	40.694
3	4.6	-148.28	40.244
3	4.6333	-145.35	38.894
3	4.6667	-143.21	38.288
3	4.7	-141.16	37.087
3	4.7333	-138.19	36.674
3	4.7667	-136.35	35.744
3	4.8	-134.1	35.294
3	4.8333	-130.84	34.956
3	4.8667	-128.7	34.844
3	4.9	-125.67	34.281
3	4.9333	-123.08	33.944
3	4.9667	-120.96	34.014
3	5	-118.66	33.47
3	5.0333	-116.33	33.044
3	5.0667	-113.74	32.256
3	5.1	-111.6	31.469
3	5.1333	-109.13	30.569
3	5.1667	-107.47	29.686
3	5.2	-105.09	28.917
3	5.2333	-103.01	28.198
3	5.2667	-100.91	27.306
3	5.3	-98.888	25.956
3	5.3333	-97.201	25.168
3	5.3667	-94.805	24.136
3	5.4	-92.597	23.074
3	5.4333	-90.242	21.88
3	5.4667	-88.107	20.747
3	5.5	-85.881	19.647
3	5.5333	-83.892	18.848
3	5.5667	-81.52	17.9
3	5.6	-79.334	17.473
3	5.6333	-76.769	16.753
3	5.6667	-74.264	15.88
3	5.7	-71.774	15.943
3	5.7333	-69.614	15.988
3	5.7667	-67.724	15.493
3	5.8	-64.992	15.747
3	5.8333	-62.436	15.155
3	5.8667	-60.523	15.493
3	5.9	-58.161	15.688
3	5.9333	-55.414	15.569
3	5.9667	-53.3	16.177
3	6	-51.095	16.01
3	6.0333	-49.024	16.447
3	6.0667	-46.527	16.258
3	6.1	-44.547	15.943
3	6.1333	-42.297	15.493
3	6.1667	-39.477	15.49
3	6.2	-37.262	14.764
3	6.2333	-34.82	14.627
3	6.2667	-32.092	13.825
3	6.3	-30.069	12.853
3	6.3333	-27.596	11.985
3	6.3667	-24.971	11.217
3	6.4	-22.181	10.362
3	6.4333	-18.783	9.5298
3	6.4667	-15.838	8.9835
3	6.5	-12.82	7.6172
3	6.5333	-9.22	7.1672
3	6.5667	-6.2949	6.0421
3	6.6	-2.7846	5.322
3	6.6333	1.0857	5.007
3	6.6667	4.0558	4.692
3	6.7	7.9936	4.3545
3	6.7333	11.256	4.242
3	6.7667	15.21	4.3932
3	6.8	19.099	4.7012
3	6.8333	22.057	5.367
3	6.8667	26.116	5.43
3	6.9	30.976	6.4667
3	6.9333	35.868	7.4733
3	6.9667	40.662	8.2244
4	1.6667	-427.66	191.93
4	1.7	-425.79	190.92
4	1.7333	-424.26	189.79
4	1.7667	-423.3	188.86
4	1.8	-422.57	188.19
4	1.8333	-421.73	187.77
4	1.8667	-420.22	186.98
4	1.9	-418.77	186.13
4	1.9333	-417.32	185.28
4	1.9667	-415.8	184.58
4	2	-414.3	184.04
4	2.0333	-412.54	183.4
4	2.0667	-409.3	182.23
4	2.1	-406.19	180.74
4	2.1333	-402.77	180.43
4	2.1667	-399.51	179.1
4	2.2	-395.46	178.51
4	2.2333	-392.46	178.34
4	2.2667	-389.6	177.66
4	2.3	-386.66	177.36
4	2.3333	-383.72	176.57
4	2.3667	-381.08	175.75
4	2.4	-378.72	175.38
4	2.4333	-375.68	174.33
4	2.4667	-373.13	173.6
4	2.5	-370.37	172.94
4	2.5333	-368	171.9
4	2.5667	-365.17	170.65
4	2.6	-362.43	169.75
4	2.6333	-358.98	168.56
4	2.6667	-355.93	166.65
4	2.7	-352.82	164.9
4	2.7333	-349.1	163.75
4	2.7667	-346.13	161.71
4	2.8	-342.71	159.92
4	2.8333	-339.42	158.42
4	2.8667	-336.32	156.66
4	2.9	-333.82	155.27
4	2.9333	-330.92	154.35
4	2.9667	-327.25	153.61
4	3	-324.99	153.06
4	3.0333	-322.09	152.47
4	3.0667	-319.16	151.68
4	3.1	-315.83	151.14
4	3.1333	-312.54	150.05
4	3.1667	-309.39	149.15
4	3.2	-306.13	148.14
4	3.2333	-302.73	147.14
4	3.2667	-299.04	146.23
4	3.3	-295.91	145.49
4	3.3333	-292.51	144.88
4	3.3667	-288.91	144.43
4	3.4	-285.81	143.62
4	3.4333	-282.84	143.08
4	3.4667	-279.62	142.2
4	3.5	-276.99	141.28
4	3.5333	-274.74	140.38
4	3.5667	-272.04	139.93
4	3.6	-269.92	138.51
4	3.6333	-267.22	137.94
4	3.6667	-264.5	137.11
4	3.7	-261.65	136.37
4	3.7333	-258.65	135.09
4	3.7667	-255.77	134.1
4	3.8	-253.36	132.95
4	3.8333	-250.44	131.38
4	3.8667	-247.49	129.73
4	3.9	-244.77	128.41
4	3.9333	-241.84	126.97
4	3.9667	-239.18	125.65
4	4	-236.13	124.64
4	4.0333	-232.88	123.27
4	4.0667	-229.82	122.78
4	4.1	-226.46	122.28
4	4.1333	-223.79	121.29
4	4.1667	-220.69	120.48
4	4.2	-217.99	119.36
4	4.2333	-214.88	118.55
4	4.2667	-211.81	117.49
4	4.3	-208.63	116.39
4	4.3333	-205.52	115.35
4	4.3667	-202.57	114.7
4	4.4	-200.15	113.71
4	4.4333	-197.11	113.37
4	4.4667	-194.41	112.02
4	4.5	-192.16	111.8
4	4.5333	-189.91	111.12
4	4.5667	-188.11	110
4	4.6	-185.86	109.32
4	4.6333	-183.68	108.28
4	4.6667	-181.81	107.07
4	4.7	-179.33	105.95
4	4.7333	-177.31	104.82
4	4.7667	-175.28	103.25
4	4.8	-173.48	102.12
4	4.8333	-171.68	100.32
4	4.8667	-169.66	98.298
4	4.9	-167.85	96.948
4	4.9333	-166.4	94.628
4	4.9667	-164.82	92.826
4	5	-163.13	90.872
4	5.0333	-161.56	88.622
4	5.0667	-160.21	86.822
4	5.1	-158.85	85.247
4	5.1333	-157.43	83.587
4	5.1667	-155.7	82.322
4	5.2	-154.13	80.747
4	5.2333	-152.55	79.172
4	5.2667	-150.98	78.272
4	5.3	-149.85	77.147
4	5.3333	-148.28	75.796
4	5.3667	-147.15	75.121
4	5.4	-145.35	74.221
4	5.4333	-144	72.871
4	5.4667	-141.98	71.746
4	5.5	-140.63	71.071
4	5.5333	-139.37	69.901
4	5.5667	-137.64	69.17
4	5.6	-135.68	68.596
4	5.6333	-133.58	67.729
4	5.6667	-131.74	67.39
4	5.7	-129.6	67.021
4	5.7333	-127.74	66.161
4	5.7667	-125.78	66.121
4	5.8	-123.98	65.221
4	5.8333	-122.18	64.771
4	5.8667	-120.6	64.546
4	5.9	-118.89	63.916
4	5.9333	-117.79	63.947
4	5.9667	-116.1	64.321
4	6	-114.8	63.781
4	6.0333	-113.45	63.556
4	6.0667	-112.19	63.466
4	6.1	-111.15	62.971
4	6.1333	-110.7	62.971
4	6.1667	-109.58	62.071
4	6.2	-108.68	61.396
4	6.2333	-107.78	60.495
4	6.2667	-107.1	59.145
4	6.3	-106.2	57.795
4	6.3333	-105.53	56.22
4	6.3667	-104.85	54.645
4	6.4	-104.4	53.295
4	6.4333	-103.73	51.945
4	6.4667	-102.6	50.595
4	6.5	-101.93	48.795
4	6.5333	-101.25	47.22
4	6.5667	-100.07	45.991
4	6.6	-99.001	44.294
4	6.6333	-97.806	43.048
4	6.6667	-96.751	41.819
4	6.7	-95.895	40.559
4	6.7333	-94.77	39.434
4	6.7667	-93.534	38.724
4	6.8	-92.293	38.169
4	6.8333	-91.014	37.248
4	6.8667	-90.023	36.712
4	6.9	-88.611	36.138
4	6.9333	-87.57	35.384
4	6.9667	-86.178	34.906
4	7	-84.735	34.439
4	7.0333	-83.7	33.719
4	7.0667	-82.012	33.606
4	7.1	-80.748	33.613
4	7.1333	-79.159	33.49
4	7.1667	-77.471	33.236
4	7.2	-75.824	33.719
4	7.2333	-74.249	33.944
4	7.2667	-72.787	33.831
4	7.3	-70.986	33.606
4	7.3333	-69.435	34.336
4	7.3667	-68.219	34.259
4	7.4	-66.869	34.034
4	7.4333	-65.873	33.901
4	7.4667	-64.573	33.719
4	7.5	-63.789	33.476
4	7.5333	-62.008	33.224
4	7.5667	-61.536	33.156
4	7.6	-60.748	33.269
4	7.6333	-59.848	32.819
4	7.6667	-58.836	32.481
4	7.7	-58.161	32.031
4	7.7333	-56.698	31.244
4	7.7667	-55.843	30.254
4	7.8	-55.123	29.669
4	7.8333	-55.168	29.084
4	7.8667	-53.998	27.869
4	7.9	-53.323	26.743
4	7.9333	-53.098	26.068
4	7.9667	-51.748	24.943
4	8	-50.848	23.593
4	8.0333	-50.008	22.929
4	8.0667	-49.723	22.243
4	8.1	-48.822	22.018
4	8.1333	-47.022	20.893
4	8.1667	-46.46	20.78
4	8.2	-45.335	20.331
4	8.2333	-44.342	19.801
4	8.2667	-42.86	19.205
4	8.3	-41.172	18.418
4	8.3333	-39.06	17.775
4	8.3667	-37.572	17.518
4	8.4	-35.991	16.679
4	8.4333	-34.422	16.393
4	8.4667	-32.132	15.427
4	8.5	-30.475	15.145
4	8.5333	-28.571	15.043
4	8.5667	-26.266	14.861
4	8.6	-24.133	14.518
4	8.6333	-22.406	14.413
4	8.6667	-20.471	14.368
4	8.7	-18.342	14.132
4	8.7333	-16.51	14.323
4	8.7667	-15.07	13.918
4	8.8	-13.045	13.693
4	8.8333	-11.133	13.58
4	8.8667	-8.9469	13.634
4	8.9	-6.2949	13.468
4	8.9333	-4.8322	13.58
4	8.9667	-2.6946	13.018
4	9	-0.53268	12.759
4	9.0333	1.8057	12.117
4	9.0667	4.2808	11.893
4	9.1	6.0809	10.992
4	9.1333	8.2781	10.188
4	9.1667	10.835	9.324
4	9.2	13.056	8.7423
4	9.2333	15.757	7.6172
4	9.2667	18.907	7.3922
4	9.3	21.981	7.2885
4	9.3333	24.442	7.1221
4	9.3667	27.232	6.2671
4	9.4	29.581	5.9986
4	9.4333	31.947	5.7547
4	9.4667	34.347	5.5614
4	9.5	36.885	5.4086
4	9.5333	39.578	5.4542
4	9.5667	42.408	5.3759
5	1.9667	-426.37	264.52
5	2	-423.67	264.11
5	2.0333	-420.95	263.88
5	2.0667	-418.45	263.87
5	2.1	-416	263.99
5	2.1333	-413.69	264.16
5	2.1667	-411.55	264.36
5	2.2	-409.32	264.39
5	2.2333	-406.73	264.09
5	2.2667	-403.78	264.7
5	2.3	-401.76	264.92
5	2.3333	-399.39	264.36
5	2.3667	-396.81	263.35
5	2.4	-394.44	262.29
5	2.4333	-391.97	261.21
5	2.4667	-388.37	259.86
5	2.5	-385.67	258.28
5	2.5333	-383.01	255.79
5	2.5667	-380.12	254.24
5	2.6	-377.28	251.75
5	2.6333	-374.98	249.62
5	2.6667	-371.59	246.94
5	2.7	-368.61	244.24
5	2.7333	-366.32	241.86
5	2.7667	-364.1	239.66
5	2.8	-361.59	236.91
5	2.8333	-359.34	234.88
5	2.8667	-356.87	233.39
5	2.9	-354.82	231.76
5	2.9333	-352.65	230.52
5	2.9667	-350.16	229.35
5	3	-347.88	228.27
5	3.0333	-345.3	227.61
5	3.0667	-343	226.09
5	3.1	-340.11	224.85
5	3.1333	-336.98	223.45
5	3.1667	-334.04	221.85
5	3.2	-330.23	221.2
5	3.2333	-327.62	220.03
5	3.2667	-324.37	218.72
5	3.3	-321.2	217.89
5	3.3333	-318.16	217.1
5	3.3667	-314.75	216.41
5	3.4	-311.75	216.09
5	3.4333	-308.4	215.38
5	3.4667	-305.65	215.03
5	3.5	-303.76	214.72
5	3.5333	-301.51	214.18
5	3.5667	-298.42	213.8
5	3.6	-295.48	213.15
5	3.6333	-292.44	211.73
5	3.6667	-290.22	210.94
5	3.7	-287.45	209.57
5	3.7333	-284.86	208.1
5	3.7667	-281.26	206.53
5	3.8	-278.11	204.5
5	3.8333	-274.58	203.13
5	3.8667	-272.15	201.42
5	3.9	-268.89	199.1
5	3.9333	-266.19	197.3
5	3.9667	-263.71	195.28
5	4	-261.31	193.28
5	4.0333	-258.54	190.78
5	4.0667	-257.19	188.98
5	4.1	-253.81	187.18
5	4.1333	-252.46	185.6
5	4.1667	-249.2	184.14
5	4.2	-247.42	183.17
5	4.2333	-244.67	181.44
5	4.2667	-242.74	180.34
5	4.3	-240.21	178.92
5	4.3333	-237.92	177.68
5	4.3667	-235.37	176.33
5	4.4	-231.98	175.03
5	4.4333	-229.46	173.55
5	4.4667	-226.36	172.33
5	4.5	-223.88	170.98
5	4.5333	-220.96	170.08
5	4.5667	-218.03	169.18
5	4.6	-215.18	168.72
5	4.6333	-212.41	168.05
5	4.6667	-209.71	167.83
5	4.7	-207.23	167.38
5	4.7333	-204.76	166.93
5	4.7667	-202.51	166.03
5	4.8	-199.95	165.26
5	4.8333	-197.86	164.39
5	4.8667	-195.76	163.55
5	4.9	-193.28	162.43
5	4.9333	-191.48	161.08
5	4.9667	-189.01	159.28
5	5	-186.98	157.93
5	5.0333	-185.18	156.13
5	5.0667	-183.38	154.55
5	5.1	-181.58	152.98
5	5.1333	-180.79	150.84
5	5.1667	-179.33	149.15
5	5.2	-177.98	147.58
5	5.2333	-177.08	146.23
5	5.2667	-176.41	144.43
5	5.3	-176.07	142.06
5	5.3333	-174.16	140.83
5	5.3667	-173.03	139.25
5	5.4	-171.68	137.68
5	5.4333	-170.56	136.1
5	5.4667	-169.29	134.84
5	5.5	-167.63	133.4
5	5.5333	-166.32	132.22
5	5.5667	-164.68	131.11
5	5.6	-162.68	129.8
5	5.6333	-161.06	128.78
5	5.6667	-158.63	128
5	5.7	-156.83	127.33
5	5.7333	-154.58	126.88
5	5.7667	-152.14	126.5
5	5.8	-150.53	126.42
5	5.8333	-148.28	126.42
5	5.8667	-146.48	126.2
5	5.9	-144.68	125.97
5	5.9333	-143.1	125.53
5	5.9667	-141.53	125.3
5	6	-140.18	124.4
5	6.0333	-138.92	123.8
5	6.0667	-137.7	122.6
5	6.1	-136.34	121.55
5	6.1333	-135.46	120.54
5	6.1667	-134.78	119.67
5	6.2	-133.69	118.6
5	6.2333	-132.89	117.38
5	6.2667	-132.53	116.3
5	6.3	-131.85	114.95
5	6.3333	-131.3	113.67
5	6.3667	-131.04	112.33
5	6.4	-131.17	110.8
5	6.4333	-131.18	109.32
5	6.4667	-130.95	107.97
5	6.5	-131.18	106.4
5	6.5333	-130.95	104.82
5	6.5667	-130.95	103.02
5	6.6	-130.59	101.45
5	6.6333	-130.5	99.873
5	6.6667	-130.28	98.298
5	6.7	-130.05	96.4
5	6.7333	-129.11	95.238
5	6.7667	-128.25	93.798
5	6.8	-127.53	91.979
5	6.8333	-126.23	90.647
5	6.8667	-124.97	89.567
5	6.9	-124.24	88.331
5	6.9333	-122.85	87.272
5	6.9667	-121.4	86.399
5	7	-119.48	85.922
5	7.0333	-118.35	85.022
5	7.0667	-116.78	84.572
5	7.1	-114.98	84.122
5	7.1333	-113.4	83.672
5	7.1667	-111.6	82.997
5	7.2	-110.48	82.547
5	7.2333	-108.79	81.534
5	7.2667	-107.55	80.747
5	7.3	-106.65	80.072
5	7.3333	-105.26	79.037
5	7.3667	-104.63	78.272
5	7.4	-103.5	76.921
5	7.4333	-102.84	75.807
5	7.4667	-102.83	74.221
5	7.5	-102.38	72.871
5	7.5333	-101.86	71.846
5	7.5667	-101.7	70.171
5	7.6	-101.61	68.551
5	7.6333	-101.93	66.346
5	7.6667	-102.38	64.996
5	7.7	-102.83	63.421
5	7.7333	-103.28	61.621
5	7.7667	-103.5	60.045
5	7.8	-103.73	58.02
5	7.8333	-103.95	56.22
5	7.8667	-103.82	54.915
5	7.9	-104.18	53.295
5	7.9333	-104.18	51.945
5	7.9667	-104.18	50.37
5	8	-104.4	49.47
5	8.0333	-103.95	47.895
5	8.0667	-103.5	47.22
5	8.1	-103.5	46.095
5	8.1333	-103.05	45.195
5	8.1667	-102.62	44.452
5	8.2	-101.48	43.62
5	8.2333	-101.25	43.169
5	8.2667	-100.58	42.494
5	8.3	-100.01	41.932
5	8.3333	-98.798	42.112
5	8.3667	-98.101	42.269
5	8.4	-97.313	41.707
5	8.4333	-96.3	42.494
5	8.4667	-95.366	42.667
5	8.5	-94.275	43.394
5	8.5333	-93.285	43.664
5	8.5667	-92.25	43.62
5	8.6	-91.575	44.294
5	8.6333	-90.675	44.294
5	8.6667	-89.55	44.294
5	8.7	-88.65	44.52
5	8.7333	-87.525	44.294
5	8.7667	-86.867	44.09
5	8.8	-86.175	43.844
5	8.8333	-85.5	43.394
5	8.8667	-84.825	42.269
5	8.9	-84.349	41.914
5	8.9333	-83.587	41.482
5	8.9667	-82.125	41.369
5	9	-81.9	40.694
5	9.0333	-81.055	39.912
5	9.0667	-80.325	39.119
5	9.1	-79.65	38.219
5	9.1333	-78.974	37.319
5	9.1667	-78.524	36.644
5	9.2	-78.299	35.519
5	9.2333	-77.174	33.944
5	9.2667	-77.062	32.031
5	9.3	-76.153	30.638
5	9.3333	-76.049	29.669
5	9.3667	-74.699	28.544
5	9.4	-74.249	27.193
5	9.4333	-73.529	25.708
5	9.4667	-72.674	24.718
5	9.5	-71.211	23.481
5	9.5333	-69.974	22.693
5	9.5667	-68.624	21.793
5	9.6	-67.274	21.118
5	9.6333	-66.599	20.218
5	9.6667	-65.249	19.318
5	9.7	-62.773	18.868
5	9.7333	-61.544	17.674
5	9.7667	-59.961	17.405
5	9.8	-58.161	17.63
5	9.8333	-56.248	17.068
5	9.8667	-54.448	17.293
5	9.9	-52.535	17.18
5	9.9333	-50.96	17.405
5	9.9667	-48.822	18.193
5	10	-46.347	18.418
5	10.033	-44.772	18.643
5	10.067	-42.699	19.031
5	10.1	-40.947	19.318
5	10.133	-38.247	19.768
5	10.167	-36.447	19.993
5	10.2	-33.972	19.993
5	10.233	-32.042	19.292
5	10.267	-29.696	19.543
5	10.3	-28.301	18.553
5	10.333	-26.321	18.193
5	10.367	-24.905	17.697
5	10.4	-22.271	17.743
5	10.433	-20.606	17.113
5	10.467	-18.199	16.815
5	10.5	-16.463	16.137
5	10.533	-13.495	15.268
5	10.567	-12.211	14.735
5	10.6	-11.245	14.143
5	10.633	-9.1512	13.158
5	10.667	-8.5511	12.081
5	10.7	-6.2949	10.767
5	10.733	-4.8993	10.134
5	10.767	-3.5947	8.5173
5	10.8	-2.0196	7.3922
5	10.833	-1.3445	6.9421
5	10.867	1.3556	6.0421
5	10.9	3.1557	5.367
5	10.933	4.1683	4.5795
5	10.967	6.756	4.242
5	11	9.0061	3.7919
5	11.033	11.256	3.3419
5	11.067	12.56	3.6902
5	11.1	15.082	3.1169
5	11.133	16.882	3.1169
5	11.167	19.132	3.7919
5	11.2	22.057	3.5669
5	11.233	24.491	3.5835
5	11.267	27.291	4.0529
5	11.3	30.312	4.6031
5	11.333	33.428	5.2024
5	11.367	36.604	5.8189
5	11.4	39.728	6.4238
5	11.433	42.745	7.0174
6	2.3	-426.09	54.214
6	2.3333	-425.7	55.037
6	2.3667	-425.04	55.582
6	2.4	-424.1	55.346
6	2.4333	-423.74	55.837
6	2.4667	-423.52	56.022
6	2.5	-419.81	55.252
6	2.5333	-416.22	54.444
6	2.5667	-412.83	53.735
6	2.6	-409.75	53.07
6	2.6333	-406.04	51.042
6	2.6667	-403.69	50.231
6	2.7	-400.17	49.412
6	2.7333	-397.24	48.791
6	2.7667	-393.86	48.282
6	2.8	-390.62	47.445
6	2.8333	-386.4	47.921
6	2.8667	-383.1	46.365
6	2.9	-379.19	45.735
6	2.9333	-375.63	44.755
6	2.9667	-371.27	44.52
6	3	-367.4	43.98
6	3.0333	-363.87	43.565
6	3.0667	-360.15	43.177
6	3.1	-356.56	43.069
6	3.1333	-353.09	42.584
6	3.1667	-349.53	42.224
6	3.2	-347.42	40.919
6	3.2333	-342.9	39.295
6	3.2667	-340.44	37.769
6	3.3	-335.6	36.981
6	3.3333	-331.76	34.143
6	3.3667	-327.3	32.586
6	3.4	-323.45	31.356
6	3.4333	-319.29	29.894
6	3.4667	-315.1	28.049
6	3.5	-311.64	26.068
6	3.5333	-307.9	23.998
6	3.5667	-305.2	21.884
6	3.6	-300.8	19.462
6	3.6333	-297.12	17.894
6	3.6667	-293.69	16.678
6	3.7	-290.35	15.673
6	3.7333	-286.62	14.953
6	3.7667	-283.01	13.864
6	3.8	-279.06	12.883
6	3.8333	-275.87	13.19
6	3.8667	-271.09	11.065
6	3.9	-267	10.435
6	3.9333	-263.94	10.767
6	3.9667	-259.08	9.5973
6	4	-255.27	9.7548
6	4.0333	-251.11	9.1923
6	4.0667	-247.4	8.8547
6	4.1	-243.66	7.5841
6	4.1333	-241.21	7.1672
6	4.1667	-237.51	5.972
6	4.2	-234.73	4.9191
6	4.2333	-231.15	3.8627
6	4.2667	-227.47	2.4996
6	4.3	-223.53	0.10707
6	4.3333	-219.83	-0.70833
6	4.3667	-216.46	-1.8334
6	4.4	-212.75	-3.296
6	4.4333	-209.37	-4.6461
6	4.4667	-205.62	-6.4581
6	4.5	-202.63	-8.0203
6	4.5333	-199.13	-9.7089
6	4.5667	-196.34	-10.114
6	4.6	-192.61	-11.059
6	4.6333	-189.23	-11.959
6	4.6667	-185.74	-12.522
6	4.7	-182.26	-13.084
6	4.7333	-179.19	-13.284
6	4.7667	-175.47	-13.634
6	4.8	-172.01	-13.619
6	4.8333	-168.7	-13.49
6	4.8667	-165.41	-13.232
6	4.9	-162.42	-12.695
6	4.9333	-158.85	-12.409
6	4.9667	-156.06	-11.689
6	5	-153.12	-10.915
6	5.0333	-150.53	-10.834
6	5.0667	-147.78	-10.549
6	5.1	-144.99	-10.564
6	5.1333	-142.32	-10.559
6	5.1667	-139.28	-11.284
6	5.2	-136.35	-11.284
6	5.2333	-133.54	-11.171
6	5.2667	-130.84	-11.621
6	5.3	-127.5	-12.292
6	5.3333	-124.65	-12.634
6	5.3667	-122.05	-13.349
6	5.4	-119.25	-14.209
6	5.4333	-116.5	-14.85
6	5.4667	-113.94	-16.04
6	5.5	-111.15	-16.684
6	5.5333	-108.68	-17.396
6	5.5667	-106.54	-17.697
6	5.6	-103.95	-18.416
6	5.6333	-101.7	-18.485
6	5.6667	-98.949	-18.591
6	5.7	-96.413	-19.047
6	5.7333	-94.275	-18.934
6	5.7667	-91.688	-19.047
6	5.8	-89.55	-18.934
6	5.8333	-87.187	-18.822
6	5.8667	-84.937	-18.822
6	5.9	-83.025	-18.259
6	5.9333	-80.952	-17.957
6	5.9667	-79.457	-16.886
6	6	-77.624	-16.009
6	6.0333	-75.712	-15.447
6	6.0667	-73.756	-15.101
6	6.1	-71.765	-14.821
6	6.1333	-69.524	-14.659
6	6.1667	-67.274	-14.434
6	6.2	-64.596	-14.592
6	6.2333	-62.694	-14.341
6	6.2667	-60.404	-14.018
6	6.3	-57.598	-13.984
6	6.3333	-54.898	-13.759
6	6.3667	-52.603	-13.894
6	6.4	-50.398	-13.984
6	6.4333	-47.057	-13.932
6	6.4667	-44.241	-14.244
6	6.5	-41.959	-14.772
6	6.5333	-39.259	-14.997
6	6.5667	-36.738	-14.517
6	6.6	-34.514	-14.58
6	6.6333	-32.059	-14.772
6	6.6667	-29.471	-14.434
6	6.7	-26.996	-13.759
6	6.7333	-24.971	-13.534
6	6.7667	-23.508	-14.322
6	6.8	-20.696	-12.859
6	6.8333	-19.458	-13.422
6	6.8667	-17.096	-13.084
6	6.9	-15.408	-12.297
6	6.9333	-13.495	-11.509
6	6.9667	-10.903	-10.753
6	7	-8.32	-8.8088
6	7.0333	-6.0698	-7.6838
6	7.0667	-4.7197	-7.4588
6	7.1	-2.2446	-5.4336
6	7.1333	0.0055483	-4.0835
6	7.1667	2.0307	-2.7335
6	7.2	3.7183	-2.3959
6	7.2333	6.306	-0.48332
6	7.2667	8.4436	-0.1458
6	7.3	11.885	0.4895
6	7.3333	14.069	0.97927
6	7.3667	17.054	1.33
6	7.4	19.694	1.6543
6	7.4333	22.507	1.7669
6	7.4667	25.095	1.8793
6	7.5	27.945	1.8489
6	7.5333	30.877	1.7028
6	7.5667	33.895	1.3962
6	7.6	37.036	0.94271
6	7.6333	40.274	0.22364
6	7.6667	43.708	-0.54281
7	2.6333	-426.69	144.92
7	2.6667	-423.65	144.06
7	2.7	-420.59	143.12
7	2.7333	-417.55	142.11
7	2.7667	-414.56	141.11
7	2.8	-411.61	140.11
7	2.8333	-408.97	138.4
7	2.8667	-406.63	138.67
7	2.9	-404.12	136.78
7	2.9333	-401.62	135.84
7	2.9667	-399.25	135.08
7	3	-396.72	134.99
7	3.0333	-394.77	134.2
7	3.0667	-391.95	134.37
7	3.1	-389.34	133.65
7	3.1333	-387.23	133.88
7	3.1667	-384.09	133.6
7	3.2	-381.21	132.63
7	3.2333	-378.32	131.66
7	3.2667	-375.09	130.7
7	3.3	-372.06	131
7	3.3333	-368.97	130.24
7	3.3667	-365.82	130.79
7	3.4	-362.62	130.76
7	3.4333	-360.02	129.57
7	3.4667	-357.5	129.44
7	3.5	-354.08	130
7	3.5333	-351.94	128.65
7	3.5667	-350.07	129.26
7	3.6	-346.39	129.44
7	3.6333	-344.16	128.26
7	3.6667	-341.87	127.3
7	3.7	-338.46	127.63
7	3.7333	-335.36	126.92
7	3.7667	-332.79	126.36
7	3.8	-329.85	125.44
7	3.8333	-326.94	123.05
7	3.8667	-323.7	122.33
7	3.9	-320.79	121.16
7	3.9333	-317.99	119.22
7	3.9667	-315.24	117.65
7	4	-312.38	115.56
7	4.0333	-310.06	114.27
7	4.0667	-307.54	112.26
7	4.1	-304.88	111.36
7	4.1333	-301.85	109.89
7	4.1667	-299.72	108.7
7	4.2	-297.51	107.72
7	4.2333	-294.76	106.62
7	4.2667	-292.81	105.78
7	4.3	-289.94	104.45
7	4.3333	-287.56	103.42
7	4.3667	-284.89	102.64
7	4.4	-282.29	101.62
7	4.4333	-279.67	100.17
7	4.4667	-276.67	99.489
7	4.5	-273.89	98.025
7	4.5333	-270.7	97.451
7	4.5667	-267.7	96.597
7	4.6	-264.61	96.273
7	4.6333	-261.82	95.223
7	4.6667	-258.75	94.8
7	4.7	-256.18	94.099
7	4.7333	-253.46	93.371
7	4.7667	-250.8	92.864
7	4.8	-248.08	92.241
7	4.8333	-245.37	91.66
7	4.8667	-242.95	90.346
7	4.9	-240.42	89.635
7	4.9333	-238.39	88.519
7	4.9667	-235.95	87.515
7	5	-233.25	86.187
7	5.0333	-230.86	84.797
7	5.0667	-229.06	83.222
7	5.1	-226.7	81.534
7	5.1333	-225.18	79.812
7	5.1667	-223.56	77.977
7	5.2	-221.82	75.848
7	5.2333	-220.26	74.094
7	5.2667	-218.78	71.603
7	5.3	-217.58	69.496
7	5.3333	-215.89	67.315
7	5.3667	-214.47	65.37
7	5.4	-212.89	63.594
7	5.4333	-211.46	61.486
7	5.4667	-209.95	59.907
7	5.5	-208.17	58.294
7	5.5333	-206.22	56.526
7	5.5667	-204.51	55.246
7	5.6	-202.96	53.745
7	5.6333	-201.02	52.44
7	5.6667	-199.09	51.135
7	5.7	-197.06	50.01
7	5.7333	-195.31	48.795
7	5.7667	-193.45	48.114
7	5.8	-191.39	47.4
7	5.8333	-189.55	46.725
7	5.8667	-187.06	46.412
7	5.9	-185.39	46.297
7	5.9333	-184.01	45.735
7	5.9667	-181.58	46.148
7	6	-179.65	45.915
7	6.0333	-177.94	45.51
7	6.0667	-175.87	45.375
7	6.1	-174.29	45.15
7	6.1333	-172.35	45.194
7	6.1667	-170.71	44.76
7	6.2	-169.07	44.215
7	6.2333	-167.81	43.934
7	6.2667	-166.04	43.311
7	6.3	-164.43	42.616
7	6.3333	-163.16	42.233
7	6.3667	-161.81	41.552
7	6.4	-160.41	40.833
7	6.4333	-159.58	40.054
7	6.4667	-158.49	39.164
7	6.5	-157.32	37.976
7	6.5333	-156.6	36.869
7	6.5667	-155.7	35.519
7	6.6	-155.03	34.394
7	6.6333	-154.58	33.044
7	6.6667	-154.02	31.581
7	6.7	-153.31	29.655
7	6.7333	-152.94	27.983
7	6.7667	-152.24	26.023
7	6.8	-151.52	24.173
7	6.8333	-150.54	22.273
7	6.8667	-149.94	20.488
7	6.9	-149.27	18.913
7	6.9333	-148.44	17.527
7	6.9667	-147.65	16.078
7	7	-146.86	14.472
7	7.0333	-145.49	12.748
7	7.0667	-144.48	12.095
7	7.1	-143.57	10.286
7	7.1333	-141.96	9.7839
7	7.1667	-140.81	8.3822
7	7.2	-139.59	7.6622
7	7.2333	-137.97	6.8521
7	7.2667	-136.35	6.4921
7	7.3	-134.49	5.8965
7	7.3333	-132.66	5.8425
7	7.3667	-131.18	5.367
7	7.4	-129.96	5.4018
7	7.4333	-127.97	5.8038
7	7.4667	-126.32	5.4407
7	7.5	-124.14	6.6968
7	7.5333	-122.73	6.8054
7	7.5667	-121.29	6.8343
7	7.6	-119.61	7.253
7	7.6333	-118.06	7.6397
7	7.6667	-116.47	7.7591
7	7.7	-114.22	7.562
7	7.7333	-113.69	8.2143
7	7.7667	-111.59	8.1617
7	7.8	-110.65	8.1392
7	7.8333	-109.12	7.9141
7	7.8667	-107.89	7.9547
7	7.9	-106.95	7.9043
7	7.9333	-105.51	7.656
7	7.9667	-104.46	7.5676
7	8	-103.27	7.3262
7	8.0333	-101.81	6.9157
7	8.0667	-100.35	6.4921
7	8.1	-99.676	6.0421
7	8.1333	-98.362	5.1481
7	8.1667	-97.201	4.242
7	8.2	-96.3	3.5669
7	8.2333	-94.599	2.6489
7	8.2667	-93.375	1.7668
7	8.3	-92.195	1.0253
7	8.3333	-91.125	0.19172
7	8.3667	-89.775	-0.70833
7	8.4	-88.875	-1.8334
7	8.4333	-87.075	-2.2834
7	8.4667	-85.95	-3.1835
7	8.5	-84.788	-4.5778
7	8.5333	-83.925	-5.4336
7	8.5667	-82.125	-6.3337
7	8.6	-81	-7.0087
7	8.6333	-79.65	-7.9088
7	8.6667	-78.524	-8.8088
7	8.7	-77.399	-9.4839
7	8.7333	-76.359	-10.7
7	8.7667	-75.001	-11.466
7	8.8	-73.574	-11.509
7	8.8333	-71.99	-12.366
7	8.8667	-70.874	-12.409
7	8.9	-69.524	-12.859
7	8.9333	-68.232	-13.796
7	8.9667	-67.422	-13.674
7	9	-65.659	-14.588
7	9.0333	-64.326	-14.592
7	9.0667	-62.368	-14.205
7	9.1	-61.001	-13.988
7	9.1333	-59.684	-13.699
7	9.1667	-58.31	-14.653
7	9.2	-56.594	-14.278
7	9.2333	-54.998	-13.738
7	9.2667	-52.849	-13.255
7	9.3	-51.253	-12.049
7	9.3333	-49.654	-12.549
7	9.3667	-47.579	-11.409
7	9.4	-45.479	-10.637
7	9.4333	-43.607	-9.1282
7	9.4667	-41.397	-9.2589
7	9.5	-39.822	-8.8088
7	9.5333	-37.77	-8.2254
7	9.5667	-35.547	-7.9088
7	9.6	-33.747	-7.9088
7	9.6333	-31.397	-7.4232
7	9.6667	-29.471	-7.9088
7	9.7	-26.996	-8.1338
7	9.7333	-24.971	-8.1338
7	9.7667	-22.946	-8.1338
7	9.8	-20.471	-8.1338
7	9.8333	-18.125	-8.2039
7	9.8667	-15.97	-8.5838
7	9.9	-13.72	-9.0339
7	9.9333	-11.338	-8.4383
7	9.9667	-8.8953	-8.7732
7	10	-6.1373	-9.2814
7	10.033	-3.7076	-9.9269
7	10.067	-1.1195	-10.159
7	10.1	1.8057	-10.609
7	10.133	4.7309	-11.284
7	10.167	7.8454	-11.712
7	10.2	10.356	-11.734
7	10.233	13.056	-11.734
7	10.267	15.982	-11.959
7	10.3	18.189	-10.864
7	10.333	20.482	-10.834
7	10.367	23.599	-11.432
7	10.4	26.332	-10.834
7	10.433	28.803	-10.82
7	10.467	31.179	-10.68
7	10.5	33.601	-10.483
7	10.533	36.065	-10.211
7	10.567	38.493	-9.9164
7	10.6	41.121	-9.4457
8	2.6667	-426.07	103.9
8	2.7	-424.71	103.72
8	2.7333	-420.73	103.15
8	2.7667	-416.47	102.56
8	2.8	-412.24	102.09
8	2.8333	-407.83	101.77
8	2.8667	-403.53	101.52
8	2.9	-399.3	100.98
8	2.9333	-395.61	100.71
8	2.9667	-392.46	100.01
8	3	-387.89	100.3
8	3.0333	-385.12	99.699
8	3.0667	-381.12	99.388
8	3.1	-377.9	98.579
8	3.1333	-373.47	98.225
8	3.1667	-368.79	97.173
8	3.2	-365.01	95.792
8	3.2333	-360.99	94.769
8	3.2667	-355.4	93.685
8	3.3	-352.14	91.097
8	3.3333	-348.14	91.233
8	3.3667	-343.82	88.172
8	3.4	-339.8	88.779
8	3.4333	-337.14	87.618
8	3.4667	-333.21	86.526
8	3.5	-329.57	85.484
8	3.5333	-327.09	84.368
8	3.5667	-323.69	83.392
8	3.6	-319.06	82.547
8	3.6333	-315.91	81.6
8	3.6667	-312.31	78.947
8	3.7	-308.38	77.871
8	3.7333	-303.97	77.96
8	3.7667	-300.09	77.351
8	3.8	-296.29	75.499
8	3.8333	-292.92	73.681
8	3.8667	-288.87	72.58
8	3.9	-284.39	72.861
8	3.9333	-280.76	72.003
8	3.9667	-277.32	71.184
8	4	-273.93	69.316
8	4.0333	-270.35	69.384
8	4.0667	-267.51	67.964
8	4.1	-263.53	65.23
8	4.1333	-259.66	65.446
8	4.1667	-256.09	64.299
8	4.2	-252.38	61.388
8	4.2333	-249.09	61.396
8	4.2667	-245.4	60.111
8	4.3	-242.78	58.245
8	4.3333	-239.1	55.228
8	4.3667	-235.6	53.644
8	4.4	-232.47	53.769
8	4.4333	-230.34	51.124
8	4.4667	-227.16	49.224
8	4.5	-223.86	47.591
8	4.5333	-220.62	48.007
8	4.5667	-217.7	46.657
8	4.6	-215.02	44.34
8	4.6333	-211.73	43.169
8	4.6667	-209.57	42.449
8	4.7	-206.44	41.664
8	4.7333	-203.63	41.144
8	4.7667	-200.82	40.357
8	4.8	-197.56	37.994
8	4.8333	-195.87	38.332
8	4.8667	-192.72	37.431
8	4.9	-190.14	35.464
8	4.9333	-188.06	36.382
8	4.9667	-185.56	35.24
8	5	-182.71	34.169
8	5.0333	-180.59	34.205
8	5.0667	-178.43	33.944
8	5.1	-175.96	33.494
8	5.1333	-173.48	32.594
8	5.1667	-171.37	32.379
8	5.2	-169.09	31.131
8	5.2333	-166.73	30.119
8	5.2667	-164.74	30.35
8	5.3	-163.13	29.444
8	5.3333	-161.15	28.496
8	5.3667	-159.05	27.988
8	5.4	-157.74	27.207
8	5.4333	-155.51	26.405
8	5.4667	-154.29	24.066
8	5.5	-153.27	23.728
8	5.5333	-150.98	23.368
8	5.5667	-149.29	22.356
8	5.6	-147.84	21.421
8	5.6333	-146.88	19.471
8	5.6667	-145.47	19.655
8	5.7	-143.67	18.53
8	5.7333	-142.35	17.975
8	5.7667	-140.99	16.348
8	5.8	-139.5	15.718
8	5.8333	-137.63	15.353
8	5.8667	-135.82	14.538
8	5.9	-134.33	12.568
8	5.9333	-132.65	12.417
8	5.9667	-130.16	12.23
8	6	-128.7	12.117
8	6.0333	-126.9	11.442
8	6.0667	-125.39	10.668
8	6.1	-123.23	10.312
8	6.1333	-120.72	9.3048
8	6.1667	-119.7	7.8422
8	6.2	-117.68	7.6172
8	6.2333	-115.99	7.2594
8	6.2667	-114.05	7.2153
8	6.3	-111.15	7.6172
8	6.3333	-109.35	6.9421
8	6.3667	-108	5.8171
8	6.4	-106.2	5.8171
8	6.4333	-104.4	5.8171
8	6.4667	-101.93	6.4921
8	6.5	-100.39	5.3826
8	6.5333	-98.101	4.242
8	6.5667	-95.963	5.0295
8	6.6	-94.05	4.692
8	6.6333	-92.475	4.017
8	6.6667	-90.563	3.6794
8	6.7	-88.65	2.4418
8	6.7333	-87.04	2.39
8	6.7667	-86.4	0.64175
8	6.8	-83.925	1.3168
8	6.8333	-82.35	0.64172
8	6.8667	-80.549	-0.2583
8	6.9	-79.087	-1.0458
8	6.9333	-77.512	-1.7209
8	6.9667	-76.292	-2.1969
8	7	-74.474	-2.7335
8	7.0333	-73.574	-3.8585
8	7.0667	-71.436	-3.296
8	7.1	-69.524	-3.4085
8	7.1333	-67.274	-4.0836
8	7.1667	-66.599	-4.3086
8	7.2	-64.303	-4.6686
8	7.2333	-62.773	-4.5336
8	7.2667	-61.018	-4.1736
8	7.3	-59.128	-4.2185
8	7.3333	-56.855	-3.7649
8	7.3667	-55.303	-3.0485
8	7.4	-53.818	-2.8235
8	7.4333	-52.198	-3.1835
8	7.4667	-49.809	-1.1757
8	7.5	-48.012	-0.66337
8	7.5333	-46.612	-0.41715
8	7.5667	-43.509	0.62448
8	7.6	-41.272	1.2873
8	7.6333	-39.507	1.4968
8	7.6667	-36.334	2.3294
8	7.7	-34.422	1.3168
8	7.7333	-31.947	1.7668
8	7.7667	-29.478	2.5422
8	7.8	-26.711	2.7986
8	7.8333	-25.016	2.3069
8	7.8667	-22.136	2.4869
8	7.9	-19.337	2.3788
8	7.9333	-16.87	0.64175
8	7.9667	-13.495	0.86677
8	8	-11.585	0.55394
8	8.0333	-9.0643	0.08787
8	8.0667	-5.8031	-0.40067
8	8.1	-3.1446	-1.8334
8	8.1333	-0.32497	-2.3673
8	8.1667	2.2557	-2.5084
8	8.2	6.7993	-1.991
8	8.2333	9.7927	-2.156
8	8.2667	11.256	-2.7335
8	8.3	14.181	-2.7335
8	8.3333	17.208	-2.0447
8	8.3667	21.382	-1.6084
8	8.4	23.97	-1.0458
8	8.4333	27.474	-0.71981
8	8.4667	31.153	-0.36831
8	8.5	34.913	0.069494
8	8.5333	38.82	0.53883
8	8.5667	42.628	0.96744
9	2.7667	-427.19	269.39
9	2.8	-425.03	268.25
9	2.8333	-422.77	267.07
9	2.8667	-420.5	265.73
9	2.9	-418.36	264.38
9	2.9333	-416.29	263.11
9	2.9667	-414.11	261.97
9	3	-411.93	260.99
9	3.0333	-409.05	259.78
9	3.0667	-406.74	258.98
9	3.1	-404.45	258.02
9	3.1333	-401.2	257.07
9	3.1667	-398.88	256.1
9	3.2	-395.9	254.69
9	3.2333	-392.78	253.83
9	3.2667	-389.72	252.88
9	3.3	-386.44	251.64
9	3.3333	-383.15	250.32
9	3.3667	-379.67	250.2
9	3.4	-376.89	249.73
9	3.4333	-374.33	249.53
9	3.4667	-371.49	249.06
9	3.5	-367.44	249.28
9	3.5333	-365.78	247.89
9	3.5667	-361.91	247.26
9	3.6	-359.91	245.95
9	3.6333	-356.19	245.91
9	3.6667	-353.77	243.82
9	3.7	-350.24	242.87
9	3.7333	-347.15	241.5
9	3.7667	-344	240.21
9	3.8	-340.22	239.16
9	3.8333	-337.56	237.39
9	3.8667	-334.14	236.23
9	3.9	-331.74	234.51
9	3.9333	-328.59	233.45
9	3.9667	-325.76	232.37
9	4	-322.63	231.78
9	4.0333	-319.41	230.72
9	4.0667	-316.13	230.31
9	4.1	-313.04	229.53
9	4.1333	-309.91	228.34
9	4.1667	-306.86	227.42
9	4.2	-303.19	226.23
9	4.2333	-299.82	225.28
9	4.2667	-296.68	224.24
9	4.3	-293.3	223.59
9	4.3333	-290.13	223.36
9	4.3667	-287.42	222.69
9	4.4	-284.4	222.18
9	4.4333	-281.6	221.19
9	4.4667	-278.64	220.7
9	4.5	-275.81	219.54
9	4.5333	-272.81	218.3
9	4.5667	-269.67	217.89
9	4.6	-266.5	216.53
9	4.6333	-263.57	215.2
9	4.6667	-260.45	214.07
9	4.7	-257.52	212.27
9	4.7333	-254.76	210.58
9	4.7667	-251.56	209.23
9	4.8	-248.84	207.75
9	4.8333	-245.82	206.87
9	4.8667	-242.78	205.85
9	4.9	-239.82	205.03
9	4.9333	-237.05	204.39
9	4.9667	-234.01	203.38
9	5	-231.26	202.02
9	5.0333	-228.72	201.02
9	5.0667	-226.02	200.12
9	5.1	-223.1	198.77
9	5.1333	-220.4	197.64
9	5.1667	-217.58	197.08
9	5.2	-215.11	196.4
9	5.2333	-212.63	195.5
9	5.2667	-210.04	194.72
9	5.3	-207.78	193.96
9	5.3333	-205.32	192.92
9	5.3667	-203.18	191.45
9	5.4	-200.82	190.44
9	5.4333	-198.76	189.11
9	5.4667	-196.34	188.29
9	5.5	-194.29	186.17
9	5.5333	-192.27	184.54
9	5.5667	-190.36	182.45
9	5.6	-188.81	180.88
9	5.6333	-187.07	179.27
9	5.6667	-185.41	177.5
9	5.7	-183.94	175.81
9	5.7333	-181.92	174.24
9	5.7667	-180.12	173.12
9	5.8	-178.36	171.48
9	5.8333	-176.41	170
9	5.8667	-174.6	168.5
9	5.9	-172.82	167.36
9	5.9333	-171.03	165.95
9	5.9667	-169.45	164.93
9	6	-167.32	163.79
9	6.0333	-165.47	162.31
9	6.0667	-163.59	161.25
9	6.1	-161.67	160.29
9	6.1333	-159.98	159.5
9	6.1667	-158.5	158.81
9	6.2	-156.76	157.96
9	6.2333	-155.36	157.28
9	6.2667	-154.08	156.22
9	6.3	-152.7	155.48
9	6.3333	-151.19	154.56
9	6.3667	-150.13	153.91
9	6.4	-148.39	152.86
9	6.4333	-147.42	152.39
9	6.4667	-146.55	151.06
9	6.5	-145.44	150.23
9	6.5333	-144.35	148.91
9	6.5667	-143.28	147.94
9	6.6	-142.79	146.72
9	6.6333	-141.71	145.46
9	6.6667	-141.26	144.34
9	6.7	-140.67	143.17
9	6.7333	-140.06	141.91
9	6.7667	-139.41	140.87
9	6.8	-138.78	139.84
9	6.8333	-137.82	138.42
9	6.8667	-136.95	137.57
9	6.9	-135.56	136.66
9	6.9333	-135.01	135.83
9	6.9667	-134.21	135.13
9	7	-133.43	134.53
9	7.0333	-132.53	133.63
9	7.0667	-131.34	132.8
9	7.1	-130.42	131.92
9	7.1333	-129	131.12
9	7.1667	-127.67	130.88
9	7.2	-126.49	130.23
9	7.2333	-125.32	130.11
9	7.2667	-124.07	129.53
9	7.3	-122.94	129.08
9	7.3333	-121.68	128.81
9	7.3667	-120.63	128.29
9	7.4	-119.38	127.44
9	7.4333	-118.38	126.53
9	7.4667	-117.42	126.04
9	7.5	-116.28	124.98
9	7.5333	-115.34	124.22
9	7.5667	-114.69	123.53
9	7.6	-113.81	122.51
9	7.6333	-112.86	121.74
9	7.6667	-111.96	120.62
9	7.7	-111.2	119.76
9	7.7333	-111	118.87
9	7.7667	-110.34	117.83
9	7.8	-110.14	117.09
9	7.8333	-109.8	115.85
9	7.8667	-109.62	114.86
9	7.9	-108.9	114.27
9	7.9333	-108.72	112.34
9	7.9667	-108.39	111.42
9	8	-107.96	110.13
9	8.0333	-107.81	109.02
9	8.0667	-107.1	107.97
9	8.1	-106.65	107.07
9	8.1333	-105.93	106.31
9	8.1667	-105.21	105.32
9	8.2	-104.49	104.55
9	8.2333	-104.04	103.65
9	8.2667	-103.28	102.8
9	8.3	-102.15	102.57
9	8.3333	-101.97	101.31
9	8.3667	-101.2	100.5
9	8.4	-100.13	99.873
9	8.4333	-99.001	100.1
9	8.4667	-98.326	98.973
9	8.5	-97.561	98.568
9	8.5333	-96.3	98.973
9	8.5667	-95.13	97.758
9	8.6	-94.599	97.204
9	8.6333	-93.33	96.633
9	8.6667	-92.736	95.991
9	8.7	-92.052	95.361
9	8.7333	-90.9	95.373
9	8.7667	-90.225	94.923
9	8.8	-89.685	93.618
9	8.8333	-89.1	94.248
9	8.8667	-88.2	93.573
9	8.9	-87.862	92.56
9	8.9333	-87.232	91.517
9	8.9667	-86.445	90.737
9	9	-86.193	90.022
9	9.0333	-85.781	89.397
9	9.0667	-85.497	88.539
9	9.1	-84.825	88.622
9	9.1333	-84.6	87.722
9	9.1667	-84.851	86.253
9	9.2	-84.097	85.009
9	9.2333	-83.88	84.257
9	9.2667	-83.576	83.307
9	9.3	-83.684	82.283
9	9.3333	-83.313	81.863
9	9.3667	-82.842	80.471
9	9.4	-82.691	79.575
9	9.4333	-81.997	78.648
9	9.4667	-81.573	78
9	9.5	-80.73	76.832
9	9.5333	-80.239	76.11
9	9.5667	-79.58	75.183
9	9.6	-78.939	74.728
9	9.6333	-78.209	74.266
9	9.6667	-77.436	73.42
9	9.7	-76.507	72.579
9	9.7333	-75.533	72.156
9	9.7667	-74.468	71.935
9	9.8	-73.124	71.746
9	9.8333	-72.579	71.045
9	9.8667	-71.61	70.558
9	9.9	-70.822	69.927
9	9.9333	-69.956	69.145
9	9.9667	-69.074	68.821
9	10	-68.174	68.146
9	10.033	-67.634	66.976
9	10.067	-66.892	66.206
9	10.1	-66.251	65.577
9	10.133	-65.249	65.221
9	10.167	-64.573	64.321
9	10.2	-64.412	62.831
9	10.233	-63.808	61.801
9	10.267	-63.493	60.855
9	10.3	-63.16	59.71
9	10.333	-62.548	58.695
9	10.367	-62.166	57.323
9	10.4	-61.648	55.995
9	10.433	-60.921	54.836
9	10.467	-60.461	53.14
9	10.5	-59.623	52.845
9	10.533	-58.948	51.945
9	10.567	-58.476	50.302
9	10.6	-57.577	49.337
9	10.633	-56.894	48.319
9	10.667	-55.973	47.402
9	10.7	-54.898	46.995
9	10.733	-53.998	46.095
9	10.767	-53.323	45.645
9	10.8	-52.198	44.745
9	10.833	-51.523	44.294
9	10.867	-50.623	43.394
9	10.9	-49.858	42.314
9	10.933	-49.182	41.639
9	10.967	-48.597	41.144
9	11	-47.697	40.694
9	11.033	-47.584	40.012
9	11.067	-46.943	39.252
9	11.1	-46.347	38.444
9	11.133	-45.694	37.355
9	11.167	-45.619	36.657
9	11.2	-45.087	35.474
9	11.233	-44.916	34.654
9	11.267	-44.693	33.587
9	11.3	-44.684	32.356
9	11.333	-43.872	31.694
9	11.367	-43.422	30.794
9	11.4	-42.972	29.444
9	11.433	-42.522	28.319
9	11.467	-42.072	27.418
9	11.5	-41.51	25.731
9	11.533	-40.834	24.831
9	11.567	-40.947	24.268
9	11.6	-40.272	23.593
9	11.633	-39.93	23.449
9	11.667	-38.922	22.468
9	11.7	-38.671	22.113
9	11.733	-38.472	21.793
9	11.767	-37.908	21.611
9	11.8	-37.352	21.414
9	11.833	-36.926	21.189
9	11.867	-36.334	21.23
9	11.9	-35.155	21.646
9	11.933	-35.708	20.594
9	11.967	-35.097	20.218
9	12	-33.926	20.083
9	12.033	-33.608	19.751
9	12.067	-33.297	18.868
9	12.1	-32.731	18.506
9	12.133	-32.396	17.968
9	12.167	-31.384	16.73
9	12.2	-31.046	16.393
9	12.233	-29.579	16.776
9	12.267	-28.602	15.111
9	12.3	-27.356	14.863
9	12.333	-26.189	14.447
9	12.367	-24.296	14.368
9	12.4	-22.721	14.368
9	12.433	-21.457	14.385
9	12.467	-20.696	13.918
9	12.5	-19.413	14.12
9	12.533	-17.771	13.918
9	12.567	-15.642	14.212
9	12.6	-15.07	14.143
9	12.633	-12.82	14.143
9	12.667	-11.02	14.368
9	12.7	-8.995	14.143
9	12.733	-6.2177	14.253
9	12.767	-3.8197	13.693
9	12.8	-1.1897	14.239
9	12.833	1.2259	14.254
9	12.867	3.8308	13.468
9	12.9	6.7218	13.167
9	12.933	9.6812	13.018
9	12.967	12.381	12.568
9	13	15.531	11.893
9	13.033	18.682	11.442
9	13.067	21.958	10.352
9	13.1	25.432	10.092
9	13.133	28.661	9.7329
9	13.167	32.109	9.5205
9	13.2	35.637	9.2993
9	13.233	39.121	9.1591
9	13.267	42.53	9.0027
10	2.8333	-427.8	190.02
10	2.8667	-425.84	189.61
10	2.9	-423.79	189.18
10	2.9333	-421.6	188.66
10	2.9667	-419.21	188.12
10	3	-416.74	187.6
10	3.0333	-414.24	187.13
10	3.0667	-411.74	186.73
10	3.1	-409.12	186.33
10	3.1333	-406.37	186.28
10	3.1667	-403.78	186.39
10	3.2	-400.89	186.29
10	3.2333	-398.27	186.05
10	3.2667	-395.53	185.46
10	3.3	-392.96	184.88
10	3.3333	-390.54	184.56
10	3.3667	-388.34	183.03
10	3.4	-385.44	181.33
10	3.4333	-382.41	180.99
10	3.4667	-379.37	179.75
10	3.5	-376.23	177.53
10	3.5333	-373.52	176.38
10	3.5667	-370.91	174.53
10	3.6	-368.45	173.02
10	3.6333	-366.15	171.7
10	3.6667	-363.93	170.07
10	3.7	-361.85	168.8
10	3.7333	-359.9	167.72
10	3.7667	-356.93	165.99
10	3.8	-354.75	164.72
10	3.8333	-352.5	164.29
10	3.8667	-350.08	163.86
10	3.9	-347.53	163.22
10	3.9333	-344.89	162.66
10	3.9667	-341.48	161.35
10	4	-338.87	159.95
10	4.0333	-334.99	159.32
10	4.0667	-331.67	158.38
10	4.1	-328.25	156.67
10	4.1333	-324.6	155.95
10	4.1667	-321.13	155.32
10	4.2	-317.71	154.78
10	4.2333	-314.43	154.28
10	4.2667	-310.86	153.7
10	4.3	-307.57	152.58
10	4.3333	-304.44	151.85
10	4.3667	-301.4	151.29
10	4.4	-298.16	150.12
10	4.4333	-295.72	149.39
10	4.4667	-292.65	148.3
10	4.5	-290.27	147.51
10	4.5333	-287.56	146.23
10	4.5667	-285.27	145.24
10	4.6	-282.3	144.02
10	4.6333	-279.64	142.54
10	4.6667	-277.1	140.71
10	4.7	-274.74	139.48
10	4.7333	-272.51	137.74
10	4.7667	-270.46	136.04
10	4.8	-268.62	134.63
10	4.8333	-266.57	133.2
10	4.8667	-264.84	131.6
10	4.9	-262.71	130.57
10	4.9333	-261.01	129.57
10	4.9667	-258.99	128.68
10	5	-256.74	128.22
10	5.0333	-254.71	126.65
10	5.0667	-252.33	125.67
10	5.1	-250.21	124.85
10	5.1333	-247.74	123.5
10	5.1667	-245.49	122.37
10	5.2	-243.24	121.25
10	5.2333	-240.76	120.12
10	5.2667	-238.06	119.22
10	5.3	-235.75	118.5
10	5.3333	-233.11	117.87
10	5.3667	-231.08	117.2
10	5.4	-228.95	116.95
10	5.4333	-226.81	116.3
10	5.4667	-224.51	115.83
10	5.5	-222.53	115.62
10	5.5333	-220.51	114.95
10	5.5667	-218.71	114.27
10	5.6	-216.91	113.6
10	5.6333	-215.33	112.7
10	5.6667	-213.31	111.8
10	5.7	-211.73	110.67
10	5.7333	-210.56	109.81
10	5.7667	-209.1	108.91
10	5.8	-207.93	107.82
10	5.8333	-206.24	106.89
10	5.8667	-205.21	105.27
10	5.9	-203.77	103.97
10	5.9333	-202.51	102.35
10	5.9667	-201.42	101.16
10	6	-200.26	99.873
10	6.0333	-199.36	98.298
10	6.0667	-198.23	96.948
10	6.1	-197.33	95.373
10	6.1333	-196.21	94.023
10	6.1667	-195.08	92.448
10	6.2	-194.18	91.097
10	6.2333	-192.83	89.747
10	6.2667	-191.44	88.937
10	6.3	-190.13	87.497
10	6.3333	-188.78	86.597
10	6.3667	-187.43	85.472
10	6.4	-186.31	84.797
10	6.4333	-184.62	84.01
10	6.4667	-183.38	82.997
10	6.5	-181.69	82.209
10	6.5333	-179.93	81.401
10	6.5667	-178.43	80.747
10	6.6	-176.74	80.184
10	6.6333	-175.59	79.802
10	6.6667	-174.27	79.509
10	6.7	-172.81	79.397
10	6.7333	-171.12	79.284
10	6.7667	-169.81	79.357
10	6.8	-168.53	79.172
10	6.8333	-167.41	79.172
10	6.8667	-166.39	78.834
10	6.9	-165.38	78.497
10	6.9333	-164.25	78.272
10	6.9667	-162.91	77.822
10	7	-161.78	77.597
10	7.0333	-160.66	77.597
10	7.0667	-159.98	76.922
10	7.1	-158.9	76.606
10	7.1333	-157.77	76.112
10	7.1667	-156.83	75.121
10	7.2	-155.93	74.446
10	7.2333	-154.94	74.176
10	7.2667	-154.02	73.209
10	7.3	-153	72.196
10	7.3333	-152.1	71.071
10	7.3667	-150.98	70.396
10	7.4	-150.53	69.046
10	7.4333	-149.67	67.976
10	7.4667	-148.95	66.796
10	7.5	-148.5	65.896
10	7.5333	-147.83	64.771
10	7.5667	-147.15	63.196
10	7.6	-146.48	61.846
10	7.6333	-145.92	60.383
10	7.6667	-145.13	58.92
10	7.7	-144.57	57.458
10	7.7333	-143.78	56.22
10	7.7667	-143.14	55.3
10	7.8	-142.54	53.858
10	7.8333	-141.75	52.62
10	7.8667	-141.08	51.495
10	7.9	-140.18	50.37
10	7.9333	-139.95	50.145
10	7.9667	-139.5	49.47
10	8	-139.07	48.933
10	8.0333	-138.6	48.345
10	8.0667	-137.93	47.895
10	8.1	-137.25	47.67
10	8.1333	-136.92	48.007
10	8.1667	-136.13	47.445
[truncated: 23,250 more rows]
