# Supplementary material for: A system for efficient egress scheduling during mass events and small-scale experimental demonstration
Source: R Soc Open Sci. 2020 Dec 9;7(12):201465. doi: 10.1098/rsos.201465 (PMC7813256; doi:10.1098/rsos.201465)
Supplement: Experimental data [file rsos201465supp5.zip › experimental_data/data/Graph05.csv]

ped. #	time (s)	x (cm)	y (cm)
1	1.2667	-426.6	-70.196
1	1.3	-423.5	-70.012
1	1.3333	-420.32	-69.757
1	1.3667	-416.95	-69.396
1	1.4	-413.58	-68.825
1	1.4333	-409.88	-68.645
1	1.4667	-406.23	-67.99
1	1.5	-402.32	-67.331
1	1.5333	-398.63	-66.348
1	1.5667	-394.69	-65.781
1	1.6	-390.76	-64.33
1	1.6333	-386.86	-63.448
1	1.6667	-383	-62.595
1	1.7	-379.33	-61.552
1	1.7333	-375.7	-61.043
1	1.7667	-371.83	-60.231
1	1.8	-367.88	-60.055
1	1.8333	-363.71	-59.707
1	1.8667	-359.55	-59.239
1	1.9	-355.07	-58.762
1	1.9333	-351.07	-57.512
1	1.9667	-346.49	-57.037
1	2	-341.82	-55.956
1	2.0333	-337.58	-55.61
1	2.0667	-333.24	-55.456
1	2.1	-328.89	-54.354
1	2.1333	-324.98	-54.284
1	2.1667	-320.82	-53.653
1	2.2	-316.52	-53.564
1	2.2333	-312.14	-52.925
1	2.2667	-308.36	-52.266
1	2.3	-304.21	-50.661
1	2.3333	-299.94	-49.761
1	2.3667	-295.66	-49.221
1	2.4	-291.28	-48.672
1	2.4333	-285.9	-46.751
1	2.4667	-281.56	-45.657
1	2.5	-277.12	-45.216
1	2.5333	-272.46	-43.318
1	2.5667	-268.44	-41.898
1	2.6	-264.11	-40.58
1	2.6333	-260	-39.073
1	2.6667	-255.87	-38.034
1	2.7	-251.74	-37.034
1	2.7333	-247.17	-36.247
1	2.7667	-242.78	-34.91
1	2.8	-238.33	-34.655
1	2.8333	-233.8	-33.937
1	2.8667	-229.27	-32.995
1	2.9	-224.65	-32.414
1	2.9333	-219.89	-31.491
1	2.9667	-214.52	-30.943
1	3	-210.38	-29.96
1	3.0333	-205.69	-29.692
1	3.0667	-201.06	-29.254
1	3.1	-196.51	-29.3
1	3.1333	-191.71	-29.037
1	3.1667	-186.53	-27.71
1	3.2	-182.41	-27.75
1	3.2333	-177.49	-27.17
1	3.2667	-172.99	-26.45
1	3.3	-168.08	-24.11
1	3.3333	-163.94	-23.602
1	3.3667	-158.36	-22.495
1	3.4	-154.13	-20.96
1	3.4333	-149.18	-20.06
1	3.4667	-143.87	-19.046
1	3.5	-138.95	-17.731
1	3.5333	-134.31	-17.202
1	3.5667	-128.66	-15.874
1	3.6	-124.02	-14.336
1	3.6333	-119.03	-12.634
1	3.6667	-113.55	-12.277
1	3.7	-108.47	-11.92
1	3.7333	-102.6	-10.834
1	3.7667	-98.311	-9.7716
1	3.8	-93.565	-9.6443
1	3.8333	-88.2	-8.8088
1	3.8667	-83.25	-8.3588
1	3.9	-78.631	-7.8456
1	3.9333	-73.369	-7.5364
1	3.9667	-67.544	-7.8188
1	4	-62.556	-6.4369
1	4.0333	-56.36	-6.8963
1	4.0667	-51.161	-5.9574
1	4.1	-45.709	-5.2529
1	4.1333	-39.938	-4.7832
1	4.1667	-34.993	-4.0288
1	4.2	-29.471	-3.4086
1	4.2333	-24.729	-2.82
1	4.2667	-19.571	-1.6084
1	4.3	-14.62	-1.1584
1	4.3333	-9.895	-1.1584
1	4.3667	-4.9448	0.19172
1	4.4	0.68718	0.95279
1	4.4333	5.4695	1.5853
1	4.4667	10.995	1.9648
1	4.5	16.241	2.8495
1	4.5333	21.607	3.5669
1	4.5667	26.107	3.5669
1	4.6	27.064	3.5642
1	4.6333	31.678	3.744
1	4.6667	35.901	3.9337
1	4.7	40.223	4.0367
1	4.7333	44.571	4.0959
2	1.3333	-428.32	-115.09
2	1.3667	-425.55	-115.69
2	1.4	-422.87	-115.95
2	1.4333	-420.4	-115.87
2	1.4667	-417.82	-115.59
2	1.5	-415.21	-115.26
2	1.5333	-412.44	-114.79
2	1.5667	-409.52	-114.11
2	1.6	-407.2	-114.03
2	1.6333	-403.12	-112.54
2	1.6667	-399.62	-111.64
2	1.7	-395.41	-111.53
2	1.7333	-392.7	-110.2
2	1.7667	-390.03	-108.57
2	1.8	-387.92	-105.34
2	1.8333	-384.99	-103.31
2	1.8667	-382.27	-103.2
2	1.9	-379.14	-101.97
2	1.9333	-375.32	-101.52
2	1.9667	-371.94	-101.52
2	2	-368.69	-101.56
2	2.0333	-364.93	-101.06
2	2.0667	-360.69	-99.94
2	2.1	-356.95	-100.1
2	2.1333	-352.75	-99.094
2	2.1667	-348.32	-98.59
2	2.2	-343.82	-98.139
2	2.2333	-339.77	-97.915
2	2.2667	-335.72	-97.689
2	2.3	-332.01	-97.249
2	2.3333	-327.28	-98.252
2	2.3667	-323.56	-97.014
2	2.4	-320.64	-93.864
2	2.4333	-316.48	-94.652
2	2.4667	-313.05	-93.037
2	2.5	-309.05	-91.502
2	2.5333	-306.01	-88.464
2	2.5667	-302.19	-86.439
2	2.6	-298.14	-84.864
2	2.6333	-294.31	-83.064
2	2.6667	-290.49	-81.038
2	2.7	-287.34	-79.463
2	2.7333	-283.96	-77.888
2	2.7667	-280.14	-76.538
2	2.8	-276.54	-75.863
2	2.8333	-272.26	-75.188
2	2.8667	-267.71	-75.892
2	2.9	-264.39	-74.288
2	2.9333	-259.3	-74.721
2	2.9667	-255.05	-73.951
2	3	-250.66	-73.163
2	3.0333	-246.16	-72.488
2	3.0667	-242.56	-70.913
2	3.1	-237.83	-70.913
2	3.1333	-233.33	-70.913
2	3.1667	-228.38	-72.038
2	3.2	-223.7	-70.778
2	3.2333	-219.65	-69.878
2	3.2667	-216.91	-67.763
2	3.3	-213.31	-66.862
2	3.3333	-209.71	-65.737
2	3.3667	-205.25	-65.348
2	3.4	-202.16	-63.505
2	3.4333	-197.96	-62.865
2	3.4667	-195.08	-60.562
2	3.5	-191.71	-59.212
2	3.5333	-188.11	-57.187
2	3.5667	-184.61	-55.299
2	3.6	-181.08	-53.502
2	3.6333	-177.98	-52.237
2	3.6667	-173.81	-51.217
2	3.7	-170.33	-50.661
2	3.7333	-165.85	-50.279
2	3.7667	-162.68	-48.861
2	3.8	-159.08	-48.186
2	3.8333	-155.25	-47.286
2	3.8667	-151.2	-46.161
2	3.9	-147.61	-45.227
2	3.9333	-143.78	-44.811
2	3.9667	-139.05	-44.811
2	4	-134.78	-44.136
2	4.0333	-130.28	-43.686
2	4.0667	-125.78	-43.236
2	4.1	-121.91	-43.371
2	4.1333	-117.86	-42.021
2	4.1667	-114.3	-40.761
2	4.2	-110.63	-39.619
2	4.2333	-107.78	-37.611
2	4.2667	-103.78	-36.978
2	4.3	-99.854	-35.523
2	4.3333	-97.201	-33.56
2	4.3667	-92.969	-31.977
2	4.4	-90	-29.96
2	4.4333	-86.115	-27.825
2	4.4667	-82.71	-25.812
2	4.5	-79.454	-23.922
2	4.5333	-75.599	-22.31
2	4.5667	-71.968	-20.802
2	4.6	-68.286	-19.947
2	4.6333	-63.898	-17.809
2	4.6667	-60.298	-16.909
2	4.7	-56.248	-15.784
2	4.7333	-52.198	-14.659
2	4.7667	-47.697	-13.534
2	4.8	-43.364	-12.538
2	4.8333	-38.697	-11.509
2	4.8667	-33.972	-10.834
2	4.9	-29.021	-10.384
2	4.9333	-23.981	-9.5289
2	4.9667	-19.346	-8.3588
2	5	-14.62	-6.5587
2	5.0333	-10.12	-5.6587
2	5.0667	-6.0698	-4.5336
2	5.1	-1.4061	-3.8298
2	5.1333	2.2557	-2.9585
2	5.1667	6.306	-2.0584
2	5.2	10.356	-1.6084
2	5.2333	14.406	-0.03329
2	5.2667	18.457	0.64175
2	5.3	23.002	1.4068
2	5.3333	27.232	2.4419
2	5.3667	31.894	3.1719
2	5.4	36.47	3.347
2	5.4333	41.097	3.0212
3	1.5	-426.22	-248.42
3	1.5333	-423.51	-247.69
3	1.5667	-420.65	-246.76
3	1.6	-417.9	-245.86
3	1.6333	-414.99	-244.88
3	1.6667	-412.06	-243.72
3	1.7	-408.85	-243.5
3	1.7333	-405.43	-242.05
3	1.7667	-402.1	-241.25
3	1.8	-399.06	-240.69
3	1.8333	-396.08	-240.39
3	1.8667	-393.18	-240.17
3	1.9	-390.39	-240.35
3	1.9333	-387.81	-239.79
3	1.9667	-385.22	-239.45
3	2	-382.74	-239.22
3	2.0333	-380.1	-238.81
3	2.0667	-377.57	-238.1
3	2.1	-374.53	-237.66
3	2.1333	-371.11	-237.03
3	2.1667	-367.68	-235.92
3	2.2	-363.85	-234.99
3	2.2333	-360.47	-234.72
3	2.2667	-357.13	-232.79
3	2.3	-353.66	-231.59
3	2.3333	-351.24	-230.87
3	2.3667	-347.7	-229.4
3	2.4	-343.96	-229.23
3	2.4333	-341	-228.53
3	2.4667	-337.92	-227.99
3	2.5	-334.67	-227.8
3	2.5333	-331.59	-227.74
3	2.5667	-328.33	-227.32
3	2.6	-324.95	-226.63
3	2.6333	-321.51	-226.08
3	2.6667	-317.71	-225.5
3	2.7	-313.89	-225.05
3	2.7333	-309.95	-224.49
3	2.7667	-306.35	-223.59
3	2.8	-302.3	-223.59
3	2.8333	-298.98	-222.74
3	2.8667	-295.44	-223.02
3	2.9	-292.18	-222.69
3	2.9333	-289.15	-222.21
3	2.9667	-285.89	-221.78
3	3	-283.11	-220.61
3	3.0333	-279.35	-220.06
3	3.0667	-276.39	-218.78
3	3.1	-273.3	-217.22
3	3.1333	-270.43	-214.97
3	3.1667	-267.14	-212.92
3	3.2	-263.35	-211.05
3	3.2333	-260.27	-208.06
3	3.2667	-257.19	-205.78
3	3.3	-253.46	-204.15
3	3.3333	-250.92	-201.3
3	3.3667	-247.33	-199.94
3	3.4	-244.04	-197.75
3	3.4333	-240.85	-196.65
3	3.4667	-237.53	-195.2
3	3.5	-234.28	-193.86
3	3.5333	-231	-191.93
3	3.5667	-228.3	-190.47
3	3.6	-224.84	-188.67
3	3.6333	-221.07	-186.84
3	3.6667	-217.93	-185.28
3	3.7	-214.41	-184.11
3	3.7333	-211.23	-182.67
3	3.7667	-208.06	-181.72
3	3.8	-204.73	-181.09
3	3.8333	-201.38	-180.27
3	3.8667	-198.29	-178.63
3	3.9	-195.78	-176.72
3	3.9333	-193.1	-175.45
3	3.9667	-189.46	-174.19
3	4	-186.98	-172.17
3	4.0333	-184.83	-170.41
3	4.0667	-182.26	-169.69
3	4.1	-179.22	-166.88
3	4.1333	-177.69	-164.65
3	4.1667	-174.6	-162.49
3	4.2	-172.94	-160.06
3	4.2333	-170.22	-158.33
3	4.2667	-168.08	-156.19
3	4.3	-166.81	-153.91
3	4.3333	-164.35	-151.57
3	4.3667	-161.78	-150.79
3	4.4	-159.08	-147.87
3	4.4333	-157.01	-146.2
3	4.4667	-154.51	-144.33
3	4.5	-152.51	-142.83
3	4.5333	-150.3	-141.34
3	4.5667	-147.6	-139.09
3	4.6	-145.35	-136.39
3	4.6333	-142.58	-134.31
3	4.6667	-140.38	-132.28
3	4.7	-138.02	-130.19
3	4.7333	-135.68	-128.74
3	4.7667	-133.2	-127.39
3	4.8	-130.91	-125.75
3	4.8333	-128.69	-124.16
3	4.8667	-126.5	-122.49
3	4.9	-124.65	-120.64
3	4.9333	-122.63	-118.84
3	4.9667	-121.24	-116.92
3	5	-119.03	-114.79
3	5.0333	-118.13	-112.99
3	5.0667	-115.88	-111.19
3	5.1	-115	-108.68
3	5.1333	-113.18	-106.92
3	5.1667	-111.83	-104.89
3	5.2	-110.99	-102.64
3	5.2333	-109.13	-101.29
3	5.2667	-108.23	-99.49
3	5.3	-106.65	-97.689
3	5.3333	-104.99	-95.755
3	5.3667	-103.05	-94.089
3	5.4	-101.25	-92.289
3	5.4333	-99.451	-90.039
3	5.4667	-97.651	-88.689
3	5.5	-96.076	-87.339
3	5.5333	-94.224	-85.954
3	5.5667	-92.475	-83.964
3	5.6	-90.45	-82.163
3	5.6333	-88.2	-80.813
3	5.6667	-86.823	-79.528
3	5.7	-84.469	-79.027
3	5.7333	-82.35	-77.213
3	5.7667	-80.631	-75.971
3	5.8	-78.074	-75.188
3	5.8333	-77.042	-73.171
3	5.8667	-75.931	-72.816
3	5.9	-74.989	-71.64
3	5.9333	-73.59	-70.696
3	5.9667	-72.878	-69.525
3	6	-71.909	-68.393
3	6.0333	-71.054	-67.628
3	6.0667	-70.401	-66.583
3	6.1	-69.439	-65.388
3	6.1333	-68.987	-64.001
3	6.1667	-68.534	-62.407
3	6.2	-67.879	-61.175
3	6.2333	-67.049	-60.112
3	6.2667	-67.274	-58.987
3	6.3	-67.136	-57.664
3	6.3333	-66.869	-56.647
3	6.3667	-66.909	-55.315
3	6.4	-66.509	-54.217
3	6.4333	-66.266	-53.258
3	6.4667	-65.564	-52.732
3	6.5	-65.543	-51.724
3	6.5333	-65.189	-51.03
3	6.5667	-64.9	-50.249
3	6.6	-64.483	-49.716
3	6.6333	-63.989	-49.266
3	6.6667	-63.246	-48.794
3	6.7	-63.133	-48.366
3	6.7333	-62.884	-47.707
3	6.7667	-62.015	-47.364
3	6.8	-61.761	-47.849
3	6.8333	-60.861	-46.949
3	6.8667	-60.243	-46.339
3	6.9	-59.491	-45.632
3	6.9333	-58.948	-45.486
3	6.9667	-58.323	-44.842
3	7	-57.977	-44.58
3	7.0333	-57.852	-44.426
3	7.0667	-57.406	-43.757
3	7.1	-56.943	-43.699
3	7.1333	-56.819	-42.942
3	7.1667	-56.388	-42.288
3	7.2	-56.062	-41.829
3	7.2333	-55.694	-41.142
3	7.2667	-55.537	-40.331
3	7.3	-55.167	-39.356
3	7.3333	-54.637	-38.484
3	7.3667	-54.519	-37.607
3	7.4	-54.493	-36.621
3	7.4333	-53.98	-36.082
3	7.4667	-54.178	-35.001
3	7.5	-53.581	-33.805
3	7.5333	-53.098	-33.335
3	7.5667	-52.648	-32.21
3	7.6	-52.108	-31.49
3	7.6333	-51.568	-30.995
3	7.6667	-50.623	-30.185
3	7.7	-50.398	-29.735
3	7.7333	-49.887	-28.772
3	7.7667	-48.615	-28.247
3	7.8	-47.922	-27.26
3	7.8333	-47.022	-26.81
3	7.8667	-45.987	-25.73
3	7.9	-44.499	-25.16
3	7.9333	-43.713	-24.556
3	7.9667	-42.522	-23.66
3	8	-41.397	-23.66
3	8.0333	-40.088	-23.222
3	8.0667	-39.372	-22.31
3	8.1	-38.472	-21.41
3	8.1333	-37.432	-20.835
3	8.1667	-36.806	-19.779
3	8.2	-35.799	-19.123
3	8.2333	-34.827	-17.899
3	8.2667	-33.747	-17.134
3	8.3	-32.846	-16.234
3	8.3333	-31.976	-15.058
3	8.3667	-31.046	-13.984
3	8.4	-30.006	-13.156
3	8.4333	-28.961	-12.037
3	8.4667	-28.346	-11.284
3	8.5	-27.245	-9.9286
3	8.5333	-26.096	-8.5838
3	8.5667	-24.915	-8.4065
3	8.6	-23.396	-7.4588
3	8.6333	-21.731	-7.0538
3	8.6667	-20.021	-6.3337
3	8.7	-18.914	-5.6808
3	8.7333	-17.546	-4.9836
3	8.7667	-15.858	-4.4211
3	8.8	-14.058	-3.971
3	8.8333	-12.145	-3.6335
3	8.8667	-10.57	-3.4085
3	8.9	-8.5449	-3.6335
3	8.9333	-6.5198	-3.4085
3	8.9667	-4.4947	-3.1835
3	9	-2.2446	-2.9585
3	9.0333	-0.44445	-2.2834
3	9.0667	1.9749	-1.7941
3	9.1	3.8308	-0.93335
3	9.1333	6.0134	-0.23578
3	9.1667	7.8811	0.86677
3	9.2	10.176	1.6318
3	9.2333	12.156	2.6669
3	9.2667	14.292	3.5826
3	9.3	16.46	4.6178
3	9.3333	18.727	6.1771
3	9.3667	20.819	7.0547
3	9.4	23.348	7.8164
3	9.4333	26.689	9.0354
3	9.4667	29.409	9.8877
3	9.5	32.284	10.557
3	9.5333	35.214	11.009
3	9.5667	37.996	11.192
3	9.6	40.791	11.335
4	1.5667	-428.56	-159.75
4	1.6	-425.58	-159.49
4	1.6333	-422.63	-159.32
4	1.6667	-419.85	-159.34
4	1.7	-417.2	-159.54
4	1.7333	-414.69	-159.8
4	1.7667	-412.23	-159.94
4	1.8	-409.71	-159.95
4	1.8333	-407.39	-160.13
4	1.8667	-403.89	-159.57
4	1.9	-401.42	-164.97
4	1.9333	-397.82	-158.44
4	1.9667	-395.05	-157.66
4	2	-391	-156.85
4	2.0333	-387.6	-156.19
4	2.0667	-383.95	-154.91
4	2.1	-380.49	-153.27
4	2.1333	-375.98	-151.74
4	2.1667	-372.38	-150.38
4	2.2	-370.14	-148.77
4	2.2333	-365.64	-146.78
4	2.2667	-362.72	-144.94
4	2.3	-359	-143.54
4	2.3333	-355.62	-141.97
4	2.3667	-352.59	-140.89
4	2.4	-349.29	-140.34
4	2.4333	-345.9	-138.96
4	2.4667	-342.35	-138.84
4	2.5	-339.32	-137.97
4	2.5333	-335.49	-137.07
4	2.5667	-331.54	-136.48
4	2.6	-327.66	-135.73
4	2.6333	-323.47	-135.07
4	2.6667	-319.25	-134.53
4	2.7	-315.13	-133.88
4	2.7333	-311.6	-133.63
4	2.7667	-307.28	-133.56
4	2.8	-303.52	-133.08
4	2.8333	-299.49	-132.34
4	2.8667	-295.44	-132.12
4	2.9	-291.66	-130.9
4	2.9333	-287.74	-129.96
4	2.9667	-284.27	-128.99
4	3	-280.64	-127.82
4	3.0333	-277.03	-126.63
4	3.0667	-273.05	-125.03
4	3.1	-269.34	-124.24
4	3.1333	-265.74	-122.22
4	3.1667	-261.91	-120.64
4	3.2	-258.02	-118.89
4	3.2333	-254.03	-117.72
4	3.2667	-250.89	-115.6
4	3.3	-247.01	-114.21
4	3.3333	-243.46	-113.44
4	3.3667	-239.86	-111.86
4	3.4	-236.03	-111.19
4	3.4333	-232.66	-110.06
4	3.4667	-228.83	-109.17
4	3.5	-225.01	-108.04
4	3.5333	-221.53	-107.17
4	3.5667	-217.74	-106.03
4	3.6	-214.21	-105.34
4	3.6333	-210.04	-103.65
4	3.6667	-206.33	-103.31
4	3.7	-202.73	-102.64
4	3.7333	-198.6	-101.42
4	3.7667	-194.96	-100.45
4	3.8	-191.37	-98.927
4	3.8333	-188.22	-97.352
4	3.8667	-184.73	-96.564
4	3.9	-181.36	-94.989
4	3.9333	-178.43	-93.864
4	3.9667	-174.94	-91.502
4	4	-172.13	-89.814
4	4.0333	-168.31	-87.789
4	4.0667	-165.83	-86.664
4	4.1	-162.46	-84.189
4	4.1333	-159.53	-82.838
4	4.1667	-156.38	-81.038
4	4.2	-153.23	-79.013
4	4.2333	-149.63	-77.663
4	4.2667	-146.25	-75.863
4	4.3	-143.33	-74.513
4	4.3333	-139.5	-73.163
4	4.3667	-136.35	-71.588
4	4.4	-132.53	-70.013
4	4.4333	-129.38	-68.438
4	4.4667	-126.04	-66.721
4	4.5	-122.85	-65.737
4	4.5333	-119.72	-64.005
4	4.5667	-116.02	-63.013
4	4.6	-112.05	-62.362
4	4.6333	-108.45	-60.562
4	4.6667	-105.08	-59.212
4	4.7	-101.7	-57.862
4	4.7333	-98.776	-56.062
4	4.7667	-95.751	-54.096
4	4.8	-92.925	-52.687
4	4.8333	-90	-50.886
4	4.8667	-87.3	-49.086
4	4.9	-84.825	-47.061
4	4.9333	-81.9	-45.261
4	4.9667	-79.874	-43.011
4	5	-77.31	-41.269
4	5.0333	-74.126	-39.307
4	5.0667	-71.174	-36.791
4	5.1	-68.624	-34.235
4	5.1333	-65.924	-32.435
4	5.1667	-62.323	-30.185
4	5.2	-59.398	-28.16
4	5.2333	-56.698	-26.81
4	5.2667	-53.998	-25.01
4	5.3	-51.073	-23.21
4	5.3333	-47.684	-21.736
4	5.3667	-44.547	-20.06
4	5.4	-41.842	-18.313
4	5.4333	-39.008	-16.667
4	5.4667	-35.547	-15.784
4	5.5	-31.947	-14.884
4	5.5333	-28.841	-13.444
4	5.5667	-25.84	-12.18
4	5.6	-22.833	-11.171
4	5.6333	-19.985	-9.6872
4	5.6667	-17.546	-8.5838
4	5.7	-14.62	-7.2337
4	5.7333	-12.052	-5.9683
4	5.7667	-9.8951	-4.9836
4	5.8	-6.9024	-3.206
4	5.8333	-4.4947	-1.8334
4	5.8667	-2.2445	-0.48335
4	5.9	0.23056	0.64175
4	5.9333	2.8407	2.2618
4	5.9667	5.6309	3.3419
4	6	9.4561	4.467
4	6.0333	12.606	6.0421
4	6.0667	15.982	6.7171
4	6.1	20.257	6.9421
4	6.1333	23.204	7.5496
4	6.1667	26.782	7.6172
4	6.2	30.011	8.1327
4	6.2333	33.403	8.4851
4	6.2667	36.829	8.6831
4	6.3	40.281	8.7607
4	6.3333	44.016	8.7346
5	1.7667	-426.22	-214.58
5	1.8	-422.88	-213.92
5	1.8333	-419.51	-213.38
5	1.8667	-416.2	-212.94
5	1.9	-413.12	-212.67
5	1.9333	-410.16	-212.59
5	1.9667	-407.16	-212.56
5	2	-404.42	-212.53
5	2.0333	-401.87	-212.9
5	2.0667	-399.8	-212.62
5	2.1	-397.71	-212.78
5	2.1333	-394.4	-211.68
5	2.1667	-392	-212.15
5	2.2	-389.24	-211.54
5	2.2333	-386.3	-210.88
5	2.2667	-383.36	-210.4
5	2.3	-379.65	-208.99
5	2.3333	-377.35	-208.08
5	2.3667	-374.64	-206.82
5	2.4	-371.15	-205.36
5	2.4333	-367.46	-203.31
5	2.4667	-364.35	-201.52
5	2.5	-361.73	-199.8
5	2.5333	-359.79	-199.17
5	2.5667	-355.85	-196.58
5	2.6	-353.73	-196.63
5	2.6333	-350.21	-195.08
5	2.6667	-347.33	-193.18
5	2.7	-343.93	-192.6
5	2.7333	-341	-191.14
5	2.7667	-337.2	-191.12
5	2.8	-334.27	-189.76
5	2.8333	-331.77	-189.3
5	2.8667	-328.16	-187.87
5	2.9	-324.38	-185.49
5	2.9333	-321.04	-184.19
5	2.9667	-317.94	-183.19
5	3	-314.78	-181.46
5	3.0333	-311.9	-182.04
5	3.0667	-308.71	-180.5
5	3.1	-305.74	-179.28
5	3.1333	-302.82	-177.87
5	3.1667	-299.76	-177.66
5	3.2	-297.03	-176.58
5	3.2333	-293.82	-175
5	3.2667	-290.93	-174.02
5	3.3	-287.02	-172.66
5	3.3333	-284.14	-171.61
5	3.3667	-280.45	-169.87
5	3.4	-277.39	-168.03
5	3.4333	-275.07	-166.88
5	3.4667	-270.76	-164.58
5	3.5	-268.12	-162.76
5	3.5333	-265.71	-160.85
5	3.5667	-263.81	-159.5
5	3.6	-260.02	-157.14
5	3.6333	-257.32	-154.8
5	3.6667	-255.39	-154.39
5	3.7	-252.46	-151.92
5	3.7333	-248.95	-151.42
5	3.7667	-246.09	-149.69
5	3.8	-243.88	-148.98
5	3.8333	-242.22	-147.75
5	3.8667	-238.78	-145.93
5	3.9	-236.03	-144.01
5	3.9333	-234.01	-142.24
5	3.9667	-230.94	-141.63
5	4	-227.62	-140.12
5	4.0333	-225.91	-138.87
5	4.0667	-222.9	-137.87
5	4.1	-220.73	-136.17
5	4.1333	-217.83	-135.78
5	4.1667	-215.56	-134.37
5	4.2	-212.93	-133.68
5	4.2333	-210.61	-132.12
5	4.2667	-207.73	-130.83
5	4.3	-205.43	-130.09
5	4.3333	-202.73	-128.29
5	4.3667	-200.71	-127.17
5	4.4	-198.46	-125.82
5	4.4333	-196.21	-124.24
5	4.4667	-193.96	-122.89
5	4.5	-191.47	-121
5	4.5333	-189.46	-119.29
5	4.5667	-187.21	-118.17
5	4.6	-185.41	-115.92
5	4.6333	-183.83	-113.89
5	4.6667	-182.26	-112.31
5	4.7	-180.23	-110.74
5	4.7333	-178.88	-108.72
5	4.7667	-176.86	-106.69
5	4.8	-175.28	-105.34
5	4.8333	-173.03	-103.77
5	4.8667	-170.69	-102.69
5	4.9	-168.53	-100.84
5	4.9333	-166.96	-98.814
5	4.9667	-164.93	-97.464
5	5	-163.13	-96.339
5	5.0333	-161.56	-94.764
5	5.0667	-159.53	-93.189
5	5.1	-157.75	-92.272
5	5.1333	-156.24	-90.534
5	5.1667	-154.43	-90.001
5	5.2	-152.78	-88.895
5	5.2333	-151.02	-87.695
5	5.2667	-149.43	-86.609
5	5.3	-147.15	-85.764
5	5.3333	-146.25	-85.089
5	5.3667	-144.68	-83.739
5	5.4	-142.64	-82.274
5	5.4333	-141.3	-81.263
5	5.4667	-139.95	-79.688
5	5.5	-138.08	-79.175
5	5.5333	-136.55	-77.803
5	5.5667	-135.24	-76.24
5	5.6	-133.65	-75.413
5	5.6333	-132.19	-74.175
5	5.6667	-130.86	-73.045
5	5.7	-129.94	-71.925
5	5.7333	-128.69	-70.899
5	5.7667	-127.51	-69.891
5	5.8	-126.77	-68.258
5	5.8333	-126.14	-66.88
5	5.8667	-125.33	-65.512
5	5.9	-124.43	-63.937
5	5.9333	-123.75	-62.812
5	5.9667	-122.63	-61.237
5	6	-121.95	-59.887
5	6.0333	-121.05	-58.762
5	6.0667	-119.69	-57.273
5	6.1	-119.46	-55.698
5	6.1333	-117.77	-54.442
5	6.1667	-116.39	-53.062
5	6.2	-115.56	-52.175
5	6.2333	-114.75	-50.886
5	6.2667	-113.85	-49.761
5	6.3	-113	-48.446
5	6.3333	-111.92	-47.5
5	6.3667	-110.93	-46.611
5	6.4	-110.29	-45.884
5	6.4333	-109.35	-45.486
5	6.4667	-108.23	-44.586
5	6.5	-107.55	-44.136
5	6.5333	-106.09	-43.042
5	6.5667	-105.25	-41.958
5	6.6	-104.74	-40.873
5	6.6333	-103.73	-40.536
5	6.6667	-102.6	-39.411
5	6.7	-101.7	-38.286
5	6.7333	-100.8	-37.161
5	6.7667	-99.411	-36.586
5	6.8	-98.776	-35.586
5	6.8333	-97.853	-34.393
5	6.8667	-97.131	-33.214
5	6.9	-96.076	-32.435
5	6.9333	-94.725	-31.31
5	6.9667	-93.825	-30.185
5	7	-92.925	-27.935
5	7.0333	-92.025	-26.36
5	7.0667	-91.125	-24.785
5	7.1	-90.203	-23.277
5	7.1333	-88.769	-21.383
5	7.1667	-87.3	-19.384
5	7.2	-85.5	-17.359
5	7.2333	-83.7	-14.884
5	7.2667	-81.198	-13.203
5	7.3	-79.199	-11.284
5	7.3333	-77.624	-9.7089
5	7.3667	-75.734	-8.6288
5	7.4	-73.894	-7.4479
5	7.4333	-71.999	-6.5587
5	7.4667	-70.627	-5.2361
5	7.5	-68.489	-4.7136
5	7.5333	-66.909	-3.7929
5	7.5667	-65.023	-2.9585
5	7.6	-63.846	-2.4738
5	7.6333	-61.873	-1.1584
5	7.6667	-59.681	-0.97043
5	7.7	-57.823	0.19172
5	7.7333	-55.393	0.55174
5	7.7667	-52.933	1.6889
5	7.8	-50.848	2.6669
5	7.8333	-48.597	3.5669
5	7.8667	-46.122	4.467
5	7.9	-43.197	5.142
5	7.9333	-40.722	6.0421
5	7.9667	-38.022	6.4921
5	8	-36.222	7.3922
5	8.0333	-33.747	8.0672
5	8.0667	-31.721	8.5173
5	8.1	-29.471	9.4173
5	8.1333	-26.996	9.6423
5	8.1667	-24.296	10.092
5	8.2	-21.821	10.317
5	8.2333	-19.346	10.317
5	8.2667	-16.931	10.239
5	8.3	-14.395	10.542
5	8.3333	-12.017	10.458
5	8.3667	-9.4451	10.542
5	8.4	-6.6161	10.572
5	8.4333	-4.0447	10.317
5	8.4667	-1.457	9.9798
5	8.5	1.8057	9.8673
5	8.5333	4.9559	9.1923
5	8.5667	8.3311	8.9673
5	8.6	11.931	8.7423
5	8.6333	15.757	8.0672
5	8.6667	18.907	7.6172
5	8.7	22.732	7.3922
5	8.7333	26.332	7.1672
5	8.7667	29.845	7.005
5	8.8	33.311	6.7722
5	8.8333	36.708	6.4971
5	8.8667	40.048	6.2299
5	8.9	43.355	5.8055
6	1.8667	-427.43	-273.12
6	1.9	-425.46	-272.32
6	1.9333	-423.34	-271.6
6	1.9667	-421.18	-270.98
6	2	-418.89	-270.36
6	2.0333	-416.57	-269.74
6	2.0667	-414.2	-269.14
6	2.1	-411.72	-268.5
6	2.1333	-409.41	-268.14
6	2.1667	-406.68	-268.04
6	2.2	-404.57	-267.8
6	2.2333	-402.08	-267.21
6	2.2667	-400.07	-266.68
6	2.3	-397.82	-266.23
6	2.3333	-395.93	-265.33
6	2.3667	-394.02	-264.47
6	2.4	-392.52	-264.09
6	2.4333	-390.73	-263.41
6	2.4667	-389.08	-261.98
6	2.5	-387.36	-260.71
6	2.5333	-385.5	-259.73
6	2.5667	-383.42	-258.13
6	2.6	-381.28	-256.89
6	2.6333	-379.48	-254.84
6	2.6667	-377.44	-253.09
6	2.7	-376.44	-251.6
6	2.7333	-374.68	-249.75
6	2.7667	-372.84	-247.32
6	2.8	-370.82	-244.85
6	2.8333	-369.24	-243.05
6	2.8667	-367.41	-240.82
6	2.9	-365.66	-238.94
6	2.9333	-364.01	-237.43
6	2.9667	-362.36	-236.2
6	3	-360.41	-234.94
6	3.0333	-358.22	-233.37
6	3.0667	-355.99	-231.38
6	3.1	-353.38	-229.68
6	3.1333	-350.79	-227.52
6	3.1667	-347.73	-225.58
6	3.2	-344.48	-223.97
6	3.2333	-341.63	-222.03
6	3.2667	-338.65	-220.93
6	3.3	-335.28	-219.04
6	3.3333	-331.89	-218.75
6	3.3667	-329.01	-217.8
6	3.4	-326.04	-216.27
6	3.4333	-323.68	-215.26
6	3.4667	-321.31	-214.92
6	3.5	-319.06	-213.57
6	3.5333	-317.04	-212.22
6	3.5667	-314.68	-210.76
6	3.6	-312.68	-209.08
6	3.6333	-309.95	-207.38
6	3.6667	-307.25	-205.81
6	3.7	-304.66	-204.57
6	3.7333	-301.88	-202.06
6	3.7667	-298.81	-200.3
6	3.8	-296.34	-198.05
6	3.8333	-293.75	-195.68
6	3.8667	-291.16	-194
6	3.9	-288.24	-192.65
6	3.9333	-285.76	-190.84
6	3.9667	-283.51	-189.72
6	4	-280.81	-188.59
6	4.0333	-278.63	-186.92
6	4.0667	-276.2	-186.23
6	4.1	-273.84	-185.44
6	4.1333	-271.58	-184.52
6	4.1667	-269.11	-182.29
6	4.2	-265.96	-181.4
6	4.2333	-263.04	-180.04
6	4.2667	-260.11	-178.02
6	4.3	-256.93	-176.27
6	4.3333	-253.99	-174.81
6	4.3667	-250.88	-173.97
6	4.4	-248.15	-172.8
6	4.4333	-245.03	-171.49
6	4.4667	-241.87	-170.69
6	4.5	-239.19	-169.92
6	4.5333	-236.66	-167.98
6	4.5667	-234.68	-166.99
6	4.6	-232.43	-165.42
6	4.6333	-230.31	-164.21
6	4.6667	-228.38	-162.94
6	4.7	-225.68	-161.14
6	4.7333	-223.56	-159.56
6	4.7667	-221	-158.13
6	4.8	-218.26	-156.87
6	4.8333	-216.16	-154.7
6	4.8667	-213.67	-153
6	4.9	-211.51	-151.24
6	4.9333	-209.14	-149.8
6	4.9667	-206.9	-147.75
6	5	-205.08	-146.4
6	5.0333	-202.96	-144.94
6	5.0667	-201.01	-143.51
6	5.1	-199.24	-141.91
6	5.1333	-196.43	-140.89
6	5.1667	-194.63	-139.54
6	5.2	-193.38	-137.99
6	5.2333	-191.03	-136.39
6	5.2667	-189.54	-135.21
6	5.3	-187.37	-133.4
6	5.3333	-185.07	-132.45
6	5.3667	-182.93	-130.77
6	5.4	-180.68	-130.09
6	5.4333	-178.88	-128.97
6	5.4667	-176.78	-127.76
6	5.5	-174.6	-126.72
6	5.5333	-171.41	-126.13
6	5.5667	-169.12	-125.11
6	5.6	-167.26	-123.83
6	5.6333	-165.17	-122.75
6	5.6667	-163.32	-121.43
6	5.7	-161.33	-119.97
6	5.7333	-159.31	-118.64
6	5.7667	-157.95	-117.27
6	5.8	-156.18	-115.59
6	5.8333	-154.58	-114.57
6	5.8667	-153.23	-112.99
6	5.9	-151.34	-111.86
6	5.9333	-149.45	-110.16
6	5.9667	-147.83	-109.17
6	6	-145.98	-107.5
6	6.0333	-144.81	-105.61
6	6.0667	-143.24	-104.23
6	6.1	-141.87	-102.75
6	6.1333	-140.4	-101.06
6	6.1667	-138.33	-99.524
6	6.2	-137.7	-97.915
6	6.2333	-135.34	-96.452
6	6.2667	-135	-94.989
6	6.3	-133.2	-93.414
6	6.3333	-132.08	-92.514
6	6.3667	-131.18	-91.389
6	6.4	-129.29	-90.309
6	6.4333	-128.25	-89.589
6	6.4667	-127.13	-88.689
6	6.5	-126.11	-87.676
6	6.5333	-125.1	-86.214
6	6.5667	-124.24	-85.019
6	6.6	-122.94	-83.784
6	6.6333	-122.03	-82.954
6	6.6667	-120.74	-82.513
6	6.7	-119.14	-82.051
6	6.7333	-117.9	-80.814
6	6.7667	-116.65	-80.025
6	6.8	-115.65	-79.238
6	6.8333	-114.26	-78.248
6	6.8667	-112.5	-78.113
6	6.9	-110.89	-76.936
6	6.9333	-109.8	-76.088
6	6.9667	-108.09	-75.593
6	7	-106.88	-75.188
6	7.0333	-105.3	-74.063
6	7.0667	-104.48	-72.862
6	7.1	-103.59	-72.668
6	7.1333	-102.6	-72.038
6	7.1667	-101.86	-71.068
6	7.2	-101.27	-70.587
6	7.2333	-100.28	-69.997
6	7.2667	-99.431	-69.217
6	7.3	-98.326	-67.763
6	7.3333	-98.101	-66.862
6	7.3667	-97.876	-65.962
6	7.4	-97.516	-65.692
6	7.4333	-96.936	-64.229
6	7.4667	-96.486	-63.328
6	7.5	-95.838	-62.064
6	7.5333	-95.361	-61.078
6	7.5667	-94.878	-59.972
6	7.6	-94.365	-58.807
6	7.6333	-93.6	-58.087
6	7.6667	-92.995	-56.391
6	7.7	-92.475	-54.712
6	7.7333	-91.836	-53.335
6	7.7667	-91.125	-52.012
6	7.8	-90.54	-50.166
6	7.8333	-89.924	-48.616
6	7.8667	-88.875	-47.286
6	7.9	-88.654	-45.645
6	7.9333	-87.705	-44.496
6	7.9667	-87.187	-43.123
6	8	-86.175	-42.111
6	8.0333	-86.085	-40.491
6	8.0667	-85.545	-39.276
6	8.1	-84.375	-38.061
6	8.1333	-83.319	-37.94
6	8.1667	-82.665	-36.441
6	8.2	-81.415	-35.984
6	8.2333	-80.999	-34.91
6	8.2667	-80.1	-34.011
6	8.3	-79.102	-33.278
6	8.3333	-77.849	-32.21
6	8.3667	-76.949	-32.21
6	8.4	-76.228	-31.484
6	8.4333	-75.43	-31.697
6	8.4667	-73.844	-31.625
6	8.5	-73.349	-31.31
6	8.5333	-72.404	-30.995
6	8.5667	-70.883	-31.247
6	8.6	-70.079	-31.328
6	8.6333	-68.736	-31.423
6	8.6667	-67.836	-31.198
6	8.7	-67.094	-30.095
6	8.7333	-66.218	-30.306
6	8.7667	-65.069	-29.6
6	8.8	-64.356	-29.477
6	8.8333	-63.673	-29.06
6	8.8667	-62.823	-29.066
6	8.9	-61.873	-29.06
6	8.9333	-61.243	-28.475
6	8.9667	-60.478	-27.62
6	9	-59.208	-27.537
6	9.0333	-58.611	-27.372
6	9.0667	-57.494	-26.623
6	9.1	-56.878	-25.145
6	9.1333	-56.443	-24.551
6	9.1667	-55.685	-23.997
6	9.2	-54.628	-22.895
6	9.2333	-54.358	-22.13
6	9.2667	-53.548	-21.185
6	9.3	-52.76	-19.947
6	9.3333	-51.523	-18.709
6	9.3667	-50.398	-18.259
6	9.4	-49.607	-17.497
6	9.4333	-48.935	-16.347
6	9.4667	-48.348	-15.638
6	9.5	-47.481	-14.146
6	9.5333	-46.797	-13.309
6	9.5667	-46.167	-12.544
6	9.6	-45.224	-11.769
6	9.6333	-44.499	-11.318
6	9.6667	-43.88	-10.702
6	9.7	-42.747	-10.384
6	9.7333	-41.397	-9.9339
6	9.7667	-40.272	-9.4839
6	9.8	-39.562	-8.8608
6	9.8333	-38.337	-8.5389
6	9.8667	-36.933	-8.5899
6	9.9	-35.547	-8.1338
6	9.9333	-33.747	-8.3588
6	9.9667	-31.609	-8.0213
6	10	-30.596	-7.9088
6	10.033	-28.836	-7.975
6	10.067	-27.221	-7.9088
6	10.1	-24.858	-8.0213
6	10.133	-23.621	-7.9088
6	10.167	-21.239	-7.901
6	10.2	-18.761	-8.6288
6	10.233	-16.663	-8.6704
6	10.267	-14.958	-8.2463
6	10.3	-13.405	-8.3138
6	10.333	-11.47	-8.3588
6	10.367	-9.9357	-8.3551
6	10.4	-8.0949	-8.3588
6	10.433	-6.7515	-8.2727
6	10.467	-5.4848	-8.1788
6	10.5	-3.8543	-8.0818
6	10.533	-2.3571	-7.5713
6	10.567	-1.0532	-7.6284
6	10.6	0.32063	-7.6388
6	10.633	1.9181	-7.5712
6	10.667	3.5192	-7.2164
6	10.7	5.1809	-6.5587
6	10.733	6.756	-6.1087
6	10.767	8.3656	-5.9356
6	10.8	10.041	-5.7037
6	10.833	11.796	-5.1636
6	10.867	13.957	-4.5336
6	10.9	15.352	-4.1736
6	10.933	17.479	-3.3775
6	10.967	19.919	-2.621
6	11	21.832	-2.0584
6	11.033	24.082	-1.3834
6	11.067	26.107	-0.93335
6	11.1	27.907	-0.2583
6	11.133	29.808	0.13597
6	11.167	31.624	0.48964
6	11.2	33.469	0.8009
6	11.233	35.314	1.065
6	11.267	37.25	1.2422
6	11.3	39.219	1.4011
6	11.333	41.202	1.5993
7	2.2667	-428.78	-65.325
7	2.3	-425.31	-65.521
7	2.3333	-421.65	-65.764
7	2.3667	-417.74	-65.919
7	2.4	-416.71	-65.914
7	2.4333	-412.54	-65.927
7	2.4667	-409.75	-65.962
7	2.5	-405.47	-66.188
7	2.5333	-401.19	-66.638
7	2.5667	-396.36	-67.65
7	2.6	-392.83	-67.516
7	2.6333	-389.49	-68.438
7	2.6667	-385.89	-68.663
7	2.7	-382.07	-68.663
7	2.7333	-379.14	-68.663
7	2.7667	-375.32	-68.663
7	2.8	-371.49	-68.213
7	2.8333	-367.08	-67.268
7	2.8667	-363.42	-66.275
7	2.9	-359.34	-65.963
7	2.9333	-355.52	-64.162
7	2.9667	-350.61	-62.497
7	3	-346.15	-61.637
7	3.0333	-342.47	-60.337
7	3.0667	-338.11	-58.544
7	3.1	-334.41	-57.052
7	3.1333	-330.86	-55.792
7	3.1667	-327.44	-54.746
7	3.2	-324.07	-53.825
7	3.2333	-320.87	-54.037
7	3.2667	-318.2	-52.892
7	3.3	-315.25	-52.555
7	3.3333	-312.04	-52.147
7	3.3667	-308.25	-51.439
7	3.4	-304.62	-51.202
7	3.4333	-300.93	-50.392
7	3.4667	-296.82	-49.81
7	3.5	-292.63	-49.649
7	3.5333	-288.69	-49.086
7	3.5667	-284.3	-48.749
7	3.6	-279.84	-48.74
7	3.6333	-276.22	-48.576
7	3.6667	-272.04	-48.186
7	3.7	-268.26	-47.826
7	3.7333	-264.16	-47.286
7	3.7667	-260.44	-46.397
7	3.8	-256.75	-45.4
7	3.8333	-253.13	-44.586
7	3.8667	-249.53	-43.236
7	3.9	-245.98	-41.782
7	3.9333	-242.2	-40.529
7	3.9667	-238.06	-39.636
7	4	-234.23	-38.286
7	4.0333	-230.41	-36.711
7	4.0667	-226.36	-34.91
7	4.1	-222.49	-33.356
7	4.1333	-218.82	-31.648
7	4.1667	-215.78	-29.735
7	4.2	-212.46	-28.125
7	4.2333	-208.92	-26.922
7	4.2667	-205.77	-25.797
7	4.3	-203.41	-24.785
7	4.3333	-200.3	-23.876
7	4.3667	-197.31	-23.592
7	4.4	-194.27	-23.165
7	4.4333	-190.81	-22.535
7	4.4667	-187.66	-22.085
7	4.5	-184.28	-21.635
7	4.5333	-180.68	-21.185
7	4.5667	-177.61	-20.27
7	4.6	-173.82	-20.397
7	4.6333	-170.22	-20.397
7	4.6667	-166.28	-20.285
7	4.7	-163.03	-20.034
7	4.7333	-158.97	-20.172
7	4.7667	-155.84	-19.627
7	4.8	-152.22	-19.497
7	4.8333	-149.18	-18.934
7	4.8667	-146.16	-18.357
7	4.9	-143.19	-17.404
7	4.9333	-139.84	-16.797
7	4.9667	-136.65	-15.955
7	5	-133.83	-14.919
7	5.0333	-131	-13.624
7	5.0667	-128.25	-12.634
7	5.1	-124.77	-11.396
7	5.1333	-121.95	-9.9339
7	5.1667	-118.91	-8.4713
7	5.2	-115.8	-7.1151
7	5.2333	-112.77	-5.3159
7	5.2667	-110.14	-3.971
7	5.3	-106.99	-2.621
7	5.3333	-104.18	-1.8334
7	5.3667	-101.36	-0.59585
7	5.4	-98.776	-0.03329
7	5.4333	-96.076	0.86677
7	5.4667	-92.997	1.2628
7	5.5	-89.993	1.6422
7	5.5333	-87.386	2.1996
7	5.5667	-84.375	2.4419
7	5.6	-81.18	2.3518
7	5.6333	-78.412	3.0044
7	5.6667	-75.487	2.7794
7	5.7	-71.886	2.7794
7	5.7333	-68.624	2.2168
7	5.7667	-66.149	1.9918
7	5.8	-62.362	1.3013
7	5.8333	-59.038	1.2718
7	5.8667	-55.84	1.1222
7	5.9	-52.76	1.6543
7	5.9333	-49.741	2.1178
7	5.9667	-46.564	2.5474
7	6	-43.647	3.1169
7	6.0333	-40.705	3.9304
7	6.0667	-37.797	4.692
7	6.1	-35.017	5.2808
7	6.1333	-32.216	5.9168
7	6.1667	-29.471	6.4921
7	6.2	-26.861	7.3472
7	6.2333	-24.296	8.0672
7	6.2667	-21.821	8.5173
7	6.3	-19.121	8.7422
7	6.3333	-16.857	9.1842
7	6.3667	-14.395	9.1923
7	6.4	-11.02	9.1923
7	6.4333	-8.534	9.0935
7	6.4667	-5.8448	8.5172
7	6.5	-3.5046	8.1122
7	6.5333	-0.44448	7.6172
7	6.5667	1.9407	6.9871
7	6.6	4.7309	6.4921
7	6.6333	7.2511	5.277
7	6.6667	10.356	5.142
7	6.7	13.619	4.8045
7	6.7333	17.332	4.467
7	6.7667	20.617	4.287
7	6.8	24.532	4.467
7	6.8333	28.118	4.4673
7	6.8667	31.714	4.6516
7	6.9	35.257	5.0079
7	6.9333	38.772	5.4251
7	6.9667	42.21	6.1238
8	2.6	-426.63	-108.22
8	2.6333	-423.4	-107.58
8	2.6667	-419.94	-106.88
8	2.7	-416.39	-106
8	2.7333	-412.74	-104.96
8	2.7667	-409.75	-104.22
8	2.8	-405.92	-103.09
8	2.8333	-401.19	-101.97
8	2.8667	-399	-100.15
8	2.9	-395.58	-99.203
8	2.9333	-392.51	-98.067
8	2.9667	-389.63	-97.364
8	3	-386.61	-97.329
8	3.0333	-384.14	-97.191
8	3.0667	-381.62	-97.464
8	3.1	-377.23	-97.352
8	3.1333	-373.83	-97.769
8	3.1667	-371.27	-97.014
8	3.2	-366.65	-96.386
8	3.2333	-362.04	-96.789
8	3.2667	-358.84	-95.924
8	3.3	-354.01	-95.929
8	3.3333	-350.14	-95.794
8	3.3667	-346.07	-96.114
8	3.4	-341.81	-96.096
8	3.4333	-338.23	-96.361
8	3.4667	-333.92	-96.789
8	3.5	-331.26	-96.879
8	3.5333	-328.46	-96.655
8	3.5667	-325.45	-95.923
8	3.6	-322.24	-96.367
8	3.6333	-319.96	-94.764
8	3.6667	-317.26	-93.639
8	3.7	-313.62	-92.802
8	3.7333	-309.16	-92.739
8	3.7667	-307.08	-91.398
8	3.8	-302.24	-89.779
8	3.8333	-299.35	-88.509
8	3.8667	-295.57	-86.855
8	3.9	-293.27	-84.814
8	3.9333	-288.91	-83.739
8	3.9667	-286.43	-82.021
8	4	-282.16	-81.489
8	4.0333	-279.72	-80.216
8	4.0667	-277.26	-79.598
8	4.1	-273.12	-79.148
8	4.1333	-270.33	-78.743
8	4.1667	-266.83	-78.251
8	4.2	-263.5	-77.069
8	4.2333	-259.89	-76.763
8	4.2667	-256.51	-75.638
8	4.3	-252.24	-75.413
8	4.3333	-248.19	-74.963
8	4.3667	-244.13	-74.288
8	4.4	-240.09	-73.838
8	4.4333	-237.08	-72.982
8	4.4667	-233.79	-72.676
8	4.5	-230.94	-71.114
8	4.5333	-227.71	-70.463
8	4.5667	-224.6	-68.999
8	4.6	-222.53	-67.313
8	4.6333	-219.5	-65.674
8	4.6667	-216.68	-64.387
8	4.7	-213.98	-62.587
8	4.7333	-211.28	-60.112
8	4.7667	-208.48	-58.035
8	4.8	-205.72	-56.086
8	4.8333	-203.86	-53.812
8	4.8667	-201.35	-51.94
8	4.9	-198.91	-50.212
8	4.9333	-196.38	-49.346
8	4.9667	-194.05	-48.251
8	5	-191.93	-47.061
8	5.0333	-189.68	-46.161
8	5.0667	-187.21	-45.261
8	5.1	-184.39	-44.186
8	5.1333	-182.71	-43.461
8	5.1667	-179.34	-42.761
8	5.2	-176.81	-42.246
8	5.2333	-174.19	-41.217
8	5.2667	-172.13	-40.986
8	5.3	-169.78	-39.747
8	5.3333	-166.57	-38.713
8	5.3667	-164.48	-37.386
8	5.4	-162	-36.711
8	5.4333	-159.21	-34.73
8	5.4667	-157.28	-33.335
8	5.5	-154.13	-31.76
8	5.5333	-151.75	-29.676
8	5.5667	-149.16	-27.537
8	5.6	-146.18	-25.514
8	5.6333	-143.67	-23.547
8	5.6667	-141.09	-21.652
8	5.7	-138.83	-19.16
8	5.7333	-136.58	-17.134
8	5.7667	-134.28	-15.469
8	5.8	-131.81	-13.783
8	5.8333	-129.15	-11.734
8	5.8667	-127.35	-10.384
8	5.9	-124.79	-9.0789
8	5.9333	-122.45	-7.7738
8	5.9667	-120.05	-6.5518
8	6	-118.13	-5.2086
8	6.0333	-115.6	-4.3432
8	6.0667	-113.37	-3.2055
8	6.1	-110.97	-1.9234
8	6.1333	-108.32	-1.3384
8	6.1667	-106	-0.32582
8	6.2	-102.88	0.22559
8	6.2333	-99.783	0.59011
8	6.2667	-96.638	1.2043
8	6.3	-93.69	1.8118
8	6.3333	-89.55	2.4419
8	6.3667	-86.625	2.8919
8	6.4	-82.623	3.275
8	6.4333	-79.424	4.242
8	6.4667	-75.493	4.501
8	6.5	-72.135	5.2255
8	6.5333	-69.749	6.2671
8	6.5667	-65.765	6.9024
8	6.6	-63.182	7.7695
8	6.6333	-60.25	8.5842
8	6.6667	-56.968	9.1022
8	6.7	-54.645	9.911
8	6.7333	-52.094	10.698
8	6.7667	-48.702	10.683
8	6.8	-46.572	10.992
8	6.8333	-43.31	10.88
8	6.8667	-40.002	11.082
8	6.9	-36.672	10.767
8	6.9333	-33.53	10.499
8	6.9667	-30.258	10.193
8	7	-27.711	9.889
8	7.0333	-24.73	9.4052
8	7.0667	-22.046	9.1923
8	7.1	-19.54	8.6997
8	7.1333	-17.32	8.0672
8	7.1667	-13.926	7.0624
8	7.2	-11.808	6.6046
8	7.2333	-9.0634	5.5411
8	7.2667	-6.2048	4.737
8	7.3	-3.6648	4.3379
8	7.3333	-0.21947	4.017
8	7.3667	3.2683	3.6794
8	7.4	7.206	3.5669
8	7.4333	10.806	3.5669
8	7.4667	14.181	3.5669
8	7.5	17.782	3.5669
8	7.5333	21.382	3.5669
8	7.5667	25.402	3.8345
8	7.6	28.696	4.1434
8	7.6333	31.915	4.5674
8	7.6667	35.111	5.0294
8	7.7	38.589	5.5647
8	7.7333	42.751	6.0895
9	2.5667	-426.76	-204.18
9	2.6	-424.97	-203.23
9	2.6333	-423.23	-202.52
9	2.6667	-421.47	-201.99
9	2.7	-419.63	-201.45
9	2.7333	-417.75	-200.9
9	2.7667	-415.69	-200.43
9	2.8	-413.48	-199.98
9	2.8333	-411.18	-199.59
9	2.8667	-409.04	-199.1
9	2.9	-406.73	-198.42
9	2.9333	-404.21	-197.57
9	2.9667	-402.66	-197.48
9	3	-400.5	-196.68
9	3.0333	-398.69	-196.45
9	3.0667	-396.25	-195.62
9	3.1	-393.79	-194.14
9	3.1333	-390.79	-193.25
9	3.1667	-388.46	-191.82
9	3.2	-385.06	-190.14
9	3.2333	-381.92	-188.17
9	3.2667	-379.04	-186.5
9	3.3	-375.83	-184.86
9	3.3333	-372.86	-182.87
9	3.3667	-369.89	-181.08
9	3.4	-368.18	-179.81
9	3.4333	-365.95	-178.83
9	3.4667	-363.73	-178.13
9	3.5	-361.82	-177.57
9	3.5333	-359.79	-177.12
9	3.5667	-357.54	-176.44
9	3.6	-355.56	-176.39
9	3.6333	-353.49	-175.77
9	3.6667	-351.17	-175.38
9	3.7	-349.17	-174.81
9	3.7333	-346.74	-173.97
9	3.7667	-344.04	-173.07
9	3.8	-341.29	-172.24
9	3.8333	-338.42	-171.04
9	3.8667	-334.81	-169.96
9	3.9	-331.95	-168.82
9	3.9333	-328.92	-168.32
9	3.9667	-326.25	-168.04
9	4	-323.41	-167.69
9	4.0333	-321.14	-166.5
9	4.0667	-319.17	-166.25
9	4.1	-317.29	-165.34
9	4.1333	-315.49	-164.24
9	4.1667	-313.58	-162.84
9	4.2	-311.93	-161.7
9	4.2333	-310.42	-160.61
9	4.2667	-309.05	-159.24
9	4.3	-307.4	-157.85
9	4.3333	-305.72	-156.61
9	4.3667	-304.1	-154.96
9	4.4	-302.1	-153.66
9	4.4333	-300.03	-152.03
9	4.4667	-298.08	-150.46
9	4.5	-296.32	-148.64
9	4.5333	-294.38	-146.71
9	4.5667	-292.74	-144.94
9	4.6	-291.05	-143.03
9	4.6333	-289.7	-141.46
9	4.6667	-287.9	-139.66
9	4.7	-286.6	-138.33
9	4.7333	-284.97	-137.35
9	4.7667	-283.24	-136.17
9	4.8	-281.2	-135.28
9	4.8333	-279.35	-134.25
9	4.8667	-277.32	-133.8
9	4.9	-275.19	-133.02
9	4.9333	-273.27	-132.45
9	4.9667	-271.62	-131.91
9	5	-269.31	-131.1
9	5.0333	-267	-130.56
9	5.0667	-265.19	-130.05
9	5.1	-262.92	-129.08
9	5.1333	-260.34	-128.52
9	5.1667	-257.86	-127.62
9	5.2	-254.88	-126.74
9	5.2333	-252.28	-126.5
9	5.2667	-249.29	-125.67
9	5.3	-246.19	-124.93
9	5.3333	-243.7	-125.06
9	5.3667	-241.09	-124.25
9	5.4	-238.94	-123.2
9	5.4333	-236.66	-122.35
9	5.4667	-234.76	-120.62
9	5.5	-232.84	-120.1
9	5.5333	-231.04	-118.53
9	5.5667	-229.67	-117.31
9	5.6	-227.94	-115.94
9	5.6333	-226.67	-114.64
9	5.6667	-224.78	-113.67
9	5.7	-223.04	-112.15
9	5.7333	-221.29	-110.45
9	5.7667	-219.61	-108.27
9	5.8	-218.03	-107.36
9	5.8333	-216.84	-105.03
9	5.8667	-215.41	-103.14
9	5.9	-213.89	-101.11
9	5.9333	-212.8	-99.314
9	5.9667	-211.51	-97.465
9	6	-210.38	-95.889
9	6.0333	-209.26	-94.539
9	6.0667	-208.36	-93.189
9	6.1	-206.78	-92.064
9	6.1333	-205.67	-91.241
9	6.1667	-204.08	-90.039
9	6.2	-203.29	-89.477
9	6.2333	-202.06	-88.689
9	6.2667	-200.93	-88.014
9	6.3	-200.15	-87.451
9	6.3333	-198.91	-86.664
9	6.3667	-197.38	-85.594
9	6.4	-195.87	-84.976
9	6.4333	-194.62	-84.564
9	6.4667	-192.94	-83.851
9	6.5	-190.94	-83.109
9	6.5333	-188.76	-82.681
9	6.5667	-187.06	-81.791
9	6.6	-185.1	-81.245
9	6.6333	-182.93	-80.813
9	6.6667	-180.6	-80.543
9	6.7	-178.03	-79.841
9	6.7333	-175.43	-79.505
9	6.7667	-172.94	-78.934
9	6.8	-170.5	-78.464
9	6.8333	-167.41	-78.113
9	6.8667	-165.63	-76.946
9	6.9	-163.35	-76.088
9	6.9333	-162.08	-74.381
9	6.9667	-160.4	-73.417
9	7	-158.85	-72.713
9	7.0333	-157.73	-71.588
9	7.0667	-156.59	-70.703
9	7.1	-155.38	-69.828
9	7.1333	-154.09	-69.083
9	7.1667	-152.59	-67.919
9	7.2	-151.05	-66.835
9	7.2333	-149.63	-65.287
9	7.2667	-148.28	-64.837
9	7.3	-147.33	-62.497
9	7.3333	-146.3	-61.102
9	7.3667	-144.44	-59.32
9	7.4	-144.68	-57.637
9	7.4333	-143.78	-55.387
9	7.4667	-141.87	-53.474
9	7.5	-141.84	-51.606
9	7.5333	-141.02	-49.855
9	7.5667	-140.54	-48.18
9	7.6	-139.5	-47.061
9	7.6333	-139	-45.72
9	7.6667	-138.04	-44.154
9	7.7	-137.25	-44.136
9	7.7333	-136.27	-42.228
9	7.7667	-135.66	-41.776
9	7.8	-134.95	-41.278
9	7.8333	-134	-40.779
9	7.8667	-133.2	-40.36
9	7.9	-132.02	-39.835
9	7.9333	-130.73	-39.411
9	7.9667	-129.58	-39.011
9	8	-128.54	-38.745
9	8.0333	-127.13	-39.186
9	8.0667	-125.44	-38.848
9	8.1	-124.49	-38.696
9	8.1333	-123.1	-38.836
9	8.1667	-121.72	-39.244
9	8.2	-120.15	-39.411
9	8.2333	-118.01	-39.748
9	8.2667	-116.78	-39.861
9	8.3	-115.76	-39.973
9	8.3333	-114.19	-39.748
9	8.3667	-113.06	-39.298
9	8.4	-112.84	-38.611
9	8.4333	-112.28	-39.186
9	8.4667	-111.6	-38.511
9	8.5	-110.43	-37.071
9	8.5333	-110.36	-37.005
9	8.5667	-109.04	-36.081
9	8.6	-108.44	-35.214
9	8.6333	-107.72	-34.56
9	8.6667	-105.94	-33.701
9	8.7	-105.89	-32.48
9	8.7333	-105.08	-31.085
9	8.7667	-104.67	-30.281
9	8.8	-104	-28.925
9	8.8333	-103.35	-27.426
9	8.8667	-102.29	-25.976
9	8.9	-101.76	-24.218
9	8.9333	-101.2	-22.323
9	8.9667	-101.01	-20.821
9	9	-100.23	-18.999
9	9.0333	-99.788	-17.697
9	9.0667	-99.226	-16.234
9	9.1	-98.776	-14.884
9	9.1333	-97.799	-13.326
9	9.1667	-97.235	-12.236
9	9.2	-96.525	-11.509
9	9.2333	-95.671	-10.249
9	9.2667	-94.95	-9.9339
9	9.3	-94.5	-9.4839
9	9.3333	-93.713	-8.6963
9	9.3667	-93.375	-8.5838
9	9.4	-92.7	-8.1338
9	9.4333	-92.025	-7.6838
9	9.4667	-91.44	-7.1887
9	9.5	-90.734	-7.4914
9	9.5333	-90.09	-6.9637
9	9.5667	-89.325	-7.4588
9	9.6	-88.425	-7.2337
9	9.6333	-87.525	-7.6838
9	9.6667	-86.936	-7.6665
9	9.7	-86.085	-7.7288
9	9.7333	-85.275	-8.5838
9	9.7667	-84.24	-8.9889
9	9.8	-83.696	-9.6891
9	9.8333	-83.146	-10.54
9	9.8667	-81.656	-11.017
9	9.9	-80.793	-12.612
9	9.9333	-79.312	-12.747
9	9.9667	-78.608	-13.319
9	10	-77.512	-14.322
9	10.033	-77.161	-15.162
9	10.067	-76.049	-15.784
9	10.1	-75.209	-16.238
9	10.133	-74.137	-16.572
9	10.167	-73.995	-16.843
9	10.2	-73.59	-17.013
9	10.233	-72.355	-17.137
9	10.267	-71.757	-17.508
9	10.3	-71.532	-17.671
9	10.333	-71.079	-17.822
9	10.367	-70.4	-17.505
9	10.4	-69.895	-17.353
9	10.433	-69.344	-17.224
9	10.467	-68.238	-16.639
9	10.5	-67.571	-16.405
9	10.533	-66.455	-15.451
9	10.567	-65.474	-15.559
9	10.6	-65.069	-14.749
9	10.633	-63.961	-14.483
9	10.667	-62.773	-13.084
9	10.7	-61.522	-11.97
9	10.733	-60.411	-11.171
9	10.767	-59.398	-10.159
9	10.8	-58.273	-8.3588
9	10.833	-57.185	-7.0923
9	10.867	-55.978	-5.9737
9	10.9	-54.898	-4.7586
9	10.933	-53.593	-3.5435
9	10.967	-52.423	-2.7335
9	11	-51.073	-1.8334
9	11.033	-50.173	-0.93335
9	11.067	-49.273	-0.2583
9	11.1	-48.373	0.19172
9	11.133	-47.499	1.2529
9	11.167	-46.572	1.5418
9	11.2	-45.989	1.8244
9	11.233	-45.222	2.2168
9	11.267	-44.885	2.1043
9	11.3	-43.985	2.3294
9	11.333	-43.332	2.6219
9	11.367	-42.972	2.6669
9	11.4	-42.297	2.2168
9	11.433	-41.622	2.4418
9	11.467	-40.722	2.6669
9	11.5	-40.25	1.7394
9	11.533	-39.372	1.7668
9	11.567	-38.472	1.7668
9	11.6	-37.572	1.3168
9	11.633	-36.672	0.64175
9	11.667	-35.659	0.52922
9	11.7	-34.647	-0.03329
9	11.733	-33.634	-0.59585
9	11.767	-32.397	-0.93335
9	11.8	-31.271	-2.0584
9	11.833	-29.478	-2.4366
9	11.867	-27.824	-2.5625
9	11.9	-26.356	-3.265
9	11.933	-24.611	-3.3635
9	11.967	-22.721	-3.4085
9	12	-21.243	-3.3348
9	12.033	-19.465	-2.7766
9	12.067	-17.32	-2.9585
9	12.1	-15.78	-1.8853
9	12.133	-13.945	-1.3834
9	12.167	-11.875	-0.16832
9	12.2	-9.8475	0.829
9	12.233	-8.3546	2.3899
9	12.267	-6.1148	3.927
9	12.3	-3.387	5.5055
9	12.333	-2.0196	6.7171
9	12.367	-0.17445	7.7522
9	12.4	2.0307	9.4173
9	12.433	4.0558	10.542
9	12.467	5.8559	11.667
9	12.5	8.3899	11.958
9	12.533	9.2311	12.793
9	12.567	10.896	13.197
9	12.6	12.212	13.114
9	12.633	13.056	13.242
9	12.667	15.33	13.188
9	12.7	16.657	12.793
9	12.733	17.782	12.342
9	12.767	19.357	11.667
9	12.8	21.141	10.9
9	12.833	22.282	10.317
9	12.867	23.857	8.9673
9	12.9	25.517	7.6608
9	12.933	27.52	6.2852
9	12.967	29.57	4.981
9	13	31.533	3.8367
9	13.033	33.409	2.8292
9	13.067	35.281	2.0395
9	13.1	37.165	1.4563
9	13.133	39.129	1.047
9	13.167	41.144	0.85147
10	2.7667	-427.45	-153.23
10	2.8	-424.91	-153.03
10	2.8333	-422.36	-152.7
10	2.8667	-419.77	-152.16
10	2.9	-417.04	-151.53
10	2.9333	-414.2	-150.75
10	2.9667	-411.43	-150.07
10	3	-408.37	-148.64
10	3.0333	-405.13	-147.53
10	3.0667	-402.5	-145.93
10	3.1	-399.18	-144.57
10	3.1333	-396.52	-143.13
10	3.1667	-394.13	-140.89
10	3.2	-391.25	-139.78
10	3.2333	-388.75	-138.44
10	3.2667	-386.25	-137.17
10	3.3	-383.82	-136.03
10	3.3333	-381.38	-135.06
10	3.3667	-379.25	-134.01
10	3.4	-376.31	-133.51
10	3.4333	-373.7	-132.88
10	3.4667	-371.33	-132.08
10	3.5	-368.09	-131.61
10	3.5333	-365.2	-130.87
10	3.5667	-362.34	-130.02
10	3.6	-359.08	-129.34
10	3.6333	-355.87	-128.52
10	3.6667	-351.99	-129.01
10	3.7	-349.25	-128.26
10	3.7333	-345.94	-128.41
10	3.7667	-343.19	-128.2
10	3.8	-340.06	-127.96
10	3.8333	-337.35	-127.83
10	3.8667	-334.83	-127.16
10	3.9	-332.14	-126.59
10	3.9333	-329.11	-125.8
10	3.9667	-326.26	-124.92
10	4	-324.06	-123.96
10	4.0333	-320.98	-122.78
10	4.0667	-318.39	-121.54
10	4.1	-316.56	-120.46
10	4.1333	-313.33	-118.95
10	4.1667	-311.47	-117.72
10	4.2	-308.61	-116.13
10	4.2333	-306.76	-114.69
10	4.2667	-304.35	-113.03
10	4.3	-302.64	-111.42
10	4.3333	-300.13	-109.89
10	4.3667	-297.01	-108.49
10	4.4	-294.99	-107.36
10	4.4333	-292.74	-106.47
10	4.4667	-291.15	-105.7
10	4.5	-288.64	-104.86
10	4.5333	-285.81	-103.86
10	4.5667	-282.73	-102.75
10	4.6	-280.73	-102.21
10	4.6333	-277.21	-101.29
10	4.6667	-274.4	-100.28
10	4.7	-272.43	-99.473
10	4.7333	-269.32	-98.836
10	4.7667	-266.52	-98.691
10	4.8	-263.48	-98.076
10	4.8333	-261.01	-97.494
10	4.8667	-258.43	-96.705
10	4.9	-255.98	-95.689
10	4.9333	-253.02	-94.427
10	4.9667	-250.77	-93.527
10	5	-248.41	-92.289
10	5.0333	-246.95	-90.522
10	5.0667	-244.02	-89.251
10	5.1	-242.22	-87.676
10	5.1333	-239.63	-86.214
10	5.1667	-237.99	-84.271
10	5.2	-235.47	-82.726
10	5.2333	-233.56	-81.038
10	5.2667	-231.56	-78.692
10	5.3	-229.85	-76.201
10	5.3333	-228.27	-74.175
10	5.3667	-226.69	-72.358
10	5.4	-224.22	-70.8
10	5.4333	-222.53	-69.113
10	5.4667	-221.33	-67.601
10	5.5	-219.16	-66.188
10	5.5333	-217.58	-64.837
10	5.5667	-215.67	-63.6
10	5.6	-213.87	-62.025
10	5.6333	-211.84	-60.9
10	5.6667	-209.26	-60.112
10	5.7	-207.12	-59.55
10	5.7333	-204.87	-58.425
10	5.7667	-202.84	-57.749
10	5.8	-200.37	-56.849
10	5.8333	-198.23	-56.287
10	5.8667	-196.59	-55.721
10	5.9	-193.46	-54.82
10	5.9333	-191.26	-54.037
10	5.9667	-189.57	-53.474
10	6	-187.77	-52.349
10	6.0333	-185.29	-51.674
10	6.0667	-183.16	-50.661
10	6.1	-181.58	-49.986
10	6.1333	-180.01	-48.186
10	6.1667	-177.68	-47.303
10	6.2	-176.18	-46.161
10	6.2333	-173.92	-44.308
10	6.2667	-172.26	-43.093
10	6.3	-170.3	-41.624
10	6.3333	-168.67	-40.005
10	6.3667	-166.96	-38.286
10	6.4	-165.27	-36.373
10	6.4333	-163.47	-34.573
10	6.4667	-161.56	-31.985
10	6.5	-160.38	-31.175
10	6.5333	-157.95	-29.285
10	6.5667	-155.63	-27.364
10	6.6	-154.47	-26.473
10	6.6333	-152.44	-25.347
10	6.6667	-150.25	-23.888
10	6.7	-148.21	-22.787
10	6.7333	-146.59	-21.747
10	6.7667	-144.79	-20.397
10	6.8	-142.65	-19.16
10	6.8333	-140.99	-18.488
10	6.8667	-139.4	-17.814
10	6.9	-138.02	-17.664
10	6.9333	-136.54	-16.798
10	6.9667	-135	-16.459
10	7	-132.87	-16.347
10	7.0333	-131.18	-16.234
10	7.0667	-129.83	-15.334
10	7.1	-128.14	-14.997
10	7.1333	-127.02	-14.322
10	7.1667	-125.44	-13.647
10	7.2	-124.54	-12.297
10	7.2333	-123.83	-11.655
10	7.2667	-122.52	-10.496
10	7.3	-121.28	-9.2589
10	7.3333	-120.83	-8.3588
10	7.3667	-119.28	-7.3652
10	7.4	-118.01	-6.3275
10	7.4333	-117.31	-4.7413
10	7.4667	-115.43	-3.6335
10	7.5	-115.4	-2.1259
10	7.5333	-113.14	-0.95038
10	7.5667	-112.55	0.056694
10	7.6	-111.55	1.9863
10	7.6333	-110.76	2.7095
10	7.6667	-109.62	3.2069
10	7.7	-108.45	4.0169
10	7.7333	-107.42	4.422
10	7.7667	-106.11	4.962
10	7.8	-105.26	5.502
10	7.8333	-104.29	6.8296
10	7.8667	-103.23	6.1771
10	7.9	-101.61	6.5371
10	7.9333	-100.69	6.7048
10	7.9667	-100.35	6.9421
10	8	-98.563	6.9834
10	8.0333	-96.92	6.8169
10	8.0667	-96.228	6.9543
10	8.1	-94.275	7.1672
10	8.1333	-93.054	6.8829
10	8.1667	-91.623	6.4911
10	8.2	-89.855	5.9034
10	8.2333	-88.246	5.9693
10	8.2667	-86.355	5.952
10	8.3	-84.937	7.0547
10	8.3333	-82.834	6.2152
10	8.3667	-81.238	6.7701
10	8.4	-79.74	7.2121
10	8.4333	-78.217	7.7723
10	8.4667	-76.427	8.5712
10	8.5	-74.705	9.1178
10	8.5333	-73.256	9.4096
10	8.5667	-71.405	10.148
10	8.6	-69.818	11.574
10	8.6333	-68.188	12.108
10	8.6667	-66.734	13.063
10	8.7	-65.699	14.143
10	8.7333	-63.358	15.088
10	8.7667	-61.918	16.033
10	8.8	-60.698	16.509
10	8.8333	-58.813	16.888
10	8.8667	-57.598	17.743
10	8.9	-55.627	18.272
10	8.9333	-54.088	18.598
10	8.9667	-52.243	18.058
10	9	-50.938	18.823
10	9.0333	-49.967	18.695
10	9.0667	-47.704	18.628
10	9.1	-45.666	18.107
10	9.1333	-44.997	18.643
10	9.1667	-42.927	18.103
10	9.2	-41.249	17.663
10	9.2333	-39.687	17.248
10	9.2667	-37.797	17.068
10	9.3	-36.672	16.618
10	9.3333	-34.872	16.618
10	9.3667	-32.519	15.722
10	9.4	-30.352	15.597
10	9.4333	-28.639	16.038
10	9.4667	-27.446	16.168
10	9.5	-25.421	16.618
10	9.5333	-23.154	17.37
10	9.5667	-21.146	18.193
10	9.6	-18.833	19.008
10	9.6333	-17.086	19.666
10	9.6667	-14.826	20.502
10	9.7	-12.82	21.118
10	9.7333	-10.83	20.945
10	9.7667	-8.2286	22.12
10	9.8	-6.4841	22.04
10	9.8333	-4.4947	22.018
10	9.8667	-2.2423	22.005
10	9.9	-0.21947	20.893
10	9.9333	1.8057	20.443
10	9.9667	3.6058	20.218
10	10	5.6309	20.443
10	10.033	7.708	20.183
10	10.067	9.9062	19.318
10	10.1	11.931	18.643
10	10.133	14.564	17.689
10	10.167	17.107	16.843
10	10.2	19.927	16.33
10	10.233	22.507	15.043
10	10.267	25.207	14.593
10	10.3	27.897	14.043
10	10.333	30.604	13.609
10	10.367	33.3	13.299
10	10.4	36.007	13.096
10	10.433	38.683	13.012
10	10.467	41.33	12.872
11	3.1667	-426.59	-232.56
11	3.2	-424.13	-232.13
11	3.2333	-421.76	-231.71
11	3.2667	-419.47	-231.23
11	3.3	-417.25	-230.69
11	3.3333	-415.12	-230.05
11	3.3667	-413.12	-229.32
11	3.4	-411.1	-228.42
11	3.4333	-409.36	-227.54
11	3.4667	-407.45	-226.26
11	3.5	-405.36	-225.61
11	3.5333	-403.44	-225.05
11	3.5667	-401.42	-223.92
11	3.6	-399.96	-222.69
11	3.6333	-398.16	-221.56
11	3.6667	-396.67	-219.71
11	3.7	-393.77	-218.75
11	3.7333	-391.86	-217.86
11	3.7667	-390.08	-216.32
11	3.8	-388.82	-215.43
11	3.8333	-387.24	-214.02
11	3.8667	-385.81	-212.75
11	3.9	-384.92	-211.73
11	3.9333	-382.63	-210.98
11	3.9667	-381.06	-210.08
11	4	-379.14	-208.62
11	4.0333	-377.46	-207.61
11	4.0667	-375.99	-205.92
11	4.1	-373.89	-205.61
11	4.1333	-372.09	-204.62
11	4.1667	-370.65	-203.69
11	4.2	-368.34	-202.77
11	4.2333	-366.09	-201.65
11	4.2667	-364.29	-200.52
[truncated: 22,223 more rows]
