# Supplementary material for: A system for efficient egress scheduling during mass events and small-scale experimental demonstration
Source: R Soc Open Sci. 2020 Dec 9;7(12):201465. doi: 10.1098/rsos.201465 (PMC7813256; doi:10.1098/rsos.201465)
Supplement: Experimental data [file rsos201465supp5.zip › experimental_data/data/Graph06.csv]

ped. #	time (s)	x (cm)	y (cm)
1	1.3333	-427.88	106.81
1	1.3667	-424.44	107.06
1	1.4	-420.8	107.17
1	1.4333	-417.01	107.16
1	1.4667	-412.93	107.05
1	1.5	-408.17	106.99
1	1.5333	-403.97	106.51
1	1.5667	-398.71	106.7
1	1.6	-393.76	105.77
1	1.6333	-389.6	105.19
1	1.6667	-384.42	103.95
1	1.7	-381.73	102.91
1	1.7333	-377.96	101.44
1	1.7667	-373.99	101.16
1	1.8	-368.88	101.2
1	1.8333	-365.1	100.54
1	1.8667	-361.63	100.28
1	1.9	-357.75	99.412
1	1.9333	-353.9	98.797
1	1.9667	-349.5	97.963
1	2	-345.23	97.296
1	2.0333	-341.7	96.003
1	2.0667	-336.06	95.485
1	2.1	-331.33	94.36
1	2.1333	-326.6	93.685
1	2.1667	-321.88	92.785
1	2.2	-317.04	91.547
1	2.2333	-312.54	91.097
1	2.2667	-307.81	90.422
1	2.3	-303.54	89.522
1	2.3333	-299.94	87.272
1	2.3667	-294.31	87.497
1	2.4	-289.36	86.597
1	2.4333	-284.75	85.36
1	2.4667	-280.36	83.672
1	2.5	-275.19	82.547
1	2.5333	-270.01	80.972
1	2.5667	-265.06	79.397
1	2.6	-260	77.709
1	2.6333	-255.05	76.359
1	2.6667	-250.32	74.559
1	2.7	-246.34	72.511
1	2.7333	-240.99	71.521
1	2.7667	-236.79	69.178
1	2.8	-231.98	69.496
1	2.8333	-227.26	68.146
1	2.8667	-222.76	67.021
1	2.9	-217.81	66.121
1	2.9333	-213.19	64.883
1	2.9667	-208.69	62.097
1	3	-203.41	62.296
1	3.0333	-198.56	59.301
1	3.0667	-193.62	59.708
1	3.1	-188.56	58.695
1	3.1333	-183.83	57.345
1	3.1667	-178.88	56.445
1	3.2	-174.04	55.208
1	3.2333	-169.21	54.195
1	3.2667	-164.5	52.864
1	3.3	-159.42	51.833
1	3.3333	-154.47	50.482
1	3.3667	-149.63	49.02
1	3.4	-144.57	47.557
1	3.4333	-139.73	45.87
1	3.4667	-134.66	43.957
1	3.5	-129.94	42.607
1	3.5333	-125.27	39.331
1	3.5667	-120.72	38.782
1	3.6	-116.21	36.757
1	3.6333	-111.71	34.956
1	3.6667	-107.44	33.156
1	3.7	-103.16	31.581
1	3.7333	-98.663	30.231
1	3.7667	-94.275	28.768
1	3.8	-89.55	27.193
1	3.8333	-84.825	25.843
1	3.8667	-80.1	24.493
1	3.9	-74.924	22.018
1	3.9333	-71.099	21.793
1	3.9667	-65.924	19.543
1	4	-61.986	18.98
1	4.0333	-56.923	17.068
1	4.0667	-52.724	15.407
1	4.1	-48.373	14.593
1	4.1333	-43.197	13.693
1	4.1667	-38.526	12.639
1	4.2	-33.462	12.17
1	4.2333	-28.532	11.734
1	4.2667	-22.721	10.992
1	4.3	-17.32	10.317
1	4.3333	-12.82	9.4173
1	4.3667	-7.4199	8.7423
1	4.4	-2.2446	8.0672
1	4.4333	2.7057	7.1672
1	4.4667	7.881	6.7171
1	4.5	12.381	6.2671
1	4.5333	16.882	5.8171
1	4.5667	21.607	5.142
1	4.6	26.235	4.7635
1	4.6333	30.671	4.3359
1	4.6667	35.19	3.8923
1	4.7	39.761	3.544
1	4.7333	44.399	3.2533
2	1.5333	-427.66	54.885
2	1.5667	-423.8	54.936
2	1.6	-419.81	54.909
2	1.6333	-415.7	54.622
2	1.6667	-411.55	54.195
2	1.7	-407.72	53.745
2	1.7333	-403.89	52.845
2	1.7667	-400.07	51.495
2	1.8	-397.14	50.82
2	1.8333	-394.22	49.695
2	1.8667	-391.07	48.795
2	1.9	-388.59	48.12
2	1.9333	-385.22	47.22
2	1.9667	-382.25	47.365
2	2	-378.92	46.995
2	2.0333	-375.32	46.32
2	2.0667	-371.72	45.87
2	2.1	-367.38	44.93
2	2.1333	-363.17	44.745
2	2.1667	-358.89	44.069
2	2.2	-353.72	43.62
2	2.2333	-349.21	43.067
2	2.2667	-344.32	42.841
2	2.3	-339.99	42.494
2	2.3333	-335.72	42.044
2	2.3667	-331.67	41.819
2	2.4	-327.84	41.144
2	2.4333	-324.28	40.31
2	2.4667	-320.75	39.007
2	2.5	-316.93	37.657
2	2.5333	-312.97	36.478
2	2.5667	-309.16	35.069
2	2.6	-305	32.931
2	2.6333	-300.84	31.244
2	2.6667	-295.44	29.669
2	2.7	-290.94	27.643
2	2.7333	-287.11	25.168
2	2.7667	-281.94	23.593
2	2.8	-278.34	21.118
2	2.8333	-273.84	18.868
2	2.8667	-269.56	16.618
2	2.9	-266.19	14.368
2	2.9333	-262.47	12.68
2	2.9667	-258.54	11.442
2	3	-253.59	10.767
2	3.0333	-249.53	9.8673
2	3.0667	-245.82	7.9547
2	3.1	-241.1	7.0547
2	3.1333	-235.81	6.7171
2	3.1667	-230.86	5.8171
2	3.2	-225.91	5.142
2	3.2333	-220.96	4.467
2	3.2667	-216.01	4.467
2	3.3	-211.06	4.017
2	3.3333	-206.11	3.7919
2	3.3667	-201.83	3.3419
2	3.4	-196.66	3.5669
2	3.4333	-192.61	3.1169
2	3.4667	-188.67	2.3293
2	3.5	-184.73	1.7668
2	3.5333	-180.79	1.2043
2	3.5667	-176.52	0.07919
2	3.6	-172.24	-0.59583
2	3.6333	-167.63	-1.3834
2	3.6667	-163.13	-2.2834
2	3.7	-159.42	-3.296
2	3.7333	-154.13	-4.5336
2	3.7667	-150.3	-5.4337
2	3.8	-145.35	-6.3337
2	3.8333	-140.97	-7.7963
2	3.8667	-136.35	-9.2589
2	3.9	-131.85	-10.609
2	3.9333	-127.53	-11.149
2	3.9667	-123.86	-12.072
2	4	-119.25	-12.409
2	4.0333	-116.21	-12.747
2	4.0667	-112.05	-12.859
2	4.1	-108.23	-12.859
2	4.1333	-104.34	-12.874
2	4.1667	-101.48	-13.084
2	4.2	-97.426	-12.859
2	4.2333	-93.825	-12.409
2	4.2667	-90	-12.184
2	4.3	-86.85	-11.509
2	4.3333	-83.064	-11.443
2	4.3667	-79.742	-10.98
2	4.4	-76.076	-10.49
2	4.4333	-72.674	-10.159
2	4.4667	-69.074	-9.9339
2	4.5	-65.699	-9.4839
2	4.5333	-61.767	-9.9604
2	4.5667	-58.273	-9.7089
2	4.6	-54.223	-9.4839
2	4.6333	-50.398	-9.7089
2	4.6667	-47.022	-9.9339
2	4.7	-42.972	-10.159
2	4.7333	-39.147	-10.384
2	4.7667	-35.097	-10.384
2	4.8	-31.496	-10.834
2	4.8333	-27.896	-11.284
2	4.8667	-23.621	-11.734
2	4.9	-19.796	-12.184
2	4.9333	-16.195	-12.184
2	4.9667	-12.145	-12.409
2	5	-9.3325	-11.621
2	5.0333	-4.9448	-11.959
2	5.0667	-1.1195	-11.509
2	5.1	2.0307	-10.384
2	5.1333	6.531	-10.384
2	5.1667	10.581	-9.7089
2	5.2	14.406	-9.0339
2	5.2333	18.007	-8.1338
2	5.2667	21.494	-6.8963
2	5.3	26.332	-5.8837
2	5.3333	30.377	-4.7885
2	5.3667	34.438	-3.4874
2	5.4	38.544	-2.1943
2	5.4333	42.776	-1.1627
3	1.6667	-426.65	245.61
3	1.7	-424.52	244.96
3	1.7333	-422.07	244
3	1.7667	-419.63	243.05
3	1.8	-416.95	241.91
3	1.8333	-413.98	240.87
3	1.8667	-410.08	240.17
3	1.9	-407.31	239.5
3	1.9333	-404.3	239.07
3	1.9667	-400.7	238.84
3	2	-397.77	238.37
3	2.0333	-394.43	238.4
3	2.0667	-391.34	238.35
3	2.1	-388.12	238.36
3	2.1333	-385.18	238.11
3	2.1667	-382.21	237.63
3	2.2	-379.99	237.61
3	2.2333	-377.75	237.1
3	2.2667	-374.99	237.18
3	2.3	-372.55	236.95
3	2.3333	-369.19	236.73
3	2.3667	-366.36	236.32
3	2.4	-363.47	234.92
3	2.4333	-359.87	234.5
3	2.4667	-357.2	232.98
3	2.5	-353.73	232.04
3	2.5333	-350.9	230.94
3	2.5667	-347.87	229.71
3	2.6	-345.05	229.14
3	2.6333	-342.71	227.71
3	2.6667	-339.99	227.46
3	2.7	-337.85	227.57
3	2.7333	-335.47	227.21
3	2.7667	-333.4	226.45
3	2.8	-331.07	225.52
3	2.8333	-328.39	224.69
3	2.8667	-325.81	223.18
3	2.9	-322.67	221.83
3	2.9333	-319.74	220.26
3	2.9667	-316.56	219.12
3	3	-313.42	217.88
3	3.0333	-310.48	217.28
3	3.0667	-307.95	216.64
3	3.1	-305.34	216.43
3	3.1333	-303	215.8
3	3.1667	-300.54	215.48
3	3.2	-298.65	215.03
3	3.2333	-296.57	214.25
3	3.2667	-294.29	213.43
3	3.3	-291.86	212.3
3	3.3333	-290.12	211.35
3	3.3667	-288.37	209.95
3	3.4	-285.36	208.87
3	3.4333	-283.29	206.98
3	3.4667	-281.04	205.63
3	3.5	-278.79	204.06
3	3.5333	-276.73	201.91
3	3.5667	-275.01	199.83
3	3.6	-273.16	197.86
3	3.6333	-271.48	195.78
3	3.6667	-269.92	193.65
3	3.7	-268.21	191.9
3	3.7333	-266.19	190.1
3	3.7667	-263.83	188.49
3	3.8	-262.36	187.18
3	3.8333	-260.56	185.38
3	3.8667	-258.54	183.8
3	3.9	-256.51	182.45
3	3.9333	-254.49	180.88
3	3.9667	-252.97	179.45
3	4	-250.21	177.5
3	4.0333	-248.19	175.93
3	4.0667	-245.49	174.35
3	4.1	-242.8	172.86
3	4.1333	-240.53	171.88
3	4.1667	-238.06	171.2
3	4.2	-235.58	169.85
3	4.2333	-233.04	168.97
3	4.2667	-230.63	167.83
3	4.3	-228.16	167.15
3	4.3333	-226.45	165.85
3	4.3667	-224.22	164.79
3	4.4	-222.08	163.55
3	4.4333	-219.83	161.98
3	4.4667	-217.58	159.95
3	4.5	-215.56	158.6
3	4.5333	-213.31	157.48
3	4.5667	-211.28	155.9
3	4.6	-208.92	154.66
3	4.6333	-206.78	152.75
3	4.6667	-204.53	150.95
3	4.7	-202.28	149.15
3	4.7333	-200.26	147.35
3	4.7667	-198.12	146.11
3	4.8	-196.32	144.76
3	4.8333	-194.41	143.3
3	4.8667	-192.38	141.5
3	4.9	-190.36	140.83
3	4.9333	-187.88	139.93
3	4.9667	-185.82	138.87
3	5	-184.12	138.09
3	5.0333	-181.81	136.78
3	5.0667	-179.56	135.88
3	5.1	-177.53	134.53
3	5.1333	-175.28	133.18
3	5.1667	-172.81	132.05
3	5.2	-170.56	130.47
3	5.2333	-168.31	128.9
3	5.2667	-166.06	128.68
3	5.3	-163.92	127.66
3	5.3333	-161.67	126.62
3	5.3667	-159.53	125.53
3	5.4	-157.28	125.08
3	5.4333	-155.7	123.72
3	5.4667	-153.9	122.6
3	5.5	-152.55	121.47
3	5.5333	-150.53	119.67
3	5.5667	-148.95	118.32
3	5.6	-147.6	116.97
3	5.6333	-146.25	115.85
3	5.6667	-144.45	114.05
3	5.7	-143.33	112.7
3	5.7333	-141.75	110.9
3	5.7667	-140.18	108.87
3	5.8	-139.17	107.41
3	5.8333	-138.04	105.16
3	5.8667	-136.8	102.35
3	5.9	-135.9	100.55
3	5.9333	-134.55	98.073
3	5.9667	-133.65	96.048
3	6	-132.75	94.023
3	6.0333	-131.4	91.998
3	6.0667	-130.05	90.197
3	6.1	-129.15	87.947
3	6.1333	-127.8	86.597
3	6.1667	-126.79	84.91
3	6.2	-125.55	83.222
3	6.2333	-124.88	81.647
3	6.2667	-123.75	79.397
3	6.3	-122.4	77.822
3	6.3333	-121.05	76.697
3	6.3667	-119.48	74.671
3	6.4	-118.01	73.659
3	6.4333	-116.55	72.196
3	6.4667	-115.2	70.396
3	6.5	-113.27	69.676
3	6.5333	-111.6	68.371
3	6.5667	-110.03	67.696
3	6.6	-108	67.471
3	6.6333	-106.31	66.233
3	6.6667	-104.85	65.221
3	6.7	-103.5	63.646
3	6.7333	-102.15	62.746
3	6.7667	-100.58	61.846
3	6.8	-99.464	61.224
3	6.8333	-98.378	60.53
3	6.8667	-97.201	60.045
3	6.9	-95.93	59.013
3	6.9333	-95.175	58.245
3	6.9667	-93.825	57.345
3	7	-92.925	56.895
3	7.0333	-92.25	55.995
3	7.0667	-91.35	55.095
3	7.1	-90.371	54.102
3	7.1333	-90	52.845
3	7.1667	-89.259	51.905
3	7.2	-88.862	50.767
3	7.2333	-88.361	49.809
3	7.2667	-87.723	48.984
3	7.3	-87.525	48.12
3	7.3333	-86.85	46.995
3	7.3667	-86.44	46.028
3	7.4	-86.062	45.307
3	7.4333	-85.447	44.281
3	7.4667	-85.05	43.394
3	7.5	-84.375	42.494
3	7.5333	-84.037	41.932
3	7.5667	-83.475	41.144
3	7.6	-82.912	40.357
3	7.6333	-82.125	39.794
3	7.6667	-81.242	39.258
3	7.7	-80.549	38.669
3	7.7333	-79.424	38.219
3	7.7667	-78.637	37.431
3	7.8	-77.849	37.094
3	7.8333	-77.036	36.621
3	7.8667	-76.162	36.081
3	7.9	-75.037	35.631
3	7.9333	-73.938	35.727
3	7.9667	-72.809	35.564
3	8	-71.662	35.181
3	8.0333	-70.424	35.294
3	8.0667	-68.984	35.114
3	8.1	-68.174	34.844
3	8.1333	-67.159	34.527
3	8.1667	-65.699	34.619
3	8.2	-64.56	34.566
3	8.2333	-64.011	33.831
3	8.2667	-62.368	34.034
3	8.3	-61.513	33.764
3	8.3333	-60.636	33.606
3	8.3667	-59.848	33.494
3	8.4	-58.836	33.156
3	8.4333	-58.161	33.381
3	8.4667	-57.486	33.156
3	8.5	-56.668	32.799
3	8.5333	-56.36	32.256
3	8.5667	-55.348	31.469
3	8.6	-55.01	31.131
3	8.6333	-54.916	30.642
3	8.6667	-54.448	30.119
3	8.7	-54.448	28.994
3	8.7333	-53.863	28.498
3	8.7667	-53.728	27.328
3	8.8	-53.593	26.383
3	8.8333	-53.008	24.988
3	8.8667	-52.882	23.98
3	8.9	-52.535	22.806
3	8.9333	-51.701	22.285
3	8.9667	-51.185	21.006
3	9	-50.128	20.578
3	9.0333	-49.273	19.993
3	9.0667	-48.147	19.318
3	9.1	-47.135	18.755
3	9.1333	-46.581	18.58
3	9.1667	-45.483	18.166
3	9.2	-44.115	17.656
3	9.2333	-43.107	17.563
3	9.2667	-41.87	17.36
3	9.3	-40.857	17.473
3	9.3333	-39.259	17.18
3	9.3667	-37.797	17.293
3	9.4	-36.289	17.495
3	9.4333	-35.277	17.653
3	9.4667	-34.309	17.405
3	9.5	-32.577	17.653
3	9.5333	-31.046	16.618
3	9.5667	-30.146	16.618
3	9.6	-28.346	16.393
3	9.6333	-26.832	15.796
3	9.6667	-25.196	15.718
3	9.7	-23.508	15.38
3	9.7333	-21.821	15.043
3	9.7667	-20.246	14.593
3	9.8	-19.008	14.03
3	9.8333	-17.433	13.58
3	9.8667	-15.97	13.242
3	9.9	-14.395	12.342
3	9.9333	-13.045	12.117
3	9.9667	-11.808	11.555
3	10	-10.683	11.555
3	10.033	-9.22	10.992
3	10.067	-7.7574	10.88
3	10.1	-5.8448	10.767
3	10.133	-4.3822	10.655
3	10.167	-2.3571	10.88
3	10.2	-0.55696	10.655
3	10.233	1.2432	11.105
3	10.267	3.3808	11.217
3	10.3	5.5184	11.555
3	10.333	7.6561	12.117
3	10.367	9.4562	12.568
3	10.4	11.594	13.13
3	10.433	13.732	13.693
3	10.467	15.757	13.918
3	10.5	17.894	14.03
3	10.533	20.144	13.805
3	10.567	22.282	13.468
3	10.6	24.42	13.13
3	10.633	26.782	13.018
3	10.667	29.145	12.68
3	10.7	31.475	12.271
3	10.733	33.824	11.797
3	10.767	36.178	11.212
3	10.8	38.368	10.569
3	10.833	40.668	9.8494
4	1.7333	-427.86	203.06
4	1.7667	-424.95	202.44
4	1.8	-421.95	201.81
4	1.8333	-418.86	201.22
4	1.8667	-415.93	200.71
4	1.9	-413.12	200.23
4	1.9333	-410.08	199.89
4	1.9667	-407.61	200.12
4	2	-404.04	200.36
4	2.0333	-402.21	200.12
4	2.0667	-399.62	199.78
4	2.1	-397.48	199.67
4	2.1333	-395.81	198.12
4	2.1667	-392.31	198.32
4	2.2	-389.83	197.64
4	2.2333	-386.79	196.85
4	2.2667	-384.21	195.62
4	2.3	-381.28	194.49
4	2.3333	-378.47	193.48
4	2.3667	-375.21	192.02
4	2.4	-372.39	190.55
4	2.4333	-369.69	189.2
4	2.4667	-365.74	188.29
4	2.5	-363.84	186.28
4	2.5333	-361.48	185.04
4	2.5667	-359.12	183.35
4	2.6	-355.63	182.91
4	2.6333	-354.17	182
4	2.6667	-351.15	181.72
4	2.7	-348.65	180.32
4	2.7333	-346.4	179.42
4	2.7667	-343.25	179.19
4	2.8	-340.71	177.19
4	2.8333	-337.29	177.5
4	2.8667	-333.8	176.72
4	2.9	-330.65	175.81
4	2.9333	-326.4	175.52
4	2.9667	-323.68	174.24
4	3	-319.96	173.45
4	3.0333	-317.04	173
4	3.0667	-313.66	172.55
4	3.1	-310.85	171.99
4	3.1333	-307.48	171.54
4	3.1667	-303.49	171.56
4	3.2	-301.51	170.3
4	3.2333	-297.63	169.38
4	3.2667	-294.37	168.33
4	3.3	-292.96	166.7
4	3.3333	-288.25	165.77
4	3.3667	-285.85	164.41
4	3.4	-283.63	162.54
4	3.4333	-280.21	161.12
4	3.4667	-277.66	159.05
4	3.5	-274.62	156.91
4	3.5333	-272.04	155
4	3.5667	-268.77	153.31
4	3.6	-266.41	151.63
4	3.6333	-264.05	149.94
4	3.6667	-261.35	148.36
4	3.7	-258.65	147.01
4	3.7333	-255.84	145.78
4	3.7667	-251.67	144.97
4	3.8	-250.32	143.86
4	3.8333	-247.17	142.29
4	3.8667	-244.36	141.28
4	3.9	-241.55	140.04
4	3.9333	-238.17	138.69
4	3.9667	-234.32	137.85
4	4	-232.21	136.1
4	4.0333	-228.83	134.97
4	4.0667	-225.68	133.85
4	4.1	-222.31	132.72
4	4.1333	-219.27	131.94
4	4.1667	-216.46	130.7
4	4.2	-213.31	129.57
4	4.2333	-210.04	128.34
4	4.2667	-206.9	127.21
4	4.3	-204.31	125.75
4	4.3333	-201.16	124.17
4	4.3667	-198.34	122.49
4	4.4	-195.53	120.8
4	4.4333	-192.72	119.11
4	4.4667	-189.68	117.42
4	4.5	-186.64	115.06
4	4.5333	-183.38	113.15
4	4.5667	-180.68	110.9
4	4.6	-177.87	108.76
4	4.6333	-175.06	106.4
4	4.6667	-172.13	104.6
4	4.7	-169.66	102.57
4	4.7333	-166.84	100.89
4	4.7667	-163.92	99.31
4	4.8	-160.05	98.113
4	4.8333	-157.13	96.99
4	4.8667	-155.25	94.923
4	4.9	-152.33	93.573
4	4.9333	-149.29	92.11
4	4.9667	-146.14	90.535
4	5	-143.33	88.847
4	5.0333	-140.29	87.385
4	5.0667	-137.48	85.922
4	5.1	-134.22	84.684
4	5.1333	-131.06	83.559
4	5.1667	-128.03	82.322
4	5.2	-125.22	81.084
4	5.2333	-122.4	79.622
4	5.2667	-119.48	78.047
4	5.3	-116.89	76.584
4	5.3333	-114.41	75.009
4	5.3667	-111.83	73.771
4	5.4	-109.22	72.241
4	5.4333	-107.21	69.384
4	5.4667	-105.08	67.696
4	5.5	-102.71	65.783
4	5.5333	-99.451	64.096
4	5.5667	-98.663	61.958
4	5.6	-96.863	59.933
4	5.6333	-94.765	58.629
4	5.6667	-92.925	56.895
4	5.7	-92.7	54.645
4	5.7333	-90.225	53.295
4	5.7667	-88.65	51.495
4	5.8	-87.3	49.92
4	5.8333	-85.615	48.492
4	5.8667	-83.695	46.939
4	5.9	-82.125	45.42
4	5.9333	-80.489	44.347
4	5.9667	-78.672	43.13
4	6	-78.187	41.482
4	6.0333	-75.374	40.694
4	6.0667	-74.024	39.344
4	6.1	-72.224	38.444
4	6.1333	-70.199	37.544
4	6.1667	-68.174	36.869
4	6.2	-66.374	35.969
4	6.2333	-64.349	35.519
4	6.2667	-62.998	34.619
4	6.3	-61.198	34.169
4	6.3333	-57.691	33.456
4	6.3667	-56.023	32.819
4	6.4	-53.998	32.369
4	6.4333	-51.748	31.244
4	6.4667	-49.868	30.661
4	6.5	-48.373	30.569
4	6.5333	-45.672	29.669
4	6.5667	-44.547	29.218
4	6.6	-41.847	28.544
4	6.6333	-40.385	28.206
4	6.6667	-38.359	27.756
4	6.7	-35.884	27.306
4	6.7333	-33.297	26.968
4	6.7667	-31.046	26.743
4	6.8	-29.134	26.181
4	6.8333	-25.993	24.954
4	6.8667	-23.958	24.606
4	6.9	-22.046	23.143
4	6.9333	-19.121	22.018
4	6.9667	-16.758	21.23
4	7	-14.058	20.105
4	7.0333	-11.47	19.318
4	7.0667	-9.4451	19.318
4	7.1	-6.2949	18.868
4	7.1333	-4.2697	18.868
4	7.1667	-1.7946	18.643
4	7.2	0.45558	18.418
4	7.2333	2.7057	18.193
4	7.2667	5.4059	18.193
4	7.3	7.512	18.076
4	7.3333	10.052	17.835
4	7.3667	12.606	18.418
4	7.4	15.082	18.868
4	7.4333	18.007	19.093
4	7.4667	21.72	18.98
4	7.5	24.502	19.32
4	7.5333	27.682	19.318
4	7.5667	30.682	19.376
4	7.6	33.537	19.373
4	7.6333	36.454	19.369
4	7.6667	39.222	19.301
4	7.7	42.017	19.25
5	1.8	-427.66	150.37
5	1.8333	-424.2	149.9
5	1.8667	-420.76	149.51
5	1.9	-417.25	149.21
5	1.9333	-414.22	148.91
5	1.9667	-411.55	148.68
5	2	-408.85	148.7
5	2.0333	-405.81	149.04
5	2.0667	-403.22	148.03
5	2.1	-399.96	149.71
5	2.1333	-396.92	150.05
5	2.1667	-393.99	150.28
5	2.2	-392.14	149.4
5	2.2333	-388.59	148.48
5	2.2667	-384.88	149.49
5	2.3	-381.26	147.55
5	2.3333	-378.24	146.68
5	2.3667	-374.42	145.78
5	2.4	-370.59	144.88
5	2.4333	-366.32	144.43
5	2.4667	-362.49	143.3
5	2.5	-358.44	140.6
5	2.5333	-355.05	139.8
5	2.5667	-351.27	138.08
5	2.6	-346.97	135.65
5	2.6333	-342.92	134.75
5	2.6667	-340.55	132.21
5	2.7	-337.16	130.69
5	2.7333	-333.13	129.24
5	2.7667	-330.54	127.55
5	2.8	-327.17	126.2
5	2.8333	-323.34	125.3
5	2.8667	-320.55	123.94
5	2.9	-315.91	122.37
5	2.9333	-311.98	121.59
5	2.9667	-308.48	120.09
5	3	-303.76	118.55
5	3.0333	-298.81	117.87
5	3.0667	-294.86	116.24
5	3.1	-290.12	115.07
5	3.1333	-285.54	114.27
5	3.1667	-281	113.64
5	3.2	-276.54	113.6
5	3.2333	-272.04	112.92
5	3.2667	-267.99	112.47
5	3.3	-264.16	111.35
5	3.3333	-260.67	110.34
5	3.3667	-256.96	109.55
5	3.4	-253.47	107.86
5	3.4333	-249.53	106.4
5	3.4667	-246.27	104.71
5	3.5	-241.88	102.8
5	3.5333	-238.06	100.77
5	3.5667	-234.12	98.86
5	3.6	-229.96	97.173
5	3.6333	-226.36	94.923
5	3.6667	-222.31	92.448
5	3.7	-218.93	89.522
5	3.7333	-214.88	87.272
5	3.7667	-211.06	85.022
5	3.8	-207.79	82.209
5	3.8333	-204.08	80.297
5	3.8667	-200.59	78.159
5	3.9	-196.88	76.697
5	3.9333	-193.51	75.347
5	3.9667	-189.91	73.546
5	4	-186.31	72.196
5	4.0333	-182.48	70.621
5	4.0667	-178.88	69.496
5	4.1	-175.28	67.471
5	4.1333	-171.46	66.346
5	4.1667	-167.63	64.996
5	4.2	-163.69	63.758
5	4.2333	-159.53	62.971
5	4.2667	-155.82	61.958
5	4.3	-151.65	61.396
5	4.3333	-147.83	60.721
5	4.3667	-144.23	59.596
5	4.4	-140.4	58.695
5	4.4333	-137.03	57.345
5	4.4667	-133.2	55.995
5	4.5	-129.6	54.645
5	4.5333	-126.23	53.07
5	4.5667	-122.4	51.495
5	4.6	-119.03	49.92
5	4.6333	-115.2	48.12
5	4.6667	-112.16	45.982
5	4.7	-108.23	43.844
5	4.7333	-104.63	41.819
5	4.7667	-102.26	39.457
5	4.8	-98.776	37.544
5	4.8333	-95.626	35.069
5	4.8667	-92.7	32.819
5	4.9	-89.325	31.019
5	4.9333	-85.5	29.669
5	4.9667	-81.9	28.319
5	5	-78.974	27.193
5	5.0333	-75.149	25.843
5	5.0667	-72.561	23.931
5	5.1	-68.399	23.593
5	5.1333	-64.799	22.468
5	5.1667	-61.198	21.343
5	5.2	-57.823	20.893
5	5.2333	-54.223	19.768
5	5.2667	-50.623	19.093
5	5.3	-47.022	18.868
5	5.3333	-43.647	18.193
5	5.3667	-39.822	18.193
5	5.4	-36.222	17.968
5	5.4333	-32.397	17.518
5	5.4667	-28.796	16.843
5	5.5	-25.196	16.393
5	5.5333	-21.596	15.718
5	5.5667	-17.096	15.268
5	5.6	-13.495	14.818
5	5.6333	-9.6701	14.368
5	5.6667	-6.2949	13.918
5	5.7	-3.1446	13.018
5	5.7333	0.241	12.259
5	5.7667	3.8308	10.992
5	5.8	6.614	10.031
5	5.8333	9.9062	8.7423
5	5.8667	12.547	7.7823
5	5.9	14.722	7.2121
5	5.9333	18.231	6.5316
5	5.9667	19.582	4.692
5	6	22.845	4.3545
5	6.0333	26.834	5.1767
5	6.0667	29.776	5.0254
5	6.1	33.042	5.1845
5	6.1333	36.125	5.4859
5	6.1667	39.418	5.9719
5	6.2	42.728	6.7522
6	2.3	-429.09	49.958
6	2.3333	-425.37	49.835
6	2.3667	-421.7	49.519
6	2.4	-417.98	49.009
6	2.4333	-414.41	48.492
6	2.4667	-410.98	48.007
6	2.5	-406.82	46.995
6	2.5333	-403.89	46.095
6	2.5667	-401	45.947
6	2.6	-397.82	45.42
6	2.6333	-394.67	44.969
6	2.6667	-391.29	44.52
6	2.7	-387.47	44.069
6	2.7333	-383.87	43.394
6	2.7667	-380.27	42.494
6	2.8	-376.22	41.594
6	2.8333	-373.07	40.694
6	2.8667	-369.02	40.019
6	2.9	-364.97	39.119
6	2.9333	-360.69	38.444
6	2.9667	-356.64	37.994
6	3	-352.59	37.544
6	3.0333	-348.54	37.094
6	3.0667	-344.49	36.419
6	3.1	-340.67	35.744
6	3.1333	-336.62	34.844
6	3.1667	-332.56	33.944
6	3.2	-328.96	32.819
6	3.2333	-324.69	31.694
6	3.2667	-320.19	30.569
6	3.3	-315.91	29.444
6	3.3333	-311.41	27.869
6	3.3667	-307.14	25.843
6	3.4	-302.86	24.268
6	3.4333	-299.04	22.693
6	3.4667	-295.21	20.443
6	3.5	-291.16	19.093
6	3.5333	-287.56	17.518
6	3.5667	-283.96	16.168
6	3.6	-279.4	15.003
6	3.6333	-276.09	14.368
6	3.6667	-272.49	13.468
6	3.7	-268.44	12.793
6	3.7333	-264.61	11.893
6	3.7667	-260.56	11.217
6	3.8	-256.51	10.317
6	3.8333	-251.45	10.205
6	3.8667	-247.96	8.5173
6	3.9	-243.91	8.0672
6	3.9333	-238.73	7.6172
6	3.9667	-235.36	6.7171
6	4	-230.3	6.3796
6	4.0333	-226.65	5.4067
6	4.0667	-222.76	4.917
6	4.1	-218.93	4.017
6	4.1333	-214.43	3.7919
6	4.1667	-211.51	2.6669
6	4.2	-207.68	1.7668
6	4.2333	-204.31	0.86677
6	4.2667	-200.26	-0.03329
6	4.3	-196.41	-0.81425
6	4.3333	-192.83	-1.8334
6	4.3667	-188.16	-2.9452
6	4.4	-184.17	-3.521
6	4.4333	-181.36	-4.9836
6	4.4667	-176.74	-5.7711
6	4.5	-172.92	-7.1213
6	4.5333	-169.09	-8.4713
6	4.5667	-165.65	-10.069
6	4.6	-162.3	-10.597
6	4.6333	-158.85	-11.734
6	4.6667	-154.8	-12.184
6	4.7	-151.65	-12.409
6	4.7333	-147.83	-12.859
6	4.7667	-143.44	-12.972
6	4.8	-139.95	-13.084
6	4.8333	-136.47	-13.422
6	4.8667	-133.2	-13.309
6	4.9	-129.49	-13.422
6	4.9333	-125.89	-13.197
6	4.9667	-122.29	-12.972
6	5	-118.91	-12.972
6	5.0333	-115.43	-12.409
6	5.0667	-111.71	-12.072
6	5.1	-108.45	-11.734
6	5.1333	-104.96	-11.621
6	5.1667	-101.48	-11.509
6	5.2	-98.213	-11.396
6	5.2333	-95.063	-11.396
6	5.2667	-92.025	-11.734
6	5.3	-89.1	-11.959
6	5.3333	-86.062	-12.072
6	5.3667	-82.687	-12.297
6	5.4	-79.762	-12.522
6	5.4333	-76.949	-12.859
6	5.4667	-73.799	-13.309
6	5.5	-70.874	-13.534
6	5.5333	-67.724	-13.534
6	5.5667	-64.573	-13.984
6	5.6	-61.648	-14.209
6	5.6333	-58.048	-14.434
6	5.6667	-55.01	-14.547
6	5.7	-52.648	-14.434
6	5.7333	-48.935	-14.322
6	5.7667	-46.347	-13.984
6	5.8	-43.647	-13.759
6	5.8333	-40.609	-13.422
6	5.8667	-37.459	-13.197
6	5.9	-34.647	-12.859
6	5.9333	-31.834	-12.072
6	5.9667	-29.471	-11.509
6	6	-26.434	-10.722
6	6.0333	-23.621	-10.159
6	6.0667	-20.426	-9.1689
6	6.1	-17.996	-8.5838
6	6.1333	-14.508	-8.4713
6	6.1667	-11.695	-8.1338
6	6.2	-8.6575	-8.0213
6	6.2333	-5.7323	-7.5713
6	6.2667	-3.0321	-7.3463
6	6.3	-0.21941	-7.2338
6	6.3333	2.2557	-7.0087
6	6.3667	4.9559	-6.7837
6	6.4	7.8811	-6.7837
6	6.4333	10.131	-6.5587
6	6.4667	13.281	-6.5587
6	6.5	17.219	-6.4462
6	6.5333	20.369	-6.2212
6	6.5667	23.632	-5.8837
6	6.6	27.063	-5.3368
6	6.6333	30.583	-4.7229
6	6.6667	34.085	-3.9987
6	6.7	37.471	-3.2155
6	6.7333	40.68	-2.4893
7	2.3	-427.5	92.98
7	2.3333	-424.85	91.855
7	2.3667	-422.18	90.68
7	2.4	-419.41	89.704
7	2.4333	-416.68	88.873
7	2.4667	-413.96	88.223
7	2.5	-411.1	87.722
7	2.5333	-408.51	87.385
7	2.5667	-405.13	87.16
7	2.6	-401.87	86.822
7	2.6333	-399.17	86.597
7	2.6667	-394.78	85.81
7	2.7	-391.52	85.247
7	2.7333	-387.69	85.022
7	2.7667	-383.98	84.234
7	2.8	-380.16	83.784
7	2.8333	-376.56	83.559
7	2.8667	-372.95	83.334
7	2.9	-369.36	83.109
7	2.9333	-366.09	82.997
7	2.9667	-363.39	82.772
7	3	-360.24	82.322
7	3.0333	-356.64	81.647
7	3.0667	-353.6	80.859
7	3.1	-350.79	80.072
7	3.1333	-347.64	79.397
7	3.1667	-344.72	78.272
7	3.2	-341.79	77.372
7	3.2333	-338.64	76.246
7	3.2667	-335.15	74.784
7	3.3	-331.67	73.546
7	3.3333	-328.18	72.084
7	3.3667	-326.26	70.621
7	3.4	-322.44	69.046
7	3.4333	-319.74	67.246
7	3.4667	-316.7	65.558
7	3.5	-313.44	63.871
7	3.5333	-311.19	62.521
7	3.5667	-307.7	61.058
7	3.6	-305	59.933
7	3.6333	-301.96	58.695
7	3.6667	-299.04	57.57
7	3.7	-295.89	56.445
7	3.7333	-292.63	55.433
7	3.7667	-289.48	54.083
7	3.8	-285.76	53.07
7	3.8333	-282.27	51.607
7	3.8667	-278.52	50.754
7	3.9	-274.77	49.617
7	3.9333	-270.91	48.57
7	3.9667	-267.09	47.67
7	4	-263.6	46.657
7	4.0333	-259.89	45.87
7	4.0667	-256.51	44.969
7	4.1	-252.91	43.62
7	4.1333	-249.76	42.044
7	4.1667	-246.38	40.469
7	4.2	-243.46	38.669
7	4.2333	-240.09	37.094
7	4.2667	-237.16	35.519
7	4.3	-233.78	33.719
7	4.3333	-231.08	32.144
7	4.3667	-227.71	30.794
7	4.4	-225.01	29.219
7	4.4333	-222.53	27.869
7	4.4667	-219.61	26.518
7	4.5	-217.36	24.718
7	4.5333	-214.75	23.413
7	4.5667	-212.18	22.243
7	4.6	-209.66	20.758
7	4.6333	-207.01	19.768
7	4.6667	-204.31	18.418
7	4.7	-201.61	17.518
7	4.7333	-198.91	16.393
7	4.7667	-195.53	15.268
7	4.8	-192.83	14.143
7	4.8333	-189.68	12.793
7	4.8667	-186.53	11.667
7	4.9	-183.16	10.992
7	4.9333	-180.23	10.092
7	4.9667	-176.97	9.5298
7	5	-173.82	8.4047
7	5.0333	-170.1	7.6172
7	5.0667	-167.41	6.4921
7	5.1	-164.48	5.5921
7	5.1333	-161.78	4.242
7	5.1667	-159.08	2.8919
7	5.2	-156.04	1.6543
7	5.2333	-153.57	0.07919
7	5.2667	-151.2	-1.6084
7	5.3	-148.28	-2.9585
7	5.3333	-145.63	-4.6779
7	5.3667	-142.65	-5.8837
7	5.4	-140.63	-7.4588
7	5.4333	-137.52	-9.0494
7	5.4667	-135.68	-10.609
7	5.5	-133.88	-11.959
7	5.5333	-131.06	-13.197
7	5.5667	-129.15	-14.884
7	5.6	-126.68	-15.784
7	5.6333	-124.43	-16.459
7	5.6667	-122.63	-17.359
7	5.7	-120.04	-17.922
7	5.7333	-117.9	-18.259
7	5.7667	-115.76	-18.822
7	5.8	-113.63	-19.16
7	5.8333	-111.67	-19.713
7	5.8667	-109.8	-19.61
7	5.9	-107.21	-19.722
7	5.9333	-105.3	-19.384
7	5.9667	-103.33	-19.207
7	6	-101.48	-18.709
7	6.0333	-100.13	-18.259
7	6.0667	-97.921	-17.719
7	6.1	-95.4	-17.359
7	6.1333	-94.05	-16.909
7	6.1667	-91.8	-16.459
7	6.2	-89.775	-16.234
7	6.2333	-87.975	-16.234
7	6.2667	-85.95	-15.784
7	6.3	-84.375	-15.784
7	6.3333	-82.35	-15.334
7	6.3667	-80.549	-15.334
7	6.4	-78.862	-15.222
7	6.4333	-77.062	-15.222
7	6.4667	-75.599	-14.884
7	6.5	-73.799	-14.884
7	6.5333	-72.337	-14.772
7	6.5667	-70.761	-14.997
7	6.6	-68.849	-15.334
7	6.6333	-67.499	-15.334
7	6.6667	-65.811	-15.672
7	6.7	-64.799	-15.559
7	6.7333	-62.886	-15.672
7	6.7667	-61.198	-15.784
7	6.8	-60.073	-15.784
7	6.8333	-58.273	-15.559
7	6.8667	-56.135	-15.447
7	6.9	-54.448	-15.334
7	6.9333	-53.098	-15.109
7	6.9667	-51.073	-14.884
7	7	-49.61	-14.547
7	7.0333	-47.697	-14.209
7	7.0667	-45.897	-13.984
7	7.1	-44.21	-13.422
7	7.1333	-42.747	-12.859
7	7.1667	-40.722	-12.184
7	7.2	-39.147	-11.959
7	7.2333	-37.122	-11.509
7	7.2667	-35.097	-11.284
7	7.3	-32.846	-10.834
7	7.3333	-30.596	-10.609
7	7.3667	-28.234	-10.496
7	7.4	-25.54	-10.185
7	7.4333	-23.508	-10.046
7	7.4667	-20.696	-10.159
7	7.5	-18.221	-10.159
7	7.5333	-15.97	-9.9339
7	7.5667	-13.495	-10.159
7	7.6	-11.358	-9.8214
7	7.6333	-8.8825	-10.271
7	7.6667	-6.2948	-10.159
7	7.7	-3.9322	-9.8214
7	7.7333	-1.5695	-9.4839
7	7.7667	1.2431	-9.1464
7	7.8	3.6058	-8.5839
7	7.8333	5.9685	-8.0213
7	7.8667	8.7811	-7.9088
7	7.9	10.806	-7.2337
7	7.9333	13.169	-6.4462
7	7.9667	16.207	-5.6586
7	8	18.232	-5.2086
7	8.0333	20.707	-4.0835
7	8.0667	22.395	-3.521
7	8.1	25.207	-2.7335
7	8.1333	27.877	-2.0728
7	8.1667	30.42	-1.5964
7	8.2	32.831	-1.1718
7	8.2333	35.631	-0.5226
7	8.2667	38.347	-0.093444
7	8.3	41.206	0.11407
8	2.4667	-426.73	144.76
8	2.5	-423.14	144.5
8	2.5333	-419.88	144.32
8	2.5667	-417.02	144.2
8	2.6	-414.72	144.05
8	2.6333	-413.28	143.92
8	2.6667	-410.87	143.75
8	2.7	-408.62	144.2
8	2.7333	-406.03	145.44
8	2.7667	-403.89	145.78
8	2.8	-401.42	145.55
8	2.8333	-398.72	145.1
8	2.8667	-396.13	144.31
8	2.9	-393.99	142.4
8	2.9333	-390.62	141.28
8	2.9667	-387.24	141.5
8	3	-384.43	140.26
8	3.0333	-381.51	138.91
8	3.0667	-378.92	135.88
8	3.1	-376.22	133.85
8	3.1333	-374.19	132.05
8	3.1667	-371.94	130.03
8	3.2	-369.92	128.22
8	3.2333	-368.34	126.42
8	3.2667	-366.32	125.08
8	3.3	-363.78	123.2
8	3.3333	-362.27	122.37
8	3.3667	-360.02	120.8
8	3.4	-357.54	119.22
8	3.4333	-355.07	117.87
8	3.4667	-352.82	116.07
8	3.5	-349.89	114.5
8	3.5333	-347.19	113.37
8	3.5667	-344.25	111.52
8	3.6	-341.79	110.67
8	3.6333	-339.09	109.77
8	3.6667	-336.17	108.87
8	3.7	-333.69	108.2
8	3.7333	-331.21	107.75
8	3.7667	-328.06	106.85
8	3.8	-325.81	105.95
8	3.8333	-323.56	105.05
8	3.8667	-321.09	103.7
8	3.9	-318.39	102.12
8	3.9333	-315.58	100.43
8	3.9667	-312.76	99.198
8	4	-310.29	97.623
8	4.0333	-307.36	96.048
8	4.0667	-304.21	94.923
8	4.1	-301.29	93.123
8	4.1333	-298.03	92.785
8	4.1667	-295.66	89.972
8	4.2	-292.74	88.172
8	4.2333	-290.04	86.597
8	4.2667	-287.79	84.797
8	4.3	-284.7	83.262
8	4.3333	-282.11	81.885
8	4.3667	-279.91	81.197
8	4.4	-277.21	80.297
8	4.4333	-273.84	79.397
8	4.4667	-270.46	78.497
8	4.5	-267.09	77.597
8	4.5333	-263.94	76.697
8	4.5667	-260.56	76.022
8	4.6	-257.41	74.896
8	4.6333	-254.15	74.559
8	4.6667	-251.22	74.334
8	4.7	-248.86	73.546
8	4.7333	-245.71	73.096
8	4.7667	-243.24	72.646
8	4.8	-240.65	72.759
8	4.8333	-237.83	71.296
8	4.8667	-235.36	70.171
8	4.9	-232.66	69.046
8	4.9333	-229.85	68.034
8	4.9667	-227.26	65.896
8	5	-224.56	64.771
8	5.0333	-221.86	62.746
8	5.0667	-218.87	61.193
8	5.1	-216.46	59.596
8	5.1333	-214.32	57.908
8	5.1667	-212.18	55.995
8	5.2	-210.16	53.745
8	5.2333	-207.79	51.833
8	5.2667	-206.11	49.92
8	5.3	-204.31	48.12
8	5.3333	-202.28	46.32
8	5.3667	-200.03	44.969
8	5.4	-197.33	43.394
8	5.4333	-195.08	42.269
8	5.4667	-192.49	40.357
8	5.5	-190.13	39.119
8	5.5333	-187.66	37.769
8	5.5667	-185.41	36.644
8	5.6	-182.71	35.519
8	5.6333	-180.23	34.169
8	5.6667	-177.98	33.269
8	5.7	-175.28	32.369
8	5.7333	-172.69	31.581
8	5.7667	-170.44	31.131
8	5.8	-167.85	30.569
8	5.8333	-165.49	29.781
8	5.8667	-163.02	28.431
8	5.9	-160.66	27.193
8	5.9333	-158.4	25.843
8	5.9667	-155.82	24.381
8	6	-153.57	23.031
8	6.0333	-151.09	22.131
8	6.0667	-147.83	20.668
8	6.1	-145.58	19.543
8	6.1333	-143.22	18.305
8	6.1667	-140.4	17.068
8	6.2	-138.15	15.943
8	6.2333	-136.02	14.255
8	6.2667	-133.54	12.905
8	6.3	-131.18	11.893
8	6.3333	-129.04	10.88
8	6.3667	-126.68	10.092
8	6.4	-124.47	9.2822
8	6.4333	-122.18	8.9673
8	6.4667	-120.06	8.1122
8	6.5	-118.06	7.6133
8	6.5333	-115.88	7.6172
8	6.5667	-113.74	6.8296
8	6.6	-111.6	6.7171
8	6.6333	-109.91	6.3796
8	6.6667	-108.68	6.4921
8	6.7	-106.43	6.7171
8	6.7333	-104.74	6.6046
8	6.7667	-103.28	7.3922
8	6.8	-101.93	7.1671
8	6.8333	-100.4	7.1804
8	6.8667	-98.776	7.3922
8	6.9	-97.538	6.6046
8	6.9333	-95.986	6.5371
8	6.9667	-94.5	6.2671
8	7	-93.15	5.8171
8	7.0333	-91.35	5.8171
8	7.0667	-90	5.367
8	7.1	-88.65	4.917
8	7.1333	-87.075	4.0169
8	7.1667	-85.5	3.7919
8	7.2	-84.15	3.1169
8	7.2333	-83.362	1.8793
8	7.2667	-81.225	1.7668
8	7.3	-80.325	0.64175
8	7.3333	-78.839	0.59671
8	7.3667	-77.174	0.41674
8	7.4	-75.824	-0.03329
8	7.4333	-74.249	-0.93335
8	7.4667	-72.494	-0.61835
8	7.5	-70.874	-0.70833
8	7.5333	-69.074	-0.70833
8	7.5667	-67.949	-1.3834
8	7.6	-66.374	-0.48332
8	7.6333	-64.799	-0.48332
8	7.6667	-63.578	-0.13811
8	7.7	-61.423	0.19172
8	7.7333	-60.478	0.32673
8	7.7667	-58.273	0.41674
8	7.8	-56.698	0.41674
8	7.8333	-55.348	0.41674
8	7.8667	-54.335	-0.37084
8	7.9	-52.648	-0.03329
8	7.9333	-50.623	-0.48332
8	7.9667	-49.835	-1.4959
8	8	-47.922	-0.93335
8	8.0333	-47.472	-2.0584
8	8.0667	-46.122	-1.8334
8	8.1	-45.672	-2.7335
8	8.1333	-44.547	-2.9585
8	8.1667	-43.371	-2.9252
8	8.2	-42.176	-2.7627
8	8.2333	-41.106	-2.5178
8	8.2667	-40.207	-2.3515
8	8.3	-39.416	-2.3342
8	8.3333	-38.715	-2.2816
8	8.3667	-37.827	-2.2061
8	8.4	-36.742	-2.0333
8	8.4333	-35.582	-1.7555
8	8.4667	-34.647	-0.70833
8	8.5	-33.522	-0.25828
8	8.5333	-31.9	0.42558
8	8.5667	-30.821	1.5418
8	8.6	-29.921	2.2168
8	8.6333	-28.261	2.9527
8	8.6667	-26.996	4.017
8	8.7	-24.971	4.917
8	8.7333	-23.621	5.5921
8	8.7667	-21.8	6.0843
8	8.8	-20.696	6.7171
8	8.8333	-19.346	7.3922
8	8.8667	-17.996	7.8422
8	8.9	-15.606	7.7343
8	8.9333	-14.17	8.2922
8	8.9667	-13.158	8.1797
8	9	-10.57	8.5173
8	9.0333	-9.895	8.5172
8	9.0667	-8.4325	7.9547
8	9.1	-6.1281	7.4767
8	9.1333	-4.2697	6.9421
8	9.1667	-2.9196	6.7171
8	9.2	-1.3445	5.8171
8	9.2333	0.55289	5.0508
8	9.2667	2.7057	4.917
8	9.3	3.9434	4.1295
8	9.3333	6.756	4.017
8	9.3667	7.9936	3.6794
8	9.4	11.031	3.5669
8	9.4333	12.831	3.1169
8	9.4667	15.306	3.1169
8	9.5	17.107	3.3419
8	9.5333	19.582	3.5669
8	9.5667	21.607	4.242
8	9.6	24.757	4.917
8	9.6333	27.007	5.367
8	9.6667	29.606	5.4854
8	9.7	32.293	5.4857
8	9.7333	35.052	5.5522
8	9.7667	37.851	5.5286
8	9.8	40.786	5.4033
9	3.0667	-426.59	68.782
9	3.1	-423.64	69.062
9	3.1333	-420.49	69.121
9	3.1667	-417.23	69
9	3.2	-413.86	68.654
9	3.2333	-410.21	68.199
9	3.2667	-406.63	67.263
9	3.3	-402.81	66.706
9	3.3333	-398.83	65.771
9	3.3667	-394.94	64.456
9	3.4	-391.18	63.758
9	3.4333	-387.87	62.042
9	3.4667	-384.78	61.048
9	3.5	-381.32	59.417
9	3.5333	-378.07	58.22
9	3.5667	-374.77	56.891
9	3.6	-371.58	55.815
9	3.6333	-368.12	54.645
9	3.6667	-364.52	53.52
9	3.7	-361.1	52.035
9	3.7333	-356.81	50.87
9	3.7667	-353.58	49.065
9	3.8	-349.94	47.58
9	3.8333	-346.11	45.78
9	3.8667	-342.11	44.565
9	3.9	-338.42	43.169
9	3.9333	-334.55	41.459
9	3.9667	-330.54	40.019
9	4	-327.71	38.311
9	4.0333	-324.51	36.71
9	4.0667	-321.67	34.602
9	4.1	-318.48	32.414
9	4.1333	-315.08	30.258
9	4.1667	-311.64	26.518
9	4.2	-308.49	25.618
9	4.2333	-305.11	23.143
9	4.2667	-301.33	20.578
9	4.3	-297.51	17.913
9	4.3333	-294.57	14.892
9	4.3667	-291.27	11.939
9	4.4	-287.79	7.6172
9	4.4333	-285.15	6.4283
9	4.4667	-282.37	3.8594
9	4.5	-279.21	1.6093
9	4.5333	-276.02	-0.055786
9	4.5667	-272.98	-2.4423
9	4.6	-269.72	-4.0438
9	4.6333	-266.45	-5.5925
9	4.6667	-262.82	-7.0617
9	4.7	-259.66	-9.2589
9	4.7333	-255.8	-9.5501
9	4.7667	-252.46	-11.284
9	4.8	-248.48	-11.549
9	4.8333	-244.9	-12.364
9	4.8667	-241.66	-13.759
9	4.9	-237.86	-13.865
9	4.9333	-234.3	-14.249
9	4.9667	-231.06	-15.003
9	5	-227.84	-15.864
9	5.0333	-224.69	-16.764
9	5.0667	-221.54	-17.664
9	5.1	-218.47	-18.657
9	5.1333	-215.45	-19.636
9	5.1667	-212.34	-20.695
9	5.2	-209.34	-21.277
9	5.2333	-206.31	-22.331
9	5.2667	-203.08	-23.236
9	5.3	-200.02	-24.057
9	5.3333	-197.24	-25.089
9	5.3667	-194.54	-26.214
9	5.4	-191.89	-27.326
9	5.4333	-189.4	-28.35
9	5.4667	-186.42	-30.523
9	5.5	-184.27	-30.138
9	5.5333	-181.36	-32.21
9	5.5667	-179.33	-31.535
9	5.6	-177.07	-32.167
9	5.6333	-174.38	-33.785
9	5.6667	-172.24	-34.348
9	5.7	-169.99	-34.798
9	5.7333	-167.52	-35.023
9	5.7667	-165.83	-34.461
9	5.8	-163.58	-34.461
9	5.8333	-161.44	-34.123
9	5.8667	-159.75	-34.461
9	5.9	-157.05	-34.91
9	5.9333	-154.92	-34.798
9	5.9667	-152.67	-34.798
9	6	-150.64	-34.798
9	6.0333	-148.88	-34.071
9	6.0667	-146.66	-34.469
9	6.1	-144.67	-34.927
9	6.1333	-142.54	-35.448
9	6.1667	-141.08	-35.81
9	6.2	-138.83	-36.486
9	6.2333	-135.9	-38.061
9	6.2667	-134.78	-37.611
9	6.3	-132.3	-38.061
9	6.3333	-129.94	-38.43
9	6.3667	-127.8	-39.411
9	6.4	-125.78	-39.861
9	6.4333	-123.53	-40.986
9	6.4667	-121.95	-40.761
9	6.5	-119.59	-41.773
9	6.5333	-117.9	-41.886
9	6.5667	-116.33	-41.211
9	6.6	-114.53	-41.211
9	6.6333	-112.95	-40.761
9	6.6667	-111.26	-41.323
9	6.7	-110.03	-40.086
9	6.7333	-108.9	-39.861
9	6.7667	-107.78	-40.086
9	6.8	-107.33	-38.736
9	6.8333	-106.2	-38.061
9	6.8667	-105.08	-37.611
9	6.9	-103.95	-37.161
9	6.9333	-102.49	-37.723
9	6.9667	-100.91	-37.273
9	7	-98.83	-36.734
9	7.0333	-97.651	-36.261
9	7.0667	-96.076	-36.036
9	7.1	-94.05	-35.81
9	7.1333	-92.25	-35.81
9	7.1667	-90.9	-35.81
9	7.2	-88.65	-35.81
9	7.2333	-86.85	-36.711
9	7.2667	-85.05	-35.81
9	7.3	-83.25	-35.81
9	7.3333	-81.225	-35.81
9	7.3667	-79.379	-36.396
9	7.4	-77.832	-35.897
9	7.4333	-75.824	-34.685
9	7.4667	-74.362	-35.023
9	7.5	-73.011	-34.348
9	7.5333	-71.436	-33.898
9	7.5667	-69.749	-31.985
9	7.6	-68.399	-31.31
9	7.6333	-67.274	-30.185
9	7.6667	-65.699	-29.51
9	7.7	-64.461	-29.623
9	7.7333	-62.773	-28.61
9	7.7667	-61.086	-28.048
9	7.8	-59.398	-27.26
9	7.8333	-57.148	-25.91
9	7.8667	-55.573	-25.46
9	7.9	-54.223	-25.01
9	7.9333	-52.873	-24.785
9	7.9667	-51.748	-25.46
9	8	-50.184	-23.996
9	8.0333	-48.372	-24.335
9	8.0667	-46.797	-22.76
9	8.1	-44.435	-22.647
9	8.1333	-42.297	-21.86
9	8.1667	-40.226	-21.106
9	8.2	-38.188	-20.414
9	8.2333	-36.164	-19.672
9	8.2667	-34.203	-18.821
9	8.3	-32.191	-17.987
9	8.3333	-30.26	-17.229
9	8.3667	-28.145	-16.451
9	8.4	-25.91	-15.709
9	8.4333	-23.681	-15.026
9	8.4667	-19.552	-13.233
9	8.5	-17.323	-12.993
9	8.5333	-15.52	-11.509
9	8.5667	-12.64	-11.824
9	8.6	-10.258	-11.536
9	8.6333	-8.0949	-10.834
9	8.6667	-6.2949	-9.7089
9	8.7	-4.4947	-9.4839
9	8.7333	-2.2446	-9.0339
9	8.7667	0.44324	-9.5918
9	8.8	2.4807	-8.3588
9	8.8333	4.7309	-7.9088
9	8.8667	7.206	-7.4588
9	8.9	10.352	-7.3928
9	8.9333	12.921	-6.8287
9	8.9667	15.867	-5.7223
9	9	17.557	-4.3086
9	9.0333	20.364	-3.9834
9	9.0667	22.282	-2.5084
9	9.1	25.657	-1.8334
9	9.1333	27.907	-0.93335
9	9.1667	31.029	-0.34474
9	9.2	34.367	0.1107
9	9.2333	37.778	0.37823
9	9.2667	41.216	0.46731
10	2.9667	-426.93	278.96
10	3	-425.06	278.86
10	3.0333	-423.19	278.8
10	3.0667	-421.17	278.79
10	3.1	-419.12	278.72
10	3.1333	-417.08	278.61
10	3.1667	-414.85	278.56
10	3.2	-412.85	278.43
10	3.2333	-410.82	278.2
10	3.2667	-408.74	277.92
10	3.3	-406.74	277.6
10	3.3333	-404.8	277.18
10	3.3667	-402.43	275.95
10	3.4	-400.38	274.75
10	3.4333	-397.71	274.37
10	3.4667	-394.67	272.68
10	3.5	-392.42	271.78
10	3.5333	-390.62	271.33
10	3.5667	-387.92	270.21
10	3.6	-386.01	269.42
10	3.6333	-384.43	269.2
10	3.6667	-382.86	268.52
10	3.7	-380.83	267.85
10	3.7333	-379.03	267.17
10	3.7667	-375.83	266.57
10	3.8	-374.98	265.82
10	3.8333	-372.25	264.88
10	3.8667	-369.96	264.88
10	3.9	-368.34	264.52
10	3.9333	-367.11	264.7
10	3.9667	-364.2	264.76
10	4	-361.59	264.58
10	4.0333	-359.84	264.43
10	4.0667	-358.22	263.01
10	4.1	-355.74	262.33
10	4.1333	-353.6	262.22
10	4.1667	-350.98	262.54
10	4.2	-349.46	262.05
10	4.2333	-346.4	260.42
10	4.2667	-344.38	260.65
10	4.3	-342.35	260.42
10	4.3333	-340.1	260.65
10	4.3667	-337.64	260.81
10	4.4	-335.94	261.66
10	4.4333	-334.14	261.88
10	4.4667	-332.79	260.53
10	4.5	-330.44	260.39
10	4.5333	-328.11	260.22
10	4.5667	-326.21	259.93
10	4.6	-323.84	259.67
10	4.6333	-321.72	259.26
10	4.6667	-319.41	258.89
10	4.7	-317.21	258.22
10	4.7333	-314.56	256.93
10	4.7667	-312.76	256.71
10	4.8	-310.11	255.27
10	4.8333	-307.73	254.34
10	4.8667	-305	253
10	4.9	-302.86	251.76
10	4.9333	-300.5	250.75
10	4.9667	-297.91	249.96
10	5	-295.89	248.38
10	5.0333	-293.98	247.37
10	5.0667	-291.67	246.84
10	5.1	-289.93	246.02
10	5.1333	-287.68	245.12
10	5.1667	-285.76	244.56
10	5.2	-283.51	243.66
10	5.2333	-281.26	242.76
10	5.2667	-278.8	242.56
10	5.3	-276.43	241.93
10	5.3333	-274.17	240.84
10	5.3667	-272.04	240.28
10	5.4	-269.79	239.61
10	5.4333	-267.54	239.16
10	5.4667	-264.84	238.48
10	5.5	-262.36	237.58
10	5.5333	-260.11	236.68
10	5.5667	-257.64	235.78
10	5.6	-255.01	235.06
10	5.6333	-252.69	234.21
10	5.6667	-250.44	233.53
10	5.7	-248.3	233.19
10	5.7333	-246.16	232.86
10	5.7667	-243.8	232.52
10	5.8	-241.66	232.18
10	5.8333	-239.71	231.44
10	5.8667	-237.38	230.83
10	5.9	-235.36	230.16
10	5.9333	-233.11	229.03
10	5.9667	-230.86	228.36
10	6	-229.06	227.01
10	6.0333	-226.92	225.99
10	6.0667	-225.01	224.76
10	6.1	-223.32	223.29
10	6.1333	-221.41	221.83
10	6.1667	-219.38	220.26
10	6.2	-217.58	218.46
10	6.2333	-215.85	216.82
10	6.2667	-213.76	215.31
10	6.3	-212.07	213.62
10	6.3333	-210.27	212.04
10	6.3667	-208.58	210.35
10	6.4	-206.9	208.89
10	6.4333	-205.43	207.66
10	6.4667	-203.97	206.19
10	6.5	-202.62	204.84
10	6.5333	-200.93	203.6
10	6.5667	-199.36	202.25
10	6.6	-197.67	200.79
10	6.6333	-196.09	199.89
10	6.6667	-194.57	198.4
10	6.7	-192.49	197.64
10	6.7333	-190.81	196.4
10	6.7667	-188.67	195.84
10	6.8	-186.98	194.6
10	6.8333	-185.18	193.48
10	6.8667	-183.3	192.31
10	6.9	-181.36	191.45
10	6.9333	-179.33	190.33
10	6.9667	-177.08	189.43
10	7	-175.39	188.42
10	7.0333	-173.37	187.52
10	7.0667	-171.34	186.84
10	7.1	-169.21	186.5
10	7.1333	-167.29	185.49
10	7.1667	-165.27	185.04
10	7.2	-163.58	184.03
10	7.2333	-161.67	183.24
10	7.2667	-159.75	182.68
10	7.3	-158.46	181.3
10	7.3333	-156.92	180.14
10	7.3667	-155.48	179.3
10	7.4	-153.9	178.18
10	7.4333	-152.76	176.99
10	7.4667	-151.47	175.79
10	7.5	-150.53	174.8
10	7.5333	-149.03	173.29
10	7.5667	-147.98	172.16
10	7.6	-146.93	170.53
10	7.6333	-145.49	169.22
10	7.6667	-144.59	167.65
10	7.7	-143.22	166.37
10	7.7333	-142.79	164.53
10	7.7667	-141.84	162.83
10	7.8	-141.19	160.96
10	7.8333	-140.54	159.32
10	7.8667	-139.73	158.15
10	7.9	-139.41	156.17
10	7.9333	-139.28	154.78
10	7.9667	-138.83	153.43
10	8	-138.17	151.45
10	8.0333	-137.61	149.91
10	8.0667	-136.58	148.7
10	8.1	-135.9	146.9
10	8.1333	-135.34	145.66
10	8.1667	-134.55	144.43
10	8.2	-133.88	143.3
10	8.2333	-132.87	142.29
10	8.2667	-132.3	141.5
10	8.3	-131.4	140.6
10	8.3333	-130.57	139.48
10	8.3667	-129.6	138.57
10	8.4	-128.7	137.68
10	8.4333	-127.92	136.89
10	8.4667	-126.9	135.88
10	8.5	-125.55	134.97
10	8.5333	-124.54	133.96
10	8.5667	-123.53	133.18
10	8.6	-122.23	132.04
10	8.6333	-120.6	131.6
10	8.6667	-119.6	130.57
10	8.7	-118.15	129.64
10	8.7333	-116.69	128.78
10	8.7667	-115.32	128.03
10	8.8	-114.08	127.33
10	8.8333	-112.82	126.16
10	8.8667	-111.6	125.75
10	8.9	-110.48	125.08
10	8.9333	-109.13	124.17
10	8.9667	-107.97	123.33
10	9	-107	122.63
10	9.0333	-105.53	121.92
10	9.0667	-104.87	121.09
10	9.1	-103.95	120.57
10	9.1333	-103.39	119.93
10	9.1667	-102.69	119.14
10	9.2	-101.66	118.39
10	9.2333	-101.25	117.65
10	9.2667	-100.8	116.97
10	9.3	-100.31	116.08
10	9.3333	-100.35	115.17
10	9.3667	-100.13	114.27
10	9.4	-100.35	113.15
10	9.4333	-100.35	112.25
10	9.4667	-100.59	111.18
10	9.5	-101.25	110.22
10	9.5333	-101.58	108.85
10	9.5667	-102.19	107.68
10	9.6	-102.56	106.76
10	9.6333	-103.39	105.6
10	9.6667	-104.63	104.82
10	9.7	-104.85	103.47
10	9.7333	-105.19	102.91
10	9.7667	-105.98	101.9
10	9.8	-106.43	101
10	9.8333	-106.99	99.986
10	9.8667	-107.44	99.085
10	9.9	-107.89	98.185
10	9.9333	-108.23	97.173
10	9.9667	-108.56	96.385
10	10	-109.01	95.485
10	10.033	-108.9	94.698
10	10.067	-109.24	93.91
10	10.1	-109.09	93.051
10	10.133	-109.35	92.222
10	10.167	-109.24	91.66
10	10.2	-109.13	91.772
10	10.233	-109.3	91.084
10	10.267	-108.72	90.557
10	10.3	-108.68	89.747
10	10.333	-108.14	89.927
10	10.367	-107.73	89.612
10	10.4	-107.3	89.628
10	10.433	-106.88	89.297
10	10.467	-106.07	89.117
10	10.5	-105.41	89.185
10	10.533	-104.72	89.117
10	10.567	-104.06	89.41
10	10.6	-103.5	89.297
10	10.633	-102.35	89.365
10	10.667	-101.48	88.622
10	10.7	-100.35	89.297
10	10.733	-99.451	88.622
10	10.767	-98.326	88.622
10	10.8	-96.975	88.622
10	10.833	-95.626	89.072
10	10.867	-94.613	88.51
10	10.9	-93.038	88.285
10	10.933	-91.688	88.285
10	10.967	-90.45	88.172
10	11	-88.763	88.06
10	11.033	-87.66	87.992
10	11.067	-85.725	87.947
10	11.1	-84.34	87.895
10	11.133	-82.8	88.622
10	11.167	-81.675	88.397
10	11.2	-80.549	88.172
10	11.233	-79.334	87.542
10	11.267	-78.299	87.497
10	11.3	-76.989	86.981
10	11.333	-76.274	86.822
10	11.367	-75.149	86.147
10	11.4	-73.524	85.808
10	11.433	-72.899	85.247
10	11.467	-72.224	85.022
10	11.5	-71.549	84.797
10	11.533	-70.874	84.347
10	11.567	-70.649	83.897
10	11.6	-69.749	83.447
10	11.633	-69.299	83.222
10	11.667	-68.849	82.772
10	11.7	-68.174	82.097
10	11.733	-67.724	81.647
10	11.767	-67.843	81.17
10	11.8	-67.274	80.522
10	11.833	-67.049	80.072
10	11.867	-67.049	79.397
10	11.9	-67.049	78.722
10	11.933	-67.049	77.822
10	11.967	-67.049	77.147
10	12	-67.274	76.246
10	12.033	-67.049	75.572
10	12.067	-67.499	74.671
10	12.1	-67.684	73.838
10	12.133	-67.803	72.779
10	12.167	-68.362	71.752
10	12.2	-67.818	71.008
10	12.233	-68.139	69.998
10	12.267	-68.849	69.046
10	12.3	-67.836	68.709
10	12.333	-68.452	67.934
10	12.367	-68.174	66.796
10	12.4	-67.724	66.346
10	12.433	-67.724	65.896
10	12.467	-67.499	65.446
10	12.5	-66.486	65.783
10	12.533	-66.599	65.446
10	12.567	-66.149	65.446
10	12.6	-65.699	65.446
10	12.633	-65.249	65.671
10	12.667	-64.011	66.008
10	12.7	-63.673	66.346
10	12.733	-63.111	66.458
10	12.767	-62.323	66.571
10	12.8	-61.873	66.796
10	12.833	-61.311	66.683
10	12.867	-60.748	66.796
10	12.9	-60.186	66.908
10	12.933	-59.736	67.133
10	12.967	-59.668	67.156
10	13	-58.836	67.358
10	13.033	-58.386	67.359
10	13.067	-57.935	67.358
10	13.1	-57.598	67.246
10	13.133	-56.923	67.246
10	13.167	-56.473	67.021
10	13.2	-56.135	66.908
10	13.233	-55.685	66.908
10	13.267	-55.573	65.896
10	13.3	-54.785	66.458
10	13.333	-54.335	66.008
10	13.367	-54.223	65.221
10	13.4	-53.66	65.333
10	13.433	-53.773	64.546
10	13.467	-52.985	64.658
10	13.5	-53.098	63.646
10	13.533	-53.323	62.746
10	13.567	-53.098	62.746
10	13.6	-52.76	62.183
10	13.633	-52.76	61.508
10	13.667	-53.149	60.317
10	13.7	-53.397	59.724
10	13.733	-53.4	58.688
10	13.767	-53.548	57.795
10	13.8	-53.998	57.345
10	13.833	-54.102	56.739
10	13.867	-53.998	55.995
10	13.9	-54.448	55.095
10	13.933	-54.223	54.195
10	13.967	-54.448	53.295
10	14	-54.335	52.958
10	14.033	-54.898	51.945
10	14.067	-55.168	51.36
10	14.1	-54.898	50.82
10	14.133	-55.573	50.145
10	14.167	-55.798	49.695
10	14.2	-56.023	49.02
10	14.233	-56.473	48.57
10	14.267	-56.473	48.12
10	14.3	-56.698	47.895
10	14.333	-56.698	47.22
10	14.367	-56.923	46.545
10	14.4	-56.36	45.982
10	14.433	-56.698	45.87
10	14.467	-56.698	45.195
10	14.5	-56.248	44.52
10	14.533	-56.473	43.844
10	14.567	-55.438	43.664
10	14.6	-54.898	42.719
10	14.633	-54.898	42.494
10	14.667	-54.117	42.243
10	14.7	-53.548	41.594
10	14.733	-53.176	41.43
10	14.767	-52.198	40.919
10	14.8	-51.748	40.919
10	14.833	-51.073	40.919
10	14.867	-50.597	41.274
10	14.9	-49.948	41.144
10	14.933	-48.597	41.369
10	14.967	-48.373	41.369
10	15	-47.472	41.369
10	15.033	-47.022	41.369
10	15.067	-46.261	41.352
10	15.1	-45.447	41.369
10	15.133	-44.877	41.066
10	15.167	-43.872	40.919
10	15.2	-43.422	40.919
10	15.233	-42.522	40.919
10	15.267	-41.735	39.907
10	15.3	-41.397	39.794
10	15.333	-40.722	39.569
10	15.367	-40.272	39.344
10	15.4	-39.372	39.119
10	15.433	-39.372	38.894
10	15.467	-38.922	38.669
10	15.5	-38.247	37.994
10	15.533	-38.022	37.769
10	15.567	-37.122	37.319
10	15.6	-37.083	36.748
10	15.633	-36.899	35.901
10	15.667	-36.222	35.519
10	15.7	-36.379	34.641
10	15.733	-35.547	33.944
10	15.767	-35.504	33.303
10	15.8	-35.322	32.594
10	15.833	-35.322	31.919
10	15.867	-35.322	30.794
10	15.9	-35.322	29.894
10	15.933	-35.772	28.994
10	15.967	-35.772	28.093
10	16	-36.195	27.313
10	16.033	-35.997	26.293
10	16.067	-35.772	25.393
10	16.1	-36.596	24.282
10	16.133	-35.997	23.593
10	16.167	-35.971	22.859
10	16.2	-35.997	21.793
10	16.233	-35.997	20.668
10	16.267	-36.222	19.993
10	16.3	-35.997	19.093
10	16.333	-35.997	17.968
10	16.367	-35.772	17.293
10	16.4	-35.547	16.393
10	16.433	-35.097	15.268
10	16.467	-34.984	14.255
10	16.5	-34.091	14.169
10	16.533	-33.072	13.693
10	16.567	-33.072	12.342
10	16.6	-32.059	12.455
10	16.633	-31.046	12.117
10	16.667	-29.246	12.117
10	16.7	-27.896	12.117
10	16.733	-26.884	11.78
10	16.767	-25.421	12.117
10	16.8	-24.183	12.23
10	16.833	-22.046	12.342
10	16.867	-20.358	12.905
10	16.9	-18.671	13.242
10	16.933	-16.645	13.468
10	16.967	-15.07	13.693
10	17	-13.27	14.143
10	17.033	-11.358	14.255
10	17.067	-9.3325	14.255
10	17.1	-7.8699	13.918
10	17.133	-6.5198	13.467
10	17.167	-4.4947	13.242
10	17.2	-2.8071	12.68
10	17.233	-0.89448	12.117
10	17.267	0.79318	11.78
10	17.3	2.4807	10.992
10	17.333	4.6184	9.9798
10	17.367	6.4185	9.5298
10	17.4	8.5561	8.5173
10	17.433	10.308	7.4199
10	17.467	12.381	6.7171
10	17.5	14.406	6.2671
10	17.533	16.207	5.142
10	17.567	18.007	4.242
10	17.6	20.594	3.0044
10	17.633	22.395	1.8793
10	17.667	25.432	0.41674
10	17.7	27.418	-0.099487
10	17.733	30.056	-1.2728
10	17.767	32.63	-2.4072
10	17.8	34.879	-3.4909
10	17.833	37.128	-4.4273
10	17.867	39.151	-5.1101
10	17.9	41.331	-5.8018
11	3.0333	-428.21	190.72
11	3.0667	-425.4	190.44
11	3.1	-422.75	190.12
11	3.1333	-420.24	189.99
11	3.1667	-417.98	189.9
11	3.2	-415.73	189.93
11	3.2333	-413.42	189.99
11	3.2667	-411.02	189.96
11	3.3	-408.6	189.85
11	3.3333	-406.07	189.57
11	3.3667	-403.44	189.26
11	3.4	-400.39	188.85
11	3.4333	-397.41	188.48
11	3.4667	-394.23	187.7
11	3.5	-391.19	187.32
11	3.5333	-387.9	186.35
11	3.5667	-384.73	185.36
[truncated: 21,672 more rows]
