# Supplementary material for: A system for efficient egress scheduling during mass events and small-scale experimental demonstration
Source: R Soc Open Sci. 2020 Dec 9;7(12):201465. doi: 10.1098/rsos.201465 (PMC7813256; doi:10.1098/rsos.201465)
Supplement: Experimental data [file rsos201465supp5.zip › experimental_data/data/Graph07.csv]

ped. #	time (s)	x (cm)	y (cm)
1	1.2667	-426.61	-195.92
1	1.3	-425.64	-195.12
1	1.3333	-424.88	-194.72
1	1.3667	-423.58	-193.99
1	1.4	-422.61	-193.65
1	1.4333	-419.23	-192.45
1	1.4667	-414.96	-191.05
1	1.5	-410.85	-189.78
1	1.5333	-406.06	-188.41
1	1.5667	-401.49	-186.7
1	1.6	-396.75	-185.13
1	1.6333	-392.44	-182.43
1	1.6667	-387.87	-180.13
1	1.7	-382.98	-177.37
1	1.7333	-377.7	-173.7
1	1.7667	-372.21	-170.73
1	1.8	-366.35	-167.44
1	1.8333	-360.67	-163.65
1	1.8667	-356.07	-159.67
1	1.9	-350.93	-156.32
1	1.9333	-346.11	-152.91
1	1.9667	-340.85	-149.37
1	2	-335.58	-146.11
1	2.0333	-330.86	-143.41
1	2.0667	-326.33	-140.01
1	2.1	-320.67	-137.13
1	2.1333	-314.74	-134.46
1	2.1667	-308.96	-131.39
1	2.2	-303.22	-127.77
1	2.2333	-296.95	-124.54
1	2.2667	-290.71	-121.09
1	2.3	-284.33	-118.27
1	2.3333	-279.19	-115.33
1	2.3667	-272.92	-112.9
1	2.4	-267.64	-110.19
1	2.4333	-262.08	-107.34
1	2.4667	-256.51	-104.48
1	2.5	-251.49	-101.31
1	2.5333	-245.9	-98.112
1	2.5667	-240.48	-94.611
1	2.6	-234.79	-90.94
1	2.6333	-229.24	-87.178
1	2.6667	-224.06	-82.929
1	2.7	-218.03	-79.238
1	2.7333	-212.41	-75.237
1	2.7667	-206.57	-71.191
1	2.8	-201.35	-67.423
1	2.8333	-196.09	-63.967
1	2.8667	-190.16	-60.357
1	2.9	-184.21	-57.671
1	2.9333	-178.14	-54.596
1	2.9667	-172.08	-51.752
1	3	-165.92	-49.318
1	3.0333	-159.71	-46.684
1	3.0667	-153.69	-44.124
1	3.1	-148.23	-41.076
1	3.1333	-142.07	-38.485
1	3.1667	-136.13	-36.036
1	3.2	-130.05	-33.785
1	3.2333	-124.34	-31.94
1	3.2667	-118.78	-29.649
1	3.3	-113.06	-27.598
1	3.3333	-106.94	-25.29
1	3.3667	-101.48	-22.985
1	3.4	-95.833	-20.873
1	3.4333	-90.233	-18.566
1	3.4667	-84.712	-16.122
1	3.5	-78.862	-14.097
1	3.5333	-73.462	-11.621
1	3.5667	-68.07	-9.4728
1	3.6	-62.6	-7.2683
1	3.6333	-57.195	-5.6223
1	3.6667	-51.41	-3.971
1	3.7	-45.447	-2.2834
1	3.7333	-38.771	-1.2469
1	3.7667	-32.172	-0.2583
1	3.8	-25.691	0.55171
1	3.8333	-19.571	0.86677
1	3.8667	-13.27	1.3168
1	3.9	-7.2958	1.8521
1	3.9333	-1.561	2.3458
1	3.9667	3.8862	2.5699
1	4	9.5687	2.5543
1	4.0333	15.306	2.2168
1	4.0667	21.382	1.9918
1	4.1	27.232	1.5418
1	4.1333	33.074	1.4402
1	4.1667	38.813	1.4477
1	4.2	44.657	1.3173
2	1.4667	-426.17	108.82
2	1.5	-425.01	108.36
2	1.5333	-424.18	108.06
2	1.5667	-423.53	107.83
2	1.6	-419.69	107.37
2	1.6333	-415.73	106.84
2	1.6667	-411.77	106.17
2	1.7	-407.83	105.68
2	1.7333	-403.89	105.27
2	1.7667	-399.39	104.15
2	1.8	-395.55	103.67
2	1.8333	-392.19	102.8
2	1.8667	-389.04	102.12
2	1.9	-386.34	101.9
2	1.9333	-383.19	101.9
2	1.9667	-380.27	101.9
2	2	-377.1	102.29
2	2.0333	-373.74	102.12
2	2.0667	-369.87	102.76
2	2.1	-365.64	101.9
2	2.1333	-361.37	101.9
2	2.1667	-356.64	101.67
2	2.2	-352.14	101.9
2	2.2333	-347.42	101.9
2	2.2667	-342.31	102.39
2	2.3	-337.52	102.35
2	2.3333	-333.01	103.02
2	2.3667	-328.94	103.95
2	2.4	-324.82	104.28
2	2.4333	-320.87	103.92
2	2.4667	-317.17	104.14
2	2.5	-312.99	103.47
2	2.5333	-309.16	102.8
2	2.5667	-305.16	102.19
2	2.6	-300.63	101.03
2	2.6333	-296.34	100.32
2	2.6667	-291.61	98.973
2	2.7	-287.56	97.173
2	2.7333	-282.61	95.823
2	2.7667	-276.99	94.698
2	2.8	-272.62	92.403
2	2.8333	-267.95	91.194
2	2.8667	-264.39	89.297
2	2.9	-259.66	88.172
2	2.9333	-256.06	87.047
2	2.9667	-252.01	86.372
2	3	-248.63	85.472
2	3.0333	-244.87	84.952
2	3.0667	-240.87	83.784
2	3.1	-236.62	83.492
2	3.1333	-231.76	82.772
2	3.1667	-227.26	82.322
2	3.2	-223.1	81.084
2	3.2333	-218.13	80.286
2	3.2667	-212.86	80.072
2	3.3	-208	79.537
2	3.3333	-203.05	78.992
2	3.3667	-198.01	79.397
2	3.4	-194.07	78.609
2	3.4333	-189.79	78.159
2	3.4667	-184.96	78.497
2	3.5	-181.13	77.822
2	3.5333	-177.08	76.922
2	3.5667	-174.04	75.909
2	3.6	-170.45	74.718
2	3.6333	-166.38	73.702
2	3.6667	-162	71.971
2	3.7	-158.18	70.846
2	3.7333	-154.58	69.046
2	3.7667	-150.98	66.796
2	3.8	-147.51	64.726
2	3.8333	-144	62.971
2	3.8667	-140.18	61.171
2	3.9	-137.7	58.92
2	3.9333	-132.98	56.895
2	3.9667	-131.06	55.208
2	4	-127.8	53.52
2	4.0333	-124.46	52.46
2	4.0667	-121.5	51.495
2	4.1	-117.9	50.145
2	4.1333	-115.29	49.2
2	4.1667	-111.6	47.67
2	4.2	-108.68	46.545
2	4.2333	-105.3	45.195
2	4.2667	-101.93	44.069
2	4.3	-98.776	42.719
2	4.3333	-95.175	41.594
2	4.3667	-91.8	40.469
2	4.4	-88.425	39.569
2	4.4333	-84.996	38.646
2	4.4667	-81	37.769
2	4.5	-76.87	36.965
2	4.5333	-73.211	35.952
2	4.5667	-69.934	35.135
2	4.6	-66.308	33.679
2	4.6333	-63.561	32.706
2	4.6667	-60.523	31.244
2	4.7	-57.373	29.669
2	4.7333	-53.945	28.305
2	4.7667	-51.03	26.595
2	4.8	-48.102	25.078
2	4.8333	-45.447	23.143
2	4.8667	-42.455	20.916
2	4.9	-39.462	18.823
2	4.9333	-36.852	16.978
2	4.9667	-34.062	14.998
2	5	-31.721	13.018
2	5.0333	-28.733	10.758
2	5.0667	-25.248	8.357
2	5.1	-22.207	6.6068
2	5.1333	-19.391	5.007
2	5.1667	-15.635	3.8556
2	5.2	-12.595	2.4419
2	5.2333	-9.13	1.4968
2	5.2667	-6.2949	0.41674
2	5.3	-2.2446	-0.48332
2	5.3333	1.3556	-1.3834
2	5.3667	5.1809	-1.6084
2	5.4	9.0061	-1.8334
2	5.4333	12.831	-1.8334
2	5.4667	17.107	-1.6084
2	5.5	21.157	-1.1584
2	5.5333	25.503	-0.8655
2	5.5667	30.107	-0.4828
2	5.6	34.545	-0.10119
2	5.6333	38.724	0.20738
2	5.6667	42.667	0.51702
3	1.5333	-426.2	50.657
3	1.5667	-425.67	50.967
3	1.6	-425.11	51.21
3	1.6333	-424.81	51.487
3	1.6667	-424.31	51.77
3	1.7	-420.37	51.694
3	1.7333	-416.01	51.647
3	1.7667	-411.51	51.499
3	1.8	-405.49	52.181
3	1.8333	-400.97	51.495
3	1.8667	-396.74	50.828
3	1.9	-393.28	49.594
3	1.9333	-389.4	49.29
3	1.9667	-385.52	48.567
3	2	-380.73	48.709
3	2.0333	-377.03	47.85
3	2.0667	-373.37	47.147
3	2.1	-369.24	44.969
3	2.1333	-364.71	46.252
3	2.1667	-360.36	45.691
3	2.2	-355.52	42.944
3	2.2333	-349.67	42.494
3	2.2667	-343.52	43.498
3	2.3	-339.54	40.469
3	2.3333	-334.46	41.523
3	2.3667	-329.5	41.414
3	2.4	-324.55	39.733
3	2.4333	-318.74	40.85
3	2.4667	-313.83	40.478
3	2.5	-308.62	39.55
3	2.5333	-305.14	38.252
3	2.5667	-300.13	38.046
3	2.6	-295.37	37.44
3	2.6333	-290.32	36.655
3	2.6667	-284.52	35.631
3	2.7	-279.35	34.506
3	2.7333	-275.23	32.668
3	2.7667	-269.83	31.829
3	2.8	-263.71	31.694
3	2.8333	-259.18	29.762
3	2.8667	-254.34	29.018
3	2.9	-249.09	28.153
3	2.9333	-244.75	26.752
3	2.9667	-239.86	26.068
3	3	-235.36	24.493
3	3.0333	-230.52	23.481
3	3.0667	-225.35	22.537
3	3.1	-221.5	20.651
3	3.1333	-216.14	20.441
3	3.1667	-211.72	18.765
3	3.2	-207.03	16.775
3	3.2333	-202.06	15.718
3	3.2667	-197.33	15.943
3	3.3	-193.04	14.181
3	3.3333	-187.52	14.548
3	3.3667	-183.65	12.432
3	3.4	-178.65	12.896
3	3.4333	-174.16	11.667
3	3.4667	-169.99	10.805
3	3.5	-164.92	7.8924
3	3.5333	-160.28	8.5372
3	3.5667	-155.25	7.1672
3	3.6	-151.02	5.502
3	3.6333	-146.34	4.8997
3	3.6667	-140.78	4.269
3	3.7	-136.13	1.9918
3	3.7333	-131.51	2.1043
3	3.7667	-126.81	1.2409
3	3.8	-121.95	-0.93335
3	3.8333	-117.68	-0.25833
3	3.8667	-112.73	-2.2835
3	3.9	-108.41	-1.9923
3	3.9333	-102.6	-3.4085
3	3.9667	-97.544	-3.5264
3	4	-92.752	-3.766
3	4.0333	-88.027	-3.8346
3	4.0667	-83.115	-2.4634
3	4.1	-77.849	-3.8585
3	4.1333	-73.422	-2.1047
3	4.1667	-68.849	-3.4085
3	4.2	-64.632	-2.5905
3	4.2333	-59.398	-2.2834
3	4.2667	-54.898	-2.0584
3	4.3	-49.745	-1.3812
3	4.3333	-44.322	-1.1584
3	4.3667	-39.119	1.1508
3	4.4	-34.047	-0.18862
3	4.4333	-29.044	1.0243
3	4.4667	-23.8	1.1885
3	4.5	-18.075	1.5451
3	4.5333	-13.464	1.7066
3	4.5667	-9.4451	0.19172
3	4.6	-4.3822	1.8793
3	4.6333	0.56811	1.2043
3	4.6667	4.2184	-0.79367
3	4.7	8.9386	0.21419
3	4.7333	14.181	-1.1584
3	4.7667	19.807	-1.6084
3	4.8	25.657	-1.8334
3	4.8333	31.134	-2.0076
3	4.8667	33.455	-2.4138
3	4.9	37.559	-2.983
3	4.9333	43.463	-4.1241
4	1.6	-427.41	-254.36
4	1.6333	-425.91	-253.72
4	1.6667	-424.04	-253.02
4	1.7	-422.12	-252.3
4	1.7333	-419.86	-251.39
4	1.7667	-417.67	-250.47
4	1.8	-415.35	-249.44
4	1.8333	-413.27	-248.44
4	1.8667	-411.32	-247.55
4	1.9	-408.28	-247.44
4	1.9333	-405.14	-246.72
4	1.9667	-401.76	-246.76
4	2	-400.02	-245.84
4	2.0333	-396.98	-244.98
4	2.0667	-391.52	-244.17
4	2.1	-388.5	-242.82
4	2.1333	-385.78	-242.94
4	2.1667	-382.41	-241.81
4	2.2	-378.64	-239.83
4	2.2333	-375.43	-237.76
4	2.2667	-372.35	-236.26
4	2.3	-368.69	-233.97
4	2.3333	-364.18	-232.13
4	2.3667	-360.81	-230.11
4	2.4	-357.43	-228.09
4	2.4333	-354.83	-226.24
4	2.4667	-351.13	-224.49
4	2.5	-348.09	-222.8
4	2.5333	-345.76	-220.91
4	2.5667	-341.9	-219.76
4	2.6	-338.7	-218.34
4	2.6333	-335.6	-216.9
4	2.6667	-331.61	-215.87
4	2.7	-327.88	-214.2
4	2.7333	-324.46	-212.22
4	2.7667	-320.92	-210.01
4	2.8	-316.86	-208.26
4	2.8333	-312.58	-206.67
4	2.8667	-308.91	-204.57
4	2.9	-304.93	-202.86
4	2.9333	-301.21	-201.19
4	2.9667	-297.6	-199.67
4	3	-293.67	-198.04
4	3.0333	-290.08	-196.54
4	3.0667	-286.1	-195.23
4	3.1	-282.27	-193.66
4	3.1333	-278.69	-191.38
4	3.1667	-274.96	-189.5
4	3.2	-271.02	-187.36
4	3.2333	-267.33	-185.03
4	3.2667	-263.15	-183.08
4	3.3	-259.44	-180.72
4	3.3333	-255.45	-178.4
4	3.3667	-250.88	-175.77
4	3.4	-247.62	-173.18
4	3.4333	-243.57	-171.16
4	3.4667	-240.51	-168.62
4	3.5	-236.24	-166.41
4	3.5333	-232.77	-164.41
4	3.5667	-228.33	-162.42
4	3.6	-224.67	-160.58
4	3.6333	-221.07	-158.33
4	3.6667	-217.02	-156.76
4	3.7	-212.18	-153.49
4	3.7333	-208.13	-151.24
4	3.7667	-205.43	-150.57
4	3.8	-200.26	-147.19
4	3.8333	-197.33	-146.29
4	3.8667	-193.14	-144.28
4	3.9	-188.23	-141.33
4	3.9333	-184.2	-139.37
4	3.9667	-181.47	-138.31
4	4	-176.41	-135.72
4	4.0333	-172.34	-133.9
4	4.0667	-168.62	-132.04
4	4.1	-165.94	-130.2
4	4.1333	-162.05	-128.16
4	4.1667	-157.73	-125.59
4	4.2	-154.58	-123.34
4	4.2333	-151.2	-120.64
4	4.2667	-147.83	-117.94
4	4.3	-144.9	-115.69
4	4.3333	-141.53	-112.77
4	4.3667	-138.1	-110.04
4	4.4	-135.68	-108.04
4	4.4333	-133.59	-105.37
4	4.4667	-130.4	-102.93
4	4.5	-127.31	-100.9
4	4.5333	-124.43	-98.815
4	4.5667	-121.61	-97.127
4	4.6	-117.68	-94.539
4	4.6333	-114.75	-92.964
4	4.6667	-112.28	-90.714
4	4.7	-109.58	-88.464
4	4.7333	-106.88	-86.439
4	4.7667	-104.28	-84.088
4	4.8	-101.25	-81.939
4	4.8333	-98.326	-80.138
4	4.8667	-95.626	-77.663
4	4.9	-92.475	-75.638
4	4.9333	-89.325	-74.063
4	4.9667	-86.625	-72.263
4	5	-83.925	-70.463
4	5.0333	-81	-68.438
4	5.0667	-78.299	-66.412
4	5.1	-75.374	-64.612
4	5.1333	-73.687	-62.7
4	5.1667	-70.9	-61.146
4	5.2	-69.299	-59.437
4	5.2333	-67.161	-57.299
4	5.2667	-65.879	-55.297
4	5.3	-63.568	-53.388
4	5.3333	-62.098	-51.787
4	5.3667	-60.973	-49.761
4	5.4	-59.53	-47.664
4	5.4333	-57.916	-45.566
4	5.4667	-56.698	-43.686
4	5.5	-55.348	-41.436
4	5.5333	-53.548	-39.411
4	5.5667	-52.371	-36.901
4	5.6	-51.298	-35.586
4	5.6333	-50.398	-33.56
4	5.6667	-48.822	-31.985
4	5.7	-47.463	-30.797
4	5.7333	-46.161	-29.301
4	5.7667	-45.046	-27.432
4	5.8	-43.76	-26.473
4	5.8333	-42.524	-24.892
4	5.8667	-41.622	-24.11
4	5.9	-40.272	-22.76
4	5.9333	-38.697	-21.635
4	5.9667	-37.468	-20.998
4	6	-36.099	-19.833
4	6.0333	-34.422	-19.834
4	6.0667	-33.072	-18.934
4	6.1	-31.406	-17.629
4	6.1333	-29.965	-17.639
4	6.1667	-28.571	-17.359
4	6.2	-26.321	-16.909
4	6.2333	-24.521	-16.234
4	6.2667	-22.946	-15.559
4	6.3	-20.921	-15.559
4	6.3333	-19.121	-15.109
4	6.3667	-17.546	-14.884
4	6.4	-15.745	-14.209
4	6.4333	-14.395	-13.984
4	6.4667	-12.595	-14.209
4	6.5	-10.57	-13.984
4	6.5333	-8.77	-14.209
4	6.5667	-6.7449	-13.984
4	6.6	-4.4658	-13.588
4	6.6333	-2.2446	-13.534
4	6.6667	0.0055483	-13.534
4	6.7	2.2557	-13.309
4	6.7333	4.5058	-13.309
4	6.7667	6.981	-13.084
4	6.8	9.9062	-12.409
4	6.8333	12.606	-12.184
4	6.8667	15.982	-11.734
4	6.9	18.863	-11.05
4	6.9333	22.057	-9.9339
4	6.9667	24.982	-8.8088
4	7	28.132	-8.2368
4	7.0333	31.366	-7.6059
4	7.0667	34.533	-7.1514
4	7.1	37.73	-6.6396
4	7.1333	41.087	-6.2528
5	1.8333	-426.28	-70.002
5	1.8667	-423.95	-69.621
5	1.9	-421.34	-69.295
5	1.9333	-418.54	-68.993
5	1.9667	-415.68	-68.759
5	2	-412.9	-68.545
5	2.0333	-410.23	-68.36
5	2.0667	-407.05	-68.438
5	2.1	-403.5	-69.294
5	2.1333	-400.52	-69.113
5	2.1667	-397.37	-69.113
5	2.2	-394.67	-69.338
5	2.2333	-391.52	-69.338
5	2.2667	-388.82	-69.113
5	2.3	-385.83	-68.851
5	2.3333	-382.85	-68.451
5	2.3667	-379.84	-67.733
5	2.4	-377.12	-67.088
5	2.4333	-373.95	-66.804
5	2.4667	-370.82	-65.962
5	2.5	-367.67	-65.512
5	2.5333	-364.74	-64.837
5	2.5667	-361.37	-64.162
5	2.6	-358.22	-63.262
5	2.6333	-354.62	-62.362
5	2.6667	-351.19	-61.344
5	2.7	-348.09	-60.337
5	2.7333	-345.17	-59.212
5	2.7667	-342.02	-58.312
5	2.8	-339.09	-57.412
5	2.8333	-336.17	-56.512
5	2.8667	-333.24	-55.837
5	2.9	-330.31	-55.387
5	2.9333	-327.27	-54.587
5	2.9667	-324.46	-53.812
5	3	-321.54	-53.587
5	3.0333	-318.39	-53.137
5	3.0667	-314.59	-52.74
5	3.1	-311.64	-52.012
5	3.1333	-308.26	-51.111
5	3.1667	-304.66	-50.886
5	3.2	-301.29	-50.437
5	3.2333	-297.16	-50.18
5	3.2667	-294.09	-49.761
5	3.3	-290.71	-49.311
5	3.3333	-286.89	-48.861
5	3.3667	-283.51	-49.311
5	3.4	-279.73	-48.776
5	3.4333	-276.31	-48.186
5	3.4667	-272.55	-47.922
5	3.5	-269.07	-46.926
5	3.5333	-265.87	-45.891
5	3.5667	-262.41	-44.496
5	3.6	-259.1	-43.376
5	3.6333	-255.39	-43.236
5	3.6667	-251.78	-41.886
5	3.7	-247.69	-40.401
5	3.7333	-244.13	-39.636
5	3.7667	-240.5	-38.818
5	3.8	-236.93	-37.386
5	3.8333	-233.07	-36.209
5	3.8667	-229.28	-34.91
5	3.9	-225.62	-33.583
5	3.9333	-222.08	-32.21
5	3.9667	-218.17	-30.905
5	4	-214.66	-30.185
5	4.0333	-211.06	-29.51
5	4.0667	-207.46	-29.06
5	4.1	-203.63	-28.16
5	4.1333	-200.26	-27.71
5	4.1667	-196.43	-26.81
5	4.2	-192.83	-26.36
5	4.2333	-189.46	-25.46
5	4.2667	-186.08	-25.01
5	4.3	-182.71	-25.01
5	4.3333	-178.88	-24.56
5	4.3667	-175.51	-24.335
5	4.4	-172.35	-24.11
5	4.4333	-168.98	-23.435
5	4.4667	-166.28	-23.66
5	4.5	-163.13	-23.21
5	4.5333	-160.43	-22.31
5	4.5667	-157.5	-21.86
5	4.6	-154.8	-21.635
5	4.6333	-152.33	-20.96
5	4.6667	-150	-19.29
5	4.7	-147.38	-19.61
5	4.7333	-145.13	-18.325
5	4.7667	-142.65	-17.584
5	4.8	-140.4	-17.359
5	4.8333	-138.15	-16.684
5	4.8667	-136.09	-15.851
5	4.9	-134.1	-14.659
5	4.9333	-131.63	-13.984
5	4.9667	-129.38	-13.309
5	5	-127.35	-12.634
5	5.0333	-125.22	-11.285
5	5.0667	-122.82	-10.116
5	5.1	-120.83	-9.9339
5	5.1333	-118.8	-8.8088
5	5.1667	-116.78	-8.1338
5	5.2	-114.98	-7.4588
5	5.2333	-112.84	-6.8962
5	5.2667	-110.93	-6.3337
5	5.3	-109.4	-5.7937
5	5.3333	-107.55	-5.4336
5	5.3667	-106.2	-5.2086
5	5.4	-104.63	-4.7586
5	5.4333	-102.81	-4.1701
5	5.4667	-101.25	-4.3086
5	5.5	-99.901	-3.6335
5	5.5333	-98.326	-3.6335
5	5.5667	-96.513	-3.7096
5	5.6	-94.95	-3.8585
5	5.6333	-93.375	-3.8586
5	5.6667	-92.225	-3.7064
5	5.7	-90.45	-4.0835
5	5.7333	-88.65	-4.7586
5	5.7667	-86.625	-5.2086
5	5.8	-85.275	-4.9836
5	5.8333	-83.475	-5.4336
5	5.8667	-81.45	-5.6586
5	5.9	-80.092	-5.5216
5	5.9333	-78.524	-5.8837
5	5.9667	-76.724	-5.8837
5	6	-75.113	-5.4276
5	6.0333	-73.481	-5.6509
5	6.0667	-71.912	-5.4163
5	6.1	-70.424	-5.4336
5	6.1333	-69.028	-5.5354
5	6.1667	-67.772	-5.4315
5	6.2	-66.599	-5.2086
5	6.2333	-65.357	-4.8396
5	6.2667	-64.011	-4.4211
5	6.3	-62.548	-4.5336
5	6.3333	-61.289	-4.1392
5	6.3667	-60.073	-3.8586
5	6.4	-58.836	-3.746
5	6.4333	-57.486	-3.296
5	6.4667	-56.023	-2.5084
5	6.5	-54.56	-2.1709
5	6.5333	-52.873	-1.6084
5	6.5667	-51.748	-0.93335
5	6.6	-49.947	-0.033317
5	6.6333	-48.482	0.8485
5	6.6667	-46.572	1.3168
5	6.7	-44.979	2.3428
5	6.7333	-43.535	3.0044
5	6.7667	-41.622	3.3419
5	6.8	-40.159	4.1295
5	6.8333	-38.832	5.097
5	6.8667	-37.459	5.7046
5	6.9	-35.617	5.688
5	6.9333	-33.972	6.0421
5	6.9667	-32.671	6.0476
5	7	-31.136	6.8971
5	7.0333	-29.246	6.7171
5	7.0667	-27.446	6.7171
5	7.1	-25.871	6.7171
5	7.1333	-23.958	6.6046
5	7.1667	-22.496	6.2671
5	7.2	-20.696	6.2671
5	7.2333	-18.896	5.8171
5	7.2667	-17.096	5.142
5	7.3	-14.958	4.5795
5	7.3333	-13.27	4.692
5	7.3667	-11.065	4.152
5	7.4	-8.995	4.242
5	7.4333	-6.8573	3.9044
5	7.4667	-4.3412	4.0461
5	7.5	-1.8305	4.269
5	7.5333	0.45558	4.467
5	7.5667	3.1557	4.692
5	7.6	5.8082	4.9726
5	7.6333	8.5561	5.5921
5	7.6667	11.481	5.8171
5	7.7	14.677	6.3571
5	7.7333	17.557	6.9421
5	7.7667	20.707	7.6172
5	7.8	23.407	8.5173
5	7.8333	26.974	9.3325
5	7.8667	30.195	9.8622
5	7.9	33.544	10.089
5	7.9333	36.782	10.096
5	7.9667	39.9	10.166
5	8	42.41	9.7506
6	1.9	-427.16	-163.85
6	1.9333	-424.66	-163.37
6	1.9667	-422.32	-162.75
6	2	-419.93	-162.05
6	2.0333	-417.36	-161.22
6	2.0667	-414.89	-160.41
6	2.1	-412.49	-159.7
6	2.1333	-410.72	-158.74
6	2.1667	-407.96	-158.09
6	2.2	-406.6	-158.44
6	2.2333	-403.34	-159.25
6	2.2667	-399.89	-158.8
6	2.3	-397.12	-157.3
6	2.3333	-394.49	-156.96
6	2.3667	-391.53	-156.32
6	2.4	-387.92	-155.74
6	2.4333	-384.27	-156.73
6	2.4667	-380.09	-156.17
6	2.5	-376.86	-156.04
6	2.5333	-374.74	-154.7
6	2.5667	-370.48	-155.5
6	2.6	-367.46	-154.5
6	2.6333	-364.27	-154.29
6	2.6667	-360.92	-155.38
6	2.7	-358.04	-154.75
6	2.7333	-355.99	-153.27
6	2.7667	-352.71	-152.44
6	2.8	-348.7	-152.61
6	2.8333	-346.75	-150.43
6	2.8667	-343.08	-149.21
6	2.9	-338.71	-148.66
6	2.9333	-335.49	-146.29
6	2.9667	-333.19	-144.86
6	3	-329.46	-143.39
6	3.0333	-326.48	-141.84
6	3.0667	-324.12	-140.43
6	3.1	-321.48	-139.09
6	3.1333	-318.32	-137.56
6	3.1667	-315.33	-137.11
6	3.2	-313.87	-136.68
6	3.2333	-309.97	-136.19
6	3.2667	-308.63	-135.23
6	3.3	-306.02	-134.98
6	3.3333	-302.96	-133.33
6	3.3667	-299.71	-132.12
6	3.4	-296.75	-131.63
6	3.4333	-293.3	-131.55
6	3.4667	-290.71	-130.08
6	3.5	-286.87	-130.91
6	3.5333	-285.12	-130.39
6	3.5667	-281.17	-129.37
6	3.6	-279.03	-128.76
6	3.6333	-276.25	-128.66
6	3.6667	-273.09	-129.28
6	3.7	-270.78	-128.56
6	3.7333	-267.2	-127.95
6	3.7667	-264.78	-127.26
6	3.8	-262.6	-125.48
6	3.8333	-260.33	-123.73
6	3.8667	-257.53	-122.07
6	3.9	-254.47	-120.66
6	3.9333	-251.78	-118.92
6	3.9667	-248.85	-117.32
6	4	-245.33	-116.42
6	4.0333	-242.56	-114.34
6	4.0667	-239.75	-112.43
6	4.1	-237.54	-110.8
6	4.1333	-234.81	-109.21
6	4.1667	-233.4	-107.78
6	4.2	-229.73	-106.92
6	4.2333	-226.89	-106.16
6	4.2667	-223.72	-105.33
6	4.3	-221.38	-104.15
6	4.3333	-218.13	-103.63
6	4.3667	-215.82	-102.46
6	4.4	-212.95	-101.25
6	4.4333	-209.98	-100.48
6	4.4667	-207.68	-99.49
6	4.5	-204.41	-98.855
6	4.5333	-201.11	-99.206
6	4.5667	-199.2	-97.937
6	4.6	-195.99	-97.151
6	4.6333	-192.53	-97.401
6	4.6667	-189.46	-96.657
6	4.7	-186.35	-96.786
6	4.7333	-183.94	-96.184
6	4.7667	-181.47	-95.466
6	4.8	-179.11	-94.314
6	4.8333	-177.17	-93.234
6	4.8667	-174.83	-92.514
6	4.9	-172.35	-91.776
6	4.9333	-169.32	-91.277
6	4.9667	-167.99	-89.518
6	5	-165.29	-88.644
6	5.0333	-162.89	-87.852
6	5.0667	-160.88	-86.664
6	5.1	-158.58	-85.527
6	5.1333	-156.83	-84.189
6	5.1667	-154.77	-83.469
6	5.2	-153.11	-81.753
6	5.2333	-150.9	-80.935
6	5.2667	-148.41	-80.105
6	5.3	-145.92	-79.126
6	5.3333	-143.82	-78.065
6	5.3667	-141.98	-77.438
6	5.4	-139.05	-76.538
6	5.4333	-137.03	-74.963
6	5.4667	-135.45	-74.738
6	5.5	-133.18	-74.356
6	5.5333	-130.95	-73.613
6	5.5667	-128.09	-72.982
6	5.6	-126.54	-72.308
6	5.6333	-124.73	-72.055
6	5.6667	-122.62	-72.234
6	5.7	-120.76	-71.917
6	5.7333	-119.03	-71.363
6	5.7667	-117.29	-70.909
6	5.8	-115.32	-70.618
6	5.8333	-113.85	-70.238
6	5.8667	-112.52	-69.63
6	5.9	-110.93	-68.888
6	5.9333	-109.58	-67.988
6	5.9667	-108.45	-67.763
6	6	-107.81	-66.394
6	6.0333	-106.2	-66.412
6	6.0667	-105.8	-65.873
6	6.1	-104.72	-65.332
6	6.1333	-104.31	-63.766
6	6.1667	-103.35	-63.833
6	6.2	-102.83	-62.812
6	6.2333	-102.69	-61.957
6	6.2667	-102.48	-61.58
6	6.3	-101.59	-60.9
6	6.3333	-100.13	-60.112
6	6.3667	-99.338	-60
6	6.4	-98.101	-59.437
6	6.4333	-97.201	-58.762
6	6.4667	-96.525	-58.087
6	6.5	-95.311	-57.592
6	6.5333	-94.407	-57.404
6	6.5667	-93.33	-56.602
6	6.6	-92.369	-56.26
6	6.6333	-90.675	-55.837
6	6.6667	-89.55	-56.287
6	6.7	-88.371	-56.134
6	6.7333	-87.3	-55.837
6	6.7667	-85.963	-55.215
6	6.8	-84.529	-55.68
6	6.8333	-83.272	-55.319
6	6.8667	-82.401	-54.533
6	6.9	-81.45	-53.812
6	6.9333	-80.742	-53.369
6	6.9667	-79.805	-53.181
6	7	-78.434	-52.417
6	7.0333	-78.441	-51.79
6	7.0667	-77.572	-51.302
6	7.1	-77.311	-50.512
6	7.1333	-77.129	-50.077
6	7.1667	-76.69	-49.813
6	7.2	-76.162	-49.199
6	7.2333	-76.319	-48.771
6	7.2667	-76.577	-47.632
6	7.3	-76.499	-47.286
6	7.3333	-75.824	-46.386
6	7.3667	-75.374	-46.161
6	7.4	-74.924	-45.261
6	7.4333	-74.834	-44.766
6	7.4667	-73.52	-44.563
6	7.5	-73.574	-44.136
6	7.5333	-73.14	-43.647
6	7.5667	-72.674	-43.911
6	7.6	-71.774	-43.011
6	7.6333	-71.099	-42.111
6	7.6667	-69.861	-42.673
6	7.7	-69.299	-41.886
6	7.7333	-68.849	-41.661
6	7.7667	-68.277	-41.472
6	7.8	-67.274	-41.436
6	7.8333	-66.779	-41.301
6	7.8667	-65.981	-41.189
6	7.9	-65.699	-40.986
6	7.9333	-65.249	-40.761
6	7.9667	-64.686	-40.423
6	8	-64.349	-40.311
6	8.0333	-64.011	-40.198
6	8.0667	-63.673	-40.311
6	8.1	-63.336	-39.298
6	8.1333	-63.336	-38.848
6	8.1667	-63.223	-38.511
6	8.2	-62.931	-37.951
6	8.2333	-63.111	-37.273
6	8.2667	-63.111	-36.823
6	8.3	-62.886	-36.148
6	8.3333	-62.097	-36.118
6	8.3667	-62.258	-35.282
6	8.4	-62.143	-34.37
6	8.4333	-61.548	-33.741
6	8.4667	-61.018	-33.245
6	8.5	-60.163	-32.84
6	8.5333	-59.488	-32.39
6	8.5667	-58.723	-31.985
6	8.6	-57.598	-31.535
6	8.6333	-56.923	-31.085
6	8.6667	-55.705	-30.49
6	8.7	-55.123	-29.96
6	8.7333	-54.105	-29.504
6	8.7667	-52.997	-28.727
6	8.8	-51.523	-28.61
6	8.8333	-50.668	-27.62
6	8.8667	-49.773	-26.894
6	8.9	-48.358	-26.423
6	8.9333	-47.922	-25.685
6	8.9667	-46.959	-24.569
6	9	-45.447	-23.885
6	9.0333	-44.997	-22.985
6	9.0667	-43.588	-21.959
6	9.1	-42.441	-21.274
6	9.1333	-40.902	-20.825
6	9.1667	-39.822	-20.285
6	9.2	-38.368	-19.99
6	9.2333	-37.572	-20.06
6	9.2667	-36.267	-19.52
6	9.3	-35.533	-19.437
6	9.3333	-34.573	-19.357
6	9.3667	-33.972	-18.934
6	9.4	-33.072	-18.485
6	9.4333	-31.947	-18.485
6	9.4667	-31.237	-18.176
6	9.5	-30.386	-17.791
6	9.5333	-29.45	-17.277
6	9.5667	-28.484	-16.665
6	9.6	-27.391	-15.993
6	9.6333	-26.227	-15.271
6	9.6667	-24.84	-14.529
6	9.7	-23.212	-13.685
6	9.7333	-21.432	-12.762
6	9.7667	-19.448	-11.806
6	9.8	-17.202	-10.842
6	9.8333	-14.91	-9.8854
6	9.8667	-12.667	-8.9732
6	9.9	-10.458	-8.1266
6	9.9333	-8.2501	-7.323
6	9.9667	-6.1309	-6.5818
6	10	-0.48703	-3.1531
6	10.033	1.8057	-2.7335
6	10.067	3.6058	-2.2834
6	10.1	5.8274	-1.5152
6	10.133	7.5436	-1.2709
6	10.167	9.5356	-1.0657
6	10.2	12.696	-1.2033
6	10.233	13.833	-0.49705
6	10.267	16.432	-0.03329
6	10.3	18.457	0.86677
6	10.333	21.269	1.4293
6	10.367	24.307	1.7668
6	10.4	26.754	3.5167
6	10.433	29.489	4.1226
6	10.467	32.21	4.8358
6	10.5	34.926	5.5908
6	10.533	37.667	6.4225
6	10.567	40.472	7.367
7	2.0667	-428.45	154.15
7	2.1	-425.72	153.69
7	2.1333	-423	153.38
7	2.1667	-420.27	153.26
7	2.2	-417.56	153.35
7	2.2333	-414.94	153.55
7	2.2667	-412.44	153.75
7	2.3	-410.13	153.87
7	2.3333	-406.82	154.33
7	2.3667	-405.33	154.37
7	2.4	-401.87	154.55
7	2.4333	-400.43	153.83
7	2.4667	-396.47	153.88
7	2.5	-393.85	153.32
7	2.5333	-391.34	151.99
7	2.5667	-386.91	151.51
7	2.6	-384.59	149.96
7	2.6333	-380.38	149.43
7	2.6667	-376.84	148.4
7	2.7	-373.07	147.13
7	2.7333	-369.81	145.66
7	2.7667	-367.4	143.62
7	2.8	-363.88	142.88
7	2.8333	-360.82	141.31
7	2.8667	-358.32	139.54
7	2.9	-354.93	138.08
7	2.9333	-353.01	137.14
7	2.9667	-349.89	136.32
7	3	-347.19	135.43
7	3.0333	-344.15	134.41
7	3.0667	-340.35	133.44
7	3.1	-336.84	131.38
7	3.1333	-333.01	130.47
7	3.1667	-328.74	129.35
7	3.2	-326.15	128.56
7	3.2333	-322.33	127.44
7	3.2667	-317.71	126.2
7	3.3	-314.79	125.53
7	3.3333	-311.24	123.81
7	3.3667	-306.79	123.6
7	3.4	-303.87	122.67
7	3.4333	-300.17	122.73
7	3.4667	-297.24	122.15
7	3.5	-293.86	121.47
7	3.5333	-289.59	119.45
7	3.5667	-286.71	119.92
7	3.6	-283.4	118.44
7	3.6333	-279.69	116.95
7	3.6667	-276.42	115.29
7	3.7	-272.26	113.15
7	3.7333	-269.45	111.91
7	3.7667	-265.96	110.22
7	3.8	-262.47	108.31
7	3.8333	-258.54	105.72
7	3.8667	-255	104.11
7	3.9	-252.24	102.12
7	3.9333	-248.79	99.997
7	3.9667	-246.09	97.6
7	4	-243.69	95.598
7	4.0333	-240.42	93.91
7	4.0667	-237.15	91.719
7	4.1	-234.46	89.972
7	4.1333	-231.31	88.397
7	4.1667	-227.93	87.722
7	4.2	-225.01	85.922
7	4.2333	-221.63	85.247
7	4.2667	-218.51	83.393
7	4.3	-215.33	82.547
7	4.3333	-212.18	81.872
7	4.3667	-208.81	80.747
7	4.4	-205.66	79.847
7	4.4333	-202.06	79.172
7	4.4667	-198.68	78.497
7	4.5	-195.31	78.047
7	4.5333	-191.71	77.597
7	4.5667	-188.64	77.48
7	4.6	-185.58	76.818
7	4.6333	-182.03	76.246
7	4.6667	-179.11	75.572
7	4.7	-175.96	74.671
7	4.7333	-173.03	74.221
7	4.7667	-169.66	73.096
7	4.8	-166.73	71.971
7	4.8333	-164.03	70.621
7	4.8667	-160.88	69.271
7	4.9	-158.46	68.003
7	4.9333	-155.93	66.121
7	4.9667	-153.23	64.771
7	5	-150.98	63.421
7	5.0333	-149.09	61.576
7	5.0667	-147.13	60.32
7	5.1	-145.38	58.815
7	5.1333	-144	58.245
7	5.1667	-141.84	57.292
7	5.2	-140.4	56.445
7	5.2333	-138.15	55.77
7	5.2667	-136.35	54.645
7	5.3	-134.33	54.195
7	5.3333	-132.3	53.07
7	5.3667	-130.28	52.62
7	5.4	-128.25	52.395
7	5.4333	-126.45	52.17
7	5.4667	-124.54	51.382
7	5.5	-122.4	51.72
7	5.5333	-119.93	51.72
7	5.5667	-118.13	51.72
7	5.6	-116.23	51.404
7	5.6333	-114.3	50.82
7	5.6667	-112.28	50.37
7	5.7	-110.48	49.695
7	5.7333	-108.9	48.795
7	5.7667	-107.55	47.67
7	5.8	-106.43	46.32
7	5.8333	-105.08	45.194
7	5.8667	-104.06	43.732
7	5.9	-102.38	43.169
7	5.9333	-101.48	41.594
7	5.9667	-101.03	39.569
7	6	-99.676	38.669
7	6.0333	-98.888	36.981
7	6.0667	-97.876	36.194
7	6.1	-96.751	34.619
7	6.1333	-95.85	33.494
7	6.1667	-94.725	32.369
7	6.2	-93.375	31.244
7	6.2333	-91.8	30.569
7	6.2667	-90	29.444
7	6.3	-88.425	28.544
7	6.3333	-86.497	27.859
7	6.3667	-85.05	27.643
7	6.4	-83.25	26.743
7	6.4333	-80.975	26.055
7	6.4667	-79.199	25.843
7	6.5	-77.059	25.691
7	6.5333	-75.149	26.068
7	6.5667	-73.005	25.592
7	6.6	-71.203	25.688
7	6.6333	-69.411	25.731
7	6.6667	-67.499	25.843
7	6.7	-65.834	26.023
7	6.7333	-63.991	26.404
7	6.7667	-62.323	26.518
7	6.8	-60.411	26.856
7	6.8333	-59.623	27.193
7	6.8667	-58.048	27.193
7	6.9	-56.698	27.193
7	6.9333	-55.285	27.311
7	6.9667	-53.998	27.418
7	7	-52.873	27.643
7	7.0333	-51.748	27.643
7	7.0667	-50.173	28.093
7	7.1	-49.273	28.319
7	7.1333	-48.373	28.544
7	7.1667	-47.022	28.093
7	7.2	-46.347	27.869
7	7.2333	-45.672	27.193
7	7.2667	-45.222	26.068
7	7.3	-44.997	25.393
7	7.3333	-44.547	24.493
7	7.3667	-44.547	23.368
7	7.4	-44.097	22.468
7	7.4333	-43.422	20.443
7	7.4667	-42.571	21.234
7	7.5	-41.172	20.668
7	7.5333	-40.047	20.443
7	7.5667	-38.697	20.218
7	7.6	-37.736	19.915
7	7.6333	-36.421	19.247
7	7.6667	-34.399	19.25
7	7.7	-32.816	19.36
7	7.7333	-31.152	18.902
7	7.7667	-29.021	18.418
7	7.8	-27.369	17.262
7	7.8333	-25.523	17.962
7	7.8667	-23.502	17.266
7	7.9	-21.146	16.393
7	7.9333	-19.699	16.337
7	7.9667	-17.251	14.939
7	8	-14.845	14.593
7	8.0333	-13.236	13.641
7	8.0667	-10.15	12.385
7	8.1	-8.4498	12.091
7	8.1333	-6.3848	10.947
7	8.1667	-3.8196	8.9672
7	8.2	-1.6629	7.9026
7	8.2333	0.9056	6.7171
7	8.2667	3.3711	4.8822
7	8.3	5.856	4.0169
7	8.3333	7.8987	4.7654
7	8.3667	10.912	2.8654
7	8.4	13.956	3.3419
7	8.4333	15.627	3.2281
7	8.4667	18.285	2.8164
7	8.5	19.989	3.9057
7	8.5333	22.237	4.332
7	8.5667	24.405	4.5539
7	8.6	26.888	5.5888
7	8.6333	29.017	6.0739
7	8.6667	31.371	6.4155
7	8.7	33.907	6.6143
7	8.7333	36.431	6.705
7	8.7667	39.09	6.6999
7	8.8	41.759	6.5868
8	2	-427.76	200.2
8	2.0333	-425.93	199.31
8	2.0667	-424.26	198.47
8	2.1	-422.64	197.7
8	2.1333	-420.98	196.94
8	2.1667	-419.45	196.29
8	2.2	-417.96	195.74
8	2.2333	-416.47	195.22
8	2.2667	-415.02	194.74
8	2.3	-413.43	194.1
8	2.3333	-411.91	193.41
8	2.3667	-410.33	192.8
8	2.4	-408.72	192.27
8	2.4333	-406.2	191.71
8	2.4667	-402.82	190.97
8	2.5	-400.12	190.29
8	2.5333	-397.19	189.67
8	2.5667	-394.56	188.99
8	2.6	-391.37	189.02
8	2.6333	-388.59	188.98
8	2.6667	-385.58	188.57
8	2.7	-383.19	188.3
8	2.7333	-381.07	188.03
8	2.7667	-378.14	187.71
8	2.8	-377.12	186.95
8	2.8333	-373.25	186.19
8	2.8667	-371.21	186.13
8	2.9	-368.69	185.53
8	2.9333	-367.62	182.99
8	2.9667	-364.75	182.04
8	3	-360.69	183.13
8	3.0333	-357.76	182.14
8	3.0667	-354.59	180.51
8	3.1	-351.79	179.93
8	3.1333	-350.23	178.74
8	3.1667	-347.44	175.59
8	3.2	-344.82	175.11
8	3.2333	-341.79	175.03
8	3.2667	-339.54	174.13
8	3.3	-335.54	173.16
8	3.3333	-333.01	172.33
8	3.3667	-331.07	171.79
8	3.4	-327.88	170.75
8	3.4333	-325.63	170.62
8	3.4667	-324.35	169.97
8	3.5	-320.37	169.54
8	3.5333	-317.49	168.73
8	3.5667	-314.63	167.99
8	3.6	-311.91	167.24
8	3.6333	-309.18	166.8
8	3.6667	-307.91	165.52
8	3.7	-303.51	165.29
8	3.7333	-302.17	163.69
8	3.7667	-299.04	162.65
8	3.8	-294.67	164.29
8	3.8333	-291.91	163.71
8	3.8667	-290.15	163.02
8	3.9	-287.9	162.09
8	3.9333	-283.74	161.53
8	3.9667	-281.12	160.98
8	4	-278.72	160.74
8	4.0333	-276.19	159.47
8	4.0667	-274.06	156.8
8	4.1	-271.36	155.9
8	4.1333	-268.75	156.31
8	4.1667	-267.09	154.55
8	4.2	-264.5	153.09
8	4.2333	-260.47	152.12
8	4.2667	-257.95	150.68
8	4.3	-255.27	148.97
8	4.3333	-252.5	147.22
8	4.3667	-250.07	145.73
8	4.4	-246.95	143.86
8	4.4333	-244.64	142.69
8	4.4667	-241.84	141.37
8	4.5	-239.36	140.71
8	4.5333	-238.06	138.8
8	4.5667	-234.32	138.53
8	4.6	-230.97	137.23
8	4.6333	-228.11	136.56
8	4.6667	-227.03	134.69
8	4.7	-222.76	133.85
8	4.7333	-219.27	133.82
8	4.7667	-216.68	131.82
8	4.8	-213.85	131.51
8	4.8333	-210.95	130.97
8	4.8667	-208.23	130.15
8	4.9	-205.28	129.3
8	4.9333	-203.18	128.22
8	4.9667	-199.94	127.46
8	5	-197.14	126.56
8	5.0333	-194.83	125.37
8	5.0667	-192.23	124.47
8	5.1	-190.03	123.45
8	5.1333	-189.44	122.48
8	5.1667	-185.03	120.18
8	5.2	-182.8	118.82
8	5.2333	-180.28	117.14
8	5.2667	-178.24	116.07
8	5.3	-177.17	114.9
8	5.3333	-173.61	112.32
8	5.3667	-171.56	110.43
8	5.4	-169.46	108.07
8	5.4333	-167.63	105.95
8	5.4667	-165.6	104.6
8	5.5	-163.81	103.02
8	5.5333	-162	101
8	5.5667	-160.01	100.05
8	5.6	-157.73	98.748
8	5.6333	-155.48	97.398
8	5.6667	-153.83	96.94
8	5.7	-151.88	95.373
8	5.7333	-149.67	94.217
8	5.7667	-147.83	93.573
8	5.8	-145.8	92.448
8	5.8333	-143.78	91.998
8	5.8667	-141.75	91.097
8	5.9	-139.5	90.647
8	5.9333	-137.7	89.747
8	5.9667	-135.68	89.297
8	6	-133.88	89.072
8	6.0333	-131.65	88.624
8	6.0667	-129.83	88.172
8	6.1	-127.94	87.444
8	6.1333	-126	87.272
8	6.1667	-124.01	86.442
8	6.2	-122.63	85.697
8	6.2333	-120.55	84.864
8	6.2667	-119.48	84.347
8	6.3	-117.9	83.447
8	6.3333	-116.73	82.016
8	6.3667	-115.88	81.422
8	6.4	-115.04	80.889
8	6.4333	-113.9	78.912
8	6.4667	-114.31	78.974
8	6.5	-113	77.735
8	6.5333	-112.5	76.472
8	6.5667	-112.28	75.347
8	6.6	-111.83	74.446
8	6.6333	-111.6	73.096
8	6.6667	-111.15	72.196
8	6.7	-110.48	72.196
8	6.7333	-110.03	71.296
8	6.7667	-109.13	70.846
8	6.8	-109.58	69.721
8	6.8333	-108.27	70.036
8	6.8667	-106.65	69.271
8	6.9	-105.3	69.046
8	6.9333	-104.4	68.371
8	6.9667	-103.5	68.146
8	7	-101.93	67.921
8	7.0333	-102.04	67.808
8	7.0667	-100.9	67.482
8	7.1	-99.001	67.696
8	7.1333	-97.876	67.696
8	7.1667	-96.751	67.471
8	7.2	-95.85	67.696
8	7.2333	-94.971	67.305
8	7.2667	-94.57	66.692
8	7.3	-94.388	66.683
8	7.3333	-92.461	66.021
8	7.3667	-92.745	66.661
8	7.4	-91.35	65.896
8	7.4333	-91.022	64.999
8	7.4667	-90.237	64.698
8	7.5	-90.358	63.981
8	7.5333	-90.45	63.871
8	7.5667	-89.1	64.096
8	7.6	-88.65	63.646
8	7.6333	-89.01	62.341
8	7.6667	-88.023	61.908
8	7.7	-88.313	60.608
8	7.7333	-87.975	60.721
8	7.7667	-87.724	59.916
8	7.8	-88.088	58.133
8	7.8333	-87.525	58.245
8	7.8667	-88.065	57.75
8	7.9	-87.379	56.538
8	7.9333	-87.3	55.77
8	7.9667	-87.198	55.378
8	8	-86.895	54.51
8	8.0333	-85.815	53.7
8	8.0667	-85.704	53.146
8	8.1	-85.086	53.173
8	8.1333	-84.524	52.634
8	8.1667	-83.025	52.17
8	8.2	-82.575	50.595
8	8.2333	-81.9	50.595
8	8.2667	-81	51.045
8	8.3	-80.13	49.998
8	8.3333	-79.199	50.37
8	8.3667	-78.862	50.257
8	8.4	-77.174	50.145
8	8.4333	-76.115	50.185
8	8.4667	-75.149	50.595
8	8.5	-74.758	50.826
8	8.5333	-73.484	50.68
8	8.5667	-72.449	50.145
8	8.6	-71.774	50.145
8	8.6333	-70.674	50.367
8	8.6667	-70.303	50.099
8	8.7	-69.299	49.02
8	8.7333	-67.949	49.245
8	8.7667	-67.836	48.682
8	8.8	-66.93	48.146
8	8.8333	-65.474	48.345
8	8.8667	-65.436	47.659
8	8.9	-64.461	47.332
8	8.9333	-63.449	47.22
8	8.9667	-62.998	46.545
8	9	-62.323	45.87
8	9.0333	-61.423	45.645
8	9.0667	-60.973	44.069
8	9.1	-60.861	43.957
8	9.1333	-60.298	43.394
8	9.1667	-59.376	42.396
8	9.2	-59.398	41.594
8	9.2333	-59.502	41.3
8	9.2667	-58.903	40.379
8	9.3	-58.273	38.894
8	9.3333	-57.815	37.65
8	9.3667	-57.698	36.909
8	9.4	-57.297	36.276
8	9.4333	-57.148	35.744
8	9.4667	-56.473	34.844
8	9.5	-56.698	34.619
8	9.5333	-55.877	33.851
8	9.5667	-54.785	32.706
8	9.6	-54.92	32.621
8	9.6333	-54.448	31.694
8	9.6667	-53.998	31.469
8	9.7	-53.323	31.469
8	9.7333	-53.548	30.794
8	9.7667	-53.035	31.235
8	9.8	-52.648	30.569
8	9.8333	-52.365	31.253
8	9.8667	-51.568	31.154
8	9.9	-50.866	30.92
8	9.9333	-50.398	31.019
8	9.9667	-50.398	31.919
8	10	-49.61	32.031
8	10.033	-48.462	32.099
8	10.067	-48.013	32.324
8	10.1	-47.63	32.391
8	10.133	-47.5	32.998
8	10.167	-46.78	32.057
8	10.2	-46.392	33.134
8	10.233	-45.785	32.931
8	10.267	-45.177	33.404
8	10.3	-44.682	33.539
8	10.333	-44.232	33.539
8	10.367	-43.422	33.494
8	10.4	-43.038	33.099
8	10.433	-42.657	33.023
8	10.467	-42.764	32.896
8	10.5	-42.111	32.248
8	10.533	-41.274	32.19
8	10.567	-42.072	31.919
8	10.6	-41.397	31.019
8	10.633	-41.037	30.974
8	10.667	-41.397	29.894
8	10.7	-41.172	29.444
8	10.733	-40.902	29.128
8	10.767	-39.598	27.714
8	10.8	-40.64	28.125
8	10.833	-40.171	27.279
8	10.867	-40.497	26.968
8	10.9	-39.237	26.023
8	10.933	-38.914	25.936
8	10.967	-39.147	25.618
8	11	-38.067	25.078
8	11.033	-37.539	24.936
8	11.067	-36.784	24.381
8	11.1	-35.997	24.043
8	11.133	-35.052	24.178
8	11.167	-33.747	23.368
8	11.2	-33.072	24.043
8	11.233	-31.384	23.931
8	11.267	-29.651	23.908
8	11.3	-27.916	23.923
8	11.333	-25.196	24.493
8	11.367	-23.708	24.797
8	11.4	-20.921	24.493
8	11.433	-19.683	24.381
8	11.467	-16.87	24.043
8	11.5	-15.633	23.931
8	11.533	-13.833	23.481
8	11.567	-12.258	23.481
8	11.6	-10.458	23.031
8	11.633	-8.5614	22.841
8	11.667	-6.2949	22.693
8	11.7	-4.4889	22.04
8	11.733	-3.3035	21.528
8	11.767	-0.69691	21.096
8	11.8	1.2432	20.555
8	11.833	3.2595	19.924
8	11.867	6.162	19.21
8	11.9	8.5561	18.643
8	11.933	10.941	17.563
8	11.967	14.181	17.068
8	12	16.948	16.128
8	12.033	20.511	15.544
8	12.067	22.957	15.043
8	12.1	26.332	14.368
8	12.133	29.256	14.588
8	12.167	32.247	14.759
8	12.2	35.152	14.892
8	12.233	38.083	15.042
8	12.267	42.158	15.381
9	2.2	-427.69	-118.11
9	2.2333	-425.09	-117.61
9	2.2667	-422.08	-117.01
9	2.3	-419.02	-116.49
9	2.3333	-415.98	-116.06
9	2.3667	-412.89	-115.69
9	2.4	-409.68	-115.2
9	2.4333	-405.25	-115.92
9	2.4667	-404.35	-115.24
9	2.5	-401.61	-113.64
9	2.5333	-398.92	-113.14
9	2.5667	-396.4	-112.3
9	2.6	-393.49	-112.5
9	2.6333	-390.53	-111.88
9	2.6667	-387.69	-110.29
9	2.7	-384.32	-109.39
9	2.7333	-381.06	-108.87
9	2.7667	-377.96	-107.21
9	2.8	-375.09	-106.24
9	2.8333	-370.64	-105.92
9	2.8667	-369.17	-104.62
9	2.9	-366.26	-103.91
9	2.9333	-363.62	-102.64
9	2.9667	-361.14	-101.97
9	3	-358.06	-102.29
9	3.0333	-353.94	-101.9
9	3.0667	-352.37	-100.17
9	3.1	-349.22	-99.94
9	3.1333	-346.07	-98.814
9	3.1667	-342.91	-98.438
9	3.2	-339.9	-98.094
9	3.2333	-335.5	-98.742
9	3.2667	-332.36	-98.474
9	3.3	-330.03	-98.475
9	3.3333	-326.72	-98.278
9	3.3667	-323.68	-97.352
9	3.4	-321.09	-97.014
9	3.4333	-318.57	-96.498
9	3.4667	-315.46	-95.439
9	3.5	-313.66	-94.989
9	3.5333	-311.11	-93.507
9	3.5667	-306.44	-93.138
9	3.6	-304.44	-91.164
9	3.6333	-300.84	-89.814
9	3.6667	-296	-88.801
9	3.7	-293.17	-87.888
9	3.7333	-291.39	-85.314
9	3.7667	-288.46	-84.189
9	3.8	-283.54	-83.823
9	3.8333	-280.51	-83.01
9	3.8667	-279.01	-81.713
9	3.9	-274.62	-80.926
9	3.9333	-271.71	-80.514
9	3.9667	-268.25	-79.134
9	4	-264.81	-78.149
9	4.0333	-261.95	-77.386
9	4.0667	-259.21	-76.763
9	4.1	-256.29	-74.738
9	4.1333	-251.78	-74.963
9	4.1667	-248.52	-74.4
9	4.2	-247.06	-73.163
9	4.2333	-242.56	-72.938
9	4.2667	-239.75	-72.375
9	4.3	-236.82	-71.475
9	4.3333	-233.9	-70.125
9	4.3667	-232.12	-67.891
9	4.4	-228.38	-67.988
9	4.4333	-226.58	-66.412
9	4.4667	-221.68	-66
9	4.5	-219	-64.288
9	4.5333	-216.18	-63.215
9	4.5667	-214.21	-61.012
9	4.6	-209.82	-60
9	4.6333	-208.13	-58.312
9	4.6667	-205.18	-57.548
9	4.7	-202.06	-56.512
9	4.7333	-198.1	-55.207
9	4.7667	-194.53	-54.556
9	4.8	-191.89	-53.071
9	4.8333	-189.68	-52.912
9	4.8667	-185.13	-52.271
9	4.9	-182.37	-51.674
9	4.9333	-179.62	-50.961
9	4.9667	-177.19	-50.549
9	5	-175.28	-49.311
9	5.0333	-172.68	-48.737
9	5.0667	-170.1	-48.411
9	5.1	-166.28	-48.186
9	5.1333	-164.59	-46.818
9	5.1667	-162.46	-45.936
9	5.2	-159.84	-45.216
9	5.2333	-158.18	-44.136
9	5.2667	-155.7	-43.236
9	5.3	-152.55	-42.786
9	5.3333	-151.43	-41.211
9	5.3667	-148.42	-40.263
9	5.4	-147.13	-38.931
9	5.4333	-143.55	-38.286
9	5.4667	-141.42	-37.498
9	5.5	-139.28	-36.711
9	5.5333	-137.12	-36.062
9	5.5667	-135.34	-35.698
9	5.6	-133.2	-34.91
9	5.6333	-130.84	-33.699
9	5.6667	-129.24	-33.29
9	5.7	-126.71	-33.316
9	5.7333	-125.27	-32.531
9	5.7667	-122.52	-32.548
9	5.8	-120.82	-31.936
9	5.8333	-119.39	-32.325
9	5.8667	-117.45	-32.21
9	5.9	-115.2	-31.985
9	5.9333	-113.18	-31.985
9	5.9667	-111.07	-31.861
9	6	-109.3	-30.908
9	6.0333	-107.53	-31.178
9	6.0667	-105.98	-30.86
9	6.1	-103.95	-30.41
9	6.1333	-101.93	-30.185
9	6.1667	-99.676	-29.51
9	6.2	-99.304	-28.896
9	6.2333	-96.525	-27.935
9	6.2667	-94.725	-27.71
9	6.3	-94.05	-27.485
9	6.3333	-92.597	-26.487
9	6.3667	-90.113	-26.247
9	6.4	-89.488	-25.84
9	6.4333	-87.975	-25.91
9	6.4667	-86.175	-25.46
9	6.5	-85.275	-25.46
9	6.5333	-83.925	-25.235
9	6.5667	-82.35	-25.235
9	6.6	-81.225	-25.01
9	6.6333	-79.65	-25.235
9	6.6667	-78.524	-25.685
9	6.7	-76.634	-25.955
9	6.7333	-75.581	-25.838
9	6.7667	-74.951	-26.324
9	6.8	-74.016	-26.032
9	6.8333	-73.124	-26.135
9	6.8667	-71.774	-25.46
9	6.9	-71.324	-25.46
9	6.9333	-69.839	-24.965
9	6.9667	-69.749	-25.01
9	7	-69.074	-24.785
9	7.0333	-67.927	-24.017
9	7.0667	-67.724	-23.66
9	7.1	-67.274	-23.21
9	7.1333	-66.261	-22.647
9	7.1667	-65.885	-22.455
9	7.2	-65.508	-22.044
9	7.2333	-65.131	-21.593
9	7.2667	-63.673	-21.185
9	7.3	-62.976	-20.802
9	7.3333	-62.121	-20.577
9	7.3667	-62.098	-20.96
9	7.4	-61.423	-20.735
9	7.4333	-60.613	-20.298
9	7.4667	-59.623	-20.285
9	7.5	-58.507	-20.081
9	7.5333	-58.138	-20.015
9	7.5667	-57.711	-20.622
9	7.6	-56.912	-20.687
9	7.6333	-56.206	-20.544
9	7.6667	-55.553	-21.218
9	7.7	-53.728	-21.095
9	7.7333	-53.413	-21.23
9	7.7667	-52.736	-21.782
9	7.8	-52.198	-20.735
9	7.8333	-51.494	-20.796
9	7.8667	-50.57	-20.256
9	7.9	-49.498	-20.285
9	7.9333	-48.822	-20.285
9	7.9667	-48.102	-19.474
9	8	-45.987	-19.114
9	8.0333	-45.844	-18.641
9	8.0667	-43.72	-17.856
9	8.1	-42.747	-17.134
9	8.1333	-42.522	-17.134
9	8.1667	-41.037	-15.964
9	8.2	-40.272	-15.334
9	8.2333	-38.922	-14.884
9	8.2667	-36.807	-14.479
9	8.3	-36.206	-13.945
9	8.3333	-35.547	-13.534
9	8.3667	-33.842	-12.885
9	8.4	-32.994	-12.47
9	8.4333	-31.529	-12.219
9	8.4667	-30.334	-12.089
9	8.5	-29.246	-12.184
9	8.5333	-28.121	-11.509
9	8.5667	-26.073	-11.905
9	8.6	-24.359	-11.968
9	8.6333	-22.52	-12.418
9	8.6667	-22.046	-11.959
9	8.7	-20.471	-11.959
9	8.7333	-19.121	-12.409
9	8.7667	-17.384	-12.294
9	8.8	-15.745	-12.184
9	8.8333	-14.395	-11.959
9	8.8667	-12.82	-11.959
9	8.9	-10.683	-11.847
9	8.9333	-9.1075	-11.847
9	8.9667	-7.87	-11.509
9	9	-6.5199	-11.059
9	9.0333	-4.2697	-10.834
9	9.0667	-2.4696	-10.384
9	9.1	-0.58849	-9.5919
9	9.1333	1.2431	-9.5964
9	9.1667	3.3808	-8.8088
9	9.2	5.5184	-8.9214
9	9.2333	7.3782	-8.5706
9	9.2667	9.5488	-8.0544
9	9.3	11.639	-8.3363
9	9.3333	13.956	-7.9088
9	9.3667	16.389	-7.8118
9	9.4	18.457	-7.2337
9	9.4333	20.707	-7.6838
9	9.4667	23.182	-7.4588
9	9.5	25.945	-7.4678
9	9.5333	28.293	-7.5975
9	9.5667	30.816	-7.8654
9	9.6	33.372	-8.1097
9	9.6333	35.791	-8.2236
9	9.6667	38.254	-8.2601
9	9.7	40.766	-8.1488
10	2.2667	-428.5	44.399
10	2.3	-424.88	44.436
10	2.3333	-422.85	44.644
10	2.3667	-422.33	44.969
10	2.4	-422.03	45.295
10	2.4333	-418.65	45.5
10	2.4667	-415.63	45.854
10	2.5	-412.69	46.26
10	2.5333	-410.43	46.794
10	2.5667	-408.17	47.445
10	2.6	-404.8	47.67
10	2.6333	-401.42	48.12
10	2.6667	-398.05	47.445
10	2.7	-393.66	47.782
10	2.7333	-391.29	46.995
10	2.7667	-386.3	47.76
10	2.8	-382.97	46.995
10	2.8333	-378.75	47.32
10	2.8667	-374.42	46.77
10	2.9	-369.56	46.849
10	2.9333	-365.42	46.32
10	2.9667	-361.59	46.995
10	3	-358.22	45.87
10	3.0333	-354.58	45.638
10	3.0667	-350.34	45.195
10	3.1	-346.63	45.082
10	3.1333	-342.35	44.182
10	3.1667	-339.11	43.586
10	3.2	-334.82	42.494
10	3.2333	-330.31	40.919
10	3.2667	-324.8	40.357
10	3.3	-320.42	39.119
10	3.3333	-316.81	37.544
10	3.3667	-312.75	36.247
10	3.4	-308.51	34.846
10	3.4333	-304.21	33.494
10	3.4667	-300.61	32.369
10	3.5	-296.52	32.078
10	3.5333	-290.86	31.358
10	3.5667	-286.98	30.524
10	3.6	-282.61	30.344
10	3.6333	-279.42	29.984
10	3.6667	-273.99	29.397
10	3.7	-270.24	28.994
10	3.7333	-264.61	29.669
10	3.7667	-260.14	29.303
10	3.8	-255.57	29.759
10	3.8333	-250.77	29.331
10	3.8667	-246.84	28.994
10	3.9	-241.73	29.89
10	3.9333	-236.57	30.136
10	3.9667	-233.33	29.894
10	4	-228.49	30.427
10	4.0333	-224.11	30.119
10	4.0667	-220.06	30.119
10	4.1	-215.93	29.772
10	4.1333	-210.44	29.451
10	4.1667	-206.18	29.121
10	4.2	-202.62	28.431
10	4.2333	-198.23	27.869
10	4.2667	-193.46	27.546
10	4.3	-189.23	26.968
10	4.3333	-184.06	26.293
10	4.3667	-179.56	26.068
10	4.4	-175.28	25.168
10	4.4333	-170.49	24.51
10	4.4667	-166.28	24.493
10	4.5	-162.23	24.493
10	4.5333	-157.05	24.268
10	4.5667	-153.57	23.931
10	4.6	-149.29	24.381
10	4.6333	-145.92	24.606
10	4.6667	-142.51	25.137
10	4.7	-138.51	24.763
10	4.7333	-134.55	24.943
10	4.7667	-131.47	25.556
10	4.8	-127.35	25.393
10	4.8333	-123.98	26.068
10	4.8667	-120.38	26.293
10	4.9	-116.78	26.518
10	4.9333	-113.06	26.631
10	4.9667	-109.41	26.566
10	5	-105.63	26.212
10	5.0333	-102.12	26.174
10	5.0667	-98.487	25.664
10	5.1	-94.783	25.106
10	5.1333	-91.281	24.164
10	5.1667	-88.2	22.918
10	5.2	-85.275	22.018
10	5.2333	-81.9	21.118
10	5.2667	-78.369	19.872
10	5.3	-75.374	18.868
10	5.3333	-71.93	17.864
10	5.3667	-68.849	16.843
10	5.4	-65.249	16.168
10	5.4333	-61.648	15.268
10	5.4667	-58.007	14.925
10	5.5	-54.583	14.188
10	5.5333	-51.523	13.693
10	5.5667	-47.936	13.415
10	5.6	-44.682	13.063
10	5.6333	-41.127	12.928
10	5.6667	-38.247	12.568
10	5.7	-34.647	12.793
10	5.7333	-31.194	13.078
10	5.7667	-27.896	13.242
10	5.8	-24.296	13.693
10	5.8333	-20.353	14.198
10	5.8667	-16.033	14.319
10	5.9	-12.167	14.799
10	5.9333	-8.545	14.593
10	5.9667	-5.1698	14.593
10	6	-1.3445	15.043
10	6.0333	2.7507	14.683
10	6.0667	6.0809	14.368
10	6.1	9.9062	14.143
10	6.1333	14.744	13.13
10	6.1667	18.007	12.793
10	6.2	22.417	12.072
10	6.2333	26.529	11.817
10	6.2667	30.457	11.724
10	6.3	34.441	11.787
10	6.3333	38.498	11.876
10	6.3667	42.525	11.98
11	2.4	-426.84	251.47
11	2.4333	-424.8	251.05
11	2.4667	-422.66	250.77
11	2.5	-420.33	250.51
11	2.5333	-417.89	250.15
11	2.5667	-415.32	249.66
11	2.6	-412.66	249.02
11	2.6333	-410.14	247.58
11	2.6667	-406.15	247.62
11	2.7	-403	247.26
11	2.7333	-399.57	246
11	2.7667	-396.42	245.75
11	2.8	-392.53	246.25
11	2.8333	-389.9	245.37
11	2.8667	-385.33	244.67
11	2.9	-381.6	244.26
11	2.9333	-379.3	243.57
11	2.9667	-376.13	242.58
11	3	-374.98	241.97
11	3.0333	-372.95	240.84
11	3.0667	-370.25	239.55
11	3.1	-368	237.92
11	3.1333	-365.53	236.34
11	3.1667	-362.04	233.76
11	3.2	-360.02	232.86
11	3.2333	-357.21	230.19
11	3.2667	-353.94	227.68
11	3.3	-351.35	227.57
11	3.3333	-348.32	225.43
11	3.3667	-346.33	222.98
11	3.4	-343.14	221.61
11	3.4333	-340.55	220.14
11	3.4667	-337.71	218.01
11	3.5	-335.49	217.1
11	3.5333	-332.9	216.54
11	3.5667	-330.31	215.75
11	3.6	-327.75	215.18
11	3.6333	-324.2	214.08
11	3.6667	-321.46	213.6
11	3.7	-318.12	213.12
11	3.7333	-315.13	212.04
11	3.7667	-312.31	211.71
11	3.8	-309.32	210.48
11	3.8333	-306.51	209.93
11	3.8667	-303.65	208.89
11	3.9	-299.99	207.88
11	3.9333	-297.35	207.32
11	3.9667	-293.53	206.62
11	4	-290.6	205.74
11	4.0333	-287.34	205.18
11	4.0667	-284.19	204.5
11	4.1	-281.15	203.72
11	4.1333	-278.47	203.2
11	4.1667	-276.09	201.8
11	4.2	-273.84	200.23
11	4.2333	-271.25	199.22
11	4.2667	-269.07	197.44
11	4.3	-266.56	195.82
11	4.3333	-264.44	194.01
11	4.3667	-261.91	192.53
11	4.4	-259.54	190.82
11	4.4333	-257.23	188.94
11	4.4667	-254.75	187.31
11	4.5	-252.8	185.04
11	4.5333	-249.85	183.08
11	4.5667	-247.85	180.8
11	4.6	-245.66	178.54
11	4.6333	-243.88	176.25
11	4.6667	-242.51	174.38
11	4.7	-239.52	172.66
11	4.7333	-237.16	171.43
11	4.7667	-235.25	170.87
11	4.8	-232.09	169.59
11	4.8333	-229.56	169.15
11	4.8667	-226.88	168.93
11	4.9	-224.94	168.83
11	4.9333	-222.46	167.88
11	4.9667	-219.45	167.08
11	5	-216.96	166.74
11	5.0333	-214.52	166.21
11	5.0667	-212.52	165.47
11	5.1	-209.71	164.68
11	5.1333	-206.63	164.18
11	5.1667	-203.12	163.57
11	5.2	-200.49	163.7
11	5.2333	-197.56	163.46
11	5.2667	-195.17	163.51
11	5.3	-191.93	163.1
11	5.3333	-189.46	161.53
11	5.3667	-187.08	161.85
11	5.4	-185.21	160.96
11	5.4333	-183.16	159.05
11	5.4667	-181.34	158.77
11	5.5	-179.33	156.8
11	5.5333	-177.53	155.9
11	5.5667	-175.73	155
11	5.6	-174.16	153.65
11	5.6333	-172.81	152.08
11	5.6667	-171	150.5
11	5.7	-169.66	148.7
11	5.7333	-167.85	147.35
11	5.7667	-166.73	145.78
11	5.8	-165.6	143.75
11	5.8333	-164.48	142.18
11	5.8667	-163.58	139.93
11	5.9	-163.13	138.13
11	5.9333	-161.83	135.86
11	5.9667	-160.88	133.4
11	6	-159.75	131.6
11	6.0333	-158.4	130.03
11	6.0667	-157.05	128.9
11	6.1	-155.25	128.22
11	6.1333	-153.68	127.55
11	6.1667	-151.88	127.1
11	6.2	-149.85	126.65
11	6.2333	-148.05	125.97
11	6.2667	-146.25	125.53
11	6.3	-144	125.3
11	6.3333	-142.07	124.8
11	6.3667	-139.95	123.5
11	6.4	-137.48	123.27
11	6.4333	-135.21	123.41
11	6.4667	-132.3	122.82
11	6.5	-129.38	122.6
11	6.5333	-126.49	122.32
11	6.5667	-123.3	122.15
11	6.6	-121.28	121.92
11	6.6333	-118.25	121.33
11	6.6667	-116.33	120.57
11	6.7	-114.53	119.45
11	6.7333	-113.18	118.32
11	6.7667	-112.05	117.65
11	6.8	-110.4	117.31
11	6.8333	-110.03	117.2
11	6.8667	-109.92	116.58
11	6.9	-108.62	116.35
11	6.9333	-108	115.85
11	6.9667	-108	115.4
11	7	-107.55	114.05
11	7.0333	-107.33	113.82
11	7.0667	-107.33	113.15
11	7.1	-107.33	112.47
11	7.1333	-107.55	112.02
11	7.1667	-107.55	110.67
11	7.2	-107.78	109.77
11	7.2333	-108	109.1
11	7.2667	-108.93	108.1
11	7.3	-108.9	106.85
11	7.3333	-109.35	105.5
11	7.3667	-109.8	104.15
11	7.4	-110.7	102.8
11	7.4333	-112	101.24
11	7.4667	-112.28	99.423
11	7.5	-113.4	97.623
11	7.5333	-114.48	95.85
11	7.5667	-115.65	94.023
11	7.6	-117.06	91.994
11	7.6333	-117.68	90.422
11	7.6667	-118.3	89.083
11	7.7	-118.85	87.345
11	7.7333	-119.01	86.204
11	7.7667	-119.15	85.244
11	7.8	-119.07	84.106
11	7.8333	-119.25	82.772
11	7.8667	-119.14	81.984
11	7.9	-118.58	81.422
11	7.9333	-118.53	80.612
11	7.9667	-117.45	80.072
11	8	-117	79.397
11	8.0333	-116.33	78.947
11	8.0667	-115.19	78.334
11	8.1	-114.11	78.031
11	8.1333	-112.73	78.047
11	8.1667	-111.3	77.907
11	8.2	-109.83	78.326
11	8.2333	-108.45	78.272
11	8.2667	-106.88	78.497
11	8.3	-104.18	78.497
11	8.3333	-102.15	79.172
11	8.3667	-100.25	79.262
11	8.4	-98.438	79.509
11	8.4333	-96.638	79.509
11	8.4667	-95.063	79.734
11	8.5	-93.833	79.715
11	8.5333	-93.15	79.172
11	8.5667	-91.71	79.217
11	8.6	-90.812	79.512
11	8.6333	-90.9	78.722
11	8.6667	-89.669	78.238
11	8.7	-89.794	77.816
11	8.7333	-89.28	77.732
11	8.7667	-89.701	76.973
11	8.8	-89.854	76.271
11	8.8333	-90	75.572
11	8.8667	-90.225	74.671
11	8.9	-90.675	74.221
11	8.9333	-91.35	73.096
11	8.9667	-92.025	72.196
11	9	-92.925	71.296
11	9.0333	-93.6	70.171
11	9.0667	-94.725	69.496
11	9.1	-95.4	68.371
11	9.1333	-96.3	67.246
11	9.1667	-97.465	66.165
[truncated: 43,038 more rows]
