# Supplementary material for: A system for efficient egress scheduling during mass events and small-scale experimental demonstration
Source: R Soc Open Sci. 2020 Dec 9;7(12):201465. doi: 10.1098/rsos.201465 (PMC7813256; doi:10.1098/rsos.201465)
Supplement: Experimental data [file rsos201465supp5.zip › experimental_data/data/Graph08.csv]

ped. #	time (s)	x (cm)	y (cm)
1	1.4	-429.01	106.12
1	1.4333	-425.38	106.03
1	1.4667	-421.43	105.89
1	1.5	-417.11	105.73
1	1.5333	-412.44	105.5
1	1.5667	-407.5	105.5
1	1.6	-402.79	105.68
1	1.6333	-397.82	105.27
1	1.6667	-393.09	105.27
1	1.7	-388.59	105.72
1	1.7333	-384.32	106.4
1	1.7667	-379.59	106.85
1	1.8	-376.03	107.37
1	1.8333	-371.48	108.02
1	1.8667	-366.77	107.07
1	1.9	-362.21	107
1	1.9333	-357.19	106.25
1	1.9667	-351.69	104.82
1	2	-345.84	103.25
1	2.0333	-339.32	103.3
1	2.0667	-334.37	100.77
1	2.1	-328.64	99.557
1	2.1333	-322.21	98.523
1	2.1667	-317.71	96.273
1	2.2	-312.31	94.473
1	2.2333	-307.36	93.348
1	2.2667	-302.19	92.222
1	2.3	-297.24	91.097
1	2.3333	-292.06	90.422
1	2.3667	-285.99	90.197
1	2.4	-280.93	88.96
1	2.4333	-276.09	87.722
1	2.4667	-269.56	87.272
1	2.5	-264.61	85.697
1	2.5333	-258.54	85.022
1	2.5667	-252.08	84.117
1	2.6	-246.84	82.997
1	2.6333	-240.42	82.884
1	2.6667	-234.35	82.209
1	2.7	-228.38	81.197
1	2.7333	-222.42	79.959
1	2.7667	-216.35	78.834
1	2.8	-210.61	77.147
1	2.8333	-205.09	75.684
1	2.8667	-199.36	73.546
1	2.9	-193.51	71.521
1	2.9333	-187.66	69.046
1	2.9667	-181.81	67.021
1	3	-176.41	64.321
1	3.0333	-170.56	61.846
1	3.0667	-165.16	59.37
1	3.1	-158.97	56.783
1	3.1333	-153.68	54.42
1	3.1667	-148.05	52.62
1	3.2	-141.98	50.37
1	3.2333	-136.58	48.57
1	3.2667	-131.29	47.107
1	3.3	-126.23	45.419
1	3.3333	-120.94	43.732
1	3.3667	-115.72	42.005
1	3.4	-110.7	40.019
1	3.4333	-105.71	38.129
1	3.4667	-100.46	36.081
1	3.5	-95.175	34.394
1	3.5333	-89.888	32.706
1	3.5667	-84.262	31.131
1	3.6	-78.657	29.073
1	3.6333	-73.349	27.418
1	3.6667	-68.174	25.618
1	3.7	-62.681	23.673
1	3.7333	-57.823	22.018
1	3.7667	-52.355	20.465
1	3.8	-47.36	18.98
1	3.8333	-42.522	17.743
1	3.8667	-37.797	15.943
1	3.9	-32.621	14.368
1	3.9333	-27.446	13.018
1	3.9667	-21.874	11.204
1	4	-15.858	9.7548
1	4.0333	-10.008	8.1797
1	4.0667	-3.8196	6.9421
1	4.1	1.8057	6.2671
1	4.1333	7.881	5.5921
1	4.1667	13.731	5.142
1	4.2	19.582	4.467
1	4.2333	24.982	4.467
1	4.2667	30.047	4.2154
1	4.3	35.084	4.039
1	4.3333	40.071	4.1425
1	4.3667	45.07	4.3887
2	1.4667	-428.89	159.26
2	1.5	-424.98	158.94
2	1.5333	-421.06	158.65
2	1.5667	-417.28	158.36
2	1.6	-413.68	157.94
2	1.6333	-410.13	157.21
2	1.6667	-406.14	157.48
2	1.7	-404.25	155.94
2	1.7333	-399.51	158.04
2	1.7667	-395.91	157.59
2	1.8	-392.76	158.04
2	1.8333	-389.83	157.81
2	1.8667	-385.16	156.83
2	1.9	-382.29	156.35
2	1.9333	-378.24	155.23
2	1.9667	-374.19	154.1
2	2	-370.14	153.2
2	2.0333	-365.12	152.38
2	2.0667	-362.61	150.16
2	2.1	-357.5	149.51
2	2.1333	-354.03	147.76
2	2.1667	-352.25	145.66
2	2.2	-347.15	145.24
2	2.2333	-343.97	144.03
2	2.2667	-342.02	141.95
2	2.3	-338.3	140.94
2	2.3333	-333.5	140.15
2	2.3667	-331.21	138.13
2	2.4	-327.73	136.44
2	2.4333	-323.33	135.52
2	2.4667	-319.85	133.29
2	2.5	-314.56	132.28
2	2.5333	-311.86	130.03
2	2.5667	-308.38	128.34
2	2.6	-304.33	126.99
2	2.6333	-300.84	125.3
2	2.6667	-297.46	123.72
2	2.7	-294.09	122.37
2	2.7333	-290.71	120.8
2	2.7667	-287.45	119.11
2	2.8	-284.3	117.31
2	2.8333	-280.41	115.94
2	2.8667	-277.1	113.71
2	2.9	-273.72	111.69
2	2.9333	-270.12	109.44
2	2.9667	-266.3	107.19
2	3	-263.04	104.6
2	3.0333	-259.44	101.9
2	3.0667	-255.84	99.198
2	3.1	-252.46	96.723
2	3.1333	-248.97	94.36
2	3.1667	-245.6	91.885
2	3.2	-242.56	89.072
2	3.2333	-239.3	86.935
2	3.2667	-235.58	84.797
2	3.3	-231.87	82.659
2	3.3333	-228.27	80.634
2	3.3667	-224.67	78.609
2	3.4	-220.96	76.697
2	3.4333	-217.47	74.559
2	3.4667	-213.98	71.521
2	3.5	-210.25	69.766
2	3.5333	-206.43	67.834
2	3.5667	-202.17	68.034
2	3.6	-198.79	66.683
2	3.6333	-195.72	63.855
2	3.6667	-192.31	62.731
2	3.7	-188.33	62.971
2	3.7333	-184.73	61.846
2	3.7667	-181.9	59.19
2	3.8	-178.26	57.466
2	3.8333	-175	56.109
2	3.8667	-171.13	54.77
2	3.9	-167.72	53.475
2	3.9333	-164.77	51.879
2	3.9667	-160.99	52.057
2	4	-158.02	48.817
2	4.0333	-154.74	47.197
2	4.0667	-151.09	47.107
2	4.1	-148.62	44.182
2	4.1333	-145.32	42.388
2	4.1667	-142.11	40.796
2	4.2	-138.96	39.446
2	4.2333	-135.77	38.157
2	4.2667	-132.4	36.723
2	4.3	-128.59	37.207
2	4.3333	-125.88	34.195
2	4.3667	-122.69	32.912
2	4.4	-119.58	31.72
2	4.4333	-116.61	30.582
2	4.4667	-113.38	29.182
2	4.5	-110.1	28.096
2	4.5333	-106.76	26.957
2	4.5667	-103.67	25.757
2	4.6	-100.39	25.009
2	4.6333	-96.888	24.239
2	4.6667	-93.782	23.36
2	4.7	-90.545	22.667
2	4.7333	-87.265	21.741
2	4.7667	-84.049	20.896
2	4.8	-80.695	20.311
2	4.8333	-77.184	19.439
2	4.8667	-73.973	18.681
2	4.9	-70.641	17.666
2	4.9333	-67.3	16.962
2	4.9667	-64.428	16.075
2	5	-61.207	15.115
2	5.0333	-58.408	14.998
2	5.0667	-55.361	13.415
2	5.1	-52.211	12.514
2	5.1333	-49.29	11.47
2	5.1667	-46.377	10.749
2	5.2	-43.674	9.7614
2	5.2333	-40.41	8.7249
2	5.2667	-37.223	7.799
2	5.3	-34.049	7.0551
2	5.3333	-30.602	6.3339
2	5.3667	-27.016	5.6991
2	5.4	-23.396	5.142
2	5.4333	-20.471	4.692
2	5.4667	-17.32	4.242
2	5.5	-14.17	4.242
2	5.5333	-11.02	4.017
2	5.5667	-8.2273	4.3214
2	5.6	-5.3948	3.7919
2	5.6333	-2.0196	3.7919
2	5.6667	0.9056	4.242
2	5.7	4.5058	4.467
2	5.7333	7.656	4.917
2	5.7667	10.819	5.87
2	5.8	15.082	5.8171
2	5.8333	18.682	6.2671
2	5.8667	22.507	6.7171
2	5.9	26.557	6.9421
2	5.9333	30.435	7.2721
2	5.9667	34.284	7.5739
2	6	38.045	7.9084
2	6.0333	41.813	8.2163
3	1.4667	-429.63	58.082
3	1.5	-425.94	58.067
3	1.5333	-422.14	58.002
3	1.5667	-418.2	57.743
3	1.6	-414.22	57.383
3	1.6333	-410.19	56.895
3	1.6667	-406.17	56.114
3	1.7	-402.1	54.645
3	1.7333	-398.05	53.745
3	1.7667	-394.17	52.832
3	1.8	-390.95	51.521
3	1.8333	-387.47	50.595
3	1.8667	-384.32	49.245
3	1.9	-380.94	48.345
3	1.9333	-377.57	47.67
3	1.9667	-373.97	46.77
3	2	-370.37	46.095
3	2.0333	-366.77	45.42
3	2.0667	-362.49	44.745
3	2.1	-358.22	43.844
3	2.1333	-353.49	42.944
3	2.1667	-348.99	42.494
3	2.2	-344.04	41.594
3	2.2333	-339.04	41.402
3	2.2667	-334.37	41.144
3	2.3	-329.42	40.694
3	2.3333	-324.73	40.535
3	2.3667	-320.64	40.244
3	2.4	-316.36	39.794
3	2.4333	-312.54	38.894
3	2.4667	-308.71	37.769
3	2.5	-304.8	36.491
3	2.5333	-300.39	35.294
3	2.5667	-296.34	33.944
3	2.6	-291.61	32.594
3	2.6333	-287.11	31.244
3	2.6667	-282.16	29.444
3	2.7	-277.44	27.643
3	2.7333	-272.49	25.393
3	2.7667	-267.99	23.818
3	2.8	-263.04	21.343
3	2.8333	-258.99	19.093
3	2.8667	-255.16	17.293
3	2.9	-250.88	15.718
3	2.9333	-246.84	14.143
3	2.9667	-243.01	13.242
3	3	-238.73	12.568
3	3.0333	-234.91	11.893
3	3.0667	-230.63	11.217
3	3.1	-226.13	10.767
3	3.1333	-221.63	10.317
3	3.1667	-216.91	9.8673
3	3.2	-212.18	9.4173
3	3.2333	-207.61	9.0884
3	3.2667	-202.73	9.1923
3	3.3	-198.01	9.4173
3	3.3333	-193.28	9.6423
3	3.3667	-188.78	9.8673
3	3.4	-184.52	9.7808
3	3.4333	-179.78	9.8673
3	3.4667	-175.51	9.4173
3	3.5	-171.68	8.5172
3	3.5333	-167.18	8.0672
3	3.5667	-163.24	6.8296
3	3.6	-158.63	6.0421
3	3.6333	-153.45	5.367
3	3.6667	-149.97	3.9044
3	3.7	-145.58	2.8919
3	3.7333	-141.08	1.5418
3	3.7667	-136.58	-0.033317
3	3.8	-132.53	-1.3834
3	3.8333	-127.13	-2.7335
3	3.8667	-123.3	-4.5336
3	3.9	-118.8	-6.3337
3	3.9333	-114.75	-7.6838
3	3.9667	-111.2	-9.3489
3	4	-106.6	-9.7435
3	4.0333	-102.83	-10.159
3	4.0667	-98.776	-10.609
3	4.1	-94.877	-11.071
3	4.1333	-91.125	-11.059
3	4.1667	-87.075	-11.509
3	4.2	-82.8	-11.284
3	4.2333	-78.974	-11.284
3	4.2667	-74.474	-10.834
3	4.3	-71.211	-10.271
3	4.3333	-66.374	-9.2589
3	4.3667	-62.548	-8.3588
3	4.4	-58.948	-7.0087
3	4.4333	-54.223	-6.1087
3	4.4667	-50.173	-5.2086
3	4.5	-45.924	-4.4145
3	4.5333	-41.926	-3.5012
3	4.5667	-37.347	-3.1835
3	4.6	-33.522	-2.7335
3	4.6333	-29.696	-2.7335
3	4.6667	-25.646	-2.7335
3	4.7	-21.596	-2.7335
3	4.7333	-17.771	-2.5084
3	4.7667	-13.495	-2.5084
3	4.8	-8.995	-2.5084
3	4.8333	-4.7198	-2.7335
3	4.8667	-0.21947	-3.1835
3	4.9	3.8308	-3.8585
3	4.9333	8.5561	-4.3086
3	4.9667	13.281	-4.9836
3	5	17.782	-5.8837
3	5.0333	22.507	-6.3337
3	5.0667	27.457	-6.7837
3	5.1	31.913	-6.8811
3	5.1333	36.284	-6.8199
3	5.1667	40.657	-6.5263
4	1.8667	-426.64	211.45
4	1.9	-424.83	210.31
4	1.9333	-422.96	209.17
4	1.9667	-420.91	207.93
4	2	-418.82	206.57
4	2.0333	-416.61	205.16
4	2.0667	-414.32	203.87
4	2.1	-412	202.9
4	2.1333	-409.97	202.25
4	2.1667	-407.61	202.37
4	2.2	-405.36	202.14
4	2.2333	-402.77	202.03
4	2.2667	-400.52	201.58
4	2.3	-397.93	201.02
4	2.3333	-395.13	199.66
4	2.3667	-393.09	199.33
4	2.4	-390.06	198.09
4	2.4333	-387.58	196.97
4	2.4667	-383.98	195.17
4	2.5	-380.94	193.7
4	2.5333	-378.6	191.18
4	2.5667	-374.64	190.1
4	2.6	-371.96	186.82
4	2.6333	-369.02	186.28
4	2.6667	-365.98	184.14
4	2.7	-363.5	181.89
4	2.7333	-361.03	180.32
4	2.7667	-358.78	178.51
4	2.8	-356.65	175.34
4	2.8333	-354.17	174.13
4	2.8667	-351.24	174.13
4	2.9	-348.99	172.78
4	2.9333	-345.95	171.54
4	2.9667	-342.8	170.19
4	3	-339.54	169.18
4	3.0333	-337.11	167.29
4	3.0667	-333.01	164.9
4	3.1	-329.42	164.9
4	3.1333	-325.59	162.43
4	3.1667	-321.43	162.09
4	3.2	-318.17	160.4
4	3.2333	-314.68	160.96
4	3.2667	-311.64	159.28
4	3.3	-308.15	160.06
4	3.3333	-305.56	158.6
4	3.3667	-302.53	159.61
4	3.4	-300.05	159.16
4	3.4333	-297.01	157.7
4	3.4667	-294.54	157.03
4	3.5	-292.06	156.35
4	3.5333	-289.36	155.45
4	3.5667	-286.66	155.23
4	3.6	-283.96	153.65
4	3.6333	-281.26	152.08
4	3.6667	-279.01	150.5
4	3.7	-276.31	149.38
4	3.7333	-273.34	147.03
4	3.7667	-270.91	145.33
4	3.8	-267.99	143.3
4	3.8333	-265.74	141.05
4	3.8667	-263.49	139.03
4	3.9	-261.01	136.32
4	3.9333	-259.21	134.07
4	3.9667	-256.96	132.05
4	4	-254.49	130.25
4	4.0333	-252.01	128.22
4	4.0667	-249.53	126.42
4	4.1	-247.06	124.85
4	4.1333	-244.19	123.58
4	4.1667	-241.88	121.92
4	4.2	-238.96	119.9
4	4.2333	-235.58	118.55
4	4.2667	-232.88	116.97
4	4.3	-229.96	115.17
4	4.3333	-226.81	113.82
4	4.3667	-223.66	112.47
4	4.4	-220.96	111.12
4	4.4333	-217.58	110.22
4	4.4667	-214.66	109.32
4	4.5	-212.07	108.54
4	4.5333	-209.03	107.75
4	4.5667	-205.66	106.85
4	4.6	-203.03	106.44
4	4.6333	-200.26	104.6
4	4.6667	-197.67	103.36
4	4.7	-194.63	102.35
4	4.7333	-191.71	100.55
4	4.7667	-189.16	99.214
4	4.8	-186.76	97.398
4	4.8333	-184.28	95.598
4	4.8667	-181.81	94.023
4	4.9	-179.78	92.222
4	4.9333	-177.98	90.422
4	4.9667	-176.18	88.847
4	5	-174.6	86.822
4	5.0333	-172.92	84.996
4	5.0667	-171.23	83.222
4	5.1	-169.88	81.647
4	5.1333	-168.08	80.072
4	5.1667	-166.28	78.497
4	5.2	-164.93	77.147
4	5.2333	-162.91	75.796
4	5.2667	-161.1	74.221
4	5.3	-159.08	72.871
4	5.3333	-156.6	71.746
4	5.3667	-154.35	70.396
4	5.4	-152.34	69.178
4	5.4333	-149.7	67.647
4	5.4667	-147.27	66.458
4	5.5	-144.5	65.581
4	5.5333	-141.75	65.221
4	5.5667	-138.83	64.771
4	5.6	-135.9	64.321
4	5.6333	-132.98	64.096
4	5.6667	-130.28	63.646
4	5.7	-128.03	62.971
4	5.7333	-126	62.746
4	5.7667	-123.08	62.071
4	5.8	-120.83	60.721
4	5.8333	-119.03	59.595
4	5.8667	-116.1	58.695
4	5.9	-114.08	57.345
4	5.9333	-112.28	56.22
4	5.9667	-109.68	54.925
4	6	-107.42	53.426
4	6.0333	-105.69	51.76
4	6.0667	-104.44	50.379
4	6.1	-102.6	48.795
4	6.1333	-101.21	46.849
4	6.1667	-100.69	44.632
4	6.2	-99.226	43.169
4	6.2333	-98.551	41.594
4	6.2667	-96.525	40.019
4	6.3	-95.85	38.219
4	6.3333	-94.275	36.869
4	6.3667	-92.025	35.744
4	6.4	-90.9	34.619
4	6.4333	-88.32	33.501
4	6.4667	-85.95	32.594
4	6.5	-84.235	31.993
4	6.5333	-82.125	31.694
4	6.5667	-80.363	31.548
4	6.6	-78.074	31.244
4	6.6333	-76.274	31.469
4	6.6667	-74.249	31.694
4	6.7	-71.999	32.144
4	6.7333	-70.649	32.144
4	6.7667	-68.624	32.144
4	6.8	-67.274	31.919
4	6.8333	-65.924	31.469
4	6.8667	-64.124	31.019
4	6.9	-62.773	30.119
4	6.9333	-61.198	29.669
4	6.9667	-59.623	28.768
4	7	-58.273	27.869
4	7.0333	-56.698	27.193
4	7.0667	-55.348	25.843
4	7.1	-53.998	24.493
4	7.1333	-52.859	23.09
4	7.1667	-51.523	21.793
4	7.2	-50.456	19.911
4	7.2333	-49.16	18.305
4	7.2667	-47.877	16.933
4	7.3	-46.572	15.493
4	7.3333	-45.56	14.255
4	7.3667	-43.872	13.242
4	7.4	-41.735	12.455
4	7.4333	-39.147	11.893
4	7.4667	-36.672	11.667
4	7.5	-33.972	11.442
4	7.5333	-31.009	11.671
4	7.5667	-28.499	12.01
4	7.6	-25.646	12.117
4	7.6333	-23.171	12.117
4	7.6667	-21.371	12.117
4	7.7	-18.221	12.117
4	7.7333	-15.097	11.998
4	7.7667	-11.828	11.747
4	7.8	-8.3994	11.085
4	7.8333	-4.9448	9.6423
4	7.8667	-1.7946	8.7423
4	7.9	1.3556	7.3922
4	7.9333	3.6256	5.784
4	7.9667	5.9685	3.4544
4	8	8.1753	2.3207
4	8.0333	10.536	0.73176
4	8.0667	12.915	-0.89626
4	8.1	15.757	-2.5084
4	8.1333	19.061	-2.6454
4	8.1667	20.954	-3.476
4	8.2	23.235	-4.2953
4	8.2333	24.774	-4.8451
4	8.2667	26.281	-5.3712
4	8.3	27.457	-5.8837
4	8.3333	28.807	-5.8837
4	8.3667	30.649	-5.9349
4	8.4	32.603	-5.9005
4	8.4333	34.786	-5.6965
4	8.4667	37.031	-5.4051
4	8.5	39.42	-4.9242
4	8.5333	41.982	-4.3201
5	2.3333	-426.63	253.26
5	2.3667	-424.2	252.3
5	2.4	-421.85	251.11
5	2.4333	-419.46	249.7
5	2.4667	-417.09	248.05
5	2.5	-414.47	246.36
5	2.5333	-412.85	245.32
5	2.5667	-409.41	243.77
5	2.6	-407.5	241.18
5	2.6333	-404.53	239.27
5	2.6667	-400.86	237.24
5	2.7	-398.27	235.11
5	2.7333	-396.24	231.28
5	2.7667	-394.22	229.71
5	2.8	-393.08	228.18
5	2.8333	-390.84	225.66
5	2.8667	-388.82	224.53
5	2.9	-386.34	222.96
5	2.9333	-384.23	222.43
5	2.9667	-381.51	221.04
5	3	-378.95	220.63
5	3.0333	-376.44	219.29
5	3.0667	-373.8	218.07
5	3.1	-370.65	217.12
5	3.1333	-367.58	216.61
5	3.1667	-364.56	216.12
5	3.2	-360.47	214.63
5	3.2333	-357.54	212.38
5	3.2667	-354.39	211.25
5	3.3	-351.87	211.12
5	3.3333	-348.59	210.04
5	3.3667	-345.48	209.5
5	3.4	-341.34	208.1
5	3.4333	-338.19	207.66
5	3.4667	-336.48	207.67
5	3.5	-333.81	206.35
5	3.5333	-330.09	204.73
5	3.5667	-327.39	203.38
5	3.6	-325.14	201.58
5	3.6333	-323.49	200.58
5	3.6667	-320.76	198.18
5	3.7	-317.84	197.24
5	3.7333	-314.45	195.17
5	3.7667	-311.41	192.13
5	3.8	-309.05	191.12
5	3.8333	-306.01	189.2
5	3.8667	-303.09	187.18
5	3.9	-300.5	185.27
5	3.9333	-297.8	183.24
5	3.9667	-295.33	181.22
5	4	-292.85	179.64
5	4.0333	-291.34	177.59
5	4.0667	-288.24	175.93
5	4.1	-286.45	174.75
5	4.1333	-283.79	173.69
5	4.1667	-281.39	172.8
5	4.2	-278	172.66
5	4.2333	-275.3	171.76
5	4.2667	-272.6	170.87
5	4.3	-269.79	170.08
5	4.3333	-267.09	169.4
5	4.3667	-264.16	167.15
5	4.4	-261.46	166.93
5	4.4333	-258.42	165.91
5	4.4667	-255.61	165.13
5	4.5	-252.46	164.23
5	4.5333	-249.53	163.55
5	4.5667	-246.5	163.21
5	4.6	-243.8	162.76
5	4.6333	-240.99	161.98
5	4.6667	-238.4	161.19
5	4.7	-236.03	159.95
5	4.7333	-233.56	158.83
5	4.7667	-231.2	157.14
5	4.8	-228.45	155.57
5	4.8333	-226.36	153.65
5	4.8667	-224.11	152.08
5	4.9	-221.63	150.05
5	4.9333	-219.27	148.14
5	4.9667	-217.02	146.11
5	5	-214.66	143.98
5	5.0333	-212.41	141.95
5	5.0667	-210.27	139.81
5	5.1	-208.36	137.68
5	5.1333	-206.33	135.88
5	5.1667	-204.31	133.63
5	5.2	-202.4	131.71
5	5.2333	-200.48	129.8
5	5.2667	-198.34	128.34
5	5.3	-196.09	126.99
5	5.3333	-194.07	125.64
5	5.3667	-191.59	124.74
5	5.4	-189.57	123.61
5	5.4333	-187.43	122.6
5	5.4667	-184.96	121.47
5	5.5	-182.71	120.35
5	5.5333	-180.34	119.34
5	5.5667	-178.09	118.44
5	5.6	-175.73	117.65
5	5.6333	-173.03	116.75
5	5.6667	-170.67	115.74
5	5.7	-168.08	114.95
5	5.7333	-165.27	114.39
5	5.7667	-162.76	113.89
5	5.8	-160.21	113.37
5	5.8333	-157.41	112.97
5	5.8667	-154.97	112.34
5	5.9	-153.24	111.29
5	5.9333	-151.43	110.22
5	5.9667	-149.13	109.46
5	6	-147.01	108.52
5	6.0333	-145.71	107.34
5	6.0667	-144.05	106.04
5	6.1	-142.65	104.82
5	6.1333	-141.17	103.88
5	6.1667	-139.7	102.69
5	6.2	-138.15	101.22
5	6.2333	-137.12	100.5
5	6.2667	-135.87	99.188
5	6.3	-134.57	97.997
5	6.3333	-133.29	96.678
5	6.3667	-131.96	95.399
5	6.4	-130.77	94.113
5	6.4333	-129.6	92.222
5	6.4667	-128.67	91.238
5	6.5	-127.35	89.747
5	6.5333	-126.05	88.784
5	6.5667	-125.11	87.217
5	6.6	-124.11	85.517
5	6.6333	-123.12	84.425
5	6.6667	-122.18	82.997
5	6.7	-120.94	81.759
5	6.7333	-119.59	80.634
5	6.7667	-118.24	79.734
5	6.8	-116.91	78.992
5	6.8333	-115.65	78.272
5	6.8667	-114.3	77.597
5	6.9	-112.79	76.805
5	6.9333	-111.6	76.246
5	6.9667	-110.03	75.572
5	7	-108.65	74.86
5	7.0333	-107.33	73.996
5	7.0667	-105.62	73.501
5	7.1	-103.73	72.421
5	7.1333	-102.15	71.971
5	7.1667	-100.58	71.832
5	7.2	-99.001	71.296
5	7.2333	-97.201	71.071
5	7.2667	-95.245	70.725
5	7.3	-93.33	70.531
5	7.3333	-91.35	70.396
5	7.3667	-89.524	70.065
5	7.4	-88.099	69.581
5	7.4333	-86.175	69.271
5	7.4667	-84.163	68.649
5	7.5	-82.694	67.948
5	7.5333	-81.132	67.1
5	7.5667	-79.537	66.233
5	7.6	-78.167	65.366
5	7.6333	-76.872	64.352
5	7.6667	-75.612	63.249
5	7.7	-74.487	62.123
5	7.7333	-73.574	60.946
5	7.7667	-72.449	59.596
5	7.8	-71.337	58.523
5	7.8333	-70.172	57.465
5	7.8667	-69.276	56.378
5	7.9	-68.399	55.095
5	7.9333	-67.274	54.195
5	7.9667	-66.546	52.858
5	8	-65.474	51.27
5	8.0333	-65.023	49.92
5	8.0667	-64.124	48.795
5	8.1	-63.223	47.445
5	8.1333	-62.548	45.87
5	8.1667	-61.807	44.255
5	8.2	-60.523	42.719
5	8.2333	-60.219	41.277
5	8.2667	-59.398	39.794
5	8.3	-58.926	38.287
5	8.3333	-57.823	37.094
5	8.3667	-57.148	35.519
5	8.4	-56.023	34.169
5	8.4333	-54.795	33.142
5	8.4667	-53.998	31.694
5	8.5	-52.738	31.053
5	8.5333	-51.748	29.669
5	8.5667	-50.623	28.544
5	8.6	-49.723	27.643
5	8.6333	-48.148	26.518
5	8.6667	-47.022	25.618
5	8.7	-45.672	24.718
5	8.7333	-44.057	23.659
5	8.7667	-42.747	22.918
5	8.8	-40.947	22.243
5	8.8333	-40.047	21.793
5	8.8667	-37.797	21.568
5	8.9	-36.222	21.118
5	8.9333	-34.422	21.118
5	8.9667	-32.621	20.668
5	9	-30.821	20.668
5	9.0333	-28.796	20.443
5	9.0667	-26.996	20.218
5	9.1	-25.646	19.768
5	9.1333	-24.08	19.586
5	9.1667	-22.496	19.318
5	9.2	-21.371	18.868
5	9.2333	-20.259	18.696
5	9.2667	-18.941	18.778
5	9.3	-17.61	18.472
5	9.3333	-16.421	17.968
5	9.3667	-15.07	17.743
5	9.4	-13.495	17.293
5	9.4333	-11.808	16.73
5	9.4667	-10.232	16.28
5	9.5	-8.7699	15.718
5	9.5333	-7.1949	14.818
5	9.5667	-5.1698	13.918
5	9.6	-3.8197	12.793
5	9.6333	-2.3485	11.823
5	9.6667	-0.66944	10.542
5	9.7	1.0181	9.5298
5	9.7333	3.0208	8.2472
5	9.7667	4.7309	6.7171
5	9.8	6.306	6.2671
5	9.8333	7.8811	5.142
5	9.8667	9.5687	4.5795
5	9.9	11.256	3.5669
5	9.9333	13.394	3.4544
5	9.9667	15.315	3.5966
5	10	17.894	3.2294
5	10.033	19.919	3.0044
5	10.067	21.945	3.4544
5	10.1	24.307	3.7919
5	10.133	26.451	4.4405
5	10.167	28.837	4.9234
5	10.2	31.304	5.5269
5	10.233	34.125	6.2296
5	10.267	37.139	6.8823
5	10.3	40.035	7.475
5	10.333	42.85	7.9751
6	2.3667	-427.61	56.083
6	2.4	-423.35	56.109
6	2.4333	-418.94	56.212
6	2.4667	-414.68	56.057
6	2.5	-410.42	55.995
6	2.5333	-407.32	54.336
6	2.5667	-403.91	54.334
6	2.6	-400.44	53.96
6	2.6333	-395.6	55.202
6	2.6667	-392.64	54.87
6	2.7	-389.94	52.17
6	2.7333	-386.57	51.045
6	2.7667	-382.74	50.37
6	2.8	-378.92	49.245
6	2.8333	-373.74	49.695
6	2.8667	-369.69	48.345
6	2.9	-366.09	44.969
6	2.9333	-361.94	43.362
6	2.9667	-358.19	41.935
6	3	-353.89	40.21
6	3.0333	-349.89	38.444
6	3.0667	-346.57	37.216
6	3.1	-343.37	35.744
6	3.1333	-339.54	34.394
6	3.1667	-336.39	33.044
6	3.2	-333.01	32.369
6	3.2333	-328.18	33.156
6	3.2667	-325.37	30.344
6	3.3	-320.64	31.244
6	3.3333	-317.26	28.544
6	3.3667	-312.99	27.869
6	3.4	-308.15	28.881
6	3.4333	-303.28	27.44
6	3.4667	-300.61	25.168
6	3.5	-296.34	24.718
6	3.5333	-292.92	24.427
6	3.5667	-289.14	23.143
6	3.6	-285.54	22.243
6	3.6333	-281.71	22.693
6	3.6667	-278.22	21.681
6	3.7	-274.96	18.868
6	3.7333	-271.14	18.868
6	3.7667	-267.76	15.943
6	3.8	-263.94	14.593
6	3.8333	-260.34	13.242
6	3.8667	-256.06	11.667
6	3.9	-252.46	9.6423
6	3.9333	-247.85	9.5298
6	3.9667	-244.59	5.8171
6	4	-240.2	5.4796
6	4.0333	-236.71	3.5669
6	4.0667	-233.78	0.19172
6	4.1	-229.51	-0.033317
6	4.1333	-226.36	-2.5084
6	4.1667	-222.53	-3.8585
6	4.2	-218.37	-3.746
6	4.2333	-214.54	-4.8711
6	4.2667	-210.83	-5.8837
6	4.3	-207.23	-7.9088
6	4.3333	-203.07	-8.0213
6	4.3667	-199.02	-8.9214
6	4.4	-195.19	-9.8214
6	4.4333	-191.26	-10.384
6	4.4667	-188.11	-11.734
6	4.5	-183.61	-11.734
6	4.5333	-179.78	-12.184
6	4.5667	-176.18	-12.859
6	4.6	-172.58	-13.759
6	4.6333	-169.38	-14.974
6	4.6667	-165.6	-15.559
6	4.7	-162.23	-16.234
6	4.7333	-158.52	-17.247
6	4.7667	-155.14	-18.372
6	4.8	-151.75	-19.23
6	4.8333	-148.3	-19.934
6	4.8667	-144.57	-20.847
6	4.9	-141.08	-21.635
6	4.9333	-137.59	-22.647
6	4.9667	-133.99	-23.547
6	5	-130.5	-24.56
6	5.0333	-127.22	-25.344
6	5.0667	-123.75	-26.36
6	5.1	-119.93	-27.26
6	5.1333	-116.44	-27.598
6	5.1667	-112.61	-27.823
6	5.2	-110.03	-28.16
6	5.2333	-106.65	-28.385
6	5.2667	-103.48	-28.541
6	5.3	-99.338	-28.498
6	5.3333	-96.3	-28.61
6	5.3667	-93.825	-27.935
6	5.4	-91.125	-27.485
6	5.4333	-87.187	-27.598
6	5.4667	-84.712	-26.922
6	5.5	-82.012	-26.473
6	5.5333	-79.087	-26.023
6	5.5667	-76.274	-25.46
6	5.6	-73.349	-25.01
6	5.6333	-70.986	-24.897
6	5.6667	-68.286	-24.447
6	5.7	-65.474	-24.335
6	5.7333	-62.323	-24.11
6	5.7667	-59.511	-23.997
6	5.8	-56.586	-23.997
6	5.8333	-54.673	-22.76
6	5.8667	-50.848	-23.435
6	5.9	-48.035	-23.322
6	5.9333	-45.357	-23.136
6	5.9667	-42.86	-23.097
6	6	-39.895	-22.772
6	6.0333	-37.058	-22.492
6	6.0667	-34.231	-22.587
6	6.1	-31.405	-22.368
6	6.1333	-28.208	-22.102
6	6.1667	-24.954	-21.721
6	6.2	-21.94	-20.497
6	6.2333	-18.432	-20.71
6	6.2667	-15.34	-20.375
6	6.3	-12.01	-20.24
6	6.3333	-8.815	-20.15
6	6.3667	-5.5297	-20.105
6	6.4	-2.366	-19.95
6	6.4333	0.47414	-19.672
6	6.4667	3.547	-19.014
6	6.5	6.8912	-18.298
6	6.5333	10.052	-17.442
6	6.5667	13.579	-16.276
6	6.6	16.774	-15.466
6	6.6333	20.262	-14.454
6	6.6667	23.362	-13.399
6	6.7	26.827	-12.544
6	6.7333	30.09	-11.796
6	6.7667	33.39	-11.053
6	6.8	36.647	-10.415
6	6.8333	39.868	-9.7341
6	6.8667	43.009	-9.0125
7	2.4333	-428.58	99.474
7	2.4667	-424.5	99.549
7	2.5	-420.26	99.716
7	2.5333	-416.17	99.712
7	2.5667	-412.22	99.648
7	2.6	-408.78	99.766
7	2.6333	-404.72	99.897
7	2.6667	-401.09	100.52
7	2.7	-397.6	100.31
7	2.7333	-393.65	100.4
7	2.7667	-390.76	100.57
7	2.8	-387.64	100.2
7	2.8333	-383.63	99.844
7	2.8667	-379.83	99.145
7	2.9	-375.87	98.324
7	2.9333	-371.76	97.184
7	2.9667	-367.71	96.339
7	3	-363.47	95.212
7	3.0333	-359.49	94.115
7	3.0667	-355.36	93.308
7	3.1	-351.64	91.534
7	3.1333	-347.83	90.581
7	3.1667	-344.33	89.373
7	3.2	-340.94	88.186
7	3.2333	-337.58	87.457
7	3.2667	-334.46	86.108
7	3.3	-330.94	85.684
7	3.3333	-327.09	84.929
7	3.3667	-323.22	84.148
7	3.4	-319.41	83.421
7	3.4333	-315.43	82.481
7	3.4667	-311.58	81.41
7	3.5	-307.68	80.601
7	3.5333	-303.63	79.926
7	3.5667	-299.53	78.788
7	3.6	-295.64	77.501
7	3.6333	-291.8	76.855
7	3.6667	-287.93	75.889
7	3.7	-283.9	76.096
7	3.7333	-280.51	74.314
7	3.7667	-276.75	74.188
7	3.8	-273.02	72.779
7	3.8333	-269.52	71.68
7	3.8667	-265.67	70.436
7	3.9	-261.82	69.417
7	3.9333	-258.19	67.947
7	3.9667	-254.4	67.651
7	4	-250.75	65.75
7	4.0333	-247.24	65.17
7	4.0667	-243.28	64.006
7	4.1	-239.32	63.103
7	4.1333	-236.12	61.441
7	4.1667	-232.78	60.876
7	4.2	-229.81	58.27
7	4.2333	-226.19	58.02
7	4.2667	-223.72	55.79
7	4.3	-220.68	54.736
7	4.3333	-216.85	54.439
7	4.3667	-214.13	52.279
7	4.4	-210.59	51.122
7	4.4333	-207.41	50.132
7	4.4667	-203.74	49.496
7	4.5	-200.8	48.649
7	4.5333	-197.5	47.656
7	4.5667	-194.21	46.664
7	4.6	-190.93	45.815
7	4.6333	-187.14	45.654
7	4.6667	-184.24	44.385
7	4.7	-181.2	43.13
7	4.7333	-177.47	43.312
7	4.7667	-174.9	41.78
7	4.8	-171.63	41.131
7	4.8333	-168.5	40.642
7	4.8667	-165.58	40.339
7	4.9	-162.11	40.641
7	4.9333	-159.6	38.917
7	4.9667	-156.45	38.06
7	5	-152.89	37.882
7	5.0333	-149.89	35.81
7	5.0667	-146.59	35.631
7	5.1	-143.67	34.281
7	5.1333	-141.03	32.684
7	5.1667	-137.93	31.919
7	5.2	-135.06	30.909
7	5.2333	-132.57	29.578
7	5.2667	-129.66	28.498
7	5.3	-127.35	26.743
7	5.3333	-124.88	25.618
7	5.3667	-122.18	24.043
7	5.4	-119.04	22.64
7	5.4333	-116.54	21.266
7	5.4667	-113.54	20.073
7	5.5	-110.5	19.232
7	5.5333	-108.11	18.124
7	5.5667	-105	17.16
7	5.6	-101.93	16.168
7	5.6333	-98.482	15.723
7	5.6667	-96.076	14.818
7	5.7	-93.488	14.03
7	5.7333	-91.125	13.468
7	5.7667	-88.425	13.018
7	5.8	-85.725	12.342
7	5.8333	-83.475	11.667
7	5.8667	-81	11.442
7	5.9	-78.299	11.442
7	5.9333	-76.049	11.217
7	5.9667	-73.799	10.992
7	6	-71.549	10.992
7	6.0333	-68.849	10.992
7	6.0667	-66.374	10.992
7	6.1	-63.898	11.442
7	6.1333	-61.648	11.442
7	6.1667	-59.173	11.442
7	6.2	-56.518	11.532
7	6.2333	-54.223	11.442
7	6.2667	-51.748	10.992
7	6.3	-49.498	10.767
7	6.3333	-47.022	10.317
7	6.3667	-44.997	10.317
7	6.4	-42.522	9.8673
7	6.4333	-40.272	9.8673
7	6.4667	-38.022	9.6423
7	6.5	-36.222	9.1923
7	6.5333	-34.197	8.9673
7	6.5667	-31.947	8.9673
7	6.6	-30.371	8.2922
7	6.6333	-28.571	8.0672
7	6.6667	-26.586	7.2333
7	6.7	-24.746	6.9421
7	6.7333	-23.396	6.4921
7	6.7667	-21.641	6.1321
7	6.8	-19.358	5.89
7	6.8333	-17.546	5.367
7	6.8667	-15.07	6.0421
7	6.9	-13.045	6.0421
7	6.9333	-11.192	6.0288
7	6.9667	-9.1803	6.3333
7	7	-6.9699	6.7171
7	7.0333	-4.4947	7.1672
7	7.0667	-2.0196	7.3922
7	7.1	1.1306	8.0672
7	7.1333	3.6058	8.7423
7	7.1667	6.756	9.1923
7	7.2	9.4561	9.6423
7	7.2333	11.931	10.542
7	7.2667	15.306	11.442
7	7.3	17.909	12.194
7	7.3333	21.607	12.568
7	7.3667	24.982	13.018
7	7.4	28.482	13.416
7	7.4333	32.188	13.756
7	7.4667	35.978	14.019
7	7.5	39.675	14.222
7	7.5333	43.266	14.505
8	2.5667	-426.46	151.5
8	2.6	-423.12	150.61
8	2.6333	-420.91	150.09
8	2.6667	-418.29	149.4
8	2.7	-417.41	148.62
8	2.7333	-414.51	147.54
8	2.7667	-411.77	146.45
8	2.8	-409.3	144.88
8	2.8333	-406.82	143.75
8	2.8667	-404.57	142.63
8	2.9	-402.32	141.73
8	2.9333	-400.3	140.6
8	2.9667	-398.05	139.7
8	3	-396.24	138.8
8	3.0333	-393.8	137.91
8	3.0667	-391.37	137.36
8	3.1	-389.19	136.08
8	3.1333	-386.57	134.97
8	3.1667	-384.12	134.84
8	3.2	-381.17	133.4
8	3.2333	-378.47	132.5
8	3.2667	-375.55	131.57
8	3.3	-372.62	130.47
8	3.3333	-369.69	129.35
8	3.3667	-366.77	128.68
8	3.4	-364.07	128.41
8	3.4333	-361.37	127.78
8	3.4667	-358.67	127.33
8	3.5	-355.74	126.88
8	3.5333	-352.39	126.64
8	3.5667	-349.67	126.65
8	3.6	-347.19	126.2
8	3.6333	-345.17	125.08
8	3.6667	-342.39	123.63
8	3.7	-339.77	122.82
8	3.7333	-336.4	121.95
8	3.7667	-334.82	120.57
8	3.8	-331.33	120.01
8	3.8333	-328.74	118.32
8	3.8667	-325.41	116.84
8	3.9	-322.51	116.01
8	3.9333	-319.96	114.72
8	3.9667	-317.49	113.15
8	4	-315.13	111.24
8	4.0333	-312.41	109.11
8	4.0667	-310.07	107.63
8	4.1	-307.85	105.86
8	4.1333	-306.69	103.92
8	4.1667	-304.1	103.36
8	4.2	-301.6	100.95
8	4.2333	-299.49	100.1
8	4.2667	-296.72	98.577
8	4.3	-294.49	96.408
8	4.3333	-291.93	95.553
8	4.3667	-289.59	94.698
8	4.4	-286.89	93.348
8	4.4333	-284.3	92.11
8	4.4667	-281.49	90.647
8	4.5	-278.56	89.297
8	4.5333	-275.91	87.587
8	4.5667	-273.16	86.372
8	4.6	-270.37	85.067
8	4.6333	-267.87	84.234
8	4.6667	-265.29	83.447
8	4.7	-263.49	82.322
8	4.7333	-259.9	81.548
8	4.7667	-257.67	80.318
8	4.8	-255.84	79.397
8	4.8333	-252.8	78.159
8	4.8667	-250.88	76.921
8	4.9	-248.68	75.055
8	4.9333	-246.17	73.708
8	4.9667	-244.81	72.196
8	5	-241.88	70.846
8	5.0333	-239.97	69.159
8	5.0667	-238.06	67.471
8	5.1	-236.71	65.671
8	5.1333	-234.35	63.983
8	5.1667	-232.43	61.846
8	5.2	-230.75	59.933
8	5.2333	-228.95	57.683
8	5.2667	-226.92	55.433
8	5.3	-225.46	53.52
8	5.3333	-224	51.607
8	5.3667	-222.76	49.47
8	5.4	-221.41	48.12
8	5.4333	-219.05	46.657
8	5.4667	-217.47	45.307
8	5.5	-215.56	44.069
8	5.5333	-214.03	42.629
8	5.5667	-212.63	41.369
8	5.6	-210.88	40.379
8	5.6333	-209.03	39.344
8	5.6667	-207.23	38.219
8	5.7	-205.88	37.319
8	5.7333	-204.31	36.419
8	5.7667	-202.51	35.519
8	5.8	-200.3	34.754
8	5.8333	-198.41	34.034
8	5.8667	-196.32	33.381
8	5.9	-194.63	32.819
8	5.9333	-192.27	32.481
8	5.9667	-190.47	32.031
8	6	-188.44	31.806
8	6.0333	-186.42	31.356
8	6.0667	-184.39	30.906
8	6.1	-182.71	30.344
8	6.1333	-180.68	29.894
8	6.1667	-179.1	29.501
8	6.2	-176.97	28.656
8	6.2333	-175.06	28.093
8	6.2667	-173.48	27.418
8	6.3	-171.57	26.631
8	6.3333	-169.88	26.068
8	6.3667	-168.08	25.168
8	6.4	-166.5	24.718
8	6.4333	-164.82	24.156
8	6.4667	-163.31	23.683
8	6.5	-161.78	22.918
8	6.5333	-160.21	22.243
8	6.5667	-158.74	21.681
8	6.6	-157.28	20.893
8	6.6333	-155.82	20.105
8	6.6667	-153.92	19.158
8	6.7	-152.33	18.643
8	6.7333	-151.27	18.378
8	6.7667	-149.07	17.18
8	6.8	-147.49	16.505
8	6.8333	-146.34	15.988
8	6.8667	-144.57	15.155
8	6.9	-142.77	14.705
8	6.9333	-141.53	13.918
8	6.9667	-140.07	13.58
8	7	-138.6	13.242
8	7.0333	-137.14	12.697
8	7.0667	-135.56	12.23
8	7.1	-134.17	11.975
8	7.1333	-133.43	12.117
8	7.1667	-131.29	11.555
8	7.2	-129.94	11.105
8	7.2333	-128.59	10.88
8	7.2667	-127.24	10.655
8	7.3	-126	10.542
8	7.3333	-124.65	10.542
8	7.3667	-123.42	10.43
8	7.4	-122.18	10.542
8	7.4333	-120.83	10.542
8	7.4667	-119.59	10.43
8	7.5	-118.53	10.857
8	7.5333	-116.89	10.43
8	7.5667	-115.65	10.542
8	7.6	-114.64	10.43
8	7.6333	-113.51	10.43
8	7.6667	-111.83	10.092
8	7.7	-110.81	9.9798
8	7.7333	-109.46	9.9798
8	7.7667	-108.45	9.6423
8	7.8	-107.21	9.3048
8	7.8333	-105.98	8.7422
8	7.8667	-104.74	8.4047
8	7.9	-103.5	8.0672
8	7.9333	-102.71	7.5047
8	7.9667	-101.59	7.0547
8	8	-100.69	6.3796
8	8.0333	-100.35	6.4921
8	8.0667	-99.226	5.142
8	8.1	-98.213	4.1295
8	8.1333	-97.606	3.4319
8	8.1667	-96.863	2.7794
8	8.2	-95.963	1.6543
8	8.2333	-95.4	0.64172
8	8.2667	-94.5	-0.48335
8	8.3	-93.713	-1.2709
8	8.3333	-93.038	-2.1709
8	8.3667	-92.138	-3.296
8	8.4	-91.35	-4.0835
8	8.4333	-90.225	-4.9836
8	8.4667	-89.055	-5.5687
8	8.5	-88.131	-6.2298
8	8.5333	-86.715	-6.8287
8	8.5667	-85.59	-7.1887
8	8.6	-84.195	-7.5938
8	8.6333	-82.805	-7.8367
8	8.6667	-81.45	-7.6838
8	8.7	-80.325	-7.6838
8	8.7333	-78.406	-7.9428
8	8.7667	-77.624	-7.4588
8	8.8	-76.274	-7.4588
8	8.8333	-74.791	-7.2701
8	8.8667	-73.799	-6.7837
8	8.9	-72.674	-6.3337
8	8.9333	-71.549	-5.6586
8	8.9667	-69.839	-5.7036
8	9	-68.783	-5.4417
8	9.0333	-67.71	-4.9307
8	9.0667	-66.625	-4.6395
8	9.1	-65.725	-4.4145
8	9.1333	-64.229	-4.2821
8	9.1667	-62.977	-4.1249
8	9.2	-61.788	-4.0114
8	9.2333	-60.591	-4.061
8	9.2667	-59.517	-4.1101
8	9.3	-58.161	-4.196
8	9.3333	-56.822	-4.619
8	9.3667	-55.507	-4.9439
8	9.4	-54.673	-4.9836
8	9.4333	-52.985	-5.9962
8	9.4667	-51.708	-6.3999
8	9.5	-50.848	-6.7837
8	9.5333	-49.087	-7.8426
8	9.5667	-48.012	-8.6288
8	9.6	-46.797	-9.0339
8	9.6333	-45.447	-9.7089
8	9.6667	-43.872	-10.159
8	9.7	-42.567	-10.969
8	9.7333	-41.397	-11.059
8	9.7667	-40.047	-11.734
8	9.8	-38.512	-12.343
8	9.8333	-37.572	-12.409
8	9.8667	-35.997	-12.409
8	9.9	-34.872	-12.859
8	9.9333	-33.614	-13.005
8	9.9667	-32.846	-12.859
8	10	-31.589	-13.005
8	10.033	-30.596	-12.859
8	10.067	-29.404	-12.683
8	10.1	-28.121	-12.634
8	10.133	-27.221	-11.959
8	10.167	-25.672	-11.84
8	10.2	-24.768	-11.576
8	10.233	-23.171	-11.059
8	10.267	-22.046	-10.609
8	10.3	-20.868	-10.172
8	10.333	-19.796	-9.7089
8	10.367	-17.546	-9.0339
8	10.4	-15.709	-8.575
8	10.433	-14.19	-7.9052
8	10.467	-12.439	-7.3549
8	10.5	-11.02	-6.7837
8	10.533	-8.77	-6.3337
8	10.567	-6.7449	-5.6586
8	10.6	-4.9448	-5.2086
8	10.633	-2.9196	-4.9836
8	10.667	-0.66949	-4.3086
8	10.7	1.3556	-4.0835
8	10.733	3.3808	-4.0835
8	10.767	5.4059	-3.8585
8	10.8	7.5089	-3.573
8	10.833	9.4561	-3.4085
8	10.867	12.009	-3.2441
8	10.9	14.181	-2.9585
8	10.933	16.222	-2.9618
8	10.967	18.437	-2.9549
8	11	20.707	-2.5084
8	11.033	23.288	-2.5349
8	11.067	25.657	-2.0584
8	11.1	28.357	-1.6084
8	11.133	30.812	-1.3161
8	11.167	33.289	-1.0079
8	11.2	35.766	-0.65708
8	11.233	38.195	-0.28091
8	11.267	40.665	0.23655
9	3.2	-426.88	60.136
9	3.2333	-424.16	60.204
9	3.2667	-421.4	60.355
9	3.3	-417.97	60.434
9	3.3333	-414.21	60.118
9	3.3667	-410.25	59.575
9	3.4	-406.05	59.001
9	3.4333	-402.25	58.735
9	3.4667	-398.4	57.941
9	3.5	-394.5	56.258
9	3.5333	-390.97	54.956
9	3.5667	-387.3	53.906
9	3.6	-383.91	52.566
9	3.6333	-380.72	51.945
9	3.6667	-376.89	50.82
9	3.7	-373.29	50.37
9	3.7333	-369.89	50.815
9	3.7667	-366.75	50.383
9	3.8	-363.26	49.999
9	3.8333	-359.78	49.523
9	3.8667	-355.86	48.276
9	3.9	-352.05	47.94
9	3.9333	-347.96	47.974
9	3.9667	-343.91	47.524
9	4	-340.02	47.114
9	4.0333	-336.18	47.068
9	4.0667	-332.74	46.981
9	4.1	-329.28	46.849
9	4.1333	-325.81	46.545
9	4.1667	-322.24	45.824
9	4.2	-318.62	45.151
9	4.2333	-315.43	44.243
9	4.2667	-311.97	43.196
9	4.3	-308.43	42.105
9	4.3333	-305.14	41.263
9	4.3667	-301.45	40.059
9	4.4	-297.72	38.728
9	4.4333	-293.89	37.213
9	4.4667	-290.36	35.823
9	4.5	-286.89	34.169
9	4.5333	-283.29	32.369
9	4.5667	-280.1	30.395
9	4.6	-276.99	28.544
9	4.6333	-273.61	27.193
9	4.6667	-270.46	25.618
9	4.7	-267.31	24.268
9	4.7333	-263.94	23.368
9	4.7667	-260.56	22.468
9	4.8	-257.19	21.343
9	4.8333	-253.81	20.443
9	4.8667	-250.44	19.543
9	4.9	-247.06	18.643
9	4.9333	-243.46	17.968
9	4.9667	-240.09	17.068
9	5	-236.71	16.843
9	5.0333	-232.88	16.393
9	5.0667	-229.51	15.718
9	5.1	-226.13	15.043
9	5.1333	-222.76	14.818
9	5.1667	-219.83	13.918
9	5.2	-216.68	13.018
9	5.2333	-213.98	11.893
9	5.2667	-211.17	10.655
9	5.3	-208.31	9.6728
9	5.3333	-205.43	8.7423
9	5.3667	-202.06	7.8422
9	5.4	-199.63	6.5821
9	5.4333	-196.43	5.5921
9	5.4667	-193.73	3.7919
9	5.5	-191.26	2.6669
9	5.5333	-188.56	1.3168
9	5.5667	-186.08	0.19172
9	5.6	-183.38	-1.1584
9	5.6333	-180.64	-2.1485
9	5.6667	-178.18	-3.0849
9	5.7	-175.73	-3.4085
9	5.7333	-173.14	-4.196
9	5.7667	-170.67	-4.6461
9	5.8	-168.31	-5.2086
9	5.8333	-165.72	-5.5462
9	5.8667	-163.24	-5.9962
9	5.9	-160.88	-6.1087
9	5.9333	-158.63	-6.1087
9	5.9667	-156.15	-6.1087
9	6	-153.9	-6.1087
9	6.0333	-151.61	-6.2437
9	6.0667	-149.22	-5.9737
9	6.1	-146.7	-5.2086
9	6.1333	-144.9	-4.9836
9	6.1667	-142.43	-4.7586
9	6.2	-140.4	-4.5336
9	6.2333	-138.04	-4.8711
9	6.2667	-136.01	-5.0961
9	6.3	-133.88	-5.2086
9	6.3333	-131.99	-5.3887
9	6.3667	-129.94	-5.7711
9	6.4	-127.77	-5.8567
9	6.4333	-125.78	-6.5587
9	6.4667	-123.64	-6.8963
9	6.5	-121.61	-7.5713
9	6.5333	-119.48	-8.3588
9	6.5667	-117.56	-9.1464
9	6.6	-115.57	-10.051
9	6.6333	-113.96	-10.496
9	6.6667	-111.83	-11.284
9	6.7	-110.14	-12.072
9	6.7333	-107.66	-12.522
9	6.7667	-105.75	-13.309
9	6.8	-104.06	-13.872
9	6.8333	-101.93	-14.434
9	6.8667	-100.01	-14.322
9	6.9	-98.438	-14.997
9	6.9333	-96.525	-15.109
9	6.9667	-94.725	-15.334
9	7	-93.038	-15.222
9	7.0333	-90.203	-14.727
9	7.0667	-88.504	-14.792
9	7.1	-87.412	-14.997
9	7.1333	-85.05	-14.659
9	7.1667	-84.487	-14.322
9	7.2	-81.9	-13.534
9	7.2333	-80.341	-12.989
9	7.2667	-78.299	-12.409
9	7.3	-76.724	-11.959
9	7.3333	-74.924	-11.734
9	7.3667	-73.124	-11.734
9	7.4	-71.549	-11.284
9	7.4333	-69.524	-11.284
9	7.4667	-68.174	-11.284
9	7.5	-66.824	-11.284
9	7.5333	-65.541	-11.082
9	7.5667	-63.673	-11.734
9	7.6	-62.098	-11.734
9	7.6333	-60.795	-12.525
9	7.6667	-58.723	-12.634
9	7.7	-57.373	-13.084
9	7.7333	-56.248	-13.759
9	7.7667	-54.135	-13.9
9	7.8	-53.418	-14.91
9	7.8333	-52.523	-15.423
9	7.8667	-50.148	-15.753
9	7.9	-49.723	-16.459
9	7.9333	-47.643	-16.338
9	7.9667	-46.347	-16.459
9	8	-45.672	-16.684
9	8.0333	-44.547	-16.459
9	8.0667	-42.747	-16.459
9	8.1	-41.622	-16.684
9	8.1333	-40.497	-16.459
9	8.1667	-39.372	-16.459
9	8.2	-38.697	-16.009
9	8.2333	-36.499	-15.72
9	8.2667	-35.344	-14.961
9	8.3	-34.295	-14.815
9	8.3333	-32.614	-14.065
9	8.3667	-31.046	-12.859
9	8.4	-29.327	-12.342
9	8.4333	-27.221	-10.834
9	8.4667	-26.036	-10.047
9	8.5	-24.542	-8.1926
9	8.5333	-21.761	-6.658
9	8.5667	-18.88	-5.6672
9	8.6	-16.816	-4.6369
9	8.6333	-14.829	-3.8091
9	8.6667	-12.918	-2.9609
9	8.7	-10.93	-3.2285
9	8.7333	-9.3126	-2.8129
9	8.7667	-7.2213	-2.6276
9	8.8	-5.3948	-3.1835
9	8.8333	-3.3697	-3.1835
9	8.8667	-1.0003	-2.7599
9	8.9	1.3003	-3.4154
9	8.9333	3.3808	-3.6335
9	8.9667	5.8804	-4.5536
9	9	8.3224	-5.1654
9	9.0333	10.759	-5.5884
9	9.0667	13.899	-6.4901
9	9.1	15.732	-6.992
9	9.1333	18.457	-7.6838
9	9.1667	21.288	-8.0611
9	9.2	23.516	-7.6372
9	9.2333	25.774	-6.9214
9	9.2667	28.683	-7.2956
9	9.3	31.125	-6.9274
9	9.3333	33.569	-6.4823
9	9.3667	36.11	-5.9954
9	9.4	38.775	-5.4872
9	9.4333	41.48	-5.0665
10	3.2667	-426.61	192.8
10	3.3	-424.46	192.04
10	3.3333	-422.37	191.12
10	3.3667	-420.3	190.09
10	3.4	-418.3	189.03
10	3.4333	-416.3	187.84
10	3.4667	-414.31	186.61
10	3.5	-412.22	185.38
10	3.5333	-409.94	183.23
10	3.5667	-407.5	181.98
10	3.6	-404.84	180.29
10	3.6333	-402.39	178.87
10	3.6667	-398.72	177.05
10	3.7	-396.36	175.81
10	3.7333	-395.01	172.66
10	3.7667	-392.93	171.4
10	3.8	-390.57	170.06
10	3.8333	-388.64	168.68
10	3.8667	-385.44	167.15
10	3.9	-383.92	166.26
10	3.9333	-381.17	165.8
10	3.9667	-378.36	166.14
10	4	-376.6	164.27
10	4.0333	-373.94	163.66
10	4.0667	-371.13	162.96
10	4.1	-369.04	162.5
10	4.1333	-366.36	161.8
10	4.1667	-363.48	160.75
10	4.2	-359.79	160.85
10	4.2333	-357.54	158.6
10	4.2667	-355.04	158.03
10	4.3	-351.58	157.81
10	4.3333	-348.65	157.36
10	4.3667	-345.93	156.6
10	4.4	-343.71	155.48
10	4.4333	-340.44	155.23
10	4.4667	-337.97	154.78
10	4.5	-335.49	153.65
10	4.5333	-333.35	152.06
10	4.5667	-330.88	151.29
10	4.6	-328.74	150.05
10	4.6333	-326.83	148.59
10	4.6667	-324.64	147.2
10	4.7	-323	145.44
10	4.7333	-320.98	144.09
10	4.7667	-319.06	142.18
10	4.8	-316.82	140.56
10	4.8333	-314.79	139.03
10	4.8667	-312.88	137.11
10	4.9	-311.08	135.31
10	4.9333	-308.94	133.85
10	4.9667	-307.14	132.05
10	5	-305.56	130.03
10	5.0333	-303.99	128.45
10	5.0667	-302.3	126.76
10	5.1	-300.5	125.19
10	5.1333	-298.81	123.72
10	5.1667	-296.9	122.71
10	5.2	-295.1	121.81
10	5.2333	-293.3	120.69
10	5.2667	-291.27	119.79
10	5.3	-289.54	119.09
10	5.3333	-287	118.21
10	5.3667	-284.75	117.31
10	5.4	-282.61	116.3
10	5.4333	-280.25	115.51
10	5.4667	-278.11	114.5
10	5.5	-275.64	113.6
10	5.5333	-273.05	112.81
10	5.5667	-270.8	112.14
10	5.6	-268.1	111.24
10	5.6333	-265.51	110.9
10	5.6667	-262.92	110.56
10	5.7	-260.45	110.11
10	5.7333	-258.2	109.44
10	5.7667	-255.5	108.54
10	5.8	-253.28	107.64
10	5.8333	-251.45	106.51
10	5.8667	-249.13	105.02
10	5.9	-247.85	103.81
10	5.9333	-246.05	102.46
10	5.9667	-244.02	101.11
10	6	-242.45	99.535
10	6.0333	-240.49	97.915
10	6.0667	-238.83	96.333
10	6.1	-237.38	94.923
10	6.1333	-235.7	93.235
10	6.1667	-234.23	91.547
10	6.2	-232.37	89.887
10	6.2333	-231.53	87.947
10	6.2667	-230.07	86.035
10	6.3	-228.83	83.897
10	6.3333	-227.6	81.984
10	6.3667	-226.81	79.847
10	6.4	-225.46	78.047
10	6.4333	-224.56	76.246
10	6.4667	-223.26	74.49
10	6.5	-221.75	72.984
10	6.5333	-220.4	71.634
10	6.5667	-219.05	70.284
10	6.6	-217.58	69.046
10	6.6333	-216.23	67.921
10	6.6667	-214.86	67.002
10	6.7	-213.19	65.783
10	6.7333	-211.96	64.546
10	6.7667	-210.16	64.096
10	6.8	-208.58	62.971
10	6.8333	-206.9	62.183
10	6.8667	-205.43	61.396
10	6.9	-203.52	60.833
10	6.9333	-201.83	60.27
10	6.9667	-199.92	59.933
10	7	-197.78	59.821
10	7.0333	-195.76	59.37
10	7.0667	-193.62	59.033
10	7.1	-191.59	58.808
10	7.1333	-189.79	58.808
10	7.1667	-187.88	58.47
10	7.2	-185.86	57.795
10	7.2333	-184.17	57.233
10	7.2667	-182.59	56.333
10	7.3	-180.79	55.658
10	7.3333	-179.44	54.758
10	7.3667	-178.21	53.97
10	7.4	-176.74	52.733
10	7.4333	-175.5	51.945
10	7.4667	-174.49	50.932
10	7.5	-173.25	49.695
10	7.5333	-172.13	48.795
10	7.5667	-171.12	47.332
10	7.6	-169.88	46.095
10	7.6333	-168.98	44.745
10	7.6667	-168.08	43.394
10	7.7	-167.29	41.707
10	7.7333	-166.5	40.019
10	7.7667	-165.72	38.107
10	7.8	-165.16	36.644
10	7.8333	-164.25	34.844
10	7.8667	-163.81	33.044
10	7.9	-163.13	31.469
10	7.9333	-162.23	29.669
10	7.9667	-161.78	28.319
10	8	-161.33	26.518
10	8.0333	-160.43	25.168
10	8.0667	-159.64	23.931
10	8.1	-158.78	22.951
10	8.1333	-157.73	21.568
10	8.1667	-157.17	20.78
10	8.2	-156.56	19.858
10	8.2333	-155.59	18.98
10	8.2667	-154.92	18.305
10	8.3	-154.02	17.63
10	8.3333	-153	17.068
10	8.3667	-151.99	16.73
10	8.4	-150.88	16.549
10	8.4333	-149.97	16.099
10	8.4667	-148.95	15.943
10	8.5	-147.77	15.952
10	8.5333	-146.57	15.988
10	8.5667	-145.53	16.258
10	8.6	-144.45	16.393
10	8.6333	-143.22	17.18
10	8.6667	-142.09	17.63
10	8.7	-141.3	17.968
10	8.7333	-139.62	18.53
10	8.7667	-138.83	18.868
10	8.8	-138.38	18.868
10	8.8333	-137.12	19.363
10	8.8667	-136.35	19.093
10	8.9	-135.45	18.643
10	8.9333	-134.55	18.643
10	8.9667	-134.1	18.193
10	9	-133.2	17.743
10	9.0333	-132.3	17.743
10	9.0667	-131.65	17.379
10	9.1	-130.84	16.505
10	9.1333	-130.05	15.718
10	9.1667	-129.69	14.863
10	9.2	-129.15	13.693
10	9.2333	-128.7	12.568
10	9.2667	-127.8	11.667
10	9.3	-127.24	10.43
10	9.3333	-126.56	9.0798
10	9.3667	-126.23	7.6172
10	9.4	-125.78	6.4921
10	9.4333	-125.1	5.367
10	9.4667	-124.77	4.3545
10	9.5	-123.98	3.3419
10	9.5333	-123.64	2.3293
10	9.5667	-123.42	1.4293
10	9.6	-122.97	0.97927
10	9.6333	-122.43	0.33914
10	9.6667	-122.18	-0.03329
10	9.7	-121.89	-0.54685
10	9.7333	-121.47	-0.83378
10	9.7667	-120.83	-0.93335
10	9.8	-120.38	-0.70833
10	9.8333	-119.92	-0.84026
10	9.8667	-119.48	-0.2583
10	9.9	-119.03	-0.2583
10	9.9333	-118.13	0.19172
10	9.9667	-117.05	1.2268
10	10	-116.46	1.7218
10	10.033	-115.74	2.4868
10	10.067	-115.11	3.5219
10	10.1	-114.26	4.557
10	10.133	-113.63	5.367
10	10.167	-112.95	6.2671
10	10.2	-112.5	7.3922
10	10.233	-111.38	8.7423
10	10.267	-110.7	9.8673
10	10.3	-110.09	10.782
10	10.333	-109.36	11.58
10	10.367	-108.55	12.361
10	10.4	-107.89	12.68
10	10.433	-107.31	13.319
10	10.467	-106.54	13.805
10	10.5	-105.7	13.883
10	10.533	-104.96	14.03
10	10.567	-104.06	14.255
10	10.6	-103.28	13.918
10	10.633	-102.6	14.143
10	10.667	-101.69	14.08
10	10.7	-100.91	14.03
10	10.733	-100.13	13.693
10	10.767	-99.001	13.467
10	10.8	-98.371	12.928
10	10.833	-96.975	12.342
10	10.867	-96.474	11.858
10	10.9	-95.598	11.253
10	10.933	-94.95	10.092
10	10.967	-93.713	9.5298
10	11	-92.88	8.6073
10	11.033	-91.783	7.7557
10	11.067	-90.675	6.4921
10	11.1	-89.888	5.7045
10	11.133	-88.987	4.5795
10	11.167	-88.088	3.9045
10	11.2	-86.985	3.0719
10	11.233	-86.136	1.9763
10	11.267	-85.365	1.3618
10	11.3	-84.375	0.64175
10	11.333	-83.475	-0.03329
10	11.367	-82.8	-0.70833
10	11.4	-81.765	-1.3384
10	11.433	-80.883	-1.6549
10	11.467	-80.009	-2.1034
10	11.5	-79.109	-2.5535
10	11.533	-78.194	-2.5349
10	11.567	-77.354	-2.6435
10	11.6	-76.499	-2.5084
10	11.633	-75.52	-2.8658
10	11.667	-74.474	-3.1835
10	11.7	-73.394	-2.8685
10	11.733	-72.584	-2.6885
10	11.767	-71.639	-2.2384
10	11.8	-70.829	-1.5184
10	11.833	-69.704	-0.84339
10	11.867	-68.939	0.23672
10	11.9	-68.129	0.95678
10	11.933	-67.499	1.7668
10	11.967	-66.329	2.9819
10	12	-65.249	4.0169
10	12.033	-64.528	5.007
10	12.067	-63.493	5.727
10	12.1	-62.827	6.4201
10	12.133	-61.536	6.8296
10	12.167	-60.748	6.9421
10	12.2	-59.848	7.3921
10	12.233	-58.723	7.3922
10	12.267	-58.163	7.7544
10	12.3	-57.148	7.6172
10	12.333	-55.926	7.3184
10	12.367	-54.898	6.9421
10	12.4	-54.335	7.2796
10	12.433	-52.873	6.4921
10	12.467	-51.928	6.1321
10	12.5	-50.735	5.9296
10	12.533	-49.61	5.2545
10	12.567	-48.372	4.467
10	12.6	-46.797	3.7919
10	12.633	-45.447	2.8919
10	12.667	-44.097	1.9918
10	12.7	-43.062	0.82175
10	12.733	-40.722	-0.48332
10	12.767	-39.597	-1.8334
10	12.8	-38.022	-2.9585
10	12.833	-35.772	-4.0835
10	12.867	-34.422	-5.2086
10	12.9	-33.072	-6.1087
10	12.933	-31.516	-6.6109
10	12.967	-30.371	-7.4588
10	13	-28.796	-7.4588
10	13.033	-27.446	-7.6838
10	13.067	-26.321	-7.6838
10	13.1	-24.521	-7.6838
10	13.133	-23.621	-7.4588
10	13.167	-22.496	-7.2337
10	13.2	-21.258	-6.8963
10	13.233	-20.021	-6.3337
10	13.267	-18.446	-5.8837
10	13.3	-17.096	-5.2086
10	13.333	-15.52	-4.3086
10	13.367	-13.945	-3.4085
10	13.4	-12.37	-2.5084
10	13.433	-10.795	-0.9334
10	13.467	-8.32	0.19172
10	13.5	-6.7449	1.0918
10	13.533	-4.827	2.0853
10	13.567	-2.6946	2.6669
10	13.6	-0.66949	2.8919
10	13.633	1.321	3.515
10	13.667	3.8308	3.3419
10	13.7	6.306	3.1169
10	13.733	8.5561	2.8919
10	13.767	10.536	2.5768
10	13.8	12.719	2.3294
10	13.833	15.531	1.3168
10	13.867	17.464	0.72116
10	13.9	20.032	0.19172
10	13.933	22.957	-0.70833
10	13.967	25.353	-1.7011
10	14	28.277	-2.5719
10	14.033	31.485	-3.4724
10	14.067	34.799	-4.4207
10	14.1	37.975	-5.2316
10	14.133	41.069	-5.9297
11	3.4	-426.47	94.832
11	3.4333	-423.98	94.329
11	3.4667	-421.34	93.969
11	3.5	-418.47	93.665
11	3.5333	-415.48	93.509
11	3.5667	-412.31	93.329
11	3.6	-409.18	93.235
11	3.6333	-406.32	92.236
11	3.6667	-403.11	93.46
11	3.7	-399.96	93.91
11	3.7333	-396.56	93.303
11	3.7667	-393.77	94.698
11	3.8	-391.52	94.248
11	3.8333	-388.6	94.947
11	3.8667	-386.79	95.373
11	3.9	-383.75	96.021
11	3.9333	-381.26	96.678
11	3.9667	-379.37	95.823
11	4	-376.89	95.823
11	4.0333	-374.18	95.77
11	4.0667	-372.39	95.148
11	4.1	-369.92	94.473
11	4.1333	-367.44	93.798
11	4.1667	-364.97	92.898
11	4.2	-362.72	91.998
11	4.2333	-360.02	90.872
11	4.2667	-357.8	89.52
11	4.3	-355.07	88.172
11	4.3333	-352.82	86.372
11	4.3667	-350.12	84.572
11	4.4	-347.64	82.772
11	4.4333	-345.39	81.197
11	4.4667	-343.14	79.172
11	4.5	-341.12	77.822
11	4.5333	-338.87	76.022
11	4.5667	-336.2	74.665
11	4.6	-333.77	73.414
11	4.6333	-331.16	72.434
11	4.6667	-329.19	71.071
11	4.7	-326.71	70.171
11	4.7333	-324.24	69.271
11	4.7667	-321.31	67.921
11	4.8	-318.84	66.346
11	4.8333	-316.36	65.446
11	4.8667	-313.21	64.321
11	4.9	-310.25	62.587
11	4.9333	-307.59	61.621
11	4.9667	-304.66	60.946
11	5	-302.19	60.045
11	5.0333	-298.81	59.37
11	5.0667	-296.34	58.92
11	5.1	-293.25	58.51
11	5.1333	-290.62	57.65
11	5.1667	-288.46	56.445
11	5.2	-285.96	55.214
11	5.2333	-284.19	53.52
11	5.2667	-281.49	51.945
11	5.3	-278.79	50.37
11	5.3333	-275.93	48.609
11	5.3667	-274.29	46.545
11	5.4	-270.99	44.387
11	5.4333	-268.36	42.177
11	5.4667	-266.12	39.755
11	5.5	-263.71	37.994
11	5.5333	-261.03	35.361
11	5.5667	-259.21	32.819
11	5.6	-257.1	30.389
11	5.6333	-254.94	28.093
11	5.6667	-253.19	25.465
11	5.7	-251.11	23.368
11	5.7333	-249.53	21.343
11	5.7667	-247.6	19.363
11	5.8	-245.6	17.405
11	5.8333	-243.01	15.943
11	5.8667	-240.97	14.315
11	5.9	-238.28	13.467
11	5.9333	-235.81	12.342
11	5.9667	-233.4	11.257
11	6	-230.86	10.317
11	6.0333	-227.79	9.7349
11	6.0667	-225.57	9.0798
11	6.1	-223.07	8.4722
11	6.1333	-220.64	8.3372
11	6.1667	-218.78	8.1293
11	6.2	-216.41	8.2022
11	6.2333	-214.5	8.4279
11	6.2667	-212.63	8.7423
11	6.3	-210.79	8.4272
11	6.3333	-208.81	8.2922
11	6.3667	-206.99	7.7557
11	6.4	-205.21	7.1672
11	6.4333	-203.18	6.4921
11	6.4667	-201.16	5.592
11	6.5	-199.04	4.512
11	6.5333	-197.41	3.2096
11	6.5667	-195.08	1.9918
11	6.6	-192.83	0.64175
11	6.6333	-190.9	-0.75335
11	6.6667	-188.87	-2.3285
11	6.7	-186.72	-3.874
11	6.7333	-184.91	-5.9737
11	6.7667	-183.02	-7.9538
11	6.8	-181.47	-10.046
11	6.8333	-179.56	-12.409
11	6.8667	-177.87	-14.547
11	6.9	-176.29	-16.555
11	6.9333	-174.83	-18.259
11	6.9667	-172.96	-20.006
11	7	-171.22	-21.372
11	7.0333	-169.88	-22.76
11	7.0667	-167.97	-23.772
11	7.1	-166.06	-24.56
11	7.1333	-164.59	-25.122
11	7.1667	-162.68	-25.685
11	7.2	-160.54	-26.023
11	7.2333	-158.74	-26.023
11	7.2667	-156.83	-26.36
11	7.3	-154.54	-26.069
11	7.3333	-152.78	-25.91
11	7.3667	-150.75	-25.46
11	7.4	-148.95	-25.01
11	7.4333	-147.15	-24.335
11	7.4667	-145.35	-23.435
11	7.5	-143.33	-22.535
11	7.5333	-141.53	-21.86
11	7.5667	-139.73	-20.96
11	7.6	-138.49	-20.397
11	7.6333	-137.03	-19.834
11	7.6667	-134.89	-19.272
11	7.7	-133.65	-19.384
11	7.7333	-132.19	-19.047
11	7.7667	-130.73	-19.16
11	7.8	-128.93	-19.384
11	7.8333	-127.69	-19.722
11	7.8667	-126.23	-20.06
11	7.9	-124.88	-20.735
11	7.9333	-123.19	-21.297
11	7.9667	-121.84	-22.422
11	8	-120.49	-23.322
11	8.0333	-118.58	-23.885
11	8.0667	-117.11	-25.122
11	8.1	-115.76	-26.473
11	8.1333	-114.3	-27.71
11	8.1667	-112.5	-29.06
11	8.2	-111.04	-30.523
11	8.2333	-109.46	-31.648
11	8.2667	-108.11	-32.998
11	8.3	-107.1	-33.785
11	8.3333	-105.98	-34.685
11	8.3667	-105.46	-35.655
[truncated: 36,112 more rows]
