# Supplementary material for: A system for efficient egress scheduling during mass events and small-scale experimental demonstration
Source: R Soc Open Sci. 2020 Dec 9;7(12):201465. doi: 10.1098/rsos.201465 (PMC7813256; doi:10.1098/rsos.201465)
Supplement: Experimental data [file rsos201465supp5.zip › experimental_data/data/Graph09.csv]

ped. #	time (s)	x (cm)	y (cm)
1	1.1667	-429	-71.904
1	1.2	-424.41	-71.839
1	1.2333	-419.34	-71.54
1	1.2667	-414.05	-70.974
1	1.3	-408.39	-70.155
1	1.3333	-402.77	-68.438
1	1.3667	-396.92	-67.763
1	1.4	-391.52	-66.638
1	1.4333	-386.57	-65.512
1	1.4667	-381.61	-64.89
1	1.5	-376.8	-63.738
1	1.5333	-372.17	-62.362
1	1.5667	-367.22	-61.462
1	1.6	-362.27	-61.237
1	1.6333	-356.35	-60.827
1	1.6667	-350.41	-60.297
1	1.7	-344.42	-59.049
1	1.7333	-338.14	-57.875
1	1.7667	-332.56	-56.512
1	1.8	-325.9	-55.882
1	1.8333	-320.36	-55.373
1	1.8667	-314.49	-54.402
1	1.9	-309.39	-52.912
1	1.9333	-303.54	-52.462
1	1.9667	-297.78	-51.832
1	2	-292.32	-50.16
1	2.0333	-286.66	-48.411
1	2.0667	-281.04	-46.386
1	2.1	-276.46	-44.78
1	2.1333	-270.06	-43.521
1	2.1667	-263.49	-40.761
1	2.2	-257.19	-38.961
1	2.2333	-251.11	-36.261
1	2.2667	-245.13	-34.505
1	2.3	-239.28	-32.48
1	2.3333	-233.47	-30.365
1	2.3667	-227.56	-28.052
1	2.4	-222.08	-26.36
1	2.4333	-216.01	-25.01
1	2.4667	-209.82	-23.547
1	2.5	-203.38	-23.047
1	2.5333	-196.76	-21.945
1	2.5667	-190.18	-20.87
1	2.6	-183.94	-19.722
1	2.6333	-177	-19.08
1	2.6667	-170.51	-18.349
1	2.7	-163.99	-17.674
1	2.7333	-157.32	-17.062
1	2.7667	-150.93	-16.774
1	2.8	-144.59	-16.189
1	2.8333	-137.77	-15.497
1	2.8667	-131.45	-14.569
1	2.9	-125.1	-13.309
1	2.9333	-118.26	-12.364
1	2.9667	-111.84	-11.02
1	3	-105.3	-9.9339
1	3.0333	-99.451	-8.3588
1	3.0667	-92.813	-6.8963
1	3.1	-85.888	-5.8802
1	3.1333	-79.469	-4.3986
1	3.1667	-73.237	-3.521
1	3.2	-66.284	-2.4635
1	3.2333	-59.398	-2.0584
1	3.2667	-53.098	-1.3834
1	3.3	-46.01	-1.0458
1	3.3333	-38.922	-0.70836
1	3.3667	-32.059	-0.5958
1	3.4	-25.421	-0.48335
1	3.4333	-18.671	-0.25833
1	3.4667	-12.235	-0.21331
1	3.5	-5.7358	-0.33488
1	3.5333	0.23062	-0.70836
1	3.5667	6.531	-0.70833
1	3.6	12.831	-0.70833
1	3.6333	20.125	-0.6289
1	3.6667	26.557	-0.48332
1	3.7	33.132	0.085672
1	3.7333	39.525	0.75066
1	3.7667	45.795	1.5046
2	1.5333	-427.68	-216.74
2	1.5667	-424.74	-216.12
2	1.6	-421.57	-215.27
2	1.6333	-418.24	-214.34
2	1.6667	-414.66	-213.41
2	1.7	-410.98	-212.56
2	1.7333	-407.27	-211.77
2	1.7667	-403.44	-211.55
2	1.8	-399.96	-210.98
2	1.8333	-396.69	-210.87
2	1.8667	-393.43	-210.31
2	1.9	-390.51	-209.86
2	1.9333	-389.22	-208.98
2	1.9667	-385.22	-208.62
2	2	-382.41	-208.06
2	2.0333	-379.39	-207.5
2	2.0667	-376.11	-206.26
2	2.1	-372.62	-204.8
2	2.1333	-369.47	-203.45
2	2.1667	-365.87	-201.42
2	2.2	-362.61	-200.18
2	2.2333	-359.45	-198.61
2	2.2667	-356.42	-197.6
2	2.3	-353.38	-196.36
2	2.3333	-350.12	-195.8
2	2.3667	-347.42	-195.35
2	2.4	-344.15	-194.33
2	2.4333	-341.12	-193.55
2	2.4667	-337.74	-192.65
2	2.5	-333.8	-191.41
2	2.5333	-330.43	-190.51
2	2.5667	-327.05	-189.61
2	2.6	-323.56	-188.82
2	2.6333	-320.19	-188.37
2	2.6667	-316.93	-187.81
2	2.7	-313.78	-187.13
2	2.7333	-311.08	-186.23
2	2.7667	-308.38	-185.56
2	2.8	-305.56	-184.54
2	2.8333	-303.2	-183.76
2	2.8667	-301.22	-182.48
2	2.9	-297.58	-181.73
2	2.9333	-294.65	-180.61
2	2.9667	-291.95	-179.26
2	3	-288.91	-177.79
2	3.0333	-285.76	-175.99
2	3.0667	-282.73	-174.53
2	3.1	-280.36	-172.84
2	3.1333	-277.44	-171.49
2	3.1667	-274.29	-169.69
2	3.2	-271.7	-168.23
2	3.2333	-269.22	-167.33
2	3.2667	-266.41	-166.09
2	3.3	-263.6	-164.86
2	3.3333	-260.9	-163.51
2	3.3667	-257.52	-161.93
2	3.4	-254.49	-160.69
2	3.4333	-251.11	-158.22
2	3.4667	-248.3	-157.88
2	3.5	-245.15	-156.31
2	3.5333	-242.69	-154.8
2	3.5667	-239.07	-154.28
2	3.6	-236.03	-153.04
2	3.6333	-233.45	-151.58
2	3.6667	-229.73	-149.22
2	3.7	-227.6	-148.88
2	3.7333	-224.9	-147.08
2	3.7667	-221.63	-144.72
2	3.8	-219.38	-143.59
2	3.8333	-216.57	-141.68
2	3.8667	-213.08	-138.64
2	3.9	-211.06	-136.62
2	3.9333	-208.47	-135.15
2	3.9667	-205.21	-132.12
2	4	-202.51	-130.09
2	4.0333	-200.71	-128.29
2	4.0667	-197.56	-126.94
2	4.1	-194.74	-125.25
2	4.1333	-192.49	-123.23
2	4.1667	-189.7	-121.02
2	4.2	-186.31	-119.07
2	4.2333	-183.11	-117.58
2	4.2667	-181.24	-115.8
2	4.3	-177.5	-113.33
2	4.3333	-175.5	-112.31
2	4.3667	-172.58	-110.29
2	4.4	-170.19	-109.21
2	4.4333	-167.07	-108.15
2	4.4667	-164.25	-106.24
2	4.5	-162	-105.11
2	4.5333	-159.53	-103.31
2	4.5667	-157.17	-101.63
2	4.6	-154.35	-99.49
2	4.6333	-152.1	-98.139
2	4.6667	-149.63	-96.339
2	4.7	-147.15	-94.539
2	4.7333	-144.9	-92.739
2	4.7667	-142.65	-90.939
2	4.8	-140.63	-88.914
2	4.8333	-138.38	-87.789
2	4.8667	-136.69	-86.551
2	4.9	-133.56	-85.168
2	4.9333	-131.63	-83.288
2	4.9667	-129.94	-82.501
2	5	-126.64	-80.655
2	5.0333	-124.65	-79.013
2	5.0667	-122.74	-77.551
2	5.1	-119.93	-76.088
2	5.1333	-117.9	-74.738
2	5.1667	-115.65	-73.613
2	5.2	-113.63	-72.488
2	5.2333	-111.6	-70.913
2	5.2667	-109.91	-70.125
2	5.3	-108.23	-68.213
2	5.3333	-105.98	-66.862
2	5.3667	-103.73	-65.062
2	5.4	-101.93	-63.487
2	5.4333	-99.901	-61.912
2	5.4667	-98.101	-60.337
2	5.5	-96.3	-58.537
2	5.5333	-95.175	-56.962
2	5.5667	-92.925	-54.487
2	5.6	-91.35	-52.687
2	5.6333	-89.55	-51.111
2	5.6667	-87.3	-49.536
2	5.7	-85.5	-47.736
2	5.7333	-82.908	-46.467
2	5.7667	-81	-45.036
2	5.8	-79.199	-43.686
2	5.8333	-76.989	-42.495
2	5.8667	-75.149	-41.211
2	5.9	-72.886	-40.483
2	5.9333	-71.099	-39.636
2	5.9667	-69.074	-38.961
2	6	-66.943	-38.537
2	6.0333	-64.759	-37.902
2	6.0667	-62.998	-37.161
2	6.1	-61.198	-36.261
2	6.1333	-58.948	-35.136
2	6.1667	-56.923	-34.235
2	6.2	-54.13	-33.19
2	6.2333	-52.198	-32.66
2	6.2667	-50.032	-31.667
2	6.3	-48.373	-30.635
2	6.3333	-47.022	-29.285
2	6.3667	-44.097	-28.385
2	6.4	-42.747	-27.035
2	6.4333	-40.722	-25.685
2	6.4667	-38.697	-24.56
2	6.5	-36.447	-23.435
2	6.5333	-34.422	-22.535
2	6.5667	-31.834	-21.522
2	6.6	-29.471	-20.51
2	6.6333	-27.287	-19.874
2	6.6667	-25.196	-19.16
2	6.7	-22.608	-18.822
2	6.7333	-20.921	-18.259
2	6.7667	-18.446	-18.035
2	6.8	-16.42	-17.584
2	6.8333	-14.488	-17.28
2	6.8667	-12.595	-17.134
2	6.9	-10.458	-17.022
2	6.9333	-8.2074	-16.797
2	6.9667	-6.5198	-16.684
2	7	-4.7197	-16.684
2	7.0333	-2.4695	-16.459
2	7.0667	-0.44448	-15.559
2	7.1	1.5807	-15.559
2	7.1333	4.0294	-15.44
2	7.1667	6.6435	-15.447
2	7.2	8.8937	-14.997
2	7.2333	11.144	-14.097
2	7.2667	13.507	-13.759
2	7.3	15.869	-12.972
2	7.3333	18.232	-12.634
2	7.3667	21.044	-11.847
2	7.4	23.745	-11.396
2	7.4333	26.107	-10.834
2	7.4667	28.765	-10.528
2	7.5	31.401	-10.366
2	7.5333	34.092	-10.211
2	7.5667	36.969	-10.097
2	7.6	39.685	-9.481
2	7.6333	42.27	-8.7879
3	1.5667	-428.41	-106.82
3	1.6	-425.38	-106.03
3	1.6333	-422.16	-105.25
3	1.6667	-418.66	-104.48
3	1.7	-415.56	-103.99
3	1.7333	-413.1	-103.69
3	1.7667	-411.73	-103.66
3	1.8	-409.75	-103.63
3	1.8333	-405.59	-103.27
3	1.8667	-401.33	-103.27
3	1.9	-397.87	-103.18
3	1.9333	-393.77	-103.09
3	1.9667	-390.62	-102.42
3	2	-386.68	-102.53
3	2.0333	-382.97	-101.97
3	2.0667	-379.47	-101.32
3	2.1	-375.88	-100.5
3	2.1333	-371.96	-99.683
3	2.1667	-368.01	-98.543
3	2.2	-364.32	-96.909
3	2.2333	-359.91	-95.863
3	2.2667	-355.97	-94.314
3	2.3	-351.47	-93.414
3	2.3333	-347.2	-92.011
3	2.3667	-342.92	-90.714
3	2.4	-338.75	-89.165
3	2.4333	-334.72	-87.709
3	2.4667	-330.7	-86.254
3	2.5	-326.48	-84.692
3	2.5333	-322.64	-83.193
3	2.5667	-318.16	-81.939
3	2.6	-314.76	-80.694
3	2.6333	-310.45	-79.85
3	2.6667	-306.56	-78.643
3	2.7	-302.01	-77.573
3	2.7333	-297.6	-76.268
3	2.7667	-293.1	-74.918
3	2.8	-288.82	-73.793
3	2.8333	-284.14	-72.578
3	2.8667	-279.8	-71.025
3	2.9	-275.63	-70.546
3	2.9333	-271.39	-69.571
3	2.9667	-267.09	-68.663
3	3	-262.7	-67.425
3	3.0333	-258.77	-67.112
3	3.0667	-254.37	-65.4
3	3.1	-250.75	-64.657
3	3.1333	-246.27	-62.7
3	3.1667	-242.45	-61.575
3	3.2	-238.51	-60.112
3	3.2333	-234.28	-58.653
3	3.2667	-230.46	-57.152
3	3.3	-226.47	-55.499
3	3.3333	-222.31	-53.812
3	3.3667	-218.28	-52.521
3	3.4	-214.43	-50.886
3	3.4333	-210.34	-48.951
3	3.4667	-206.59	-47.364
3	3.5	-202.85	-45.685
3	3.5333	-199.13	-43.911
3	3.5667	-195.04	-42.201
3	3.6	-191.26	-40.761
3	3.6333	-186.98	-39.186
3	3.6667	-183.38	-38.061
3	3.7	-179.11	-36.261
3	3.7333	-174.94	-35.023
3	3.7667	-170.89	-33.673
3	3.8	-166.73	-32.21
3	3.8333	-162.46	-30.86
3	3.8667	-158.18	-29.51
3	3.9	-153.9	-28.16
3	3.9333	-149.4	-27.26
3	3.9667	-144.79	-25.797
3	4	-140.18	-25.46
3	4.0333	-135.79	-24.222
3	4.0667	-130.97	-23.415
3	4.1	-126.68	-22.76
3	4.1333	-122.18	-21.41
3	4.1667	-117.17	-20.496
3	4.2	-112.95	-19.384
3	4.2333	-108.9	-18.034
3	4.2667	-104.63	-16.909
3	4.3	-100.46	-15.897
3	4.3333	-96.188	-14.772
3	4.3667	-91.553	-13.602
3	4.4	-87.525	-13.084
3	4.4333	-82.8	-11.959
3	4.4667	-78.299	-11.059
3	4.5	-74.204	-9.8439
3	4.5333	-69.233	-8.7691
3	4.5667	-64.349	-7.6838
3	4.6	-59.623	-6.7837
3	4.6333	-54.673	-6.1087
3	4.6667	-50.623	-5.4337
3	4.7	-45.672	-5.4336
3	4.7333	-41.397	-4.5335
3	4.7667	-36.447	-4.7586
3	4.8	-31.947	-4.3086
3	4.8333	-27.896	-3.8585
3	4.8667	-23.171	-3.8585
3	4.9	-18.896	-3.8585
3	4.9333	-13.945	-3.6335
3	4.9667	-9.7826	-3.071
3	5	-3.8197	-3.6335
3	5.0333	0.9056	-4.0835
3	5.0667	5.6309	-3.8585
3	5.1	11.481	-4.3086
3	5.1333	16.094	-3.971
3	5.1667	22.057	-4.0835
3	5.2	27.232	-3.6335
3	5.2333	31.948	-3.2528
3	5.2667	36.497	-2.8323
3	5.3	40.801	-2.3969
4	1.6667	-426.91	-265.24
4	1.7	-423.71	-264.53
4	1.7333	-420.41	-263.68
4	1.7667	-416.98	-262.68
4	1.8	-413.68	-261.84
4	1.8333	-410.42	-261.27
4	1.8667	-406.82	-260.82
4	1.9	-403.78	-260.49
4	1.9333	-401.19	-260.15
4	1.9667	-398.16	-260.26
4	2	-394.67	-259.7
4	2.0333	-391.63	-259.14
4	2.0667	-388.26	-258.46
4	2.1	-385.11	-257.11
4	2.1333	-381.96	-256.21
4	2.1667	-378.47	-254.75
4	2.2	-374.98	-253.06
4	2.2333	-371.83	-251.71
4	2.2667	-368.45	-250.14
4	2.3	-364.74	-247.77
4	2.3333	-361.93	-246.09
4	2.3667	-359.34	-244.62
4	2.4	-356.98	-242.94
4	2.4333	-354.28	-240.91
4	2.4667	-352.25	-239.56
4	2.5	-349.55	-237.99
4	2.5333	-346.97	-236.3
4	2.5667	-344.38	-235.29
4	2.6	-341.34	-234.05
4	2.6333	-338.19	-232.92
4	2.6667	-335.49	-231.35
4	2.7	-332.23	-230.11
4	2.7333	-328.96	-228.42
4	2.7667	-325.59	-226.85
4	2.8	-322.1	-225.38
4	2.8333	-318.73	-223.81
4	2.8667	-315.24	-222.57
4	2.9	-312.2	-221.56
4	2.9333	-309.28	-221.11
4	2.9667	-305.79	-220.32
4	3	-302.64	-219.87
4	3.0333	-299.26	-219.2
4	3.0667	-296	-218.63
4	3.1	-292.63	-217.74
4	3.1333	-289.02	-217.06
4	3.1667	-285.54	-216.05
4	3.2	-281.82	-214.58
4	3.2333	-278.45	-213.46
4	3.2667	-274.96	-212
4	3.3	-271.59	-210.42
4	3.3333	-267.99	-208.85
4	3.3667	-264.5	-207.16
4	3.4	-261.46	-205.47
4	3.4333	-258.09	-204.12
4	3.4667	-255.05	-202.43
4	3.5	-251.67	-201.53
4	3.5333	-248.3	-200.18
4	3.5667	-244.81	-199.4
4	3.6	-240.99	-198.5
4	3.6333	-237.72	-197.71
4	3.6667	-234.68	-196.25
4	3.7	-230.86	-195.12
4	3.7333	-227.71	-194
4	3.7667	-224.22	-192.98
4	3.8	-220.96	-191.97
4	3.8333	-217.7	-190.73
4	3.8667	-214.66	-190.4
4	3.9	-211.28	-189.27
4	3.9333	-208.36	-188.82
4	3.9667	-204.31	-187.47
4	4	-202.4	-187.36
4	4.0333	-198.46	-185.9
4	4.0667	-196.88	-185
4	4.1	-194.74	-183.53
4	4.1333	-191.99	-182.37
4	4.1667	-189.57	-180.16
4	4.2	-186.08	-178.47
4	4.2333	-183.83	-176.67
4	4.2667	-182.71	-174.42
4	4.3	-179.56	-172.39
4	4.3333	-177.98	-170.14
4	4.3667	-176.41	-167.89
4	4.4	-175.06	-165.42
4	4.4333	-173.25	-162.94
4	4.4667	-171.91	-160.92
4	4.5	-171.23	-159.12
4	4.5333	-168.53	-156.19
4	4.5667	-167.52	-154.96
4	4.6	-164.43	-152.83
4	4.6333	-163.47	-150.68
4	4.6667	-161.44	-148.88
4	4.7	-159.53	-146.74
4	4.7333	-156.6	-144.49
4	4.7667	-155.37	-142.58
4	4.8	-152.55	-140.22
4	4.8333	-150.54	-139.15
4	4.8667	-147.6	-137.07
4	4.9	-145.35	-135.49
4	4.9333	-143.1	-134.14
4	4.9667	-140.56	-132.6
4	5	-138.3	-130.86
4	5.0333	-135.9	-129.42
4	5.0667	-134.1	-128.07
4	5.1	-131.85	-126.72
4	5.1333	-130.05	-124.69
4	5.1667	-128.25	-122.44
4	5.2	-126.45	-121.09
4	5.2333	-124.88	-119.29
4	5.2667	-123.3	-117.72
4	5.3	-122.4	-116.59
4	5.3333	-121.97	-114.72
4	5.3667	-119.9	-113.66
4	5.4	-119.7	-112.54
4	5.4333	-119.66	-111.1
4	5.4667	-118.13	-109.39
4	5.5	-117.23	-108.04
4	5.5333	-117.56	-106.13
4	5.5667	-115.43	-105.11
4	5.6	-114.3	-103.31
4	5.6333	-114.11	-101.72
4	5.6667	-112.84	-100.08
4	5.7	-111.38	-98.365
4	5.7333	-108.9	-96.789
4	5.7667	-107.33	-95.214
4	5.8	-106.88	-93.189
4	5.8333	-105.41	-91.727
4	5.8667	-102.6	-90.264
4	5.9	-101.61	-89.443
4	5.9333	-99.451	-87.789
4	5.9667	-98.438	-86.551
4	6	-95.85	-85.539
4	6.0333	-95.063	-84.076
4	6.0667	-92.925	-83.288
4	6.1	-92.025	-81.489
4	6.1333	-90.63	-80.498
4	6.1667	-88.425	-78.563
4	6.2	-87.638	-77.101
4	6.2333	-85.95	-75.188
4	6.2667	-85.85	-74.003
4	6.3	-84.24	-72.668
4	6.3333	-83.587	-70.8
4	6.3667	-83.226	-69.197
4	6.4	-82.8	-67.313
4	6.4333	-82.35	-65.963
4	6.4667	-82.237	-64.05
4	6.5	-82.012	-62.25
4	6.5333	-80.735	-59.953
4	6.5667	-80.865	-58.357
4	6.6	-79.874	-56.962
4	6.6333	-79.199	-55.162
4	6.6667	-78.299	-52.912
4	6.7	-77.624	-51.337
4	6.7333	-76.724	-49.986
4	6.7667	-75.599	-48.636
4	6.8	-74.474	-46.836
4	6.8333	-73.124	-45.711
4	6.8667	-72.449	-44.811
4	6.9	-71.549	-43.911
4	6.9333	-70.649	-43.236
4	6.9667	-70.086	-42.673
4	7	-68.399	-42.111
4	7.0333	-67.274	-41.661
4	7.0667	-65.924	-41.436
4	7.1	-64.799	-40.536
4	7.1333	-63.898	-39.411
4	7.1667	-62.733	-38.32
4	7.2	-61.423	-37.611
4	7.2333	-60.973	-36.486
4	7.2667	-59.173	-34.685
4	7.3	-58.22	-32.872
4	7.3333	-57.148	-32.21
4	7.3667	-56.248	-30.86
4	7.4	-56.023	-29.51
4	7.4333	-55.348	-27.935
4	7.4667	-54.223	-26.81
4	7.5	-53.098	-25.46
4	7.5333	-52.198	-23.885
4	7.5667	-50.848	-22.985
4	7.6	-50.173	-21.86
4	7.6333	-48.373	-20.735
4	7.6667	-46.797	-19.834
4	7.7	-44.772	-18.709
4	7.7333	-42.972	-18.034
4	7.7667	-40.947	-17.584
4	7.8	-39.597	-16.909
4	7.8333	-37.572	-16.684
4	7.8667	-36.447	-16.684
4	7.9	-34.256	-16.449
4	7.9333	-32.621	-16.459
4	7.9667	-30.596	-16.234
4	8	-28.71	-16.252
4	8.0333	-27.446	-15.784
4	8.0667	-25.646	-15.784
4	8.1	-23.823	-15.492
4	8.1333	-22.149	-15.113
4	8.1667	-20.966	-14.749
4	8.2	-19.835	-14.368
4	8.2333	-17.996	-14.209
4	8.2667	-16.618	-13.771
4	8.3	-15.25	-13.219
4	8.3333	-13.788	-12.837
4	8.3667	-12.28	-12.139
4	8.4	-10.795	-11.734
4	8.4333	-8.717	-10.847
4	8.4667	-6.7448	-9.9339
4	8.5	-5.3948	-9.0339
4	8.5333	-3.5152	-8.0412
4	8.5667	-1.9071	-7.3463
4	8.6	0.32063	-6.1537
4	8.6333	2.2557	-4.9836
4	8.6667	4.0558	-4.5336
4	8.7	6.396	-4.0385
4	8.7333	8.6716	-3.4267
4	8.7667	10.806	-2.7335
4	8.8	13.619	-2.846
4	8.8333	16.207	-2.2834
4	8.8667	18.457	-2.5084
4	8.9	21.636	-2.6689
4	8.9333	24.082	-2.7335
4	8.9667	27.007	-3.4085
4	9	29.964	-4.1941
4	9.0333	32.773	-5.1425
4	9.0667	35.788	-6.2917
4	9.1	38.765	-7.2717
4	9.1333	41.902	-8.0143
5	1.7333	-428.51	-169.22
5	1.7667	-424.88	-168.88
5	1.8	-421.14	-168.58
5	1.8333	-417.42	-168.27
5	1.8667	-413.62	-168.03
5	1.9	-409.3	-167.89
5	1.9333	-405.79	-167.17
5	1.9667	-401.74	-167.42
5	2	-398.13	-167.56
5	2.0333	-394.67	-167.44
5	2.0667	-391.3	-167.09
5	2.1	-388.15	-167.18
5	2.1333	-384.77	-166.77
5	2.1667	-382.07	-166.32
5	2.2	-379.28	-164.92
5	2.2333	-375.89	-163.77
5	2.2667	-372.74	-162.42
5	2.3	-369.58	-161.03
5	2.3333	-366.11	-159.47
5	2.3667	-362.49	-157.54
5	2.4	-359.04	-156.56
5	2.4333	-354.93	-154.44
5	2.4667	-351.15	-153.06
5	2.5	-347.08	-151.35
5	2.5333	-343.68	-149.49
5	2.5667	-340.17	-147.73
5	2.6	-336.84	-146.29
5	2.6333	-333.51	-144.85
5	2.6667	-329.76	-143.52
5	2.7	-326.81	-142.06
5	2.7333	-323.51	-140.75
5	2.7667	-319.74	-139.32
5	2.8	-316.03	-138.31
5	2.8333	-312.31	-136.84
5	2.8667	-308.38	-136.05
5	2.9	-304.44	-134.82
5	2.9333	-300.5	-133.58
5	2.9667	-296.45	-132.45
5	3	-292.51	-130.99
5	3.0333	-288.35	-129.75
5	3.0667	-283.85	-128.63
5	3.1	-279.35	-127.5
5	3.1333	-274.96	-126.27
5	3.1667	-271.14	-125.59
5	3.2	-267.09	-124.24
5	3.2333	-263.37	-123.23
5	3.2667	-259.77	-121.65
5	3.3	-256.06	-119.97
5	3.3333	-252.35	-117.83
5	3.3667	-249.2	-115.8
5	3.4	-245.6	-113.55
5	3.4333	-241.89	-111.03
5	3.4667	-237.83	-108.49
5	3.5	-234.23	-106.24
5	3.5333	-230.63	-103.54
5	3.5667	-226.81	-101.06
5	3.6	-222.98	-98.59
5	3.6333	-219.38	-95.664
5	3.6667	-215.78	-93.189
5	3.7	-212.07	-90.602
5	3.7333	-208.81	-88.464
5	3.7667	-204.98	-86.439
5	3.8	-201.83	-84.864
5	3.8333	-198.12	-83.626
5	3.8667	-194.52	-82.501
5	3.9	-190.69	-81.376
5	3.9333	-186.76	-80.363
5	3.9667	-183.16	-79.238
5	4	-179.11	-78.113
5	4.0333	-174.83	-77.213
5	4.0667	-171	-76.088
5	4.1	-166.96	-75.188
5	4.1333	-162.68	-74.513
5	4.1667	-158.4	-73.388
5	4.2	-154.35	-72.488
5	4.2333	-149.63	-72.263
5	4.2667	-145.39	-71.297
5	4.3	-142.09	-70.125
5	4.3333	-137.69	-69.294
5	4.3667	-134.05	-68.001
5	4.4	-130.44	-66.471
5	4.4333	-127.05	-64.724
5	4.4667	-123.45	-62.945
5	4.5	-120.33	-61.372
5	4.5333	-117.09	-59.392
5	4.5667	-113.51	-57.074
5	4.6	-109.66	-55.705
5	4.6333	-105.98	-53.587
5	4.6667	-103.05	-51.337
5	4.7	-99.001	-49.311
5	4.7333	-95.4	-47.061
5	4.7667	-91.8	-44.586
5	4.8	-87.975	-42.336
5	4.8333	-84.6	-40.536
5	4.8667	-80.911	-38.708
5	4.9	-77.107	-36.984
5	4.9333	-73.349	-35.361
5	4.9667	-69.299	-34.01
5	5	-66.149	-33.11
5	5.0333	-62.773	-32.21
5	5.0667	-58.273	-30.41
5	5.1	-54.898	-29.285
5	5.1333	-51.748	-27.935
5	5.1667	-48.485	-26.922
5	5.2	-44.772	-25.46
5	5.2333	-41.667	-24.875
5	5.2667	-37.797	-23.66
5	5.3	-34.647	-22.535
5	5.3333	-31.496	-21.635
5	5.3667	-28.346	-20.96
5	5.4	-24.521	-19.61
5	5.4333	-21.146	-18.709
5	5.4667	-17.87	-17.33
5	5.5	-14.53	-16.504
5	5.5333	-10.683	-14.997
5	5.5667	-6.6098	-14.254
5	5.6	-3.5284	-13.349
5	5.6333	-0.78195	-12.522
5	5.6667	2.9307	-11.059
5	5.7	6.531	-9.9339
5	5.7333	9.7937	-8.4713
5	5.7667	13.506	-7.0087
5	5.8	17.557	-4.9836
5	5.8333	20.932	-2.7335
5	5.8667	24.757	-0.70833
5	5.9	28.479	1.2235
5	5.9333	32.561	3.0646
5	5.9667	36.805	4.7169
5	6	41.024	6.198
6	2.1	-427.95	-65.087
6	2.1333	-423.9	-64.933
6	2.1667	-419.73	-64.752
6	2.2	-415.47	-64.589
6	2.2333	-411.21	-64.459
6	2.2667	-406.83	-64.665
6	2.3	-402.92	-64.4
6	2.3333	-398.79	-64.14
6	2.3667	-394.89	-64.837
6	2.4	-390.48	-64.342
6	2.4333	-387.47	-64.162
6	2.4667	-384.24	-63.13
6	2.5	-380.27	-61.912
6	2.5333	-376.98	-60.623
6	2.5667	-373.52	-59.437
6	2.6	-370.14	-58.087
6	2.6333	-366.32	-56.737
6	2.6667	-362.4	-55.307
6	2.7	-358.22	-53.812
6	2.7333	-354.07	-51.932
6	2.7667	-349.89	-50.437
6	2.8	-345.84	-48.411
6	2.8333	-342.24	-46.611
6	2.8667	-338.42	-45.036
6	2.9	-334.37	-43.011
6	2.9333	-330.76	-42.111
6	2.9667	-326.95	-40.139
6	3	-323.79	-39.186
6	3.0333	-320.42	-38.286
6	3.0667	-316.59	-37.386
6	3.1	-312.87	-36.358
6	3.1333	-308.38	-35.473
6	3.1667	-304.21	-34.461
6	3.2	-299.71	-33.335
6	3.2333	-295.66	-32.66
6	3.2667	-291.16	-31.76
6	3.3	-287.11	-31.31
6	3.3333	-283.06	-30.41
6	3.3667	-279.24	-29.96
6	3.4	-275.41	-29.285
6	3.4333	-271.89	-28.221
6	3.4667	-267.99	-27.035
6	3.5	-264.39	-25.685
6	3.5333	-261.24	-24.335
6	3.5667	-258.09	-22.985
6	3.6	-254.49	-21.41
6	3.6333	-251.34	-20.06
6	3.6667	-247.96	-18.259
6	3.7	-244.59	-16.909
6	3.7333	-241.21	-15.559
6	3.7667	-237.38	-13.309
6	3.8	-234.23	-11.509
6	3.8333	-231.08	-9.9339
6	3.8667	-227.71	-8.3588
6	3.9	-224.56	-6.7837
6	3.9333	-221.41	-5.2086
6	3.9667	-218.26	-3.6335
6	4	-214.66	-2.2834
6	4.0333	-211.28	-1.3834
6	4.0667	-207.91	-0.48332
6	4.1	-204.98	0.19172
6	4.1333	-201.27	0.97925
6	4.1667	-197.78	1.5418
6	4.2	-194.41	2.2168
6	4.2333	-191.26	2.6669
6	4.2667	-188.11	3.3419
6	4.3	-184.96	3.3419
6	4.3333	-181.81	3.5669
6	4.3667	-178.77	3.4544
6	4.4	-175.96	3.3419
6	4.4333	-172.37	3.289
6	4.4667	-169.49	3.3858
6	4.5	-166.17	3.9044
6	4.5333	-162.91	4.242
6	4.5667	-159.75	4.917
6	4.6	-156.49	5.4795
6	4.6333	-153.09	5.8621
6	4.6667	-150.08	6.4921
6	4.7	-146.48	6.9421
6	4.7333	-143.33	7.6172
6	4.7667	-139.95	8.2922
6	4.8	-136.92	8.8547
6	4.8333	-133.43	9.1923
6	4.8667	-130.5	10.092
6	4.9	-127.13	10.992
6	4.9333	-123.62	11.726
6	4.9667	-120.83	12.342
6	5	-117.23	12.568
6	5.0333	-114.08	12.793
6	5.0667	-110.48	12.793
6	5.1	-107.1	13.018
6	5.1333	-104.18	12.568
6	5.1667	-101.03	12.342
6	5.2	-97.876	12.342
6	5.2333	-94.613	12.23
6	5.2667	-91.688	11.78
6	5.3	-88.875	11.442
6	5.3333	-86.175	10.992
6	5.3667	-83.25	10.317
6	5.4	-80.775	10.092
6	5.4333	-78.299	9.8673
6	5.4667	-75.374	9.6423
6	5.5	-72.449	9.6423
6	5.5333	-68.941	9.7217
6	5.5667	-65.474	9.8673
6	5.6	-62.323	10.317
6	5.6333	-59.398	10.317
6	5.6667	-56.023	10.542
6	5.7	-52.873	10.767
6	5.7333	-49.723	11.442
6	5.7667	-46.685	11.555
6	5.8	-43.76	12.005
6	5.8333	-40.497	12.342
6	5.8667	-37.347	12.793
6	5.9	-33.972	13.242
6	5.9333	-31.159	13.58
6	5.9667	-28.121	13.467
6	6	-24.746	13.693
6	6.0333	-21.483	13.58
6	6.0667	-18.446	13.242
6	6.1	-15.408	12.905
6	6.1333	-12.595	12.568
6	6.1667	-9.22	13.018
6	6.2	-6.3398	11.982
6	6.2333	-4.0447	11.667
6	6.2667	-0.44448	11.442
6	6.3	1.5806	10.542
6	6.3333	4.2809	9.8673
6	6.3667	7.656	9.4173
6	6.4	9.6362	9.0573
6	6.4333	12.494	7.9547
6	6.4667	16.207	7.6172
6	6.5	18.907	7.3922
6	6.5333	22.057	6.9421
6	6.5667	24.87	5.9296
6	6.6	28.248	5.7318
6	6.6333	31.641	5.6546
6	6.6667	35.14	5.6094
6	6.7	38.459	5.5313
6	6.7333	41.838	5.3487
7	2.0667	-426.62	-280.55
7	2.1	-424.93	-279.54
7	2.1333	-423.17	-278.46
7	2.1667	-421.41	-277.36
7	2.2	-419.51	-276.11
7	2.2333	-417.44	-274.9
7	2.2667	-415.28	-273.66
7	2.3	-413.04	-272.5
7	2.3333	-410.77	-271.33
7	2.3667	-408.9	-270.2
7	2.4	-406.71	-268.59
7	2.4333	-405.58	-267.69
7	2.4667	-403.12	-266.16
7	2.5	-401.24	-264.93
7	2.5333	-399.32	-263.34
7	2.5667	-395.57	-263.07
7	2.6	-394.08	-261.3
7	2.6333	-391.16	-260.87
7	2.6667	-387.58	-259.81
7	2.7	-385.62	-258.16
7	2.7333	-383.04	-257.19
7	2.7667	-379.93	-256.44
7	2.8	-376.96	-255.9
7	2.8333	-374.62	-255.04
7	2.8667	-372.39	-254.3
7	2.9	-370.23	-253.8
7	2.9333	-368.39	-253.26
7	2.9667	-365.08	-252.39
7	3	-363.8	-251.46
7	3.0333	-361.62	-249.91
7	3.0667	-359.26	-247.91
7	3.1	-356.64	-246.65
7	3.1333	-354.18	-244.94
7	3.1667	-351.2	-243.36
7	3.2	-349.11	-241.24
7	3.2333	-346.64	-238.96
7	3.2667	-344.44	-237.41
7	3.3	-340.78	-236.19
7	3.3333	-339	-234.38
7	3.3667	-336.66	-233.33
7	3.4	-334.59	-232.38
7	3.4333	-330.43	-231.69
7	3.4667	-328.74	-230.37
7	3.5	-325.25	-229.35
7	3.5333	-322.2	-228.06
7	3.5667	-318.94	-226.87
7	3.6	-315.24	-225.27
7	3.6333	-311.7	-224.78
7	3.6667	-308.44	-223.77
7	3.7	-304.93	-223.26
7	3.7333	-301.64	-222.7
7	3.7667	-298.25	-222.46
7	3.8	-295.25	-222.12
7	3.8333	-292.08	-221.6
7	3.8667	-289.35	-220.91
7	3.9	-286.44	-220.32
7	3.9333	-283.66	-219.39
7	3.9667	-279.69	-218.07
7	4	-277.71	-216.63
7	4.0333	-274.94	-214.48
7	4.0667	-272.15	-212.69
7	4.1	-267.99	-210.87
7	4.1333	-266.19	-208.69
7	4.1667	-263.58	-206.42
7	4.2	-260.83	-204.03
7	4.2333	-258.18	-201.92
7	4.2667	-255.92	-199.79
7	4.3	-253.68	-197.87
7	4.3333	-251.29	-196.11
7	4.3667	-248.68	-195.03
7	4.4	-246.12	-194.09
7	4.4333	-243.83	-192.52
7	4.4667	-240.87	-191.63
7	4.5	-239.28	-189.99
7	4.5333	-236.64	-188.64
7	4.5667	-234.01	-187.47
7	4.6	-232.07	-185.69
7	4.6333	-229.54	-184.21
7	4.6667	-226.47	-183.08
7	4.7	-224.78	-181.32
7	4.7333	-221.81	-180.5
7	4.7667	-219.56	-179.38
7	4.8	-217.13	-178.69
7	4.8333	-215.43	-176.99
7	4.8667	-212.75	-175.88
7	4.9	-210.72	-173.86
7	4.9333	-209.33	-172.29
7	4.9667	-206.56	-170.82
7	5	-204.76	-168.79
7	5.0333	-203.32	-166.6
7	5.0667	-201.23	-164.73
7	5.1	-198.91	-162.94
7	5.1333	-197.44	-160.36
7	5.1667	-196.34	-157.56
7	5.2	-194.52	-155.63
7	5.2333	-192.83	-153.49
7	5.2667	-190.92	-151.13
7	5.3	-189.12	-149.33
7	5.3333	-187.45	-147.35
7	5.3667	-185.41	-145.62
7	5.4	-183.49	-144.16
7	5.4333	-181.9	-142.62
7	5.4667	-179.99	-140.81
7	5.5	-177.19	-139.66
7	5.5333	-175.28	-138.42
7	5.5667	-173.14	-137.18
7	5.6	-171.23	-135.72
7	5.6333	-168.98	-134.59
7	5.6667	-166.62	-133.58
7	5.7	-164.37	-132.45
7	5.7333	-162.57	-132
7	5.7667	-160.32	-131.33
7	5.8	-158.07	-130.65
7	5.8333	-156.04	-129.75
7	5.8667	-154.13	-128.97
7	5.9	-152.66	-128.34
7	5.9333	-151.13	-126.86
7	5.9667	-149.18	-126.27
7	6	-147.82	-125.01
7	6.0333	-145.8	-123.79
7	6.0667	-144.45	-122.22
7	6.1	-143.1	-121.32
7	6.1333	-142.09	-119.85
7	6.1667	-140.97	-118.28
7	6.2	-139.73	-116.82
7	6.2333	-138.83	-115.24
7	6.2667	-138.24	-114.02
7	6.3	-137.37	-112.88
7	6.3333	-136.58	-111.86
7	6.3667	-135.79	-110.4
7	6.4	-134.89	-109.5
7	6.4333	-133.77	-108.56
7	6.4667	-132.87	-107.7
7	6.5	-131.51	-106.58
7	6.5333	-130.05	-105.56
7	6.5667	-129.04	-104.55
7	6.6	-127.2	-103.89
7	6.6333	-125.78	-102.64
7	6.6667	-124.17	-102.06
7	6.7	-122.29	-100.95
7	6.7333	-120.94	-100.05
7	6.7667	-118.91	-100.05
7	6.8	-116.66	-99.152
7	6.8333	-115.43	-98.59
7	6.8667	-113.51	-98.027
7	6.9	-112.28	-97.24
7	6.9333	-110.83	-96.004
7	6.9667	-108.9	-94.539
7	7	-108.11	-93.527
7	7.0333	-107.21	-91.952
7	7.0667	-106.2	-90.264
7	7.1	-104.58	-89.274
7	7.1333	-104.4	-87.339
7	7.1667	-103.61	-85.426
7	7.2	-103.39	-83.851
7	7.2333	-102.83	-82.55
7	7.2667	-102.6	-80.588
7	7.3	-101.93	-79.463
7	7.3333	-101.36	-78.226
7	7.3667	-100.91	-77.326
7	7.4	-100.13	-76.088
7	7.4333	-99.451	-75.188
7	7.4667	-98.438	-74.626
7	7.5	-97.538	-73.951
7	7.5333	-96.638	-73.05
7	7.5667	-95.4	-72.488
7	7.6	-94.324	-71.971
7	7.6333	-93.263	-71.7
7	7.6667	-91.913	-71.25
7	7.7	-91.35	-71.138
7	7.7333	-90	-71.138
7	7.7667	-88.875	-71.138
7	7.8	-87.637	-71.25
7	7.8333	-86.737	-70.8
7	7.8667	-85.612	-70.35
7	7.9	-84.712	-69.9
7	7.9333	-83.812	-69.225
7	7.9667	-83.223	-68.627
7	8	-82.471	-67.607
7	8.0333	-81.9	-66.863
7	8.0667	-81.112	-65.625
7	8.1	-80.73	-64.747
7	8.1333	-80.325	-63.262
7	8.1667	-80.1	-62.362
7	8.2	-79.556	-61.267
7	8.2333	-79.312	-60
7	8.2667	-79.424	-58.762
7	8.3	-79.31	-57.156
7	8.3333	-78.975	-56.062
7	8.3667	-78.974	-54.487
7	8.4	-78.524	-53.137
7	8.4333	-78.164	-51.568
7	8.4667	-77.737	-50.324
7	8.5	-76.949	-49.086
7	8.5333	-76.274	-47.736
7	8.5667	-74.924	-46.386
7	8.6	-74.362	-45.374
7	8.6333	-73.349	-44.361
7	8.6667	-72.224	-43.236
7	8.7	-71.211	-42.223
7	8.7333	-69.974	-41.211
7	8.7667	-68.624	-40.086
7	8.8	-67.049	-39.186
7	8.8333	-65.699	-38.286
7	8.8667	-64.349	-37.386
7	8.9	-62.323	-36.711
7	8.9333	-60.973	-35.811
7	8.9667	-59.848	-34.91
7	9	-58.498	-33.785
7	9.0333	-57.035	-32.773
7	9.0667	-55.573	-31.985
7	9.1	-54.223	-31.085
7	9.1333	-52.76	-30.073
7	9.1667	-51.298	-28.835
7	9.2	-49.722	-27.935
7	9.2333	-48.373	-27.035
7	9.2667	-47.247	-25.91
7	9.3	-45.897	-25.01
7	9.3333	-44.547	-23.66
7	9.3667	-43.31	-22.647
7	9.4	-42.072	-21.41
7	9.4333	-40.722	-20.51
7	9.4667	-39.597	-19.384
7	9.5	-37.908	-18.434
7	9.5333	-35.997	-18.034
7	9.5667	-34.647	-16.909
7	9.6	-32.751	-16.71
7	9.6333	-30.755	-16.049
7	9.6667	-29.021	-15.784
7	9.7	-27.24	-15.386
7	9.7333	-25.421	-15.109
7	9.7667	-23.29	-14.858
7	9.8	-21.596	-14.659
7	9.8333	-19.571	-14.659
7	9.8667	-18.108	-14.547
7	9.9	-16.195	-14.434
7	9.9333	-14.17	-14.434
7	9.9667	-12.055	-14.254
7	10	-9.8951	-14.434
7	10.033	-7.8699	-14.209
7	10.067	-6.0301	-13.468
7	10.1	-3.8075	-13.382
7	10.133	-1.5696	-13.309
7	10.167	0.68059	-13.309
7	10.2	2.4807	-12.859
7	10.233	4.2808	-12.634
7	10.267	6.531	-12.634
7	10.3	8.3311	-12.409
7	10.333	10.356	-11.959
7	10.367	12.606	-11.284
7	10.4	14.857	-10.384
7	10.433	16.432	-9.7089
7	10.467	18.907	-9.2589
7	10.5	20.932	-8.5838
7	10.533	22.732	-7.9088
7	10.567	25.432	-7.2337
7	10.6	28.132	-6.7837
7	10.633	30.652	-6.3511
7	10.667	33.147	-5.9477
7	10.7	35.761	-5.6136
7	10.733	38.362	-5.2781
7	10.767	41.009	-5.0996
8	2.4667	-427.04	-117.36
8	2.5	-422.72	-116.8
8	2.5333	-418.56	-116.27
8	2.5667	-414.66	-115.82
8	2.6	-410.96	-115.55
8	2.6333	-407.27	-114.79
8	2.6667	-403.33	-115.8
8	2.7	-400.93	-114.42
8	2.7333	-398.32	-113.95
8	2.7667	-395.34	-113.22
8	2.8	-391.97	-112.31
8	2.8333	-388.59	-111.19
8	2.8667	-384.99	-110.29
8	2.9	-381.39	-108.72
8	2.9333	-377.11	-107.09
8	2.9667	-372.73	-106.35
8	3	-369.69	-103.54
8	3.0333	-365.87	-101.52
8	3.0667	-362.04	-99.49
8	3.1	-358.44	-97.239
8	3.1333	-354.62	-96.114
8	3.1667	-351.69	-94.314
8	3.2	-347.98	-92.852
8	3.2333	-345.62	-91.614
8	3.2667	-342.69	-90.939
8	3.3	-339.77	-90.264
8	3.3333	-335.38	-89.701
8	3.3667	-332.66	-88.639
8	3.4	-328.96	-87.789
8	3.4333	-324.35	-87.226
8	3.4667	-321.09	-85.989
8	3.5	-317.04	-85.089
8	3.5333	-311.98	-84.526
8	3.5667	-308.49	-83.288
8	3.6	-304.44	-82.838
8	3.6333	-300.98	-81.992
8	3.6667	-297.01	-81.263
8	3.7	-292.85	-80.926
8	3.7333	-290.15	-80.476
8	3.7667	-286.89	-79.463
8	3.8	-284.19	-77.888
8	3.8333	-281.04	-76.763
8	3.8667	-277.21	-75.863
8	3.9	-273.74	-73.917
8	3.9333	-270.24	-72.938
8	3.9667	-267.09	-70.688
8	4	-263.26	-69.338
8	4.0333	-259.55	-66.975
8	4.0667	-255.95	-64.95
8	4.1	-252.57	-62.7
8	4.1333	-249.4	-60.258
8	4.1667	-245.82	-58.65
8	4.2	-242.9	-57.074
8	4.2333	-239.63	-55.612
8	4.2667	-236.48	-54.487
8	4.3	-233.33	-53.362
8	4.3333	-230.63	-52.462
8	4.3667	-227.48	-51.562
8	4.4	-224.33	-50.661
8	4.4333	-221.18	-49.986
8	4.4667	-217.58	-49.311
8	4.5	-214.21	-48.636
8	4.5333	-211.06	-48.186
8	4.5667	-208.02	-47.624
8	4.6	-204.94	-47.138
8	4.6333	-201.83	-46.611
8	4.6667	-199.02	-46.499
8	4.7	-196.32	-46.049
8	4.7333	-194.18	-45.261
8	4.7667	-191.37	-44.924
8	4.8	-188.89	-44.249
8	4.8333	-186.64	-43.349
8	4.8667	-184.51	-42.561
8	4.9	-182.03	-41.436
8	4.9333	-179.56	-40.536
8	4.9667	-177.98	-39.186
8	5	-175.39	-38.173
8	5.0333	-173.25	-36.711
8	5.0667	-171.46	-35.361
8	5.1	-169.8	-33.396
8	5.1333	-168.31	-31.535
8	5.1667	-165.49	-30.073
8	5.2	-164.05	-28.472
8	5.2333	-161.56	-27.035
8	5.2667	-159.53	-25.91
8	5.3	-157.48	-24.904
8	5.3333	-155.25	-24.11
8	5.3667	-153.34	-23.322
8	5.4	-151.09	-22.872
8	5.4333	-148.84	-21.972
8	5.4667	-146.59	-21.522
8	5.5	-144.23	-21.185
8	5.5333	-141.75	-20.96
8	5.5667	-139.28	-20.735
8	5.6	-136.8	-20.735
8	5.6333	-134.22	-20.622
8	5.6667	-131.63	-20.51
8	5.7	-129.04	-21.072
8	5.7333	-126.74	-20.549
8	5.7667	-124.43	-20.51
8	5.8	-121.95	-20.06
8	5.8333	-119.4	-19.517
8	5.8667	-117	-18.934
8	5.9	-114.53	-18.034
8	5.9333	-112.05	-17.359
8	5.9667	-109.58	-16.234
8	6	-107.55	-15.109
8	6.0333	-104.85	-14.209
8	6.0667	-102.15	-12.859
8	6.1	-99.901	-11.509
8	6.1333	-97.763	-10.496
8	6.1667	-95.455	-8.6277
8	6.2	-93.375	-7.4588
8	6.2333	-91.463	-5.7711
8	6.2667	-89.438	-4.1961
8	6.3	-87.3	-2.9585
8	6.3333	-85.526	-1.7143
8	6.3667	-83.602	-0.62816
8	6.4	-81.635	0.12553
8	6.4333	-79.874	1.0918
8	6.4667	-78.412	1.8793
8	6.5	-76.499	2.6669
8	6.5333	-74.924	3.1169
8	6.5667	-73.349	3.3419
8	6.6	-71.662	3.6794
8	6.6333	-70.199	4.017
8	6.6667	-68.174	4.692
8	6.7	-66.374	4.692
8	6.7333	-64.799	4.692
8	6.7667	-63.223	4.467
8	6.8	-61.754	4.0434
8	6.8333	-59.961	3.4544
8	6.8667	-58.161	3.2294
8	6.9	-55.798	2.8919
8	6.9333	-54.335	2.7794
8	6.9667	-52.198	2.8919
8	7	-49.948	2.6669
8	7.0333	-47.393	2.9845
8	7.0667	-45.447	3.3419
8	7.1	-43.085	3.4544
8	7.1333	-40.834	3.9045
8	7.1667	-38.075	4.4802
8	7.2	-36.334	5.0295
8	7.2333	-34.084	5.7045
8	7.2667	-31.92	6.8231
8	7.3	-29.921	7.6172
8	7.3333	-27.671	8.7423
8	7.3667	-25.421	9.1923
8	7.4	-22.721	10.317
8	7.4333	-20.471	10.992
8	7.4667	-17.996	11.442
8	7.5	-15.745	11.667
8	7.5333	-13.495	12.117
8	7.5667	-11.358	12.005
8	7.6	-8.545	12.568
8	7.6333	-6.3478	12.131
8	7.6667	-4.1638	12.091
8	7.7	-2.2446	12.117
8	7.7333	-0.44448	11.667
8	7.7667	1.5807	11.667
8	7.8	3.8308	11.217
8	7.8333	5.4059	10.767
8	7.8667	7.656	10.317
8	7.9	10.131	10.317
8	7.9333	13.056	10.317
8	7.9667	15.982	10.317
8	8	18.907	10.317
8	8.0333	21.991	10.807
8	8.0667	25.207	11.442
8	8.1	28.108	11.809
8	8.1333	30.819	12.252
8	8.1667	33.344	12.73
8	8.2	35.96	13.226
8	8.2333	38.777	13.745
8	8.2667	41.581	14.159
9	2.7	-426.88	-239.31
9	2.7333	-424.11	-238.29
9	2.7667	-421.39	-237.43
9	2.8	-418.79	-236.61
9	2.8333	-416.22	-235.81
9	2.8667	-413.91	-235.06
9	2.9	-412.26	-233.84
9	2.9333	-410.19	-233.37
9	2.9667	-407.94	-232.7
9	3	-405.71	-231.55
9	3.0333	-403.31	-230.27
9	3.0667	-400.98	-228.82
9	3.1	-398.05	-227.3
9	3.1333	-395.34	-225.72
9	3.1667	-392.82	-223.68
9	3.2	-389.94	-222.12
9	3.2333	-388.03	-220.71
9	3.2667	-385.98	-219.47
9	3.3	-383.78	-217.78
9	3.3333	-380.94	-216.27
9	3.3667	-378.85	-215.25
9	3.4	-376.22	-214.25
9	3.4333	-373.45	-213.23
9	3.4667	-370.99	-211.98
9	3.5	-367.72	-210.21
9	3.5333	-364.85	-209.04
9	3.5667	-362.04	-207.95
9	3.6	-358.86	-206.34
9	3.6333	-356.28	-205.34
9	3.6667	-353.77	-204.56
9	3.7	-351.58	-203.56
9	3.7333	-349.13	-202.73
9	3.7667	-346.76	-201.84
9	3.8	-344.64	-200.95
9	3.8333	-342.13	-199.51
9	3.8667	-339.65	-198.61
9	3.9	-337.4	-197.48
9	3.9333	-334.93	-196.13
9	3.9667	-332.23	-194.78
9	4	-329.87	-193.77
9	4.0333	-327.62	-192.42
9	4.0667	-325.48	-191.18
9	4.1	-323.56	-189.94
9	4.1333	-321.65	-188.71
9	4.1667	-319.63	-187.13
9	4.2	-316.99	-185.99
9	4.2333	-314.68	-184.66
9	4.2667	-311.98	-183.76
9	4.3	-309.28	-182.86
9	4.3333	-306.24	-181.84
9	4.3667	-303.09	-180.72
9	4.4	-300.05	-179.48
9	4.4333	-297.13	-179.03
9	4.4667	-294.31	-178.25
9	4.5	-290.62	-177.39
9	4.5333	-287.34	-177.12
9	4.5667	-284.86	-175.99
9	4.6	-282.05	-175.21
9	4.6333	-279.13	-174.31
9	4.6667	-276.42	-173.86
9	4.7	-273.05	-172.28
9	4.7333	-270.91	-170.82
9	4.7667	-268.1	-169.58
9	4.8	-265.4	-168.01
9	4.8333	-262.7	-165.98
9	4.8667	-259.77	-164.18
9	4.9	-257.07	-161.93
9	4.9333	-255.16	-160.24
9	4.9667	-252.69	-158.22
9	5	-250.88	-156.42
9	5.0333	-248.75	-154.96
9	5.0667	-246.84	-154.17
9	5.1	-244.59	-152.37
9	5.1333	-242.56	-151.02
9	5.1667	-240.09	-149.67
9	5.2	-238.28	-148.99
9	5.2333	-235.81	-146.74
9	5.2667	-233.78	-146.07
9	5.3	-231.65	-144.16
9	5.3333	-229.62	-143.03
9	5.3667	-227.82	-142.35
9	5.4	-225.91	-140.89
9	5.4333	-224.33	-140.22
9	5.4667	-222.2	-139.21
9	5.5	-220.46	-138.28
9	5.5333	-218.82	-136.73
9	5.5667	-217.36	-135.72
9	5.6	-215.56	-134.37
9	5.6333	-214.21	-132.34
9	5.6667	-212.86	-130.54
9	5.7	-211.17	-128.18
9	5.7333	-209.82	-126.38
9	5.7667	-208.58	-124.47
9	5.8	-207.68	-122.67
9	5.8333	-206.56	-121.54
9	5.8667	-205.21	-119.52
9	5.9	-204.19	-118.28
9	5.9333	-202.89	-117.24
9	5.9667	-201.61	-115.47
9	6	-199.92	-114.23
9	6.0333	-198.23	-113.67
9	6.0667	-196.66	-111.86
9	6.1	-194.86	-111.64
9	6.1333	-193.06	-109.84
9	6.1667	-191.26	-109.84
9	6.2	-189.46	-108.94
9	6.2333	-187.43	-107.81
9	6.2667	-185.97	-107.25
9	6.3	-184.06	-107.36
9	6.3333	-182.59	-106.35
9	6.3667	-180.79	-105.9
9	6.4	-179.44	-105
9	6.4333	-177.98	-104.22
9	6.4667	-176.86	-103.09
9	6.5	-175.73	-102.19
9	6.5333	-174.6	-100.84
9	6.5667	-173.14	-99.602
9	6.6	-172.24	-98.252
9	6.6333	-171.34	-96.677
9	6.6667	-170.56	-94.764
9	6.7	-169.77	-93.077
9	6.7333	-169.21	-92.289
9	6.7667	-168.42	-90.151
9	6.8	-167.52	-88.801
9	6.8333	-166.39	-87.451
9	6.8667	-165.38	-85.989
9	6.9	-164.48	-84.639
9	6.9333	-163.35	-83.514
9	6.9667	-161.78	-82.614
9	7	-160.43	-82.614
9	7.0333	-159.3	-81.713
9	7.0667	-157.73	-80.813
9	7.1	-156.38	-79.913
9	7.1333	-154.8	-79.238
9	7.1667	-153.68	-78.563
9	7.2	-152.1	-78.338
9	7.2333	-150.75	-77.888
9	7.2667	-149.4	-76.313
9	7.3	-148.05	-76.763
9	7.3333	-146.59	-75.526
9	7.3667	-145.13	-75.638
9	7.4	-143.78	-75.188
9	7.4333	-142.2	-74.063
9	7.4667	-141.17	-73.917
9	7.5	-139.95	-72.263
9	7.5333	-138.94	-71.475
9	7.5667	-137.82	-70.575
9	7.6	-137.03	-70.463
9	7.6333	-135.9	-68.438
9	7.6667	-134.78	-67.088
9	7.7	-134.1	-65.963
9	7.7333	-133.2	-65.062
9	7.7667	-132.53	-63.487
9	7.8	-131.51	-62.7
9	7.8333	-130.95	-61.687
9	7.8667	-129.94	-60.675
9	7.9	-129.04	-59.775
9	7.9333	-128.03	-59.662
9	7.9667	-126.9	-59.437
9	8	-125.67	-57.974
9	8.0333	-124.65	-58.312
9	8.0667	-123.53	-57.412
9	8.1	-122.29	-56.849
9	8.1333	-121.28	-56.512
9	8.1667	-120.6	-56.062
9	8.2	-119.12	-56.332
9	8.2333	-118.58	-55.612
9	8.2667	-117.68	-55.162
9	8.3	-116.55	-54.262
9	8.3333	-115.65	-53.587
9	8.3667	-114.75	-52.912
9	8.4	-113.96	-52.124
9	8.4333	-113.06	-50.999
9	8.4667	-112.05	-50.437
9	8.5	-111.41	-48.499
9	8.5333	-110.7	-47.286
9	8.5667	-110.03	-45.936
9	8.6	-109.01	-44.924
9	8.6333	-108.23	-44.811
9	8.6667	-107.55	-42.786
9	8.7	-106.65	-41.886
9	8.7333	-105.41	-41.098
9	8.7667	-103.95	-40.536
9	8.8	-102.83	-40.311
9	8.8333	-101.81	-39.523
9	8.8667	-100.35	-39.186
9	8.9	-99.563	-38.398
9	8.9333	-98.352	-38.405
9	8.9667	-97.426	-38.511
9	9	-96.863	-37.273
9	9.0333	-95.626	-38.061
9	9.0667	-94.725	-37.611
9	9.1	-93.6	-36.936
9	9.1333	-92.475	-36.486
9	9.1667	-91.575	-35.81
9	9.2	-90.675	-35.136
9	9.2333	-89.325	-34.461
9	9.2667	-88.198	-33.133
9	9.3	-87.075	-32.21
9	9.3333	-85.95	-31.085
9	9.3667	-84.825	-29.96
9	9.4	-84.712	-28.273
9	9.4333	-83.7	-27.26
9	9.4667	-81.9	-27.26
9	9.5	-81.45	-25.685
9	9.5333	-79.65	-25.685
9	9.5667	-78.524	-25.01
9	9.6	-77.399	-24.335
9	9.6333	-76.499	-24.335
9	9.6667	-75.599	-23.885
9	9.7	-74.885	-24.176
9	9.7333	-74.368	-23.911
9	9.7667	-73.508	-23.845
9	9.8	-72.74	-23.7
9	9.8333	-72.503	-22.893
9	9.8667	-71.999	-22.31
9	9.9	-71.099	-22.085
9	9.9333	-69.788	-22.694
9	9.9667	-68.849	-22.085
9	10	-68.452	-21.846
9	10.033	-68.061	-20.397
9	10.067	-66.691	-20.43
9	10.1	-65.699	-19.16
9	10.133	-65.586	-18.597
9	10.167	-64.799	-17.584
9	10.2	-64.686	-16.797
9	10.233	-64.236	-15.897
9	10.267	-63.25	-15.665
9	10.3	-62.998	-14.434
9	10.333	-62.436	-14.097
9	10.367	-61.986	-13.647
9	10.4	-60.636	-13.197
9	10.433	-60.186	-12.747
9	10.467	-59.124	-11.977
9	10.5	-58.386	-12.297
9	10.533	-57.598	-12.184
9	10.567	-56.923	-12.409
9	10.6	-55.798	-12.184
9	10.633	-55.123	-12.409
9	10.667	-54.11	-12.747
9	10.7	-53.098	-12.859
9	10.733	-51.635	-12.522
9	10.767	-50.316	-13.344
9	10.8	-48.77	-13.322
9	10.833	-47.697	-12.859
9	10.867	-46.572	-12.634
9	10.9	-44.547	-12.409
9	10.933	-43.085	-12.297
9	10.967	-41.51	-12.072
9	11	-40.272	-11.509
9	11.033	-38.922	-10.609
9	11.067	-36.761	-10.809
9	11.1	-35.884	-9.5964
9	11.133	-34.197	-8.8089
9	11.167	-32.621	-8.1338
9	11.2	-31.159	-7.1212
9	11.233	-29.359	-6.8962
9	11.267	-27.401	-6.6937
9	11.3	-25.691	-5.9736
9	11.333	-24.183	-5.5462
9	11.367	-22.496	-5.2086
9	11.4	-20.471	-5.2086
9	11.433	-18.896	-4.9836
9	11.467	-17.096	-4.9836
9	11.5	-14.845	-4.9836
9	11.533	-12.933	-4.6461
9	11.567	-10.795	-4.7586
9	11.6	-8.995	-4.9836
9	11.633	-6.7448	-5.4336
9	11.667	-4.2697	-5.6587
9	11.7	-2.2446	-5.6587
9	11.733	-0.33195	-5.7711
9	11.767	1.8057	-5.8837
9	11.8	3.9434	-5.7712
9	11.833	5.9684	-5.7711
9	11.867	7.8811	-5.4337
9	11.9	9.9062	-5.4336
9	11.933	12.156	-4.9836
9	11.967	13.957	-4.5336
9	12	16.094	-4.1961
9	12.033	17.894	-3.296
9	12.067	20.257	-2.7335
9	12.1	22.395	-1.9459
9	12.133	25.207	-0.93335
9	12.167	27.232	-0.03329
9	12.2	29.586	0.58113
9	12.233	32.136	1.1372
9	12.267	34.733	1.3414
9	12.3	37.422	1.5081
9	12.333	40.047	1.6064
9	12.367	42.638	1.8241
10	2.7667	-427.42	-191.02
10	2.8	-425.26	-189.71
10	2.8333	-423.15	-188.56
10	2.8667	-420.91	-187.72
10	2.9	-418.49	-187
10	2.9333	-415.81	-186.31
10	2.9667	-412.78	-185.56
10	3	-409.36	-183.46
10	3.0333	-405.86	-183.6
10	3.0667	-402.32	-182.29
10	3.1	-398.16	-180.83
10	3.1333	-393.99	-179.82
10	3.1667	-390.62	-178.69
10	3.2	-387.02	-178.69
10	3.2333	-383.64	-178.02
10	3.2667	-380.21	-178.32
10	3.3	-377.2	-178.47
10	3.3333	-374.31	-178.58
10	3.3667	-371.94	-178.69
10	3.4	-369.96	-178.09
10	3.4333	-366.99	-177.79
10	3.4667	-364.74	-177.34
10	3.5	-362.49	-177.12
10	3.5333	-359.31	-175.37
10	3.5667	-356.64	-174.19
10	3.6	-353.49	-173.07
10	3.6333	-350.12	-171.49
10	3.6667	-346.74	-169.47
10	3.7	-344.04	-167.89
10	3.7333	-341.45	-166.66
10	3.7667	-338.64	-164.07
10	3.8	-336.17	-162.04
10	3.8333	-333.69	-160.47
10	3.8667	-331.21	-158.22
10	3.9	-328.4	-157.21
10	3.9333	-326.15	-155.86
10	3.9667	-323.56	-153.49
10	4	-320.42	-152.14
10	4.0333	-317.26	-151.02
10	4.0667	-313.66	-149.67
10	4.1	-310.29	-148.32
10	4.1333	-306.69	-146.74
10	4.1667	-303.09	-145.62
10	4.2	-299.49	-144.27
10	4.2333	-296.11	-143.14
10	4.2667	-292.26	-141.73
10	4.3	-289.14	-140.67
10	4.3333	-285.99	-139.77
10	4.3667	-283.06	-139.32
10	4.4	-280.23	-138.96
10	4.4333	-277.89	-138.42
10	4.4667	-274.84	-138.17
10	4.5	-272.71	-137.29
10	4.5333	-270.46	-135.94
10	4.5667	-268.04	-135.03
10	4.6	-266.3	-134.03
10	4.6333	-263.49	-131.67
10	4.6667	-260.79	-129.87
10	4.7	-258.09	-127.84
10	4.7333	-255.39	-125.59
10	4.7667	-252.69	-123.57
10	4.8	-250.21	-121.77
10	4.8333	-247.96	-119.52
10	4.8667	-246.16	-117.49
10	4.9	-244.59	-115.47
10	4.9333	-243.01	-113.67
10	4.9667	-241.44	-111.64
10	5	-239.86	-109.61
10	5.0333	-238.51	-107.81
10	5.0667	-236.48	-106.02
10	5.1	-234.68	-104.22
10	5.1333	-232.66	-102.42
10	5.1667	-230.41	-100.39
10	5.2	-227.93	-98.59
10	5.2333	-225.46	-96.789
10	5.2667	-222.9	-95.122
10	5.3	-220.73	-93.414
10	5.3333	-218.26	-91.839
10	5.3667	-215.78	-90.939
10	5.4	-213.53	-89.814
10	5.4333	-211.28	-88.689
10	5.4667	-209.03	-88.239
10	5.5	-206.78	-88.014
10	5.5333	-204.76	-88.014
10	5.5667	-202.28	-87.789
10	5.6	-200.26	-87.564
10	5.6333	-198.23	-87.114
10	5.6667	-196.43	-86.214
10	5.7	-194.63	-85.089
10	5.7333	-192.83	-84.189
10	5.7667	-190.81	-82.838
10	5.8	-188.78	-81.713
10	5.8333	-186.98	-80.363
10	5.8667	-185.18	-78.788
10	5.9	-183.16	-76.988
10	5.9333	-180.96	-75.4
10	5.9667	-179.33	-73.388
10	6	-177.53	-71.588
10	6.0333	-176.18	-69.788
10	6.0667	-174.94	-67.875
10	6.1	-173.59	-66.3
10	6.1333	-172.58	-64.387
10	6.1667	-171	-62.812
10	6.2	-169.66	-61.237
10	6.2333	-168.31	-59.437
10	6.2667	-166.96	-57.862
10	6.3	-164.71	-56.062
10	6.3333	-162.91	-54.712
10	6.3667	-161.1	-53.362
10	6.4	-159.11	-51.681
10	6.4333	-157.05	-50.437
10	6.4667	-155.7	-49.536
10	6.5	-153.9	-48.186
10	6.5333	-152.33	-47.061
10	6.5667	-150.75	-46.161
10	6.6	-149.18	-45.711
10	6.6333	-147.62	-45.208
10	6.6667	-146.13	-44.613
10	6.7	-144.59	-44.057
10	6.7333	-143.1	-43.911
10	6.7667	-141.66	-43.191
10	6.8	-140.44	-42.442
10	6.8333	-139.1	-41.512
10	6.8667	-137.75	-40.671
10	6.9	-136.13	-39.186
10	6.9333	-135	-38.286
10	6.9667	-133.88	-36.711
10	7	-132.08	-35.361
10	7.0333	-131.09	-33.605
10	7.0667	-130.05	-32.21
10	7.1	-128.7	-30.635
10	7.1333	-127.58	-28.835
10	7.1667	-126.45	-27.035
10	7.2	-125.33	-25.685
10	7.2333	-124.2	-24.11
10	7.2667	-123.4	-22.57
10	7.3	-121.91	-20.801
10	7.3333	-121.05	-19.834
10	7.3667	-119.87	-18.187
10	7.4	-118.8	-17.134
10	7.4333	-117.23	-15.784
10	7.4667	-115.65	-14.884
10	7.5	-114.53	-13.759
10	7.5333	-112.95	-13.084
10	7.5667	-110.93	-12.184
10	7.6	-109.8	-11.734
10	7.6333	-108.45	-11.059
10	7.6667	-107.33	-10.834
10	7.7	-106.2	-10.834
10	7.7333	-104.85	-11.059
10	7.7667	-103.73	-11.059
10	7.8	-102.15	-11.284
10	7.8333	-101.03	-11.284
10	7.8667	-100.13	-11.059
10	7.9	-98.776	-10.609
10	7.9333	-97.651	-10.159
10	7.9667	-96.525	-9.4839
10	8	-95.4	-8.8088
10	8.0333	-94.275	-8.1338
10	8.0667	-93.15	-7.4588
10	8.1	-92.025	-6.3337
10	8.1333	-90.9	-5.2086
10	8.1667	-89.775	-4.3086
10	8.2	-88.425	-3.1835
10	8.2333	-87.3	-1.8334
10	8.2667	-86.4	-0.48332
10	8.3	-85.5	1.0918
10	8.3333	-84.317	2.4789
10	8.3667	-83.369	3.9905
10	8.4	-82.35	6.0421
10	8.4333	-80.907	7.5378
10	8.4667	-79.464	9.2584
10	8.5	-77.962	11.105
10	8.5333	-76.579	12.475
10	8.5667	-74.924	14.143
10	8.6	-73.799	15.493
10	8.6333	-72.71	16.515
10	8.6667	-70.847	17.399
10	8.7	-69.299	17.968
10	8.7333	-67.883	18.458
10	8.7667	-66.149	18.643
10	8.8	-65.249	18.868
10	8.8333	-63.925	18.537
10	8.8667	-62.614	18.153
10	8.9	-61.423	17.743
10	8.9333	-60.351	16.856
10	8.9667	-58.723	15.943
10	9	-58.171	14.949
10	9.0333	-56.698	14.593
10	9.0667	-56.105	13.873
10	9.1	-55.123	13.468
10	9.1333	-54.538	13.063
10	9.1667	-53.368	12.928
10	9.2	-52.237	12.859
10	9.2333	-51.433	12.748
10	9.2667	-50.813	12.966
10	9.3	-49.676	12.945
10	9.3333	-48.44	13.212
10	9.3667	-47.585	13.805
10	9.4	-46.877	14.01
10	9.4333	-46.01	14.705
10	9.4667	-44.997	15.493
10	9.5	-44.21	16.055
10	9.5333	-43.31	16.73
10	9.5667	-42.072	17.293
10	9.6	-41.172	17.518
10	9.6333	-40.272	17.968
10	9.6667	-39.709	18.305
10	9.7	-38.472	18.193
10	9.7333	-37.572	18.193
10	9.7667	-36.447	18.418
10	9.8	-35.434	18.08
10	9.8333	-34.197	17.968
10	9.8667	-33.072	17.518
10	9.9	-31.947	17.293
10	9.9333	-30.596	16.843
10	9.9667	-30.146	15.943
10	10	-29.471	15.493
10	10.033	-28.796	14.818
10	10.067	-27.896	13.693
10	10.1	-27.221	12.793
10	10.133	-25.646	11.667
10	10.167	-24.521	10.992
10	10.2	-23.171	10.542
10	10.233	-22.284	9.8144
10	10.267	-20.246	9.4173
10	10.3	-18.671	9.1923
10	10.333	-17.268	8.954
10	10.367	-15.52	8.7423
10	10.4	-14.178	8.8354
10	10.433	-12.73	9.0123
10	10.467	-11.088	8.9898
10	10.5	-8.1611	8.9275
10	10.533	-7.1419	9.404
10	10.567	-4.9448	9.8673
10	10.6	-2.9027	10.377
10	10.633	-1.232	11.105
10	10.667	0.90563	11.893
10	10.7	3.3808	12.117
10	10.733	5.8335	12.95
10	10.767	8.3311	13.242
10	10.8	10.131	13.242
10	10.833	12.156	14.368
10	10.867	14.519	14.255
10	10.9	16.432	14.593
10	10.933	18.457	14.368
10	10.967	20.614	14.447
10	11	22.057	14.818
10	11.033	24.148	14.182
10	11.067	25.995	14.03
10	11.1	27.818	13.727
10	11.133	29.634	13.428
10	11.167	31.281	13.139
10	11.2	32.786	12.872
10	11.233	34.142	12.598
10	11.267	35.558	12.281
10	11.3	37.021	11.861
10	11.333	38.708	11.566
10	11.367	40.571	11.367
11	3	-427.17	-75.354
11	3.0333	-423.82	-74.938
11	3.0667	-420.61	-74.412
11	3.1	-417.44	-73.891
11	3.1333	-414.37	-73.39
11	3.1667	-411.34	-72.838
11	3.2	-408.73	-72.805
11	3.2333	-404.86	-70.961
11	3.2667	-401.19	-68.888
11	3.3	-397.93	-67.65
11	3.3333	-396.24	-67.537
11	3.3667	-393.32	-67.313
11	3.4	-391.01	-65.431
11	3.4333	-387.59	-65.379
11	3.4667	-384.99	-63.262
11	3.5	-381.38	-61.634
11	3.5333	-378.47	-61.012
11	3.5667	-375.32	-59.212
11	3.6	-371.27	-58.312
11	3.6333	-367.44	-56.737
11	3.6667	-362.81	-56.017
11	3.7	-360.02	-55.162
11	3.7333	-356.19	-54.487
11	3.7667	-351.58	-54.374
11	3.8	-348.99	-52.687
11	3.8333	-345.17	-52.237
11	3.8667	-342.02	-51.111
11	3.9	-339.09	-49.536
11	3.9333	-336.84	-47.961
11	3.9667	-333.46	-46.611
11	4	-329.46	-45.351
11	4.0333	-325.93	-44.249
11	4.0667	-322.67	-42.786
11	4.1	-318.84	-41.211
11	4.1333	-315.35	-39.973
11	4.1667	-311.75	-37.948
11	4.2	-308.6	-36.373
11	4.2333	-305.68	-34.573
11	4.2667	-303.31	-32.435
11	4.3	-299.94	-31.535
11	4.3333	-296.75	-29.126
11	4.3667	-293.86	-28.385
11	4.4	-291.16	-26.585
11	4.4333	-287.45	-25.797
11	4.4667	-284.41	-24.785
11	4.5	-281.38	-23.997
11	4.5333	-278.11	-22.76
11	4.5667	-275.07	-21.972
11	4.6	-271.47	-21.072
11	4.6333	-267.99	-19.834
11	4.6667	-264.39	-19.384
11	4.7	-260.67	-18.822
11	4.7333	-256.96	-18.485
11	4.7667	-253.36	-18.259
11	4.8	-249.87	-17.922
11	4.8333	-246.27	-17.922
11	4.8667	-242.67	-17.697
11	4.9	-239.3	-16.797
11	4.9333	-236.48	-16.234
11	4.9667	-233.33	-16.009
11	5	-230.41	-14.884
11	5.0333	-227.6	-14.322
11	5.0667	-224.45	-13.647
11	5.1	-221.75	-13.197
11	5.1333	-218.93	-13.309
11	5.1667	-215.96	-12.544
11	5.2	-213.08	-11.734
11	5.2333	-210.16	-10.834
11	5.2667	-207.46	-9.9339
11	5.3	-204.76	-9.0339
11	5.3333	-201.94	-7.5713
11	5.3667	-199.46	-6.7572
11	5.4	-196.88	-5.8837
11	5.4333	-193.84	-4.4211
11	5.4667	-191.26	-4.0835
11	5.5	-188.44	-3.521
11	5.5333	-185.97	-2.621
11	5.5667	-183.61	-2.0584
11	5.6	-181.02	-1.4959
11	5.6333	-178.43	-1.1584
11	5.6667	-176.29	0.3042
11	5.7	-174.16	0.19172
11	5.7333	-171.57	1.4293
11	5.7667	-168.98	1.9918
11	5.8	-166.96	2.2168
11	5.8333	-164.25	2.4419
11	5.8667	-161.89	2.5543
11	5.9	-159.53	2.6669
11	5.9333	-156.94	2.5543
11	5.9667	-154.13	2.6669
11	6	-152.1	2.4418
11	6.0333	-149.52	2.7794
11	6.0667	-147.38	2.8919
11	6.1	-145.13	3.3419
11	6.1333	-142.99	3.6794
11	6.1667	-140.74	4.1295
11	6.2	-138.49	4.5795
11	6.2333	-136.8	4.692
11	6.2667	-134.89	5.0295
11	6.3	-133.31	5.0295
11	6.3333	-131.4	5.367
11	6.3667	-129.49	5.7046
11	6.4	-127.69	6.3796
11	6.4333	-126.11	6.8296
11	6.4667	-124.31	7.7297
11	6.5	-122.74	8.6298
11	6.5333	-120.49	9.5298
11	6.5667	-119.03	10.092
11	6.6	-117.23	10.992
11	6.6333	-116.1	11.892
11	6.6667	-114.3	12.568
11	6.7	-112.61	13.13
11	6.7333	-111.26	13.58
11	6.7667	-109.47	13.987
11	6.8	-108.11	14.255
11	6.8333	-106.54	14.705
11	6.8667	-105.3	15.043
11	6.9	-104.18	15.493
11	6.9333	-102.86	15.545
11	6.9667	-101.48	15.943
11	7	-100.35	15.718
11	7.0333	-98.888	15.83
11	7.0667	-97.426	15.943
11	7.1	-96.188	16.055
11	7.1333	-94.838	16.055
11	7.1667	-93.6	15.718
11	7.2	-92.475	15.268
11	7.2333	-91.238	14.93
11	7.2667	-90	14.818
11	7.3	-88.988	14.255
11	7.3333	-87.75	13.918
11	7.3667	-86.94	13.422
11	7.4	-86.062	13.13
11	7.4333	-85.275	12.793
11	7.4667	-84.375	12.342
11	7.5	-83.587	12.005
11	7.5333	-82.462	11.78
11	7.5667	-81.359	11.712
11	7.6	-80.279	11.577
11	7.6333	-79.199	11.217
11	7.6667	-78.074	11.442
11	7.7	-76.837	11.33
[truncated: 22,202 more rows]
