# Supplementary material for: A system for efficient egress scheduling during mass events and small-scale experimental demonstration
Source: R Soc Open Sci. 2020 Dec 9;7(12):201465. doi: 10.1098/rsos.201465 (PMC7813256; doi:10.1098/rsos.201465)
Supplement: Experimental data [file rsos201465supp5.zip › experimental_data/data/Graph10.csv]

ped. #	time (s)	x (cm)	y (cm)
1	1.2667	-429	48.822
1	1.3	-424.95	48.929
1	1.3333	-420.64	48.949
1	1.3667	-416.02	48.879
1	1.4	-411.1	48.795
1	1.4333	-404.35	49.47
1	1.4667	-400.75	48.795
1	1.5	-395.12	49.245
1	1.5333	-389.94	49.92
1	1.5667	-384.1	50.804
1	1.6	-380.49	51.045
1	1.6333	-376.17	52.205
1	1.6667	-370.14	52.647
1	1.7	-366.52	52.237
1	1.7333	-361.5	52.125
1	1.7667	-357	51.765
1	1.8	-352.25	51.418
1	1.8333	-346.62	50.976
1	1.8667	-340.67	49.788
1	1.9	-336.3	49.2
1	1.9333	-329.95	48.075
1	1.9667	-325.35	47.167
1	2	-319.88	45.6
1	2.0333	-314.36	45.037
1	2.0667	-308.76	43.922
1	2.1	-304.21	42.494
1	2.1333	-298.14	41.819
1	2.1667	-293.86	41.144
1	2.2	-289.03	40.625
1	2.2333	-283.85	40.807
1	2.2667	-279.27	40.271
1	2.3	-273.86	40.055
1	2.3333	-269.34	39.119
1	2.3667	-263.89	38.722
1	2.4	-258.27	38.084
1	2.4333	-252.01	37.994
1	2.4667	-246.16	37.319
1	2.5	-240.9	36.824
1	2.5333	-235.04	36.149
1	2.5667	-228.72	35.856
1	2.6	-223.57	35.024
1	2.6333	-217.57	34.307
1	2.6667	-211.85	33.425
1	2.7	-206	32.17
1	2.7333	-200.62	30.974
1	2.7667	-194.41	29.894
1	2.8	-188.49	28.531
1	2.8333	-182.93	27.418
1	2.8667	-176.97	26.181
1	2.9	-171.34	25.056
1	2.9333	-165.83	23.143
1	2.9667	-160.21	21.793
1	3	-154.01	21.187
1	3.0333	-148.28	20.218
1	3.0667	-142.59	19.536
1	3.1	-136.91	18.949
1	3.1333	-131	18.328
1	3.1667	-125.33	17.743
1	3.2	-119.48	16.843
1	3.2333	-113.52	16.563
1	3.2667	-107.43	15.77
1	3.3	-102.33	15.853
1	3.3333	-96.612	15.261
1	3.3667	-91.013	14.93
1	3.4	-85.725	14.818
1	3.4333	-79.966	14.72
1	3.4667	-73.799	14.593
1	3.5	-67.724	13.918
1	3.5333	-61.423	13.468
1	3.5667	-55.573	12.793
1	3.6	-49.948	12.117
1	3.6333	-44.322	11.442
1	3.6667	-38.809	10.655
1	3.7	-33.972	9.8673
1	3.7333	-28.571	9.1923
1	3.7667	-23.621	8.0672
1	3.8	-18.085	6.8971
1	3.8333	-12.82	6.0421
1	3.8667	-7.4684	4.6643
1	3.9	-1.7946	4.242
1	3.9333	4.2808	2.8919
1	3.9667	9.8883	2.0142
1	4	15.462	1.4334
1	4.0333	20.847	0.90756
1	4.0667	25.985	0.41347
1	4.1	30.921	0.048426
1	4.1333	35.673	-0.30099
1	4.1667	40.379	-0.55045
2	1.5667	-428.88	100.27
2	1.6	-425.61	100.12
2	1.6333	-422.14	99.98
2	1.6667	-418.4	99.8
2	1.7	-414.39	99.703
2	1.7333	-410.19	99.648
2	1.7667	-405.69	99.873
2	1.8	-401.64	99.873
2	1.8333	-397.14	100.55
2	1.8667	-392.63	100.9
2	1.9	-388.37	101.9
2	1.9333	-384.77	102.12
2	1.9667	-381.3	102.98
2	2	-377.12	103.02
2	2.0333	-373.52	103.02
2	2.0667	-369.92	102.57
2	2.1	-366.32	101.9
2	2.1333	-362.18	101.4
2	2.1667	-357.89	100.85
2	2.2	-353.19	99.38
2	2.2333	-348.49	98.364
2	2.2667	-343.37	97.173
2	2.3	-338.19	95.373
2	2.3333	-334.03	93.71
2	2.3667	-328.74	91.998
2	2.4	-324.94	89.815
2	2.4333	-320.19	87.947
2	2.4667	-317.03	86.567
2	2.5	-313.55	84.909
2	2.5333	-309.84	83.672
2	2.5667	-305.79	82.772
2	2.6	-301.74	82.322
2	2.6333	-297.69	81.197
2	2.6667	-293.64	80.297
2	2.7	-289.99	78.857
2	2.7333	-284.86	78.047
2	2.7667	-280.14	77.147
2	2.8	-275.19	76.022
2	2.8333	-270.61	75.377
2	2.8667	-265.29	74.446
2	2.9	-260.56	73.771
2	2.9333	-255.39	73.321
2	2.9667	-250.44	72.646
2	3	-246.16	71.971
2	3.0333	-241.8	70.811
2	3.0667	-237.43	69.631
2	3.1	-234.01	68.146
2	3.1333	-229.4	67.133
2	3.1667	-224.95	65.262
2	3.2	-220.73	63.871
2	3.2333	-215.56	61.846
2	3.2667	-211.11	59.635
2	3.3	-206.43	57.382
2	3.3333	-202.28	55.32
2	3.3667	-197.78	53.07
2	3.4	-193.51	50.37
2	3.4333	-189.68	47.67
2	3.4667	-185.18	44.969
2	3.5	-180.95	42.56
2	3.5333	-177.04	40.379
2	3.5667	-173.48	38.894
2	3.6	-169.66	37.319
2	3.6333	-166.39	35.406
2	3.6667	-162	34.844
2	3.7	-157.63	33.033
2	3.7333	-153.5	31.829
2	3.7667	-149.09	30.397
2	3.8	-144.9	28.768
2	3.8333	-140.4	27.418
2	3.8667	-135.34	26.406
2	3.9	-129.87	25.483
2	3.9333	-125.1	25.393
2	3.9667	-120.83	24.268
2	4	-116.55	22.918
2	4.0333	-111.15	22.918
2	4.0667	-106.88	21.568
2	4.1	-102.49	20.555
2	4.1333	-98.32	19.367
2	4.1667	-93.375	18.193
2	4.2	-89.1	16.618
2	4.2333	-84.6	15.493
2	4.2667	-80.61	13.995
2	4.3	-76.049	12.568
2	4.3333	-71.549	10.542
2	4.3667	-67.049	9.1923
2	4.4	-62.548	7.6172
2	4.4333	-58.273	5.5921
2	4.4667	-53.852	3.4743
2	4.5	-49.498	1.9918
2	4.5333	-45.245	-0.10078
2	4.5667	-40.272	-1.3834
2	4.6	-36.447	-2.2835
2	4.6333	-31.271	-3.1835
2	4.6667	-26.771	-3.6335
2	4.7	-22.833	-3.746
2	4.7333	-17.996	-4.5336
2	4.7667	-13.72	-4.9836
2	4.8	-9.13	-4.4886
2	4.8333	-4.5847	-4.5786
2	4.8667	-0.17442	-4.3986
2	4.9	3.6058	-4.3086
2	4.9333	8.3311	-4.0835
2	4.9667	12.831	-3.1835
2	5	18.073	-2.5124
2	5.0333	22.912	-1.9684
2	5.0667	27.552	-1.5016
2	5.1	32.034	-1.1566
2	5.1333	36.347	-1.0065
2	5.1667	40.56	-0.99454
3	1.6	-428.59	165.72
3	1.6333	-425.01	166
3	1.6667	-421.29	166.1
3	1.7	-417.39	166.12
3	1.7333	-413.38	166.01
3	1.7667	-409.3	165.8
3	1.8	-406.62	164.75
3	1.8333	-401.33	164.86
3	1.8667	-394.44	164
3	1.9	-391.47	163.19
3	1.9333	-385.88	162.89
3	1.9667	-383.63	161.14
3	2	-378.87	161.62
3	2.0333	-373.21	160.92
3	2.0667	-369.37	160.71
3	2.1	-366.34	161.09
3	2.1333	-361.86	160.49
3	2.1667	-357.2	160.51
3	2.2	-353.38	159.81
3	2.2333	-349.11	159.43
3	2.2667	-345.11	157.54
3	2.3	-338.69	157.74
3	2.3333	-334.74	157.3
3	2.3667	-331.86	154.79
3	2.4	-325.48	155.56
3	2.4333	-321.23	155.22
3	2.4667	-317.15	154.44
3	2.5	-314	153.76
3	2.5333	-311.05	152.39
3	2.5667	-307.71	152.07
3	2.6	-303.52	150.75
3	2.6333	-298.03	149.71
3	2.6667	-293.16	148.53
3	2.7	-291.15	146.13
3	2.7333	-286.53	144.82
3	2.7667	-282.52	142.58
3	2.8	-278.28	140.85
3	2.8333	-274.36	139.82
3	2.8667	-270.51	137.76
3	2.9	-266.41	136.55
3	2.9333	-263.57	134.44
3	2.9667	-259.71	132.57
3	3	-256.44	130.25
3	3.0333	-252.3	128.44
3	3.0667	-249.14	126.84
3	3.1	-244.9	124.62
3	3.1333	-240.85	123.77
3	3.1667	-235.68	122.69
3	3.2	-232.87	120.71
3	3.2333	-228.64	117.8
3	3.2667	-224.78	117.15
3	3.3	-220.61	115.82
3	3.3333	-216.64	113.46
3	3.3667	-212.51	113.13
3	3.4	-209.11	110.19
3	3.4333	-203.99	110.39
3	3.4667	-201.46	108.61
3	3.5	-197.67	107.41
3	3.5333	-194	105.37
3	3.5667	-190.33	103.77
3	3.6	-185.86	102.35
3	3.6333	-182.8	101.4
3	3.6667	-180.01	98.073
3	3.7	-176.07	95.485
3	3.7333	-171.91	95.148
3	3.7667	-168.87	92.549
3	3.8	-165.9	90.23
3	3.8333	-162.83	87.674
3	3.8667	-159.64	84.909
3	3.9	-157.51	82.136
3	3.9333	-153.79	79.959
3	3.9667	-150.21	78.977
3	4	-146.93	76.922
3	4.0333	-143.93	74.793
3	4.0667	-141.6	71.46
3	4.1	-139.2	69.728
3	4.1333	-136.32	67.837
3	4.1667	-131.82	66.431
3	4.2	-128.97	64.397
3	4.2333	-127.61	61.775
3	4.2667	-124.54	60.383
3	4.3	-121.75	58.448
3	4.3333	-118.75	56.702
3	4.3667	-115.71	55.081
3	4.4	-112.39	53.633
3	4.4333	-108.9	52.845
3	4.4667	-106.12	51.32
3	4.5	-101.66	49.778
3	4.5333	-100.24	47.623
3	4.5667	-97.286	46.082
3	4.6	-94.278	44.461
3	4.6333	-89.871	42.953
3	4.6667	-87.3	41.144
3	4.7	-84.744	40.136
3	4.7333	-82.575	37.769
3	4.7667	-79.738	35.945
3	4.8	-76.941	34.077
3	4.8333	-73.304	32.504
3	4.8667	-70.667	30.452
3	4.9	-68.174	28.093
3	4.9333	-65.904	26.485
3	4.9667	-63.199	24.214
3	5	-60.292	22.157
3	5.0333	-57.473	20.025
3	5.0667	-54.408	18.125
3	5.1	-51.205	16.288
3	5.1333	-47.971	14.629
3	5.1667	-44.87	13.122
3	5.2	-41.685	11.619
3	5.2333	-38.62	10.318
3	5.2667	-35.492	9.2134
3	5.3	-32.621	6.7171
3	5.3333	-29.601	5.9007
3	5.3667	-26.197	5.3352
3	5.4	-22.73	4.8366
3	5.4333	-19.125	4.5346
3	5.4667	-15.529	4.2246
3	5.5	-11.796	4.0233
3	5.5333	-7.9067	3.7595
3	5.5667	-4.0021	3.4535
3	5.6	-0.05955	3.1323
3	5.6333	3.7968	2.725
3	5.6667	7.6509	2.3441
3	5.7	11.471	1.8771
3	5.7333	15.306	1.2943
3	5.7667	20.257	1.3168
3	5.8	24.442	0.61176
3	5.8333	28.253	0.12476
3	5.8667	32.031	-0.28124
3	5.9	35.947	-0.79884
3	5.9333	39.916	-1.3259
3	5.9667	43.884	-1.7344
4	1.9	-427.06	207.93
4	1.9333	-424.86	207.3
4	1.9667	-422.63	206.68
4	2	-420.22	205.93
4	2.0333	-417.78	205.09
4	2.0667	-415.34	204.27
4	2.1	-412.83	203.47
4	2.1333	-410.54	202.69
4	2.1667	-408.46	201.93
4	2.2	-406.28	201.23
4	2.2333	-404.01	200.57
4	2.2667	-401.13	199.96
4	2.3	-397.98	199.74
4	2.3333	-395.43	197.85
4	2.3667	-393.28	197.51
4	2.4	-390.36	196.74
4	2.4333	-386.46	197.64
4	2.4667	-383.65	196.87
4	2.5	-380.98	195.67
4	2.5333	-379.15	193.89
4	2.5667	-375.25	194.42
4	2.6	-372.43	193.37
4	2.6333	-369.69	192.8
4	2.6667	-367.44	189.96
4	2.7	-364.39	188.85
4	2.7333	-360.86	189.25
4	2.7667	-357.58	187.58
4	2.8	-354.28	186.17
4	2.8333	-351.33	184.52
4	2.8667	-348.61	183.89
4	2.9	-346.55	182.96
4	2.9333	-343.09	180.55
4	2.9667	-340.33	180.06
4	3	-337.39	179.47
4	3.0333	-334.08	177.72
4	3.0667	-331.18	176.88
4	3.1	-327.17	175.93
4	3.1333	-324	174.82
4	3.1667	-320.5	172.92
4	3.2	-317.04	171.65
4	3.2333	-313.66	170.53
4	3.2667	-310.22	168.78
4	3.3	-306.45	166.89
4	3.3333	-302.76	165.1
4	3.3667	-299.25	163.42
4	3.4	-296.02	162.45
4	3.4333	-293.73	160.63
4	3.4667	-290.27	159.63
4	3.5	-287.49	157.14
4	3.5333	-283.51	156.58
4	3.5667	-280.14	154.55
4	3.6	-276.91	152.38
4	3.6333	-274.11	150.66
4	3.6667	-271.1	148.23
4	3.7	-267.99	146.23
4	3.7333	-264.61	143.75
4	3.7667	-262.76	141.2
4	3.8	-259.21	139.39
4	3.8333	-256.06	137.22
4	3.8667	-253.47	134.86
4	3.9	-251.06	132.01
4	3.9333	-247.87	130.07
4	3.9667	-245.89	128.04
4	4	-243.5	125.73
4	4.0333	-241.21	123.74
4	4.0667	-237.86	121.37
4	4.1	-235.13	119.22
4	4.1333	-232.43	117.42
4	4.1667	-229.85	115.96
4	4.2	-227.13	114.16
4	4.2333	-224.45	112.14
4	4.2667	-221.71	110.34
4	4.3	-219.48	108.96
4	4.3333	-216.56	107.28
4	4.3667	-213.73	105.27
4	4.4	-211.77	103.76
4	4.4333	-209.08	102.36
4	4.4667	-207.01	100.55
4	4.5	-204.53	99.377
4	4.5333	-202.2	98.331
4	4.5667	-199.81	96.273
4	4.6	-197.11	95.148
4	4.6333	-194.74	94.135
4	4.6667	-192.45	93.074
4	4.7	-189.91	91.547
4	4.7333	-187.75	90.017
4	4.7667	-185.68	88.757
4	4.8	-182.48	86.597
4	4.8333	-180.76	85.916
4	4.8667	-178.54	84.271
4	4.9	-176.18	82.547
4	4.9333	-174.16	81.422
4	4.9667	-172.13	79.622
4	5	-169.94	78.109
4	5.0333	-167.8	76.422
4	5.0667	-165.6	74.896
4	5.1	-163.18	73.231
4	5.1333	-161.01	71.701
4	5.1667	-158.81	70.237
4	5.2	-156.39	68.892
4	5.2333	-154.26	67.861
4	5.2667	-152.02	66.588
4	5.3	-149.85	65.221
4	5.3333	-147.64	64.607
4	5.3667	-145.92	63.083
4	5.4	-144	62.071
4	5.4333	-142.04	61.136
4	5.4667	-140.63	59.773
4	5.5	-138.42	58.83
4	5.5333	-137.42	57.702
4	5.5667	-135.11	56.619
4	5.6	-133.54	55.208
4	5.6333	-131.77	54.728
4	5.6667	-130.39	53.408
4	5.7	-128.14	52.733
4	5.7333	-126.86	52.373
4	5.7667	-125.19	51.159
4	5.8	-123.42	50.375
4	5.8333	-121.2	49.221
4	5.8667	-118.85	48.199
4	5.9	-116.04	46.771
4	5.9333	-113.34	45.718
4	5.9667	-110.32	44.317
4	6	-107.88	42.871
4	6.0333	-103.95	41.144
4	6.0667	-101.81	39.457
4	6.1	-97.988	38.107
4	6.1333	-94.635	36.599
4	6.1667	-91.913	34.281
4	6.2	-88.875	33.269
4	6.2333	-86.4	31.573
4	6.2667	-82.665	30.074
4	6.3	-80.503	28.767
4	6.3333	-76.949	27.643
4	6.3667	-74.159	26.113
4	6.4	-70.968	24.802
4	6.4333	-67.982	23.798
4	6.4667	-64.799	22.693
4	6.5	-61.735	21.81
4	6.5333	-58.318	20.758
4	6.5667	-54.871	20.337
4	6.6	-53.323	19.768
4	6.6333	-50.735	19.655
4	6.6667	-48.035	19.205
4	6.7	-45.335	18.755
4	6.7333	-42.036	18.424
4	6.7667	-39.597	18.193
4	6.8	-36.672	18.193
4	6.8333	-33.747	17.518
4	6.8667	-30.312	17.194
4	6.9	-27.806	18.148
4	6.9333	-24.206	18.598
4	6.9667	-21.249	19.07
4	7	-18.086	18.823
4	7.0333	-14.586	19.041
4	7.0667	-11.764	18.989
4	7.1	-8.8825	18.53
4	7.1333	-6.2498	19.003
4	7.1667	-3.5946	18.643
4	7.2	-0.89448	18.418
4	7.2333	2.0307	18.868
4	7.2667	4.1683	18.755
4	7.3	6.6435	18.53
4	7.3333	9.3437	18.755
4	7.3667	11.481	18.193
4	7.4	14.127	17.699
4	7.4333	16.273	17.348
4	7.4667	18.457	16.618
4	7.5	21.539	16.261
4	7.5333	23.745	15.83
4	7.5667	27.007	15.493
4	7.6	29.863	14.65
4	7.6333	32.916	14.403
4	7.6667	36.118	14.379
4	7.7	39.31	14.473
4	7.7333	42.493	14.389
5	2.4333	-425.96	97.975
5	2.4667	-423.36	99.112
5	2.5	-420.97	100.02
5	2.5333	-418.7	100.58
5	2.5667	-416.27	100.87
5	2.6	-413.74	100.86
5	2.6333	-411.03	100.64
5	2.6667	-408.24	100.28
5	2.7	-405.41	99.921
5	2.7333	-402.77	98.298
5	2.7667	-399	97.886
5	2.8	-395.68	96.835
5	2.8333	-392.35	95.774
5	2.8667	-389.21	94.478
5	2.9	-385.92	93.228
5	2.9333	-382.65	91.593
5	2.9667	-379.91	89.927
5	3	-377.26	87.621
5	3.0333	-374.91	86.012
5	3.0667	-372.55	83.866
5	3.1	-369.92	82.097
5	3.1333	-367.13	81.467
5	3.1667	-364.25	80.207
5	3.2	-361.53	79.662
5	3.2333	-358.18	78.469
5	3.2667	-354.82	77.67
5	3.3	-351.34	76.425
5	3.3333	-347.82	75.455
5	3.3667	-344.09	74.761
5	3.4	-340.13	73.726
5	3.4333	-336.26	73.002
5	3.4667	-332.15	72.353
5	3.5	-328.41	71.842
5	3.5333	-323.93	71.688
5	3.5667	-320.14	71.431
5	3.6	-317.15	71.634
5	3.6333	-313.66	71.041
5	3.6667	-310.83	70.576
5	3.7	-308.6	70.059
5	3.7333	-305.27	68.618
5	3.7667	-303.54	67.246
5	3.8	-300.26	66.448
5	3.8333	-297.6	65.547
5	3.8667	-294.99	64.546
5	3.9	-291.87	63.286
5	3.9333	-289.15	61.903
5	3.9667	-285.84	60.755
5	4	-282.7	59.325
5	4.0333	-279.4	57.139
5	4.0667	-276.23	55.277
5	4.1	-273.43	53.835
5	4.1333	-270.29	51.838
5	4.1667	-267.52	50.465
5	4.2	-265.29	50.145
5	4.2333	-261.96	48.66
5	4.2667	-258.81	47.76
5	4.3	-255.71	47.032
5	4.3333	-252.4	45.342
5	4.3667	-248.54	45.014
5	4.4	-245.29	44.04
5	4.4333	-242.06	43.484
5	4.4667	-238.62	43.038
5	4.5	-235.58	42.494
5	4.5333	-232.04	42.031
5	4.5667	-228.83	41.819
5	4.6	-225.23	41.719
5	4.6333	-222.46	41.948
5	4.6667	-219.16	41.819
5	4.7	-216.05	41.954
5	4.7333	-213.53	41.369
5	4.7667	-210.7	41.099
5	4.8	-208.13	40.244
5	4.8333	-205.66	39.569
5	4.8667	-203.41	38.219
5	4.9	-200.62	37.364
5	4.9333	-198.68	36.419
5	4.9667	-195.95	34.759
5	5	-193.45	33.354
5	5.0333	-190.81	31.919
5	5.0667	-188.89	30.231
5	5.1	-186.15	28.464
5	5.1333	-184	26.31
5	5.1667	-182.05	24.367
5	5.2	-180.1	22.198
5	5.2333	-178.16	20.578
5	5.2667	-176.77	18.688
5	5.3	-175.02	16.98
5	5.3333	-172.8	15.705
5	5.3667	-171.12	14.705
5	5.4	-168.98	13.242
5	5.4333	-167.36	12.207
5	5.4667	-165.69	11.037
5	5.5	-163.24	10.43
5	5.5333	-161.22	9.3048
5	5.5667	-159.08	8.5172
5	5.6	-156.99	7.8383
5	5.6333	-154.48	7.1781
5	5.6667	-152.33	6.2671
5	5.7	-149.81	5.9071
5	5.7333	-147.38	5.5921
5	5.7667	-145.17	4.9539
5	5.8	-141.87	5.0295
5	5.8333	-139.17	4.5795
5	5.8667	-136.13	4.242
5	5.9	-132.52	4.1797
5	5.9333	-129.72	4.1295
5	5.9667	-126.63	3.8501
5	6	-124	3.6862
5	6.0333	-121.62	2.7172
5	6.0667	-119.17	1.9746
5	6.1	-116.74	1.3107
5	6.1333	-114.3	0.41671
5	6.1667	-112.16	-0.37081
5	6.2	-110.19	-1.8242
5	6.2333	-108.05	-2.9931
5	6.2667	-106.1	-4.1161
5	6.3	-104.26	-5.5506
5	6.3333	-102.44	-6.9585
5	6.3667	-100.58	-8.3588
5	6.4	-98.957	-9.7638
5	6.4333	-97.057	-11.521
5	6.4667	-95.963	-13.197
5	6.5	-94.613	-14.772
5	6.5333	-92.813	-16.347
5	6.5667	-90.948	-17.887
5	6.6	-89.289	-19.412
5	6.6333	-87.543	-20.636
5	6.6667	-86.175	-21.86
5	6.7	-84.037	-22.197
5	6.7333	-81.9	-22.985
5	6.7667	-79.199	-23.21
5	6.8	-77.399	-23.885
5	6.8333	-74.474	-23.435
5	6.8667	-72.674	-23.66
5	6.9	-69.507	-22.837
5	6.9333	-67.229	-22.22
5	6.9667	-65.023	-21.635
5	7	-62.548	-20.96
5	7.0333	-59.961	-19.947
5	7.0667	-57.148	-19.16
5	7.1	-54.898	-18.485
5	7.1333	-52.556	-17.863
5	7.1667	-50.565	-17.35
5	7.2	-47.922	-16.459
5	7.2333	-46.016	-15.933
5	7.2667	-43.76	-15.222
5	7.3	-41.253	-14.652
5	7.3333	-38.972	-14.254
5	7.3667	-36.559	-14.097
5	7.4	-34.309	-14.097
5	7.4333	-32.059	-13.872
5	7.4667	-29.765	-14.088
5	7.5	-27.463	-14.123
5	7.5333	-25.781	-13.804
5	7.5667	-23.531	-14.254
5	7.6	-20.898	-14.83
5	7.6333	-17.996	-15.109
5	7.6667	-15.115	-15.694
5	7.7	-12.335	-16.091
5	7.7333	-9.445	-16.234
5	7.7667	-6.8348	-16.504
5	7.8	-3.6397	-16.594
5	7.8333	-0.55696	-16.347
5	7.8667	2.2557	-16.459
5	7.9	5.6542	-16.405
5	7.9333	8.5561	-15.784
5	7.9667	11.616	-15.829
5	8	14.406	-15.784
5	8.0333	16.882	-15.559
5	8.0667	19.694	-14.772
5	8.1	22.057	-14.434
5	8.1333	25.095	-14.097
5	8.1667	27.636	-13.853
5	8.2	29.997	-13.738
5	8.2333	32.352	-13.673
5	8.2667	34.796	-13.696
5	8.3	37.245	-13.833
5	8.3333	39.857	-14.074
5	8.3667	42.561	-14.442
6	2.4667	-427.41	43.022
6	2.5	-424.51	42.478
6	2.5333	-421.7	42.018
6	2.5667	-418.89	41.514
6	2.6	-416.17	41.094
6	2.6333	-413.48	40.662
6	2.6667	-411.1	40.469
6	2.7	-408.15	40.793
6	2.7333	-405.02	40.694
6	2.7667	-401.64	40.469
6	2.8	-396.97	42.727
6	2.8333	-394.67	40.244
6	2.8667	-390.84	40.019
6	2.9	-387.26	39.816
6	2.9333	-383.42	39.794
6	2.9667	-379.59	39.794
6	3	-375.81	40.298
6	3.0333	-371.72	39.794
6	3.0667	-367.82	39.592
6	3.1	-363.62	41.819
6	3.1333	-361.06	41.602
6	3.1667	-357.46	41.009
6	3.2	-353.83	40.132
6	3.2333	-351.17	39.669
6	3.2667	-348.77	36.419
6	3.3	-345.17	35.519
6	3.3333	-341.44	34.226
6	3.3667	-337.07	35.519
6	3.4	-334.37	32.144
6	3.4333	-330.76	30.794
6	3.4667	-326.71	29.444
6	3.5	-321.88	30.231
6	3.5333	-318.84	26.518
6	3.5667	-315.46	25.168
6	3.6	-311.78	24.395
6	3.6333	-308.71	21.793
6	3.6667	-305.79	19.993
6	3.7	-302.19	18.868
6	3.7333	-298.1	19.516
6	3.7667	-295.21	16.168
6	3.8	-291.84	15.268
6	3.8333	-286.61	15.764
6	3.8667	-282.84	15.043
6	3.9	-278.88	14.092
6	3.9333	-276.31	11.217
6	3.9667	-272.04	10.542
6	4	-266.93	10.07
6	4.0333	-262.7	10.88
6	4.0667	-258.68	10.32
6	4.1	-256.06	8.0672
6	4.1333	-251	9.3048
6	4.1667	-248.19	6.7171
6	4.2	-244.59	6.2671
6	4.2333	-239.74	7.1137
6	4.2667	-237.61	4.692
6	4.3	-233.33	3.7919
6	4.3333	-228.72	4.5795
6	4.3667	-226.13	1.5418
6	4.4	-220.73	1.9918
6	4.4333	-218.03	-0.48332
6	4.4667	-213.98	-1.6084
6	4.5	-210.16	-2.5124
6	4.5333	-205.25	-4.1384
6	4.5667	-200.71	-4.7586
6	4.6	-196.69	-5.8862
6	4.6333	-192.52	-7.4138
6	4.6667	-188.66	-8.7965
6	4.7	-185.28	-10.154
6	4.7333	-180.37	-10.789
6	4.7667	-176.69	-11.926
6	4.8	-172.63	-12.319
6	4.8333	-168.71	-11.869
6	4.8667	-164.46	-12.733
6	4.9	-160.62	-12.635
6	4.9333	-156.6	-13.309
6	4.9667	-152.5	-13.344
6	5	-148.84	-13.453
6	5.0333	-144.68	-13.759
6	5.0667	-140.79	-13.616
6	5.1	-137.48	-13.534
6	5.1333	-134.71	-13.321
6	5.1667	-130.19	-13.354
6	5.2	-126.08	-12.967
6	5.2333	-122.33	-12.888
6	5.2667	-119.77	-13.287
6	5.3	-116.24	-13.354
6	5.3333	-113.22	-14.299
6	5.3667	-109.89	-14.164
6	5.4	-107.02	-14.283
6	5.4333	-104.17	-14.396
6	5.4667	-99.901	-15.334
6	5.5	-96.993	-15.419
6	5.5333	-93.387	-15.965
6	5.5667	-91.35	-16.684
6	5.6	-87.975	-17.134
6	5.6333	-83.739	-17.91
6	5.6667	-80.427	-18.418
6	5.7	-77.347	-19.046
6	5.7333	-74.969	-19.07
6	5.7667	-71.054	-19.745
6	5.8	-68.191	-20.821
6	5.8333	-64.573	-20.51
6	5.8667	-61.782	-20.308
6	5.9	-57.935	-20.172
6	5.9333	-54.448	-19.61
6	5.9667	-51.622	-19.189
6	6	-48.147	-18.934
6	6.0333	-45.308	-17.496
6	6.0667	-42.76	-16.512
6	6.1	-40.124	-16.333
6	6.1333	-36.49	-15.776
6	6.1667	-33.873	-13.995
6	6.2	-30.821	-13.309
6	6.2333	-27.933	-11.091
6	6.2667	-24.971	-10.159
6	6.3	-21.066	-10.42
6	6.3333	-18.672	-8.5422
6	6.3667	-16.421	-7.4588
6	6.4	-12.285	-7.9745
6	6.4333	-8.9771	-7.5026
6	6.4667	-6.0698	-7.2338
6	6.5	-3.0321	-6.8962
6	6.5333	-1.1195	-5.6586
6	6.5667	1.5664	-5.372
6	6.6	4.3028	-5.0812
6	6.6333	7.1201	-4.8511
6	6.6667	10.036	-4.7174
6	6.7	13.092	-4.6731
6	6.7333	16.318	-4.7176
6	6.7667	19.738	-4.8358
6	6.8	23.297	-4.8738
6	6.8333	26.783	-4.7626
6	6.8667	29.965	-4.6022
6	6.9	32.949	-4.2812
6	6.9333	35.883	-3.7726
6	6.9667	38.667	-3.0482
6	7	41.485	-2.3137
7	2.5333	-427.8	190.8
7	2.5667	-425.38	190.06
7	2.6	-422.77	189.19
7	2.6333	-420	188.23
7	2.6667	-417.12	187.32
7	2.7	-414.19	186.58
7	2.7333	-411.2	186.11
7	2.7667	-408.18	186.16
7	2.8	-405.35	186.86
7	2.8333	-402.37	186.52
7	2.8667	-399.58	186.89
7	2.9	-396.96	186.81
7	2.9333	-394.7	187.18
7	2.9667	-392.42	186.92
7	3	-390.43	186.49
7	3.0333	-386.25	185.97
7	3.0667	-383.64	185.6
7	3.1	-383.5	184.29
7	3.1333	-380.81	183.53
7	3.1667	-378	182.54
7	3.2	-375.07	181.72
7	3.2333	-372.43	180.75
7	3.2667	-368.58	178.38
7	3.3	-367.04	178.85
7	3.3333	-364.99	176.99
7	3.3667	-362.58	175.76
7	3.4	-359.8	174.22
7	3.4333	-357.11	173.5
7	3.4667	-354.35	173.31
7	3.5	-351.96	172.24
7	3.5333	-349.1	172.06
7	3.5667	-346.28	171.93
7	3.6	-343.55	171.16
7	3.6333	-340.63	170.3
7	3.6667	-337.74	169.4
7	3.7	-334.51	168.53
7	3.7333	-331.24	168.52
7	3.7667	-327.96	167.89
7	3.8	-322.2	168.68
7	3.8333	-319.06	167.83
7	3.8667	-316.14	167.38
7	3.9	-313.1	167.26
7	3.9333	-312.11	166.43
7	3.9667	-309.18	165.76
7	4	-306.37	164.43
7	4.0333	-303.4	163.76
7	4.0667	-300.61	162.65
7	4.1	-297.83	161.34
7	4.1333	-294.87	160.07
7	4.1667	-291.97	158.69
7	4.2	-289.19	157.2
7	4.2333	-286.11	155.59
7	4.2667	-282.87	153.64
7	4.3	-280.5	151.36
7	4.3333	-278.19	149.43
7	4.3667	-275.53	147.4
7	4.4	-273.39	145.55
7	4.4333	-270.31	144.97
7	4.4667	-267.61	143.37
7	4.5	-264.88	142.55
7	4.5333	-262.12	141.36
7	4.5667	-259.42	140.24
7	4.6	-256.4	138.99
7	4.6333	-253.53	137.4
7	4.6667	-250.78	136.09
7	4.7	-247.8	134.98
7	4.7333	-244.8	133.97
7	4.7667	-241.64	133.04
7	4.8	-238.47	132.78
7	4.8333	-235.46	132.07
7	4.8667	-232.5	131.72
7	4.9	-229.99	130.75
7	4.9333	-227.45	129.4
7	4.9667	-224.77	128.29
7	5	-222.4	126.83
7	5.0333	-220.12	125.54
7	5.0667	-217.5	123.8
7	5.1	-215.14	122.59
7	5.1333	-212.64	121.12
7	5.1667	-210.19	119.63
7	5.2	-207.87	118.12
7	5.2333	-205.68	116.38
7	5.2667	-203.61	114.5
7	5.3	-201.88	112.59
7	5.3333	-200.06	110.81
7	5.3667	-198.31	109.11
7	5.4	-195.98	107.52
7	5.4333	-194.39	105.86
7	5.4667	-192.29	104.62
7	5.5	-190.13	103.47
7	5.5333	-187.83	102.45
7	5.5667	-185.96	101.08
7	5.6	-183.96	99.727
7	5.6333	-181.13	97.398
7	5.6667	-179.9	97.997
7	5.7	-177.08	95.373
7	5.7333	-175.51	96.273
7	5.7667	-173.48	95.598
7	5.8	-171.42	95.214
7	5.8333	-169.32	95.035
7	5.8667	-167.18	94.698
7	5.9	-164.71	92.898
7	5.9333	-163.35	94.248
7	5.9667	-161.78	93.573
7	6	-160.54	92.785
7	6.0333	-159.08	92.222
7	6.0667	-157.95	91.547
7	6.1	-156.49	90.76
7	6.1333	-155.37	90.31
7	6.1667	-153	88.172
7	6.2	-152.89	89.185
7	6.2333	-151.2	88.528
7	6.2667	-150.42	87.61
7	6.3	-149.18	86.597
7	6.3333	-148.05	85.697
7	6.3667	-146.7	84.347
7	6.4	-144.72	83.312
7	6.4333	-144	81.872
7	6.4667	-143.55	80.972
7	6.5	-142.65	79.622
7	6.5333	-141.87	78.384
7	6.5667	-140.85	77.147
7	6.6	-139.73	75.572
7	6.6333	-138.6	74.446
7	6.6667	-137.25	73.321
7	6.7	-135.42	72.369
7	6.7333	-134.33	71.521
7	6.7667	-133.09	70.734
7	6.8	-131.04	69.676
7	6.8333	-130.05	69.271
7	6.8667	-127.94	68.416
7	6.9	-126.8	67.325
7	6.9333	-125.46	67.104
7	6.9667	-124.02	66.661
7	7	-122.14	65.489
7	7.0333	-121.1	65.311
7	7.0667	-120.15	65.446
7	7.1	-118.01	65.022
7	7.1333	-116.89	64.883
7	7.1667	-115.06	64.513
7	7.2	-112.87	63.474
7	7.2333	-112.19	63.016
7	7.2667	-110.52	62.386
7	7.3	-109.4	61.548
7	7.3333	-107.73	60.63
7	7.3667	-106.54	59.483
7	7.4	-106.2	59.145
7	7.4333	-105.08	58.245
7	7.4667	-103.5	57.12
7	7.5	-102.2	56.085
7	7.5333	-100.95	54.877
7	7.5667	-100.04	53.565
7	7.6	-98.866	52.125
7	7.6333	-97.889	51.069
7	7.6667	-97.02	49.785
7	7.7	-96.095	48.828
7	7.7333	-94.897	47.657
7	7.7667	-93.306	45.974
7	7.8	-92.475	44.745
7	7.8333	-90.6	44.874
7	7.8667	-89.193	43.99
7	7.9	-88.425	43.394
7	7.9333	-86.85	42.944
7	7.9667	-85.725	42.044
7	8	-84.794	41.862
7	8.0333	-83.248	41.247
7	8.0667	-82.575	42.269
7	8.1	-80.775	41.369
7	8.1333	-78.957	41.681
7	8.1667	-77.336	42.26
7	8.2	-76.125	42.391
7	8.2333	-74.336	42.737
7	8.2667	-72.629	42.854
7	8.3	-71.459	42.764
7	8.3333	-69.299	42.269
7	8.3667	-68.593	42.642
7	8.4	-67.949	42.494
7	8.4333	-66.267	41.349
7	8.4667	-66.104	41.459
7	8.5	-64.503	41.435
7	8.5333	-64.123	40.919
7	8.5667	-62.556	40.1
7	8.6	-61.423	39.569
7	8.6333	-61.198	38.894
7	8.6667	-59.848	37.994
7	8.7	-59.562	37.629
7	8.7333	-59.083	36.689
7	8.7667	-58.723	35.744
7	8.8	-57.84	34.532
7	8.8333	-56.833	32.774
7	8.8667	-56.317	31.321
7	8.9	-56.023	30.344
7	8.9333	-54.471	27.885
7	8.9667	-53.773	26.968
7	9	-53.323	25.393
7	9.0333	-51.719	23.532
7	9.0667	-51.028	22.603
7	9.1	-50.06	21.906
7	9.1333	-48.193	20.983
7	9.1667	-47.022	20.443
7	9.2	-45.897	19.768
7	9.2333	-44.37	19.292
7	9.2667	-42.972	18.868
7	9.3	-41.622	18.643
7	9.3333	-39.934	18.305
7	9.3667	-38.404	18.215
7	9.4	-36.559	18.08
7	9.4333	-35.209	18.08
7	9.4667	-33.719	18.366
7	9.5	-31.84	18.567
7	9.5333	-30.371	18.643
7	9.5667	-28.571	18.418
7	9.6	-26.597	18.581
7	9.6333	-25.062	18.137
7	9.6667	-23.396	17.968
7	9.7	-21.933	17.405
7	9.7333	-20.471	17.068
7	9.7667	-18.333	16.505
7	9.8	-17.053	16.694
7	9.8333	-15.295	16.618
7	9.8667	-13.576	16.137
7	9.9	-11.583	15.38
7	9.9333	-9.8951	15.043
7	9.9667	-8.32	14.818
7	10	-6.0698	13.918
7	10.033	-4.3553	13.402
7	10.067	-2.3076	13.134
7	10.1	0.0055483	12.568
7	10.133	2.0307	12.342
7	10.167	3.8308	12.342
7	10.2	5.8559	12.342
7	10.233	7.656	12.568
7	10.267	9.6812	12.793
7	10.3	11.481	13.018
7	10.333	13.056	13.242
7	10.367	14.857	13.468
7	10.4	16.657	13.693
7	10.433	18.232	13.918
7	10.467	19.582	14.593
7	10.5	21.157	15.268
7	10.533	22.71	15.655
7	10.567	24.757	15.943
7	10.6	26.4	15.92
7	10.633	28.132	15.909
7	10.667	29.851	15.786
7	10.7	31.537	15.601
7	10.733	33.178	15.491
7	10.767	34.767	15.391
7	10.8	36.324	15.271
7	10.833	37.835	15.151
7	10.867	39.383	14.92
7	10.9	41.054	14.669
8	2.7	-426.29	140.62
8	2.7333	-423.76	139.99
8	2.7667	-421.09	139.3
8	2.8	-418.42	138.61
8	2.8333	-415.7	137.87
8	2.8667	-412.93	137.03
8	2.9	-410.19	136.1
8	2.9333	-406.71	135.09
8	2.9667	-405.2	133.94
8	3	-402.43	132.61
8	3.0333	-401.08	131.94
8	3.0667	-399.85	130.47
8	3.1	-397.48	130.14
8	3.1333	-396.02	129.13
8	3.1667	-392.78	128.63
8	3.2	-391.74	127.78
8	3.2333	-389.13	127.59
8	3.2667	-387.47	127.1
8	3.3	-384.9	126.83
8	3.3333	-383.19	125.53
8	3.3667	-380.72	124.85
8	3.4	-377.03	125.01
8	3.4333	-374.94	124.38
8	3.4667	-371.88	123.73
8	3.5	-369.56	123.32
8	3.5333	-366.09	121.92
8	3.5667	-362.65	121.22
8	3.6	-361.59	120.12
8	3.6333	-358.71	120.03
8	3.6667	-354.73	119.79
8	3.7	-352.17	119.32
8	3.7333	-349.33	118.66
8	3.7667	-346.97	119
8	3.8	-344.9	118.64
8	3.8333	-341.68	117.31
8	3.8667	-339.35	117.23
8	3.9	-336.28	116.19
8	3.9333	-333.89	115.61
8	3.9667	-330.99	114.5
8	4	-329.28	113.85
8	4.0333	-326.04	112.47
8	4.0667	-323.12	111.12
8	4.1	-319.85	109.89
8	4.1333	-317.59	108.83
8	4.1667	-315.24	106.4
8	4.2	-311.75	105.61
8	4.2333	-308.94	103.92
8	4.2667	-306.08	101.84
8	4.3	-304.1	100.89
8	4.3333	-301.63	99.76
8	4.3667	-299.38	98.41
8	4.4	-297.35	97.285
8	4.4333	-295.13	95.938
8	4.4667	-293.46	94.788
8	4.5	-291.27	94.585
8	4.5333	-288.96	93.275
8	4.5667	-287.11	93.123
8	4.6	-284.75	92.335
8	4.6333	-282.95	91.435
8	4.6667	-280.48	90.985
8	4.7	-278	89.635
8	4.7333	-275.59	89.017
8	4.7667	-273.42	88.115
8	4.8	-271.18	87.424
8	4.8333	-268.87	87.186
8	4.8667	-266.52	86.966
8	4.9	-264.39	86.597
8	4.9333	-262.32	85.988
8	4.9667	-260.26	85.651
8	5	-258.27	85.382
8	5.0333	-256.37	85.039
8	5.0667	-254.03	84.572
8	5.1	-252.18	84.095
8	5.1333	-250.16	83.106
8	5.1667	-247.91	82.457
8	5.2	-245.99	81.496
8	5.2333	-243.99	80.311
8	5.2667	-241.75	79.352
8	5.3	-240.15	78.024
8	5.3333	-238.22	76.719
8	5.3667	-236.43	76.437
8	5.4	-234.65	73.725
8	5.4333	-232.59	72.444
8	5.4667	-230.97	71.409
8	5.5	-229.1	69.136
8	5.5333	-227.5	67.795
8	5.5667	-225.46	66.121
8	5.6	-223.87	64.244
8	5.6333	-222.2	62.858
8	5.6667	-220.62	61.283
8	5.7	-219.16	59.821
8	5.7333	-217.47	57.969
8	5.7667	-216.23	56.445
8	5.8	-214.54	55.208
8	5.8333	-213.08	53.97
8	5.8667	-211.35	52.404
8	5.9	-210.07	51.565
8	5.9333	-208.58	50.595
8	5.9667	-206.9	49.357
8	6	-205.44	48.464
8	6.0333	-203.86	47.22
8	6.0667	-202.28	46.095
8	6.1	-200.63	45.087
8	6.1333	-199.25	44.166
8	6.1667	-197.45	43.014
8	6.2	-195.95	41.992
8	6.2333	-194.41	41.144
8	6.2667	-192.74	40.514
8	6.3	-191.09	39.796
8	6.3333	-189.3	39.618
8	6.3667	-188.08	39.214
8	6.4	-186.98	38.444
8	6.4333	-185.1	38.188
8	6.4667	-183.74	37.524
8	6.5	-182.71	36.644
8	6.5333	-180.62	35.932
8	6.5667	-179.67	35.631
8	6.6	-178.32	34.956
8	6.6333	-176.63	33.494
8	6.6667	-176.41	32.819
8	6.7	-174.6	32.052
8	6.7333	-173.03	31.019
8	6.7667	-171.71	30.758
8	6.8	-170.86	29.734
8	6.8333	-169.77	29.556
8	6.8667	-169.32	28.656
8	6.9	-167.59	28.436
8	6.9333	-166.5	27.868
8	6.9667	-165.6	27.134
8	7	-164.71	26.518
8	7.0333	-163.47	26.075
8	7.0667	-162.54	25.003
8	7.1	-161.84	24.475
8	7.1333	-160.79	23.548
8	7.1667	-159.51	22.756
8	7.2	-158.72	21.908
8	7.2333	-157.73	21.118
8	7.2667	-156.3	19.923
8	7.3	-154.87	19.672
8	7.3333	-154.89	19.363
8	7.3667	-152.72	18.167
8	7.4	-151.55	17.573
8	7.4333	-150.38	17.41
8	7.4667	-149.14	16.887
8	7.5	-147.56	16.483
8	7.5333	-146.82	16.28
8	7.5667	-144.81	16.049
8	7.6	-143.66	15.787
8	7.6333	-142.2	15.718
8	7.6667	-141.08	15.718
8	7.7	-139.61	15.562
8	7.7333	-138.63	15.65
8	7.7667	-137.21	15.403
8	7.8	-135.75	15.001
8	7.8333	-134.44	15.38
8	7.8667	-133.09	15.38
8	7.9	-131.97	15.605
8	7.9333	-130.68	15.583
8	7.9667	-129.63	15.706
8	8	-128.09	15.692
8	8.0333	-126.7	15.965
8	8.0667	-125.54	16.105
8	8.1	-124.38	16.708
8	8.1333	-122.48	16.874
8	8.1667	-121.95	17.518
8	8.2	-119.69	16.969
8	8.2333	-118.62	17.428
8	8.2667	-117.5	17.428
8	8.3	-116.12	17.154
8	8.3333	-114.97	17.684
8	8.3667	-114.08	17.743
8	8.4	-112.39	16.823
8	8.4333	-111.38	16.843
8	8.4667	-109.8	16.393
8	8.5	-108.68	16.393
8	8.5333	-107.44	15.83
8	8.5667	-106.31	15.155
8	8.6	-105.3	14.818
8	8.6333	-104.29	14.03
8	8.6667	-103.28	13.693
8	8.7	-102.04	12.68
8	8.7333	-100.8	11.893
8	8.7667	-99.788	10.88
8	8.8	-98.481	9.5212
8	8.8333	-96.976	8.9673
8	8.8667	-95.963	7.5047
8	8.9	-94.5	6.4921
8	8.9333	-93.15	5.142
8	8.9667	-90.9	4.017
8	9	-89.415	2.6219
8	9.0333	-87.862	1.4293
8	9.0667	-86.336	0.36101
8	9.1	-84.712	-0.82087
8	9.1333	-83.25	-1.6084
8	9.1667	-81.9	-2.0584
8	9.2	-81	-2.5084
8	9.2333	-79.424	-3.6335
8	9.2667	-78.637	-4.4211
8	9.3	-77.261	-4.7759
8	9.3333	-75.996	-5.1954
8	9.3667	-74.789	-5.4786
8	9.4	-73.574	-6.1087
8	9.4333	-72.179	-6.4687
8	9.4667	-71.064	-6.7318
8	9.5	-70.199	-6.3337
8	9.5333	-68.781	-6.5812
8	9.5667	-67.409	-6.8287
8	9.6	-66.599	-6.3337
8	9.6333	-65.023	-6.5587
8	9.6667	-63.628	-6.2437
8	9.7	-62.233	-6.1537
8	9.7333	-60.779	-5.9944
8	9.7667	-59.623	-5.6587
8	9.8	-58.273	-4.9836
8	9.8333	-56.81	-5.5462
8	9.8667	-55.123	-5.4336
8	9.9	-53.85	-5.6422
8	9.9333	-52.648	-5.4337
8	9.9667	-50.947	-5.8657
8	10	-49.406	-6.055
8	10.033	-47.815	-6.1897
8	10.067	-46.157	-6.4152
8	10.1	-44.637	-6.7387
8	10.133	-43.197	-6.3337
8	10.167	-41.416	-7.0707
8	10.2	-40.212	-7.6668
8	10.233	-38.562	-8.0888
8	10.267	-36.735	-8.1248
8	10.3	-35.614	-9.0114
8	10.333	-34.266	-9.8127
8	10.367	-32.691	-10.488
8	10.4	-30.956	-11.104
8	10.433	-29.57	-11.941
8	10.467	-27.579	-12.387
8	10.5	-25.691	-13.174
8	10.533	-24.206	-13.804
8	10.567	-22.496	-13.984
8	10.6	-20.55	-14.117
8	10.633	-18.581	-14.704
8	10.667	-16.465	-14.524
8	10.7	-14.575	-14.344
8	10.733	-12.595	-14.434
8	10.767	-10.525	-14.344
8	10.8	-8.5969	-13.95
8	10.833	-6.8574	-13.422
8	10.867	-5.0347	-12.679
8	10.9	-2.9196	-12.184
8	10.933	-1.2095	-11.914
8	10.967	0.68062	-11.059
8	11	2.4807	-9.9339
8	11.033	3.8759	-9.6189
8	11.067	5.8559	-8.5838
8	11.1	7.431	-7.9088
8	11.133	9.2762	-7.5938
8	11.167	11.031	-6.7837
8	11.2	11.931	-6.3337
8	11.233	13.731	-5.8837
8	11.267	15.531	-5.8837
8	11.3	17.107	-5.6586
8	11.333	19.132	-5.8837
8	11.367	20.67	-6.4575
8	11.4	22.147	-6.7387
8	11.433	23.812	-7.0987
8	11.467	25.162	-7.5488
8	11.5	26.968	-7.8933
8	11.533	28.636	-8.3701
8	11.567	30.343	-8.9297
8	11.6	32.047	-9.5304
8	11.633	33.769	-10.162
8	11.667	35.617	-10.766
8	11.7	37.6	-11.415
8	11.733	39.675	-12.095
8	11.767	41.709	-12.821
9	3.4667	-426.02	46.542
9	3.5	-422.28	47.258
9	3.5333	-418.56	48.026
9	3.5667	-414.91	48.827
9	3.6	-411.41	49.65
9	3.6333	-408.04	50.775
9	3.6667	-405.02	52.17
9	3.7	-402.1	53.07
9	3.7333	-399.04	54.915
9	3.7667	-396.86	53.852
9	3.8	-393.25	54.416
9	3.8333	-390.62	54.195
9	3.8667	-387.38	54.663
9	3.9	-384.99	53.52
9	3.9333	-381.89	52.88
9	3.9667	-378.17	53.174
9	4	-375.32	51.495
9	4.0333	-372.62	50.595
9	4.0667	-369.02	49.695
9	4.1	-366.09	48.795
9	4.1333	-361.91	48.615
9	4.1667	-358.76	47.04
9	4.2	-356.42	44.969
9	4.2333	-353.72	43.394
9	4.2667	-352.09	41.825
9	4.3	-349.54	40.211
9	4.3333	-346.74	39.344
9	4.3667	-344.49	38.219
9	4.4	-340.89	37.769
9	4.4333	-339.19	36.528
9	4.4667	-336.39	35.969
9	4.5	-333.77	34.857
9	4.5333	-330.99	33.719
9	4.5667	-327.39	32.594
9	4.6	-324.93	31.587
9	4.6333	-321.76	31.244
9	4.6667	-319.05	31.025
9	4.7	-315.69	30.119
9	4.7333	-312.95	29.836
9	4.7667	-310	28.746
9	4.8	-307.12	27.812
9	4.8333	-303.99	28.994
9	4.8667	-302.19	26.968
9	4.9	-299.26	27.193
9	4.9333	-295.78	27.531
9	4.9667	-292.96	26.115
9	5	-291.16	24.718
9	5.0333	-288.46	24.493
9	5.0667	-286.44	22.018
9	5.1	-284.19	20.668
9	5.1333	-281.17	19.446
9	5.1667	-278.34	17.518
9	5.2	-276.09	16.393
9	5.2333	-273.8	14.371
9	5.2667	-270.92	13.091
9	5.3	-268.66	12.117
9	5.3333	-265.96	10.317
9	5.3667	-263.26	8.2922
9	5.4	-260.56	6.4921
9	5.4333	-258.36	4.8216
9	5.4667	-255.93	2.9992
9	5.5	-253.81	1.5418
9	5.5333	-251.34	-0.03329
9	5.5667	-248.83	-1.4893
9	5.6	-245.68	-3.1636
9	5.6333	-244.04	-4.3536
9	5.6667	-241.6	-5.1751
9	5.7	-239.43	-5.3661
9	5.7333	-236.68	-5.9356
9	5.7667	-234.59	-6.5137
9	5.8	-232.3	-6.7043
9	5.8333	-230.41	-6.7837
9	5.8667	-228.57	-6.7751
9	5.9	-225.66	-7.1146
9	5.9333	-223.64	-7.7226
9	5.9667	-221.32	-7.9301
9	6	-219.25	-7.7632
9	6.0333	-216.69	-7.5317
9	6.0667	-214.69	-8.3828
9	6.1	-211.47	-7.7614
9	6.1333	-210.16	-7.9088
9	6.1667	-206.9	-7.3463
9	6.2	-204.98	-7.9088
9	6.2333	-203.01	-6.4295
9	6.2667	-201.16	-7.2337
9	6.3	-198.91	-7.6838
9	6.3333	-196.88	-8.3588
9	6.3667	-194.13	-7.745
9	6.4	-192.72	-9.0156
9	6.4333	-189.68	-9.2589
9	6.4667	-187.21	-9.7089
9	6.5	-185.29	-10.722
9	6.5333	-182.76	-10.967
9	6.5667	-180.91	-11.734
9	6.6	-179.33	-13.084
9	6.6333	-176.05	-13.804
9	6.6667	-173.88	-14.524
9	6.7	-171.83	-14.692
9	6.7333	-169.66	-16.009
9	6.7667	-167.09	-17.314
9	6.8	-165.13	-18.102
9	6.8333	-162.34	-20.081
9	6.8667	-160.16	-20.825
9	6.9	-157.64	-21.877
9	6.9333	-155.79	-23.255
9	6.9667	-153.12	-23.547
9	7	-150.87	-24.447
9	7.0333	-148.62	-25.347
9	7.0667	-146.91	-25.614
9	7.1	-144.77	-25.73
9	7.1333	-143.12	-25.798
9	7.1667	-140.47	-26.309
9	7.2	-138.38	-26.36
9	7.2333	-136.01	-26.023
9	7.2667	-134.41	-25.893
9	7.3	-132.87	-25.332
9	7.3333	-130.5	-25.46
9	7.3667	-128.93	-24.785
9	7.4	-126.67	-24.291
9	7.4333	-124.36	-23.722
9	7.4667	-122.71	-22.742
9	7.5	-120.31	-21.323
9	7.5333	-117.51	-20.894
9	7.5667	-115.61	-20.053
9	7.6	-113.57	-19.566
9	7.6333	-111.25	-18.585
9	7.6667	-109.39	-18.016
9	7.7	-106.99	-17.472
9	7.7333	-104.49	-16.729
9	7.7667	-102.17	-16.617
9	7.8	-100.04	-16.504
9	7.8333	-97.651	-16.684
9	7.8667	-95.321	-16.432
9	7.9	-92.385	-16.189
9	7.9333	-90.855	-16.549
9	7.9667	-88.621	-16.511
9	8	-86.13	-16.999
9	8.0333	-84.105	-17.044
9	8.0667	-81.852	-17.339
9	8.1	-79.552	-18.063
9	8.1333	-77.391	-17.78
9	8.1667	-74.812	-18.597
9	8.2	-72.449	-18.934
9	8.2333	-70.069	-19.526
9	8.2667	-67.63	-19.907
9	8.3	-65.744	-20.446
9	8.3333	-63.673	-21.185
9	8.3667	-61.423	-21.41
9	8.4	-59.569	-21.552
9	8.4333	-56.608	-21.68
9	8.4667	-54.811	-21.842
9	8.5	-52.648	-22.085
9	8.5333	-50.51	-21.747
9	8.5667	-48.148	-21.41
9	8.6	-46.122	-20.96
9	8.6333	-43.872	-20.735
9	8.6667	-42.117	-20.6
9	8.7	-40.272	-19.834
9	8.7333	-37.45	-19.664
9	8.7667	-35.66	-19.41
9	8.8	-33.522	-18.934
9	8.8333	-31.991	-18.395
9	8.8667	-29.528	-17.685
9	8.9	-27.784	-17.247
9	8.9333	-25.196	-16.234
9	8.9667	-23.171	-15.784
9	9	-21.252	-15.083
9	9.0333	-19.076	-13.669
9	9.0667	-16.766	-12.682
9	9.1	-14.17	-12.184
9	9.1333	-12.172	-10.538
9	9.1667	-10.129	-9.6422
9	9.2	-8.095	-9.0339
9	9.2333	-5.6197	-8.5839
9	9.2667	-4.4947	-8.1338
9	9.3	-2.4308	-7.6993
9	9.3333	-0.89451	-7.4588
9	9.3667	1.1306	-7.2337
9	9.4	3.3808	-7.2337
9	9.4333	5.402	-7.1466
9	9.4667	6.981	-7.0087
9	9.5	8.8937	-6.6712
9	9.5333	11.031	-6.5587
9	9.5667	12.831	-6.3337
9	9.6	15.082	-6.5587
9	9.6333	17.107	-6.5587
9	9.6667	19.357	-7.2337
9	9.7	21.382	-7.4588
9	9.7333	23.857	-7.9088
9	9.7667	26.332	-8.3588
9	9.8	28.686	-8.6125
9	9.8333	30.918	-8.8131
9	9.8667	33.163	-8.9128
9	9.9	35.441	-8.9339
9	9.9333	37.684	-8.8619
9	9.9667	39.933	-8.7312
9	10	42.171	-8.5505
10	2.8	-427.88	234.09
10	2.8333	-425.23	233.1
10	2.8667	-422.29	232.02
10	2.9	-419.15	230.81
10	2.9333	-415.94	229.37
10	2.9667	-413.01	227.74
10	3	-410	226.03
10	3.0333	-406.92	224.3
10	3.0667	-403.91	222.7
10	3.1	-401.12	221.1
10	3.1333	-398.54	219.6
10	3.1667	-396.12	217.97
10	3.2	-393.5	216.52
10	3.2333	-390.81	215.28
10	3.2667	-388.48	214.31
10	3.3	-386.4	213.43
10	3.3333	-384.39	212.56
10	3.3667	-382.42	211.59
10	3.4	-380.38	210.49
10	3.4333	-378.31	209.19
10	3.4667	-376.16	207.83
10	3.5	-373.91	206.43
10	3.5333	-371.62	205.13
10	3.5667	-369.36	203.8
10	3.6	-367.03	202.52
10	3.6333	-364.63	201.24
10	3.6667	-362.17	200.06
10	3.7	-359.6	198.81
10	3.7333	-357.03	197.82
10	3.7667	-354.32	196.91
10	3.8	-351.67	195.71
10	3.8333	-349.18	194.45
10	3.8667	-346.18	192.47
10	3.9	-343.03	191.79
10	3.9333	-340.43	190.61
10	3.9667	-338.15	189.59
10	4	-336.04	188.32
10	4.0333	-333.46	186.28
10	4.0667	-331.44	185.15
10	4.1	-329.53	183.92
10	4.1333	-327.86	182.77
10	4.1667	-325.81	182
10	4.2	-324.46	180.88
10	4.2333	-322.55	180.09
10	4.2667	-321.43	179.19
10	4.3	-320.3	178.29
10	4.3333	-318.84	177.28
10	4.3667	-317.04	176.38
10	4.4	-315.24	175.48
10	4.4333	-313.4	174.58
10	4.4667	-311.68	173.94
10	4.5	-309.86	173.39
10	4.5333	-308.22	172.5
10	4.5667	-305.74	171.84
10	4.6	-303.15	170.93
10	4.6333	-300.45	169.62
10	4.6667	-297.48	169.04
10	4.7	-295.1	167.94
10	4.7333	-291.87	167.1
10	4.7667	-289.31	166.53
10	4.8	-286.89	166.25
10	4.8333	-283.91	165.65
10	4.8667	-280.82	165.19
10	4.9	-278.9	164.79
10	4.9333	-276.1	163.94
10	4.9667	-273.9	163.09
10	5	-271.56	162.46
10	5.0333	-269.9	161.41
10	5.0667	-267.65	160.51
10	5.1	-265.17	159.39
10	5.1333	-262.92	158.49
10	5.1667	-260.67	157.81
10	5.2	-258.09	156.58
10	5.2333	-256.17	155.34
10	5.2667	-253.81	154.33
10	5.3	-251.3	153.37
10	5.3333	-249.09	152.3
10	5.3667	-246.84	151.18
10	5.4	-244.59	149.83
10	5.4333	-242	148.81
10	5.4667	-239.52	147.46
10	5.5	-236.84	146.43
10	5.5333	-234.36	145.58
10	5.5667	-232.03	144.85
10	5.6	-229.62	144.31
10	5.6333	-227.03	143.75
10	5.6667	-224	143.64
10	5.7	-221.52	142.51
10	5.7333	-218.93	141.28
10	5.7667	-216.12	140.04
10	5.8	-212.97	138.91
10	5.8333	-210.27	137.56
10	5.8667	-207.23	136.1
10	5.9	-203.86	135.2
10	5.9333	-201.04	134.41
10	5.9667	-198.12	133.29
10	6	-195.42	132.39
10	6.0333	-192.19	132.38
10	6.0667	-189.57	130.81
10	6.1	-186.08	130.25
10	6.1333	-182.97	128.99
10	6.1667	-180.46	127.78
10	6.2	-178.04	126.02
10	6.2333	-175.38	124.84
10	6.2667	-173.48	123.72
10	6.3	-171.3	122.32
10	6.3333	-169.74	121.83
10	6.3667	-167.74	120.24
10	6.4	-165.6	119.45
10	6.4333	-164.57	118.65
10	6.4667	-163.34	118.16
10	6.5	-162.46	117.46
10	6.5333	-161.33	117.2
10	6.5667	-160.54	115.96
10	6.6	-160.09	115.06
10	6.6333	-159.08	114.05
10	6.6667	-158.18	113.15
10	6.7	-157.05	112.42
10	6.7333	-155.88	111.59
10	6.7667	-154.92	110.79
10	6.8	-153.23	110.22
10	6.8333	-151.73	109.5
10	6.8667	-149.92	109.15
10	6.9	-148.28	108.2
10	6.9333	-146.7	107.75
10	6.9667	-144.9	107.52
10	7	-142.88	106.85
10	7.0333	-141.32	106.76
10	7.0667	-139.28	105.72
10	7.1	-136.92	105.13
10	7.1333	-134.9	104.4
10	7.1667	-132.64	104.04
10	7.2	-130.61	102.98
10	7.2333	-128.63	102.39
10	7.2667	-126.52	101.61
10	7.3	-123.86	101.34
10	7.3333	-121.84	100.21
10	7.3667	-119.7	99.648
10	7.4	-117.81	98.811
10	7.4333	-115.47	98.463
10	7.4667	-113.96	97.285
10	7.5	-111.71	96.61
10	7.5333	-110.19	95.653
10	7.5667	-108.49	94.627
10	7.6	-106.99	93.447
10	7.6333	-105.53	92.568
10	7.6667	-104.04	91.42
10	7.7	-102.68	90.78
10	7.7333	-101.48	89.747
10	7.7667	-100.25	88.917
10	7.8	-98.787	88.079
10	7.8333	-97.623	87.284
10	7.8667	-96.57	86.462
10	7.9	-95.49	85.652
10	7.9333	-94.658	84.82
10	7.9667	-93.547	83.966
10	8	-92.383	82.918
10	8.0333	-91.185	81.746
10	8.0667	-90.135	80.567
10	8.1	-89.007	79.026
10	8.1333	-87.903	77.651
10	8.1667	-86.61	76.252
10	8.2	-85.512	75.239
10	8.2333	-84.148	73.649
10	8.2667	-82.98	72.331
10	8.3	-81.585	71.251
10	8.3333	-80.124	70.387
10	8.3667	-79.064	69.316
10	8.4	-78.01	68.648
10	8.4333	-77.129	68.236
10	8.4667	-76.229	67.606
10	8.5	-75.734	67.066
10	8.5333	-74.969	66.436
10	8.5667	-74.474	65.671
10	8.6	-73.754	65.131
10	8.6333	-73.394	64.411
10	8.6667	-73.349	63.871
10	8.7	-72.468	63.02
10	8.7333	-72.224	62.296
10	8.7667	-71.791	61.482
10	8.8	-71.549	60.946
10	8.8333	-71.324	60.045
10	8.8667	-70.649	59.596
10	8.9	-70.424	59.145
10	8.9333	-69.974	58.92
10	8.9667	-69.524	58.47
10	9	-69.299	58.02
10	9.0333	-68.434	57.439
10	9.0667	-68.174	57.12
10	9.1	-67.499	56.895
10	9.1333	-67.049	56.445
10	9.1667	-66.374	55.995
10	9.2	-65.699	55.545
10	9.2333	-64.573	55.545
10	9.2667	-63.898	55.095
10	9.3	-63.265	54.797
10	9.3333	-62.233	54.69
10	9.3667	-61.633	54.124
10	9.4	-60.359	53.543
10	9.4333	-59.803	53.205
10	9.4667	-58.588	52.8
10	9.5	-58.076	52.894
10	9.5333	-57.508	52.44
10	9.5667	-56.743	51.81
10	9.6	-56.293	51.135
10	9.6333	-55.806	50.463
10	9.6667	-55.294	49.447
10	9.7	-54.792	48.58
10	9.7333	-54.35	47.416
10	9.7667	-54.047	46.208
10	9.8	-53.728	45.33
10	9.8333	-53.107	44.352
10	9.8667	-52.995	43.154
10	9.9	-52.085	42.157
10	9.9333	-52.783	40.739
10	9.9667	-52.731	39.395
10	10	-52.776	38.293
10	10.033	-52.662	37.118
10	10.067	-52.513	35.474
10	10.1	-52.198	34.394
10	10.133	-52.077	32.975
10	10.167	-51.745	31.375
10	10.2	-51.658	30.389
10	10.233	-51.364	29.404
10	10.267	-51.523	28.544
10	10.3	-51.073	27.193
10	10.333	-50.63	25.944
10	10.367	-50.173	25.618
10	10.4	-49.948	25.168
10	10.433	-49.723	24.043
10	10.467	-49.096	23.435
10	10.5	-48.597	22.918
10	10.533	-47.922	22.693
10	10.567	-46.347	22.243
10	10.6	-46.293	20.916
10	10.633	-44.772	21.343
10	10.667	-43.876	21.17
10	10.7	-44.156	20.021
10	10.733	-42.934	19.647
10	10.767	-41.883	19.57
10	10.8	-39.26	20.04
10	10.833	-39.597	19.543
10	10.867	-37.95	19.68
10	10.9	-35.139	20.491
10	10.933	-34.759	20.331
10	10.967	-32.973	20.717
10	11	-31.496	20.668
10	11.033	-29.313	21.069
10	11.067	-28.009	21.681
10	11.1	-26.52	21.63
10	11.133	-25.04	21.447
10	11.167	-23.459	21.575
10	11.2	-22.451	21.883
10	11.233	-20.864	21.593
10	11.267	-19.624	21.653
10	11.3	-18.365	21.441
10	11.333	-17.019	21.128
10	11.367	-16.083	21.006
10	11.4	-14.672	20.633
10	11.433	-13.585	20.263
10	11.467	-12.007	19.751
10	11.5	-11.003	19.183
10	11.533	-9.814	18.875
10	11.567	-8.9116	18.324
10	11.6	-7.4919	18.022
10	11.633	-5.9573	17.405
10	11.667	-4.7576	16.96
10	11.7	-3.2818	16.277
10	11.733	0.048233	15.904
10	11.767	-0.54836	15.198
10	11.8	0.45558	15.043
10	11.833	1.7395	13.878
10	11.867	3.7183	13.355
10	11.9	5.075	13.216
10	11.933	6.3059	12.342
10	11.967	8.4189	11.783
10	12	9.8162	11.622
10	12.033	11.658	11.645
10	12.067	13.657	11.351
10	12.1	16.094	11.105
10	12.133	17.444	11.105
10	12.167	19.321	11.287
10	12.2	21.067	11.262
10	12.233	22.777	11.082
10	12.267	24.736	11.053
10	12.3	27.089	11.323
10	12.333	29.233	11.353
10	12.367	31.48	11.441
10	12.4	33.861	11.587
10	12.433	36.281	11.749
10	12.467	38.74	11.999
10	12.5	41.235	12.253
11	3.6	-427.46	177.28
11	3.6333	-424.53	176.46
11	3.6667	-421.84	175.71
11	3.7	-419.27	175.04
11	3.7333	-416.82	174.34
11	3.7667	-414.4	173.66
11	3.8	-412.1	173
11	3.8333	-409.56	172.48
11	3.8667	-408.14	171.14
11	3.9	-405.87	170.78
11	3.9333	-402.81	170.62
11	3.9667	-400.88	169.12
11	4	-398.01	167.27
11	4.0333	-395.52	167.02
11	4.0667	-393.09	165.13
11	4.1	-389.76	164.6
11	4.1333	-387.42	163.62
11	4.1667	-385.21	161.4
11	4.2	-382.51	159.62
11	4.2333	-380.53	158.2
11	4.2667	-377.79	157.7
11	4.3	-375.98	155.67
11	4.3333	-373.47	154.31
11	4.3667	-371.25	153.64
11	4.4	-368.66	151.9
11	4.4333	-366.92	151.65
11	4.4667	-364.88	149.61
11	4.5	-363.3	148.97
11	4.5333	-359.93	148.21
11	4.5667	-358.6	147.1
11	4.6	-355.11	146.61
11	4.6333	-352.67	145.53
11	4.6667	-351.33	144.42
11	4.7	-348.41	144.25
11	4.7333	-345.75	142.81
11	4.7667	-343.26	141.34
11	4.8	-339.32	140.83
11	4.8333	-336.81	140.41
11	4.8667	-334.38	139.54
11	4.9	-332.65	138.4
11	4.9333	-329.8	137.9
11	4.9667	-326.81	137.4
11	5	-325.28	136.83
11	5.0333	-323.32	135.25
11	5.0667	-320.7	134.82
11	5.1	-318.98	134.03
11	5.1333	-316.26	133.05
11	5.1667	-314.34	131.38
11	5.2	-311.94	131.06
11	5.2333	-310.09	130
11	5.2667	-309.31	128.06
11	5.3	-306.73	127.01
11	5.3333	-304.62	125.39
11	5.3667	-301.84	124.47
11	5.4	-300.43	122.73
11	5.4333	-298.25	121.49
11	5.4667	-295.97	120.17
11	5.5	-294.13	118.46
11	5.5333	-292.18	117.34
11	5.5667	-290.49	115.85
11	5.6	-288.46	114.27
11	5.6333	-286.93	112.56
11	5.6667	-284.47	111.1
11	5.7	-283.06	110.22
11	5.7333	-280.14	109.77
11	5.7667	-278.52	108.78
11	5.8	-276.29	107.92
11	5.8333	-273.74	107.72
11	5.8667	-271.63	106.76
11	5.9	-270.08	106.41
11	5.9333	-268.43	106.01
11	5.9667	-266.29	104.3
11	6	-264.19	103.75
11	6.0333	-262.16	102.47
11	6.0667	-259.41	102.46
11	6.1	-256.5	101.71
11	6.1333	-254.49	101.45
11	6.1667	-253.01	101.25
11	6.2	-250.73	100.53
11	6.2333	-248.94	99.836
11	6.2667	-245.58	100.38
11	6.3	-244.41	99.601
11	6.3333	-242.38	98.883
11	6.3667	-240.13	98.433
11	6.4	-237.85	98.758
11	6.4333	-235.94	97.803
11	6.4667	-233.92	97.353
11	6.5	-233.18	96.295
11	6.5333	-230.99	95.632
11	6.5667	-229.01	94.563
11	6.6	-226.58	94.248
11	6.6333	-224.95	93.113
11	6.6667	-223.08	91.728
11	6.7	-221.81	90.845
11	6.7333	-221.28	88.816
11	6.7667	-219.2	88.307
11	6.8	-218.53	86.176
11	6.8333	-216.39	85.159
11	6.8667	-215.22	83.353
11	6.9	-213.08	82.097
11	6.9333	-211.64	81.152
11	6.9667	-210.46	80.106
11	7	-208.63	78.632
11	7.0333	-207.88	77.214
11	7.0667	-206.11	76.472
11	7.1	-203.81	75.662
11	7.1333	-203.35	74.916
11	7.1667	-202.29	73.692
11	7.2	-200.16	73.358
11	7.2333	-198.85	72.772
11	7.2667	-197.87	72.016
11	7.3	-197.25	71.026
11	7.3333	-195.26	70.711
11	7.3667	-193.69	70.105
11	7.4	-193.29	69.594
11	7.4333	-191.08	69.856
11	7.4667	-189.59	69.001
11	7.5	-188.15	68.956
11	7.5333	-186.94	68.236
11	7.5667	-185.28	67.997
11	7.6	-183.97	67.201
11	7.6333	-182.08	66.256
11	7.6667	-181.39	66.291
11	7.7	-179.53	66.109
11	7.7333	-178.04	65.498
11	7.7667	-176.32	65.401
11	7.8	-175.29	64.839
11	7.8333	-172.94	64.951
11	7.8667	-171.81	64.726
11	7.9	-170.93	64.07
11	7.9333	-169.17	63.951
11	7.9667	-167.85	63.553
11	8	-166.55	62.881
11	8.0333	-165.05	62.371
11	8.0667	-164.04	62.496
11	8.1	-162.77	62.116
11	8.1333	-161.89	61.733
11	8.1667	-160.63	61.463
11	8.2	-159.39	61.52
11	8.2333	-158.04	61.144
11	8.2667	-157.41	60.541
11	8.3	-156	60.086
11	8.3333	-154.97	59.669
11	8.3667	-154.61	59.177
11	8.4	-153.43	58.763
11	8.4333	-152.24	58.37
11	8.4667	-150.98	58.089
11	8.5	-149.49	57.525
11	8.5333	-148.28	57.345
11	8.5667	-147.65	56.535
11	8.6	-146.48	55.32
11	8.6333	-145.39	54.562
11	8.6667	-143.96	53.91
11	8.7	-142.83	52.935
11	8.7333	-141.59	52.147
11	8.7667	-140.82	51.036
11	8.8	-139.56	50.207
11	8.8333	-138.32	49.282
11	8.8667	-137.29	48.604
11	8.9	-135.29	47.718
11	8.9333	-134.34	47.196
11	8.9667	-133.76	46.464
11	9	-132.28	46.797
11	9.0333	-130.97	46.274
[truncated: 30,576 more rows]
