# Supplementary material for: A system for efficient egress scheduling during mass events and small-scale experimental demonstration
Source: R Soc Open Sci. 2020 Dec 9;7(12):201465. doi: 10.1098/rsos.201465 (PMC7813256; doi:10.1098/rsos.201465)
Supplement: Experimental data [file rsos201465supp5.zip › experimental_data/data/Graph11.csv]

ped. #	time (s)	x (cm)	y (cm)
1	1.1333	-428.78	-66.972
1	1.1667	-424.72	-67.446
1	1.2	-425.52	-68.344
1	1.2333	-424.45	-68.837
1	1.2667	-419.45	-68.546
1	1.3	-414.06	-68.104
1	1.3333	-408.39	-67.313
1	1.3667	-403	-66.412
1	1.4	-397.6	-65.737
1	1.4333	-392.19	-64.162
1	1.4667	-387.24	-63.037
1	1.5	-382.74	-61.912
1	1.5333	-378.24	-60.787
1	1.5667	-373.52	-59.662
1	1.6	-368.61	-59.728
1	1.6333	-363.39	-58.762
1	1.6667	-357.99	-57.862
1	1.7	-351.65	-56.896
1	1.7333	-345.35	-55.996
1	1.7667	-339.09	-54.487
1	1.8	-332.13	-53.534
1	1.8333	-325.6	-52.409
1	1.8667	-319.51	-51.111
1	1.9	-313.31	-50.516
1	1.9333	-307.45	-49.581
1	1.9667	-302.11	-48.729
1	2	-296.43	-48.041
1	2.0333	-290.82	-46.638
1	2.0667	-284.77	-45.216
1	2.1	-278.97	-43.584
1	2.1333	-272.76	-41.571
1	2.1667	-266.23	-39.771
1	2.2	-259.93	-37.521
1	2.2333	-253.72	-35.316
1	2.2667	-247.65	-33.211
1	2.3	-241.55	-31.198
1	2.3333	-235.47	-28.498
1	2.3667	-229.48	-27.141
1	2.4	-223.43	-25.46
1	2.4333	-217.58	-23.435
1	2.4667	-211.46	-22.625
1	2.5	-204.76	-20.735
1	2.5333	-198.28	-19.97
1	2.5667	-191.84	-18.89
1	2.6	-185.05	-17.855
1	2.6333	-178.24	-16.486
1	2.6667	-171.77	-15.829
1	2.7	-165.25	-15.154
1	2.7333	-158.41	-14.497
1	2.7667	-152.22	-13.647
1	2.8	-145.92	-13.422
1	2.8333	-139.47	-13.063
1	2.8667	-133.54	-11.847
1	2.9	-127.69	-10.947
1	2.9333	-121.5	-9.9339
1	2.9667	-115.65	-8.5839
1	3	-109.35	-7.2338
1	3.0333	-103.14	-5.9287
1	3.0667	-97.201	-4.5336
1	3.1	-90.762	-2.9411
1	3.1333	-84.825	-1.3834
1	3.1667	-78.974	-0.033317
1	3.2	-72.449	1.3168
1	3.2333	-66.194	2.0818
1	3.2667	-59.511	3.0044
1	3.3	-52.513	3.5219
1	3.3333	-45.447	3.7919
1	3.3667	-38.922	4.242
1	3.4	-32.172	4.467
1	3.4333	-25.421	4.467
1	3.4667	-18.783	4.5795
1	3.5	-12.483	4.3545
1	3.5333	-5.9573	4.1295
1	3.5667	0.56814	3.6794
1	3.6	6.981	3.5669
1	3.6333	13.394	3.2294
1	3.6667	20.27	3.6198
1	3.7	27.232	3.5669
1	3.7333	34.086	3.8944
1	3.7667	40.874	4.3497
2	1.6	-428.31	-155.82
2	1.6333	-424.58	-155.37
2	1.6667	-420.67	-154.83
2	1.7	-416.57	-154.24
2	1.7333	-412.33	-153.6
2	1.7667	-408.06	-153.16
2	1.8	-403.56	-152.71
2	1.8333	-399.28	-152.48
2	1.8667	-395.57	-152.59
2	1.9	-392.42	-152.14
2	1.9333	-388.37	-153.27
2	1.9667	-384.77	-153.04
2	2	-381.17	-153.04
2	2.0333	-377.46	-152.71
2	2.0667	-373.4	-152.03
2	2.1	-370.14	-150.34
2	2.1333	-366.72	-150.72
2	2.1667	-361.37	-150.12
2	2.2	-356.98	-148.66
2	2.2333	-353.31	-147.33
2	2.2667	-348.77	-145.17
2	2.3	-345.44	-144.63
2	2.3333	-341.34	-142.92
2	2.3667	-337.07	-141.57
2	2.4	-334.33	-139.64
2	2.4333	-330.27	-138.51
2	2.4667	-326.73	-137.33
2	2.5	-322.21	-135.72
2	2.5333	-318.39	-135.94
2	2.5667	-313.66	-135.27
2	2.6	-309.84	-133.24
2	2.6333	-305.11	-133.47
2	2.6667	-300.84	-132.57
2	2.7	-297.35	-132
2	2.7333	-292.85	-130.88
2	2.7667	-288.69	-130.32
2	2.8	-285.34	-128.41
2	2.8333	-280.59	-127.39
2	2.8667	-276.54	-127.39
2	2.9	-272.49	-126.72
2	2.9333	-269.11	-126.49
2	2.9667	-265.42	-126
2	3	-261.01	-125.14
2	3.0333	-257.07	-124.13
2	3.0667	-253.95	-121.73
2	3.1	-249.53	-119.74
2	3.1333	-246.12	-118.71
2	3.1667	-241.88	-116.14
2	3.2	-237.83	-115.69
2	3.2333	-234.8	-113.78
2	3.2667	-231.65	-111.09
2	3.3	-228.16	-109.61
2	3.3333	-224.33	-107.59
2	3.3667	-221.07	-105.9
2	3.4	-218.88	-103.94
2	3.4333	-214.66	-101.74
2	3.4667	-211.06	-100.39
2	3.5	-207.86	-100.25
2	3.5333	-203.29	-99.602
2	3.5667	-200.62	-97.87
2	3.6	-196.21	-97.014
2	3.6333	-192.83	-95.664
2	3.6667	-189.01	-94.314
2	3.7	-185.52	-92.852
2	3.7333	-181.92	-91.727
2	3.7667	-178.09	-90.827
2	3.8	-174.72	-89.477
2	3.8333	-171.46	-88.239
2	3.8667	-167.41	-87.564
2	3.9	-163.92	-86.326
2	3.9333	-160.09	-84.976
2	3.9667	-157.55	-83.199
2	4	-153	-81.038
2	4.0333	-150.2	-79.662
2	4.0667	-146.59	-78.676
2	4.1	-143.67	-77.101
2	4.1333	-140.18	-75.638
2	4.1667	-137.48	-72.713
2	4.2	-134.33	-71.138
2	4.2333	-131.85	-68.438
2	4.2667	-129.15	-66.412
2	4.3	-126.94	-64.454
2	4.3333	-124.28	-62.495
2	4.3667	-121.37	-60.258
2	4.4	-118.61	-58.687
2	4.4333	-115.06	-57.429
2	4.4667	-112.28	-55.837
2	4.5	-109.13	-54.262
2	4.5333	-105.98	-52.237
2	4.5667	-102.83	-50.661
2	4.6	-99.991	-49.131
2	4.6333	-96.525	-47.511
2	4.6667	-93.375	-46.161
2	4.7	-89.775	-45.036
2	4.7333	-87.187	-44.249
2	4.7667	-84.1	-42.445
2	4.8	-80.549	-41.661
2	4.8333	-77.953	-40.155
2	4.8667	-74.249	-38.736
2	4.9	-71.774	-37.386
2	4.9333	-68.849	-35.361
2	4.9667	-66.149	-34.01
2	5	-63.673	-32.21
2	5.0333	-60.973	-30.41
2	5.0667	-58.498	-28.61
2	5.1	-55.798	-26.585
2	5.1333	-53.773	-24.785
2	5.1667	-51.523	-22.535
2	5.2	-49.047	-20.735
2	5.2333	-46.392	-18.799
2	5.2667	-44.322	-16.909
2	5.3	-41.397	-15.334
2	5.3333	-38.472	-13.984
2	5.3667	-35.547	-12.859
2	5.4	-32.846	-11.734
2	5.4333	-29.696	-10.834
2	5.4667	-26.546	-9.9339
2	5.5	-23.171	-9.4839
2	5.5333	-20.021	-8.8088
2	5.5667	-16.375	-8.4938
2	5.6	-13.495	-8.1338
2	5.6333	-9.7825	-8.2463
2	5.6667	-6.2949	-7.4588
2	5.7	-3.1446	-7.9088
2	5.7333	0.23056	-7.9088
2	5.7667	3.8308	-7.9088
2	5.8	8.1061	-8.1338
2	5.8333	12.201	-8.0438
2	5.8667	15.757	-7.6838
2	5.9	19.344	-7.5117
2	5.9333	23.103	-7.5515
2	5.9667	27.048	-7.1504
2	6	30.565	-7.0344
2	6.0333	34.068	-6.9032
2	6.0667	37.657	-6.5591
2	6.1	41.409	-6.1158
3	1.6333	-427.75	-255.08
3	1.6667	-425.06	-254.13
3	1.7	-422.32	-253.31
3	1.7333	-419.44	-252.54
3	1.7667	-416.46	-251.89
3	1.8	-413.64	-251.21
3	1.8333	-411.1	-250.7
3	1.8667	-408.06	-250.36
3	1.9	-405.13	-250.14
3	1.9333	-403.21	-249.48
3	1.9667	-400.3	-249.8
3	2	-397.71	-249.24
3	2.0333	-394.67	-248.22
3	2.0667	-392.82	-246.96
3	2.1	-389.04	-246.42
3	2.1333	-387.06	-244.98
3	2.1667	-383.87	-243.95
3	2.2	-380.38	-242.26
3	2.2333	-377.01	-240.69
3	2.2667	-373.63	-239.11
3	2.3	-370.93	-237.54
3	2.3333	-367.89	-236.3
3	2.3667	-364.74	-234.72
3	2.4	-362.15	-233.26
3	2.4333	-358.89	-231.8
3	2.4667	-356.3	-230.78
3	2.5	-352.5	-229.14
3	2.5333	-349.71	-228.29
3	2.5667	-346.62	-227.22
3	2.6	-343.5	-225.58
3	2.6333	-340.78	-224.03
3	2.6667	-337.63	-222.69
3	2.7	-334.48	-221.34
3	2.7333	-331.33	-219.99
3	2.7667	-328.06	-219.2
3	2.8	-325.03	-217.74
3	2.8333	-322.1	-216.61
3	2.8667	-319.63	-215.71
3	2.9	-317.26	-214.25
3	2.9333	-314.9	-213.01
3	2.9667	-311.98	-212.11
3	3	-309.93	-209.83
3	3.0333	-306.58	-209.18
3	3.0667	-303.88	-207.38
3	3.1	-300.95	-205.58
3	3.1333	-298.36	-202.77
3	3.1667	-294.54	-200.97
3	3.2	-291.19	-199.1
3	3.2333	-289.25	-197.48
3	3.2667	-286.21	-194.45
3	3.3	-282.62	-193.41
3	3.3333	-281.08	-191.43
3	3.3667	-277.32	-190.73
3	3.4	-274.74	-189.5
3	3.4333	-271.89	-187.04
3	3.4667	-268.26	-185.53
3	3.5	-265.42	-183.67
3	3.5333	-263.26	-181.4
3	3.5667	-260.11	-179.59
3	3.6	-256.93	-178.51
3	3.6333	-253.45	-177.3
3	3.6667	-251.34	-175.09
3	3.7	-248.17	-174.33
3	3.7333	-245.29	-172.95
3	3.7667	-242.55	-171.22
3	3.8	-241.21	-169.24
3	3.8333	-238.51	-167.89
3	3.8667	-236.71	-166.77
3	3.9	-234.3	-165.32
3	3.9333	-232.21	-163.84
3	3.9667	-230.41	-162.27
3	4	-228.16	-161.14
3	4.0333	-225.86	-159.58
3	4.0667	-224.56	-157.99
3	4.1	-222.76	-156.19
3	4.1333	-219.97	-154.97
3	4.1667	-219.05	-153.61
3	4.2	-216.08	-151.44
3	4.2333	-214.88	-149.67
3	4.2667	-211.87	-148.17
3	4.3	-210.38	-147.42
3	4.3333	-208.13	-144.94
3	4.3667	-205.57	-144.09
3	4.4	-204.31	-142.92
3	4.4333	-201.63	-141.23
3	4.4667	-198.88	-139.93
3	4.5	-197.56	-138.42
3	4.5333	-194.86	-137.07
3	4.5667	-192.83	-135.72
3	4.6	-190.38	-134.92
3	4.6333	-189.01	-133.47
3	4.6667	-186.98	-131.89
3	4.7	-185.17	-130.25
3	4.7333	-183.38	-128.97
3	4.7667	-181.58	-127.62
3	4.8	-179.56	-125.59
3	4.8333	-177.76	-124.02
3	4.8667	-176.18	-121.99
3	4.9	-174.16	-120.64
3	4.9333	-172.35	-119.07
3	4.9667	-171.63	-116.95
3	5	-169.66	-115.47
3	5.0333	-168.08	-114.12
3	5.0667	-165.6	-112.09
3	5.1	-164.03	-110.74
3	5.1333	-161.22	-109.64
3	5.1667	-159.75	-108.04
3	5.2	-157.28	-106.92
3	5.2333	-155.03	-105.56
3	5.2667	-152.78	-104.22
3	5.3	-151.2	-103.31
3	5.3333	-149.18	-102.42
3	5.3667	-147.6	-101.29
3	5.4	-145.52	-99.711
3	5.4333	-143.34	-98.996
3	5.4667	-141.08	-97.464
3	5.5	-139.28	-96.564
3	5.5333	-137.93	-95.214
3	5.5667	-136.13	-93.414
3	5.6	-133.65	-92.064
3	5.6333	-132.52	-90.795
3	5.6667	-130.9	-88.847
3	5.7	-128.93	-87.114
3	5.7333	-127.69	-85.201
3	5.7667	-125.33	-83.064
3	5.8	-123.53	-81.038
3	5.8333	-121.73	-79.238
3	5.8667	-120.49	-77.326
3	5.9	-118.35	-75.863
3	5.9333	-116.1	-74.063
3	5.9667	-114.3	-72.488
3	6	-112.28	-70.913
3	6.0333	-110.25	-69.563
3	6.0667	-108.68	-67.763
3	6.1	-106.88	-66.412
3	6.1333	-104.85	-65.062
3	6.1667	-103.28	-63.937
3	6.2	-101.25	-63.037
3	6.2333	-99.001	-62.137
3	6.2667	-97.651	-61.237
3	6.3	-95.4	-59.887
3	6.3333	-93.825	-58.762
3	6.3667	-91.35	-57.637
3	6.4	-90	-56.287
3	6.4333	-87.975	-54.712
3	6.4667	-86.175	-53.362
3	6.5	-83.925	-51.562
3	6.5333	-82.125	-50.661
3	6.5667	-80.325	-49.086
3	6.6	-78.524	-47.286
3	6.6333	-76.274	-46.161
3	6.6667	-74.474	-44.361
3	6.7	-72.449	-43.011
3	6.7333	-70.768	-41.409
3	6.7667	-68.399	-40.086
3	6.8	-66.149	-38.961
3	6.8333	-64.002	-37.455
3	6.8667	-61.648	-36.036
3	6.9	-59.398	-35.136
3	6.9333	-57.711	-33.673
3	6.9667	-55.123	-33.11
3	7	-53.098	-31.535
3	7.0333	-51.073	-30.635
3	7.0667	-48.597	-29.51
3	7.1	-46.506	-29.02
3	7.1333	-44.322	-27.485
3	7.1667	-42.297	-26.585
3	7.2	-40.497	-25.685
3	7.2333	-38.247	-24.785
3	7.2667	-36.447	-23.66
3	7.3	-34.422	-22.985
3	7.3333	-32.397	-22.31
3	7.3667	-30.371	-21.185
3	7.4	-28.373	-20.179
3	7.4333	-26.209	-19.272
3	7.4667	-24.329	-18.413
3	7.5	-22.496	-17.809
3	7.5333	-20.471	-16.459
3	7.5667	-18.221	-16.009
3	7.6	-16.195	-15.109
3	7.6333	-14.17	-14.209
3	7.6667	-12.145	-13.759
3	7.7	-9.5575	-13.197
3	7.7333	-7.7798	-12.904
3	7.7667	-5.2823	-12.521
3	7.8	-2.4696	-11.959
3	7.8333	-0.55693	-11.396
3	7.8667	1.6707	-11.554
3	7.9	4.0558	-11.059
3	7.9333	6.6435	-11.621
3	7.9667	8.6686	-11.396
3	8	11.256	-11.059
3	8.0333	13.731	-11.059
3	8.0667	16.207	-10.834
3	8.1	18.457	-11.059
3	8.1333	20.572	-11.104
3	8.1667	23.407	-10.609
3	8.2	25.657	-10.159
3	8.2333	28.213	-9.8742
3	8.2667	30.958	-9.4602
3	8.3	33.673	-9.0122
3	8.3333	36.482	-8.5262
3	8.3667	39.376	-8.106
3	8.4	42.25	-7.706
4	1.7	-429.17	-106.2
4	1.7333	-425.58	-105.81
4	1.7667	-421.89	-105.47
4	1.8	-418.07	-105.12
4	1.8333	-414.24	-104.88
4	1.8667	-410.42	-104.89
4	1.9	-406.6	-105.11
4	1.9333	-403	-105.34
4	1.9667	-399.39	-106.02
4	2	-395.56	-106.11
4	2.0333	-391.58	-106.42
4	2.0667	-388.05	-106.16
4	2.1	-384.23	-105.71
4	2.1333	-380.53	-105.18
4	2.1667	-376.32	-104.24
4	2.2	-371.85	-103.27
4	2.2333	-368.1	-102.02
4	2.2667	-363.79	-100.6
4	2.3	-359.12	-99.264
4	2.3333	-355.07	-97.464
4	2.3667	-350.12	-95.889
4	2.4	-345.75	-94.809
4	2.4333	-341.38	-93.255
4	2.4667	-337.16	-91.569
4	2.5	-332.86	-89.612
4	2.5333	-328.56	-88.123
4	2.5667	-324.11	-86.934
4	2.6	-320.24	-85.404
4	2.6333	-315.86	-83.95
4	2.6667	-311.16	-82.719
4	2.7	-305.79	-81.038
4	2.7333	-301.29	-79.688
4	2.7667	-297.01	-78.338
4	2.8	-292.02	-77.528
4	2.8333	-287.07	-75.953
4	2.8667	-282.3	-74.693
4	2.9	-277.21	-72.938
4	2.9333	-272.89	-72.353
4	2.9667	-267.67	-71.093
4	3	-263.08	-70.148
4	3.0333	-258.72	-68.822
4	3.0667	-253.36	-67.088
4	3.1	-249.18	-65.782
4	3.1333	-244.76	-64.027
4	3.1667	-240.63	-62.407
4	3.2	-236.3	-60.697
4	3.2333	-232.43	-58.537
4	3.2667	-227.93	-56.962
4	3.3	-223.77	-55.049
4	3.3333	-220.06	-53.137
4	3.3667	-215.56	-51.337
4	3.4	-210.83	-49.311
4	3.4333	-206.56	-47.286
4	3.4667	-202.06	-44.811
4	3.5	-198.23	-43.011
4	3.5333	-193.51	-40.986
4	3.5667	-189.17	-39.039
4	3.6	-184.18	-37.134
4	3.6333	-180.23	-35.81
4	3.6667	-175.32	-34.145
4	3.7	-170.78	-32.885
4	3.7333	-166.28	-31.31
4	3.7667	-162	-30.41
4	3.8	-157.5	-29.285
4	3.8333	-153	-28.16
4	3.8667	-148.73	-27.035
4	3.9	-143.67	-26.022
4	3.9333	-139.13	-24.917
4	3.9667	-134.1	-24.335
4	4	-129.26	-23.322
4	4.0333	-124.65	-22.76
4	4.0667	-119.93	-21.635
4	4.1	-115.31	-20.172
4	4.1333	-110.7	-18.934
4	4.1667	-106.2	-17.809
4	4.2	-102.15	-16.459
4	4.2333	-97.876	-15.334
4	4.2667	-93.6	-13.759
4	4.3	-89.55	-12.634
4	4.3333	-85.275	-11.059
4	4.3667	-81.112	-9.8214
4	4.4	-76.724	-8.5838
4	4.4333	-72.224	-7.0087
4	4.4667	-67.724	-5.6586
4	4.5	-63.223	-3.8585
4	4.5333	-58.273	-2.7335
4	4.5667	-53.323	-1.6084
4	4.6	-48.597	-0.03329
4	4.6333	-43.647	0.41674
4	4.6667	-38.697	1.3168
4	4.7	-33.972	1.9918
4	4.7333	-29.696	1.9918
4	4.7667	-24.746	2.2168
4	4.8	-20.471	2.6669
4	4.8333	-16.421	2.8919
4	4.8667	-11.695	3.1169
4	4.9	-6.8374	2.7463
4	4.9333	-2.0196	2.8919
4	4.9667	2.7057	2.6669
4	5	7.881	2.2168
4	5.0333	13.056	2.2168
4	5.0667	18.457	2.2168
4	5.1	23.857	2.2168
4	5.1333	29.059	2.5072
4	5.1667	34.015	3.0293
4	5.2	38.816	3.6337
4	5.2333	43.386	4.2308
5	1.7667	-426.44	-203.28
5	1.8	-423.32	-202.25
5	1.8333	-420.14	-201.1
5	1.8667	-416.73	-199.77
5	1.9	-413.4	-198.32
5	1.9333	-409.75	-195.8
5	1.9667	-405.8	-194.25
5	2	-402.63	-192.91
5	2.0333	-399.85	-191.29
5	2.0667	-396.24	-190.62
5	2.1	-393.77	-189.04
5	2.1333	-391.07	-188.15
5	2.1667	-387.58	-188.71
5	2.2	-384.27	-187.56
5	2.2333	-380.9	-186.88
5	2.2667	-378.52	-185.01
5	2.3	-374.08	-184.66
5	2.3333	-370.93	-183.31
5	2.3667	-367.33	-182.89
5	2.4	-364.2	-182.03
5	2.4333	-360.73	-181.34
5	2.4667	-356.42	-180.27
5	2.5	-352.82	-179.59
5	2.5333	-349.55	-179.03
5	2.5667	-346.63	-178.81
5	2.6	-343.83	-177.74
5	2.6333	-340.79	-176.87
5	2.6667	-337.18	-175.88
5	2.7	-335.11	-175.31
5	2.7333	-331.8	-173.25
5	2.7667	-328.92	-172.03
5	2.8	-325.93	-170.12
5	2.8333	-322.74	-168.75
5	2.8667	-319.7	-167.15
5	2.9	-316.41	-165.55
5	2.9333	-313.21	-163.84
5	2.9667	-310.65	-162.51
5	3	-307.81	-159.34
5	3.0333	-304.46	-158.98
5	3.0667	-302.01	-157.9
5	3.1	-299.13	-156.69
5	3.1333	-296.25	-155.92
5	3.1667	-293.28	-154.89
5	3.2	-290.21	-153.71
5	3.2333	-286.91	-153.33
5	3.2667	-283.11	-152.28
5	3.3	-279.24	-151.47
5	3.3333	-275.52	-150.46
5	3.3667	-272.08	-149.58
5	3.4	-268.45	-148.93
5	3.4333	-265.06	-147.64
5	3.4667	-261.64	-147.51
5	3.5	-257.86	-145.84
5	3.5333	-254.49	-144.94
5	3.5667	-250.97	-144.31
5	3.6	-248.19	-143.37
5	3.6333	-243.8	-141.91
5	3.6667	-241.25	-140.35
5	3.7	-237.72	-139.43
5	3.7333	-234.68	-136.84
5	3.7667	-231.95	-134.87
5	3.8	-228.27	-133.58
5	3.8333	-226.13	-131.44
5	3.8667	-222.65	-129.3
5	3.9	-219.83	-127.39
5	3.9333	-217.58	-124.92
5	3.9667	-214.61	-123.43
5	4	-212	-122.07
5	4.0333	-208.58	-120.64
5	4.0667	-206.11	-120.42
5	4.1	-202.73	-118.39
5	4.1333	-199.25	-117.15
5	4.1667	-196.09	-115.8
5	4.2	-193.28	-114.12
5	4.2333	-190.13	-112.77
5	4.2667	-187.09	-111.98
5	4.3	-184.01	-110.61
5	4.3333	-180.68	-109.61
5	4.3667	-177.08	-108.49
5	4.4	-174.94	-107.48
5	4.4333	-172.16	-105.95
5	4.4667	-168.31	-105.11
5	4.5	-165.49	-103.43
5	4.5333	-162.77	-101.33
5	4.5667	-159.95	-100.06
5	4.6	-156.72	-98.477
5	4.6333	-153.68	-96.564
5	4.6667	-151.43	-94.314
5	4.7	-148.28	-92.064
5	4.7333	-145.92	-90.151
5	4.7667	-143.78	-88.014
5	4.8	-141.3	-85.764
5	4.8333	-138.83	-84.414
5	4.8667	-136.58	-82.614
5	4.9	-133.76	-80.926
5	4.9333	-131.18	-79.688
5	4.9667	-128.59	-78.676
5	5	-125.76	-76.929
5	5.0333	-122.4	-75.413
5	5.0667	-120.04	-74.4
5	5.1	-117.23	-72.938
5	5.1333	-114.3	-71.813
5	5.1667	-111.49	-70.35
5	5.2	-108.79	-69.225
5	5.2333	-105.84	-68.483
5	5.2667	-103.05	-67.088
5	5.3	-100.35	-65.512
5	5.3333	-97.516	-64.117
5	5.3667	-94.95	-62.137
5	5.4	-92.565	-60.607
5	5.4333	-90.225	-58.312
5	5.4667	-87.862	-56.174
5	5.5	-85.162	-54.149
5	5.5333	-83.025	-51.562
5	5.5667	-81	-49.761
5	5.6	-79.199	-47.736
5	5.6333	-77.354	-45.351
5	5.6667	-75.419	-43.101
5	5.7	-73.394	-41.076
5	5.7333	-71.324	-38.961
5	5.7667	-69.074	-37.161
5	5.8	-66.599	-35.136
5	5.8333	-64.349	-33.335
5	5.8667	-61.873	-31.985
5	5.9	-59.061	-30.073
5	5.9333	-56.447	-28.491
5	5.9667	-53.773	-26.81
5	6	-51.073	-25.685
5	6.0333	-47.922	-24.335
5	6.0667	-44.997	-22.985
5	6.1	-41.734	-21.747
5	6.1333	-38.359	-20.622
5	6.1667	-34.872	-19.834
5	6.2	-31.721	-19.16
5	6.2333	-28.684	-18.147
5	6.2667	-24.858	-17.247
5	6.3	-21.596	-16.009
5	6.3333	-18.221	-14.884
5	6.3667	-15.183	-13.197
5	6.4	-12.258	-12.072
5	6.4333	-9.22	-11.059
5	6.4667	-5.9573	-9.5964
5	6.5	-3.0321	-8.6964
5	6.5333	0.23062	-7.2338
5	6.5667	3.2683	-5.7712
5	6.6	6.306	-4.7586
5	6.6333	10.131	-3.6335
5	6.6667	13.377	-1.7578
5	6.7	17.107	-1.1584
5	6.7333	20.932	-0.2583
5	6.7667	25.207	0.19172
5	6.8	29.067	0.66461
5	6.8333	32.786	1.1367
5	6.8667	36.426	1.5705
5	6.9	40.039	2.0059
5	6.9333	43.597	2.4157
6	2.0333	-426.9	-275.29
6	2.0667	-425.09	-275.02
6	2.1	-423.26	-274.72
6	2.1333	-421.42	-274.42
6	2.1667	-419.48	-274
6	2.2	-417.51	-273.56
6	2.2333	-415.36	-272.97
6	2.2667	-413.12	-272.27
6	2.3	-410.87	-271.4
6	2.3333	-408.17	-270.5
6	2.3667	-405.47	-269.6
6	2.4	-402.77	-268.25
6	2.4333	-400.3	-267.13
6	2.4667	-397.45	-265.81
6	2.5	-395.03	-265.06
6	2.5333	-393.09	-263.98
6	2.5667	-391.07	-262.85
6	2.6	-388.23	-261.77
6	2.6333	-385.89	-260.82
6	2.6667	-383.64	-259.93
6	2.7	-380.9	-259.34
6	2.7333	-377.68	-258.69
6	2.7667	-374.64	-258.13
6	2.8	-371.72	-257
6	2.8333	-368.34	-255.87
6	2.8667	-365.42	-254.52
6	2.9	-362.49	-253.85
6	2.9333	-359.66	-253.25
6	2.9667	-355.73	-252.56
6	3	-353	-251.87
6	3.0333	-349.86	-251.6
6	3.0667	-346.85	-250.81
6	3.1	-344.04	-250.02
6	3.1333	-340.78	-248.56
6	3.1667	-337.85	-247.66
6	3.2	-334.93	-246.09
6	3.2333	-331.94	-244.55
6	3.2667	-328.76	-242.71
6	3.3	-325.63	-241.16
6	3.3333	-322.92	-238.77
6	3.3667	-320.01	-237.11
6	3.4	-317.15	-234.39
6	3.4333	-314.9	-232.81
6	3.4667	-312.54	-231.28
6	3.5	-310.29	-229.77
6	3.5333	-307.81	-228.87
6	3.5667	-305.41	-227.51
6	3.6	-302.9	-226.33
6	3.6333	-300.16	-224.82
6	3.6667	-297.24	-223.47
6	3.7	-294.52	-221.69
6	3.7333	-291.61	-220.1
6	3.7667	-288.35	-219.09
6	3.8	-284.86	-218.07
6	3.8333	-282.27	-216.84
6	3.8667	-279.24	-215.82
6	3.9	-276.22	-214.88
6	3.9333	-273.5	-213.68
6	3.9667	-270.57	-212.78
6	4	-267.65	-211.21
6	4.0333	-264.72	-209.63
6	4.0667	-262.02	-208.06
6	4.1	-259.21	-205.92
6	4.1333	-256.06	-203.9
6	4.1667	-252.91	-201.65
6	4.2	-250.1	-199.28
6	4.2333	-247.51	-197.15
6	4.2667	-244.77	-195.16
6	4.3	-242.22	-193.21
6	4.3333	-239.75	-191.18
6	4.3667	-237.5	-189.38
6	4.4	-234.91	-187.69
6	4.4333	-232.43	-186.12
6	4.4667	-229.28	-184.77
6	4.5	-226.81	-183.19
6	4.5333	-224.33	-181.62
6	4.5667	-221.3	-179.71
6	4.6	-218.82	-178.36
6	4.6333	-216.12	-177.01
6	4.6667	-213.49	-175
6	4.7	-210.72	-174.08
6	4.7333	-207.79	-172.96
6	4.7667	-205.54	-172.06
6	4.8	-203.52	-170.93
6	4.8333	-201.16	-169.92
6	4.8667	-199.47	-168.68
6	4.9	-197.11	-167.67
6	4.9333	-195.42	-165.76
6	4.9667	-193.62	-164.18
6	5	-191.14	-162.61
6	5.0333	-189.01	-160.69
6	5.0667	-187.21	-159.57
6	5.1	-185.63	-157.54
6	5.1333	-184.06	-155.52
6	5.1667	-182.03	-153.94
6	5.2	-181.02	-152.03
6	5.2333	-179.56	-150.79
6	5.2667	-178.21	-148.54
6	5.3	-176.41	-146.97
6	5.3333	-174.72	-145.73
6	5.3667	-172.69	-144.6
6	5.4	-170.89	-142.81
6	5.4333	-168.87	-141.23
6	5.4667	-166.96	-139.99
6	5.5	-164.93	-137.97
6	5.5333	-163.02	-136.5
6	5.5667	-160.99	-135.15
6	5.6	-158.63	-134.37
6	5.6333	-156.51	-133.2
6	5.6667	-154.58	-131.89
6	5.7	-153	-130.09
6	5.7333	-151.05	-128.76
6	5.7667	-149.74	-127.05
6	5.8	-147.58	-125.47
6	5.8333	-146.25	-123.57
6	5.8667	-144.45	-122.22
6	5.9	-143.33	-120.42
6	5.9333	-142.09	-118.5
6	5.9667	-140.74	-116.7
6	6	-139.5	-115.24
6	6.0333	-138.38	-113.22
6	6.0667	-137.03	-111.42
6	6.1	-136.35	-110.06
6	6.1333	-135.12	-108.15
6	6.1667	-133.52	-107.19
6	6.2	-131.63	-105.34
6	6.2333	-130.19	-103.72
6	6.2667	-128.48	-102.42
6	6.3	-127.02	-100.05
6	6.3333	-125.46	-98.184
6	6.3667	-123.08	-97.014
6	6.4	-121.73	-95.439
6	6.4333	-119.48	-94.089
6	6.4667	-117.68	-92.739
6	6.5	-115.99	-91.052
6	6.5333	-114.3	-90.039
6	6.5667	-113.27	-88.419
6	6.6	-111.38	-87.564
6	6.6333	-110.36	-85.651
6	6.6667	-108.68	-84.189
6	6.7	-107.55	-82.614
6	6.7333	-106.43	-81.263
6	6.7667	-105.56	-80.055
6	6.8	-104.63	-78.338
6	6.8333	-104.18	-76.313
6	6.8667	-103.05	-75.188
6	6.9	-102.49	-73.5
6	6.9333	-101.81	-72.15
6	6.9667	-100.81	-71.31
6	7	-100.13	-69.788
6	7.0333	-98.888	-68.55
6	7.0667	-97.651	-67.538
6	7.1	-96.525	-66.413
6	7.1333	-95.4	-65.513
6	7.1667	-94.275	-64.612
6	7.2	-93.263	-63.825
6	7.2333	-91.575	-63.262
6	7.2667	-90.338	-62.7
6	7.3	-89.1	-61.912
6	7.3333	-87.75	-61.687
6	7.3667	-86.4	-60.787
6	7.4	-85.162	-60.225
6	7.4333	-83.925	-60.337
6	7.4667	-82.485	-59.392
6	7.5	-81.675	-59.212
6	7.5333	-80.887	-57.3
6	7.5667	-80.212	-56.624
6	7.6	-79.874	-56.512
6	7.6333	-79.087	-55.274
6	7.6667	-79.087	-54.374
6	7.7	-78.749	-54.037
6	7.7333	-78.974	-54.037
6	7.7667	-78.974	-53.362
6	7.8	-78.074	-52.462
6	7.8333	-78.187	-51.899
6	7.8667	-77.512	-51.899
6	7.9	-77.399	-51.562
6	7.9333	-76.499	-52.012
6	7.9667	-76.274	-50.886
6	8	-75.959	-51.157
6	8.0333	-75.149	-51.337
6	8.0667	-74.474	-50.437
6	8.1	-73.799	-50.212
6	8.1333	-73.124	-49.986
6	8.1667	-71.443	-50.41
6	8.2	-70.755	-50.238
6	8.2333	-70.199	-48.861
6	8.2667	-69.524	-48.636
6	8.3	-68.174	-48.411
6	8.3333	-67.836	-47.849
6	8.3667	-67.274	-47.061
6	8.4	-66.014	-47.106
6	8.4333	-65.924	-47.061
6	8.4667	-65.474	-46.386
6	8.5	-65.249	-45.486
6	8.5333	-65.249	-44.586
6	8.5667	-64.799	-43.911
6	8.6	-65.023	-42.336
6	8.6333	-64.799	-42.111
6	8.6667	-64.799	-41.661
6	8.7	-65.136	-41.098
6	8.7333	-65.249	-40.086
6	8.7667	-64.911	-39.973
6	8.8	-64.799	-39.411
6	8.8333	-64.799	-38.961
6	8.8667	-64.573	-38.511
6	8.9	-64.124	-38.286
6	8.9333	-63.898	-37.611
6	8.9667	-63.729	-37.691
6	9	-62.773	-37.161
6	9.0333	-62.661	-36.598
6	9.0667	-61.986	-36.148
6	9.1	-61.423	-36.036
6	9.1333	-60.748	-35.811
6	9.1667	-59.848	-36.036
6	9.2	-59.623	-35.136
6	9.2333	-59.286	-35.023
6	9.2667	-59.578	-34.821
6	9.3	-58.723	-33.56
6	9.3333	-58.439	-33.623
6	9.3667	-57.711	-32.323
6	9.4	-57.711	-31.648
6	9.4333	-57.148	-30.86
6	9.4667	-56.923	-30.185
6	9.5	-56.833	-29.555
6	9.5333	-56.136	-28.498
6	9.5667	-55.685	-27.598
6	9.6	-55.078	-27.17
6	9.6333	-54.223	-26.135
6	9.6667	-53.683	-25.955
6	9.7	-52.693	-25.325
6	9.7333	-51.675	-24.738
6	9.7667	-50.848	-24.11
6	9.8	-49.835	-23.547
6	9.8333	-48.822	-23.21
6	9.8667	-47.697	-22.985
6	9.9	-46.572	-22.76
6	9.9333	-45.335	-22.422
6	9.9667	-44.547	-22.085
6	10	-42.972	-21.635
6	10.033	-41.847	-21.41
6	10.067	-40.272	-20.735
6	10.1	-39.057	-20.555
6	10.133	-37.797	-19.61
6	10.167	-36.177	-18.845
6	10.2	-35.097	-18.259
6	10.233	-33.747	-17.359
6	10.267	-32.172	-16.459
6	10.3	-30.641	-15.874
6	10.333	-28.571	-14.659
6	10.367	-26.996	-13.984
6	10.4	-25.534	-13.197
6	10.433	-23.508	-12.747
6	10.467	-21.596	-12.184
6	10.5	-19.683	-11.847
6	10.533	-17.944	-11.544
6	10.567	-15.88	-11.329
6	10.6	-13.855	-11.329
6	10.633	-11.92	-10.384
6	10.667	-10.231	-11.253
6	10.7	-8.5449	-10.834
6	10.733	-6.5198	-11.284
6	10.767	-4.3597	-11.464
6	10.8	-2.5821	-11.621
6	10.833	-0.33195	-11.847
6	10.867	1.9183	-11.847
6	10.9	4.1009	-11.869
6	10.933	6.6435	-11.621
6	10.967	8.7812	-11.284
6	11	11.481	-11.059
6	11.033	13.957	-10.609
6	11.067	16.094	-9.8214
6	11.1	18.682	-9.2589
6	11.133	21.382	-8.8088
6	11.167	24.195	-7.7963
6	11.2	27.007	-6.7837
6	11.233	29.916	-5.9456
6	11.267	32.678	-5.1593
6	11.3	35.285	-4.5069
6	11.333	38.07	-3.998
6	11.367	40.788	-3.5983
7	2.3333	-427.01	-150.61
7	2.3667	-424	-150.02
7	2.4	-420.97	-149.62
7	2.4333	-417.8	-149.09
7	2.4667	-414.54	-148.57
7	2.5	-411.55	-147.87
7	2.5333	-408.56	-146.58
7	2.5667	-404.59	-145.43
7	2.6	-399.51	-144.16
7	2.6333	-396.24	-142.02
7	2.6667	-392.46	-140.7
7	2.7	-387.31	-138.6
7	2.7333	-384.21	-138.53
7	2.7667	-380.56	-136.41
7	2.8	-376.67	-135.49
7	2.8333	-374.15	-135.43
7	2.8667	-371.04	-135.04
7	2.9	-368.85	-134.83
7	2.9333	-364.74	-133.92
7	2.9667	-361.59	-133.02
7	3	-357.99	-132.12
7	3.0333	-354.37	-132.05
7	3.0667	-350.57	-129.87
7	3.1	-346.52	-128.74
7	3.1333	-344.6	-129.3
7	3.1667	-339.49	-128.79
7	3.2	-335.75	-128.31
7	3.2333	-332.04	-127.87
7	3.2667	-328.6	-126.83
7	3.3	-325.41	-125.91
7	3.3333	-321.99	-124.24
7	3.3667	-319.06	-121.99
7	3.4	-316.14	-120.87
7	3.4333	-313.21	-119.52
7	3.4667	-310.51	-117.94
7	3.5	-307.14	-116.37
7	3.5333	-305.49	-115.03
7	3.5667	-300.61	-112.77
7	3.6	-297.24	-110.52
7	3.6333	-293.86	-107.81
7	3.6667	-290.38	-105.23
7	3.7	-286.89	-102.86
7	3.7333	-283.74	-101.06
7	3.7667	-280.36	-99.264
7	3.8	-277.39	-97.779
7	3.8333	-274.51	-96.114
7	3.8667	-271.36	-94.989
7	3.9	-268.32	-93.527
7	3.9333	-264.61	-91.614
7	3.9667	-262.14	-90.039
7	4	-258.31	-88.464
7	4.0333	-255.61	-87.564
7	4.0667	-252.46	-86.214
7	4.1	-249.53	-84.864
7	4.1333	-246.16	-83.964
7	4.1667	-242.43	-82.884
7	4.2	-239.86	-82.388
7	4.2333	-236.03	-80.813
7	4.2667	-233	-79.887
7	4.3	-230.41	-78.788
7	4.3333	-227.82	-77.551
7	4.3667	-225.57	-76.201
7	4.4	-223.21	-74.288
7	4.4333	-220.96	-73.388
7	4.4667	-218.15	-71.7
7	4.5	-215.67	-70.125
7	4.5333	-212.97	-68.775
7	4.5667	-210.83	-66.862
7	4.6	-208.36	-65.287
7	4.6333	-205.66	-63.937
7	4.6667	-202.96	-61.687
7	4.7	-200.48	-59.662
7	4.7333	-198.23	-57.862
7	4.7667	-195.76	-56.062
7	4.8	-193.51	-54.712
7	4.8333	-191.62	-53.432
7	4.8667	-189.46	-52.012
7	4.9	-187.21	-50.437
7	4.9333	-185.18	-49.086
7	4.9667	-183.38	-47.736
7	5	-181.13	-46.611
7	5.0333	-179.18	-45.675
7	5.0667	-176.86	-44.136
7	5.1	-174.6	-43.011
7	5.1333	-172.13	-41.886
7	5.1667	-169.43	-40.986
7	5.2	-166.73	-39.861
7	5.2333	-163.92	-39.298
7	5.2667	-161.1	-38.736
7	5.3	-158.18	-37.836
7	5.3333	-155.48	-36.936
7	5.3667	-152.78	-36.036
7	5.4	-150.3	-34.685
7	5.4333	-147.6	-33.56
7	5.4667	-144.57	-31.873
7	5.5	-142.2	-30.41
7	5.5333	-139.56	-29.272
7	5.5667	-136.8	-27.935
7	5.6	-133.76	-26.473
7	5.6333	-130.84	-25.122
7	5.6667	-128.03	-23.66
7	5.7	-125.06	-21.725
7	5.7333	-121.95	-20.285
7	5.7667	-119.25	-18.709
7	5.8	-116.58	-17.253
7	5.8333	-113.74	-16.122
7	5.8667	-111.04	-14.997
7	5.9	-108.45	-14.209
7	5.9333	-105.86	-13.422
7	5.9667	-103.16	-12.747
7	6	-100.58	-12.184
7	6.0333	-98.326	-11.509
7	6.0667	-95.513	-10.722
7	6.1	-92.925	-10.159
7	6.1333	-91.125	-9.7089
7	6.1667	-87.975	-9.2589
7	6.2	-85.791	-8.8912
7	6.2333	-83.25	-8.8089
7	6.2667	-80.662	-8.6963
7	6.3	-78.412	-8.4713
7	6.3333	-75.937	-8.2463
7	6.3667	-73.687	-7.7963
7	6.4	-70.986	-6.8963
7	6.4333	-68.399	-7.0087
7	6.4667	-66.149	-6.3337
7	6.5	-63.449	-5.6586
7	6.5333	-61.423	-4.5336
7	6.5667	-58.723	-3.8585
7	6.6	-55.798	-2.9585
7	6.6333	-53.66	-1.7209
7	6.6667	-50.96	-0.59585
7	6.7	-48.373	0.19172
7	6.7333	-45.222	1.3168
7	6.7667	-42.297	2.4419
7	6.8	-40.047	3.3419
7	6.8333	-37.684	3.9044
7	6.8667	-35.322	4.467
7	6.9	-32.509	4.8045
7	6.9333	-29.696	5.367
7	6.9667	-26.996	5.367
7	7	-24.183	5.7046
7	7.0333	-21.708	5.9296
7	7.0667	-18.896	6.0421
7	7.1	-15.858	6.3796
7	7.1333	-13.27	6.2671
7	7.1667	-10.795	5.8171
7	7.2	-7.6449	5.5921
7	7.2333	-4.6072	5.2545
7	7.2667	-1.457	4.3545
7	7.3	1.8057	3.7919
7	7.3333	5.4059	2.6669
7	7.3667	8.7811	1.9918
7	7.4	12.381	1.5418
7	7.4333	15.845	1.2833
7	7.4667	19.357	0.86677
7	7.5	22.169	0.97927
7	7.5333	25.32	0.75423
7	7.5667	28.275	0.68416
7	7.6	31.216	0.635
7	7.6333	34.032	0.73619
7	7.6667	36.968	1.0464
7	7.7	39.961	1.4686
7	7.7333	43.236	2.0029
8	2.4667	-428.51	-64.265
8	2.5	-425.07	-64.772
8	2.5333	-421.88	-65.063
8	2.5667	-418.89	-65.116
8	2.6	-416.04	-64.933
8	2.6333	-413.12	-64.612
8	2.6667	-410.42	-64.162
8	2.7	-407.52	-64.104
8	2.7333	-404.12	-63.262
8	2.7667	-400.97	-62.587
8	2.8	-397.82	-61.687
8	2.8333	-394.22	-60.787
8	2.8667	-391.07	-59.887
8	2.9	-387.47	-58.762
8	2.9333	-383.37	-58.074
8	2.9667	-380.49	-56.737
8	3	-377.34	-55.387
8	3.0333	-374.42	-53.812
8	3.0667	-371.27	-52.687
8	3.1	-368.34	-51.111
8	3.1333	-365.42	-49.986
8	3.1667	-362.72	-48.861
8	3.2	-359.79	-48.186
8	3.2333	-357.09	-47.511
8	3.2667	-353.94	-46.836
8	3.3	-350.27	-46.426
8	3.3333	-347.19	-45.936
8	3.3667	-343.82	-45.486
8	3.4	-340.44	-45.036
8	3.4333	-336.84	-44.361
8	3.4667	-333.11	-44.441
8	3.5	-329.46	-44.046
8	3.5333	-325.77	-43.551
8	3.5667	-322.26	-43.146
8	3.6	-318.57	-43.101
8	3.6333	-315.73	-43.101
8	3.6667	-311.77	-42.516
8	3.7	-308.26	-41.661
8	3.7333	-305.34	-41.211
8	3.7667	-302.16	-40.192
8	3.8	-299.8	-39.843
8	3.8333	-296.34	-38.061
8	3.8667	-293.86	-37.386
8	3.9	-290.26	-34.91
8	3.9333	-287.65	-33.605
8	3.9667	-284.41	-31.085
8	4	-281.04	-29.735
8	4.0333	-277.89	-27.71
8	4.0667	-274.69	-26.225
8	4.1	-271.19	-23.646
8	4.1333	-268.21	-22.085
8	4.1667	-265.29	-19.834
8	4.2	-262.81	-18.034
8	4.2333	-259.44	-16.009
8	4.2667	-256.96	-13.984
8	4.3	-254.49	-12.184
8	4.3333	-251.45	-10.722
8	4.3667	-249.29	-9.7477
8	4.4	-246.37	-8.6368
8	4.4333	-243.24	-7.6838
8	4.4667	-240.31	-6.7837
8	4.5	-237.38	-6.1087
8	4.5333	-235.13	-5.6586
8	4.5667	-231.98	-4.9836
8	4.6	-228.27	-3.746
8	4.6333	-225.5	-3.2735
8	4.6667	-222.53	-2.9585
8	4.7	-219.11	-2.4185
8	4.7333	-216.46	-2.2834
8	4.7667	-212.86	-2.5084
8	4.8	-209.93	-1.8334
8	4.8333	-206.33	-2.0584
8	4.8667	-203.63	-1.3834
8	4.9	-200.35	-1.145
8	4.9333	-197.33	-0.2583
8	4.9667	-194.63	0.41671
8	5	-191.93	1.3168
8	5.0333	-189.01	2.2168
8	5.0667	-186.31	3.5669
8	5.1	-183.61	4.242
8	5.1333	-181.36	5.5921
8	5.1667	-178.43	6.4921
8	5.2	-175.96	7.8422
8	5.2333	-173.25	8.7423
8	5.2667	-170.78	10.317
8	5.3	-168.31	11.893
8	5.3333	-165.6	13.242
8	5.3667	-162.91	15.268
8	5.4	-160.93	16.856
8	5.4333	-158.4	18.418
8	5.4667	-155.93	20.218
8	5.5	-153.9	21.568
8	5.5333	-151.65	23.143
8	5.5667	-149.4	24.493
8	5.6	-147.49	25.731
8	5.6333	-145.24	26.631
8	5.6667	-143.22	27.531
8	5.7	-141.53	28.093
8	5.7333	-139.39	28.656
8	5.7667	-137.93	29.219
8	5.8	-135.9	29.444
8	5.8333	-134.14	30.129
8	5.8667	-132.08	30.119
8	5.9	-130.05	30.119
8	5.9333	-128.14	29.781
8	5.9667	-126.45	29.218
8	6	-124.65	28.768
8	6.0333	-122.4	27.643
8	6.0667	-120.27	26.856
8	6.1	-118.35	25.843
8	6.1333	-116.44	24.831
8	6.1667	-114.53	23.818
8	6.2	-112.73	22.918
8	6.2333	-110.59	22.356
8	6.2667	-108.68	21.568
8	6.3	-106.65	21.343
8	6.3333	-104.13	21.028
8	6.3667	-101.93	20.443
8	6.4	-99.901	20.443
8	6.4333	-97.608	20.268
8	6.4667	-95.626	20.218
8	6.5	-93.375	19.993
8	6.5333	-91.35	19.768
8	6.5667	-89.1	19.768
8	6.6	-86.85	19.768
8	6.6333	-84.375	20.443
8	6.6667	-81.81	20.488
8	6.7	-79.649	20.668
8	6.7333	-76.724	20.668
8	6.7667	-74.474	21.343
8	6.8	-71.774	21.568
8	6.8333	-69.186	21.906
8	6.8667	-66.824	22.243
8	6.9	-64.461	22.581
8	6.9333	-61.873	23.143
8	6.9667	-59.398	23.143
8	7	-57.598	23.593
8	7.0333	-55.798	23.818
8	7.0667	-54.335	23.931
8	7.1	-52.423	24.718
8	7.1333	-50.848	25.168
8	7.1667	-49.498	25.168
8	7.2	-48.373	25.168
8	7.2333	-47.472	25.393
8	7.2667	-46.347	25.618
8	7.3	-45.222	25.618
8	7.3333	-44.232	24.988
8	7.3667	-42.972	25.168
8	7.4	-41.892	24.583
8	7.4333	-40.947	24.043
8	7.4667	-39.597	24.268
8	7.5	-38.551	23.618
8	7.5333	-37.638	22.958
8	7.5667	-36.222	22.693
8	7.6	-34.872	21.793
8	7.6333	-34.038	20.933
8	7.6667	-33.252	19.903
8	7.7	-31.947	19.318
8	7.7333	-30.702	18.166
8	7.7667	-29.432	17.227
8	7.8	-28.684	16.055
8	7.8333	-26.771	15.718
8	7.8667	-25.196	14.818
8	7.9	-24.071	14.143
8	7.9333	-22.496	13.693
8	7.9667	-20.696	13.468
8	8	-19.796	13.242
8	8.0333	-17.771	13.018
8	8.0667	-16.421	12.793
8	8.1	-14.62	12.793
8	8.1333	-13.27	12.568
8	8.1667	-11.47	12.568
8	8.2	-9.6701	12.568
8	8.2333	-7.5324	12.455
8	8.2667	-6.0698	12.342
8	8.3	-4.2697	12.793
8	8.3333	-0.89451	13.018
8	8.3667	0.87968	13.372
8	8.4	3.6058	13.918
8	8.4333	5.8559	14.143
8	8.4667	7.7487	14.222
8	8.5	9.7816	14.374
8	8.5333	11.706	14.368
8	8.5667	13.798	14.778
8	8.6	15.982	14.818
8	8.6333	18.232	15.043
8	8.6667	20.509	14.866
8	8.7	22.732	15.268
8	8.7333	24.757	15.493
8	8.7667	26.782	15.268
8	8.8	28.968	15.248
8	8.8333	31.178	15.21
8	8.8667	33.353	15.062
8	8.9	35.598	14.84
8	8.9333	37.939	14.418
8	8.9667	40.353	14.047
9	2.6667	-426.07	-196.25
9	2.7	-422.94	-195.62
9	2.7333	-419.84	-195.18
9	2.7667	-416.63	-194.71
9	2.8	-413.12	-194.08
9	2.8333	-409.41	-193.43
9	2.8667	-405.47	-192.42
9	2.9	-401.19	-190.4
9	2.9333	-397.37	-189.5
9	2.9667	-392.87	-189.94
9	3	-389.04	-189.72
9	3.0333	-385.44	-188.82
9	3.0667	-381.44	-188.03
9	3.1	-378.47	-187.47
9	3.1333	-375.32	-186.57
9	3.1667	-372.5	-185.56
9	3.2	-370.14	-183.19
9	3.2333	-366.27	-182.86
9	3.2667	-364.18	-181.51
9	3.3	-360.69	-179.37
9	3.3333	-356.58	-177.61
9	3.3667	-353.94	-176.67
9	3.4	-350.57	-174.19
9	3.4333	-347.19	-171.94
9	3.4667	-344.04	-169.92
9	3.5	-341.12	-168.12
9	3.5333	-338.42	-166.32
9	3.5667	-335.27	-164.29
9	3.6	-332.56	-163.17
9	3.6333	-329.87	-162.04
9	3.6667	-327.17	-160.92
9	3.7	-324.01	-159.79
9	3.7333	-321.09	-158.67
9	3.7667	-318.39	-157.09
9	3.8	-314.43	-156.6
9	3.8333	-311.64	-154.62
9	3.8667	-307.71	-153.29
9	3.9	-303.99	-152.14
9	3.9333	-300.39	-151.24
9	3.9667	-297.01	-149.44
9	4	-293.41	-148.32
9	4.0333	-290.04	-146.97
9	4.0667	-286.89	-145.62
9	4.1	-283.96	-144.27
9	4.1333	-281.04	-142.92
9	4.1667	-278.11	-141.12
9	4.2	-276.09	-139.32
9	4.2333	-273.61	-137.97
9	4.2667	-270.91	-135.72
9	4.3	-268.44	-133.92
9	4.3333	-265.29	-132.57
9	4.3667	-262.32	-130.23
9	4.4	-260.11	-127.62
9	4.4333	-257.39	-125.44
9	4.4667	-254.49	-123.34
9	4.5	-252.24	-121.77
9	4.5333	-249.53	-120.19
9	4.5667	-247.28	-118.84
9	4.6	-245.03	-117.49
9	4.6333	-242.78	-116.37
9	4.6667	-240.53	-115.47
9	4.7	-238.06	-114.34
9	4.7333	-235.58	-113.22
9	4.7667	-232.88	-112.31
9	4.8	-229.73	-111.19
9	4.8333	-227.26	-109.61
9	4.8667	-224.11	-108.49
9	4.9	-221.41	-107.59
9	4.9333	-218.48	-106.47
9	4.9667	-216.01	-105.56
9	5	-213.31	-105.11
9	5.0333	-211.06	-103.77
9	5.0667	-208.81	-102.86
9	5.1	-206.78	-101.52
9	5.1333	-204.98	-100.17
9	5.1667	-202.62	-98.927
9	5.2	-200.93	-97.239
9	5.2333	-199.02	-95.777
9	5.2667	-197.11	-93.864
9	5.3	-195.53	-91.839
9	5.3333	-193.51	-90.039
9	5.3667	-192.16	-88.014
9	5.4	-190.36	-85.989
9	5.4333	-189.46	-84.414
9	5.4667	-187.88	-82.388
9	5.5	-186.53	-80.588
9	5.5333	-185.18	-79.238
9	5.5667	-183.55	-77.676
9	5.6	-182.26	-76.538
9	5.6333	-180.46	-74.963
9	5.6667	-178.66	-73.613
9	5.7	-176.5	-72.893
9	5.7333	-174.6	-71.588
9	5.7667	-172.58	-70.238
9	5.8	-170.19	-69.068
9	5.8333	-168.31	-67.763
9	5.8667	-165.83	-66.638
9	5.9	-162.77	-66.142
9	5.9333	-160.66	-65.287
9	5.9667	-157.95	-64.387
9	6	-155.93	-63.037
9	6.0333	-153.68	-62.362
9	6.0667	-151.43	-61.237
9	6.1	-149.52	-60.675
9	6.1333	-147.38	-59.437
9	6.1667	-145.58	-58.087
9	6.2	-143.55	-56.962
9	6.2333	-141.69	-55.347
9	6.2667	-139.66	-53.997
9	6.3	-137.7	-52.912
9	6.3333	-135.68	-51.562
9	6.3667	-133.44	-50.264
9	6.4	-131.51	-49.199
9	6.4333	-129.83	-47.736
9	6.4667	-128.03	-46.836
9	6.5	-126.07	-45.526
9	6.5333	-124.43	-44.586
9	6.5667	-122.89	-43.661
9	6.6	-120.94	-43.123
9	6.6333	-119.48	-42.336
9	6.6667	-118.13	-41.886
9	6.7	-116.55	-41.436
9	6.7333	-114.64	-40.873
9	6.7667	-113.18	-40.536
9	6.8	-111.71	-40.198
9	6.8333	-110.03	-40.086
9	6.8667	-108.23	-39.636
9	6.9	-106.88	-39.636
9	6.9333	-104.96	-39.298
9	6.9667	-103.73	-39.411
9	7	-101.93	-38.736
9	7.0333	-100.58	-38.286
9	7.0667	-99.226	-37.611
9	7.1	-97.538	-36.823
9	7.1333	-96.525	-36.036
9	7.1667	-95.175	-34.91
9	7.2	-93.825	-34.01
9	7.2333	-92.475	-32.885
9	7.2667	-91.575	-31.535
9	7.3	-90.675	-30.41
9	7.3333	-89.775	-29.06
9	7.3667	-88.875	-27.935
9	7.4	-88.2	-26.585
9	7.4333	-86.962	-25.347
9	7.4667	-86.625	-24.56
9	7.5	-86.175	-23.885
9	7.5333	-85.275	-22.535
9	7.5667	-84.487	-21.972
9	7.6	-83.925	-21.635
9	7.6333	-82.912	-20.847
9	7.6667	-82.237	-20.397
9	7.7	-81.45	-20.285
9	7.7333	-80.662	-19.497
9	7.7667	-79.874	-19.384
9	7.8	-78.749	-19.16
9	7.8333	-77.849	-18.709
9	7.8667	-76.499	-18.259
9	7.9	-75.487	-17.697
9	7.9333	-74.024	-17.584
9	7.9667	-72.674	-17.584
9	8	-71.211	-17.697
9	8.0333	-69.411	-17.697
9	8.0667	-67.679	-17.899
9	8.1	-66.149	-18.259
9	8.1333	-64.349	-18.259
9	8.1667	-62.436	-18.147
9	8.2	-60.861	-17.922
9	8.2333	-58.948	-17.809
9	8.2667	-57.711	-17.697
9	8.3	-56.338	-17.314
9	8.3333	-54.785	-17.472
9	8.3667	-53.435	-17.247
9	8.4	-52.648	-17.809
9	8.4333	-51.41	-17.247
9	8.4667	-50.51	-17.247
9	8.5	-49.722	-16.909
9	8.5333	-49.273	-16.909
9	8.5667	-48.688	-16.414
9	8.6	-47.967	-16.099
9	8.6333	-47.022	-16.009
9	8.6667	-46.572	-15.559
9	8.7	-45.785	-14.997
9	8.7333	-45.335	-14.547
9	8.7667	-44.885	-14.097
9	8.8	-44.547	-13.084
9	8.8333	-44.097	-12.409
9	8.8667	-43.535	-11.621
9	8.9	-43.535	-10.947
9	8.9333	-43.197	-10.159
9	8.9667	-42.721	-9.603
9	9	-41.734	-9.1464
9	9.0333	-41.059	-8.9214
9	9.0667	-40.365	-8.7294
9	9.1	-38.809	-8.4713
9	9.1333	-37.572	-8.5839
9	9.1667	-36.222	-9.0339
9	9.2	-34.534	-8.4713
9	9.2333	-32.959	-8.6964
9	9.2667	-30.934	-8.9214
9	9.3	-29.359	-9.1464
9	9.3333	-27.446	-9.4839
9	9.3667	-25.421	-9.7089
9	9.4	-23.283	-9.8214
9	9.4333	-21.258	-9.8214
9	9.4667	-19.233	-9.8214
9	9.5	-17.32	-9.7089
9	9.5333	-15.52	-9.4839
9	9.5667	-13.608	-9.1464
9	9.6	-11.808	-8.9214
9	9.6333	-9.7825	-8.6964
9	9.6667	-7.9825	-8.4713
9	9.7	-6.2948	-7.9088
9	9.7333	-4.6072	-7.5713
9	9.7667	-3.1446	-7.0087
9	9.8	-1.7945	-6.3337
9	9.8333	0.0056032	-5.4337
9	9.8667	1.5807	-4.9836
9	9.9	3.2683	-4.4211
9	9.9333	4.8434	-4.1961
9	9.9667	6.778	-3.886
9	10	8.2186	-3.746
9	10.033	10.019	-3.521
9	10.067	11.931	-3.8586
9	10.1	13.844	-3.521
9	10.133	16.094	-3.971
9	10.167	18.457	-4.0836
9	10.2	20.257	-4.5336
9	10.233	22.282	-4.9836
9	10.267	24.532	-5.4336
9	10.3	26.805	-5.9479
9	10.333	29.228	-6.3697
9	10.367	31.711	-6.6288
9	10.4	34.392	-6.8086
9	10.433	37.229	-6.8029
9	10.467	40.219	-6.5823
9	10.5	43.148	-6.2347
10	2.7	-426.46	-96.413
10	2.7333	-423.9	-95.329
10	2.7667	-421.19	-94.373
10	2.8	-418.3	-93.506
10	2.8333	-415.2	-92.704
10	2.8667	-411.88	-91.952
10	2.9	-408.51	-91.277
10	2.9333	-405.47	-90.264
10	2.9667	-400.97	-89.589
10	3	-396.92	-88.464
10	3.0333	-393.09	-88.014
10	3.0667	-389.27	-87.339
10	3.1	-385.67	-86.664
10	3.1333	-381.73	-85.876
10	3.1667	-378.47	-85.764
10	3.2	-375.77	-85.314
10	3.2333	-372.84	-85.764
10	3.2667	-369.69	-84.864
10	3.3	-366.99	-84.864
10	3.3333	-363.28	-84.076
10	3.3667	-360.36	-83.176
10	3.4	-358.44	-82.388
10	3.4333	-354.84	-81.489
10	3.4667	-352.37	-80.138
10	3.5	-348.61	-78.991
10	3.5333	-345.13	-77.904
10	3.5667	-341.66	-76.493
10	3.6	-339.09	-74.963
10	3.6333	-335.38	-73.951
10	3.6667	-332.68	-72.6
10	3.7	-330.27	-70.823
10	3.7333	-328.51	-69.563
10	3.7667	-325.59	-68.213
10	3.8	-323.12	-67.313
10	3.8333	-320.53	-65.85
10	3.8667	-318.07	-64.882
10	3.9	-316.36	-64.387
10	3.9333	-313.21	-63.487
10	3.9667	-309.84	-62.812
10	4	-306.01	-62.137
10	4.0333	-302.82	-61.147
10	4.0667	-300.16	-59.887
10	4.1	-296.79	-58.987
10	4.1333	-293.19	-58.087
10	4.1667	-290.04	-57.187
10	4.2	-286.37	-56.833
10	4.2333	-283.85	-56.399
10	4.2667	-281.15	-56.399
10	4.3	-278.56	-55.837
10	4.3333	-275.64	-55.837
10	4.3667	-273.61	-55.387
10	4.4	-271.14	-54.712
10	4.4333	-269.13	-52.268
10	4.4667	-266.19	-53.137
10	4.5	-263.94	-52.687
10	4.5333	-261.24	-51.787
10	4.5667	-258.09	-50.886
10	4.6	-255.16	-49.986
10	4.6333	-252.24	-48.636
10	4.6667	-249.53	-47.736
10	4.7	-246.72	-46.949
10	4.7333	-244.36	-45.036
10	4.7667	-241.77	-43.799
10	4.8	-240.09	-42.336
10	4.8333	-237.83	-40.986
10	4.8667	-236.03	-39.636
10	4.9	-233.56	-37.836
10	4.9333	-230.86	-36.711
10	4.9667	-229.06	-35.361
10	5	-226.36	-33.785
10	5.0333	-223.66	-32.885
10	5.0667	-220.73	-31.985
10	5.1	-217.58	-31.085
10	5.1333	-214.88	-30.185
10	5.1667	-211.96	-29.06
10	5.2	-209.15	-28.273
10	5.2333	-206.67	-27.823
10	5.2667	-203.86	-26.81
10	5.3	-201.38	-26.36
10	5.3333	-199.36	-25.685
10	5.3667	-197.33	-25.91
10	5.4	-195.08	-25.91
10	5.4333	-193.28	-26.135
10	5.4667	-191.26	-26.135
10	5.5	-189.46	-25.91
10	5.5333	-187.88	-25.685
10	5.5667	-186.08	-25.01
10	5.6	-184.51	-24.335
10	5.6333	-182.37	-24.222
10	5.6667	-180.68	-23.435
10	5.7	-178.88	-22.76
10	5.7333	-176.59	-22.018
10	5.7667	-174.83	-20.96
10	5.8	-173.03	-20.285
10	5.8333	-171.42	-19.093
10	5.8667	-169.66	-17.809
10	5.9	-168.53	-16.459
10	5.9333	-166.84	-14.997
10	5.9667	-165.6	-13.984
10	6	-163.58	-12.634
10	6.0333	-161.78	-11.284
10	6.0667	-160.43	-9.2589
10	6.1	-157.73	-8.1338
10	6.1333	-155.82	-6.5852
10	6.1667	-155.05	-4.8697
10	6.2	-151.43	-4.5336
10	6.2333	-148.73	-3.6335
10	6.2667	-146.61	-2.4634
10	6.3	-143.72	-1.8045
10	6.3333	-141.75	-1.3834
10	6.3667	-139.32	-0.57336
10	6.4	-137.25	-0.03329
10	6.4333	-134.78	-0.03329
10	6.4667	-132.53	0.41674
10	6.5	-130.73	0.41671
10	6.5333	-129.22	0.60201
10	6.5667	-127.37	0.36378
10	6.6	-125.55	-0.033317
10	6.6333	-123.75	-0.48332
10	6.6667	-121.95	-0.93335
10	6.7	-120.15	-1.3834
10	6.7333	-118.47	-0.95983
10	6.7667	-116.3	-0.82746
10	6.8	-114.98	-0.93335
10	6.8333	-113.4	-0.48332
10	6.8667	-111.73	0.11229
10	6.9	-110.03	0.64175
10	6.9333	-108.23	0.86677
10	6.9667	-107.1	1.3168
10	7	-105.21	2.3625
10	7.0333	-104.18	2.8919
10	7.0667	-102.98	3.9005
10	7.1	-101.7	4.467
10	7.1333	-100.24	5.7045
10	7.1667	-99.451	6.4921
10	7.2	-97.651	7.8422
10	7.2333	-96.751	9.1923
10	7.2667	-96.025	10.721
10	7.3	-94.185	12.072
10	7.3333	-92.964	13.708
10	7.3667	-91.215	15.088
10	7.4	-90.225	16.393
10	7.4333	-88.2	17.293
10	7.4667	-86.825	18.409
10	7.5	-84.712	19.205
10	7.5333	-83.16	19.498
10	7.5667	-81.37	20.086
10	7.6	-79.537	20.331
10	7.6333	-78.074	20.443
10	7.6667	-76.589	20.263
10	7.7	-75.374	20.218
10	7.7333	-73.707	19.689
10	7.7667	-72.089	19.273
10	7.8	-70.45	18.762
10	7.8333	-68.849	18.193
10	7.8667	-67.737	17.915
10	7.9	-66.308	17.558
10	7.9333	-65.103	17.425
10	7.9667	-63.316	17.372
10	8	-62.098	17.518
10	8.0333	-60.748	17.518
10	8.0667	-59.067	17.941
10	8.1	-57.688	18.463
10	8.1333	-56.518	18.778
10	8.1667	-55.388	19.384
10	8.2	-54.493	19.903
10	8.2333	-53.55	20.719
10	8.2667	-52.378	21.658
10	8.3	-51.478	22.333
10	8.3333	-50.127	22.783
10	8.3667	-48.913	23.207
10	8.4	-47.607	23.548
10	8.4333	-46.347	23.368
10	8.4667	-44.62	23.322
10	8.5	-42.86	23.256
10	8.5333	-41.087	22.586
10	8.5667	-39.777	22.333
10	8.6	-37.363	21.807
10	8.6333	-35.547	20.893
10	8.6667	-33.634	20.105
10	8.7	-32.126	19.183
10	8.7333	-30.101	18.058
10	8.7667	-28.121	16.843
10	8.8	-26.051	15.583
10	8.8333	-23.891	14.278
10	8.8667	-21.596	13.018
10	8.9	-19.121	11.892
10	8.9333	-17.186	10.587
10	8.9667	-14.62	9.6423
10	9	-12.595	8.9672
10	9.0333	-10.233	8.6298
10	9.0667	-8.2749	8.3822
10	9.1	-5.8448	8.2922
10	9.1333	-3.6396	7.9772
10	9.1667	-1.3329	7.8693
10	9.2	0.90563	7.8422
10	9.2333	2.7957	8.0222
10	9.2667	5.2934	8.4047
10	9.3	7.0068	8.5646
10	9.3333	9.0423	8.8972
10	9.3667	11.481	9.6423
10	9.4	13.619	10.205
10	9.4333	15.982	10.542
10	9.4667	18.232	10.767
10	9.5	20.594	10.88
10	9.5333	23.295	10.43
10	9.5667	25.612	9.7773
10	9.6	28.136	9.2312
10	9.6333	30.812	8.5333
10	9.6667	33.511	7.6974
10	9.7	36.236	6.7652
10	9.7333	38.869	5.6243
10	9.7667	41.633	4.3252
11	2.7	-426.56	-226.56
11	2.7333	-424.56	-225.74
11	2.7667	-422.43	-224.89
11	2.8	-420.02	-224
11	2.8333	-417.47	-222.98
11	2.8667	-414.69	-221.81
11	2.9	-411.88	-220.44
11	2.9333	-408.96	-219.09
11	2.9667	-406.46	-217.22
11	3	-404.21	-215.62
11	3.0333	-401.93	-213.81
11	3.0667	-399.06	-212.56
11	3.1	-397.14	-211.32
11	3.1333	-395.12	-209.97
11	3.1667	-393.21	-209.18
11	3.2	-390.84	-207.95
11	3.2333	-388.59	-207.27
11	3.2667	-386.64	-205.99
11	3.3	-383.87	-205.02
11	3.3333	-381.62	-204.12
11	3.3667	-379.37	-203.45
11	3.4	-376.8	-202.05
11	3.4333	-373.97	-200.75
11	3.4667	-371.04	-199.4
11	3.5	-368	-198.83
11	3.5333	-365.08	-198.16
11	3.5667	-362.49	-197.15
11	3.6	-359.57	-197.15
11	3.6333	-357.27	-196.56
11	3.6667	-354.75	-196.43
11	3.7	-352.03	-196.36
11	3.7333	-349.64	-195.18
11	3.7667	-346.97	-194.45
11	3.8	-344.27	-193.77
11	3.8333	-341.9	-192.53
11	3.8667	-339.77	-191.07
11	3.9	-337.52	-189.72
11	3.9333	-335.04	-188.37
11	3.9667	-332.68	-186.91
11	4	-330.09	-185
11	4.0333	-327.73	-182.86
11	4.0667	-325.25	-181.06
11	4.1	-322.44	-179.37
11	4.1333	-320.42	-177.34
11	4.1667	-318.17	-175.77
11	4.2	-316.48	-174.08
11	4.2333	-314.11	-172.62
11	4.2667	-312.76	-171.72
11	4.3	-310.29	-169.69
11	4.3333	-308.15	-168.46
11	4.3667	-306.35	-167.11
11	4.4	-304.21	-165.87
11	4.4333	-302.19	-164.29
11	4.4667	-299.94	-162.72
11	4.5	-297.91	-161.14
11	4.5333	-294.76	-160.24
11	4.5667	-292.85	-158.33
11	4.6	-289.81	-156.87
11	4.6333	-287.34	-155.74
11	4.6667	-284.3	-154.96
11	4.7	-281.71	-154.17
11	4.7333	-279.24	-153.27
11	4.7667	-276.31	-152.37
11	4.8	-273.84	-151.47
11	4.8333	-271.47	-150.23
11	4.8667	-269.34	-149.22
11	4.9	-267.09	-147.87
11	4.9333	-265.4	-146.63
11	4.9667	-263.71	-145.17
11	5	-261.24	-143.82
11	5.0333	-259.32	-142.35
11	5.0667	-257.38	-140.57
11	5.1	-254.71	-139.09
11	5.1333	-252.24	-137.52
11	5.1667	-249.87	-135.6
11	5.2	-247.96	-133.69
11	5.2333	-245.82	-132.45
11	5.2667	-243.91	-130.09
11	5.3	-241.44	-128.52
11	5.3333	-239.86	-126.94
11	5.3667	-237.83	-125.59
11	5.4	-235.92	-124.13
11	5.4333	-234.12	-123.23
11	5.4667	-231.98	-122.22
11	5.5	-230.07	-121.2
11	5.5333	-228.27	-120.08
11	5.5667	-226.36	-118.84
11	5.6	-224.11	-117.49
11	5.6333	-222.2	-116.48
11	5.6667	-220.06	-115.02
11	5.7	-217.7	-114
11	5.7333	-215.56	-112.99
11	5.7667	-213.53	-111.86
11	5.8	-211.06	-110.97
11	5.8333	-208.81	-110.52
11	5.8667	-206.56	-109.84
11	5.9	-204.23	-108.99
11	5.9333	-202.06	-108.49
11	5.9667	-199.92	-107.48
11	6	-197.78	-106.47
11	6.0333	-195.98	-104.89
11	6.0667	-193.96	-104.22
11	6.1	-192.16	-102.86
11	6.1333	-190.24	-101.4
11	6.1667	-188.67	-100.05
11	6.2	-187.09	-98.477
11	6.2333	-185.52	-97.127
11	6.2667	-183.38	-95.889
11	6.3	-181.36	-93.864
11	6.3333	-179.67	-92.402
11	6.3667	-177.98	-90.714
11	6.4	-176.63	-89.364
11	6.4333	-174.6	-87.564
11	6.4667	-173.25	-85.989
11	6.5	-171.79	-84.526
11	6.5333	-170.1	-82.839
11	6.5667	-168.64	-81.826
11	6.6	-167.29	-80.476
11	6.6333	-165.83	-79.238
11	6.6667	-164.03	-78.113
11	6.7	-162.57	-77.326
11	6.7333	-161.1	-75.863
11	6.7667	-159.87	-75.076
11	6.8	-158.29	-73.951
11	6.8333	-156.72	-73.05
11	6.8667	-155.16	-71.858
11	6.9	-153.45	-71.138
11	6.9333	-151.88	-70.013
11	6.9667	-149.74	-69.45
11	7	-148.05	-68.663
11	7.0333	-146.14	-67.65
11	7.0667	-144	-67.313
11	7.1	-142.2	-66.863
11	7.1333	-140.07	-66.3
11	7.1667	-138.72	-65.625
11	7.2	-137.14	-64.95
11	7.2333	-135.34	-64.275
11	7.2667	-133.99	-63.375
11	7.3	-132.62	-62.092
11	7.3333	-131.29	-61.575
11	7.3667	-129.95	-60.318
11	7.4	-128.93	-59.887
11	7.4333	-127.8	-58.987
11	7.4667	-126.9	-57.862
11	7.5	-125.89	-56.849
11	7.5333	-124.88	-55.837
11	7.5667	-123.75	-54.712
11	7.6	-122.94	-53.317
11	7.6333	-122.85	-52.237
11	7.6667	-121.32	-51.202
11	7.7	-120.78	-49.851
11	7.7333	-120.15	-48.861
11	7.7667	-119.59	-47.624
11	7.8	-118.8	-46.386
11	7.8333	-118.13	-44.811
11	7.8667	-117.45	-43.686
11	7.9	-116.7	-42.142
11	7.9333	-116.1	-41.211
11	7.9667	-115.43	-40.311
11	8	-115.09	-39.073
11	8.0333	-114.21	-37.603
11	8.0667	-113.49	-36.891
11	8.1	-112.95	-36.486
11	8.1333	-112.28	-35.81
11	8.1667	-111.74	-35.181
11	8.2	-110.93	-34.235
11	8.2333	-110.25	-33.785
11	8.2667	-109.46	-33.448
11	8.3	-108.45	-33.11
11	8.3333	-107.66	-32.548
11	8.3667	-106.88	-32.21
11	8.4	-105.89	-31.355
11	8.4333	-105.12	-31.019
11	8.4667	-104.74	-31.648
11	8.5	-103.77	-31.4
11	8.5333	-102.89	-31.125
11	8.5667	-102.06	-31.58
11	8.6	-101.12	-31.715
11	8.6333	-100.17	-32.075
11	8.6667	-99.338	-32.773
11	8.7	-98.326	-33.11
11	8.7333	-97.426	-33.335
11	8.7667	-96.751	-33.11
11	8.8	-95.76	-33.155
11	8.8333	-94.815	-33.29
11	8.8667	-94.005	-33.245
11	8.9	-93.263	-33.448
11	8.9333	-92.205	-32.795
11	8.9667	-91.44	-32.615
11	9	-90.81	-32.255
11	9.0333	-90.09	-31.715
11	9.0667	-89.46	-31.355
11	9.1	-89.055	-30.77
11	9.1333	-88.515	-30.365
11	9.1667	-88.313	-30.073
11	9.2	-87.21	-28.88
11	9.2333	-87.3	-28.385
11	9.2667	-86.4	-27.935
11	9.3	-86.062	-26.922
11	9.3333	-85.387	-26.023
11	9.3667	-85.275	-25.46
11	9.4	-84.825	-24.335
11	9.4333	-84.037	-23.322
11	9.4667	-83.812	-22.647
11	9.5	-82.935	-21.455
11	9.5333	-82.485	-20.555
11	9.5667	-82.35	-19.835
11	9.6	-81.9	-18.934
11	9.6333	-81.9	-18.485
11	9.6667	-81.675	-18.035
11	9.7	-81.225	-17.134
11	9.7333	-80.999	-16.684
11	9.7667	-80.204	-15.579
11	9.8	-79.829	-14.794
11	9.8333	-79.469	-14.299
11	9.8667	-78.929	-13.894
11	9.9	-78.524	-13.534
11	9.9333	-78.236	-13.433
11	9.9667	-78.074	-13.309
11	10	-77.624	-12.859
11	10.033	-77.062	-12.747
11	10.067	-76.612	-12.522
11	10.1	-76.274	-12.409
11	10.133	-75.855	-12.452
11	10.167	-75.374	-12.409
11	10.2	-74.924	-12.409
11	10.233	-74.362	-12.297
[truncated: 21,770 more rows]
