# Supplementary material for: A system for efficient egress scheduling during mass events and small-scale experimental demonstration
Source: R Soc Open Sci. 2020 Dec 9;7(12):201465. doi: 10.1098/rsos.201465 (PMC7813256; doi:10.1098/rsos.201465)
Supplement: Experimental data [file rsos201465supp5.zip › experimental_data/data/Graph12.csv]

ped. #	time (s)	x (cm)	y (cm)
1	1.3	-428.94	-59.936
1	1.3333	-425.65	-59.877
1	1.3667	-422.24	-59.849
1	1.4	-418.8	-59.932
1	1.4333	-415.38	-60.053
1	1.4667	-412.2	-60.382
1	1.5	-409.3	-60.787
1	1.5333	-404.8	-61.012
1	1.5667	-401.19	-61.012
1	1.6	-397.6	-61.462
1	1.6333	-393.99	-61.912
1	1.6667	-390.62	-61.687
1	1.7	-387.24	-61.912
1	1.7333	-383.87	-61.462
1	1.7667	-381.17	-61.012
1	1.8	-378.02	-60.562
1	1.8333	-374.42	-60.112
1	1.8667	-370.93	-59.325
1	1.9	-366.54	-58.312
1	1.9333	-362.72	-57.637
1	1.9667	-358.67	-56.512
1	2	-354.53	-55.442
1	2.0333	-350.34	-54.262
1	2.0667	-346.74	-53.362
1	2.1	-343.37	-52.237
1	2.1333	-339.77	-51.337
1	2.1667	-336.17	-50.437
1	2.2	-332.79	-49.536
1	2.2333	-328.96	-49.086
1	2.2667	-325.14	-48.186
1	2.3	-321.09	-47.511
1	2.3333	-317.26	-47.061
1	2.3667	-312.99	-46.161
1	2.4	-308.71	-45.036
1	2.4333	-304.21	-44.136
1	2.4667	-299.71	-43.236
1	2.5	-295.44	-43.011
1	2.5333	-290.71	-42.336
1	2.5667	-286.44	-41.886
1	2.6	-282.16	-41.436
1	2.6333	-278.11	-40.986
1	2.6667	-273.9	-40.46
1	2.7	-270.46	-39.636
1	2.7333	-266.72	-38.418
1	2.7667	-263.26	-37.386
1	2.8	-259.44	-36.486
1	2.8333	-255.61	-34.91
1	2.8667	-251.78	-33.785
1	2.9	-247.51	-32.435
1	2.9333	-243.24	-30.86
1	2.9667	-238.4	-29.398
1	3	-234.23	-27.71
1	3.0333	-229.91	-26.122
1	3.0667	-225.91	-24.56
1	3.1	-221.69	-23.223
1	3.1333	-217.02	-21.972
1	3.1667	-212.81	-20.825
1	3.2	-209.03	-19.835
1	3.2333	-204.76	-19.16
1	3.2667	-200.59	-18.372
1	3.3	-196.43	-17.584
1	3.3333	-192.16	-17.134
1	3.3667	-187.88	-16.234
1	3.4	-183.16	-15.559
1	3.4333	-178.77	-14.772
1	3.4667	-174.02	-14.479
1	3.5	-169.77	-14.097
1	3.5333	-164.93	-13.759
1	3.5667	-160.88	-13.534
1	3.6	-156.6	-13.534
1	3.6333	-152.33	-12.859
1	3.6667	-149.18	-12.409
1	3.7	-144.34	-11.396
1	3.7333	-140.85	-10.609
1	3.7667	-137.14	-10.046
1	3.8	-133.65	-9.4839
1	3.8333	-129.38	-8.5838
1	3.8667	-125.1	-7.6838
1	3.9	-120.72	-6.6712
1	3.9333	-116.55	-5.6587
1	3.9667	-112.16	-4.6461
1	4	-108	-3.6335
1	4.0333	-104.18	-3.1835
1	4.0667	-100.13	-2.0584
1	4.1	-95.4	-0.93335
1	4.1333	-91.238	-0.59585
1	4.1667	-86.85	-0.25833
1	4.2	-82.687	-0.14582
1	4.2333	-78.524	0.1917
1	4.2667	-74.362	0.3042
1	4.3	-70.536	0.52922
1	4.3333	-66.149	0.64172
1	4.3667	-61.873	1.0918
1	4.4	-57.823	0.64175
1	4.4333	-53.435	0.97925
1	4.4667	-49.273	0.19172
1	4.5	-45.222	0.19172
1	4.5333	-40.767	-0.39336
1	4.5667	-36.447	-0.70833
1	4.6	-32.397	-0.70833
1	4.6333	-28.346	-0.48332
1	4.6667	-23.958	0.07919
1	4.7	-20.021	0.1917
1	4.7333	-16.195	0.41671
1	4.7667	-12.37	0.86677
1	4.8	-8.7699	1.3168
1	4.8333	-4.6072	1.8793
1	4.8667	-0.782	2.1043
1	4.9	3.3808	2.6669
1	4.9333	7.3185	3.2294
1	4.9667	11.594	3.6794
1	5	15.532	4.467
1	5.0333	19.694	5.0295
1	5.0667	23.632	5.367
1	5.1	27.764	5.515
1	5.1333	31.856	5.5644
1	5.1667	35.819	5.5022
1	5.2	39.661	5.5244
1	5.2333	43.263	5.6653
2	1.4	-427.91	-208.03
2	1.4333	-424.5	-206.9
2	1.4667	-421.15	-205.62
2	1.5	-417.58	-204.1
2	1.5333	-413.81	-202.46
2	1.5667	-410.03	-200.76
2	1.6	-406.19	-199.15
2	1.6333	-402.27	-197.26
2	1.6667	-398.26	-195.23
2	1.7	-395.13	-193.97
2	1.7333	-391.43	-193.61
2	1.7667	-388.77	-191.28
2	1.8	-385.71	-190.57
2	1.8333	-382.7	-189.81
2	1.8667	-379.55	-188.69
2	1.9	-376.09	-187.14
2	1.9333	-372.44	-186.48
2	1.9667	-368.73	-184.52
2	2	-364.71	-183.19
2	2.0333	-360.55	-181.53
2	2.0667	-356.19	-179.61
2	2.1	-351.35	-179.03
2	2.1333	-347.38	-176.24
2	2.1667	-342.65	-174.8
2	2.2	-338.55	-173.56
2	2.2333	-333.69	-173.29
2	2.2667	-330.12	-171.16
2	2.3	-326.04	-170.14
2	2.3333	-322.8	-169.42
2	2.3667	-319.37	-169.09
2	2.4	-316.21	-166.5
2	2.4333	-313.42	-165.47
2	2.4667	-310.06	-164.07
2	2.5	-306.64	-162.58
2	2.5333	-303.27	-160.15
2	2.5667	-299.88	-158.2
2	2.6	-296.07	-155.96
2	2.6333	-292.06	-153.49
2	2.6667	-288.39	-151.14
2	2.7	-284.52	-149.1
2	2.7333	-280.61	-147.09
2	2.7667	-276.78	-145.1
2	2.8	-273.27	-142.97
2	2.8333	-270.44	-141.4
2	2.8667	-266.8	-139.36
2	2.9	-263.49	-137.52
2	2.9333	-259.3	-135.73
2	2.9667	-255.86	-134.04
2	3	-251.92	-132.04
2	3.0333	-248.33	-130.18
2	3.0667	-243.95	-127.8
2	3.1	-240.15	-125.84
2	3.1333	-236.37	-124.35
2	3.1667	-232.32	-122.1
2	3.2	-228.26	-119.6
2	3.2333	-224.33	-117.49
2	3.2667	-220.24	-115.33
2	3.3	-216.15	-113.22
2	3.3333	-212.41	-111.86
2	3.3667	-208.9	-109.66
2	3.4	-204.76	-107.81
2	3.4333	-201.4	-105.06
2	3.4667	-198.11	-102.89
2	3.5	-194.81	-100.25
2	3.5333	-191.26	-97.464
2	3.5667	-187.72	-94.95
2	3.6	-184.72	-91.939
2	3.6333	-180.46	-89.589
2	3.6667	-177.31	-87.114
2	3.7	-174.6	-84.639
2	3.7333	-171.23	-81.939
2	3.7667	-167.63	-79.463
2	3.8	-164.59	-77.551
2	3.8333	-161.33	-75.638
2	3.8667	-157.95	-73.388
2	3.9	-154.58	-71.588
2	3.9333	-151.43	-69.788
2	3.9667	-148.32	-68.371
2	4	-145.24	-66.975
2	4.0333	-141.98	-65.287
2	4.0667	-138.59	-63.315
2	4.1	-135.68	-61.237
2	4.1333	-131.85	-59.923
2	4.1667	-128.93	-58.312
2	4.2	-125.55	-56.737
2	4.2333	-121.95	-54.937
2	4.2667	-118.46	-53.474
2	4.3	-114.98	-52.012
2	4.3333	-111.15	-50.886
2	4.3667	-107.35	-49.206
2	4.4	-104.85	-47.736
2	4.4333	-101.7	-45.711
2	4.4667	-98.326	-44.361
2	4.5	-95.4	-42.786
2	4.5333	-92.25	-40.986
2	4.5667	-89.55	-39.186
2	4.6	-86.4	-36.936
2	4.6333	-83.7	-35.586
2	4.6667	-80.325	-33.11
2	4.7	-78.074	-31.76
2	4.7333	-75.374	-29.96
2	4.7667	-72.112	-27.598
2	4.8	-69.186	-25.797
2	4.8333	-66.374	-23.885
2	4.8667	-63.933	-22.362
2	4.9	-61.086	-21.072
2	4.9333	-58.138	-19.34
2	4.9667	-54.538	-18.439
2	5	-51.814	-17.174
2	5.0333	-48.71	-16.347
2	5.0667	-45.335	-15.222
2	5.1	-42.185	-14.322
2	5.1333	-39.259	-13.422
2	5.1667	-35.997	-12.634
2	5.2	-33.184	-11.621
2	5.2333	-29.921	-11.284
2	5.2667	-26.546	-10.609
2	5.3	-22.946	-9.7089
2	5.3333	-19.796	-9.4839
2	5.3667	-16.758	-9.1464
2	5.4	-13.27	-8.5838
2	5.4333	-9.5575	-8.0213
2	5.4667	-6.3264	-7.476
2	5.5	-3.1244	-6.9961
2	5.5333	0.0055758	-6.3337
2	5.5667	3.4933	-5.7711
2	5.6	6.7793	-5.263
2	5.6333	9.9062	-4.7586
2	5.6667	13.056	-4.7586
2	5.7	16.527	-4.1047
2	5.7333	19.582	-3.6335
2	5.7667	22.957	-3.6335
2	5.8	26.299	-3.2148
2	5.8333	29.923	-2.9078
2	5.8667	33.647	-2.6594
2	5.9	37.302	-2.495
2	5.9333	41.017	-2.4975
3	1.2333	-426.31	-267.9
3	1.2667	-425.25	-267.7
3	1.3	-424.12	-267.26
3	1.3333	-422.94	-266.59
3	1.3667	-421.58	-265.72
3	1.4	-420.02	-264.9
3	1.4333	-418.53	-264.03
3	1.4667	-417.13	-263.26
3	1.5	-415.73	-262.72
3	1.5333	-414.18	-262.12
3	1.5667	-412.1	-261.3
3	1.6	-409.41	-260.26
3	1.6333	-405.81	-260.04
3	1.6667	-402.55	-260.15
3	1.7	-399.79	-259.44
3	1.7333	-396.42	-261.03
3	1.7667	-393.88	-261.61
3	1.8	-391.29	-262.18
3	1.8333	-389.04	-262.4
3	1.8667	-386.91	-262.06
3	1.9	-384.21	-261.61
3	1.9333	-381.51	-260.94
3	1.9667	-379.03	-260.04
3	2	-375.99	-258.57
3	2.0333	-373.29	-256.77
3	2.0667	-370.03	-255.09
3	2.1	-367.22	-252.95
3	2.1333	-363.73	-250.59
3	2.1667	-361.14	-248.22
3	2.2	-358.33	-245.86
3	2.2333	-355.4	-243.39
3	2.2667	-352.48	-240.69
3	2.3	-349.75	-238.51
3	2.3333	-347.53	-235.74
3	2.3667	-344.83	-233.71
3	2.4	-342.58	-232.13
3	2.4333	-340.44	-230.67
3	2.4667	-337.63	-228.76
3	2.5	-335.15	-227.19
3	2.5333	-332.52	-225.36
3	2.5667	-329.95	-223.52
3	2.6	-326.83	-222.24
3	2.6333	-323.68	-219.99
3	2.6667	-320.75	-217.74
3	2.7	-317.94	-215.6
3	2.7333	-314.91	-212.83
3	2.7667	-312	-210.92
3	2.8	-308.49	-210.65
3	2.8333	-305.74	-208.04
3	2.8667	-302.3	-207.83
3	2.9	-299.38	-206.71
3	2.9333	-296.45	-205.81
3	2.9667	-293.68	-203.61
3	3	-290.94	-202.55
3	3.0333	-288.13	-200.63
3	3.0667	-285.43	-198.61
3	3.1	-282.95	-196.58
3	3.1333	-279.8	-194.11
3	3.1667	-277.1	-191.63
3	3.2	-274.51	-189.27
3	3.2333	-271.65	-186.37
3	3.2667	-267.99	-184.09
3	3.3	-264.95	-181.06
3	3.3333	-261.4	-178.84
3	3.3667	-259.44	-175.99
3	3.4	-256.9	-172.89
3	3.4333	-254.42	-170.45
3	3.4667	-251.9	-167.78
3	3.5	-249.53	-165.42
3	3.5333	-247.51	-163.84
3	3.5667	-245.12	-161.88
3	3.6	-241.77	-160.13
3	3.6333	-239.07	-159.01
3	3.6667	-236.15	-157.43
3	3.7	-233.56	-155.97
3	3.7333	-230.75	-153.25
3	3.7667	-227.92	-151.83
3	3.8	-225.01	-150.34
3	3.8333	-222.08	-148.32
3	3.8667	-219.73	-146.22
3	3.9	-216.23	-144.72
3	3.9333	-212.86	-142.47
3	3.9667	-209.9	-140.7
3	4	-206.83	-139
3	4.0333	-204.14	-137.75
3	4.0667	-201.47	-135.7
3	4.1	-198.4	-133.87
3	4.1333	-195.76	-132.34
3	4.1667	-193.55	-129.47
3	4.2	-191.03	-127.62
3	4.2333	-188.93	-125.01
3	4.2667	-186.43	-122.35
3	4.3	-183.83	-119.97
3	4.3333	-181.47	-117.15
3	4.3667	-179.11	-114.34
3	4.4	-176.63	-111.42
3	4.4333	-174.16	-108.04
3	4.4667	-172.02	-105.9
3	4.5	-169.21	-102.64
3	4.5333	-167.18	-99.715
3	4.5667	-165.36	-97.082
3	4.6	-162.91	-94.764
3	4.6333	-160.88	-92.739
3	4.6667	-158.4	-90.714
3	4.7	-156.15	-88.914
3	4.7333	-153.68	-87.339
3	4.7667	-151.2	-85.764
3	4.8	-148.73	-83.739
3	4.8333	-146.25	-82.388
3	4.8667	-143.42	-80.093
3	4.9	-140.95	-78.388
3	4.9333	-138.6	-76.763
3	4.9667	-136.13	-75.188
3	5	-133.2	-73.388
3	5.0333	-130.5	-71.813
3	5.0667	-127.58	-70.913
3	5.1	-124.2	-69.113
3	5.1333	-121.5	-68.438
3	5.1667	-118.35	-67.313
3	5.2	-115.72	-66.598
3	5.2333	-113.18	-65.062
3	5.2667	-110.7	-63.712
3	5.3	-108	-62.587
3	5.3333	-105.75	-60.562
3	5.3667	-103.27	-58.886
3	5.4	-101.16	-57.161
3	5.4333	-98.776	-55.162
3	5.4667	-96.3	-53.362
3	5.5	-94.388	-51.674
3	5.5333	-92.475	-50.212
3	5.5667	-90.338	-48.074
3	5.6	-88.313	-46.274
3	5.6333	-86.625	-44.586
3	5.6667	-84.6	-42.111
3	5.7	-82.8	-40.086
3	5.7333	-80.775	-38.511
3	5.7667	-78.974	-36.261
3	5.8	-77.174	-34.235
3	5.8333	-75.104	-32.975
3	5.8667	-73.349	-31.085
3	5.9	-71.324	-29.735
3	5.9333	-69.074	-28.385
3	5.9667	-67.049	-27.26
3	6	-64.349	-25.685
3	6.0333	-62.773	-25.01
3	6.0667	-59.623	-23.66
3	6.1	-57.823	-22.76
3	6.1333	-55.46	-21.747
3	6.1667	-53.323	-20.735
3	6.2	-51.185	-19.947
3	6.2333	-48.935	-19.047
3	6.2667	-47.247	-18.485
3	6.3	-44.772	-18.259
3	6.3333	-42.522	-17.809
3	6.3667	-40.272	-17.584
3	6.4	-38.022	-17.584
3	6.4333	-36.222	-17.809
3	6.4667	-34.197	-17.359
3	6.5	-31.947	-16.909
3	6.5333	-30.034	-15.897
3	6.5667	-28.018	-14.915
3	6.6	-25.421	-14.434
3	6.6333	-23.396	-13.759
3	6.6667	-20.471	-12.859
3	6.7	-18.523	-11.795
3	6.7333	-16.083	-10.496
3	6.7667	-14.058	-9.5964
3	6.8	-11.47	-8.3588
3	6.8333	-9.6701	-7.6838
3	6.8667	-7.3074	-6.4462
3	6.9	-5.0572	-5.0961
3	6.9333	-2.9196	-4.0835
3	6.9667	-0.66949	-2.7335
3	7	1.5807	-1.3834
3	7.0333	4.0558	0.41674
3	7.0667	6.306	2.2168
3	7.1	9.4561	4.017
3	7.1333	11.474	5.3274
3	7.1667	14.406	6.0421
3	7.2	17.332	6.7171
3	7.2333	20.323	7.4319
3	7.2667	22.507	7.8422
3	7.3	25.657	8.0672
3	7.3333	28.425	8.2305
3	7.3667	31.161	8.2986
3	7.4	33.808	8.2746
3	7.4333	36.358	7.9981
3	7.4667	38.774	7.5708
3	7.5	41.15	6.8502
4	1.7333	-426.71	-163.41
4	1.7667	-423.39	-162.51
4	1.8	-420	-161.48
4	1.8333	-416.68	-160.28
4	1.8667	-413.49	-158.99
4	1.9	-410.53	-157.66
4	1.9333	-408.27	-155.01
4	1.9667	-406.02	-153.95
4	2	-404.05	-153.02
4	2.0333	-402.01	-151.82
4	2.0667	-399.81	-150.33
4	2.1	-397.04	-149.42
4	2.1333	-394.42	-148.2
4	2.1667	-391.68	-147.3
4	2.2	-388.75	-146.5
4	2.2333	-385.89	-145.84
4	2.2667	-382.64	-144.3
4	2.3	-379.93	-143.71
4	2.3333	-377.01	-142.58
4	2.3667	-373.86	-141.46
4	2.4	-370.59	-139.99
4	2.4333	-367.22	-138.42
4	2.4667	-363.73	-137.41
4	2.5	-360	-136.08
4	2.5333	-356.84	-134.99
4	2.5667	-353.27	-134.14
4	2.6	-349.44	-133.47
4	2.6333	-346.27	-132.93
4	2.6667	-343	-132.5
4	2.7	-340.06	-131.79
4	2.7333	-336.95	-131.55
4	2.7667	-334.08	-130.64
4	2.8	-330.82	-128.98
4	2.8333	-328	-128.4
4	2.8667	-325.14	-126.94
4	2.9	-322.18	-125.59
4	2.9333	-319.3	-123.89
4	2.9667	-316.38	-121.52
4	3	-312.65	-119.63
4	3.0333	-309.46	-117.53
4	3.0667	-306.2	-115.58
4	3.1	-302.86	-112.99
4	3.1333	-299.3	-110.51
4	3.1667	-296.18	-108.29
4	3.2	-292.6	-105.61
4	3.2333	-289.14	-103.09
4	3.2667	-286.66	-99.94
4	3.3	-283.51	-97.915
4	3.3333	-280.36	-94.989
4	3.3667	-277.66	-92.514
4	3.4	-275.07	-90.376
4	3.4333	-271.92	-87.901
4	3.4667	-269.2	-86.709
4	3.5	-266.19	-84.864
4	3.5333	-263.15	-83.626
4	3.5667	-260	-82.501
4	3.6	-256.51	-81.038
4	3.6333	-253.36	-80.138
4	3.6667	-249.87	-78.901
4	3.7	-246.72	-77.776
4	3.7333	-243.24	-76.763
4	3.7667	-239.34	-75.072
4	3.8	-235.7	-73.501
4	3.8333	-232.43	-72.488
4	3.8667	-228.72	-71.475
4	3.9	-225.01	-70.013
4	3.9333	-221.52	-69.225
4	3.9667	-217.58	-68.213
4	4	-213.97	-67.226
4	4.0333	-210.04	-66.525
4	4.0667	-205.68	-66.068
4	4.1	-202.45	-65.335
4	4.1333	-198.79	-64.136
4	4.1667	-196	-63.208
4	4.2	-193.73	-61.237
4	4.2333	-190.76	-60.022
4	4.2667	-187.58	-58.278
4	4.3	-184.96	-56.737
4	4.3333	-182.36	-55.064
4	4.3667	-180.01	-52.687
4	4.4	-177.42	-51.449
4	4.4333	-174.6	-49.086
4	4.4667	-172.24	-48.074
4	4.5	-169.15	-46.4
4	4.5333	-166.53	-45.132
4	4.5667	-163.77	-42.915
4	4.6	-161.56	-41.436
4	4.6333	-158.85	-39.186
4	4.6667	-155.7	-36.936
4	4.7	-153	-34.461
4	4.7333	-150.08	-31.985
4	4.7667	-146.93	-29.06
4	4.8	-144	-26.585
4	4.8333	-139.95	-24.335
4	4.8667	-137.48	-22.76
4	4.9	-133.88	-20.96
4	4.9333	-131.06	-20.172
4	4.9667	-127.69	-19.047
4	5	-124.88	-18.709
4	5.0333	-121.28	-17.584
4	5.0667	-118.35	-16.459
4	5.1	-115.99	-15.897
4	5.1333	-113.06	-14.772
4	5.1667	-110.2	-14.175
4	5.2	-107.1	-12.859
4	5.2333	-104.18	-11.959
4	5.2667	-101.14	-11.171
4	5.3	-97.876	-10.384
4	5.3333	-94.5	-9.9339
4	5.3667	-91.575	-9.2589
4	5.4	-88.511	-9.0405
4	5.4333	-84.712	-8.9214
4	5.4667	-81.675	-8.3588
4	5.5	-78.524	-7.9088
4	5.5333	-75.712	-7.1213
4	5.5667	-73.124	-6.1087
4	5.6	-69.974	-4.9836
4	5.6333	-66.936	-3.9711
4	5.6667	-64.349	-3.4085
4	5.7	-61.311	-2.1709
4	5.7333	-58.836	-1.0459
4	5.7667	-56.023	-0.2583
4	5.8	-52.985	0.52922
4	5.8333	-50.173	1.3168
4	5.8667	-47.247	2.2168
4	5.9	-44.097	2.8919
4	5.9333	-40.947	4.017
4	5.9667	-37.122	4.917
4	6	-33.972	6.0421
4	6.0333	-30.318	6.7304
4	6.0667	-26.586	7.776
4	6.1	-22.721	8.9673
4	6.1333	-18.446	9.8673
4	6.1667	-14.506	10.029
4	6.2	-10.57	10.317
4	6.2333	-6.7449	10.317
4	6.2667	-3.5947	9.8673
4	6.3	-0.44448	9.4173
4	6.3333	2.2557	8.7423
4	6.3667	5.6309	8.0672
4	6.4	7.881	7.3922
4	6.4333	10.581	6.9421
4	6.4667	13.771	6.2009
4	6.5	16.792	5.637
4	6.5333	19.064	4.7145
4	6.5667	22.282	3.5669
4	6.6	25.631	2.3359
4	6.6333	28.782	1.0223
4	6.6667	31.758	-0.3292
4	6.7	34.889	-1.8195
4	6.7333	38.321	-3.3767
4	6.7667	41.897	-4.6677
5	2.0333	-428.22	-98.305
5	2.0667	-425.68	-97.621
5	2.1	-423.1	-96.975
5	2.1333	-420.41	-96.38
5	2.1667	-417.67	-95.698
5	2.2	-414.88	-95.143
5	2.2333	-412.35	-95.07
5	2.2667	-409.64	-94.709
5	2.3	-406.9	-94.723
5	2.3333	-404.04	-94.855
5	2.3667	-401.3	-95.007
5	2.4	-399	-95.302
5	2.4333	-396.44	-95.009
5	2.4667	-394.08	-94.204
5	2.5	-391.93	-94.178
5	2.5333	-389.36	-93.606
5	2.5667	-387.32	-93.165
5	2.6	-384.86	-92.865
5	2.6333	-382.35	-91.8
5	2.6667	-379.8	-91.125
5	2.7	-377.13	-89.835
5	2.7333	-374.16	-89.583
5	2.7667	-371.39	-88.631
5	2.8	-368.73	-87.752
5	2.8333	-366.04	-86.251
5	2.8667	-363.3	-85.154
5	2.9	-360.54	-83.761
5	2.9333	-358.2	-82.373
5	2.9667	-355.75	-80.989
5	3	-352.72	-79.521
5	3.0333	-350.44	-78.443
5	3.0667	-348.4	-77.163
5	3.1	-345.62	-76.313
5	3.1333	-343.39	-75.332
5	3.1667	-341.04	-74.726
5	3.2	-338.26	-73.667
5	3.2333	-335.58	-73.066
5	3.2667	-332.98	-71.938
5	3.3	-330.43	-71.103
5	3.3333	-327.64	-70.23
5	3.3667	-324.46	-69.113
5	3.4	-321.31	-67.988
5	3.4333	-319.27	-67.888
5	3.4667	-316.46	-67.304
5	3.5	-313.67	-66.445
5	3.5333	-310.96	-66.091
5	3.5667	-308.54	-65.982
5	3.6	-305.85	-65.553
5	3.6333	-303.39	-65.348
5	3.6667	-300.84	-64.162
5	3.7	-298.54	-63.717
5	3.7333	-296.23	-62.582
5	3.7667	-293.76	-61.362
5	3.8	-291.38	-60.369
5	3.8333	-288.76	-59.383
5	3.8667	-286.25	-58.169
5	3.9	-283.65	-57.027
5	3.9333	-280.73	-55.611
5	3.9667	-277.89	-53.812
5	4	-276	-52.642
5	4.0333	-272.94	-50.661
5	4.0667	-270.88	-49.374
5	4.1	-268.65	-47.777
5	4.1333	-266.52	-46.628
5	4.1667	-264.16	-45.036
5	4.2	-262.14	-43.911
5	4.2333	-259.89	-42.786
5	4.2667	-257.86	-41.661
5	4.3	-255.42	-40.226
5	4.3333	-252.94	-39.377
5	4.3667	-250.47	-38.446
5	4.4	-247.95	-37.529
5	4.4333	-245.27	-36.392
5	4.4667	-242.91	-35.528
5	4.5	-240.42	-34.855
5	4.5333	-237.67	-34.195
5	4.5667	-235.03	-33.514
5	4.6	-232.52	-33.304
5	4.6333	-230.18	-33.11
5	4.6667	-227.69	-33.069
5	4.7	-225.35	-32.816
5	4.7333	-223.03	-31.961
5	4.7667	-220.5	-31.965
5	4.8	-218.3	-31.532
5	4.8333	-215.96	-30.823
5	4.8667	-213.75	-30.39
5	4.9	-211.64	-29.479
5	4.9333	-209.58	-28.889
5	4.9667	-207.58	-27.944
5	5	-205.44	-27.259
5	5.0333	-202.73	-26.81
5	5.0667	-200.71	-25.685
5	5.1	-198.23	-24.785
5	5.1333	-196.43	-23.868
5	5.1667	-194.31	-22.773
5	5.2	-192.36	-21.614
5	5.2333	-190.01	-20.447
5	5.2667	-188	-19.48
5	5.3	-185.8	-18.407
5	5.3333	-183.71	-17.071
5	5.3667	-181.68	-16.223
5	5.4	-179.75	-15.48
5	5.4333	-177.67	-14.691
5	5.4667	-175.51	-14.027
5	5.5	-173.17	-13.153
5	5.5333	-170.81	-12.515
5	5.5667	-168.5	-12.297
5	5.6	-165.38	-11.959
5	5.6333	-163.31	-11.662
5	5.6667	-160.87	-11.248
5	5.7	-158.33	-11.071
5	5.7333	-156.03	-10.632
5	5.7667	-153.45	-10.834
5	5.8	-151.2	-10.834
5	5.8333	-148.5	-10.834
5	5.8667	-146.25	-10.834
5	5.9	-144	-10.609
5	5.9333	-141.75	-11.059
5	5.9667	-139.5	-10.834
5	6	-137.03	-10.609
5	6.0333	-134.78	-10.159
5	6.0667	-132.98	-9.9339
5	6.1	-130.73	-9.7089
5	6.1333	-128.7	-9.2589
5	6.1667	-126.45	-8.3588
5	6.2	-124.2	-7.9088
5	6.2333	-121.73	-7.4588
5	6.2667	-119.7	-6.7837
5	6.3	-117.68	-6.1087
5	6.3333	-115.43	-5.2086
5	6.3667	-113.4	-4.5336
5	6.4	-110.93	-3.4085
5	6.4333	-108.9	-2.7335
5	6.4667	-106.88	-1.6084
5	6.5	-104.63	-0.48332
5	6.5333	-102.38	-0.03329
5	6.5667	-100.58	1.0918
5	6.6	-98.101	1.7668
5	6.6333	-96.3	2.2168
5	6.6667	-94.275	2.8919
5	6.7	-92.025	3.3419
5	6.7333	-90	3.5669
5	6.7667	-88.2	4.017
5	6.8	-85.972	4.3095
5	6.8333	-84.375	4.467
5	6.8667	-82.575	4.467
5	6.9	-80.549	4.242
5	6.9333	-78.749	4.242
5	6.9667	-76.949	4.242
5	7	-74.924	3.7919
5	7.0333	-73.124	3.3419
5	7.0667	-71.324	3.3419
5	7.1	-69.524	2.8919
5	7.1333	-67.949	2.8919
5	7.1667	-66.374	2.6669
5	7.2	-64.573	2.8919
5	7.2333	-62.548	2.8919
5	7.2667	-60.748	2.8919
5	7.3	-59.173	3.3419
5	7.3333	-57.148	3.7919
5	7.3667	-55.573	3.7919
5	7.4	-53.773	4.242
5	7.4333	-51.748	4.692
5	7.4667	-49.619	5.0728
5	7.5	-48.148	5.8171
5	7.5333	-46.122	6.2671
5	7.5667	-44.097	6.4921
5	7.6	-42.297	6.9421
5	7.6333	-40.722	7.1672
5	7.6667	-38.697	7.1672
5	7.7	-37.122	7.1672
5	7.7333	-35.322	7.1672
5	7.7667	-33.522	6.7171
5	7.8	-31.721	6.7171
5	7.8333	-29.696	6.4921
5	7.8667	-27.896	6.2671
5	7.9	-25.871	5.8171
5	7.9333	-23.846	5.367
5	7.9667	-21.821	4.917
5	8	-20.021	4.467
5	8.0333	-17.996	3.7919
5	8.0667	-15.97	3.1169
5	8.1	-13.72	2.4419
5	8.1333	-11.695	1.7668
5	8.1667	-9.6701	1.3168
5	8.2	-7.5009	1.2088
5	8.2333	-5.6198	0.86677
5	8.2667	-3.5947	0.86677
5	8.3	-1.5696	0.64175
5	8.3333	0.68059	0.64175
5	8.3667	2.9307	0.41674
5	8.4	4.9559	0.41674
5	8.4333	7.206	0.64175
5	8.4667	9.4561	0.64175
5	8.5	11.706	1.3168
5	8.5333	13.956	1.5418
5	8.5667	16.207	1.9918
5	8.6	18.855	2.6477
5	8.6333	21.157	3.3419
5	8.6667	23.857	4.017
5	8.7	26.557	4.692
5	8.7333	29.227	5.179
5	8.7667	31.878	5.6818
5	8.8	34.525	6.1126
5	8.8333	37.144	6.4479
5	8.8667	39.707	6.6387
5	8.9	42.241	6.799
6	2.3667	-426.11	-280.21
6	2.4	-424.2	-279.47
6	2.4333	-422.41	-278.64
6	2.4667	-420.55	-277.8
6	2.5	-418.59	-276.76
6	2.5333	-416.48	-275.63
6	2.5667	-414.19	-274.38
6	2.6	-411.78	-272.88
6	2.6333	-409.27	-271.38
6	2.6667	-407.05	-269.38
6	2.7	-404.57	-267.57
6	2.7333	-402.21	-266.11
6	2.7667	-399.17	-264.2
6	2.8	-396.58	-263.19
6	2.8333	-393.66	-261.16
6	2.8667	-391.63	-260.04
6	2.9	-389.49	-258.8
6	2.9333	-386.91	-257.56
6	2.9667	-384.85	-256.37
6	3	-382.18	-255.09
6	3.0333	-379.98	-254.19
6	3.0667	-377.36	-253.01
6	3.1	-375.03	-252.07
6	3.1333	-372.35	-251.06
6	3.1667	-369.22	-249.57
6	3.2	-365.87	-248.45
6	3.2333	-363.39	-247.32
6	3.2667	-360.58	-246.31
6	3.3	-357.09	-245.3
6	3.3333	-354.5	-244.29
6	3.3667	-351.69	-243.95
6	3.4	-348.43	-243.16
6	3.4333	-346.74	-242.82
6	3.4667	-343.48	-242.26
6	3.5	-340.78	-241.59
6	3.5333	-338.19	-240.8
6	3.5667	-335.94	-240.12
6	3.6	-333.35	-239.56
6	3.6333	-329.67	-239.01
6	3.6667	-328.18	-237.54
6	3.7	-325.07	-237.09
6	3.7333	-323.34	-235.4
6	3.7667	-320.19	-233.37
6	3.8	-317.6	-231.69
6	3.8333	-314.17	-230.41
6	3.8667	-311.98	-228.09
6	3.9	-309	-226.68
6	3.9333	-307.36	-224.15
6	3.9667	-305.34	-222.8
6	4	-303.09	-221.22
6	4.0333	-301.1	-219.94
6	4.0667	-299.38	-218.86
6	4.1	-297.13	-217.96
6	4.1333	-295	-217.04
6	4.1667	-292.86	-215.99
6	4.2	-290.57	-215.06
6	4.2333	-288.19	-213.75
6	4.2667	-285.68	-212.42
6	4.3	-282.34	-211.91
6	4.3333	-280.59	-209.75
6	4.3667	-277.03	-209.39
6	4.4	-275.41	-207.5
6	4.4333	-272.94	-206.37
6	4.4667	-270.1	-205.37
6	4.5	-267.31	-204.35
6	4.5333	-264.88	-203.9
6	4.5667	-262.32	-203.06
6	4.6	-259.88	-202.35
6	4.6333	-257.79	-201.6
6	4.6667	-255.5	-200.41
6	4.7	-252.64	-199.98
6	4.7333	-250.88	-198.54
6	4.7667	-248.75	-197.03
6	4.8	-246.84	-195.57
6	4.8333	-244.84	-194.08
6	4.8667	-242.47	-192.48
6	4.9	-240.76	-190.62
6	4.9333	-238.51	-188.59
6	4.9667	-236.82	-186.91
6	5	-234.38	-185.64
6	5.0333	-233.31	-182.96
6	5.0667	-231.87	-181.28
6	5.1	-230.07	-179.48
6	5.1333	-228.72	-177.91
6	5.1667	-227.03	-176.67
6	5.2	-225.46	-175.09
6	5.2333	-223.88	-173.97
6	5.2667	-221.86	-172.39
6	5.3	-220.17	-171.38
6	5.3333	-218.6	-170.03
6	5.3667	-216.91	-168.57
6	5.4	-214.88	-167.22
6	5.4333	-213.08	-166.09
6	5.4667	-211.06	-164.74
6	5.5	-209.15	-163.28
6	5.5333	-207.34	-161.93
6	5.5667	-205.21	-160.92
6	5.6	-203.18	-160.02
6	5.6333	-200.9	-159.07
6	5.6667	-198.79	-158.11
6	5.7	-196.54	-157.21
6	5.7333	-194.41	-156.64
6	5.7667	-191.8	-156.43
6	5.8	-190.69	-155.18
6	5.8333	-188.78	-153.94
6	5.8667	-186.98	-153.04
6	5.9	-185.29	-152.25
6	5.9333	-183.49	-150.91
6	5.9667	-181.72	-150.39
6	6	-180.56	-148.5
6	6.0333	-178.77	-146.85
6	6.0667	-176.97	-145.5
6	6.1	-174.86	-144.82
6	6.1333	-173.93	-142.47
6	6.1667	-172.58	-140.89
6	6.2	-171	-138.87
6	6.2333	-169.66	-137.29
6	6.2667	-167.98	-136.1
6	6.3	-167.26	-134.02
6	6.3333	-165.72	-132.45
6	6.3667	-164.48	-130.99
6	6.4	-163.02	-129.98
6	6.4333	-161.78	-128.74
6	6.4667	-160.46	-127.72
6	6.5	-159.08	-126.94
6	6.5333	-157.84	-126.15
6	6.5667	-156.14	-125.03
6	6.6	-154.8	-124.69
6	6.6333	-153.12	-123.45
6	6.6667	-151.43	-122.89
6	6.7	-149.85	-122.22
6	6.7333	-148.28	-121.32
6	6.7667	-146.25	-120.87
6	6.8	-144.45	-120.64
6	6.8333	-142.2	-120.42
6	6.8667	-140.74	-120.3
6	6.9	-138.38	-120.19
6	6.9333	-136.35	-120.87
6	6.9667	-135	-119.52
6	7	-133.76	-119.4
6	7.0333	-132.24	-119.7
6	7.0667	-131.27	-118.68
6	7.1	-129.72	-118.64
6	7.1333	-128.25	-117.49
6	7.1667	-126.9	-116.59
6	7.2	-125.22	-116.03
6	7.2333	-124.09	-115.35
6	7.2667	-123.19	-114.45
6	7.3	-121.95	-113.67
6	7.3333	-121.05	-112.77
6	7.3667	-119.81	-111.75
6	7.4	-119.03	-111.86
6	7.4333	-117.9	-110.06
6	7.4667	-118.05	-108.97
6	7.5	-116.1	-107.36
6	7.5333	-115.65	-106.47
6	7.5667	-115.09	-105.23
6	7.6	-114.93	-104.35
6	7.6333	-113.4	-103.09
6	7.6667	-112.61	-101.85
6	7.7	-111.83	-101.06
6	7.7333	-111.49	-100.28
6	7.7667	-110.7	-99.49
6	7.8	-109.91	-98.927
6	7.8333	-109.13	-98.139
6	7.8667	-108.45	-97.689
6	7.9	-107.78	-97.014
6	7.9333	-107.21	-96.452
6	7.9667	-106.2	-95.889
6	8	-105.3	-95.439
6	8.0333	-104.18	-94.764
6	8.0667	-103.16	-94.202
6	8.1	-102.04	-93.977
6	8.1333	-100.8	-93.864
6	8.1667	-100.18	-93.851
6	8.2	-98.438	-93.077
6	8.2333	-96.751	-92.514
6	8.2667	-95.738	-92.627
6	8.3	-94.275	-92.964
6	8.3333	-92.588	-92.177
6	8.3667	-91.238	-91.727
6	8.4	-89.888	-91.727
6	8.4333	-89.063	-91.345
6	8.4667	-87.525	-91.164
6	8.5	-86.625	-90.714
6	8.5333	-86.422	-90.556
6	8.5667	-84.712	-89.927
6	8.6	-83.832	-89.735
6	8.6333	-83.7	-89.139
6	8.6667	-83.639	-88.161
6	8.7	-82.69	-86.867
6	8.7333	-81.45	-86.439
6	8.7667	-81.45	-85.989
6	8.8	-81.45	-84.864
6	8.8333	-81.675	-83.964
6	8.8667	-81.45	-82.614
6	8.9	-81.112	-81.601
6	8.9333	-81.45	-81.713
6	8.9667	-81.225	-79.688
6	9	-81.112	-78.901
6	9.0333	-82.125	-79.688
6	9.0667	-81.9	-78.338
6	9.1	-81.675	-78.113
6	9.1333	-81.833	-77.174
6	9.1667	-81.463	-76.591
6	9.2	-80.909	-75.683
6	9.2333	-80.212	-74.851
6	9.2667	-79.424	-75.638
6	9.3	-78.524	-74.063
6	9.3333	-77.737	-73.951
6	9.3667	-77.174	-73.163
6	9.4	-76.274	-72.713
6	9.4333	-75.487	-72.15
6	9.4667	-74.362	-71.7
6	9.5	-73.349	-71.138
6	9.5333	-71.886	-71.025
6	9.5667	-70.424	-70.463
6	9.6	-70.109	-69.833
6	9.6333	-68.624	-70.013
6	9.6667	-68.21	-70.007
6	9.7	-67.131	-69.474
6	9.7333	-65.924	-69.113
6	9.7667	-65.001	-68.37
6	9.8	-64.124	-68.888
6	9.8333	-63.223	-67.763
6	9.8667	-62.596	-66.985
6	9.9	-61.918	-66.323
6	9.9333	-61.167	-65.59
6	9.9667	-61.198	-65.512
6	10	-60.298	-64.387
6	10.033	-60.298	-63.262
6	10.067	-59.848	-62.362
6	10.1	-59.623	-60.787
6	10.133	-59.398	-59.662
6	10.167	-58.836	-57.974
6	10.2	-59.398	-56.287
6	10.233	-59.398	-55.162
6	10.267	-59.623	-53.587
6	10.3	-59.623	-52.687
6	10.333	-59.398	-51.562
6	10.367	-59.398	-50.437
6	10.4	-58.948	-49.761
6	10.433	-59.173	-48.636
6	10.467	-58.723	-48.186
6	10.5	-58.611	-47.399
6	10.533	-58.048	-47.061
6	10.567	-58.273	-46.386
6	10.6	-57.823	-45.936
6	10.633	-57.373	-45.036
6	10.667	-56.923	-44.136
6	10.7	-55.685	-43.123
6	10.733	-55.123	-42.561
6	10.767	-54.673	-41.886
6	10.8	-53.773	-41.661
6	10.833	-52.907	-40.484
6	10.867	-51.86	-39.748
6	10.9	-50.96	-39.298
6	10.933	-50.083	-38.781
6	10.967	-49.498	-37.611
6	11	-48.035	-37.273
6	11.033	-47.697	-36.711
6	11.067	-46.685	-36.373
6	11.1	-46.01	-35.473
6	11.133	-45.56	-34.798
6	11.167	-44.772	-34.235
6	11.2	-44.097	-33.335
6	11.233	-43.872	-33.11
6	11.267	-43.422	-32.435
6	11.3	-43.085	-31.873
6	11.333	-43.197	-31.535
6	11.367	-42.747	-30.635
6	11.4	-42.972	-29.735
6	11.433	-42.972	-29.06
6	11.467	-42.505	-28.427
6	11.5	-42.522	-27.485
6	11.533	-42.86	-26.922
6	11.567	-42.584	-26.309
6	11.6	-43.379	-25.528
6	11.633	-42.894	-25.07
6	11.667	-42.972	-24.785
6	11.7	-42.747	-24.335
6	11.733	-42.522	-23.885
6	11.767	-42.072	-23.435
6	11.8	-41.847	-23.66
6	11.833	-41.51	-22.647
6	11.867	-41.172	-22.76
6	11.9	-40.497	-22.76
6	11.933	-39.822	-22.31
6	11.967	-39.597	-22.535
6	12	-38.525	-22.493
6	12.033	-37.929	-22.839
6	12.067	-37.122	-22.985
6	12.1	-36.222	-22.985
6	12.133	-35.637	-22.715
6	12.167	-35.097	-23.21
6	12.2	-34.448	-22.429
6	12.233	-34.197	-22.535
6	12.267	-33.314	-21.946
6	12.3	-32.916	-21.756
6	12.333	-32.61	-20.929
6	12.367	-32.216	-20.6
6	12.4	-31.947	-20.06
6	12.433	-31.599	-19.267
6	12.467	-31.36	-18.492
6	12.5	-31.046	-18.259
6	12.533	-30.986	-17.041
6	12.567	-30.596	-16.234
6	12.6	-30.484	-15.672
6	12.633	-29.921	-14.434
6	12.667	-29.355	-13.735
6	12.7	-28.701	-13.068
6	12.733	-28.316	-12.043
6	12.767	-27.208	-11.48
6	12.8	-26.659	-10.722
6	12.833	-25.421	-10.159
6	12.867	-24.296	-9.0339
6	12.9	-23.058	-8.2463
6	12.933	-21.596	-8.1338
6	12.967	-20.118	-6.8078
6	13	-18.896	-6.5587
6	13.033	-17.32	-6.1087
6	13.067	-15.295	-6.3337
6	13.1	-13.72	-6.3337
6	13.133	-12.225	-5.9763
6	13.167	-10.03	-5.2536
6	13.2	-7.8257	-5.1717
6	13.233	-6.4068	-5.0012
6	13.267	-4.8562	-4.7686
6	13.3	-2.881	-4.6958
6	13.333	-1.5695	-4.7586
6	13.367	0.084957	-4.1762
6	13.4	2.0307	-3.8586
6	13.433	3.8308	-3.6335
6	13.467	5.4059	-3.1835
6	13.5	7.431	-2.2834
6	13.533	8.7811	-2.0584
6	13.567	10.849	-0.1979
6	13.6	12.044	0.07919
6	13.633	13.506	1.0918
6	13.667	14.969	2.3293
6	13.7	16.882	3.3419
6	13.733	18.344	3.9045
6	13.767	20.213	4.6371
6	13.8	22.169	5.0295
6	13.833	24.42	5.4795
6	13.867	26.107	6.0421
6	13.9	28.166	6.937
6	13.933	30.534	7.4261
6	13.967	32.732	7.9282
6	14	34.917	8.2971
6	14.033	37.13	8.7243
6	14.067	39.394	8.8452
6	14.1	41.577	8.8257
7	2.4667	-427.53	-160.65
7	2.5	-424.58	-160.69
7	2.5333	-421.81	-160.8
7	2.5667	-419.12	-160.89
7	2.6	-416.53	-160.82
7	2.6333	-414	-160.58
7	2.6667	-411.77	-160.47
7	2.7	-409.3	-160.02
7	2.7333	-406.6	-159.34
7	2.7667	-403.67	-158.44
7	2.8	-401.19	-157.77
7	2.8333	-398.05	-156.87
7	2.8667	-395.12	-155.97
7	2.9	-392.42	-154.62
7	2.9333	-388.93	-152.93
7	2.9667	-386.12	-152.14
7	3	-383.42	-150.79
7	3.0333	-380.72	-149.44
7	3.0667	-377.91	-147.75
7	3.1	-375.32	-146.52
7	3.1333	-372.62	-145.17
7	3.1667	-369.69	-143.37
7	3.2	-366.93	-142.43
7	3.2333	-364.52	-141.57
7	3.2667	-362.27	-140.44
7	3.3	-359.79	-139.99
7	3.3333	-357.22	-139.4
7	3.3667	-355.07	-137.97
7	3.4	-352.25	-137.18
7	3.4333	-349.12	-135.89
7	3.4667	-346.21	-134.95
7	3.5	-343.29	-134.05
7	3.5333	-340.33	-132.68
7	3.5667	-337.01	-131.22
7	3.6	-333.92	-130.09
7	3.6333	-330.47	-129.62
7	3.6667	-327.39	-128.29
7	3.7	-324.46	-127.39
7	3.7333	-321.3	-126.89
7	3.7667	-318.22	-125.53
7	3.8	-315.01	-124.47
7	3.8333	-312.54	-123.12
7	3.8667	-309.61	-121.54
7	3.9	-306.91	-120.19
7	3.9333	-304.21	-118.39
7	3.9667	-301.51	-116.59
7	4	-298.59	-115.02
7	4.0333	-295.66	-113.22
7	4.0667	-292.96	-111.42
7	4.1	-290.04	-109.39
7	4.1333	-287.11	-107.36
7	4.1667	-284.52	-105.45
7	4.2	-282.05	-103.43
7	4.2333	-279.8	-101.63
7	4.2667	-277.32	-100.05
7	4.3	-274.74	-98.365
7	4.3333	-271.81	-97.014
7	4.3667	-269.22	-95.327
7	4.4	-266.64	-94.089
7	4.4333	-263.94	-92.739
7	4.4667	-260.9	-91.502
7	4.5	-258.14	-90.502
7	4.5333	-255.05	-89.251
7	4.5667	-251.97	-87.712
7	4.6	-248.97	-86.776
7	4.6333	-246.05	-85.876
7	4.6667	-243.12	-85.201
7	4.7	-240.2	-84.301
7	4.7333	-237.16	-83.514
7	4.7667	-234.46	-83.514
7	4.8	-231.85	-82.659
7	4.8333	-229.51	-82.163
7	4.8667	-226.58	-81.713
7	4.9	-223.88	-80.588
7	4.9333	-221.41	-79.913
7	4.9667	-219.05	-78.901
7	5	-216.68	-78.113
7	5.0333	-213.42	-75.976
7	5.0667	-211.84	-75.526
7	5.1	-209.26	-74.288
7	5.1333	-206.78	-72.938
7	5.1667	-205.25	-71.917
7	5.2	-202.06	-70.463
7	5.2333	-198.78	-67.467
7	5.2667	-196.66	-66.412
7	5.3	-195.42	-65.4
7	5.3333	-193.06	-64.162
7	5.3667	-191.03	-62.587
7	5.4	-189.12	-61.575
7	5.4333	-186.84	-60.116
7	5.4667	-184.73	-59.437
7	5.5	-182.53	-58.177
7	5.5333	-180.57	-57.524
7	5.5667	-178.43	-56.737
7	5.6	-176.18	-55.837
7	5.6333	-174.04	-55.274
7	5.6667	-171.79	-54.599
7	5.7	-169.09	-53.699
7	5.7333	-167.02	-53.097
7	5.7667	-164.59	-52.574
7	5.8	-162.68	-52.237
7	5.8333	-160.09	-52.124
7	5.8667	-158.07	-51.674
7	5.9	-155.7	-51.337
7	5.9333	-153.68	-51.111
7	5.9667	-151.54	-50.999
7	6	-149.52	-50.549
7	6.0333	-147.49	-50.324
7	6.0667	-145.58	-49.761
7	6.1	-143.44	-49.199
7	6.1333	-141.42	-48.749
7	6.1667	-139.5	-47.961
7	6.2	-137.7	-47.286
7	6.2333	-135.68	-46.611
7	6.2667	-133.54	-45.824
7	6.3	-131.63	-45.261
7	6.3333	-129.49	-44.249
7	6.3667	-127.58	-43.461
7	6.4	-125.78	-42.561
7	6.4333	-123.86	-41.323
7	6.4667	-122.06	-40.198
7	6.5	-120.27	-39.073
7	6.5333	-118.46	-38.398
7	6.5667	-116.66	-37.498
7	6.6	-114.98	-36.486
7	6.6333	-113.06	-35.698
7	6.6667	-111.15	-35.136
7	6.7	-109.13	-34.461
7	6.7333	-107.33	-33.785
7	6.7667	-105.19	-33.223
7	6.8	-103.16	-32.773
7	6.8333	-101.48	-32.21
7	6.8667	-99.451	-31.985
7	6.9	-97.538	-31.648
7	6.9333	-95.738	-31.423
7	6.9667	-93.825	-31.085
7	7	-92.29	-30.701
7	7.0333	-90.675	-30.635
7	7.0667	-88.875	-30.635
7	7.1	-87.187	-30.298
7	7.1333	-85.5	-29.735
7	7.1667	-83.726	-29.629
7	7.2	-81.562	-29.173
7	7.2333	-79.762	-28.723
7	7.2667	-77.962	-27.823
7	7.3	-76.499	-27.26
7	7.3333	-74.699	-26.36
7	7.3667	-73.189	-25.489
7	7.4	-71.975	-24.693
7	7.4333	-70.351	-24.098
7	7.4667	-68.849	-23.21
7	7.5	-67.499	-22.535
7	7.5333	-66.486	-21.972
7	7.5667	-65.023	-21.185
7	7.6	-63.223	-20.285
7	7.6333	-61.311	-19.947
7	7.6667	-59.623	-19.384
7	7.7	-57.823	-18.934
7	7.7333	-55.685	-18.597
7	7.7667	-53.548	-18.259
7	7.8	-51.748	-17.584
7	7.8333	-50.173	-17.584
7	7.8667	-48.373	-17.134
7	7.9	-46.46	-16.797
7	7.9333	-44.322	-16.684
7	7.9667	-42.522	-16.459
7	8	-41.059	-16.122
7	8.0333	-39.484	-15.447
7	8.0667	-37.347	-14.884
7	8.1	-36.222	-13.984
7	8.1333	-34.759	-12.972
7	8.1667	-33.184	-12.297
7	8.2	-31.721	-11.284
7	8.2333	-30.034	-10.722
7	8.2667	-28.571	-9.7089
7	8.3	-27.446	-9.2589
7	8.3333	-26.321	-8.5839
7	8.3667	-24.971	-7.6838
7	8.4	-23.058	-7.1213
7	8.4333	-21.344	-6.9029
7	8.4667	-19.346	-6.3337
7	8.5	-17.995	-6.1087
7	8.5333	-15.97	-5.8837
7	8.5667	-14.508	-5.7712
7	8.6	-12.595	-5.8837
7	8.6333	-10.795	-5.8837
7	8.6667	-9.67	-5.2086
7	8.7	-8.2074	-5.5461
7	8.7333	-6.9698	-5.2086
7	8.7667	-5.2822	-4.8711
7	8.8	-3.2571	-4.4211
7	8.8333	-1.5695	-3.8585
7	8.8667	0.68059	-3.1835
7	8.9	2.4807	-2.5084
7	8.9333	3.8308	-2.0584
7	8.9667	5.5184	-1.7209
7	9	7.2061	-0.70836
7	9.0333	8.8937	-0.37084
7	9.0667	10.581	0.41671
7	9.1	12.494	0.97925
7	9.1333	14.294	1.4293
7	9.1667	16.544	2.1043
7	9.2	18.682	2.6669
7	9.2333	21.157	2.6669
7	9.2667	23.632	2.6669
7	9.3	25.995	2.5544
7	9.3333	28.538	2.3301
7	9.3667	30.977	1.9925
7	9.4	33.391	1.538
7	9.4333	35.667	1.0621
7	9.4667	37.961	0.50502
7	9.5	40.117	-0.13731
7	9.5333	42.133	-0.79829
8	2.6	-428.01	-210.35
8	2.6333	-425.82	-209.7
8	2.6667	-423.57	-208.88
8	2.7	-421.2	-207.93
8	2.7333	-418.85	-206.81
8	2.7667	-416.44	-205.81
8	2.8	-413.81	-204.89
8	2.8333	-410.94	-204.07
8	2.8667	-407.24	-203.68
8	2.9	-403.5	-203.57
8	2.9333	-400.04	-203.27
8	2.9667	-396.87	-203.13
8	3	-394.12	-202.6
8	3.0333	-391.3	-202.18
8	3.0667	-388.89	-201.39
8	3.1	-386.8	-200.36
8	3.1333	-384.58	-199.54
8	3.1667	-382.3	-198.54
8	3.2	-380.02	-197.31
8	3.2333	-377.64	-196.17
8	3.2667	-375.33	-194.96
8	3.3	-372.77	-193.56
8	3.3333	-369.82	-192.25
8	3.3667	-367.13	-190.41
8	3.4	-364.11	-188.97
8	3.4333	-360.89	-187.32
8	3.4667	-357.9	-185.49
8	3.5	-354.79	-183.88
8	3.5333	-351.93	-181.71
8	3.5667	-348.92	-180.18
8	3.6	-346.83	-178.97
8	3.6333	-344.02	-178.01
8	3.6667	-341.57	-177.34
8	3.7	-339.26	-176.77
8	3.7333	-336.63	-176.48
8	3.7667	-333.87	-176.12
8	3.8	-330.88	-175.66
8	3.8333	-328.18	-174.98
8	3.8667	-325.25	-174.31
8	3.9	-322.21	-173.61
8	3.9333	-319.2	-172.94
8	3.9667	-316.03	-172.06
8	4	-312.65	-171.16
8	4.0333	-309.25	-170.2
8	4.0667	-305.55	-169.52
8	4.1	-302.19	-168.79
8	4.1333	-298.81	-168.12
8	4.1667	-295.55	-167.56
8	4.2	-292.51	-166.99
8	4.2333	-289.7	-166.43
8	4.2667	-287.23	-165.31
8	4.3	-284.75	-164.18
8	4.3333	-282.61	-163.17
8	4.3667	-280.16	-162
8	4.4	-277.63	-160.72
8	4.4333	-275.48	-158.97
8	4.4667	-272.96	-157.5
8	4.5	-270.46	-155.74
8	4.5333	-267.87	-154.28
8	4.5667	-265.17	-152.48
8	4.6	-262.36	-150.57
8	4.6333	-259.56	-148.45
8	4.6667	-256.85	-146.41
8	4.7	-253.81	-144.04
8	4.7333	-251	-141.91
8	4.7667	-248.52	-139.88
8	4.8	-245.94	-137.97
8	4.8333	-243.35	-136.05
8	4.8667	-241.21	-135.04
8	4.9	-239.07	-133.8
8	4.9333	-236.82	-132.68
8	4.9667	-234.8	-131.55
8	5	-232.43	-130.54
8	5.0333	-230.3	-129.53
8	5.0667	-227.82	-128.4
8	5.1	-225.57	-127.5
8	5.1333	-223.41	-126.59
8	5.1667	-220.97	-125.25
8	5.2	-218.21	-123.8
8	5.2333	-215.49	-122.84
8	5.2667	-212.68	-121.63
8	5.3	-209.75	-120.28
8	5.3333	-207.02	-119.25
8	5.3667	-204.35	-118.03
8	5.4	-201.34	-116.95
8	5.4333	-198.59	-115.96
8	5.4667	-195.94	-114.7
8	5.5	-193.42	-113.48
8	5.5333	-190.63	-112.53
8	5.5667	-188.35	-111.03
8	5.6	-185.86	-109.61
8	5.6333	-183.61	-107.81
8	5.6667	-181.81	-106.47
8	5.7	-179.44	-104.33
8	5.7333	-177.53	-103.09
8	5.7667	-175.73	-101.74
8	5.8	-173.93	-100.39
8	5.8333	-172.35	-98.815
8	5.8667	-170.67	-97.127
8	5.9	-169.32	-95.777
8	5.9333	-167.85	-94.089
8	5.9667	-166.73	-92.064
8	6	-165.38	-90.264
8	6.0333	-164.25	-88.464
8	6.0667	-162.91	-86.889
8	6.1	-161.78	-85.539
8	6.1333	-160.43	-84.414
8	6.1667	-159.08	-83.289
8	6.2	-157.73	-82.388
8	6.2333	-156.04	-81.601
8	6.2667	-154.8	-81.038
8	6.3	-153.45	-80.588
8	6.3333	-152.22	-80.251
8	6.3667	-151.2	-79.688
8	6.4	-149.74	-79.351
8	6.4333	-148.17	-78.676
8	6.4667	-146.59	-78.226
8	6.5	-144.79	-77.551
8	6.5333	-142.99	-77.101
8	6.5667	-141.08	-76.538
8	6.6	-139.05	-76.313
8	6.6333	-136.92	-75.976
8	6.6667	-134.89	-75.976
8	6.7	-133.2	-76.088
8	6.7333	-130.91	-76.223
8	6.7667	-128.48	-76.313
8	6.8	-126.02	-76.346
8	6.8333	-123.66	-76.358
8	6.8667	-121.41	-76.358
8	6.9	-118.8	-76.763
8	6.9333	-117.5	-75.728
8	6.9667	-115.62	-75.391
8	7	-113.94	-74.918
8	7.0333	-111.71	-74.175
8	7.0667	-110.25	-74.063
8	7.1	-110.21	-73.748
8	7.1333	-109.22	-73.343
8	7.1667	-108.41	-73.253
8	7.2	-107.28	-72.623
8	7.2333	-105.3	-72.263
8	7.2667	-104.29	-71.475
8	7.3	-103.39	-71.025
8	7.3333	-102.38	-70.463
8	7.3667	-101.59	-69.45
8	7.4	-100.58	-68.663
8	7.4333	-99.676	-67.763
8	7.4667	-99.113	-66.525
8	7.5	-99.51	-65.447
8	7.5333	-98.326	-64.387
8	7.5667	-97.876	-63.262
8	7.6	-97.313	-62.025
8	7.6333	-96.863	-60.675
8	7.6667	-96.751	-59.437
8	7.7	-96.785	-58.139
8	7.7333	-96.343	-57.263
8	7.7667	-94.838	-56.399
8	7.8	-93.713	-55.499
8	7.8333	-92.925	-54.712
8	7.8667	-92.371	-53.881
8	7.9	-91.357	-53.448
8	7.9333	-90.339	-53.094
8	7.9667	-89.064	-52.456
8	8	-87.075	-52.012
8	8.0333	-85.752	-51.54
8	8.0667	-84.15	-50.886
8	8.1	-82.066	-50.411
8	8.1333	-79.762	-50.324
8	8.1667	-78.074	-49.986
8	8.2	-75.824	-49.761
8	8.2333	-73.462	-49.649
8	8.2667	-71.999	-49.986
8	8.3	-68.624	-50.212
8	8.3333	-67.46	-50.352
8	8.3667	-65.249	-51.111
8	8.4	-63.449	-50.886
8	8.4333	-60.186	-50.099
8	8.4667	-58.611	-49.649
8	8.5	-57.487	-49.179
8	8.5333	-56.923	-49.761
8	8.5667	-55.483	-48.681
8	8.6	-54.689	-48.403
8	8.6333	-53.286	-48.405
8	8.6667	-52.243	-48.067
8	8.7	-51.674	-48.001
8	8.7333	-50.758	-47.952
8	8.7667	-49.947	-47.961
8	8.8	-48.935	-47.624
8	8.8333	-48.402	-46.962
8	8.8667	-49.008	-46.429
8	8.9	-48.102	-45.621
8	8.9333	-46.914	-44.442
8	8.9667	-47.022	-43.911
8	9	-46.503	-43.192
8	9.0333	-45.717	-41.976
8	9.0667	-45.087	-40.716
8	9.1	-43.872	-39.861
8	9.1333	-44.142	-38.151
8	9.1667	-43.388	-36.659
8	9.2	-42.297	-35.361
8	9.2333	-42.379	-33.27
8	9.2667	-41.51	-31.423
8	9.3	-40.947	-29.735
8	9.3333	-40.341	-27.364
8	9.3667	-39.372	-25.685
8	9.4	-38.809	-23.772
8	9.4333	-38.247	-21.635
8	9.4667	-37.684	-19.947
8	9.5	-37.489	-18.644
8	9.5333	-36.784	-17.022
8	9.5667	-36.447	-15.784
8	9.6	-35.884	-14.997
8	9.6333	-35.434	-14.097
8	9.6667	-34.782	-13.354
8	9.7	-34.084	-12.747
8	9.7333	-33.634	-12.072
8	9.7667	-32.959	-11.621
8	9.8	-32.171	-11.059
8	9.8333	-31.046	-10.159
8	9.8667	-30.146	-9.7089
8	9.9	-29.246	-9.0339
8	9.9333	-27.896	-8.8089
8	9.9667	-26.659	-8.2463
8	10	-25.421	-8.1338
8	10.033	-23.846	-7.9088
8	10.067	-22.271	-7.6838
8	10.1	-20.583	-8.0213
8	10.133	-19.008	-8.2463
8	10.167	-17.208	-8.4713
8	10.2	-14.733	-8.6964
8	10.233	-12.708	-8.9214
8	10.267	-10.57	-9.2589
8	10.3	-8.545	-9.2589
8	10.333	-6.5198	-9.4839
8	10.367	-4.7197	-9.7089
8	10.4	-2.6946	-9.7089
8	10.433	-0.89445	-9.7089
8	10.467	0.52584	-9.8341
8	10.5	2.1702	-9.713
8	10.533	3.4933	-10.046
8	10.567	4.6017	-9.7668
8	10.6	5.8559	-9.9339
8	10.633	6.8685	-10.046
8	10.667	7.9277	-9.658
8	10.7	8.8208	-9.5501
8	10.733	9.9886	-9.4157
8	10.767	11.031	-9.0339
8	10.8	12.269	-8.6964
8	10.833	13.394	-8.2463
8	10.867	14.632	-7.6838
8	10.9	15.532	-7.0088
8	10.933	17.332	-7.2337
8	10.967	18.119	-5.0961
8	11	19.357	-3.8585
8	11.033	20.819	-2.846
8	11.067	22.169	-1.7209
8	11.1	23.857	-0.25833
8	11.133	25.545	1.4293
8	11.167	27.812	2.7137
8	11.2	30.037	4.3106
8	11.233	32.239	6.2356
8	11.267	33.615	6.5222
8	11.3	35	6.8909
8	11.333	36.548	7.2939
8	11.367	38.529	7.7768
8	11.4	40.455	8.0817
9	2.8667	-427.58	-66.726
9	2.9	-424.96	-67.05
9	2.9333	-422.39	-67.178
9	2.9667	-419.92	-67.136
9	3	-417.33	-66.938
9	3.0333	-414.74	-66.653
9	3.0667	-412	-66.188
9	3.1	-408.5	-65.129
9	3.1333	-406.14	-64.612
9	3.1667	-403	-63.937
9	3.2	-400.07	-63.037
9	3.2333	-397.14	-61.687
9	3.2667	-392.53	-61.35
9	3.3	-389.27	-59.662
9	3.3333	-387.47	-57.187
9	3.3667	-384.55	-55.58
9	3.4	-381.86	-54.598
9	3.4333	-379.59	-54.037
9	3.4667	-377.34	-53.137
9	3.5	-373.74	-52.912
9	3.5333	-372.36	-51.544
9	3.5667	-370.57	-51.475
9	3.6	-368.79	-51.787
9	3.6333	-366.54	-51.562
9	3.6667	-364.25	-50.816
9	3.7	-362.04	-51.337
9	3.7333	-360.24	-51.111
9	3.7667	-356.53	-51.899
9	3.8	-355.29	-51.111
9	3.8333	-351.35	-52.124
9	3.8667	-349.1	-52.574
9	3.9	-346.85	-53.024
9	3.9333	-344.6	-53.249
9	3.9667	-342.35	-53.249
9	4	-339.99	-53.137
9	4.0333	-338.19	-53.137
9	4.0667	-336.28	-52.574
9	4.1	-334.14	-51.787
9	4.1333	-332.56	-50.886
9	4.1667	-330.2	-50.099
9	4.2	-327.95	-49.199
9	4.2333	-325.48	-48.074
9	4.2667	-324.46	-45.711
9	4.3	-320.53	-45.149
9	4.3333	-318.05	-43.574
9	4.3667	-315.58	-42.224
9	4.4	-313.44	-40.536
9	4.4333	-310.85	-39.073
9	4.4667	-308.04	-37.611
9	4.5	-305.56	-36.486
9	4.5333	-303.65	-35.923
9	4.5667	-301.74	-35.136
9	4.6	-299.6	-34.348
9	4.6333	-297.46	-33.56
9	4.6667	-295.33	-32.773
9	4.7	-294.31	-31.31
9	4.7333	-291.27	-31.648
9	4.7667	-289.02	-31.198
9	4.8	-286.66	-31.085
9	4.8333	-285.31	-29.96
9	4.8667	-281.94	-30.86
9	4.9	-279.46	-30.86
9	4.9333	-276.99	-31.085
9	4.9667	-274.17	-31.198
9	5	-271.47	-31.198
9	5.0333	-269.34	-31.535
9	5.0667	-267.09	-31.535
9	5.1	-264.5	-30.973
9	5.1333	-262.25	-30.748
9	5.1667	-260.22	-30.298
9	5.2	-257.52	-29.623
9	5.2333	-255.27	-28.948
9	5.2667	-252.8	-28.273
9	5.3	-250.66	-27.71
9	5.3333	-248.41	-26.81
9	5.3667	-245.94	-25.91
9	5.4	-243.8	-24.672
9	5.4333	-241.32	-23.547
9	5.4667	-238.96	-22.085
9	5.5	-236.71	-20.96
9	5.5333	-234.68	-20.06
9	5.5667	-232.55	-19.272
9	5.6	-230.86	-18.485
9	5.6333	-228.5	-17.697
9	5.6667	-226.58	-16.684
9	5.7	-224.78	-16.234
9	5.7333	-222.87	-15.672
9	5.7667	-221.07	-15.222
9	5.8	-219.16	-14.884
9	5.8333	-217.25	-14.772
9	5.8667	-215.11	-14.659
9	5.9	-213.08	-14.434
9	5.9333	-211.06	-14.659
9	5.9667	-209.15	-15.222
9	6	-207.12	-15.672
9	6.0333	-204.76	-16.234
9	6.0667	-202.84	-16.797
9	6.1	-200.71	-16.909
9	6.1333	-198.57	-16.572
9	6.1667	-196.77	-16.572
9	6.2	-194.86	-16.234
9	6.2333	-193.06	-15.784
9	6.2667	-191.14	-15.222
9	6.3	-189.01	-14.434
9	6.3333	-186.98	-13.759
9	6.3667	-185.18	-12.859
9	6.4	-182.71	-11.959
9	6.4333	-180.79	-11.171
9	6.4667	-178.77	-9.8214
9	6.5	-176.86	-8.8089
9	6.5333	-174.83	-7.6838
9	6.5667	-172.58	-6.3337
9	6.6	-170.44	-5.3212
9	6.6333	-168.53	-4.3086
9	6.6667	-166.39	-3.521
9	6.7	-164.71	-2.7335
9	6.7333	-163.02	-1.9459
9	6.7667	-161.1	-1.3834
9	6.8	-159.19	-0.82087
9	6.8333	-157.39	-0.37084
9	6.8667	-155.93	-0.25833
9	6.9	-154.13	0.1917
9	6.9333	-152.33	0.41671
9	6.9667	-150.64	0.3042
9	7	-149.18	0.1917
9	7.0333	-147.27	0.3042
9	7.0667	-145.8	-0.03329
9	7.1	-144.12	-0.37084
9	7.1333	-142.43	-0.70836
9	7.1667	-140.4	-0.93335
9	7.2	-138.72	-1.4959
9	7.2333	-136.8	-1.3834
9	7.2667	-135.23	-1.6084
9	7.3	-133.76	-1.7209
9	7.3333	-132.08	-1.8334
9	7.3667	-130.5	-1.3834
9	7.4	-128.7	-0.48332
9	7.4333	-127.47	-0.37084
9	7.4667	-126	0.1917
9	7.5	-124.09	0.97925
9	7.5333	-122.63	1.5418
9	7.5667	-121.17	2.5543
9	7.6	-119.59	3.4544
9	7.6333	-117.9	4.467
9	7.6667	-116.21	5.7046
9	7.7	-114.75	6.9421
9	7.7333	-112.95	8.0672
9	7.7667	-111.15	8.9672
9	7.8	-109.46	9.7548
9	7.8333	-107.78	10.767
9	7.8667	-106.2	11.217
9	7.9	-104.63	11.892
9	7.9333	-102.94	12.455
9	7.9667	-101.14	12.905
9	8	-99.451	13.467
9	8.0333	-97.651	13.918
9	8.0667	-95.963	14.255
9	8.1	-94.388	14.255
9	8.1333	-92.813	14.255
9	8.1667	-91.238	14.03
9	8.2	-89.55	13.918
9	8.2333	-87.85	13.438
9	8.2667	-86.512	13.13
9	8.3	-84.712	12.68
9	8.3333	-83.137	12.23
9	8.3667	-81.675	12.117
9	8.4	-80.212	12.005
9	8.4333	-78.637	11.78
9	8.4667	-76.949	12.117
9	8.5	-75.487	12.455
9	8.5333	-73.912	12.23
9	8.5667	-72.337	12.68
9	8.6	-70.424	13.018
9	8.6333	-68.849	13.242
9	8.6667	-66.936	13.805
9	8.7	-65.586	14.48
9	8.7333	-63.898	14.818
9	8.7667	-61.986	15.605
9	8.8	-59.848	16.393
9	8.8333	-58.273	17.068
9	8.8667	-56.698	17.743
9	8.9	-54.448	18.193
9	8.9333	-53.098	18.418
9	8.9667	-51.41	18.755
9	9	-49.948	19.093
9	9.0333	-48.373	19.093
9	9.0667	-46.797	19.318
9	9.1	-45.447	19.093
9	9.1333	-43.985	18.98
9	9.1667	-42.41	18.755
9	9.2	-41.172	18.418
9	9.2333	-39.597	17.968
9	9.2667	-38.472	17.518
9	9.3	-36.672	17.068
9	9.3333	-34.988	16.889
9	9.3667	-33.747	16.168
9	9.4	-32.397	15.268
9	9.4333	-31.046	14.818
9	9.4667	-29.471	14.818
9	9.5	-27.446	14.593
9	9.5333	-26.096	14.593
9	9.5667	-24.408	14.48
9	9.6	-22.451	14.503
9	9.6333	-20.696	14.818
9	9.6667	-19.008	14.705
9	9.7	-17.32	15.043
9	9.7333	-15.745	15.268
9	9.7667	-13.833	16.055
9	9.8	-11.808	16.28
9	9.8333	-10.008	16.73
9	9.8667	-7.8699	17.068
9	9.9	-5.3948	17.068
9	9.9333	-3.4821	17.18
9	9.9667	-1.1195	17.293
9	10	1.1757	16.753
9	10.033	3.5548	16.17
9	10.067	5.1809	15.718
9	10.1	7.6073	14.421
9	10.133	9.2312	13.467
9	10.167	11.481	11.892
9	10.2	13.732	10.767
9	10.233	15.869	9.3048
9	10.267	17.894	8.1797
9	10.3	19.919	7.0547
9	10.333	22.282	6.0422
9	10.367	24.082	5.367
9	10.4	26.107	4.467
9	10.433	28.245	4.1295
9	10.467	30.518	3.8007
9	10.5	32.729	3.6334
9	10.533	34.987	3.6193
9	10.567	37.274	3.775
9	10.6	39.469	3.976
9	10.633	41.624	4.2074
10	3	-426.81	-116.84
10	3.0333	-424.01	-116.56
10	3.0667	-420.97	-116.14
10	3.1	-417.79	-115.76
10	3.1333	-414.59	-115.38
10	3.1667	-411.58	-115.25
10	3.2	-408.62	-115.47
10	3.2333	-406.6	-116.14
10	3.2667	-405.05	-114.89
10	3.3	-402.1	-116.37
10	3.3333	-400.08	-116.84
10	3.3667	-398.3	-116.39
10	3.4	-396.51	-114.88
10	3.4333	-392.98	-115.35
10	3.4667	-390.28	-114.68
10	3.5	-387.47	-113.89
10	3.5333	-384.66	-113.1
10	3.5667	-381.84	-112.54
10	3.6	-379.03	-111.3
10	3.6333	-376.44	-110.29
10	3.6667	-373.86	-109.28
10	3.7	-371.72	-108.04
10	3.7333	-369.92	-106.92
10	3.7667	-367.56	-105
10	3.8	-366.32	-103.99
10	3.8333	-364.29	-102.86
10	3.8667	-362.49	-101.74
10	3.9	-360.58	-101.18
10	3.9333	-357.88	-100.05
10	3.9667	-355.52	-99.715
10	4	-352.93	-99.152
10	4.0333	-350.12	-98.59
10	4.0667	-347.08	-97.802
10	4.1	-344.27	-97.24
10	4.1333	-341.12	-96.339
10	4.1667	-337.97	-95.439
10	4.2	-335.49	-95.214
10	4.2333	-332.18	-94.397
10	4.2667	-330.09	-94.539
10	4.3	-328.06	-94.539
10	4.3333	-326.04	-94.764
10	4.3667	-323.9	-93.977
10	4.4	-322.21	-94.089
10	4.4333	-320.19	-93.639
10	4.4667	-317.94	-92.964
10	4.5	-315.8	-92.177
10	4.5333	-314	-91.727
10	4.5667	-311.19	-90.489
10	4.6	-309.16	-88.914
10	4.6333	-306.58	-88.576
10	4.6667	-304.21	-87.114
10	4.7	-302.64	-85.989
10	4.7333	-300.39	-84.189
10	4.7667	-298.7	-82.501
10	4.8	-297.35	-81.151
10	4.8333	-296.34	-79.013
10	4.8667	-295.21	-77.438
10	4.9	-292.96	-76.988
10	4.9333	-291.39	-76.088
10	4.9667	-289.36	-74.963
10	5	-287.11	-73.838
10	5.0333	-284.86	-73.163
10	5.0667	-282.81	-71.186
10	5.1	-280.25	-71.475
10	5.1333	-277.55	-70.8
10	5.1667	-275.07	-70.125
10	5.2	-272.49	-69.563
10	5.2333	-269.67	-68.55
10	5.2667	-267.42	-68.325
10	5.3	-264.95	-68.1
10	5.3333	-262.25	-67.875
10	5.3667	-260	-68.1
10	5.4	-258.31	-68.213
10	5.4333	-255.95	-68.55
10	5.4667	-254.15	-68.775
10	5.5	-252.12	-68.55
10	5.5333	-249.99	-68.213
10	5.5667	-247.63	-67.354
10	5.6	-245.49	-67.313
10	5.6333	-242.78	-66.638
10	5.6667	-241.21	-66.188
10	5.7	-238.42	-65.782
10	5.7333	-236.82	-64.95
10	5.7667	-234.68	-64.162
10	5.8	-232.43	-63.487
10	5.8333	-231.2	-62.475
10	5.8667	-229.28	-61.237
10	5.9	-228.37	-59.94
10	5.9333	-227.53	-58.672
10	5.9667	-226.13	-57.862
10	6	-225.12	-56.849
10	6.0333	-223.43	-55.612
10	6.0667	-222.2	-55.274
10	6.1	-220.96	-54.262
10	6.1333	-218.93	-53.812
10	6.1667	-217.58	-53.137
10	6.2	-215.78	-52.687
10	6.2333	-213.76	-52.012
10	6.2667	-211.96	-51.562
10	6.3	-210.04	-51.674
10	6.3333	-208.13	-51.111
10	6.3667	-206.55	-50.53
10	6.4	-204.31	-50.661
10	6.4333	-202.25	-50.619
10	6.4667	-200.48	-51.111
10	6.5	-198.68	-51.562
10	6.5333	-196.88	-52.012
10	6.5667	-195.08	-52.012
10	6.6	-193.53	-52.356
10	6.6333	-191.26	-52.687
10	6.6667	-189.46	-52.687
10	6.7	-187.43	-52.237
10	6.7333	-185.63	-50.661
10	6.7667	-183.83	-50.661
10	6.8	-181.92	-49.424
10	6.8333	-180.67	-49.709
10	6.8667	-179.11	-48.861
10	6.9	-177.31	-47.511
10	6.9333	-175.96	-46.386
10	6.9667	-174.6	-45.936
10	7	-173.25	-44.586
10	7.0333	-172.58	-42.561
10	7.0667	-171.57	-41.098
10	7.1	-170.33	-40.086
10	7.1333	-170.1	-38.511
10	7.1667	-168.98	-36.936
10	7.2	-167.85	-35.81
10	7.2333	-167.07	-35.023
10	7.2667	-165.6	-33.785
10	7.3	-164.25	-33.11
[truncated: 23,916 more rows]
