# Supplementary material for: A system for efficient egress scheduling during mass events and small-scale experimental demonstration
Source: R Soc Open Sci. 2020 Dec 9;7(12):201465. doi: 10.1098/rsos.201465 (PMC7813256; doi:10.1098/rsos.201465)
Supplement: Experimental data [file rsos201465supp5.zip › experimental_data/data/Graph13.csv]

ped. #	time (s)	x (cm)	y (cm)
1	1.2333	-428.03	130.96
1	1.2667	-424.75	130.19
1	1.3	-421.47	129.4
1	1.3333	-418.07	128.65
1	1.3667	-414.6	127.91
1	1.4	-411.37	126.98
1	1.4333	-407.71	125.91
1	1.4667	-403.69	125.6
1	1.5	-399.88	125.14
1	1.5333	-395.87	123.96
1	1.5667	-391.97	122.82
1	1.6	-388.37	121.92
1	1.6333	-384.2	122.08
1	1.6667	-380.72	121.47
1	1.7	-376.7	121.09
1	1.7333	-373.42	120.34
1	1.7667	-369.56	119.53
1	1.8	-366.32	118.55
1	1.8333	-362.18	117.8
1	1.8667	-358.19	116.33
1	1.9	-353.94	115.19
1	1.9333	-349.81	113.24
1	1.9667	-345.31	111.86
1	2	-340.74	109.65
1	2.0333	-336.2	108.04
1	2.0667	-332.08	106.02
1	2.1	-327.66	104.22
1	2.1333	-323.5	102.1
1	2.1667	-319.36	100.35
1	2.2	-315.27	98.131
1	2.2333	-310.94	96.115
1	2.2667	-306.63	94.818
1	2.3	-302.37	92.808
1	2.3333	-297.69	91.322
1	2.3667	-293.06	90.058
1	2.4	-288.08	88.195
1	2.4333	-283.1	86.438
1	2.4667	-278	84.844
1	2.5	-273.01	83.037
1	2.5333	-268.09	81.778
1	2.5667	-263.33	80.685
1	2.6	-258.58	79.757
1	2.6333	-253.88	78.466
1	2.6667	-249.35	77.39
1	2.7	-244.76	75.82
1	2.7333	-240.49	74.536
1	2.7667	-235.94	72.449
1	2.8	-231.31	70.846
1	2.8333	-226.75	68.891
1	2.8667	-222.16	66.976
1	2.9	-217.55	65.021
1	2.9333	-212.82	63.052
1	2.9667	-208.31	61.036
1	3	-203.41	59.145
1	3.0333	-199.31	56.59
1	3.0667	-194.86	54.87
1	3.1	-190.21	52.779
1	3.1333	-185.84	50.345
1	3.1667	-181.09	48.435
1	3.2	-176.27	46.735
1	3.2333	-171.59	45.115
1	3.2667	-167.18	43.394
1	3.3	-162.07	41.788
1	3.3333	-156.96	40.649
1	3.3667	-152.49	38.747
1	3.4	-147.61	37.424
1	3.4333	-142.29	36.014
1	3.4667	-137.17	34.772
1	3.5	-132.21	33.674
1	3.5333	-127.27	32.747
1	3.5667	-122.03	31.727
1	3.6	-117.23	29.669
1	3.6333	-111.92	28.814
1	3.6667	-106.88	27.193
1	3.7	-102.51	25.2
1	3.7333	-97.201	23.593
1	3.7667	-92.493	23.23
1	3.8	-87.795	21.703
1	3.8333	-83.528	20.231
1	3.8667	-78.412	18.755
1	3.9	-74.024	17.293
1	3.9333	-69.299	15.943
1	3.9667	-64.573	14.368
1	4	-59.938	12.838
1	4.0333	-55.573	10.767
1	4.0667	-50.623	9.1923
1	4.1	-45.222	8.0672
1	4.1333	-40.272	6.9421
1	4.1667	-34.872	6.2671
1	4.2	-29.696	5.367
1	4.2333	-24.746	4.692
1	4.2667	-19.751	4.557
1	4.3	-15.52	3.3419
1	4.3333	-10.12	2.8919
1	4.3667	-5.0572	2.7794
1	4.4	0.11811	2.5543
1	4.4333	5.353	3.3551
1	4.4667	10.634	3.3287
1	4.5	15.982	2.6669
1	4.5333	21.719	2.7794
1	4.5667	27.232	2.6669
1	4.6	32.204	2.4415
1	4.6333	37.012	2.2196
1	4.6667	41.636	2.0946
2	1.5333	-428	194.28
2	1.5667	-424.26	192.86
2	1.6	-420.34	191.37
2	1.6333	-416.19	189.71
2	1.6667	-412	188.08
2	1.7	-408.53	186.46
2	1.7333	-404.35	185.15
2	1.7667	-399.39	184.25
2	1.8	-395.57	183.58
2	1.8333	-392.3	182.52
2	1.8667	-388.26	181.89
2	1.9	-384.88	181.22
2	1.9333	-381.39	180.2
2	1.9667	-378.02	179.08
2	2	-374.42	177.95
2	2.0333	-370.48	176.72
2	2.0667	-366.77	175.25
2	2.1	-362.83	173.34
2	2.1333	-359	171.54
2	2.1667	-354.62	169.4
2	2.2	-350.57	167.38
2	2.2333	-346.63	165.24
2	2.2667	-342.69	162.88
2	2.3	-338.64	160.85
2	2.3333	-334.93	158.71
2	2.3667	-331.1	156.69
2	2.4	-327.28	155.11
2	2.4333	-323.23	153.31
2	2.4667	-319.51	151.63
2	2.5	-315.24	150.05
2	2.5333	-311.08	148.36
2	2.5667	-306.46	146.68
2	2.6	-301.63	144.54
2	2.6333	-297.24	142.85
2	2.6667	-292.4	140.94
2	2.7	-287.56	139.25
2	2.7333	-282.84	138.13
2	2.7667	-278.11	136.55
2	2.8	-273.39	135.43
2	2.8333	-269	133.96
2	2.8667	-264.61	132.5
2	2.9	-260.34	130.93
2	2.9333	-256.29	129.35
2	2.9667	-251.99	127.93
2	3	-248.03	126.18
2	3.0333	-244.47	124.29
2	3.0667	-240.31	122.15
2	3.1	-236.26	120.12
2	3.1333	-232.1	117.76
2	3.1667	-228.05	115.51
2	3.2	-223.66	112.92
2	3.2333	-219.43	110.36
2	3.2667	-215.9	107.64
2	3.3	-211.51	105.5
2	3.3333	-207.34	102.91
2	3.3667	-203.02	101.04
2	3.4	-198.91	99.423
2	3.4333	-194.63	98.073
2	3.4667	-190.47	96.385
2	3.5	-186.19	94.585
2	3.5333	-182.14	92.785
2	3.5667	-177.76	90.872
2	3.6	-173.48	89.072
2	3.6333	-168.98	87.272
2	3.6667	-164.82	85.585
2	3.7	-160.21	83.897
2	3.7333	-155.59	82.884
2	3.7667	-151.54	81.084
2	3.8	-147.11	79.757
2	3.8333	-143.01	78.002
2	3.8667	-138.92	76.427
2	3.9	-135.34	74.784
2	3.9333	-131.85	72.871
2	3.9667	-128.25	71.071
2	4	-124.43	69.046
2	4.0333	-120.92	66.942
2	4.0667	-117.68	64.771
2	4.1	-114.19	62.408
2	4.1333	-110.27	59.888
2	4.1667	-106.79	57.39
2	4.2	-103.46	54.78
2	4.2333	-100.13	51.72
2	4.2667	-96.638	48.907
2	4.3	-93.15	46.77
2	4.3333	-89.325	44.069
2	4.3667	-85.275	41.819
2	4.4	-81.45	39.794
2	4.4333	-77.512	37.431
2	4.4667	-73.574	35.744
2	4.5	-69.974	33.944
2	4.5333	-66.261	32.031
2	4.5667	-62.323	30.569
2	4.6	-58.273	29.218
2	4.6333	-54.673	27.869
2	4.6667	-50.173	26.968
2	4.7	-46.122	26.068
2	4.7333	-41.622	24.943
2	4.7667	-37.23	23.674
2	4.8	-33.184	22.806
2	4.8333	-29.246	21.793
2	4.8667	-25.084	20.555
2	4.9	-21.033	18.98
2	4.9333	-17.433	18.305
2	4.9667	-13.724	17.456
2	5	-10.12	16.618
2	5.0333	-6.1823	15.605
2	5.0667	-2.9646	14.683
2	5.1	0.8504	13.773
2	5.1333	4.7309	12.342
2	5.1667	8.5561	10.992
2	5.2	12.494	9.9798
2	5.2333	16.882	8.5173
2	5.2667	21.382	7.6172
2	5.3	25.75	6.8627
2	5.3333	30.137	6.4017
2	5.3667	34.452	6.0963
2	5.4	38.64	5.9261
2	5.4333	42.692	5.8877
3	1.5667	-428.13	260.72
3	1.6	-425.39	259.73
3	1.6333	-422.76	258.63
3	1.6667	-419.81	257.49
3	1.7	-416.13	256.63
3	1.7333	-412.07	255.91
3	1.7667	-407.94	255.43
3	1.8	-403.67	254.91
3	1.8333	-399.66	254.53
3	1.8667	-395.85	254.7
3	1.9	-391.76	254.84
3	1.9333	-388.65	255.1
3	1.9667	-385.37	254.94
3	2	-382.38	254.73
3	2.0333	-379.32	254.1
3	2.0667	-376.11	253.22
3	2.1	-372.44	251.44
3	2.1333	-368.64	250.32
3	2.1667	-364.58	248.68
3	2.2	-360.73	246.38
3	2.2333	-356.15	243.75
3	2.2667	-352.08	241.11
3	2.3	-347.43	238.75
3	2.3333	-343.68	235.54
3	2.3667	-339.77	233.53
3	2.4	-336.37	230.14
3	2.4333	-333.19	228
3	2.4667	-330.09	226.56
3	2.5	-326.92	224.86
3	2.5333	-323.79	223.41
3	2.5667	-320.64	221.61
3	2.6	-317.49	220.26
3	2.6333	-313.48	218.14
3	2.6667	-310.29	217.1
3	2.7	-306.13	214.74
3	2.7333	-301.96	213.06
3	2.7667	-297.58	211.14
3	2.8	-293.41	209.91
3	2.8333	-288.91	207.88
3	2.8667	-284.41	206.08
3	2.9	-279.91	204.5
3	2.9333	-275.5	203.65
3	2.9667	-271.47	202.59
3	3	-267.76	201.35
3	3.0333	-264.16	200.9
3	3.0667	-260.61	199.34
3	3.1	-257.41	197.3
3	3.1333	-254.15	195.62
3	3.1667	-250.88	194.15
3	3.2	-247.51	191.9
3	3.2333	-243.8	189.09
3	3.2667	-240.19	186.98
3	3.3	-236.37	183.92
3	3.3333	-232.73	181.42
3	3.3667	-229.28	178.18
3	3.4	-225.8	175.37
3	3.4333	-222.53	172.33
3	3.4667	-219.16	169.4
3	3.5	-216.23	166.7
3	3.5333	-213.76	165.35
3	3.5667	-210.38	162.43
3	3.6	-207.12	160.74
3	3.6333	-203.97	158.94
3	3.6667	-200.82	157.14
3	3.7	-197.78	155.68
3	3.7333	-194.41	153.65
3	3.7667	-190.47	151.29
3	3.8	-187.12	148.44
3	3.8333	-183.16	147.1
3	3.8667	-179.22	144.76
3	3.9	-175.28	142.85
3	3.9333	-172.13	141.28
3	3.9667	-168.08	139.25
3	4	-164.25	137.68
3	4.0333	-160.21	136.32
3	4.0667	-156.83	134.97
3	4.1	-153.45	132.95
3	4.1333	-149.85	130.7
3	4.1667	-147.15	128.68
3	4.2	-143.44	126.31
3	4.2333	-141.08	124.17
3	4.2667	-137.93	121.25
3	4.3	-134.44	118.44
3	4.3333	-132.08	115.62
3	4.3667	-128.59	112.81
3	4.4	-126.68	109.77
3	4.4333	-124.2	106.62
3	4.4667	-121.5	103.47
3	4.5	-118.46	100.21
3	4.5333	-116.44	97.285
3	4.5667	-114.3	94.473
3	4.6	-112.16	91.885
3	4.6333	-110.25	90.197
3	4.6667	-107.33	87.722
3	4.7	-105.3	85.922
3	4.7333	-102.83	83.447
3	4.7667	-100.58	81.197
3	4.8	-98.101	78.497
3	4.8333	-95.4	76.246
3	4.8667	-92.7	73.546
3	4.9	-90	71.071
3	4.9333	-86.737	68.709
3	4.9667	-83.812	66.458
3	5	-81.041	63.986
3	5.0333	-78.074	61.846
3	5.0667	-74.924	59.596
3	5.1	-71.774	57.57
3	5.1333	-68.945	55.35
3	5.1667	-65.924	53.07
3	5.2	-63.717	51.261
3	5.2333	-60.973	49.02
3	5.2667	-58.723	46.77
3	5.3	-56.698	44.52
3	5.3333	-54.448	42.044
3	5.3667	-51.523	39.569
3	5.4	-49.498	37.319
3	5.4333	-47.022	34.169
3	5.4667	-44.772	31.469
3	5.5	-42.522	28.544
3	5.5333	-40.497	25.843
3	5.5667	-37.797	22.918
3	5.6	-35.547	20.443
3	5.6333	-32.947	17.39
3	5.6667	-30.146	14.593
3	5.7	-27.671	12.117
3	5.7333	-24.997	9.9732
3	5.7667	-22.271	8.0672
3	5.8	-19.458	6.3796
3	5.8333	-16.421	4.692
3	5.8667	-13.72	3.3419
3	5.9	-10.345	1.9918
3	5.9333	-7.1949	1.0918
3	5.9667	-4.1572	0.52922
3	6	-0.62445	-0.12333
3	6.0333	2.7058	-0.70833
3	6.0667	6.306	-0.93335
3	6.1	10.019	-0.82087
3	6.1333	14.181	-0.70836
3	6.1667	18.344	-0.59583
3	6.2	22.845	-0.37081
3	6.2333	26.95	-0.06474
3	6.2667	30.829	0.17225
3	6.3	34.463	0.3774
3	6.3333	38.037	0.58152
3	6.3667	41.478	0.66326
4	1.9333	-427.76	96.906
4	1.9667	-425.04	96.889
4	2	-422.19	96.915
4	2.0333	-419.32	97.014
4	2.0667	-416.51	97.222
4	2.1	-413.76	97.482
4	2.1333	-411.1	97.848
4	2.1667	-408.52	98.273
4	2.2	-405.92	98.748
4	2.2333	-403.67	98.973
4	2.2667	-400.97	99.198
4	2.3	-398.5	99.423
4	2.3333	-395.79	99.423
4	2.3667	-392.87	99.198
4	2.4	-390.39	98.973
4	2.4333	-387.47	98.748
4	2.4667	-384.74	98.669
4	2.5	-381.62	97.623
4	2.5333	-378.75	97.636
4	2.5667	-375.09	96.273
4	2.6	-371.81	95.513
4	2.6333	-368.79	94.248
4	2.6667	-365.42	93.123
4	2.7	-362.72	91.998
4	2.7333	-359.76	91.319
4	2.7667	-357.1	90.395
4	2.8	-354.08	89.67
4	2.8333	-351.15	88.757
4	2.8667	-348.32	87.722
4	2.9	-345.39	87.272
4	2.9333	-342.49	87.078
4	2.9667	-339.77	86.372
4	3	-336.62	85.922
4	3.0333	-333.46	85.472
4	3.0667	-330.46	85.412
4	3.1	-326.71	84.572
4	3.1333	-323.12	83.897
4	3.1667	-319.74	83.222
4	3.2	-316.14	82.772
4	3.2333	-312.84	82.832
4	3.2667	-308.94	81.872
4	3.3	-305.34	81.872
4	3.3333	-302.44	82.216
4	3.3667	-299.17	81.951
4	3.4	-295.8	81.567
4	3.4333	-292.84	81.223
4	3.4667	-289.65	80.707
4	3.5	-286.57	80.217
4	3.5333	-283.56	79.73
4	3.5667	-280.12	78.789
4	3.6	-276.83	77.969
4	3.6333	-273.69	77.119
4	3.6667	-270.42	75.818
4	3.7	-266.95	74.526
4	3.7333	-263.59	73.123
4	3.7667	-260.29	71.855
4	3.8	-257.12	70.413
4	3.8333	-253.97	68.861
4	3.8667	-250.79	67.166
4	3.9	-247.8	65.948
4	3.9333	-244.94	64.726
4	3.9667	-241.92	63.248
4	4	-238.8	62.093
4	4.0333	-235.57	61.055
4	4.0667	-232.81	59.913
4	4.1	-229.51	59.145
4	4.1333	-226.58	58.47
4	4.1667	-223.54	57.597
4	4.2	-220.43	56.763
4	4.2333	-217.42	55.956
4	4.2667	-214.19	55.148
4	4.3	-210.86	54.314
4	4.3333	-207.35	53.494
4	4.3667	-204.4	52.89
4	4.4	-201.13	52.276
4	4.4333	-197.93	51.813
4	4.4667	-194.22	51.111
4	4.5	-191.28	50.714
4	4.5333	-188.33	50.145
4	4.5667	-185.18	49.47
4	4.6	-182.21	48.66
4	4.6333	-179.29	47.985
4	4.6667	-176.45	47.13
4	4.7	-173.57	46.365
4	4.7333	-170.96	45.285
4	4.7667	-168.13	44.205
4	4.8	-165.6	43.255
4	4.8333	-162.98	41.998
4	4.8667	-160.23	40.588
4	4.9	-157.86	39.299
4	4.9333	-155.57	37.915
4	4.9667	-152.93	36.259
4	5	-150.44	34.799
4	5.0333	-148.21	33.373
4	5.0667	-145.79	31.542
4	5.1	-143.01	29.849
4	5.1333	-140.63	28.319
4	5.1667	-138.24	26.788
4	5.2	-135.86	25.593
4	5.2333	-133.65	24.268
4	5.2667	-131.13	22.68
4	5.3	-128.56	21.705
4	5.3333	-126.09	20.651
4	5.3667	-123.3	19.318
4	5.4	-120.83	18.418
4	5.4333	-118.53	17.383
4	5.4667	-115.9	16.724
4	5.5	-113.36	15.358
4	5.5333	-110.93	14.593
4	5.5667	-108.45	13.918
4	5.6	-105.53	13.468
4	5.6333	-103.49	12.845
4	5.6667	-100.52	12.495
4	5.7	-98.101	12.342
4	5.7333	-95.738	12.005
4	5.7667	-92.912	11.72
4	5.8	-90.225	11.667
4	5.8333	-87.862	11.555
4	5.8667	-85.5	11.217
4	5.9	-83.25	10.542
4	5.9333	-80.721	10.389
4	5.9667	-78.637	9.7548
4	6	-76.274	9.1923
4	6.0333	-74.249	8.7422
4	6.0667	-72.674	8.5172
4	6.1	-70.964	7.8872
4	6.1333	-68.849	7.1672
4	6.1667	-67.049	6.9421
4	6.2	-65.474	6.4921
4	6.2333	-63.673	6.0421
4	6.2667	-61.963	5.5339
4	6.3	-59.679	5.2797
4	6.3333	-57.948	4.8145
4	6.3667	-55.865	4.4184
4	6.4	-53.773	4.017
4	6.4333	-52.198	3.7919
4	6.4667	-49.835	3.0044
4	6.5	-47.605	2.3624
4	6.5333	-45.222	1.7668
4	6.5667	-42.972	1.3168
4	6.6	-40.722	0.41674
4	6.6333	-38.022	-0.03329
4	6.6667	-35.547	-0.48332
4	6.7	-33.072	-1.1584
4	6.7333	-30.956	-1.5634
4	6.7667	-28.571	-1.8334
4	6.8	-25.78	-1.9611
4	6.8333	-23.143	-2.2869
4	6.8667	-20.964	-2.2748
4	6.9	-18.247	-2.3893
4	6.9333	-15.918	-2.0717
4	6.9667	-13.217	-2.0452
4	7	-10.517	-1.8466
4	7.0333	-8.095	-1.6084
4	7.0667	-5.3948	-1.1584
4	7.1	-2.6946	-0.70833
4	7.1333	0.23056	-0.03329
4	7.1667	2.9307	0.19172
4	7.2	5.8559	0.86677
4	7.2333	9.0061	1.3168
4	7.2667	12.156	1.9918
4	7.3	15.082	2.4419
4	7.3333	18.645	3.1108
4	7.3667	21.607	3.5669
4	7.4	24.757	3.7919
4	7.4333	27.808	3.9992
4	7.4667	30.9	4.1607
4	7.5	33.967	4.2841
4	7.5333	36.997	4.4128
4	7.5667	40.046	4.5384
4	7.6	43.036	4.6119
5	2.0667	-426.25	53.871
5	2.1	-423.51	54.353
5	2.1333	-420.99	54.872
5	2.1667	-418.76	55.42
5	2.2	-416.67	55.864
5	2.2333	-414.68	56.227
5	2.2667	-412.67	56.445
5	2.3	-410.31	56.783
5	2.3333	-408.75	57.3
5	2.3667	-407.07	57.053
5	2.4	-404.57	56.22
5	2.4333	-402.55	55.995
5	2.4667	-400.69	56.207
5	2.5	-397.94	56.589
5	2.5333	-395.68	55.883
5	2.5667	-393.54	54.645
5	2.6	-391.97	53.97
5	2.6333	-389.72	53.07
5	2.6667	-387.02	52.17
5	2.7	-384.77	51.27
5	2.7333	-381.9	50.357
5	2.7667	-378.13	49.132
5	2.8	-376.11	49.132
5	2.8333	-373.6	47.131
5	2.8667	-371	45.711
5	2.9	-368.79	44.52
5	2.9333	-365.19	43.394
5	2.9667	-363.08	40.964
5	3	-361.47	40.609
5	3.0333	-358.33	38.782
5	3.0667	-355.97	37.544
5	3.1	-355.29	35.969
5	3.1333	-353.04	34.844
5	3.1667	-350.79	33.944
5	3.2	-348.54	33.044
5	3.2333	-345.05	32.481
5	3.2667	-342.8	32.256
5	3.3	-341.3	30.584
5	3.3333	-337.19	29.963
5	3.3667	-334.59	29.444
5	3.4	-331.78	28.656
5	3.4333	-328.85	27.981
5	3.4667	-326.17	26.823
5	3.5	-322.44	26.068
5	3.5333	-320.19	25.843
5	3.5667	-316.27	25.438
5	3.6	-312.87	25.195
5	3.6333	-310.29	24.718
5	3.6667	-306.58	25.281
5	3.7	-304.66	24.043
5	3.7333	-300.95	24.156
5	3.7667	-298.59	22.468
5	3.8	-295.66	22.018
5	3.8333	-292.29	21.568
5	3.8667	-289.36	20.668
5	3.9	-286.32	19.655
5	3.9333	-284.19	17.968
5	3.9667	-280.59	17.293
5	4	-277.66	16.168
5	4.0333	-274.69	14.796
5	4.0667	-271.81	13.242
5	4.1	-269.79	12.568
5	4.1333	-265.96	10.992
5	4.1667	-262.36	10.092
5	4.2	-259.55	8.6297
5	4.2333	-256.4	7.0546
5	4.2667	-253.25	5.7045
5	4.3	-250.21	4.0169
5	4.3333	-247.4	2.3293
5	4.3667	-244.36	0.86677
5	4.4	-241.66	-0.48332
5	4.4333	-238.85	-1.4959
5	4.4667	-236.15	-2.621
5	4.5	-233.67	-3.071
5	4.5333	-230.97	-3.746
5	4.5667	-228.16	-4.3086
5	4.6	-225.57	-4.8711
5	4.6333	-223.39	-4.8486
5	4.6667	-220.06	-5.2086
5	4.7	-216.91	-5.2086
5	4.7333	-214.21	-5.4337
5	4.7667	-210.94	-5.3212
5	4.8	-208.13	-5.6587
5	4.8333	-205.09	-5.5462
5	4.8667	-202.17	-5.5462
5	4.9	-199.24	-5.5462
5	4.9333	-196.32	-5.3212
5	4.9667	-193.28	-4.9836
5	5	-189.79	-4.6461
5	5.0333	-186.87	-4.4211
5	5.0667	-183.62	-4.1823
5	5.1	-181.02	-4.6461
5	5.1333	-178.09	-4.6461
5	5.1667	-176	-6.0187
5	5.2	-172.58	-6.1087
5	5.2333	-169.54	-6.6712
5	5.2667	-166.96	-7.2338
5	5.3	-164.14	-8.4713
5	5.3333	-161.56	-9.0339
5	5.3667	-159.94	-10.184
5	5.4	-155.93	-10.159
5	5.4333	-154	-10.86
5	5.4667	-151.88	-11.734
5	5.5	-147.94	-12.522
5	5.5333	-145.51	-13.88
5	5.5667	-142.9	-15.005
5	5.6	-140.22	-15.943
5	5.6333	-137.48	-17.134
5	5.6667	-134.78	-18.259
5	5.7	-132.08	-19.384
5	5.7333	-129.03	-21.158
5	5.7667	-127.02	-22.422
5	5.8	-124.54	-23.547
5	5.8333	-122.06	-24.672
5	5.8667	-119.25	-25.46
5	5.9	-117.45	-26.36
5	5.9333	-114.98	-27.035
5	5.9667	-112.28	-27.26
5	6	-110.14	-27.823
5	6.0333	-107.78	-27.71
5	6.0667	-105.86	-28.048
5	6.1	-103.61	-27.823
5	6.1333	-101.25	-27.485
5	6.1667	-99.001	-27.485
5	6.2	-96.525	-26.81
5	6.2333	-94.838	-26.473
5	6.2667	-92.813	-25.347
5	6.3	-90.788	-24.222
5	6.3333	-88.987	-23.322
5	6.3667	-86.913	-22.076
5	6.4	-85.05	-20.96
5	6.4333	-82.912	-20.172
5	6.4667	-81.337	-19.497
5	6.5	-79.537	-18.822
5	6.5333	-77.849	-18.259
5	6.5667	-76.049	-17.584
5	6.6	-74.362	-17.022
5	6.6333	-72.337	-16.572
5	6.6667	-70.311	-16.347
5	6.7	-68.736	-15.897
5	6.7333	-66.711	-15.672
5	6.7667	-64.844	-15.244
5	6.8	-62.661	-15.447
5	6.8333	-60.748	-15.109
5	6.8667	-58.723	-15.109
5	6.9	-56.923	-15.559
5	6.9333	-55.01	-15.897
5	6.9667	-53.21	-16.347
5	7	-51.523	-16.909
5	7.0333	-49.93	-17.233
5	7.0667	-47.81	-17.922
5	7.1	-46.235	-18.147
5	7.1333	-44.322	-18.485
5	7.1667	-41.847	-18.259
5	7.2	-40.272	-18.034
5	7.2333	-38.022	-17.809
5	7.2667	-36.222	-17.584
5	7.3	-33.747	-17.584
5	7.3333	-31.721	-16.234
5	7.3667	-29.696	-15.784
5	7.4	-27.896	-14.884
5	7.4333	-25.308	-14.322
5	7.4667	-23.058	-12.972
5	7.5	-21.371	-11.734
5	7.5333	-18.783	-10.722
5	7.5667	-16.87	-9.2589
5	7.6	-14.395	-8.3588
5	7.6333	-12.483	-7.3463
5	7.6667	-9.7825	-6.2212
5	7.7	-7.3259	-6.1921
5	7.7333	-4.8892	-5.3566
5	7.7667	-2.4696	-5.2086
5	7.8	0.095587	-4.7136
5	7.8333	2.7057	-4.7586
5	7.8667	5.631	-5.2086
5	7.9	8.1126	-4.7729
5	7.9333	10.806	-4.9836
5	7.9667	13.506	-5.2086
5	8	16.207	-5.8837
5	8.0333	19.132	-6.5587
5	8.0667	21.964	-7.1544
5	8.1	24.479	-7.8956
5	8.1333	27.592	-7.7794
5	8.1667	30.558	-7.8403
5	8.2	33.016	-7.752
5	8.2333	35.48	-7.5004
5	8.2667	38.007	-7.2625
5	8.3	40.759	-7.0521
6	2.4333	-427.16	188.34
6	2.4667	-423.07	187.18
6	2.5	-418.87	185.87
6	2.5333	-414.73	184.55
6	2.5667	-410.64	183.13
6	2.6	-406.37	181.78
6	2.6333	-402.43	180.99
6	2.6667	-398.38	179.87
6	2.7	-395.67	178.46
6	2.7333	-392.36	177.21
6	2.7667	-389.2	176.18
6	2.8	-384.77	176.6
6	2.8333	-381.28	175.14
6	2.8667	-377.01	173.34
6	2.9	-372.95	171.31
6	2.9333	-368.68	169.51
6	2.9667	-364.4	167.94
6	3	-360.13	165.69
6	3.0333	-355.97	163.55
6	3.0667	-351.92	161.53
6	3.1	-347.75	159.84
6	3.1333	-344.38	157.81
6	3.1667	-340.89	155.9
6	3.2	-337.18	154.89
6	3.2333	-333.69	153.2
6	3.2667	-330.43	151.96
6	3.3	-326.94	150.5
6	3.3333	-323.45	149.04
6	3.3667	-319.85	147.69
6	3.4	-316.03	146.34
6	3.4333	-312.09	144.65
6	3.4667	-308.04	142.85
6	3.5	-304.21	141.5
6	3.5333	-300.28	140.04
6	3.5667	-296.23	138.69
6	3.6	-292.63	137.34
6	3.6333	-289.02	135.99
6	3.6667	-285.54	134.75
6	3.7	-281.94	133.63
6	3.7333	-278.9	132.39
6	3.7667	-275.41	131.38
6	3.8	-272.37	129.91
6	3.8333	-269.22	128.56
6	3.8667	-265.96	127.1
6	3.9	-262.7	125.41
6	3.9333	-260	124.06
6	3.9667	-256.4	122.04
6	4	-253.59	120.35
6	4.0333	-250.77	118.21
6	4.0667	-247.85	116.41
6	4.1	-245.15	114.84
6	4.1333	-242.45	113.04
6	4.1667	-239.97	111.01
6	4.2	-237.5	109.66
6	4.2333	-234.91	107.3
6	4.2667	-232.55	105.61
6	4.3	-229.96	104.15
6	4.3333	-228.38	101.67
6	4.3667	-225.82	100.05
6	4.4	-222.53	99.198
6	4.4333	-220.17	97.735
6	4.4667	-218.2	96
6	4.5	-215.33	94.698
6	4.5333	-212.63	92.898
6	4.5667	-210.61	91.097
6	4.6	-207.79	89.635
6	4.6333	-204.22	87.953
6	4.6667	-203.18	86.372
6	4.7	-201.16	85.022
6	4.7333	-198.34	83.559
6	4.7667	-196.32	82.209
6	4.8	-194.52	80.634
6	4.8333	-192.61	79.397
6	4.8667	-188.77	78.582
6	4.9	-188.78	75.936
6	4.9333	-186.31	75.571
6	4.9667	-184.73	73.996
6	5	-183.16	72.421
6	5.0333	-180.91	71.071
6	5.0667	-179.33	69.946
6	5.1	-177.76	68.146
6	5.1333	-176.07	66.683
6	5.1667	-174.6	64.996
6	5.2	-173.14	63.308
6	5.2333	-171.79	61.283
6	5.2667	-170.64	59.128
6	5.3	-168.98	58.02
6	5.3333	-167.74	56.108
6	5.3667	-166.5	54.195
6	5.4	-165.6	52.395
6	5.4333	-164.48	50.37
6	5.4667	-163.35	47.756
6	5.5	-161.67	47.107
6	5.5333	-160.77	45.082
6	5.5667	-157.88	43.922
6	5.6	-157.39	42.157
6	5.6333	-155.93	40.469
6	5.6667	-154.8	38.894
6	5.7	-153.34	37.431
6	5.7333	-151.88	35.969
6	5.7667	-150.53	34.844
6	5.8	-148.28	33.858
6	5.8333	-147.49	32.256
6	5.8667	-146.14	31.131
6	5.9	-144.79	30.006
6	5.9333	-143.33	29.218
6	5.9667	-141.64	27.981
6	6	-139.84	27.306
6	6.0333	-138.38	26.518
6	6.0667	-137.25	25.618
6	6.1	-136.35	24.718
6	6.1333	-134.55	23.818
6	6.1667	-133.64	21.736
6	6.2	-131.97	22.131
6	6.2333	-130.9	20.247
6	6.2667	-129.38	20.443
6	6.3	-127.58	18.868
6	6.3333	-126.45	19.093
6	6.3667	-124.99	18.53
6	6.4	-123.98	17.743
6	6.4333	-122.63	17.068
6	6.4667	-121.05	16.168
6	6.5	-120.35	14.024
6	6.5333	-118.24	14.705
6	6.5667	-117.23	13.467
6	6.6	-116.21	12.68
6	6.6333	-114.86	12.005
6	6.6667	-113.74	11.33
6	6.7	-112.73	10.542
6	6.7333	-112.28	8.2922
6	6.7667	-111.15	7.8422
6	6.8	-109.13	8.2922
6	6.8333	-107.8	7.9481
6	6.8667	-106.51	7.4403
6	6.9	-106.29	5.6159
6	6.9333	-104.63	5.142
6	6.9667	-102.82	4.831
6	7	-101.48	4.692
6	7.0333	-99.136	5.547
6	7.0667	-97.426	4.692
6	7.1	-96.525	4.017
6	7.1333	-94.95	4.017
6	7.1667	-93.6	3.7919
6	7.2	-91.8	4.017
6	7.2333	-90	4.017
6	7.2667	-88.65	4.017
6	7.3	-87.3	4.017
6	7.3333	-85.37	3.8179
6	7.3667	-83.7	4.467
6	7.4	-82.35	4.917
6	7.4333	-79.888	5.5391
6	7.4667	-78.749	5.367
6	7.5	-77.014	4.9714
6	7.5333	-75.374	5.5921
6	7.5667	-74.024	5.8171
6	7.6	-72.224	5.8171
6	7.6333	-70.424	6.2671
6	7.6667	-68.399	6.2671
6	7.7	-66.374	6.2671
6	7.7333	-64.573	6.2671
6	7.7667	-62.998	6.2671
6	7.8	-60.753	6.1914
6	7.8333	-58.723	6.7171
6	7.8667	-56.914	6.2041
6	7.9	-55.123	6.4921
6	7.9333	-53.548	6.7171
6	7.9667	-51.298	6.7171
6	8	-49.723	6.7171
6	8.0333	-47.697	6.4921
6	8.0667	-45.762	7.3472
6	8.1	-43.872	6.2671
6	8.1333	-42.027	6.8071
6	8.1667	-40.497	5.8171
6	8.2	-38.472	5.367
6	8.2333	-36.447	5.142
6	8.2667	-34.197	4.917
6	8.3	-31.947	4.917
6	8.3333	-29.471	4.917
6	8.3667	-26.996	4.692
6	8.4	-24.296	4.467
6	8.4333	-22.271	4.692
6	8.4667	-19.346	4.692
6	8.5	-16.87	4.692
6	8.5333	-13.945	4.692
6	8.5667	-11.47	4.917
6	8.6	-8.77	5.142
6	8.6333	-6.5066	4.864
6	8.6667	-3.449	5.2347
6	8.7	-0.21947	6.0421
6	8.7333	3.1425	6.8892
6	8.7667	5.9459	7.4372
6	8.8	8.7811	6.9421
6	8.8333	12.381	7.1672
6	8.8667	15.531	7.3922
6	8.9	19.132	7.3922
6	8.9333	22.732	7.6172
6	8.9667	26.228	7.5828
6	9	29.628	7.5484
6	9.0333	32.96	7.3743
6	9.0667	36.296	7.0798
6	9.1	39.521	6.669
6	9.1333	42.758	6.2791
7	2.4667	-427.64	266.39
7	2.5	-425.79	265.16
7	2.5333	-423.88	263.55
7	2.5667	-421.93	262.13
7	2.6	-419.93	260.75
7	2.6333	-417.93	259.51
7	2.6667	-415.78	258.48
7	2.7	-413.41	257.51
7	2.7333	-410.87	256.71
7	2.7667	-408.62	255.36
7	2.8	-406.03	254.12
7	2.8333	-403	253.11
7	2.8667	-399.85	251.08
7	2.9	-397.21	249.18
7	2.9333	-393.86	247.69
7	2.9667	-389.49	246.58
7	3	-386.93	244.51
7	3.0333	-383.28	243.48
7	3.0667	-379.93	242.87
7	3.1	-376.89	241.86
7	3.1333	-373.86	240.84
7	3.1667	-371.2	240
7	3.2	-368.34	239.61
7	3.2333	-365.64	238.48
7	3.2667	-362.83	237.47
7	3.3	-360.02	236.23
7	3.3333	-357.09	235.11
7	3.3667	-354.39	233.53
7	3.4	-351.69	231.73
7	3.4333	-348.88	229.82
7	3.4667	-345.87	227.68
7	3.5	-342.69	225.88
7	3.5333	-339.32	223.86
7	3.5667	-335.83	221.27
7	3.6	-332.79	218.68
7	3.6333	-329.53	216.54
7	3.6667	-326.6	214.29
7	3.7	-323.93	211.66
7	3.7333	-321	209.63
7	3.7667	-317.94	208.33
7	3.8	-315.01	206.31
7	3.8333	-311.98	204.62
7	3.8667	-309.05	203.04
7	3.9	-306.13	201.47
7	3.9333	-303.09	199.78
7	3.9667	-299.83	198.32
7	4	-296.68	196.52
7	4.0333	-293.07	194.49
7	4.0667	-289.93	192.69
7	4.1	-286.21	190.78
7	4.1333	-282.95	188.87
7	4.1667	-279.35	187.07
7	4.2	-275.86	185.38
7	4.2333	-272.37	183.92
7	4.2667	-269.11	182.68
7	4.3	-265.51	180.88
7	4.3333	-262.36	179.98
7	4.3667	-259.1	178.51
7	4.4	-256.06	177.5
7	4.4333	-253.13	176.15
7	4.4667	-250.1	174.69
7	4.5	-247.28	173
7	4.5333	-244.7	171.31
7	4.5667	-242	169.51
7	4.6	-239.52	167.49
7	4.6333	-236.82	165.47
7	4.6667	-233.92	163.06
7	4.7	-231.53	160.85
7	4.7333	-229.06	158.6
7	4.7667	-226.47	156.24
7	4.8	-224	153.76
7	4.8333	-221.52	151.51
7	4.8667	-218.62	149.03
7	4.9	-216.8	147.24
7	4.9333	-214.21	144.88
7	4.9667	-211.28	143.08
7	5	-208.81	141.05
7	5.0333	-207.23	139.47
7	5.0667	-204.76	137.9
7	5.1	-202.28	136.32
7	5.1333	-199.36	134.97
7	5.1667	-197.44	133.51
7	5.2	-194.63	132.05
7	5.2333	-192.14	130.75
7	5.2667	-189.91	129.13
7	5.3	-187.32	127.66
7	5.3333	-184.64	126.16
7	5.3667	-182.3	124.98
7	5.4	-179.65	123.54
7	5.4333	-177.31	122.6
7	5.4667	-174.38	121.41
7	5.5	-172.02	120.46
7	5.5333	-169.21	119.9
7	5.5667	-166.72	118.96
7	5.6	-164.25	118.32
7	5.6333	-161.56	117.42
7	5.6667	-159.19	116.41
7	5.7	-156.83	115.62
7	5.7333	-155.03	114.72
7	5.7667	-152.78	113.37
7	5.8	-150.98	112.47
7	5.8333	-149.18	111.12
7	5.8667	-147.49	109.89
7	5.9	-146.03	108.65
7	5.9333	-144.45	107.3
7	5.9667	-142.88	105.72
7	6	-141.3	104.37
7	6.0333	-139.84	102.91
7	6.0667	-138.49	101.34
7	6.1	-137.14	99.535
7	6.1333	-135.56	97.96
7	6.1667	-134.25	96.379
7	6.2	-132.87	94.585
7	6.2333	-131.51	92.785
7	6.2667	-129.94	90.985
7	6.3	-128.48	89.297
7	6.3333	-126.9	87.722
7	6.3667	-125.67	86.035
7	6.4	-124.31	84.234
7	6.4333	-122.85	82.997
7	6.4667	-121.5	81.197
7	6.5	-119.7	80.072
7	6.5333	-118.07	78.708
7	6.5667	-116.78	77.597
7	6.6	-114.75	76.246
7	6.6333	-113.4	75.347
7	6.6667	-111.83	74.446
7	6.7	-110.03	73.096
7	6.7333	-108.79	72.534
7	6.7667	-107.44	71.409
7	6.8	-105.98	70.621
7	6.8333	-104.51	70.059
7	6.8667	-103.05	69.496
7	6.9	-102.15	68.821
7	6.9333	-100.8	68.371
7	6.9667	-99.451	67.921
7	7	-98.326	68.146
7	7.0333	-96.863	67.808
7	7.0667	-95.4	67.921
7	7.1	-94.05	67.696
7	7.1333	-92.7	67.471
7	7.1667	-91.35	67.021
7	7.2	-90.113	67.133
7	7.2333	-88.875	66.571
7	7.2667	-87.637	66.233
7	7.3	-86.4	65.671
7	7.3333	-85.387	64.883
7	7.3667	-84.15	64.321
7	7.4	-82.8	63.421
7	7.4333	-81.9	62.746
7	7.4667	-80.775	61.846
7	7.5	-79.874	60.946
7	7.5333	-78.974	60.045
7	7.5667	-78.187	59.033
7	7.6	-77.399	58.02
7	7.6333	-76.724	56.895
7	7.6667	-75.937	55.658
7	7.7	-75.374	54.42
7	7.7333	-74.249	53.295
7	7.7667	-73.799	51.72
7	7.8	-73.124	50.145
7	7.8333	-72.674	48.345
7	7.8667	-71.774	47.22
7	7.9	-70.874	45.645
7	7.9333	-70.199	44.069
7	7.9667	-69.524	42.719
7	8	-68.849	40.919
7	8.0333	-68.399	39.569
7	8.0667	-67.724	38.219
7	8.1	-66.599	36.869
7	8.1333	-65.924	35.969
7	8.1667	-65.474	34.844
7	8.2	-64.573	33.944
7	8.2333	-63.673	33.269
7	8.2667	-62.998	32.369
7	8.3	-62.098	31.694
7	8.3333	-61.198	30.794
7	8.3667	-60.298	30.344
7	8.4	-58.948	29.669
7	8.4333	-57.823	29.219
7	8.4667	-57.148	28.544
7	8.5	-56.023	28.319
7	8.5333	-55.123	27.869
7	8.5667	-53.773	27.418
7	8.6	-52.648	26.968
7	8.6333	-51.073	26.743
7	8.6667	-49.948	26.743
7	8.7	-48.148	26.518
7	8.7333	-46.572	26.293
7	8.7667	-44.997	26.068
7	8.8	-42.972	25.843
7	8.8333	-41.579	25.627
7	8.8667	-39.372	25.393
7	8.9	-37.572	24.943
7	8.9333	-35.772	24.943
7	8.9667	-34.422	24.268
7	9	-32.172	23.818
7	9.0333	-30.492	23.074
7	9.0667	-28.459	22.581
7	9.1	-26.758	21.965
7	9.1333	-24.521	21.343
7	9.1667	-22.517	20.384
7	9.2	-20.021	19.318
7	9.2333	-17.996	18.418
7	9.2667	-15.52	17.293
7	9.3	-13.27	16.168
7	9.3333	-10.795	15.493
7	9.3667	-8.32	14.368
7	9.4	-5.8448	13.242
7	9.4333	-3.3697	12.117
7	9.4667	-0.66949	10.992
7	9.5	1.8057	9.8673
7	9.5333	4.7309	8.7423
7	9.5667	7.206	7.6172
7	9.6	10.131	6.9421
7	9.6333	13.056	6.2671
7	9.6667	15.757	5.5921
7	9.7	18.457	4.917
7	9.7333	20.879	4.6788
7	9.7667	23.632	4.017
7	9.8	25.882	3.5669
7	9.8333	28.278	3.1913
7	9.8667	30.796	2.8483
7	9.9	33.466	2.4919
7	9.9333	36.186	2.3268
7	9.9667	39.055	2.1259
7	10	42.159	2.0045
8	2.9	-427.94	144.3
8	2.9333	-425.51	143.49
8	2.9667	-423.04	142.83
8	3	-420.54	142.43
8	3.0333	-418.04	142.12
8	3.0667	-415.44	141.95
8	3.1	-412.85	141.88
8	3.1333	-410.38	141.82
8	3.1667	-407.4	141.91
8	3.2	-403.56	141.61
8	3.2333	-400.94	140.93
8	3.2667	-397.41	141.41
8	3.3	-394.15	140.96
8	3.3333	-390.72	140.85
8	3.3667	-387.15	141.01
8	3.4	-384.09	141.05
8	3.4333	-380.72	140.38
8	3.4667	-377.01	140.53
8	3.5	-373.97	140.6
8	3.5333	-371.49	140.38
8	3.5667	-368.9	138.91
8	3.6	-366.43	137.79
8	3.6333	-363.73	136.89
8	3.6667	-361.63	135.55
8	3.7	-358.6	134.24
8	3.7333	-356.07	132.92
8	3.7667	-353.22	131.53
8	3.8	-349.99	130.11
8	3.8333	-346.74	128.68
8	3.8667	-344.04	126.88
8	3.9	-340.89	125.3
8	3.9333	-337.97	123.72
8	3.9667	-335.38	122.04
8	4	-333.41	119.66
8	4.0333	-330.98	117.72
8	4.0667	-327.05	116.86
8	4.1	-324.35	115.51
8	4.1333	-322.26	114.63
8	4.1667	-319.06	113.37
8	4.2	-316.14	112.7
8	4.2333	-313.44	112.02
8	4.2667	-310.97	111.7
8	4.3	-307.7	111.01
8	4.3333	-305	110.34
8	4.3667	-302.3	109.66
8	4.4	-299.04	109.1
8	4.4333	-296.34	108.42
8	4.4667	-293.3	107.64
8	4.5	-290.49	106.85
8	4.5333	-287.68	106.29
8	4.5667	-284.75	105.61
8	4.6	-281.94	105.5
8	4.6333	-279.24	104.82
8	4.6667	-276.2	104.49
8	4.7	-274.12	103.74
8	4.7333	-271.25	102.91
8	4.7667	-269.49	101.59
8	4.8	-266.86	100.32
8	4.8333	-264.84	99.423
8	4.8667	-262.7	98.185
8	4.9	-260.34	96.498
8	4.9333	-258.54	95.373
8	4.9667	-256.4	94.135
8	5	-254.15	92.785
8	5.0333	-252.35	91.435
8	5.0667	-250.21	89.972
8	5.1	-248.19	88.172
8	5.1333	-246.61	86.372
8	5.1667	-244.81	84.572
8	5.2	-243.01	82.547
8	5.2333	-241.32	80.859
8	5.2667	-239.75	79.059
8	5.3	-237.83	77.372
8	5.3333	-236.37	75.684
8	5.3667	-234.78	74.9
8	5.4	-232.66	73.996
8	5.4333	-230.86	73.096
8	5.4667	-228.95	72.309
8	5.5	-226.92	71.859
8	5.5333	-225.12	71.184
8	5.5667	-223.1	70.734
8	5.6	-221.3	70.059
8	5.6333	-219.61	69.721
8	5.6667	-217.92	69.384
8	5.7	-215.67	68.933
8	5.7333	-213.87	68.709
8	5.7667	-211.73	68.146
8	5.8	-209.59	68.034
8	5.8333	-207.34	67.808
8	5.8667	-205.32	67.808
8	5.9	-203.07	68.034
8	5.9333	-200.82	68.258
8	5.9667	-198.85	68.443
8	6	-196.54	68.484
8	6.0333	-194.74	68.484
8	6.0667	-193.12	68.212
8	6.1	-191.48	67.921
8	6.1333	-189.48	67.484
8	6.1667	-187.54	66.683
8	6.2	-185.97	66.008
8	6.2333	-184.69	65.086
8	6.2667	-183.04	64.433
8	6.3	-181.13	63.421
8	6.3333	-179.33	62.746
8	6.3667	-177.98	61.621
8	6.4	-176.52	60.383
8	6.4333	-175.28	59.37
8	6.4667	-173.93	58.02
8	6.5	-172.47	56.558
8	6.5333	-171.79	54.983
8	6.5667	-170.67	53.408
8	6.6	-169.77	51.607
8	6.6333	-168.87	50.032
8	6.6667	-167.74	48.232
8	6.7	-167.07	46.657
8	6.7333	-165.94	45.082
8	6.7667	-164.82	43.957
8	6.8	-163.69	42.832
8	6.8333	-162.79	41.932
8	6.8667	-161.04	40.478
8	6.9	-159.98	39.794
8	6.9333	-158.74	39.007
8	6.9667	-156.38	38.219
8	7	-156.15	37.994
8	7.0333	-154.92	37.206
8	7.0667	-153.45	36.869
8	7.1	-151.99	36.757
8	7.1333	-150.53	36.419
8	7.1667	-149.4	36.419
8	7.2	-147.94	36.757
8	7.2333	-146.93	36.644
8	7.2667	-145.47	37.431
8	7.3	-144.23	37.769
8	7.3333	-142.65	37.994
8	7.3667	-141.3	38.669
8	7.4	-139.84	39.682
8	7.4333	-138.27	40.357
8	7.4667	-137.14	40.807
8	7.5	-135.9	41.594
8	7.5333	-134.44	41.932
8	7.5667	-133.2	42.044
8	7.6	-132.08	42.044
8	7.6333	-131.06	41.932
8	7.6667	-129.94	41.707
8	7.7	-128.93	41.369
8	7.7333	-127.58	40.919
8	7.7667	-126.79	40.357
8	7.8	-125.55	39.794
8	7.8333	-124.77	39.232
8	7.8667	-123.64	38.557
8	7.9	-122.74	37.657
8	7.9333	-121.95	36.644
8	7.9667	-121.17	35.632
8	8	-120.38	34.619
8	8.0333	-119.59	33.156
8	8.0667	-118.8	31.694
8	8.1	-118.24	30.456
8	8.1333	-117.34	29.106
8	8.1667	-116.78	27.643
8	8.2	-116.1	26.068
8	8.2333	-115.54	24.831
8	8.2667	-114.75	23.593
8	8.3	-113.85	22.468
8	8.3333	-113.29	21.681
8	8.3667	-112.5	20.893
8	8.4	-111.83	20.218
8	8.4333	-110.7	19.543
8	8.4667	-110.25	19.093
8	8.5	-109.46	18.98
8	8.5333	-108.79	18.755
8	8.5667	-107.89	18.53
8	8.6	-107.1	18.418
8	8.6333	-106.09	18.305
8	8.6667	-104.96	18.53
8	8.7	-103.95	18.643
8	8.7333	-102.94	19.205
8	8.7667	-101.81	19.43
8	8.8	-100.69	20.105
8	8.8333	-99.563	20.78
8	8.8667	-98.326	21.793
8	8.9	-97.088	22.356
8	8.9333	-95.963	23.031
8	8.9667	-95.063	23.931
8	9	-93.825	24.493
8	9.0333	-92.813	24.831
8	9.0667	-91.913	25.281
8	9.1	-91.013	25.506
8	9.1333	-90.1	25.648
8	9.1667	-88.65	25.618
8	9.2	-87.75	25.393
8	9.2333	-87.3	25.168
8	9.2667	-85.95	24.718
8	9.3	-85.275	24.493
8	9.3333	-84.487	24.381
8	9.3667	-83.475	24.043
8	9.4	-81.9	23.143
8	9.4333	-81.45	22.693
8	9.4667	-80.325	22.018
8	9.5	-79.199	21.343
8	9.5333	-77.399	19.768
8	9.5667	-77.062	19.205
8	9.6	-75.149	17.743
8	9.6333	-74.249	16.843
8	9.6667	-73.124	15.718
8	9.7	-71.774	14.593
8	9.7333	-70.424	13.467
8	9.7667	-69.186	12.455
8	9.8	-67.499	11.667
8	9.8333	-66.149	10.317
8	9.8667	-65.023	9.4173
8	9.9	-63.898	8.7423
8	9.9333	-62.773	8.5173
8	9.9667	-61.744	8.3759
8	10	-60.523	7.6172
8	10.033	-59.173	7.1672
8	10.067	-58.183	7.3472
8	10.1	-56.923	7.1672
8	10.133	-55.798	7.6172
8	10.167	-54.785	7.7297
8	10.2	-53.548	7.3922
8	10.233	-52.423	7.6172
8	10.267	-50.848	8.2922
8	10.3	-49.723	8.0672
8	10.333	-48.372	9.1923
8	10.367	-47.022	9.4173
8	10.4	-45.897	9.8673
8	10.433	-44.322	10.767
8	10.467	-42.972	11.667
8	10.5	-41.172	12.117
8	10.533	-39.597	13.018
8	10.567	-38.134	14.03
8	10.6	-36.784	14.93
8	10.633	-34.647	15.493
8	10.667	-33.072	16.393
8	10.7	-31.721	16.393
8	10.733	-30.146	17.293
8	10.767	-28.346	17.968
8	10.8	-26.659	18.53
8	10.833	-25.084	18.98
8	10.867	-23.396	19.318
8	10.9	-21.933	19.43
8	10.933	-20.358	19.43
8	10.967	-18.221	19.543
8	11	-16.083	19.205
8	11.033	-14.263	19.622
8	11.067	-12.145	19.093
8	11.1	-9.5641	18.841
8	11.133	-7.2624	18.215
8	11.167	-4.9447	17.743
8	11.2	-2.0196	17.068
8	11.233	0.59061	15.988
8	11.267	3.3808	15.268
8	11.3	6.306	14.143
8	11.333	9.6812	13.242
8	11.367	12.606	12.793
8	11.4	15.307	12.793
8	11.433	18.232	12.793
8	11.467	20.932	12.793
8	11.5	23.632	12.793
8	11.533	26.112	12.863
8	11.567	28.568	12.85
8	11.6	30.925	12.783
8	11.633	33.166	12.736
8	11.667	35.24	12.634
8	11.7	37.319	12.616
8	11.733	39.745	12.732
8	11.767	42.866	12.984
9	3	-428.5	61.668
9	3.0333	-425.81	62.152
9	3.0667	-423.21	62.724
9	3.1	-420.67	63.36
9	3.1333	-418.16	63.956
9	3.1667	-415.75	64.458
9	3.2	-413.3	64.828
9	3.2333	-410.42	64.771
9	3.2667	-407.72	65.446
9	3.3	-405.37	65.771
9	3.3333	-402.37	65.844
9	3.3667	-399.35	65.476
9	3.4	-396.23	65.197
9	3.4333	-393.08	64.709
9	3.4667	-388.26	63.983
9	3.5	-387.03	62.702
9	3.5333	-384.1	61.468
9	3.5667	-381.18	60.084
9	3.6	-378.65	58.687
9	3.6333	-375.98	57.31
9	3.6667	-371.27	55.995
9	3.7	-368.79	54.87
9	3.7333	-365.75	53.858
9	3.7667	-364.92	52.583
9	3.8	-361.82	51.045
9	3.8333	-358.67	50.145
9	3.8667	-356.2	49.644
9	3.9	-352.88	48.547
9	3.9333	-347.87	47.895
9	3.9667	-346.07	46.545
9	4	-342.88	46.538
9	4.0333	-339.54	45.42
9	4.0667	-334.59	45.645
9	4.1	-332.79	44.745
9	4.1333	-329.85	44.742
9	4.1667	-326.82	44.225
9	4.2	-323.76	43.524
9	4.2333	-320.72	43.005
9	4.2667	-318.02	41.838
9	4.3	-315.05	41.211
9	4.3333	-312.04	40.006
9	4.3667	-307.36	38.669
9	4.4	-304.33	37.431
9	4.4333	-303.04	36.181
9	4.4667	-299.84	34.975
9	4.5	-297.06	33.809
9	4.5333	-293.77	31.874
9	4.5667	-290.26	29.669
9	4.6	-287.45	28.206
9	4.6333	-285.09	26.518
9	4.6667	-282.27	25.056
9	4.7	-279.57	24.156
9	4.7333	-277.21	22.918
9	4.7667	-274.51	22.018
9	4.8	-273.16	20.668
9	4.8333	-270.46	19.543
9	4.8667	-267.78	19.231
9	4.9	-263.6	18.53
9	4.9333	-260.67	17.855
9	4.9667	-257.97	17.405
9	5	-256.42	17.438
9	5.0333	-252.46	16.843
9	5.0667	-249.99	16.393
9	5.1	-248.41	15.493
9	5.1333	-244.59	15.268
9	5.1667	-243.24	14.368
9	5.2	-239.52	13.355
9	5.2333	-236.71	12.117
9	5.2667	-235.53	11.204
9	5.3	-232.39	9.9573
9	5.3333	-230.32	8.6628
9	5.3667	-226.58	6.7171
9	5.4	-225.23	4.692
9	5.4333	-221.41	3.3419
9	5.4667	-220.28	1.0918
9	5.5	-216.68	-0.48335
9	5.5333	-214.43	-2.0584
9	5.5667	-212.07	-3.521
9	5.6	-209.93	-4.7586
9	5.6333	-209.03	-5.8837
9	5.6667	-205.97	-6.5137
9	5.7	-203.41	-7.2338
9	5.7333	-202.28	-8.1338
9	5.7667	-200.03	-7.9088
9	5.8	-197.56	-8.3588
9	5.8333	-195.53	-8.3588
9	5.8667	-192.49	-8.4713
9	5.9	-191.03	-8.1338
9	5.9333	-189.46	-7.9088
9	5.9667	-185.97	-7.5713
9	6	-183.83	-7.2338
9	6.0333	-181.92	-7.1213
9	6.0667	-180.12	-7.1213
9	6.1	-178.09	-7.3463
9	6.1333	-176.63	-7.4588
9	6.1667	-175.25	-7.1279
9	6.2	-173.71	-8.1338
9	6.2333	-171.91	-8.8088
9	6.2667	-169.09	-9.1464
9	6.3	-167.63	-9.9339
9	6.3333	-166.73	-10.834
9	6.3667	-165.16	-11.959
9	6.4	-162.91	-13.084
9	6.4333	-162	-14.209
9	6.4667	-159.87	-15.447
9	6.5	-159.08	-15.784
9	6.5333	-156.72	-16.572
9	6.5667	-155.5	-16.302
9	6.6	-154.02	-17.247
9	6.6333	-153.45	-16.909
9	6.6667	-151.2	-17.134
9	6.7	-149.74	-16.797
9	6.7333	-148.73	-16.459
9	6.7667	-148.5	-15.784
9	6.8	-146.93	-15.109
9	6.8333	-146.03	-14.884
9	6.8667	-144.9	-14.659
9	6.9	-144	-14.659
9	6.9333	-142.65	-14.659
9	6.9667	-141.3	-14.659
9	7	-140.18	-15.109
9	7.0333	-139.05	-15.559
9	7.0667	-137.7	-16.009
9	7.1	-135.79	-17.022
9	7.1333	-134.73	-17.719
9	7.1667	-134.1	-18.709
9	7.2	-132.75	-19.61
9	7.2333	-130.84	-20.397
9	7.2667	-129.49	-21.522
9	7.3	-128.25	-22.31
9	7.3333	-127.23	-23.17
9	7.3667	-125.78	-23.66
9	7.4	-124.54	-24.447
9	7.4333	-123.3	-23.885
9	7.4667	-122.18	-23.885
9	7.5	-121.5	-23.21
9	7.5333	-120.6	-22.76
9	7.5667	-118.91	-22.647
9	7.6	-118.35	-21.86
9	7.6333	-117.45	-20.96
9	7.6667	-115.99	-20.622
9	7.7	-115.09	-20.172
9	7.7333	-113.74	-19.947
9	7.7667	-113.69	-19.561
9	7.8	-112.5	-19.61
9	7.8333	-110.93	-20.06
9	7.8667	-109.69	-20.622
9	7.9	-108.9	-20.51
9	7.9333	-107.21	-21.522
9	7.9667	-106.2	-22.085
9	8	-104.85	-22.76
9	8.0333	-103.28	-23.66
9	8.0667	-102.6	-24.11
9	8.1	-100.91	-24.897
9	8.1333	-99.901	-25.235
9	8.1667	-98.551	-25.46
9	8.2	-97.426	-25.91
9	8.2333	-95.85	-25.46
9	8.2667	-95.4	-25.235
9	8.3	-94.05	-24.785
9	8.3333	-92.588	-24.447
9	8.3667	-91.35	-24.11
9	8.4	-90.563	-23.322
9	8.4333	-89.55	-22.76
9	8.4667	-88.425	-21.635
9	8.5	-87.187	-20.847
9	8.5333	-86.4	-20.51
9	8.5667	-84.487	-19.947
9	8.6	-83.7	-19.61
9	8.6333	-83.025	-19.16
9	8.6667	-81.45	-19.61
9	8.7	-80.325	-19.834
9	8.7333	-78.524	-20.51
9	8.7667	-77.129	-21.275
9	8.8	-76.274	-21.635
9	8.8333	-74.699	-22.085
9	8.8667	-73.349	-22.535
9	8.9	-71.999	-23.21
9	8.9333	-70.874	-23.21
9	8.9667	-69.411	-23.322
9	9	-68.511	-23.772
9	9.0333	-67.049	-23.435
9	9.0667	-65.699	-23.21
9	9.1	-64.647	-23.073
9	9.1333	-62.998	-22.535
9	9.1667	-61.802	-22.196
9	9.2	-61.198	-21.41
9	9.2333	-59.784	-20.65
9	9.2667	-58.836	-19.722
9	9.3	-58.048	-19.16
9	9.3333	-56.923	-18.485
9	9.3667	-55.798	-17.584
9	9.4	-54.673	-17.134
9	9.4333	-53.548	-16.684
9	9.4667	-52.198	-16.234
9	9.5	-50.893	-15.874
9	9.5333	-49.273	-15.784
9	9.5667	-47.697	-15.559
9	9.6	-46.01	-15.447
9	9.6333	-44.322	-15.109
9	9.6667	-42.522	-15.109
9	9.7	-40.57	-14.872
9	9.7333	-38.697	-14.884
9	9.7667	-36.447	-15.109
9	9.8	-34.422	-15.109
9	9.8333	-32.172	-15.334
9	9.8667	-29.921	-15.784
9	9.9	-27.896	-15.559
9	9.9333	-25.871	-15.784
9	9.9667	-23.621	-15.559
9	10	-21.821	-15.109
9	10.033	-19.346	-14.884
9	10.067	-17.32	-14.209
9	10.1	-15.07	-13.759
9	10.133	-13.045	-13.309
9	10.167	-10.795	-12.859
9	10.2	-8.32	-12.184
9	10.233	-6.0698	-11.509
9	10.267	-3.5947	-10.834
9	10.3	-1.5176	-9.9685
9	10.333	0.68059	-9.0339
9	10.367	2.9307	-8.1338
9	10.4	5.6383	-7.0899
9	10.433	8.0054	-5.8161
9	10.467	10.356	-5.2086
9	10.5	12.831	-3.8585
9	10.533	16.207	-3.4085
9	10.567	19.238	-2.7599
9	10.6	22.507	-2.0584
9	10.633	25.432	-1.6084
9	10.667	28.783	-1.3681
9	10.7	32.153	-1.3256
9	10.733	35.554	-1.5708
9	10.767	38.938	-2.1027
9	10.8	42.29	-2.7004
10	3.2333	-426.54	96.876
10	3.2667	-424.43	97.205
10	3.3	-422.28	97.482
10	3.3333	-420.03	97.578
10	3.3667	-417.78	97.486
10	3.4	-415.51	97.356
10	3.4333	-413.25	97.124
10	3.4667	-410.98	96.835
10	3.5	-408.39	95.598
10	3.5333	-407.13	95.73
10	3.5667	-404.12	94.698
10	3.6	-401.08	95.485
10	3.6333	-398.09	93.933
10	3.6667	-395.79	94.473
10	3.7	-393.32	93.573
10	3.7333	-390.02	92.09
10	3.7667	-388.14	91.097
10	3.8	-385.11	91.66
10	3.8333	-383.19	89.972
10	3.8667	-380.04	90.197
10	3.9	-377.68	89.86
10	3.9333	-375.59	89.145
10	3.9667	-372.62	87.722
10	4	-369.69	88.397
10	4.0333	-366.75	86.98
10	4.0667	-364.4	87.16
10	4.1	-361.3	85.945
10	4.1333	-359	86.26
10	4.1667	-356.42	84.572
10	4.2	-353.49	85.022
10	4.2333	-350.21	84.077
10	4.2667	-347.46	83.312
10	4.3	-344.45	82.907
10	4.3333	-341.79	82.322
10	4.3667	-339.54	82.547
10	4.4	-337.07	81.422
10	4.4333	-333.98	81.844
10	4.4667	-332.56	81.197
10	4.5	-329.64	80.747
10	4.5333	-327.62	80.522
10	4.5667	-324.44	80.191
10	4.6	-322.67	80.522
10	4.6333	-320.13	78.829
10	4.6667	-317.94	79.397
10	4.7	-315.46	78.722
10	4.7333	-312.98	77.094
10	4.7667	-310.74	77.147
10	4.8	-308.38	76.359
10	4.8333	-305.79	74.446
10	4.8667	-303.54	74.446
10	4.9	-300.72	72.62
10	4.9333	-299.04	71.521
10	4.9667	-296.25	70.801
10	5	-294.34	69.377
10	5.0333	-292.51	69.271
10	5.0667	-290.6	68.034
10	5.1	-288.57	67.133
10	5.1333	-286.32	66.008
10	5.1667	-284.07	65.108
10	5.2	-281.71	63.196
10	5.2333	-279.01	62.296
10	5.2667	-276.99	61.171
10	5.3	-275.07	61.058
10	5.3333	-272.94	59.821
10	5.3667	-270.69	58.47
10	5.4	-268.55	57.908
10	5.4333	-265.87	56.625
10	5.4667	-264.27	56.108
10	5.5	-261.58	54.897
10	5.5333	-259.89	54.195
10	5.5667	-257.86	53.745
10	5.6	-256.06	52.845
10	5.6333	-254.03	53.07
10	5.6667	-251.78	52.395
10	5.7	-250.21	51.72
10	5.7333	-249.09	51.72
10	5.7667	-246.84	50.37
10	5.8	-245.49	49.92
10	5.8333	-244.25	49.582
10	5.8667	-242.67	48.682
10	5.9	-241.21	48.345
10	5.9333	-239.86	47.445
10	5.9667	-238.4	46.657
10	6	-236.82	45.982
10	6.0333	-235.36	44.745
10	6.0667	-234.01	43.394
10	6.1	-232.21	42.494
10	6.1333	-230.75	41.707
10	6.1667	-228.95	40.582
10	6.2	-227.03	38.894
10	6.2333	-226.13	37.544
10	6.2667	-224.78	36.644
10	6.3	-222.98	35.294
10	6.3333	-221.86	33.944
10	6.3667	-220.73	33.044
10	6.4	-219.16	31.244
10	6.4333	-217.58	30.119
10	6.4667	-216.56	29.288
10	6.5	-214.77	28.206
10	6.5333	-213.53	26.968
10	6.5667	-212.18	25.618
10	6.6	-210.16	24.718
10	6.6333	-208.81	24.043
10	6.6667	-207.23	23.368
10	6.7	-206.11	22.243
10	6.7333	-204.76	21.568
10	6.7667	-202.96	20.893
10	6.8	-201.72	20.105
10	6.8333	-200.26	19.543
10	6.8667	-198.68	19.318
10	6.9	-197.33	19.318
10	6.9333	-196.43	18.418
10	6.9667	-195.08	18.418
10	7	-193.84	18.305
10	7.0333	-192.83	18.193
10	7.0667	-191.37	18.305
10	7.1	-190.47	18.08
10	7.1333	-189.01	17.968
10	7.1667	-187.99	17.855
10	7.2	-186.98	17.518
10	7.2333	-185.63	17.293
10	7.2667	-184.15	17.213
10	7.3	-182.93	17.068
10	7.3333	-181.92	16.73
10	7.3667	-180.79	16.28
10	7.4	-179.56	16.393
10	7.4333	-178.88	15.718
10	7.4667	-177.58	15.302
10	7.5	-176.68	14.908
10	7.5333	-175.51	15.043
10	7.5667	-174.6	14.368
10	7.6	-173.59	13.805
10	7.6333	-172.58	13.242
10	7.6667	-171.91	13.242
10	7.7	-170.67	12.005
10	7.7333	-169.43	11.893
10	7.7667	-168.75	11.442
10	7.8	-168.03	10.623
10	7.8333	-166.62	9.7548
10	7.8667	-165.6	9.1923
10	7.9	-164.71	8.7423
10	7.9333	-163.81	7.8422
10	7.9667	-162.79	7.2796
10	8	-161.78	6.9421
10	8.0333	-160.88	6.2671
10	8.0667	-159.75	5.8171
10	8.1	-158.85	5.142
10	8.1333	-157.73	4.692
10	8.1667	-156.6	4.242
10	8.2	-155.59	3.9044
10	8.2333	-154.24	3.2294
10	8.2667	-153.12	3.0044
10	8.3	-152.33	2.8919
10	8.3333	-151.09	2.5543
10	8.3667	-150.19	2.5543
10	8.4	-149.18	2.4419
10	8.4333	-148.28	2.2168
10	8.4667	-147.15	2.4419
10	8.5	-146.82	2.5544
10	8.5333	-145.8	2.4419
10	8.5667	-145.13	2.6669
10	8.6	-144.23	2.6669
10	8.6333	-143.55	2.6669
10	8.6667	-142.88	2.8919
10	8.7	-141.98	2.8919
10	8.7333	-141.53	3.1169
10	8.7667	-140.63	3.1169
10	8.8	-140.29	3.4544
10	8.8333	-140.07	3.2294
10	8.8667	-139.05	3.5669
10	8.9	-137.93	3.3419
10	8.9333	-137.25	3.3419
10	8.9667	-136.8	3.5669
10	9	-136.13	3.3419
10	9.0333	-135.34	3.4544
10	9.0667	-134.33	3.1169
10	9.1	-133.2	3.1169
10	9.1333	-131.85	2.6669
10	9.1667	-131.51	2.7794
10	9.2	-130.73	2.4418
10	9.2333	-128.93	1.7668
10	9.2667	-128.93	1.5418
10	9.3	-127.58	0.86677
10	9.3333	-127.47	0.75423
10	9.3667	-126.45	-0.03329
10	9.4	-125.65	-0.2288
10	9.4333	-125.1	-0.48332
10	9.4667	-124.2	-0.93335
10	9.5	-123.53	-1.1584
10	9.5333	-122.18	-1.8334
10	9.5667	-122.18	-1.8334
10	9.6	-121.17	-1.9459
10	9.6333	-119.7	-2.5084
10	9.6667	-118.8	-2.5084
10	9.7	-118.13	-2.7335
10	9.7333	-117	-2.7335
10	9.7667	-116.1	-2.7335
10	9.8	-115.38	-2.6171
10	9.8333	-114.3	-2.7335
10	9.8667	-113.18	-2.7335
10	9.9	-112.05	-2.7335
10	9.9333	-111.38	-2.5084
10	9.9667	-110.48	-2.2834
10	10	-109.8	-2.0584
10	10.033	-109.13	-1.3834
10	10.067	-107.55	-1.3834
10	10.1	-107.21	-0.82087
10	10.133	-106.43	-0.93335
10	10.167	-105.53	-0.70833
10	10.2	-105.08	-0.48332
10	10.233	-104.18	-0.48332
10	10.267	-103.28	-0.2583
10	10.3	-102.83	-0.03329
10	10.333	-102.08	0.0064008
10	10.367	-101.66	0.50675
10	10.4	-100.62	0.40806
10	10.433	-100.35	0.64175
10	10.467	-99.451	0.41671
10	10.5	-98.888	0.52922
10	10.533	-97.876	0.86677
10	10.567	-97.426	0.41671
10	10.6	-96.638	0.52922
10	10.633	-95.85	0.64175
10	10.667	-94.973	0.48425
10	10.7	-94.064	0.69468
10	10.733	-93.375	0.19172
10	10.767	-92.588	-0.14582
10	10.8	-91.8	-0.48332
10	10.833	-91.125	-0.48332
10	10.867	-90.172	-0.47011
10	10.9	-89.55	-0.93335
10	10.933	-88.875	-1.3834
10	10.967	-87.75	-1.6084
10	11	-87.412	-1.2709
10	11.033	-86.625	-1.8334
10	11.067	-85.275	-2.2834
10	11.1	-84.15	-2.2834
10	11.133	-83.925	-2.5084
10	11.167	-83.25	-2.7335
10	11.2	-82.35	-2.9585
10	11.233	-81.9	-2.9585
10	11.267	-81.337	-2.621
10	11.3	-79.874	-2.9585
10	11.333	-79.199	-2.7335
10	11.367	-78.524	-2.9585
10	11.4	-77.955	-2.5349
10	11.433	-77.174	-2.5085
10	11.467	-75.824	-2.2834
10	11.5	-74.924	-2.0584
10	11.533	-74.024	-2.0584
10	11.567	-73.124	-1.3834
10	11.6	-72.224	-0.70836
10	11.633	-71.099	-0.48332
10	11.667	-69.974	-0.03329
10	11.7	-69.151	0.87473
10	11.733	-67.274	1.0918
10	11.767	-67.049	1.7668
10	11.8	-65.474	2.4419
10	11.833	-65.023	2.8919
10	11.867	-63.898	3.1169
10	11.9	-62.773	3.7919
10	11.933	-61.873	4.017
10	11.967	-60.523	4.242
10	12	-59.623	4.467
10	12.033	-58.663	4.6141
10	12.067	-57.148	4.467
10	12.1	-56.473	4.917
10	12.133	-55.786	5.2033
10	12.167	-54.673	4.917
10	12.2	-53.773	4.917
10	12.233	-52.423	4.692
10	12.267	-52.218	4.6675
10	12.3	-51.86	4.1295
10	12.333	-51.185	3.9044
10	12.367	-50.173	3.1169
10	12.4	-49.835	3.2294
10	12.433	-48.935	3.0044
10	12.467	-47.472	2.6669
10	12.5	-46.347	2.2168
10	12.533	-44.997	2.2168
10	12.567	-44.322	1.7668
10	12.6	-42.515	1.7114
10	12.633	-40.947	1.5418
10	12.667	-39.372	1.5418
10	12.7	-38.022	1.3168
10	12.733	-36.222	1.5418
10	12.767	-33.972	1.5418
10	12.8	-32.397	1.7668
10	12.833	-30.596	2.2168
10	12.867	-28.796	2.8919
10	12.9	-26.546	3.1169
10	12.933	-24.296	3.7919
10	12.967	-22.046	4.467
10	13	-19.372	5.4969
10	13.033	-17.479	6.0024
10	13.067	-15.295	6.2671
10	13.1	-13.045	6.7171
10	13.133	-10.458	7.0546
10	13.167	-7.87	7.1672
10	13.2	-5.6198	7.3922
10	13.233	-2.6946	7.3922
10	13.267	-0.21947	7.6172
10	13.3	2.2557	7.6172
10	13.333	4.9559	7.6172
10	13.367	7.656	7.8422
10	13.4	10.266	7.5722
10	13.433	13.281	7.1672
10	13.467	16.432	7.1672
10	13.5	19.582	7.1672
10	13.533	23.07	6.6046
10	13.567	26.332	6.0421
10	13.6	29.84	5.7709
10	13.633	33.251	5.5618
10	13.667	36.785	5.3835
10	13.7	40.38	5.2877
11	3.3	-428.1	225.2
11	3.3333	-425.79	224.33
11	3.3667	-423.43	223.32
11	3.4	-421.07	222.22
11	3.4333	-418.77	221.01
11	3.4667	-416.3	219.7
11	3.5	-413.67	218.33
11	3.5333	-411.43	216.54
11	3.5667	-408.73	214.97
11	3.6	-406.37	212.83
11	3.6333	-404.23	210.92
11	3.6667	-402.32	209
11	3.7	-400.41	206.64
11	3.7333	-398.61	204.84
11	3.7667	-397.03	202.82
11	3.8	-395.68	201.02
11	3.8333	-393.88	198.77
11	3.8667	-392.31	197.19
11	3.9	-390.06	195.62
11	3.9333	-388.03	193.82
11	3.9667	-385.89	192.58
11	4	-383.53	190.89
11	4.0333	-381.03	189.4
11	4.0667	-377.91	188.19
11	4.1	-374.87	186.73
11	4.1333	-371.61	185.72
11	4.1667	-368.34	184.7
[truncated: 24,277 more rows]
