# Supplementary material for: A system for efficient egress scheduling during mass events and small-scale experimental demonstration
Source: R Soc Open Sci. 2020 Dec 9;7(12):201465. doi: 10.1098/rsos.201465 (PMC7813256; doi:10.1098/rsos.201465)
Supplement: Experimental data [file rsos201465supp5.zip › experimental_data/data/Graph14.csv]

ped. #	time (s)	x (cm)	y (cm)
1	1.8333	-426.83	208.71
1	1.8667	-423.68	208.88
1	1.9	-420.54	208.99
1	1.9333	-417.47	208.97
1	1.9667	-414.38	208.78
1	2	-411.3	208.47
1	2.0333	-408.17	207.88
1	2.0667	-405.65	207.52
1	2.1	-401.53	206.64
1	2.1333	-398.75	205.4
1	2.1667	-394.44	204.28
1	2.2	-391.64	202.41
1	2.2333	-387.93	200.96
1	2.2667	-383.76	199.22
1	2.3	-380.49	197.3
1	2.3333	-377.01	195.62
1	2.3667	-373.74	194.15
1	2.4	-371.09	191.81
1	2.4333	-368.12	190.33
1	2.4667	-364.29	188.3
1	2.5	-360.92	188.08
1	2.5333	-357.65	186.84
1	2.5667	-355.11	185.06
1	2.6	-350.79	184.03
1	2.6333	-347.19	182.23
1	2.6667	-343.14	180.88
1	2.7	-338.98	179.19
1	2.7333	-334.93	177.39
1	2.7667	-330.76	175.48
1	2.8	-326.38	173.79
1	2.8333	-321.99	172.55
1	2.8667	-318.05	171.09
1	2.9	-313.78	169.97
1	2.9333	-309.95	168.62
1	2.9667	-305.43	167.11
1	3	-302.3	165.47
1	3.0333	-298.18	163.87
1	3.0667	-294.31	161.98
1	3.1	-291.05	160.29
1	3.1333	-287	158.26
1	3.1667	-283.06	156.35
1	3.2	-278.79	153.88
1	3.2333	-274.19	151.86
1	3.2667	-270.06	149.47
1	3.3	-265.97	147.02
1	3.3333	-262.47	144.31
1	3.3667	-257.81	142.07
1	3.4	-253.9	139.88
1	3.4333	-250.1	137.56
1	3.4667	-245.71	135.43
1	3.5	-241.66	133.63
1	3.5333	-237.16	131.82
1	3.5667	-232.88	129.8
1	3.6	-228.61	128
1	3.6333	-224.33	125.75
1	3.6667	-219.5	123.61
1	3.7	-214.62	121.72
1	3.7333	-210.27	119.56
1	3.7667	-205.88	117.65
1	3.8	-201.16	115.62
1	3.8333	-196.66	113.6
1	3.8667	-192.72	111.69
1	3.9	-188.56	109.77
1	3.9333	-184.51	107.75
1	3.9667	-180.68	105.27
1	4	-177.08	103.02
1	4.0333	-173.84	100.59
1	4.0667	-170.67	98.185
1	4.1	-166.96	95.373
1	4.1333	-163.49	92.943
1	4.1667	-160.54	89.86
1	4.2	-157.05	87.047
1	4.2333	-153.14	84.167
1	4.2667	-149.74	81.309
1	4.3	-146.48	78.047
1	4.3333	-142.65	74.896
1	4.3667	-139.05	72.196
1	4.4	-135.16	69.744
1	4.4333	-131.67	67.336
1	4.4667	-128.37	65.108
1	4.5	-124.88	62.746
1	4.5333	-120.74	60.541
1	4.5667	-117.23	58.245
1	4.6	-113.63	55.995
1	4.6333	-109.71	54.015
1	4.6667	-106.11	51.99
1	4.7	-102.24	49.875
1	4.7333	-98.326	47.895
1	4.7667	-94.5	46.095
1	4.8	-90.45	44.069
1	4.8333	-86.764	42.276
1	4.8667	-82.8	40.469
1	4.9	-79.199	38.444
1	4.9333	-75.374	36.419
1	4.9667	-71.999	34.169
1	5	-68.534	32.189
1	5.0333	-65.249	29.894
1	5.0667	-61.423	28.319
1	5.1	-58.273	26.068
1	5.1333	-54.673	24.043
1	5.1667	-51.073	22.018
1	5.2	-47.247	19.993
1	5.2333	-43.647	17.968
1	5.2667	-39.822	15.493
1	5.3	-35.884	13.805
1	5.3333	-31.721	12.568
1	5.3667	-27.671	10.992
1	5.4	-23.396	9.8673
1	5.4333	-19.346	8.7423
1	5.4667	-15.295	7.6172
1	5.5	-11.47	6.2671
1	5.5333	-7.87	5.367
1	5.5667	-3.8197	4.467
1	5.6	0.0055483	4.017
1	5.6333	4.0558	3.3419
1	5.6667	8.3311	3.1169
1	5.7	12.831	2.6669
1	5.7333	17.422	2.6218
1	5.7667	22.057	2.6669
1	5.8	26.263	2.3786
1	5.8333	30.403	2.1151
1	5.8667	34.475	1.8065
1	5.9	38.532	1.4422
1	5.9333	42.619	1.1193
2	1.9667	-426.42	107.44
2	2	-423.82	107.64
2	2.0333	-421.25	107.66
2	2.0667	-418.73	107.56
2	2.1	-416.32	107.26
2	2.1333	-413.76	106.79
2	2.1667	-411.1	106.17
2	2.2	-408.17	105.72
2	2.2333	-405.47	104.82
2	2.2667	-402.47	104.32
2	2.3	-398.94	103.47
2	2.3333	-395.79	102.12
2	2.3667	-392.64	100.32
2	2.4	-388.71	99.535
2	2.4333	-386.13	98.245
2	2.4667	-382.52	96.273
2	2.5	-379.82	94.923
2	2.5333	-377.12	93.123
2	2.5667	-374.19	91.547
2	2.6	-371.37	90.543
2	2.6333	-368.34	89.072
2	2.6667	-365.42	88.172
2	2.7	-362.83	87.539
2	2.7333	-360.17	86.421
2	2.7667	-357.09	86.147
2	2.8	-354.17	85.247
2	2.8333	-351.24	84.572
2	2.8667	-348.09	84.122
2	2.9	-345.18	84.074
2	2.9333	-341.43	83.942
2	2.9667	-338.19	82.547
2	3	-334.96	83.145
2	3.0333	-331.44	82.876
2	3.0667	-327.62	82.322
2	3.1	-323.56	82.772
2	3.1333	-320.87	82.097
2	3.1667	-317.26	82.772
2	3.2	-314.56	81.647
2	3.2333	-311.86	82.097
2	3.2667	-308.96	81.412
2	3.3	-306.12	80.546
2	3.3333	-302.19	79.397
2	3.3667	-300.21	78.388
2	3.4	-296.56	76.472
2	3.4333	-293.3	75.459
2	3.4667	-291.03	73.816
2	3.5	-287.45	71.859
2	3.5333	-284.07	70.059
2	3.5667	-281.49	67.471
2	3.6	-278.39	66.25
2	3.6333	-275.41	63.646
2	3.6667	-271.36	62.071
2	3.7	-268.44	59.821
2	3.7333	-266.19	57.12
2	3.7667	-262.92	56.108
2	3.8	-260	54.083
2	3.8333	-257.19	53.07
2	3.8667	-254.71	51.495
2	3.9	-251.11	50.82
2	3.9333	-248.19	49.92
2	3.9667	-245.15	49.357
2	4	-242.11	48.57
2	4.0333	-238.96	47.895
2	4.0667	-235.81	47.22
2	4.1	-232.32	46.657
2	4.1333	-229.73	45.42
2	4.1667	-225.57	45.532
2	4.2	-222.74	45.072
2	4.2333	-218.37	44.407
2	4.2667	-215.11	44.52
2	4.3	-211.51	43.169
2	4.3333	-208.54	43.934
2	4.3667	-203.75	43.507
2	4.4	-200.71	43.169
2	4.4333	-197.11	42.044
2	4.4667	-193.73	41.369
2	4.5	-190.58	39.344
2	4.5333	-187.88	37.994
2	4.5667	-184.51	36.419
2	4.6	-181.02	35.856
2	4.6333	-177.98	33.719
2	4.6667	-175.06	32.369
2	4.7	-171.23	31.469
2	4.7333	-167.85	29.444
2	4.7667	-165.04	28.206
2	4.8	-161.74	25.753
2	4.8333	-158.52	24.156
2	4.8667	-155.48	22.468
2	4.9	-151.92	19.858
2	4.9333	-148.86	17.788
2	4.9667	-145.67	16.275
2	5	-142.43	14.818
2	5.0333	-139.28	13.693
2	5.0667	-136.24	12.68
2	5.1	-133.43	12.117
2	5.1333	-130.12	11.413
2	5.1667	-126.9	10.542
2	5.2	-123.53	10.317
2	5.2333	-119.81	10.205
2	5.2667	-117.68	9.1923
2	5.3	-113.85	9.4173
2	5.3333	-110.59	9.5298
2	5.3667	-107.78	9.4173
2	5.4	-104.29	8.4047
2	5.4333	-101.03	8.7422
2	5.4667	-97.763	8.8547
2	5.5	-93.825	8.9673
2	5.5333	-90.675	8.9673
2	5.5667	-87.66	8.9223
2	5.6	-84.825	8.5173
2	5.6333	-81.185	8.226
2	5.6667	-78.074	7.1672
2	5.7	-74.699	6.4921
2	5.7333	-71.436	4.8045
2	5.7667	-68.611	3.964
2	5.8	-65.136	2.7794
2	5.8333	-61.648	1.7668
2	5.8667	-58.858	0.23674
2	5.9	-55.708	-0.88838
2	5.9333	-52.423	-1.8334
2	5.9667	-49.385	-3.071
2	6	-46.01	-4.4211
2	6.0333	-42.635	-5.5462
2	6.0667	-39.147	-7.0087
2	6.1	-35.547	-8.1338
2	6.1333	-32.059	-9.1464
2	6.1667	-28.796	-9.7089
2	6.2	-25.308	-9.8214
2	6.2333	-21.821	-10.384
2	6.2667	-17.996	-10.384
2	6.3	-14.508	-9.8214
2	6.3333	-11.02	-9.4839
2	6.3667	-8.095	-9.0339
2	6.4	-4.7198	-8.5838
2	6.4333	-0.78197	-8.2463
2	6.4667	1.8057	-7.4588
2	6.5	5.631	-6.5587
2	6.5333	8.8936	-5.5461
2	6.5667	12.719	-4.8711
2	6.6	15.757	-3.8585
2	6.6333	20.369	-3.071
2	6.6667	23.857	-1.6084
2	6.7	27.817	-0.59135
2	6.7333	31.808	0.30728
2	6.7667	35.764	0.96142
2	6.8	39.73	1.3754
2	6.8333	43.674	1.4926
3	1.9333	-427.97	243.52
3	1.9667	-425.93	242.01
3	2	-424.11	240.57
3	2.0333	-422.41	239.26
3	2.0667	-420.61	238.12
3	2.1	-418.68	237.02
3	2.1333	-416.68	235.99
3	2.1667	-414.46	235.04
3	2.2	-412.25	234.05
3	2.2333	-410	233.1
3	2.2667	-407.72	232.18
3	2.3	-404.91	230.94
3	2.3333	-401.98	230.04
3	2.3667	-399.51	229.14
3	2.4	-396.58	228.24
3	2.4333	-393.99	227.46
3	2.4667	-391.74	227.23
3	2.5	-389.16	226.67
3	2.5333	-386.46	225.77
3	2.5667	-383.98	225.09
3	2.6	-381.75	223.59
3	2.6333	-378.69	222.51
3	2.6667	-376.67	221.83
3	2.7	-374.42	220.93
3	2.7333	-371.38	219.24
3	2.7667	-368.57	217.33
3	2.8	-366.27	216.29
3	2.8333	-363.52	214.55
3	2.8667	-360.36	213.39
3	2.9	-357.77	211.71
3	2.9333	-354.95	209.79
3	2.9667	-352.55	207.52
3	3	-349.89	205.41
3	3.0333	-348.09	204.5
3	3.0667	-344.94	202.7
3	3.1	-342.24	201.8
3	3.1333	-340.33	201.24
3	3.1667	-337.74	200
3	3.2	-334.82	198.2
3	3.2333	-332.56	196.85
3	3.2667	-330.2	196.07
3	3.3	-327.28	194.41
3	3.3333	-324.92	192.8
3	3.3667	-322.67	191.9
3	3.4	-320.19	191.23
3	3.4333	-317.49	190.33
3	3.4667	-315.24	189.43
3	3.5	-312.76	188.3
3	3.5333	-310.74	187.18
3	3.5667	-308.71	185.83
3	3.6	-307.14	184.93
3	3.6333	-305.11	183.8
3	3.6667	-302.71	182.9
3	3.7	-300.39	181.33
3	3.7333	-297.91	179.98
3	3.7667	-295.21	178.4
3	3.8	-292.74	176.38
3	3.8333	-290.49	174.58
3	3.8667	-288.46	173
3	3.9	-286.44	170.98
3	3.9333	-284.41	169.4
3	3.9667	-282.61	167.38
3	4	-280.36	166.03
3	4.0333	-278.11	164.45
3	4.0667	-276.09	162.88
3	4.1	-273.84	161.53
3	4.1333	-271.14	160.18
3	4.1667	-269.11	158.83
3	4.2	-266.64	157.48
3	4.2333	-264.39	156.13
3	4.2667	-261.69	155.23
3	4.3	-258.76	153.88
3	4.3333	-256.29	152.75
3	4.3667	-253.59	152.08
3	4.4	-250.88	151.4
3	4.4333	-248.11	150.86
3	4.4667	-245.49	149.83
3	4.5	-243.57	149.49
3	4.5333	-240.99	147.8
3	4.5667	-238.28	146.68
3	4.6	-236.15	145.89
3	4.6333	-233.33	144.2
3	4.6667	-230.86	142.85
3	4.7	-228.16	141.28
3	4.7333	-225.68	139.7
3	4.7667	-223.43	138.35
3	4.8	-220.73	136.78
3	4.8333	-218.26	134.75
3	4.8667	-216.01	133.18
3	4.9	-213.76	131.38
3	4.9333	-211.28	129.13
3	4.9667	-209.03	127.55
3	5	-206.78	125.97
3	5.0333	-204.53	124.63
3	5.0667	-202.17	123.39
3	5.1	-199.58	121.7
3	5.1333	-196.88	120.57
3	5.1667	-194.41	119.22
3	5.2	-192.16	117.87
3	5.2333	-189.68	116.97
3	5.2667	-187.21	115.62
3	5.3	-184.73	114.5
3	5.3333	-182.48	113.37
3	5.3667	-180.01	112.92
3	5.4	-177.53	112.25
3	5.4333	-175.28	111.8
3	5.4667	-173.03	110.9
3	5.5	-170.78	109.55
3	5.5333	-168.53	108.65
3	5.5667	-166.28	107.75
3	5.6	-164.25	106.62
3	5.6333	-162.23	105.27
3	5.6667	-160.32	104.04
3	5.7	-158.18	103.25
3	5.7333	-156.04	102.01
3	5.7667	-154.13	100.77
3	5.8	-152.22	99.535
3	5.8333	-150.42	98.185
3	5.8667	-148.73	96.498
3	5.9	-146.93	94.923
3	5.9333	-145.13	93.123
3	5.9667	-143.55	91.547
3	6	-141.75	90.197
3	6.0333	-140.18	88.397
3	6.0667	-138.38	87.047
3	6.1	-136.35	86.147
3	6.1333	-134.78	85.022
3	6.1667	-132.75	83.897
3	6.2	-131.18	82.772
3	6.2333	-129.38	81.197
3	6.2667	-127.58	79.847
3	6.3	-125.78	78.947
3	6.3333	-123.75	77.147
3	6.3667	-121.73	76.472
3	6.4	-119.81	75.684
3	6.4333	-117.9	75.121
3	6.4667	-116.1	74.221
3	6.5	-114.53	72.871
3	6.5333	-112.95	71.971
3	6.5667	-111.04	71.184
3	6.6	-109.46	70.059
3	6.6333	-107.89	68.933
3	6.6667	-106.99	68.034
3	6.7	-106.2	67.021
3	6.7333	-105.08	65.671
3	6.7667	-104.18	64.771
3	6.8	-103.28	63.871
3	6.8333	-101.7	63.421
3	6.8667	-101.48	61.621
3	6.9	-99.901	60.946
3	6.9333	-99.001	60.045
3	6.9667	-97.876	58.695
3	7	-96.976	57.795
3	7.0333	-95.85	56.67
3	7.0667	-95.228	54.857
3	7.1	-94.275	54.195
3	7.1333	-92.588	53.633
3	7.1667	-91.575	52.62
3	7.2	-90.135	51.54
3	7.2333	-89.055	50.73
3	7.2667	-87.975	50.37
3	7.3	-86.85	49.245
3	7.3333	-85.5	49.02
3	7.3667	-84.6	48.345
3	7.4	-83.025	47.67
3	7.4333	-81.562	48.007
3	7.4667	-80.01	47.04
3	7.5	-78.749	47.445
3	7.5333	-77.399	47.22
3	7.5667	-75.599	46.32
3	7.6	-74.362	45.982
3	7.6333	-73.011	44.632
3	7.6667	-71.999	43.844
3	7.7	-70.334	42.989
3	7.7333	-69.029	42.179
3	7.7667	-67.841	41.157
3	7.8	-66.599	40.694
3	7.8333	-65.136	39.682
3	7.8667	-64.011	38.557
3	7.9	-63.111	37.206
3	7.9333	-61.648	36.194
3	7.9667	-60.47	33.957
3	8	-58.903	32.954
3	8.0333	-57.711	32.031
3	8.0667	-56.248	29.669
3	8.1	-54.763	28.498
3	8.1333	-53.548	27.643
3	8.1667	-52.31	26.406
3	8.2	-50.533	24.763
3	8.2333	-49.221	24.009
3	8.2667	-47.292	23.008
3	8.3	-45.897	22.693
3	8.3333	-44.21	22.131
3	8.3667	-42.86	21.681
3	8.4	-41.285	21.456
3	8.4333	-39.709	21.23
3	8.4667	-38.022	21.568
3	8.5	-36.222	21.793
3	8.5333	-34.197	21.793
3	8.5667	-32.509	21.906
3	8.6	-30.934	22.131
3	8.6333	-28.796	22.018
3	8.6667	-26.996	22.018
3	8.7	-25.084	22.131
3	8.7333	-23.283	22.131
3	8.7667	-21.146	22.243
3	8.8	-19.346	22.468
3	8.8333	-17.546	22.693
3	8.8667	-15.52	22.918
3	8.9	-13.833	22.806
3	8.9333	-12.145	22.918
3	8.9667	-10.57	22.918
3	9	-8.5899	22.603
3	9.0333	-6.5198	21.568
3	9.0667	-5.1698	21.118
3	9.1	-2.5821	20.331
3	9.1333	-1.3445	20.218
3	9.1667	1.0182	19.655
3	9.2	3.0433	19.205
3	9.2333	5.4059	19.093
3	9.2667	7.8811	18.643
3	9.3	10.131	18.643
3	9.3333	12.494	18.53
3	9.3667	14.223	19.281
3	9.4	15.757	19.768
3	9.4333	17.444	20.555
3	9.4667	19.132	21.118
3	9.5	21.269	21.681
3	9.5333	23.407	22.018
3	9.5667	25.77	22.356
3	9.6	28.132	22.468
3	9.6333	30.436	22.553
3	9.6667	32.573	22.647
3	9.7	34.909	22.579
3	9.7333	37.059	22.507
3	9.7667	39.195	22.374
3	9.8	41.445	22.177
4	2.1333	-428.48	49.437
4	2.1667	-425.62	49.495
4	2.2	-422.88	49.654
4	2.2333	-420.25	49.926
4	2.2667	-417.64	50.31
4	2.3	-415.1	50.727
4	2.3333	-412.68	51.098
4	2.3667	-410.34	51.436
4	2.4	-408.17	51.72
4	2.4333	-404.8	51.72
4	2.4667	-402.32	52.17
4	2.5	-399.85	52.17
4	2.5333	-397.37	51.945
4	2.5667	-395.03	53.25
4	2.6	-392.42	51.72
4	2.6333	-390.2	52.834
4	2.6667	-387.02	51.72
4	2.7	-384.63	52.215
4	2.7333	-381.93	51.765
4	2.7667	-378.69	50.145
4	2.8	-376.44	49.245
4	2.8333	-373.02	50.235
4	2.8667	-370.37	47.67
4	2.9	-366.86	48.644
4	2.9333	-364.07	47.7
4	2.9667	-361.83	46.364
4	3	-359.19	45.179
4	3.0333	-356.42	42.719
4	3.0667	-353.72	42.719
4	3.1	-351.02	40.019
4	3.1333	-348.54	39.344
4	3.1667	-345.8	39.659
4	3.2	-342.69	37.319
4	3.2333	-340.21	37.387
4	3.2667	-337.2	36.027
4	3.3	-333.69	33.944
4	3.3333	-331.09	33.755
4	3.3667	-327.39	31.469
4	3.4	-324.43	31.572
4	3.4333	-321.18	30.389
4	3.4667	-317.98	30.058
4	3.5	-315.77	28.644
4	3.5333	-312.74	27.815
4	3.5667	-309.61	26.068
4	3.6	-307.3	26.271
4	3.6333	-304.62	25.708
4	3.6667	-302.05	24.763
4	3.7	-299.67	23.683
4	3.7333	-296.58	22.819
4	3.7667	-294.2	21.734
4	3.8	-291.69	20.777
4	3.8333	-288.8	19.655
4	3.8667	-286.6	18.744
4	3.9	-283.72	17.551
4	3.9333	-281.38	16.428
4	3.9667	-278.83	14.953
4	4	-275.41	13.242
4	4.0333	-273.64	12.48
4	4.0667	-271.23	11.037
4	4.1	-268.78	9.5797
4	4.1333	-266.46	8.4272
4	4.1667	-263.04	6.7171
4	4.2	-260.45	5.4795
4	4.2333	-258.63	4.512
4	4.2667	-255.05	3.0044
4	4.3	-252.7	2.4127
4	4.3333	-250.48	1.4518
4	4.3667	-247.96	-0.2583
4	4.4	-244.36	-0.93335
4	4.4333	-242.11	-2.0584
4	4.4667	-239.78	-2.1908
4	4.5	-236.85	-3.3159
4	4.5333	-234.01	-4.3086
4	4.5667	-231.26	-3.9936
4	4.6	-228.61	-5.2086
4	4.6333	-225.43	-5.7646
4	4.6667	-223.38	-4.9968
4	4.7	-220.15	-5.3887
4	4.7333	-216.91	-5.8837
4	4.7667	-215.11	-6.5587
4	4.8	-211.28	-6.7837
4	4.8333	-209.26	-7.4588
4	4.8667	-205.66	-8.3588
4	4.9	-202.84	-8.4713
4	4.9333	-200.26	-8.8089
4	4.9667	-197.44	-9.5964
4	5	-194.95	-10.654
4	5.0333	-191.93	-10.609
4	5.0667	-190.69	-10.046
4	5.1	-187.15	-11.307
4	5.1333	-184.73	-12.859
4	5.1667	-181.58	-13.534
4	5.2	-179.11	-14.209
4	5.2333	-176.18	-15.109
4	5.2667	-173.82	-15.897
4	5.3	-171.57	-16.347
4	5.3333	-168.82	-17.256
4	5.3667	-166.17	-17.247
4	5.4	-164.25	-17.584
4	5.4333	-160.66	-18.035
4	5.4667	-158.07	-18.372
4	5.5	-156.38	-18.485
4	5.5333	-153.45	-18.485
4	5.5667	-150.19	-18.822
4	5.6	-147.76	-18.445
4	5.6333	-145.35	-18.485
4	5.6667	-142.43	-18.485
4	5.7	-140.18	-18.034
4	5.7333	-137.03	-17.359
4	5.7667	-135.23	-17.134
4	5.8	-132.75	-16.909
4	5.8333	-130.28	-16.459
4	5.8667	-127.13	-16.234
4	5.9	-125.33	-16.234
4	5.9333	-122.4	-15.559
4	5.9667	-120.38	-16.009
4	6	-117.68	-15.784
4	6.0333	-114.98	-15.784
4	6.0667	-112.73	-16.234
4	6.1	-110.48	-16.009
4	6.1333	-108.27	-15.874
4	6.1667	-105.98	-16.234
4	6.2	-103.73	-16.234
4	6.2333	-101.14	-15.897
4	6.2667	-99.226	-16.909
4	6.3	-96.751	-16.909
4	6.3333	-94.95	-17.584
4	6.3667	-92.363	-17.247
4	6.4	-90.225	-18.259
4	6.4333	-88.2	-18.485
4	6.4667	-85.95	-18.485
4	6.5	-83.925	-18.709
4	6.5333	-81.675	-18.709
4	6.5667	-79.424	-18.709
4	6.6	-76.949	-18.485
4	6.6333	-74.474	-18.259
4	6.6667	-72.224	-18.034
4	6.7	-70.199	-17.584
4	6.7333	-67.499	-17.134
4	6.7667	-65.243	-16.046
4	6.8	-62.773	-16.009
4	6.8333	-60.523	-15.334
4	6.8667	-58.048	-14.434
4	6.9	-55.46	-12.972
4	6.9333	-52.873	-11.959
4	6.9667	-49.948	-11.509
4	7	-46.685	-10.046
4	7.0333	-43.985	-8.9214
4	7.0667	-41.397	-8.5838
4	7.1	-38.247	-7.6838
4	7.1333	-35.322	-7.4588
4	7.1667	-32.172	-7.0087
4	7.2	-28.571	-6.3337
4	7.2333	-25.983	-5.0961
4	7.2667	-22.271	-5.4336
4	7.3	-19.571	-4.9836
4	7.3333	-16.195	-4.5336
4	7.3667	-13.27	-4.0835
4	7.4	-10.233	-3.746
4	7.4333	-7.1949	-3.4085
4	7.4667	-3.8197	-3.4085
4	7.5	-0.89445	-3.4085
4	7.5333	2.7057	-3.6335
4	7.5667	5.9685	-3.521
4	7.6	9.9062	-3.6335
4	7.6333	13.056	-3.6335
4	7.6667	16.882	-3.6335
4	7.7	20.257	-3.6335
4	7.7333	24.307	-3.4085
4	7.7667	28.044	-3.1498
4	7.8	31.581	-2.9649
4	7.8333	35.292	-2.878
4	7.8667	38.899	-2.7637
4	7.9	42.578	-2.5614
5	2.2667	-428.12	144.16
5	2.3	-425.57	143.74
5	2.3333	-423.19	143.39
5	2.3667	-420.91	143.16
5	2.4	-418.73	143.02
5	2.4333	-416.58	142.87
5	2.4667	-414.4	142.72
5	2.5	-412.22	142.5
5	2.5333	-410.11	142.23
5	2.5667	-407.94	141.95
5	2.6	-405.47	142.4
5	2.6333	-403.26	141.79
5	2.6667	-400.72	141.14
5	2.7	-398.05	140.15
5	2.7333	-394.89	138.8
5	2.7667	-392.42	137
5	2.8	-389.4	136.5
5	2.8333	-385.67	135.43
5	2.8667	-382.86	134.64
5	2.9	-379.71	133.06
5	2.9333	-376.78	131.71
5	2.9667	-374.31	130.36
5	3	-372.39	128.9
5	3.0333	-369.02	128.45
5	3.0667	-366.54	126.65
5	3.1	-364.07	126.65
5	3.1333	-361.48	126.54
5	3.1667	-359.34	126.2
5	3.2	-356.64	125.3
5	3.2333	-353.72	125.08
5	3.2667	-351.35	124.51
5	3.3	-348.2	123.84
5	3.3333	-345.5	123.61
5	3.3667	-342.92	122.82
5	3.4	-339.99	122.37
5	3.4333	-337.18	122.26
5	3.4667	-334.37	121.02
5	3.5	-330.99	120.57
5	3.5333	-327.95	120.91
5	3.5667	-325.81	120.12
5	3.6	-322.55	120.69
5	3.6333	-320.19	120.12
5	3.6667	-316.99	119.78
5	3.7	-315.35	118.89
5	3.7333	-312.65	118.44
5	3.7667	-310.63	117.31
5	3.8	-308.15	116.64
5	3.8333	-305.56	115.4
5	3.8667	-302.75	114.16
5	3.9	-300.28	112.81
5	3.9333	-297.58	111.69
5	3.9667	-294.88	110.11
5	4	-292.4	108.99
5	4.0333	-289.31	107.6
5	4.0667	-286.66	105.27
5	4.1	-283.96	103.92
5	4.1333	-281.82	102.46
5	4.1667	-279.8	101.34
5	4.2	-276.76	99.198
5	4.2333	-274.29	98.523
5	4.2667	-272.49	97.173
5	4.3	-269.45	96.61
5	4.3333	-266.75	95.71
5	4.3667	-264.27	95.035
5	4.4	-261.91	94.248
5	4.4333	-258.99	93.123
5	4.4667	-256.29	92.222
5	4.5	-253.7	91.885
5	4.5333	-250.77	91.21
5	4.5667	-247.74	90.197
5	4.6	-245.03	89.522
5	4.6333	-241.88	88.172
5	4.6667	-239.19	87.947
5	4.7	-236.15	87.61
5	4.7333	-233.22	86.935
5	4.7667	-230.18	85.922
5	4.8	-227.84	85.967
5	4.8333	-225.01	84.572
5	4.8667	-223.32	84.234
5	4.9	-220.51	82.997
5	4.9333	-218.26	81.647
5	4.9667	-216.23	80.522
5	5	-213.53	79.172
5	5.0333	-211.51	77.822
5	5.0667	-209.09	76.887
5	5.1	-207.28	75.256
5	5.1333	-204.76	73.321
5	5.1667	-202.17	72.309
5	5.2	-199.36	70.396
5	5.2333	-197.33	68.821
5	5.2667	-194.74	67.133
5	5.3	-192.49	65.783
5	5.3333	-190.13	63.646
5	5.3667	-187.77	62.633
5	5.4	-185.41	61.17
5	5.4333	-183.04	59.708
5	5.4667	-180.68	58.245
5	5.5	-178.21	57.345
5	5.5333	-175.62	56.333
5	5.5667	-173.14	55.658
5	5.6	-170.67	54.308
5	5.6333	-168.42	53.633
5	5.6667	-165.94	52.733
5	5.7	-163.13	51.72
5	5.7333	-160.54	51.383
5	5.7667	-157.84	50.482
5	5.8	-155.14	50.032
5	5.8333	-152.44	49.582
5	5.8667	-149.97	49.132
5	5.9	-147.04	48.682
5	5.9333	-144	48.57
5	5.9667	-141.53	48.12
5	6	-138.83	47.67
5	6.0333	-136.35	47.22
5	6.0667	-133.76	46.432
5	6.1	-131.51	45.757
5	6.1333	-129.38	45.194
5	6.1667	-127.24	44.632
5	6.2	-125.1	43.619
5	6.2333	-123.19	42.832
5	6.2667	-121.05	41.819
5	6.3	-118.69	40.582
5	6.3333	-116.55	39.569
5	6.3667	-114.41	38.557
5	6.4	-112.28	37.319
5	6.4333	-110.7	35.969
5	6.4667	-109.13	34.394
5	6.5	-107.33	33.269
5	6.5333	-105.64	31.356
5	6.5667	-103.73	30.119
5	6.6	-101.7	28.544
5	6.6333	-99.901	27.418
5	6.6667	-98.551	26.293
5	6.7	-96.188	25.281
5	6.7333	-94.275	24.718
5	6.7667	-92.363	23.931
5	6.8	-90.563	23.256
5	6.8333	-88.875	22.468
5	6.8667	-86.737	21.906
5	6.9	-84.937	21.456
5	6.9333	-83.137	21.23
5	6.9667	-81.112	20.78
5	7	-79.537	20.78
5	7.0333	-77.624	20.443
5	7.0667	-75.599	20.668
5	7.1	-73.462	21.006
5	7.1333	-71.436	21.231
5	7.1667	-69.299	21.343
5	7.2	-67.161	21.681
5	7.2333	-65.249	21.793
5	7.2667	-63.449	22.018
5	7.3	-61.536	22.131
5	7.3333	-59.511	22.131
5	7.3667	-57.486	22.131
5	7.4	-55.685	21.906
5	7.4333	-53.66	21.681
5	7.4667	-51.523	21.568
5	7.5	-49.948	21.343
5	7.5333	-48.372	21.118
5	7.5667	-46.01	20.78
5	7.6	-44.097	20.443
5	7.6333	-42.072	20.218
5	7.6667	-40.047	20.218
5	7.7	-38.112	19.588
5	7.7333	-35.659	18.98
5	7.7667	-33.634	18.305
5	7.8	-31.496	17.518
5	7.8333	-29.584	16.73
5	7.8667	-27.784	16.055
5	7.9	-25.534	15.155
5	7.9333	-23.621	14.368
5	7.9667	-21.821	13.918
5	8	-19.683	13.355
5	8.0333	-17.546	13.242
5	8.0667	-15.408	12.905
5	8.1	-13.158	12.905
5	8.1333	-10.683	12.68
5	8.1667	-8.0949	12.793
5	8.2	-5.7323	12.68
5	8.2333	-3.5947	12.793
5	8.2667	-0.89451	13.018
5	8.3	2.1432	12.905
5	8.3333	4.5058	13.242
5	8.3667	7.431	13.918
5	8.4	10.862	13.878
5	8.4333	13.844	14.705
5	8.4667	17.219	14.93
5	8.5	20.482	15.718
5	8.5333	22.845	15.83
5	8.5667	25.882	15.943
5	8.6	27.538	15.762
5	8.6333	30.121	15.683
5	8.6667	34.313	15.585
5	8.7	33.733	14.505
5	8.7333	37.471	14.529
5	8.7667	43.016	14.818
6	2.8	-427.27	191.47
6	2.8333	-424.32	190.03
6	2.8667	-421.19	189.12
6	2.9	-417.95	188.14
6	2.9333	-415.3	186.79
6	2.9667	-412.61	185.46
6	3	-410.03	184.18
6	3.0333	-407.57	182.84
6	3.0667	-405.33	181.22
6	3.1	-402.66	180.09
6	3.1333	-400.06	178.45
6	3.1667	-397.26	176.94
6	3.2	-394.44	175.48
6	3.2333	-391.83	173.72
6	3.2667	-388.85	172.76
6	3.3	-386.16	171.72
6	3.3333	-383.46	170.89
6	3.3667	-380.81	170.12
6	3.4	-377.91	168.94
6	3.4333	-374.53	168.16
6	3.4667	-371.49	166.7
6	3.5	-368.58	165.02
6	3.5333	-365.42	164.45
6	3.5667	-363.06	163.21
6	3.6	-360.13	162.31
6	3.6333	-356.96	161.12
6	3.6667	-353.83	160.29
6	3.7	-350.66	159.1
6	3.7333	-347.81	158.34
6	3.7667	-344.72	157.93
6	3.8	-341.9	157.14
6	3.8333	-338.75	156.24
6	3.8667	-336.55	155.07
6	3.9	-334.32	154.43
6	3.9333	-332.12	153.45
6	3.9667	-329.91	152.66
6	4	-328.18	152.19
6	4.0333	-326.23	151.17
6	4.0667	-324.13	150.84
6	4.1	-321.99	149.83
6	4.1333	-319.84	149.22
6	4.1667	-317.6	148.81
6	4.2	-315.19	147.77
6	4.2333	-312.31	147.58
6	4.2667	-310.85	146.34
6	4.3	-307.81	145.55
6	4.3333	-305.79	144.65
6	4.3667	-304.66	143.3
6	4.4	-302.64	142.4
6	4.4333	-300.75	140.78
6	4.4667	-298.77	139.56
6	4.5	-296.9	138.14
6	4.5333	-294.9	137.18
6	4.5667	-292.83	136.15
6	4.6	-290.67	135.06
6	4.6333	-288.42	134.21
6	4.6667	-286.55	133.74
6	4.7	-284.68	132.41
6	4.7333	-283.06	132.05
6	4.7667	-281.38	131.26
6	4.8	-279.51	130.38
6	4.8333	-277.84	129.22
6	4.8667	-276.12	128.52
6	4.9	-274.29	127.78
6	4.9333	-272.22	126.29
6	4.9667	-270.01	125.75
6	5	-267.31	124.85
6	5.0333	-265.74	123.27
6	5.0667	-263.49	122.6
6	5.1	-261.24	122.37
6	5.1333	-258.9	120.98
6	5.1667	-256.74	120.12
6	5.2	-254.26	119.9
6	5.2333	-251.78	118.55
6	5.2667	-249.38	117.87
6	5.3	-247.01	116.84
6	5.3333	-244.78	115.76
6	5.3667	-242.67	115.06
6	5.4	-240.53	113.82
6	5.4333	-238.57	112.19
6	5.4667	-236.57	111.17
6	5.5	-234.5	110.13
6	5.5333	-232.43	109.1
6	5.5667	-230.75	108.31
6	5.6	-228.5	107.41
6	5.6333	-226.47	106.06
6	5.6667	-223.66	105.72
6	5.7	-222.42	104.04
6	5.7333	-219.97	102.75
6	5.7667	-218.17	101.4
6	5.8	-216.46	100.55
6	5.8333	-214.66	99.198
6	5.8667	-212.41	97.848
6	5.9	-210.26	96.13
6	5.9333	-208.13	94.923
6	5.9667	-206.22	93.91
6	6	-203.97	93.01
6	6.0333	-201.61	91.998
6	6.0667	-199.36	91.323
6	6.1	-196.88	90.647
6	6.1333	-193.96	90.422
6	6.1667	-192.61	89.072
6	6.2	-190.13	88.847
6	6.2333	-188.44	87.61
6	6.2667	-186.42	86.935
6	6.3	-184.39	86.26
6	6.3333	-182.59	85.81
6	6.3667	-180.79	85.36
6	6.4	-178.99	84.909
6	6.4333	-177.19	84.46
6	6.4667	-175.46	84.212
6	6.5	-173.93	84.122
6	6.5333	-172.13	83.897
6	6.5667	-170.33	83.897
6	6.6	-168.75	83.672
6	6.6333	-166.73	83.447
6	6.6667	-165.27	82.884
6	6.7	-163.67	81.917
6	6.7333	-162.12	81.759
6	6.7667	-160.7	80.882
6	6.8	-159.08	80.522
6	6.8333	-158.05	79.561
6	6.8667	-157.28	79.172
6	6.9	-156.27	78.384
6	6.9333	-154.92	77.934
6	6.9667	-153.79	77.259
6	7	-152.67	76.359
6	7.0333	-151.32	75.459
6	7.0667	-150.3	74.446
6	7.1	-148.95	73.546
6	7.1333	-147.6	72.421
6	7.1667	-146.7	70.846
6	7.2	-145.4	69.856
6	7.2333	-143.89	68.709
6	7.2667	-142.99	67.133
6	7.3	-141.75	65.896
6	7.3333	-140.36	64.16
6	7.3667	-139.05	63.421
6	7.4	-137.7	61.396
6	7.4333	-136.47	59.933
6	7.4667	-135.23	58.695
6	7.5	-134.33	57.345
6	7.5333	-133.2	56.445
6	7.5667	-131.97	55.208
6	7.6	-130.5	54.42
6	7.6333	-129.38	53.52
6	7.6667	-128.37	52.733
6	7.7	-127.47	52.057
6	7.7333	-126.11	51.382
6	7.7667	-124.88	50.37
6	7.8	-123.86	49.582
6	7.8333	-122.52	48.682
6	7.8667	-121.17	47.557
6	7.9	-119.93	46.545
6	7.9333	-118.24	45.532
6	7.9667	-116.89	44.857
6	8	-115.43	43.844
6	8.0333	-113.96	43.057
6	8.0667	-112.28	42.494
6	8.1	-110.7	42.044
6	8.1333	-109.24	41.257
6	8.1667	-107.81	40.746
6	8.2	-106.53	40.001
6	8.2333	-104.74	39.457
6	8.2667	-103.39	39.007
6	8.3	-102.06	38.264
6	8.3333	-101.03	37.544
6	8.3667	-99.496	36.734
6	8.4	-98.236	36.239
6	8.4333	-97.201	35.969
6	8.4667	-96.076	35.294
6	8.5	-94.5	35.069
6	8.5333	-93.604	34.328
6	8.5667	-92.7	34.394
6	8.6	-91.8	33.719
6	8.6333	-90.855	33.179
6	8.6667	-90	33.044
6	8.7	-89.1	32.594
6	8.7333	-88.65	32.144
6	8.7667	-87.412	31.131
6	8.8	-86.962	30.456
6	8.8333	-86.287	29.331
6	8.8667	-85.612	28.431
6	8.9	-85.162	27.081
6	8.9333	-84.15	26.743
6	8.9667	-83.7	25.393
6	9	-82.8	24.043
6	9.0333	-82.012	23.031
6	9.0667	-81.112	22.131
6	9.1	-79.874	21.118
6	9.1333	-78.637	20.331
6	9.1667	-77.512	19.655
6	9.2	-76.499	19.093
6	9.2333	-75.149	18.193
6	9.2667	-74.362	17.63
6	9.3	-73.349	17.293
6	9.3333	-72.337	16.73
6	9.3667	-71.099	16.168
6	9.4	-69.974	15.268
6	9.4333	-69.074	15.043
6	9.4667	-67.724	14.593
6	9.5	-66.599	14.593
6	9.5333	-65.474	14.143
6	9.5667	-64.573	14.143
6	9.6	-63.449	14.143
6	9.6333	-62.098	14.143
6	9.6667	-61.198	14.143
6	9.7	-59.623	14.368
6	9.7333	-58.273	14.368
6	9.7667	-56.698	14.143
6	9.8	-55.348	14.368
6	9.8333	-54.448	13.693
6	9.8667	-52.423	13.918
6	9.9	-51.298	14.143
6	9.9333	-49.723	13.468
6	9.9667	-49.16	12.68
6	10	-47.472	13.018
6	10.033	-46.572	11.893
6	10.067	-45.335	11.33
6	10.1	-44.322	11.217
6	10.133	-43.31	10.43
6	10.167	-42.635	9.9798
6	10.2	-41.622	9.8673
6	10.233	-40.947	9.8673
6	10.267	-40.047	9.1923
6	10.3	-39.147	8.2922
6	10.333	-38.697	8.0672
6	10.367	-38.472	7.3922
6	10.4	-38.022	6.9421
6	10.433	-37.459	5.9296
6	10.467	-36.672	5.5921
6	10.5	-36.109	4.5795
6	10.533	-34.872	4.242
6	10.567	-33.747	3.7919
6	10.6	-32.397	3.1169
6	10.633	-30.934	3.0044
6	10.667	-29.246	2.8919
6	10.7	-28.346	2.6669
6	10.733	-26.546	2.8919
6	10.767	-24.521	2.6669
6	10.8	-23.058	2.5543
6	10.833	-21.371	2.4419
6	10.867	-19.796	2.6669
6	10.9	-18.221	3.1169
6	10.933	-16.421	3.1169
6	10.967	-13.906	3.4081
6	11	-11.74	3.7019
6	11.033	-9.445	4.242
6	11.067	-7.0823	4.3545
6	11.1	-4.5397	5.007
6	11.133	-2.2446	4.467
6	11.167	0.23056	4.467
6	11.2	2.7058	4.692
6	11.233	5.4059	4.692
6	11.267	7.6561	4.467
6	11.3	10.244	4.5795
6	11.333	12.381	4.692
6	11.367	14.519	4.5795
6	11.4	16.769	4.5795
6	11.433	18.907	4.242
6	11.467	21.382	4.467
6	11.5	22.845	4.1295
6	11.533	25.207	4.0169
6	11.567	27.322	3.8369
6	11.6	27.756	3.7497
6	11.633	28.626	3.5738
6	11.667	29.71	2.8153
6	11.7	31.363	1.7504
6	11.733	33.378	0.8374
6	11.767	35.708	0.025711
6	11.8	38.18	-0.60687
6	11.833	40.724	-1.0552
7	2.7667	-427.08	263.03
7	2.8	-425.23	262.13
7	2.8333	-423.26	261.27
7	2.8667	-421.23	260.49
7	2.9	-419.02	259.72
7	2.9333	-416.75	258.96
7	2.9667	-414.41	258.3
7	3	-411.94	257.79
7	3.0333	-409.57	257.32
7	3.0667	-407.27	256.71
7	3.1	-404.39	255.93
7	3.1333	-402.55	254.68
7	3.1667	-400.63	254.93
7	3.2	-398.03	254.88
7	3.2333	-395.12	254.23
7	3.2667	-392.87	254.01
7	3.3	-390.88	254.3
7	3.3333	-388.82	254.16
7	3.3667	-386.55	253.73
7	3.4	-384.18	253.6
7	3.4333	-380.94	252.88
7	3.4667	-378.48	251.68
7	3.5	-376.56	250.75
7	3.5333	-374.19	249.28
7	3.5667	-372.17	247.03
7	3.6	-369.92	246.13
7	3.6333	-366.32	244.33
7	3.6667	-363.95	242.64
7	3.7	-360.87	239.74
7	3.7333	-358.86	238
7	3.7667	-358.08	235.86
7	3.8	-356.16	234.16
7	3.8333	-353.04	233.53
7	3.8667	-351.47	231.96
7	3.9	-349.33	230.49
7	3.9333	-347.64	229.26
7	3.9667	-345.39	227.91
7	4	-343.82	226.11
7	4.0333	-340.78	225.99
7	4.0667	-338.68	224.13
7	4.1	-336.62	223.41
7	4.1333	-334.48	221.94
7	4.1667	-332.12	220.48
7	4.2	-329.75	219.02
7	4.2333	-327.28	217.67
7	4.2667	-324.58	216.77
7	4.3	-321.88	215.19
7	4.3333	-319.4	214.07
7	4.3667	-316.93	213.17
7	4.4	-314.11	212.38
7	4.4333	-311.86	211.48
7	4.4667	-309.39	211.03
7	4.5	-306.91	210.58
7	4.5333	-305.38	209.59
7	4.5667	-302.64	209.46
7	4.6	-299.65	208.1
7	4.6333	-298.48	207.32
7	4.6667	-296.45	206.42
7	4.7	-294.09	205.41
7	4.7333	-292.29	204.28
7	4.7667	-290.15	203.27
7	4.8	-288.35	201.92
7	4.8333	-285.99	200.68
7	4.8667	-283.74	199.1
7	4.9	-281.82	197.42
7	4.9333	-279.46	195.95
7	4.9667	-276.45	194.2
7	5	-275.3	193.14
7	5.0333	-272.94	191.45
7	5.0667	-271.14	189.88
7	5.1	-269.11	188.3
7	5.1333	-267.09	186.73
7	5.1667	-265.4	185.49
7	5.2	-263.26	184.03
7	5.2333	-261.35	182.57
7	5.2667	-259.32	181.44
7	5.3	-257.75	180.09
7	5.3333	-255.61	178.85
7	5.3667	-253.47	178.06
7	5.4	-251.45	176.94
7	5.4333	-249.31	176.15
7	5.4667	-247.06	175.03
7	5.5	-245.03	174.35
7	5.5333	-242.23	173.31
7	5.5667	-240.12	172.25
7	5.6	-238.4	171.31
7	5.6333	-235.4	170.39
7	5.6667	-233.06	169.54
7	5.7	-230.45	168.64
7	5.7333	-228.83	168.5
7	5.7667	-226.47	168.16
7	5.8	-224.22	167.94
7	5.8333	-221.86	167.6
7	5.8667	-219.72	167.49
7	5.9	-217.47	167.04
7	5.9333	-214.43	166.25
7	5.9667	-213.19	165.91
7	6	-211.06	165.58
7	6.0333	-208.31	164.34
7	6.0667	-207.01	164.23
7	6.1	-204.98	163.1
7	6.1333	-202.29	161.58
7	6.1667	-201.16	161.08
7	6.2	-199.24	159.84
7	6.2333	-196.39	158.74
7	6.2667	-194.54	157.43
7	6.3	-192.63	156.01
7	6.3333	-191.08	154.87
7	6.3667	-189.79	153.76
7	6.4	-188.22	152.19
7	6.4333	-186.31	150.28
7	6.4667	-184.51	148.7
7	6.5	-182.75	147.44
7	6.5333	-180.97	146.01
7	6.5667	-180.23	144.65
7	6.6	-178.66	143.53
7	6.6333	-176.97	142.29
7	6.6667	-175.39	141.39
7	6.7	-173.82	140.04
7	6.7333	-172.02	139.36
7	6.7667	-170.44	138.46
7	6.8	-168.64	137.56
7	6.8333	-167.07	136.89
7	6.8667	-165.49	135.76
7	6.9	-163.35	134.53
7	6.9333	-162	134.3
7	6.9667	-160.21	133.4
7	7	-157.94	132.16
7	7.0333	-156.72	131.71
7	7.0667	-155.14	130.81
7	7.1	-152.78	130.03
7	7.1333	-151.16	129.49
7	7.1667	-149.97	129.01
7	7.2	-148.28	128.68
7	7.2333	-146.03	128
7	7.2667	-144.68	128
7	7.3	-143.03	127.67
7	7.3333	-140.83	126.97
7	7.3667	-139.46	126.49
7	7.4	-138.27	126.09
7	7.4333	-136.98	125.89
7	7.4667	-135.31	125.06
7	7.5	-134.1	124.4
7	7.5333	-133.38	124.31
7	7.5667	-131.85	123.05
7	7.6	-130.71	122.55
7	7.6333	-129.6	121.7
7	7.6667	-128.42	121.19
7	7.7	-128.25	120.8
7	7.7333	-126.68	119.45
7	7.7667	-126	118.55
7	7.8	-125.1	117.65
7	7.8333	-124.2	116.75
7	7.8667	-123.75	115.85
7	7.9	-122.85	114.72
7	7.9333	-122.4	113.6
7	7.9667	-121.95	112.47
7	8	-121.73	111.35
7	8.0333	-121.05	110
7	8.0667	-120.6	109.1
7	8.1	-120.38	108.65
7	8.1333	-119.7	106.62
7	8.1667	-119.25	105.95
7	8.2	-118.35	104.15
7	8.2333	-117.5	103.23
7	8.2667	-117.23	101.9
7	8.3	-116.11	101.05
7	8.3333	-115.43	100.1
7	8.3667	-114.66	99.468
7	8.4	-113.4	97.848
7	8.4333	-112.73	96.948
7	8.4667	-111.65	96.363
7	8.5	-110.48	95.373
7	8.5333	-109.35	94.698
7	8.5667	-108	93.798
7	8.6	-106.88	92.898
7	8.6333	-105.53	92.448
7	8.6667	-104.18	91.547
7	8.7	-103.5	91.547
7	8.7333	-101.48	90.197
7	8.7667	-100.13	89.747
7	8.8	-98.551	89.297
7	8.8333	-97.201	88.847
7	8.8667	-95.4	88.397
7	8.9	-94.5	88.622
7	8.9333	-92.925	87.947
7	8.9667	-91.35	87.497
7	9	-90	87.047
7	9.0333	-88.65	87.047
7	9.0667	-87.75	86.597
7	9.1	-86.4	86.147
7	9.1333	-85.725	85.697
7	9.1667	-85.162	85.585
7	9.2	-83.925	85.022
7	9.2333	-83.025	84.797
7	9.2667	-81.45	83.672
7	9.3	-80.549	83.222
7	9.3333	-80.662	83.334
7	9.3667	-79.65	82.322
7	9.4	-79.054	81.329
7	9.4333	-78.749	81.422
7	9.4667	-78.299	80.522
7	9.5	-77.624	79.847
7	9.5333	-77.624	79.172
7	9.5667	-77.174	78.722
7	9.6	-77.399	78.272
7	9.6333	-76.949	77.147
7	9.6667	-76.949	76.472
7	9.7	-76.724	75.347
7	9.7333	-77.512	75.234
7	9.7667	-76.724	73.546
7	9.8	-77.399	73.321
7	9.8333	-76.949	71.746
7	9.8667	-77.174	70.846
7	9.9	-77.174	69.496
7	9.9333	-76.949	68.596
7	9.9667	-77.287	68.034
7	10	-76.724	66.571
7	10.033	-77.287	66.008
7	10.067	-76.724	64.546
7	10.1	-76.499	63.646
7	10.133	-77.174	63.196
7	10.167	-76.274	62.071
7	10.2	-76.274	61.171
7	10.233	-76.049	60.495
7	10.267	-76.837	60.383
7	10.3	-76.499	59.821
7	10.333	-76.274	58.92
7	10.367	-76.049	58.47
7	10.4	-76.049	58.47
7	10.433	-75.599	58.02
7	10.467	-75.487	57.908
7	10.5	-75.149	57.57
7	10.533	-74.699	57.12
7	10.567	-74.024	56.895
7	10.6	-74.249	56.895
7	10.633	-73.799	56.67
7	10.667	-73.124	56.22
7	10.7	-73.124	56.22
7	10.733	-72.787	56.333
7	10.767	-71.999	56.445
7	10.8	-71.324	56.22
7	10.833	-70.543	56.472
7	10.867	-70.311	56.783
7	10.9	-69.749	56.895
7	10.933	-68.624	56.67
7	10.967	-67.499	56.895
7	11	-67.049	57.12
7	11.033	-66.149	57.12
7	11.067	-65.924	57.345
7	11.1	-64.799	57.57
7	11.133	-64.573	57.57
7	11.167	-64.236	57.908
7	11.2	-62.773	57.795
7	11.233	-62.886	57.908
7	11.267	-61.423	57.795
7	11.3	-61.423	57.57
7	11.333	-61.198	57.12
7	11.367	-60.973	57.12
7	11.4	-61.198	57.12
7	11.433	-60.073	56.445
7	11.467	-59.623	55.995
7	11.5	-59.961	56.108
7	11.533	-59.173	55.095
7	11.567	-59.173	54.42
7	11.6	-59.133	53.811
7	11.633	-59.623	53.52
7	11.667	-58.948	52.17
7	11.7	-58.723	51.27
7	11.733	-58.948	50.37
7	11.767	-59.848	49.695
7	11.8	-59.848	48.345
7	11.833	-59.736	47.332
7	11.867	-58.948	45.87
7	11.9	-59.848	44.969
7	11.933	-59.511	43.282
7	11.967	-59.55	41.831
7	12	-59.061	41.032
7	12.033	-58.948	39.569
7	12.067	-58.386	38.782
7	12.1	-58.161	37.431
7	12.133	-57.711	36.306
7	12.167	-57.373	35.294
7	12.2	-56.923	34.619
7	12.233	-56.023	33.719
7	12.267	-55.944	32.501
7	12.3	-55.01	32.031
7	12.333	-54.56	31.131
7	12.367	-53.548	30.569
7	12.4	-52.873	30.119
7	12.433	-51.973	29.669
7	12.467	-51.298	29.219
7	12.5	-50.588	28.492
7	12.533	-49.273	28.319
7	12.567	-48.26	27.756
7	12.6	-47.36	27.756
7	12.633	-46.212	27.463
7	12.667	-44.66	27.306
7	12.7	-43.535	27.081
7	12.733	-42.41	26.856
7	12.767	-41.487	26.788
7	12.8	-40.047	26.293
7	12.833	-39.147	26.518
7	12.867	-37.797	26.068
7	12.9	-36.62	25.878
7	12.933	-35.322	25.618
7	12.967	-34.647	24.943
7	13	-33.522	24.943
7	13.033	-32.621	24.493
7	13.067	-31.373	24.331
7	13.1	-29.696	23.593
7	13.133	-28.796	23.368
7	13.167	-27.131	23.323
7	13.2	-26.374	22.68
7	13.233	-24.971	22.468
7	13.267	-23.396	22.018
7	13.3	-22.866	21.7
7	13.333	-20.921	21.118
7	13.367	-20.113	21.039
7	13.4	-18.221	20.668
7	13.433	-16.645	20.218
7	13.467	-15.52	19.543
7	13.5	-13.72	19.318
7	13.533	-12.595	19.093
7	13.567	-10.345	19.318
7	13.6	-8.77	19.093
7	13.633	-7.1949	18.643
7	13.667	-5.6198	18.868
7	13.7	-4.4947	18.643
7	13.733	-2.6946	18.868
7	13.767	-1.1195	18.868
7	13.8	0.23056	19.093
7	13.833	1.7562	19.312
7	13.867	2.9307	19.768
7	13.9	5.4059	20.443
7	13.933	6.2134	20.589
7	13.967	6.756	20.668
7	14	8.2186	21.23
7	14.033	9.4561	22.468
7	14.067	11.481	22.693
7	14.1	12.944	23.256
7	14.133	14.181	23.818
7	14.167	15.892	24.898
7	14.2	17.557	25.168
7	14.233	19.807	25.843
7	14.267	22.147	25.798
7	14.3	24.082	26.068
7	14.333	26.22	26.181
7	14.367	28.582	26.518
7	14.4	30.785	26.639
7	14.433	33.048	26.671
7	14.467	35.368	26.639
7	14.5	37.511	26.602
7	14.533	39.743	26.381
7	14.567	42.073	25.985
8	2.8333	-426.91	91.285
8	2.8667	-424.11	90.45
8	2.9	-421.49	89.664
8	2.9333	-418.91	88.949
8	2.9667	-416.46	88.288
8	3	-414.03	87.686
8	3.0333	-411.57	87.202
8	3.0667	-409.15	86.73
8	3.1	-406.47	86.298
8	3.1333	-403.85	86.282
8	3.1667	-400.76	85.869
8	3.2	-398.12	85.154
8	3.2333	-394.96	84.82
8	3.2667	-391.81	84.001
8	3.3	-388.77	83.843
8	3.3333	-385.87	83.778
8	3.3667	-382.6	83.579
8	3.4	-379.86	83.987
8	3.4333	-376.88	84.34
8	3.4667	-374.03	84.307
8	3.5	-371.12	84.605
8	3.5333	-368.39	84.049
8	3.5667	-365.28	83.492
8	3.6	-362.31	82.163
8	3.6333	-359.57	81.872
8	3.6667	-356.24	81.107
8	3.7	-353.22	80.162
8	3.7333	-350.16	79.307
8	3.7667	-347.42	78.272
8	3.8	-344.06	76.854
8	3.8333	-341.08	75.28
8	3.8667	-338.83	74.306
8	3.9	-335.72	72.646
8	3.9333	-333.33	71.476
8	3.9667	-330.54	69.946
8	4	-327.95	69.159
8	4.0333	-325.28	68.451
8	4.0667	-322.31	67.759
8	4.1	-319.32	66.519
8	4.1333	-316.77	65.806
8	4.1667	-313.8	65.401
8	4.2	-310.82	63.71
8	4.2333	-308.09	62.984
8	4.2667	-305.28	62.514
8	4.3	-302.24	62.111
8	4.3333	-299.24	61.523
8	4.3667	-295.8	61.126
8	4.4	-292.87	60.901
8	4.4333	-289.36	60.27
8	4.4667	-286.21	59.37
8	4.5	-283.83	59.19
8	4.5333	-280.4	57.861
8	4.5667	-277.5	57.143
8	4.6	-274.85	56.108
8	4.6333	-272.02	55.632
8	4.6667	-269.38	54.33
8	4.7	-266.19	53.07
8	4.7333	-263.67	51.879
8	4.7667	-261.33	50.64
8	4.8	-258.54	49.245
8	4.8333	-256.11	47.805
8	4.8667	-253.81	46.32
8	4.9	-250.88	44.52
8	4.9333	-248.63	42.719
8	4.9667	-247.06	41.289
8	5	-244.5	39.749
8	5.0333	-241.72	38.278
8	5.0667	-239.09	37.015
8	5.1	-236.03	35.969
8	5.1333	-233.94	34.884
8	5.1667	-231.46	33.812
8	5.2	-229.07	33.097
8	5.2333	-226.4	32.279
8	5.2667	-223.7	31.379
8	5.3	-221.32	30.749
8	5.3333	-218.15	30.456
8	5.3667	-215.92	29.849
8	5.4	-213.44	29.398
8	5.4333	-210.49	29.057
8	5.4667	-207.91	29.218
8	5.5	-204.76	28.319
8	5.5333	-202.82	27.688
8	5.5667	-200.26	26.968
8	5.6	-197.56	25.843
8	5.6333	-194.97	25.056
8	5.6667	-192.34	24.133
8	5.7	-189.68	23.143
8	5.7333	-186.98	22.468
8	5.7667	-184.28	21.568
8	5.8	-182.12	21.523
8	5.8333	-178.88	18.643
8	5.8667	-176.18	17.518
8	5.9	-174.2	15.853
8	5.9333	-171	14.143
8	5.9667	-168.8	12.477
8	6	-165.94	10.655
8	6.0333	-163.13	9.6423
8	6.0667	-160.43	8.5173
8	6.1	-157.95	7.1672
8	6.1333	-155.16	5.6478
8	6.1667	-153.23	5.367
8	6.2	-150.87	4.5795
8	6.2333	-148.28	3.7919
8	6.2667	-146.03	3.3419
8	6.3	-143.78	1.9918
8	6.3333	-141.3	2.2168
8	6.3667	-139.39	2.1043
8	6.4	-137.25	1.5418
8	6.4333	-134.73	1.4518
8	6.4667	-132.75	1.3168
8	6.5	-130.5	1.3168
8	6.5333	-128.25	1.0918
8	6.5667	-125.67	0.75423
8	6.6	-123.53	0.19172
8	6.6333	-121.5	-0.2583
8	6.6667	-119.25	-1.1584
8	6.7	-117.23	-1.6084
8	6.7333	-115.2	-2.2835
8	6.7667	-113.42	-2.7864
8	6.8	-111.83	-3.4085
8	6.8333	-109.91	-4.1961
8	6.8667	-108.56	-5.0961
8	6.9	-106.88	-6.1087
8	6.9333	-105.53	-6.5587
8	6.9667	-103.91	-7.0987
8	7	-102.6	-7.6838
8	7.0333	-100.58	-8.1338
8	7.0667	-98.888	-8.2463
8	7.1	-97.201	-8.8088
8	7.1333	-95.626	-9.2589
8	7.1667	-94.163	-9.1464
8	7.2	-92.25	-9.2589
8	7.2333	-91.125	-9.2589
8	7.2667	-89.663	-9.1464
8	7.3	-87.975	-9.2589
8	7.3333	-86.4	-9.0339
8	7.3667	-84.825	-9.0339
8	7.4	-82.8	-9.0339
8	7.4333	-81	-9.0339
8	7.4667	-78.974	-9.0339
8	7.5	-76.724	-9.2589
8	7.5333	-74.249	-9.7089
8	7.5667	-72.449	-10.159
8	7.6	-69.974	-10.834
8	7.6333	-68.174	-11.509
8	7.6667	-66.413	-11.8
8	7.7	-64.349	-12.184
8	7.7333	-61.873	-13.084
8	7.7667	-59.848	-13.759
8	7.8	-57.823	-13.984
8	7.8333	-55.348	-14.434
8	7.8667	-52.873	-14.209
8	7.9	-50.848	-14.209
8	7.9333	-48.935	-14.547
8	7.9667	-47.022	-14.434
8	8	-44.615	-14.232
8	8.0333	-42.792	-14.344
8	8.0667	-40.947	-14.209
8	8.1	-39.034	-13.872
8	8.1333	-36.897	-13.309
8	8.1667	-35.097	-13.084
8	8.2	-33.072	-12.859
8	8.2333	-30.821	-11.959
8	8.2667	-28.796	-11.959
8	8.3	-26.546	-11.509
8	8.3333	-24.706	-11.443
8	8.3667	-22.496	-11.059
8	8.4	-20.471	-10.834
8	8.4333	-17.771	-10.834
8	8.4667	-15.52	-10.834
8	8.5	-13.27	-10.834
8	8.5333	-11.245	-10.834
8	8.5667	-8.77	-10.609
8	8.6	-6.2949	-10.834
8	8.6333	-3.8197	-11.284
8	8.6667	-0.89451	-11.734
8	8.7	1.3556	-11.959
8	8.7333	4.0559	-12.409
8	8.7667	7.206	-12.859
8	8.8	9.7937	-12.747
8	8.8333	12.381	-12.634
8	8.8667	15.082	-12.634
8	8.9	18.007	-12.409
8	8.9333	20.482	-12.409
8	8.9667	22.957	-12.184
8	9	25.432	-11.734
8	9.0333	27.876	-11.544
8	9.0667	30.378	-11.371
8	9.1	32.897	-11.039
8	9.1333	35.552	-10.61
8	9.1667	38.389	-10.049
8	9.2	41.282	-9.4389
9	3.1	-426.96	133.16
9	3.1333	-424.45	132.85
9	3.1667	-421.94	132.59
9	3.2	-419.48	132.4
9	3.2333	-417.06	132.24
9	3.2667	-414.66	132.01
9	3.3	-412.36	131.64
9	3.3333	-410.11	131.14
9	3.3667	-407.86	130.43
9	3.4	-405.25	129.57
9	3.4333	-403.24	128.42
9	3.4667	-400.79	127.46
9	3.5	-398.36	126.47
9	3.5333	-395.88	125.34
9	3.5667	-392.87	124.63
9	3.6	-390.21	123.18
9	3.6333	-387.36	122.04
9	3.6667	-384.77	120.57
9	3.7	-382.18	119.34
9	3.7333	-379.59	118.32
9	3.7667	-377.57	116.97
9	3.8	-375.09	115.62
9	3.8333	-372.73	113.71
9	3.8667	-370.14	112.92
9	3.9	-368.12	111.57
9	3.9333	-365.59	110.66
9	3.9667	-363.17	110
9	4	-361.09	109.08
9	4.0333	-359.03	108.15
9	4.0667	-356.65	107.33
9	4.1	-353.94	106.62
9	4.1333	-351.83	105.68
9	4.1667	-349.1	104.94
9	4.2	-346.47	104.01
9	4.2333	-343.82	103.47
9	4.2667	-341.12	103.02
9	4.3	-338.75	102.24
9	4.3333	-336.48	101.94
9	4.3667	-334.05	101.63
9	4.4	-331.44	101
9	4.4333	-328.96	101.22
9	4.4667	-326.89	100.64
9	4.5	-324.46	100.32
9	4.5333	-322.62	99.513
9	4.5667	-319.96	98.973
9	4.6	-318.05	98.185
9	4.6333	-316.18	97.308
9	4.6667	-313.66	96.723
9	4.7	-312	96.228
9	4.7333	-309.39	95.598
9	4.7667	-307.59	94.698
9	4.8	-305.61	94.158
9	4.8333	-303.49	93.438
9	4.8667	-301.06	92.673
9	4.9	-299.49	91.772
9	4.9333	-297.58	90.76
9	4.9667	-295.89	89.747
9	5	-294.43	88.51
9	5.0333	-292.51	87.497
9	5.0667	-290.49	86.597
9	5.1	-288.91	85.247
9	5.1333	-286.89	84.347
9	5.1667	-285.2	83.334
9	5.2	-283.06	82.322
9	5.2333	-280.81	81.422
9	5.2667	-278.92	80.702
9	5.3	-276.87	79.734
9	5.3333	-274.96	78.722
9	5.3667	-272.91	78.603
9	5.4	-271.25	77.709
9	5.4333	-269.56	76.921
9	5.4667	-267.54	76.246
9	5.5	-265.51	75.572
9	5.5333	-263.37	75.234
9	5.5667	-261.57	74.334
9	5.6	-259.66	73.771
9	5.6333	-257.86	73.321
9	5.6667	-255.95	72.984
9	5.7	-254.15	72.534
9	5.7333	-251.97	72.331
9	5.7667	-250.21	71.971
9	5.8	-248.41	71.521
9	5.8333	-246.61	71.071
9	5.8667	-245.26	70.621
9	5.9	-243.24	69.271
9	5.9333	-241.44	68.596
9	5.9667	-239.75	67.584
9	6	-238.06	66.571
9	6.0333	-236.26	65.896
9	6.0667	-234.46	64.996
9	6.1	-232.77	64.208
9	6.1333	-230.86	63.421
9	6.1667	-228.54	62.256
9	6.2	-226.94	61.541
9	6.2333	-225.35	59.933
9	6.2667	-223.55	59.033
9	6.3	-221.86	57.57
9	6.3333	-220.51	56.22
9	6.3667	-219.16	54.87
9	6.4	-217.36	53.52
9	6.4333	-216.01	52.17
9	6.4667	-214.21	50.82
9	6.5	-213.08	49.695
9	6.5333	-211.06	48.795
9	6.5667	-209.26	47.67
9	6.6	-207.68	46.545
9	6.6333	-205.43	45.87
9	6.6667	-203.77	44.925
9	6.7	-202.06	44.52
9	6.7333	-200.48	44.069
9	6.7667	-198.68	43.169
9	6.8	-196.88	42.719
9	6.8333	-195.35	42.111
9	6.8667	-194.18	41.819
9	6.9	-191.71	41.594
9	6.9333	-190.36	41.369
9	6.9667	-188.56	41.369
9	7	-187.21	41.369
9	7.0333	-185.18	41.594
9	7.0667	-183.83	41.594
9	7.1	-181.92	41.707
9	7.1333	-180.34	41.932
9	7.1667	-178.88	42.044
9	7.2	-177.08	42.269
9	7.2333	-175.84	42.382
9	7.2667	-174.27	42.382
9	7.3	-172.81	42.494
9	7.3333	-171.46	42.269
9	7.3667	-170.1	42.044
9	7.4	-168.66	41.965
9	7.4333	-167.63	41.594
9	7.4667	-166.73	41.369
9	7.5	-165.6	40.694
9	7.5333	-164.25	40.694
9	7.5667	-163.26	39.974
9	7.6	-162.34	39.232
9	7.6333	-161.1	39.119
9	7.6667	-160.21	37.769
9	7.7	-159.42	37.207
9	7.7333	-157.95	36.419
9	7.7667	-157.28	35.519
9	7.8	-156.38	34.619
9	7.8333	-155.48	33.719
9	7.8667	-154.51	32.858
9	7.9	-153.79	31.581
9	7.9333	-152.78	30.569
9	7.9667	-151.65	29.218
9	8	-150.64	28.206
9	8.0333	-149.18	26.968
9	8.0667	-148.39	26.181
9	8.1	-147.38	25.168
9	8.1333	-146.25	24.493
9	8.1667	-145.13	23.368
9	8.2	-144.23	22.693
9	8.2333	-142.88	22.243
9	8.2667	-141.53	21.568
9	8.3	-140.85	21.118
9	8.3333	-139.95	20.893
9	8.3667	-139.05	20.218
9	8.4	-138.15	19.993
9	8.4333	-137.09	19.728
9	8.4667	-135.68	19.768
9	8.5	-135.1	19.742
9	8.5333	-134.33	20.218
9	8.5667	-133.2	20.443
9	8.6	-132.3	20.668
9	8.6333	-131.4	21.118
9	8.6667	-130.39	21.23
9	8.7	-129.38	21.568
9	8.7333	-128.25	22.018
9	8.7667	-127.35	22.018
9	8.8	-126.45	22.018
9	8.8333	-125.33	22.018
9	8.8667	-124.43	22.018
9	8.9	-123.53	21.793
9	8.9333	-122.18	21.793
9	8.9667	-121.3	21.674
9	9	-120.38	20.893
9	9.0333	-119.36	20.331
9	9.0667	-118.13	19.768
9	9.1	-117.23	19.318
9	9.1333	-115.88	18.418
9	9.1667	-115.09	17.855
9	9.2	-113.96	16.955
9	9.2333	-112.5	15.943
9	9.2667	-111.15	15.043
9	9.3	-110.48	13.918
9	9.3333	-109.13	13.018
9	9.3667	-107.89	12.005
9	9.4	-106.31	10.88
9	9.4333	-105.19	9.9798
9	9.4667	-103.73	8.9673
9	9.5	-102.6	8.0672
9	9.5333	-101.48	7.3922
9	9.5667	-100.35	6.7171
9	9.6	-99.451	6.2671
9	9.6333	-97.876	6.0421
9	9.6667	-97.313	5.2545
9	9.7	-95.943	5.5126
9	9.7333	-95.175	4.917
9	9.7667	-93.825	4.917
9	9.8	-92.925	4.917
9	9.8333	-92.25	4.692
9	9.8667	-91.125	4.917
9	9.9	-90	4.917
9	9.9333	-89.1	5.367
9	9.9667	-88.444	5.4192
9	10	-87.75	5.8171
9	10.033	-86.625	6.0421
9	10.067	-85.95	6.7171
9	10.1	-85.275	6.9421
9	10.133	-84.6	7.3922
9	10.167	-83.7	7.6172
9	10.2	-82.575	8.0672
9	10.233	-81.9	7.8422
9	10.267	-80.775	7.8422
9	10.3	-79.65	8.0672
9	10.333	-78.749	7.8422
9	10.367	-78.412	7.9547
9	10.4	-76.949	7.6172
9	10.433	-76.387	7.7297
9	10.467	-75.374	7.1672
9	10.5	-74.474	6.9421
9	10.533	-73.799	6.7171
9	10.567	-73.349	6.2671
9	10.6	-72.674	5.5921
9	10.633	-71.774	4.692
9	10.667	-71.324	4.242
9	10.7	-70.199	3.1169
9	10.733	-69.749	2.4419
9	10.767	-68.849	1.5418
9	10.8	-68.061	0.97925
9	10.833	-67.049	0.19172
9	10.867	-66.486	-0.59583
9	10.9	-65.474	-0.93337
9	10.933	-64.461	-1.2709
9	10.967	-63.223	-1.6084
9	11	-62.548	-1.8334
9	11.033	-61.873	-1.8334
9	11.067	-60.523	-2.2834
9	11.1	-59.848	-2.7335
9	11.133	-58.723	-3.4085
9	11.167	-58.048	-3.6335
9	11.2	-56.698	-3.6335
9	11.233	-55.798	-3.6335
9	11.267	-54.448	-4.0835
9	11.3	-52.873	-4.0835
9	11.333	-51.748	-4.5336
9	11.367	-50.173	-4.5336
9	11.4	-48.597	-4.5336
9	11.433	-46.797	-4.7586
9	11.467	-44.958	-4.2424
9	11.5	-42.747	-4.3086
9	11.533	-40.947	-3.8585
9	11.567	-38.988	-3.1438
9	11.6	-36.897	-2.7335
9	11.633	-34.647	-2.2834
9	11.667	-32.397	-1.8334
9	11.7	-29.921	-1.8334
9	11.733	-27.446	-1.6084
9	11.767	-25.196	-1.6084
9	11.8	-23.171	-1.6084
9	11.833	-20.921	-2.0584
9	11.867	-18.671	-2.5084
9	11.9	-16.645	-2.7335
9	11.933	-14.17	-2.9585
9	11.967	-11.92	-3.4085
9	12	-10.008	-3.746
9	12.033	-7.6449	-4.0835
9	12.067	-6.0698	-4.5336
9	12.1	-3.9123	-5.0631
9	12.133	-1.5696	-5.8837
9	12.167	0.0055758	-6.5587
9	12.2	2.7057	-7.2337
9	12.233	4.9559	-7.4588
9	12.267	7.431	-7.6838
9	12.3	9.4561	-7.6838
9	12.333	11.256	-7.9088
9	12.367	13.956	-7.9088
9	12.4	16.432	-7.9088
9	12.433	18.727	-8.0438
9	12.467	20.819	-7.7963
9	12.5	23.857	-7.6838
9	12.533	26.107	-7.6838
9	12.567	28.397	-7.54
9	12.6	30.635	-7.3603
9	12.633	32.799	-7.0627
9	12.667	34.775	-6.7264
9	12.7	36.789	-6.3355
9	12.733	38.883	-5.8866
9	12.767	41.196	-5.4128
10	3.4333	-425.99	51.215
10	3.4667	-423.97	51.06
10	3.5	-421.72	50.876
10	3.5333	-419.39	50.735
10	3.5667	-416.98	50.599
10	3.6	-414.54	50.593
10	3.6333	-412.1	50.672
10	3.6667	-409.63	50.924
10	3.7	-407.27	51.27
10	3.7333	-404.57	52.17
10	3.7667	-402.32	52.62
[truncated: 22,562 more rows]
