# Supplementary material for: A system for efficient egress scheduling during mass events and small-scale experimental demonstration
Source: R Soc Open Sci. 2020 Dec 9;7(12):201465. doi: 10.1098/rsos.201465 (PMC7813256; doi:10.1098/rsos.201465)
Supplement: Experimental data [file rsos201465supp5.zip › experimental_data/data/Graph15.csv]

ped. #	time (s)	x (cm)	y (cm)
1	1.3667	-426.98	-61.256
1	1.4	-424.17	-61.111
1	1.4333	-421.17	-60.929
1	1.4667	-417.93	-60.677
1	1.5	-414.47	-60.378
1	1.5333	-410.83	-60.103
1	1.5667	-406.82	-59.887
1	1.6	-403	-59.662
1	1.6333	-399.17	-59.662
1	1.6667	-395.57	-59.662
1	1.7	-391.52	-59.887
1	1.7333	-388.59	-60.112
1	1.7667	-385.56	-60.225
1	1.8	-381.96	-59.55
1	1.8333	-378.24	-59.212
1	1.8667	-375.09	-58.537
1	1.9	-371.27	-57.637
1	1.9333	-368.34	-56.962
1	1.9667	-365.42	-55.837
1	2	-361.01	-55.016
1	2.0333	-357.77	-53.812
1	2.0667	-353.27	-52.912
1	2.1	-349.22	-51.562
1	2.1333	-344.88	-50.251
1	2.1667	-341.25	-48.782
1	2.2	-337.69	-47.498
1	2.2333	-334.37	-46.386
1	2.2667	-330.54	-45.036
1	2.3	-326.94	-43.911
1	2.3333	-323.56	-43.236
1	2.3667	-319.74	-42.336
1	2.4	-315.91	-41.211
1	2.4333	-312.09	-40.311
1	2.4667	-308.83	-39.073
1	2.5	-304.44	-38.286
1	2.5333	-300.05	-37.273
1	2.5667	-294.99	-36.486
1	2.6	-290.64	-35.563
1	2.6333	-286.44	-34.91
1	2.6667	-281.71	-34.461
1	2.7	-278	-33.673
1	2.7333	-273.84	-32.885
1	2.7667	-269.79	-31.985
1	2.8	-265.74	-30.635
1	2.8333	-261.91	-29.51
1	2.8667	-258.09	-27.935
1	2.9	-253.92	-26.473
1	2.9333	-249.99	-25.01
1	2.9667	-245.82	-23.322
1	3	-241.88	-22.085
1	3.0333	-237.61	-20.51
1	3.0667	-233.45	-19.047
1	3.1	-229.51	-17.584
1	3.1333	-225.12	-15.672
1	3.1667	-220.96	-14.659
1	3.2	-217.13	-12.634
1	3.2333	-212.86	-11.284
1	3.2667	-208.92	-10.271
1	3.3	-204.65	-9.1464
1	3.3333	-201.04	-8.4713
1	3.3667	-196.66	-7.4588
1	3.4	-192.61	-6.5587
1	3.4333	-188.33	-5.6587
1	3.4667	-184.06	-4.7586
1	3.5	-179.67	-4.1961
1	3.5333	-175.06	-3.4085
1	3.5667	-170.67	-3.071
1	3.6	-166.28	-2.9585
1	3.6333	-162	-2.7335
1	3.6667	-157.5	-2.7335
1	3.7	-153.12	-2.1709
1	3.7333	-148.62	-1.4959
1	3.7667	-144.45	-1.1584
1	3.8	-140.63	-0.25833
1	3.8333	-136.47	0.30423
1	3.8667	-132.3	1.0917
1	3.9	-128.59	1.8793
1	3.9333	-123.86	2.5543
1	3.9667	-119.81	3.4544
1	4	-115.43	4.242
1	4.0333	-110.93	4.917
1	4.0667	-106.31	5.7046
1	4.1	-101.81	6.8296
1	4.1333	-97.538	7.5047
1	4.1667	-93.15	8.0672
1	4.2	-88.763	8.4047
1	4.2333	-84.375	8.5172
1	4.2667	-79.987	8.6297
1	4.3	-75.937	8.6297
1	4.3333	-71.774	8.5172
1	4.3667	-67.386	8.4047
1	4.4	-62.886	8.6297
1	4.4333	-58.836	8.6298
1	4.4667	-54.56	8.1797
1	4.5	-50.398	7.6172
1	4.5333	-46.122	6.9421
1	4.5667	-41.51	6.3796
1	4.6	-37.347	5.592
1	4.6333	-33.072	5.367
1	4.6667	-28.796	5.142
1	4.7	-24.296	5.367
1	4.7333	-20.246	5.367
1	4.7667	-16.195	5.8171
1	4.8	-11.938	5.9556
1	4.8333	-7.8699	6.2671
1	4.8667	-3.7072	6.6046
1	4.9	0.23062	6.7172
1	4.9333	4.6184	7.2797
1	4.9667	8.7811	7.6172
1	5	13.101	7.9772
1	5.0333	17.332	8.7423
1	5.0667	21.832	9.1923
1	5.1	26.332	10.092
1	5.1333	30.968	10.349
1	5.1667	35.363	10.48
1	5.2	39.752	10.48
1	5.2333	43.957	10.453
2	1.6	-428.56	-109.74
2	1.6333	-425.09	-110.13
2	1.6667	-421.37	-110.36
2	1.7	-417.43	-110.42
2	1.7333	-413.32	-110.34
2	1.7667	-409.12	-110.09
2	1.8	-405.59	-109.14
2	1.8333	-400.61	-109.21
2	1.8667	-395.57	-108.04
2	1.9	-392.92	-108.05
2	1.9333	-389.42	-107.68
2	1.9667	-385.44	-107.36
2	2	-381.21	-107.05
2	2.0333	-378.61	-106.32
2	2.0667	-374.64	-106.69
2	2.1	-369.81	-106.35
2	2.1333	-365.87	-106.24
2	2.1667	-362.97	-106.36
2	2.2	-359.15	-106.04
2	2.2333	-353.6	-106.33
2	2.2667	-350.08	-105.81
2	2.3	-345.62	-104.67
2	2.3333	-339.77	-105.34
2	2.3667	-336.95	-104.92
2	2.4	-330.76	-104.89
2	2.4333	-328.15	-104.81
2	2.4667	-324.05	-104.73
2	2.5	-318.84	-104.89
2	2.5333	-314.9	-105
2	2.5667	-311.41	-105.11
2	2.6	-307.03	-104.78
2	2.6333	-302.98	-104.33
2	2.6667	-299.38	-104.1
2	2.7	-294.99	-103.09
2	2.7333	-290.38	-102.08
2	2.7667	-286.1	-101.18
2	2.8	-281.49	-100.17
2	2.8333	-276.99	-98.814
2	2.8667	-272.6	-97.577
2	2.9	-268.1	-96.227
2	2.9333	-263.94	-94.764
2	2.9667	-260	-93.752
2	3	-256.06	-92.739
2	3.0333	-252.24	-91.614
2	3.0667	-248.86	-89.139
2	3.1	-244.81	-90.264
2	3.1333	-240.99	-89.364
2	3.1667	-237.05	-88.576
2	3.2	-233.22	-87.901
2	3.2333	-229.4	-86.776
2	3.2667	-225.46	-85.764
2	3.3	-221.41	-84.639
2	3.3333	-217.47	-83.401
2	3.3667	-213.42	-82.501
2	3.4	-209.48	-81.263
2	3.4333	-205.43	-79.463
2	3.4667	-201.72	-79.351
2	3.5	-197.78	-78.563
2	3.5333	-194.18	-77.663
2	3.5667	-190.36	-76.763
2	3.6	-186.98	-75.638
2	3.6333	-183.16	-74.513
2	3.6667	-179.67	-73.275
2	3.7	-176.18	-72.038
2	3.7333	-171.88	-70.574
2	3.7667	-169.32	-69.45
2	3.8	-166.06	-67.988
2	3.8333	-162.68	-65.962
2	3.8667	-159.64	-65.4
2	3.9	-156.15	-63.712
2	3.9333	-153.23	-61.462
2	3.9667	-150.08	-60.112
2	4	-147.38	-58.762
2	4.0333	-144.79	-58.2
2	4.0667	-141.53	-55.837
2	4.1	-138.6	-54.487
2	4.1333	-136.13	-52.912
2	4.1667	-132.98	-51.562
2	4.2	-129.83	-50.437
2	4.2333	-126.9	-48.636
2	4.2667	-123.98	-47.286
2	4.3	-121	-45.923
2	4.3333	-117.68	-43.911
2	4.3667	-115.2	-42.561
2	4.4	-111.83	-41.436
2	4.4333	-108.68	-40.086
2	4.4667	-105.75	-38.286
2	4.5	-103.01	-37.926
2	4.5333	-99.451	-36.036
2	4.5667	-96.3	-34.685
2	4.6	-93.15	-33.335
2	4.6333	-90.225	-31.985
2	4.6667	-87.075	-30.635
2	4.7	-84.375	-29.285
2	4.7333	-80.775	-27.71
2	4.7667	-78.065	-26.297
2	4.8	-75.374	-24.785
2	4.8333	-72.449	-23.435
2	4.8667	-69.974	-21.635
2	4.9	-67.274	-19.834
2	4.9333	-64.573	-18.259
2	4.9667	-62.098	-16.459
2	5	-58.948	-14.659
2	5.0333	-56.473	-12.634
2	5.0667	-53.773	-10.834
2	5.1	-51.298	-9.0339
2	5.1333	-48.148	-7.2337
2	5.1667	-44.547	-6.1087
2	5.2	-41.847	-3.8585
2	5.2333	-38.134	-2.846
2	5.2667	-35.097	-0.93335
2	5.3	-31.496	-0.033317
2	5.3333	-28.426	1.8992
2	5.3667	-24.971	2.8919
2	5.4	-21.258	3.2294
2	5.4333	-18.05	4.8938
2	5.4667	-15.07	5.142
2	5.5	-10.683	4.8045
2	5.5333	-6.8573	5.0295
2	5.5667	-3.1446	5.367
2	5.6	0.45558	6.2671
2	5.6333	4.5058	6.2671
2	5.6667	9.2311	6.7171
2	5.7	13.912	7.2572
2	5.7333	16.855	7.9613
2	5.7667	20.707	8.2922
2	5.8	24.307	8.9673
2	5.8333	27.961	9.5701
2	5.8667	31.543	10.077
2	5.9	35.139	10.606
2	5.9333	38.785	11.236
2	5.9667	42.485	11.922
3	1.9	-426.62	-166.74
3	1.9333	-423.54	-166.07
3	1.9667	-420.46	-165.34
3	2	-417.39	-164.48
3	2.0333	-414.42	-163.53
3	2.0667	-411.63	-162.54
3	2.1	-408.75	-161.32
3	2.1333	-405.8	-160.24
3	2.1667	-403.81	-158.76
3	2.2	-401.08	-158.02
3	2.2333	-397.86	-158.18
3	2.2667	-395.62	-157.29
3	2.3	-392.64	-156.87
3	2.3333	-390.39	-156.19
3	2.3667	-387.71	-155.47
3	2.4	-384.41	-155.34
3	2.4333	-381.62	-154.84
3	2.4667	-378.51	-154.08
3	2.5	-375.14	-153.4
3	2.5333	-371.94	-152.82
3	2.5667	-368.98	-151.63
3	2.6	-365.08	-151.13
3	2.6333	-361.14	-151.02
3	2.6667	-357.58	-150.46
3	2.7	-354.29	-150.14
3	2.7333	-351.47	-149.67
3	2.7667	-347.77	-149.88
3	2.8	-345.53	-149.4
3	2.8333	-342.24	-148.32
3	2.8667	-339.41	-148.81
3	2.9	-336.3	-148.92
3	2.9333	-333.12	-148
3	2.9667	-330.2	-147.28
3	3	-327.26	-146.8
3	3.0333	-323.9	-145.73
3	3.0667	-320.64	-144.72
3	3.1	-317.15	-143.25
3	3.1333	-313.78	-141.46
3	3.1667	-310.4	-139.88
3	3.2	-307.14	-138.19
3	3.2333	-303.8	-136.66
3	3.2667	-300.89	-134.69
3	3.3	-298.19	-133.31
3	3.3333	-295.23	-131.68
3	3.3667	-292.18	-129.75
3	3.4	-289.72	-128.47
3	3.4333	-286.87	-127.19
3	3.4667	-284.75	-125.3
3	3.5	-281.46	-124.5
3	3.5333	-278.34	-123.12
3	3.5667	-275.73	-121.59
3	3.6	-272.15	-120.08
3	3.6333	-269	-118.5
3	3.6667	-265.87	-117.19
3	3.7	-263.25	-114.84
3	3.7333	-259.51	-113.97
3	3.7667	-256.29	-112.31
3	3.8	-252.69	-111.19
3	3.8333	-249.2	-110.18
3	3.8667	-245.94	-109.17
3	3.9	-243.23	-107.3
3	3.9333	-240.31	-106.02
3	3.9667	-237.05	-105.23
3	4	-234.44	-103.38
3	4.0333	-231.94	-102.5
3	4.0667	-228.95	-100.97
3	4.1	-225.8	-100.05
3	4.1333	-222.98	-98.59
3	4.1667	-220.84	-96.755
3	4.2	-217.81	-95.439
3	4.2333	-215.4	-93.405
3	4.2667	-212.86	-91.839
3	4.3	-210.05	-89.975
3	4.3333	-207.61	-87.893
3	4.3667	-204.87	-86.326
3	4.4	-202.96	-84.414
3	4.4333	-200.59	-82.051
3	4.4667	-198.39	-80.403
3	4.5	-195.95	-78.55
3	4.5333	-193.63	-76.962
3	4.5667	-191.39	-75.214
3	4.6	-188.99	-74.116
3	4.6333	-186.74	-72.766
3	4.6667	-184.26	-70.98
3	4.7	-182.22	-69.496
3	4.7333	-179.82	-68.504
3	4.7667	-177.82	-66.823
3	4.8	-175.62	-65.625
3	4.8333	-173.06	-64.708
3	4.8667	-171.02	-63.629
3	4.9	-168.41	-62.231
3	4.9333	-166.3	-61.091
3	4.9667	-164.14	-60.225
3	5	-161.88	-59.673
3	5.0333	-159.29	-58.815
3	5.0667	-156.84	-57.594
3	5.1	-154.35	-57.637
3	5.1333	-151.88	-56.287
3	5.1667	-149.54	-55.776
3	5.2	-147.15	-54.937
3	5.2333	-144.68	-54.037
3	5.2667	-142.43	-53.137
3	5.3	-140.18	-52.237
3	5.3333	-137.83	-51.098
3	5.3667	-136.13	-50.212
3	5.4	-133.65	-49.086
3	5.4333	-131.42	-47.65
3	5.4667	-129.92	-46.466
3	5.5	-128.25	-45.486
3	5.5333	-126.23	-44.586
3	5.5667	-124.65	-43.011
3	5.6	-122.85	-41.661
3	5.6333	-121.5	-40.311
3	5.6667	-120.15	-38.961
3	5.7	-118.31	-36.87
3	5.7333	-117.11	-35.023
3	5.7667	-116.33	-33.785
3	5.8	-114.86	-32.098
3	5.8333	-113.18	-30.635
3	5.8667	-111.83	-29.96
3	5.9	-110.7	-27.935
3	5.9333	-109.24	-26.698
3	5.9667	-107.78	-26.36
3	6	-105.8	-24.47
3	6.0333	-104.85	-24.11
3	6.0667	-102.83	-22.76
3	6.1	-100.8	-22.085
3	6.1333	-98.776	-21.185
3	6.1667	-96.751	-20.06
3	6.2	-95.175	-18.934
3	6.2333	-92.449	-18.59
3	6.2667	-90.477	-17.548
3	6.3	-89.1	-18.034
3	6.3333	-86.4	-17.134
3	6.3667	-83.925	-17.359
3	6.4	-81.675	-17.584
3	6.4333	-79.199	-17.809
3	6.4667	-77.174	-16.684
3	6.5	-75.037	-16.797
3	6.5333	-72.363	-17.06
3	6.5667	-69.895	-16.635
3	6.6	-67.274	-16.459
3	6.6333	-65.474	-16.009
3	6.6667	-63.449	-15.559
3	6.7	-60.973	-15.109
3	6.7333	-58.723	-14.434
3	6.7667	-56.248	-13.759
3	6.8	-53.998	-12.859
3	6.8333	-51.748	-12.184
3	6.8667	-49.22	-11.046
3	6.9	-46.837	-10.225
3	6.9333	-45.447	-9.4839
3	6.9667	-42.972	-8.1338
3	7	-40.816	-7.1576
3	7.0333	-38.825	-4.4782
3	7.0667	-36.222	-3.8585
3	7.1	-33.972	-2.5084
3	7.1333	-31.721	-1.1584
3	7.1667	-28.796	0.19172
3	7.2	-26.996	1.7668
3	7.2333	-24.243	2.6536
3	7.2667	-21.371	3.5669
3	7.3	-19.121	4.692
3	7.3333	-16.87	5.5921
3	7.3667	-13.945	6.4921
3	7.4	-11.47	6.9421
3	7.4333	-8.77	7.3922
3	7.4667	-6.4404	7.7098
3	7.5	-3.5947	8.2922
3	7.5333	-0.66949	8.5173
3	7.5667	1.5807	8.7423
3	7.6	4.5058	8.9673
3	7.6333	7.0208	8.8084
3	7.6667	9.6812	8.2922
3	7.7	12.606	8.2922
3	7.7333	15.633	7.8285
3	7.7667	18.907	7.1672
3	7.8	22.507	6.7171
3	7.8333	25.748	6.6198
3	7.8667	29.077	6.4447
3	7.9	32.367	6.2891
3	7.9333	35.655	6.1686
3	7.9667	38.921	6.085
3	8	42.1	6.0395
4	2.1667	-427.98	-62.79
4	2.2	-424.87	-62.971
4	2.2333	-421.81	-63.112
4	2.2667	-418.64	-63.009
4	2.3	-415.45	-62.779
4	2.3333	-412	-62.362
4	2.3667	-408.77	-62.602
4	2.4	-405.11	-61.642
4	2.4333	-401.42	-61.237
4	2.4667	-397.48	-60.589
4	2.5	-393.63	-59.405
4	2.5333	-389.67	-58.299
4	2.5667	-386.4	-57.2
4	2.6	-382.67	-55.551
4	2.6333	-379.5	-54.334
4	2.6667	-376.22	-52.912
4	2.7	-373.07	-52.43
4	2.7333	-369.54	-51.566
4	2.7667	-366	-50.921
4	2.8	-362.19	-50.6
4	2.8333	-358.12	-49.571
4	2.8667	-354.04	-49.298
4	2.9	-349.44	-48.411
4	2.9333	-345.12	-48.198
4	2.9667	-340.57	-48.07
4	3	-336.06	-47.572
4	3.0333	-331.67	-47.511
4	3.0667	-327.5	-47.842
4	3.1	-323.44	-47.71
4	3.1333	-319.48	-47.075
4	3.1667	-315.86	-46.857
4	3.2	-311.64	-45.711
4	3.2333	-308.17	-45.495
4	3.2667	-304.64	-45.256
4	3.3	-300.85	-44.768
4	3.3333	-296.93	-44.229
4	3.3667	-292.51	-42.786
4	3.4	-288.44	-41.871
4	3.4333	-284.19	-40.986
4	3.4667	-280.14	-39.861
4	3.5	-276.09	-38.736
4	3.5333	-272.04	-37.611
4	3.5667	-268.21	-36.486
4	3.6	-264.39	-35.81
4	3.6333	-260.34	-35.136
4	3.6667	-256.79	-35.374
4	3.7	-253.18	-34.844
4	3.7333	-249.31	-34.235
4	3.7667	-245.78	-34.251
4	3.8	-241.44	-33.335
4	3.8333	-237.61	-32.885
4	3.8667	-232.55	-34.123
4	3.9	-229.72	-32.479
4	3.9333	-225.54	-32.228
4	3.9667	-220.96	-31.535
4	4	-217.48	-31.959
4	4.0333	-213.08	-31.535
4	4.0667	-209.95	-31.707
4	4.1	-205.88	-31.535
4	4.1333	-202.51	-31.085
4	4.1667	-199.45	-30.715
4	4.2	-195.64	-31.423
4	4.2333	-192.61	-29.735
4	4.2667	-189.68	-29.96
4	4.3	-186.64	-28.948
4	4.3333	-183.38	-28.16
4	4.3667	-180.46	-26.81
4	4.4	-177.31	-24.56
4	4.4333	-175.07	-22.932
4	4.4667	-171.68	-22.31
4	4.5	-168.87	-21.522
4	4.5333	-165.56	-19.816
4	4.5667	-163.58	-17.134
4	4.6	-160.98	-15.766
4	4.6333	-157.95	-14.434
4	4.6667	-155.14	-14.547
4	4.7	-152.55	-11.734
4	4.7333	-149.63	-10.609
4	4.7667	-146.7	-9.7089
4	4.8	-143.78	-8.8088
4	4.8333	-140.4	-9.0339
4	4.8667	-137.93	-7.0087
4	4.9	-135	-6.1087
4	4.9333	-131.51	-6.8963
4	4.9667	-128.81	-5.9962
4	5	-126.45	-4.5336
4	5.0333	-122.97	-5.0961
4	5.0667	-120.15	-4.5336
4	5.1	-117.45	-4.3086
4	5.1333	-115.43	-2.2834
4	5.1667	-112.28	-2.0584
4	5.2	-109.58	-1.6084
4	5.2333	-107.23	-1.1448
4	5.2667	-104.4	-0.2583
4	5.3	-101.36	-0.59583
4	5.3333	-99.001	0.1917
4	5.3667	-96.525	1.9918
4	5.4	-93.938	1.6543
4	5.4333	-91.575	2.4418
4	5.4667	-88.987	3.2294
4	5.5	-86.737	4.1295
4	5.5333	-84.6	5.367
4	5.5667	-81.9	6.9421
4	5.6	-79.65	7.8422
4	5.6333	-76.949	8.7423
4	5.6667	-74.362	8.6298
4	5.7	-71.584	9.6942
4	5.7333	-69.497	11.323
4	5.7667	-66.711	10.655
4	5.8	-63.898	11.217
4	5.8333	-61.648	12.342
4	5.8667	-59.173	12.342
4	5.9	-55.685	11.555
4	5.9333	-52.462	11.734
4	5.9667	-50.728	11.694
4	6	-48.148	11.442
4	6.0333	-44.66	9.9798
4	6.0667	-42.654	10.013
4	6.1	-40.272	9.1923
4	6.1333	-37.122	8.5173
4	6.1667	-34.197	7.6172
4	6.2	-31.496	6.9421
4	6.2333	-28.571	6.2671
4	6.2667	-25.421	5.8171
4	6.3	-22.946	5.5921
4	6.3333	-20.246	5.142
4	6.3667	-17.026	5.0624
4	6.4	-13.813	4.5464
4	6.4333	-11.245	4.692
4	6.4667	-8.6575	3.4544
4	6.5	-5.6198	4.917
4	6.5333	-2.3571	4.1295
4	6.5667	0.0055483	5.5921
4	6.6	3.2451	6.3459
4	6.6333	6.8685	5.7045
4	6.6667	9.4561	7.1672
4	6.7	13.507	6.9421
4	6.7333	16.432	8.5173
4	6.7667	19.807	8.5173
4	6.8	23.97	7.5047
4	6.8333	27.232	7.6172
4	6.8667	30.932	7.5332
4	6.9	34.472	7.3773
4	6.9333	37.97	7.1619
4	6.9667	41.53	6.7924
5	2.1667	-427.97	-210.42
5	2.2	-425.75	-209.44
5	2.2333	-423.53	-208.5
5	2.2667	-421.26	-207.64
5	2.3	-419.04	-206.79
5	2.3333	-416.81	-206.01
5	2.3667	-414.51	-205.25
5	2.4	-412.11	-204.46
5	2.4333	-409.52	-203.22
5	2.4667	-408.04	-202.34
5	2.5	-403.78	-201.76
5	2.5333	-402.78	-200.79
5	2.5667	-398.61	-200.86
5	2.6	-395.91	-200.63
5	2.6333	-393.66	-200.41
5	2.6667	-391.18	-200.18
5	2.7	-388.71	-199.51
5	2.7333	-386.46	-199.06
5	2.7667	-384.32	-198.72
5	2.8	-382.07	-197.82
5	2.8333	-379.48	-196.81
5	2.8667	-377.68	-195.91
5	2.9	-375.09	-194.9
5	2.9333	-372.5	-193.88
5	2.9667	-370.37	-192.65
5	3	-367.78	-191.18
5	3.0333	-365.08	-189.61
5	3.0667	-362.72	-188.59
5	3.1	-360.47	-187.25
5	3.1333	-357.32	-185.67
5	3.1667	-355.63	-184.66
5	3.2	-353.04	-183.87
5	3.2333	-350.68	-182.86
5	3.2667	-348.2	-181.73
5	3.3	-345.62	-180.94
5	3.3333	-342.92	-179.82
5	3.3667	-339.54	-178.47
5	3.4	-337.29	-177.79
5	3.4333	-334.59	-176.89
5	3.4667	-331.78	-176.11
5	3.5	-328.27	-174.42
5	3.5333	-325.63	-173.9
5	3.5667	-323.1	-173.47
5	3.6	-320.88	-172.58
5	3.6333	-317.76	-172.71
5	3.6667	-316.14	-172.39
5	3.7	-314.63	-171.16
5	3.7333	-310.74	-170.23
5	3.7667	-309.16	-169.24
5	3.8	-305.8	-167.97
5	3.8333	-304.21	-166.77
5	3.8667	-301.4	-165.53
5	3.9	-297.78	-162.86
5	3.9333	-295.66	-162.49
5	3.9667	-293.19	-160.69
5	4	-290.15	-159.01
5	4.0333	-287.79	-156.42
5	4.0667	-285.43	-156.76
5	4.1	-281.89	-155.2
5	4.1333	-279.01	-153.94
5	4.1667	-276.13	-152.68
5	4.2	-273.84	-151.47
5	4.2333	-271.02	-150.46
5	4.2667	-267.87	-149.33
5	4.3	-264.5	-148.43
5	4.3333	-261.24	-147.42
5	4.3667	-257.46	-146.38
5	4.4	-254.4	-145.44
5	4.4333	-251.94	-144.78
5	4.4667	-249.76	-142.92
5	4.5	-246.69	-143.09
5	4.5333	-244.14	-141.53
5	4.5667	-242.18	-140.48
5	4.6	-240.53	-139.54
5	4.6333	-237.25	-137.77
5	4.6667	-235.03	-136.24
5	4.7	-232.46	-135.11
5	4.7333	-230.41	-133.69
5	4.7667	-227.58	-131.84
5	4.8	-225.68	-129.56
5	4.8333	-222.83	-128.05
5	4.8667	-220.66	-126.59
5	4.9	-218.16	-124.78
5	4.9333	-216.46	-122.89
5	4.9667	-214.21	-121.54
5	5	-211.12	-120.8
5	5.0333	-209.93	-118.84
5	5.0667	-207.68	-117.94
5	5.1	-205.66	-116.14
5	5.1333	-203.75	-115.13
5	5.1667	-201.16	-112.77
5	5.2	-198.68	-111.19
5	5.2333	-196.21	-110.52
5	5.2667	-193.96	-109.17
5	5.3	-192.27	-108.38
5	5.3333	-189.95	-107.23
5	5.3667	-187.43	-106.02
5	5.4	-185.41	-104.89
5	5.4333	-183.38	-103.77
5	5.4667	-181.58	-101.97
5	5.5	-180.91	-101.06
5	5.5333	-178.77	-99.827
5	5.5667	-176.63	-98.139
5	5.6	-175.06	-96.564
5	5.6333	-173.48	-94.764
5	5.6667	-171.68	-92.964
5	5.7	-171.23	-91.389
5	5.7333	-168.98	-89.139
5	5.7667	-167.85	-87.564
5	5.8	-166.28	-85.539
5	5.8333	-164.71	-84.189
5	5.8667	-162.68	-82.614
5	5.9	-161.78	-81.263
5	5.9333	-160.43	-79.913
5	5.9667	-159.08	-78.563
5	6	-157.05	-77.438
5	6.0333	-155.93	-76.088
5	6.0667	-154.13	-75.188
5	6.1	-152.78	-73.838
5	6.1333	-151.2	-72.938
5	6.1667	-149.63	-72.038
5	6.2	-147.83	-71.138
5	6.2333	-146.35	-70.476
5	6.2667	-144.59	-69.743
5	6.3	-143.33	-69.338
5	6.3333	-141.08	-68.213
5	6.3667	-139.95	-67.313
5	6.4	-138.81	-66.466
5	6.4333	-137.25	-65.512
5	6.4667	-136.13	-64.612
5	6.5	-134.79	-63.659
5	6.5333	-133.2	-62.362
5	6.5667	-131.91	-61.602
5	6.6	-130.73	-59.887
5	6.6333	-129.6	-58.987
5	6.6667	-127.95	-58.788
5	6.7	-126.68	-55.837
5	6.7333	-126	-54.487
5	6.7667	-124.2	-53.137
5	6.8	-123.53	-51.787
5	6.8333	-122.18	-50.437
5	6.8667	-120.83	-49.536
5	6.9	-119.74	-48.345
5	6.9333	-119.03	-47.061
5	6.9667	-117.68	-45.936
5	7	-116.16	-44.573
5	7.0333	-115.2	-43.686
5	7.0667	-113.85	-42.561
5	7.1	-112.73	-41.886
5	7.1333	-111.15	-40.761
5	7.1667	-110.03	-39.861
5	7.2	-108.68	-39.411
5	7.2333	-107.33	-38.961
5	7.2667	-105.75	-38.286
5	7.3	-103.95	-37.836
5	7.3333	-103.28	-37.386
5	7.3667	-101.14	-36.737
5	7.4	-99.901	-36.486
5	7.4333	-98.551	-35.586
5	7.4667	-97.651	-35.136
5	7.5	-96.076	-34.685
5	7.5333	-94.95	-33.785
5	7.5667	-93.428	-33.097
5	7.6	-92.383	-32.29
5	7.6333	-91.125	-31.31
5	7.6667	-89.775	-30.41
5	7.7	-88.901	-29.415
5	7.7333	-88.2	-28.835
5	7.7667	-87.075	-27.935
5	7.8	-85.725	-26.81
5	7.8333	-83.717	-25.598
5	7.8667	-83.475	-24.785
5	7.9	-82.014	-23.723
5	7.9333	-81.225	-22.985
5	7.9667	-79.65	-22.085
5	8	-77.642	-21.548
5	8.0333	-76.257	-20.596
5	8.0667	-75.037	-19.947
5	8.1	-74.249	-19.61
5	8.1333	-72.899	-19.16
5	8.1667	-71.425	-18.723
5	8.2	-69.659	-18.305
5	8.2333	-68.011	-17.806
5	8.2667	-66.824	-18.034
5	8.3	-64.754	-17.899
5	8.3333	-63.336	-17.922
5	8.3667	-61.264	-17.508
5	8.4	-59.736	-17.472
5	8.4333	-58.273	-17.359
5	8.4667	-57.103	-16.819
5	8.5	-55.305	-16.918
5	8.5333	-54.103	-16.479
5	8.5667	-53.098	-16.234
5	8.6	-51.642	-15.811
5	8.6333	-50.127	-15.244
5	8.6667	-48.485	-14.772
5	8.7	-47.022	-13.759
5	8.7333	-45.618	-13.462
5	8.7667	-44.653	-12.531
5	8.8	-42.972	-11.284
5	8.8333	-41.172	-10.834
5	8.8667	-40.497	-10.159
5	8.9	-38.022	-9.4839
5	8.9333	-36.854	-8.6844
5	8.9667	-35.331	-8.2959
5	9	-33.634	-7.7963
5	9.0333	-31.946	-7.2338
5	9.0667	-30.3	-6.5258
5	9.1	-28.976	-6.2437
5	9.1333	-26.771	-6.1087
5	9.1667	-24.521	-5.4337
5	9.2	-22.833	-5.5462
5	9.2333	-20.921	-5.4337
5	9.2667	-18.671	-5.2086
5	9.3	-16.645	-5.4336
5	9.3333	-14.62	-5.2086
5	9.3667	-12.67	-5.1757
5	9.4	-10.46	-4.8464
5	9.4333	-8.4325	-4.8711
5	9.4667	-6.9637	-4.3671
5	9.5	-4.0831	-4.1878
5	9.5333	-2.0195	-4.0836
5	9.5667	0.34304	-3.746
5	9.6	2.0307	-3.6335
5	9.6333	5.1827	-2.8559
5	9.6667	7.341	-2.4634
5	9.7	10.086	-1.6984
5	9.7333	12.606	-1.3834
5	9.7667	14.992	-0.45786
5	9.8	17.782	-0.03329
5	9.8333	20.774	0.61923
5	9.8667	23.182	1.0918
5	9.9	25.882	1.3168
5	9.9333	28.698	1.6208
5	9.9667	31.447	1.9187
5	10	34.27	2.2248
5	10.033	37.097	2.4517
5	10.067	39.861	2.6712
5	10.1	42.665	2.7401
6	2.6667	-427.44	-152.35
6	2.7	-424.68	-152.56
6	2.7333	-422.17	-152.72
6	2.7667	-419.76	-152.78
6	2.8	-417.43	-152.65
6	2.8333	-415.15	-152.37
6	2.8667	-413.48	-151.1
6	2.9	-411.16	-151.39
6	2.9333	-408.39	-150.12
6	2.9667	-404.8	-150.57
6	3	-402.85	-150.08
6	3.0333	-399.06	-149.1
6	3.0667	-396.36	-148.21
6	3.1	-393.99	-147.19
6	3.1333	-391.02	-145.18
6	3.1667	-388.37	-144.04
6	3.2	-386.12	-142.92
6	3.2333	-383.76	-141.46
6	3.2667	-381.73	-140.33
6	3.3	-378.81	-139.88
6	3.3333	-376.56	-138.98
6	3.3667	-373.52	-138.64
6	3.4	-371.61	-137.4
6	3.4333	-369.02	-136.39
6	3.4667	-366.2	-136.05
6	3.5	-363.17	-135.04
6	3.5333	-360.36	-134.03
6	3.5667	-357.33	-132.6
6	3.6	-355.89	-132.44
6	3.6333	-351.92	-131.44
6	3.6667	-348.99	-130.77
6	3.7	-346.4	-129.98
6	3.7333	-344.5	-129.21
6	3.7667	-341.7	-129.15
6	3.8	-339.43	-128.42
6	3.8333	-337.02	-127.48
6	3.8667	-334.37	-126.49
6	3.9	-332.34	-124.47
6	3.9333	-329.3	-124.58
6	3.9667	-326.71	-122.22
6	4	-325.02	-121.63
6	4.0333	-322.81	-119.6
6	4.0667	-319.51	-119.07
6	4.1	-317.26	-116.37
6	4.1333	-315.28	-115.08
6	4.1667	-313.06	-112.95
6	4.2	-310.9	-111.64
6	4.2333	-307.34	-109.06
6	4.2667	-306.01	-108.72
6	4.3	-303.88	-107.03
6	4.3333	-301.51	-105.56
6	4.3667	-299.6	-104.33
6	4.4	-297.69	-102.86
6	4.4333	-295.09	-100.81
6	4.4667	-293.19	-99.49
6	4.5	-290.71	-98.59
6	4.5333	-288.72	-97.908
6	4.5667	-286.21	-96.875
6	4.6	-282.39	-96.789
6	4.6333	-279.8	-96.002
6	4.6667	-278.1	-94.367
6	4.7	-274.17	-94.427
6	4.7333	-271.59	-93.864
6	4.7667	-268.66	-93.414
6	4.8	-265.92	-91.919
6	4.8333	-264.16	-90.714
6	4.8667	-261.01	-91.164
6	4.9	-259.56	-90.013
6	4.9333	-255.99	-89.324
6	4.9667	-254.26	-88.014
6	5	-251.34	-87.339
6	5.0333	-250.28	-87.502
6	5.0667	-247.98	-86.371
6	5.1	-246.05	-85.103
6	5.1333	-243.66	-84.031
6	5.1667	-240.53	-83.289
6	5.2	-239.79	-81.388
6	5.2333	-236.48	-80.363
6	5.2667	-234.91	-77.213
6	5.3	-232.32	-76.876
6	5.3333	-231.08	-74.063
6	5.3667	-228.72	-73.951
6	5.4	-226.7	-72.6
6	5.4333	-225.68	-70.013
6	5.4667	-223.1	-69.9
6	5.5	-222.14	-68.226
6	5.5333	-219.61	-66.638
6	5.5667	-216.57	-66.75
6	5.6	-214.77	-66.525
6	5.6333	-212.97	-65.4
6	5.6667	-210.61	-64.387
6	5.7	-208.92	-63.825
6	5.7333	-207.1	-61.877
6	5.7667	-205.32	-62.7
6	5.8	-203.18	-62.137
6	5.8333	-201.38	-61.687
6	5.8667	-199.58	-61.237
6	5.9	-198.23	-59.662
6	5.9333	-196.21	-60.337
6	5.9667	-194.86	-58.537
6	6	-193.28	-58.087
6	6.0333	-190.92	-58.425
6	6.0667	-189.34	-56.71
6	6.1	-188.11	-55.162
6	6.1333	-186.31	-54.937
6	6.1667	-184.84	-55.274
6	6.2	-183.38	-53.137
6	6.2333	-182.03	-51.787
6	6.2667	-180.46	-52.237
6	6.3	-178.77	-50.549
6	6.3333	-177.98	-48.186
6	6.3667	-176.86	-46.836
6	6.4	-175.73	-45.486
6	6.4333	-174.6	-44.136
6	6.4667	-172.92	-44.699
6	6.5	-172.13	-42.336
6	6.5333	-171	-41.211
6	6.5667	-169.88	-40.536
6	6.6	-168.75	-39.861
6	6.6333	-168.33	-40.018
6	6.6667	-166.96	-38.511
6	6.7	-165.6	-37.611
6	6.7333	-164.25	-38.511
6	6.7667	-163.13	-38.286
6	6.8	-162.12	-37.948
6	6.8333	-161.33	-36.261
6	6.8667	-159.64	-37.498
6	6.9	-158.1	-36.393
6	6.9333	-157.73	-36.036
6	6.9667	-156.33	-35.946
6	7	-155.7	-35.81
6	7.0333	-154.35	-35.81
6	7.0667	-153.45	-35.361
6	7.1	-151.88	-36.261
6	7.1333	-151.43	-34.461
6	7.1667	-149.85	-34.01
6	7.2	-149.07	-35.023
6	7.2333	-147.94	-34.123
6	7.2667	-147.04	-33.673
6	7.3	-146.25	-33.11
6	7.3333	-144.45	-31.387
6	7.3667	-143.78	-30.41
6	7.4	-143.55	-29.285
6	7.4333	-142.2	-29.735
6	7.4667	-140.97	-28.723
6	7.5	-140.29	-28.048
6	7.5333	-139.5	-25.685
6	7.5667	-137.93	-25.01
6	7.6	-136.58	-25.235
6	7.6333	-135.68	-23.435
6	7.6667	-133.68	-22.641
6	7.7	-132.53	-22.985
6	7.7333	-130.84	-22.197
6	7.7667	-130.28	-20.51
6	7.8	-128.03	-20.735
6	7.8333	-126.79	-20.172
6	7.8667	-125.44	-19.497
6	7.9	-123.98	-19.16
6	7.9333	-122.29	-18.372
6	7.9667	-120.94	-18.147
6	8	-119.59	-17.697
6	8.0333	-118.46	-17.472
6	8.0667	-116.72	-15.797
6	8.1	-115.88	-15.109
6	8.1333	-114.3	-14.434
6	8.1667	-112.95	-14.884
6	8.2	-111.83	-14.209
6	8.2333	-110.59	-13.647
6	8.2667	-109.46	-12.972
6	8.3	-108.23	-12.184
6	8.3333	-107.21	-11.396
6	8.3667	-106.88	-9.4839
6	8.4	-105.88	-8.9544
6	8.4333	-104.85	-7.6838
6	8.4667	-103.73	-7.9088
6	8.5	-102.6	-5.8837
6	8.5333	-101.25	-6.5587
6	8.5667	-101.03	-4.9836
6	8.6	-99.451	-4.9836
6	8.6333	-98.392	-3.8982
6	8.6667	-97.156	-3.7685
6	8.7	-96.076	-3.1835
6	8.7333	-95.4	-2.7335
6	8.7667	-93.713	-3.071
6	8.8	-92.925	-1.8334
6	8.8333	-91.575	-1.8334
6	8.8667	-90.113	-2.396
6	8.9	-88.875	-1.8334
6	8.9333	-87.525	-1.6084
6	8.9667	-86.876	-1.9526
6	9	-84.78	-1.7434
6	9.0333	-84.15	-1.3834
6	9.0667	-83.25	-1.3834
6	9.1	-81.359	-1.2034
6	9.1333	-80.77	-0.80598
6	9.1667	-80.1	-0.93335
6	9.2	-78.637	-1.0458
6	9.2333	-77.624	-0.48332
6	9.2667	-77.062	-0.82087
6	9.3	-75.811	-0.20537
6	9.3333	-75.374	-0.2583
6	9.3667	-74.699	0.41674
6	9.4	-73.687	0.3042
6	9.4333	-72.764	0.91176
6	9.4667	-72.112	0.97927
6	9.5	-71.594	1.9018
6	9.5333	-70.874	2.2168
6	9.5667	-69.411	1.8793
6	9.6	-68.736	2.3293
6	9.6333	-67.611	2.1043
6	9.6667	-67.102	2.6536
6	9.7	-65.474	2.4419
6	9.7333	-64.349	2.6669
6	9.7667	-63.223	3.1169
6	9.8	-61.986	2.5543
6	9.8333	-61.198	3.1169
6	9.8667	-59.398	3.5669
6	9.9	-58.723	3.3419
6	9.9333	-57.373	3.5669
6	9.9667	-55.798	3.5669
6	10	-55.01	3.6794
6	10.033	-53.773	4.467
6	10.067	-52.648	4.692
6	10.1	-50.848	4.467
6	10.133	-49.385	4.5795
6	10.167	-47.922	4.917
6	10.2	-46.797	6.0421
6	10.233	-44.772	5.8171
6	10.267	-43.647	6.7171
6	10.3	-42.072	7.6172
6	10.333	-40.947	8.0672
6	10.367	-38.922	8.7422
6	10.4	-37.572	9.8673
6	10.433	-36.222	10.767
6	10.467	-34.422	10.767
6	10.5	-33.072	12.117
6	10.533	-31.271	12.568
6	10.567	-29.471	12.793
6	10.6	-27.221	13.018
6	10.633	-25.421	13.242
6	10.667	-23.621	13.693
6	10.7	-21.821	13.693
6	10.733	-20.583	13.805
6	10.767	-18.896	13.693
6	10.8	-17.456	13.648
6	10.833	-15.633	12.905
6	10.867	-13.72	12.793
6	10.9	-12.37	13.018
6	10.933	-9.895	12.568
6	10.967	-8.32	12.793
6	11	-5.6198	12.793
6	11.033	-4.2697	13.018
6	11.067	-1.5696	13.018
6	11.1	0.23062	13.242
6	11.133	2.1432	13.58
6	11.167	3.6058	14.143
6	11.2	6.1935	14.255
6	11.233	8.2186	14.48
6	11.267	10.131	14.368
6	11.3	12.494	14.255
6	11.333	14.632	13.918
6	11.367	16.657	13.693
6	11.4	18.569	13.58
6	11.433	20.707	13.242
6	11.467	22.507	12.568
6	11.5	23.632	12.342
6	11.533	26.332	11.442
6	11.567	28.357	10.767
6	11.6	30.51	10.151
6	11.633	32.756	9.6217
6	11.667	34.974	9.2235
6	11.7	37.18	8.8995
6	11.733	39.44	8.5626
6	11.767	41.631	8.2082
7	1.8667	-426.07	-287.59
7	1.9	-425.86	-287.3
7	1.9333	-425.59	-286.77
7	1.9667	-425.2	-286.1
7	2	-424.79	-285.33
7	2.0333	-424.27	-284.41
7	2.0667	-423.7	-283.4
7	2.1	-423.13	-282.41
7	2.1333	-422.48	-281.52
7	2.1667	-421.82	-280.65
7	2.2	-421.05	-279.78
7	2.2333	-420.26	-278.91
7	2.2667	-419.4	-278.06
7	2.3	-418.58	-277.29
7	2.3333	-417.74	-276.68
7	2.3667	-416.98	-276.38
7	2.4	-416.56	-276.38
7	2.4333	-415.13	-275.96
7	2.4667	-413.26	-275.46
7	2.5	-411.82	-275.3
7	2.5333	-409.38	-276.09
7	2.5667	-407.19	-276.84
7	2.6	-405.06	-277.4
7	2.6333	-403.13	-277.63
7	2.6667	-401.27	-277.7
7	2.7	-399.25	-277.58
7	2.7333	-397.08	-277.32
7	2.7667	-394.8	-276.95
7	2.8	-392.45	-276.37
7	2.8333	-389.89	-275.61
7	2.8667	-387.37	-274.73
7	2.9	-384.79	-273.6
7	2.9333	-382.19	-272.27
7	2.9667	-379.38	-270.71
7	3	-376.78	-269.26
7	3.0333	-374.19	-268.25
7	3.0667	-371.61	-266.56
7	3.1	-368.9	-264.76
7	3.1333	-366.77	-263.52
7	3.1667	-364.29	-261.73
7	3.2	-361.7	-260.26
7	3.2333	-359.79	-259.25
7	3.2667	-357.2	-258.01
7	3.3	-355.07	-257.23
7	3.3333	-352.25	-256.21
7	3.3667	-349.55	-255.31
7	3.4	-346.85	-254.64
7	3.4333	-344.15	-254.19
7	3.4667	-341	-253.29
7	3.5	-337.85	-252.61
7	3.5333	-334.7	-251.94
7	3.5667	-331.67	-251.15
7	3.6	-328.29	-250.47
7	3.6333	-325.25	-249.69
7	3.6667	-321.76	-249.35
7	3.7	-318.84	-249.12
7	3.7333	-315.46	-249.12
7	3.7667	-312.43	-248.56
7	3.8	-309.16	-248.67
7	3.8333	-306.24	-249.12
7	3.8667	-302.92	-249.43
7	3.9	-299.83	-249.69
7	3.9333	-297.35	-250.14
7	3.9667	-294.6	-250.1
7	4	-291.78	-249.95
7	4.0333	-289.14	-249.57
7	4.0667	-286.82	-249.09
7	4.1	-284.3	-248.34
7	4.1333	-282.02	-247.03
7	4.1667	-279.65	-246.09
7	4.2	-276.94	-244.29
7	4.2333	-274.5	-242.46
7	4.2667	-271.92	-241.14
7	4.3	-269.6	-239.02
7	4.3333	-266.98	-237.04
7	4.3667	-264.47	-235.11
7	4.4	-262.14	-233.15
7	4.4333	-260.11	-231.12
7	4.4667	-258.05	-229.09
7	4.5	-255.61	-227.3
7	4.5333	-253.47	-225.38
7	4.5667	-251.45	-223.81
7	4.6	-249.2	-222.24
7	4.6333	-246.84	-221
7	4.6667	-244.7	-219.76
7	4.7	-242.56	-218.3
7	4.7333	-239.95	-216.9
7	4.7667	-237.5	-215.26
7	4.8	-234.82	-213.84
7	4.8333	-232.29	-212.11
7	4.8667	-229.17	-210.31
7	4.9	-226.54	-208.53
7	4.9333	-223.55	-206.93
7	4.9667	-220.9	-205.15
7	5	-218.03	-203.9
7	5.0333	-215	-202.43
7	5.0667	-212.23	-201.06
7	5.1	-209.26	-200.07
7	5.1333	-206.22	-199.06
7	5.1667	-203.59	-197.96
7	5.2	-200.93	-196.7
7	5.2333	-198.68	-195.35
7	5.2667	-196.32	-194.33
7	5.3	-194.07	-192.76
7	5.3333	-192.04	-191.41
7	5.3667	-190.13	-189.72
7	5.4	-188.33	-187.25
7	5.4333	-186.62	-185.18
7	5.4667	-184.73	-182.97
7	5.5	-183.04	-180.61
7	5.5333	-181.36	-178.02
7	5.5667	-180.23	-175.54
7	5.6	-178.57	-173.34
7	5.6333	-177.31	-170.37
7	5.6667	-176.29	-168.01
7	5.7	-175.28	-165.19
7	5.7333	-175.01	-162.36
7	5.7667	-173.91	-159.98
7	5.8	-172.92	-157.66
7	5.8333	-172.13	-155.74
7	5.8667	-171.04	-153.5
7	5.9	-169.54	-152.03
7	5.9333	-168.08	-150.34
7	5.9667	-166.73	-148.77
7	6	-165.33	-147.18
7	6.0333	-163.35	-145.62
7	6.0667	-161.44	-143.93
7	6.1	-159.64	-142.58
7	6.1333	-157.87	-141.15
7	6.1667	-155.93	-139.77
7	6.2	-153.68	-138.64
7	6.2333	-151.65	-137.52
7	6.2667	-149.63	-136.84
7	6.3	-147.49	-136.28
7	6.3333	-145.18	-135.9
7	6.3667	-142.99	-135.6
7	6.4	-140.97	-134.7
7	6.4333	-138.6	-134.37
7	6.4667	-136.53	-133.6
7	6.5	-134.33	-133.24
7	6.5333	-132.53	-132.57
7	6.5667	-130.5	-131.67
7	6.6	-128.59	-130.65
7	6.6333	-127.02	-129.75
7	6.6667	-125.33	-128.52
7	6.7	-124.2	-127.39
7	6.7333	-122.85	-126.27
7	6.7667	-121.73	-125.14
7	6.8	-120.27	-123.45
7	6.8333	-119.03	-121.99
7	6.8667	-117.79	-120.75
7	6.9	-117.45	-119.07
7	6.9333	-116.33	-117.27
7	6.9667	-115.76	-115.58
7	7	-115.2	-113.89
7	7.0333	-114.98	-111.86
7	7.0667	-114.08	-110.06
7	7.1	-113.51	-107.93
7	7.1333	-113.06	-106.13
7	7.1667	-112.61	-104.1
7	7.2	-111.83	-102.42
7	7.2333	-111.15	-100.84
7	7.2667	-110.25	-99.49
7	7.3	-109.69	-97.802
7	7.3333	-109.13	-96.339
7	7.3667	-107.66	-95.102
7	7.4	-106.99	-93.752
7	7.4333	-106.09	-92.177
7	7.4667	-105.19	-91.052
7	7.5	-103.95	-89.589
7	7.5333	-102.71	-87.901
7	7.5667	-101.48	-86.439
7	7.6	-100.13	-85.089
7	7.6333	-98.663	-83.851
7	7.6667	-97.088	-82.726
7	7.7	-95.4	-81.939
7	7.7333	-93.825	-80.813
7	7.7667	-92.363	-80.251
7	7.8	-90.225	-79.463
7	7.8333	-88.313	-78.901
7	7.8667	-86.4	-78.113
7	7.9	-84.375	-77.438
7	7.9333	-82.687	-76.426
7	7.9667	-80.662	-75.751
7	8	-78.974	-74.738
7	8.0333	-77.624	-74.063
7	8.0667	-76.274	-72.938
7	8.1	-75.149	-72.038
7	8.1333	-73.799	-71.138
7	8.1667	-72.899	-70.013
7	8.2	-71.999	-68.888
7	8.2333	-71.549	-68.213
7	8.2667	-71.099	-67.313
7	8.3	-70.199	-65.963
7	8.3333	-70.199	-65.062
7	8.3667	-69.524	-63.937
7	8.4	-69.524	-63.037
7	8.4333	-69.411	-62.025
7	8.4667	-69.749	-61.237
7	8.5	-69.974	-60.112
7	8.5333	-70.649	-59.212
7	8.5667	-71.099	-58.537
7	8.6	-71.774	-57.862
7	8.6333	-72.674	-56.062
7	8.6667	-73.124	-55.612
7	8.7	-73.799	-54.487
7	8.7333	-74.362	-53.474
7	8.7667	-74.812	-52.574
7	8.8	-75.037	-51.449
7	8.8333	-75.149	-50.212
7	8.8667	-75.262	-49.199
7	8.9	-75.262	-48.074
7	8.9333	-75.037	-47.399
7	8.9667	-74.924	-45.936
7	9	-74.362	-45.149
7	9.0333	-73.912	-44.474
7	9.0667	-73.687	-43.574
7	9.1	-72.788	-43.366
7	9.1333	-72.152	-42.732
7	9.1667	-71.255	-42.215
7	9.2	-70.649	-41.436
7	9.2333	-69.299	-41.211
7	9.2667	-68.061	-40.873
7	9.3	-67.499	-40.761
7	9.3333	-66.236	-40.651
7	9.3667	-64.799	-40.761
7	9.4	-63.673	-40.761
7	9.4333	-62.098	-40.761
7	9.4667	-60.298	-40.761
7	9.5	-59.398	-40.986
7	9.5333	-58.366	-40.84
7	9.5667	-57.148	-40.761
7	9.6	-56.248	-40.536
7	9.6333	-55.348	-40.311
7	9.6667	-54.885	-39.914
7	9.7	-54.223	-39.636
7	9.7333	-53.773	-38.961
7	9.7667	-53.368	-37.971
7	9.8	-52.693	-37.251
7	9.8333	-52.603	-36.801
7	9.8667	-52.423	-36.036
7	9.9	-52.243	-35.045
7	9.9333	-52.423	-34.236
7	9.9667	-52.423	-33.56
7	10	-52.198	-32.66
7	10.033	-52.411	-31.337
7	10.067	-52.603	-30.275
7	10.1	-52.558	-29.24
7	10.133	-52.938	-27.802
7	10.167	-52.648	-27.26
7	10.2	-52.793	-26.221
7	10.233	-52.822	-25.503
7	10.267	-52.689	-24.783
7	10.3	-52.243	-24.02
7	10.333	-51.928	-23.345
7	10.367	-51.47	-22.747
7	10.4	-51.073	-22.535
7	10.433	-50.517	-21.761
7	10.467	-49.749	-21.304
7	10.5	-49.307	-21.236
7	10.533	-48.597	-20.96
7	10.567	-47.697	-20.735
7	10.6	-46.572	-20.51
7	10.633	-45.447	-20.735
7	10.667	-44.322	-20.51
7	10.7	-43.422	-20.285
7	10.733	-42.072	-20.51
7	10.767	-40.947	-20.51
7	10.8	-39.597	-20.51
7	10.833	-38.472	-20.735
7	10.867	-37.347	-20.96
7	10.9	-36.222	-21.41
7	10.933	-35.322	-21.86
7	10.967	-34.647	-21.86
7	11	-33.297	-21.86
7	11.033	-32.433	-22.265
7	11.067	-31.721	-22.31
7	11.1	-30.821	-22.31
7	11.133	-29.696	-22.085
7	11.167	-28.635	-21.723
7	11.2	-27.805	-21.493
7	11.233	-26.321	-20.735
7	11.267	-25.196	-20.51
7	11.3	-24.268	-20.373
7	11.333	-22.721	-20.06
7	11.367	-21.371	-18.709
7	11.4	-20.246	-18.259
7	11.433	-18.978	-17.815
7	11.467	-17.752	-17.025
7	11.5	-16.87	-16.009
7	11.533	-15.745	-15.109
7	11.567	-14.98	-14.614
7	11.6	-13.712	-13.386
7	11.633	-13.495	-12.409
7	11.667	-11.854	-11.244
7	11.7	-10.901	-10.132
7	11.733	-10.458	-9.3714
7	11.767	-8.6229	-8.5233
7	11.8	-7.1949	-7.4588
7	11.833	-6.1823	-7.5712
7	11.867	-3.9255	-7.2073
7	11.9	-2.2446	-6.5587
7	11.933	-1.3445	-7.0087
7	11.967	0.4556	-6.7837
7	12	3.1557	-6.1087
7	12.033	4.3934	-6.6712
7	12.067	6.6435	-6.6712
7	12.1	9.0062	-7.0088
7	12.133	10.919	-6.8962
7	12.167	13.394	-7.3463
7	12.2	15.757	-7.2337
7	12.233	18.007	-7.6838
7	12.267	20.032	-8.1338
7	12.3	22.057	-8.8088
7	12.333	24.439	-9.6295
7	12.367	25.882	-9.7089
7	12.4	27.943	-10.141
7	12.433	30.057	-10.538
7	12.467	32.275	-10.865
7	12.5	34.65	-11.142
7	12.533	37.038	-11.362
7	12.567	39.492	-11.548
7	12.6	42.037	-11.72
8	2.9667	-427.84	-99.671
8	3	-423.98	-99.146
8	3.0333	-420.07	-98.713
8	3.0667	-416.18	-98.46
8	3.1	-412.32	-98.328
8	3.1333	-408.62	-98.365
8	3.1667	-405.02	-98.815
8	3.2	-401.98	-98.927
8	3.2333	-400.34	-98.68
8	3.2667	-396.13	-98.927
8	3.3	-395.07	-97.971
8	3.3333	-391.52	-97.239
8	3.3667	-388.03	-97.352
8	3.4	-386.39	-96.024
8	3.4333	-381.86	-95.161
8	3.4667	-379.03	-94.877
8	3.5	-376.5	-92.755
8	3.5333	-371.83	-91.952
8	3.5667	-368.23	-90.376
8	3.6	-364.74	-88.914
8	3.6333	-361.59	-87.789
8	3.6667	-357.54	-85.539
8	3.7	-353.38	-83.401
8	3.7333	-351.02	-80.813
8	3.7667	-347.08	-80.026
8	3.8	-344.27	-77.663
8	3.8333	-340.44	-76.988
8	3.8667	-337.18	-75.751
8	3.9	-335.25	-75.016
8	3.9333	-332.12	-73.838
8	3.9667	-328.29	-73.163
8	4	-325.37	-72.713
8	4.0333	-322.21	-72.488
8	4.0667	-318.95	-71.475
8	4.1	-315.46	-70.463
8	4.1333	-311.86	-69.788
8	4.1667	-308.49	-68.438
8	4.2	-304.89	-68.438
8	4.2333	-301.29	-66.638
8	4.2667	-297.34	-66.552
8	4.3	-293.28	-65.918
8	4.3333	-289.5	-65.332
8	4.3667	-285.99	-65.737
8	4.4	-282.16	-65.512
8	4.4333	-278.67	-64.95
8	4.4667	-275.41	-64.387
8	4.5	-273.39	-63.262
8	4.5333	-270.46	-62.362
8	4.5667	-267.42	-62.25
8	4.6	-265.5	-60.469
8	4.6333	-261.91	-58.762
8	4.6667	-258.99	-57.412
8	4.7	-255.84	-56.512
8	4.7333	-252.62	-54.549
8	4.7667	-250.1	-53.699
8	4.8	-247.17	-52.124
8	4.8333	-244.02	-50.099
8	4.8667	-241.21	-47.511
8	4.9	-238.17	-46.274
8	4.9333	-235.13	-44.136
8	4.9667	-232.21	-42.111
8	5	-229.51	-39.861
8	5.0333	-226.92	-37.948
8	5.0667	-224.85	-36.788
8	5.1	-221.97	-33.898
8	5.1333	-219.16	-32.66
8	5.1667	-217.02	-31.198
8	5.2	-214.21	-30.185
8	5.2333	-211.62	-28.948
8	5.2667	-209.03	-27.71
8	5.3	-206.67	-26.698
8	5.3333	-204.19	-25.797
8	5.3667	-201.5	-24.672
8	5.4	-198.68	-23.21
8	5.4333	-196.88	-22.31
8	5.4667	-193.73	-21.41
8	5.5	-190.99	-20.195
8	5.5333	-188.33	-19.61
8	5.5667	-185.41	-18.709
8	5.6	-182.68	-17.507
8	5.6333	-180.46	-17.134
8	5.6667	-177.46	-16.563
8	5.7	-174.16	-16.459
8	5.7333	-171.47	-15.745
8	5.7667	-168.98	-15.109
8	5.8	-167.63	-14.574
8	5.8333	-164.37	-13.422
8	5.8667	-161.47	-12.454
8	5.9	-159.98	-10.834
8	5.9333	-157.28	-9.7089
8	5.9667	-155.14	-8.2463
8	6	-153.92	-6.6705
8	6.0333	-150.87	-5.5462
8	6.0667	-147.86	-2.8111
8	6.1	-146.7	-1.1584
8	6.1333	-144.23	-0.2583
8	6.1667	-142.09	2.1043
8	6.2	-139.73	4.242
8	6.2333	-137.59	6.6046
8	6.2667	-136.53	9.2714
8	6.3	-134.55	11.217
8	6.3333	-132.75	12.793
8	6.3667	-130.05	14.368
8	6.4	-128.14	15.83
8	6.4333	-126.34	16.73
8	6.4667	-124.54	17.405
8	6.5	-122.63	18.418
8	6.5333	-120.83	18.868
8	6.5667	-118.58	19.543
8	6.6	-116.55	19.768
8	6.6333	-114.53	20.443
8	6.6667	-112.5	20.668
8	6.7	-110.36	20.78
8	6.7333	-108.23	20.443
8	6.7667	-106.09	20.105
8	6.8	-104.06	19.43
8	6.8333	-102.15	18.643
8	6.8667	-99.901	17.743
8	6.9	-97.651	16.618
8	6.9333	-95.513	15.83
8	6.9667	-93.15	14.818
8	7	-91.35	13.918
8	7.0333	-89.438	13.13
8	7.0667	-87.472	13.004
8	7.1	-85.387	12.23
8	7.1333	-83.587	11.78
8	7.1667	-81.9	11.893
8	7.2	-80.1	11.217
8	7.2333	-77.962	11.105
8	7.2667	-76.274	11.217
8	7.3	-74.362	10.88
8	7.3333	-72.449	11.442
8	7.3667	-70.199	10.992
8	7.4	-68.286	11.105
8	7.4333	-66.149	11.217
8	7.4667	-64.168	11.757
8	7.5	-61.873	12.342
8	7.5333	-60.073	13.018
8	7.5667	-57.895	14.002
8	7.6	-55.798	14.818
8	7.6333	-53.548	15.493
8	7.6667	-51.073	16.168
8	7.7	-49.273	16.843
8	7.7333	-46.91	17.18
8	7.7667	-45.31	17.829
8	7.8	-42.972	17.518
8	7.8333	-41.217	18.283
8	7.8667	-38.809	17.855
8	7.9	-37.009	18.08
8	7.9333	-34.534	17.63
8	7.9667	-32.284	17.405
8	8	-30.259	16.955
8	8.0333	-28.121	16.168
8	8.0667	-25.911	15.784
8	8.1	-23.283	14.705
8	8.1333	-21.146	13.467
8	8.1667	-18.558	12.23
8	8.2	-16.421	10.992
8	8.2333	-13.495	9.6423
8	8.2667	-10.57	8.0672
8	8.3	-8.545	6.7171
8	8.3333	-4.8322	5.0295
8	8.3667	-2.132	3.6794
8	8.4	0.17115	2.6839
8	8.4333	2.4807	1.9918
8	8.4667	5.0684	1.4293
8	8.5	7.431	0.64175
8	8.5333	9.9062	0.41671
8	8.5667	12.269	0.079217
8	8.6	14.541	-0.3033
8	8.6333	17.332	-0.2583
8	8.6667	19.694	-0.59585
8	8.7	22.52	-0.88042
8	8.7333	25.432	-0.70833
8	8.7667	28.144	-0.625
8	8.8	30.921	-0.43228
8	8.8333	33.823	-0.15349
8	8.8667	37.081	0.42152
8	8.9	38.136	0.3615
8	8.9333	41.24	0.8223
9	2.9667	-428.11	-203.75
9	3	-425.8	-202.77
9	3.0333	-423.49	-201.63
9	3.0667	-421.35	-200.62
9	3.1	-419.26	-199.63
9	3.1333	-417.1	-198.67
9	3.1667	-414.95	-197.85
9	3.2	-412.91	-197.09
9	3.2333	-410.73	-196.38
9	3.2667	-408.85	-195.57
9	3.3	-406.82	-195.81
9	3.3333	-405.25	-195.12
9	3.3667	-402.54	-194.96
9	3.4	-398.94	-194.9
9	3.4333	-397.59	-194.26
9	3.4667	-395.37	-194.12
9	3.5	-393.14	-193.53
9	3.5333	-390.17	-193.09
9	3.5667	-387.34	-193.67
9	3.6	-384.81	-193.29
9	3.6333	-381.84	-193.32
9	3.6667	-379.59	-192.87
9	3.7	-376.89	-193.09
9	3.7333	-374.64	-193.09
9	3.7667	-372.84	-192.42
9	3.8	-370.59	-192.19
9	3.8333	-369.02	-191.97
9	3.8667	-366.77	-191.52
9	3.9	-364.74	-190.84
9	3.9333	-362.27	-189.72
9	3.9667	-360.02	-188.59
9	4	-357.77	-187.47
9	4.0333	-355.4	-186.6
9	4.0667	-353.19	-184.93
9	4.1	-351.35	-182.89
9	4.1333	-349.14	-181.5
9	4.1667	-347.15	-180
9	4.2	-345.03	-178.51
9	4.2333	-343.03	-176.95
9	4.2667	-340.94	-175.78
9	4.3	-339.6	-174.58
9	4.3333	-336.17	-173.74
9	4.3667	-335.79	-172.63
9	4.4	-333.28	-171.66
9	4.4333	-331.02	-170.77
9	4.4667	-328.79	-169.9
9	4.5	-326.04	-168.79
9	4.5333	-324.23	-168.18
9	4.5667	-321.04	-167.43
9	4.6	-317.49	-166.99
9	4.6333	-315.81	-166.26
9	4.6667	-312.54	-166.09
9	4.7	-310.74	-164.52
9	4.7333	-307.51	-164.16
9	4.7667	-304.33	-164.18
9	4.8	-301.83	-164.34
9	4.8333	-298.14	-163.84
9	4.8667	-296.05	-163.26
9	4.9	-293.48	-162.34
9	4.9333	-290.58	-161.38
9	4.9667	-288.01	-159.57
9	5	-285.04	-159.6
9	5.0333	-283.31	-157.7
9	5.0667	-280.21	-157.6
9	5.1	-276.87	-155.63
9	5.1333	-274.85	-154.28
9	5.1667	-272.71	-152.59
9	5.2	-270.35	-150.68
9	5.2333	-268.07	-148.87
9	5.2667	-265.76	-147.16
9	5.3	-263.37	-145.5
9	5.3333	-262.82	-143.1
9	5.3667	-259.55	-141.68
9	5.4	-257.64	-140.67
9	5.4333	-256.58	-138.75
9	5.4667	-254.44	-137.38
9	5.5	-251.67	-136.73
9	5.5333	-249.31	-135.94
9	5.5667	-247.51	-134.59
9	5.6	-245.49	-133.69
9	5.6333	-243.24	-133.02
9	5.6667	-241.21	-132.12
9	5.7	-240.26	-131.08
9	5.7333	-237.27	-130.43
9	5.7667	-235.58	-128.74
9	5.8	-233	-128.63
9	5.8333	-231.67	-128.02
9	5.8667	-229.28	-127.86
9	5.9	-226.02	-127.28
9	5.9333	-223.77	-126.83
9	5.9667	-221.97	-126.6
9	6	-220.17	-126.15
9	6.0333	-218.26	-125.37
9	6.0667	-217	-124.67
9	6.1	-214.77	-123.68
9	6.1333	-213.53	-121.99
9	6.1667	-212.13	-120.53
9	6.2	-209.59	-119.63
9	6.2333	-208.7	-118.3
9	6.2667	-206.67	-117.15
9	6.3	-205.09	-115.35
9	6.3333	-203.52	-113.55
9	6.3667	-201.61	-112.09
9	6.4	-200.59	-110.85
9	6.4333	-199.13	-109.17
9	6.4667	-198.12	-107.25
9	6.5	-197.78	-105.11
9	6.5333	-195.98	-104.44
9	6.5667	-194.86	-103.09
9	6.6	-194.41	-101.74
9	6.6333	-193.28	-100.61
9	6.6667	-192.16	-99.49
9	6.7	-190.58	-98.365
9	6.7333	-189.94	-96.984
9	6.7667	-187.88	-95.439
9	6.8	-186.98	-94.989
9	6.8333	-185.52	-94.202
9	6.8667	-183.61	-93.414
9	6.9	-182.48	-92.739
9	6.9333	-181.36	-91.839
9	6.9667	-179.22	-91.277
9	7	-178.43	-90.714
9	7.0333	-176.41	-90.714
9	7.0667	-175.28	-90.264
9	7.1	-173.71	-90.039
9	7.1333	-172.81	-89.589
9	7.1667	-171.41	-89.229
9	7.2	-169.66	-89.139
9	7.2333	-169.03	-88.599
9	7.2667	-167.29	-88.351
9	7.3	-166.91	-87.429
9	7.3333	-165.33	-87.401
9	7.3667	-164.37	-86.776
9	7.4	-163.77	-85.969
9	7.4333	-162.68	-85.314
9	7.4667	-161.78	-84.639
9	7.5	-160.88	-84.189
9	7.5333	-160.32	-83.401
9	7.5667	-160.37	-81.808
9	7.6	-159.71	-81.071
9	7.6333	-159.1	-80.332
9	7.6667	-158.07	-79.351
9	7.7	-158.49	-78.158
9	7.7333	-158.02	-77.028
9	7.7667	-157.39	-76.201
9	7.8	-157.28	-74.963
9	7.8333	-157.17	-73.951
9	7.8667	-157.13	-72.169
9	7.9	-156.15	-71.588
9	7.9333	-155.7	-70.463
9	7.9667	-155.03	-69.113
9	8	-154.24	-67.875
9	8.0333	-153.9	-67.088
9	8.0667	-153.81	-65.918
9	8.1	-152.67	-65.4
9	8.1333	-151.77	-64.5
9	8.1667	-150.98	-63.937
9	8.2	-150.53	-63.487
9	8.2333	-149.29	-62.475
9	8.2667	-148.62	-62.025
9	8.3	-147.27	-61.35
9	8.3333	-146.14	-60.9
9	8.3667	-144.9	-60.337
9	8.4	-144.06	-59.69
9	8.4333	-142.77	-59.775
9	8.4667	-141.42	-59.55
9	8.5	-140.68	-59.635
9	8.5333	-139.05	-59.437
9	8.5667	-137.59	-59.325
9	8.6	-136.58	-58.987
9	8.6333	-135.68	-58.987
9	8.6667	-134.44	-58.65
9	8.7	-133.31	-58.425
9	8.7333	-132.19	-57.524
9	8.7667	-131.06	-57.524
9	8.8	-130.16	-57.074
9	8.8333	-129.15	-56.287
9	8.8667	-128.25	-56.287
9	8.9	-127.24	-55.499
9	8.9333	-126.81	-54.442
9	8.9667	-125.89	-54.599
9	9	-125.1	-53.137
9	9.0333	-124.88	-53.137
9	9.0667	-124.34	-51.967
9	9.1	-124.05	-51.564
9	9.1333	-123.89	-50.481
9	9.1667	-123.19	-50.099
9	9.2	-122.74	-49.199
9	9.2333	-123.37	-47.534
9	9.2667	-123.03	-46.544
9	9.3	-122.85	-46.836
9	9.3333	-122.85	-45.036
9	9.3667	-123.58	-44.609
9	9.4	-122.29	-43.799
9	9.4333	-122.47	-43.115
9	9.4667	-122.85	-42.561
9	9.5	-122.63	-41.886
9	9.5333	-122.52	-41.323
9	9.5667	-122.63	-41.211
9	9.6	-122.89	-40.331
9	9.6333	-122.67	-39.321
9	9.6667	-121.83	-39.705
9	9.7	-120.83	-39.411
9	9.7333	-120.6	-39.186
9	9.7667	-120.04	-39.073
9	9.8	-119.36	-38.848
9	9.8333	-119.49	-38.001
9	9.8667	-119.03	-38.511
9	9.9	-118.27	-38.289
9	9.9333	-116.78	-38.511
9	9.9667	-116.82	-38.376
9	10	-115.2	-39.186
9	10.033	-114.53	-39.186
9	10.067	-113.85	-39.636
9	10.1	-113.18	-39.861
9	10.133	-112.61	-39.973
9	10.167	-113.03	-38.868
9	10.2	-112.81	-39.272
9	10.233	-112.18	-39.55
9	10.267	-110.36	-40.198
9	10.3	-110.99	-39.433
9	10.333	-109.13	-39.861
9	10.367	-109.35	-38.511
9	10.4	-109.17	-38.802
9	10.433	-108.68	-38.383
9	10.467	-108.4	-38.263
9	10.5	-107.47	-37.253
9	10.533	-106.43	-37.161
9	10.567	-105.93	-36.846
9	10.6	-104.51	-36.373
9	10.633	-104.18	-35.361
9	10.667	-103.95	-34.235
9	10.7	-102.38	-34.01
9	10.733	-101.48	-33.11
9	10.767	-101.14	-32.098
9	10.8	-99.563	-31.423
9	10.833	-99.338	-30.298
9	10.867	-98.326	-29.285
9	10.9	-97.426	-28.835
9	10.933	-96.525	-27.935
9	10.967	-95.626	-27.035
9	11	-95.4	-26.135
9	11.033	-93.938	-25.347
9	11.067	-93.938	-24.672
9	11.1	-93.263	-23.997
9	11.133	-92.588	-23.322
9	11.167	-92.25	-22.76
9	11.2	-91.575	-22.085
9	11.233	-91.125	-21.635
9	11.267	-90.675	-21.635
9	11.3	-89.888	-21.072
9	11.333	-89.213	-20.622
9	11.367	-88.763	-20.847
9	11.4	-88.2	-20.96
9	11.433	-87.412	-20.847
9	11.467	-86.287	-21.072
9	11.5	-85.5	-21.41
9	11.533	-84.712	-21.522
9	11.567	-83.925	-21.86
9	11.6	-82.8	-22.535
9	11.633	-82.125	-22.985
9	11.667	-81.112	-23.322
9	11.7	-80.325	-23.885
9	11.733	-79.199	-24.11
9	11.767	-78.524	-23.885
9	11.8	-77.849	-24.11
9	11.833	-76.724	-24.11
9	11.867	-76.049	-23.885
9	11.9	-75.037	-23.772
9	11.933	-74.024	-23.21
9	11.967	-73.349	-22.985
9	12	-72.787	-22.647
9	12.033	-72.112	-22.422
9	12.067	-71.436	-21.747
9	12.1	-70.536	-21.297
9	12.133	-69.861	-20.622
9	12.167	-69.411	-19.947
9	12.2	-68.849	-19.16
9	12.233	-68.399	-18.485
9	12.267	-68.061	-17.247
9	12.3	-67.611	-16.572
9	12.333	-66.936	-15.447
9	12.367	-66.599	-14.434
9	12.4	-66.02	-13.795
9	12.433	-65.381	-13.005
9	12.467	-64.124	-12.409
9	12.5	-63.561	-11.621
9	12.533	-62.773	-11.059
9	12.567	-61.873	-10.384
9	12.6	-61.086	-9.5964
9	12.633	-60.298	-9.2589
9	12.667	-59.286	-8.9214
9	12.7	-58.895	-8.7957
9	12.733	-57.373	-8.3588
9	12.767	-56.473	-8.3588
9	12.8	-55.235	-8.0213
9	12.833	-54.448	-8.1338
9	12.867	-53.773	-8.1338
9	12.9	-52.198	-8.1338
9	12.933	-50.848	-8.5839
9	12.967	-49.723	-9.0339
9	13	-48.372	-9.4839
9	13.033	-46.91	-9.8214
9	13.067	-45.357	-10.429
9	13.1	-43.647	-11.059
9	13.133	-42.725	-11.892
9	13.167	-41.25	-12.224
9	13.2	-39.597	-12.634
9	13.233	-38.247	-13.084
9	13.267	-37.234	-13.422
9	13.3	-35.997	-13.759
9	13.333	-34.759	-13.647
9	13.367	-33.634	-13.872
9	13.4	-32.734	-14.097
9	13.433	-31.834	-13.872
9	13.467	-30.709	-13.872
9	13.5	-29.696	-13.759
9	13.533	-28.234	-13.422
9	13.567	-27.896	-13.759
9	13.6	-26.546	-13.084
9	13.633	-25.308	-12.747
9	13.667	-23.733	-12.747
9	13.7	-22.383	-12.522
9	13.733	-21.371	-12.184
9	13.767	-19.458	-11.396
9	13.8	-17.883	-10.722
9	13.833	-16.533	-9.8214
9	13.867	-14.845	-9.2589
9	13.9	-13.27	-7.9088
9	13.933	-11.47	-7.0087
9	13.967	-9.5576	-6.2212
9	14	-7.6449	-5.4336
9	14.033	-5.9573	-4.6461
9	14.067	-3.8196	-3.8586
9	14.1	-1.907	-3.296
9	14.133	0.0055483	-2.9585
9	14.167	2.0307	-2.2834
9	14.2	4.3933	-1.9459
9	14.233	6.531	-1.8334
9	14.267	8.7812	-1.3834
9	14.3	11.031	-1.3834
9	14.333	13.056	-1.1584
9	14.367	15.532	-1.3834
9	14.4	17.782	-1.3834
9	14.433	20.482	-1.6084
9	14.467	22.619	-1.7209
9	14.5	25.432	-2.0584
9	14.533	28.038	-2.2961
9	14.567	30.681	-2.5082
9	14.6	33.371	-2.5585
9	14.633	36.017	-2.4484
9	14.667	38.667	-2.1992
9	14.7	41.254	-1.7982
10	3.4333	-427.06	-61.267
10	3.4667	-424.73	-61.2
10	3.5	-422.36	-61.201
10	3.5333	-419.87	-61.12
10	3.5667	-417.25	-61.004
10	3.6	-414.42	-60.709
10	3.6333	-411.72	-60.014
10	3.6667	-408.76	-60.048
10	3.7	-405.6	-59.087
10	3.7333	-402.67	-59.569
10	3.7667	-398.94	-58.537
10	3.8	-395.79	-58.537
10	3.8333	-392.86	-58.431
10	3.8667	-390	-58.966
10	3.9	-386.79	-58.537
10	3.9333	-384.06	-58.39
10	3.9667	-381.32	-58.628
10	4	-378.58	-58.224
10	4.0333	-375.71	-58.074
10	4.0667	-372.85	-57.915
10	4.1	-369.65	-57.011
10	4.1333	-366.34	-56.157
10	4.1667	-363.08	-55.287
10	4.2	-359.46	-54.235
10	4.2333	-356.14	-52.97
10	4.2667	-352.52	-51.764
10	4.3	-349.08	-49.957
10	4.3333	-346.04	-48.742
10	4.3667	-342.9	-46.988
10	4.4	-339.95	-45.357
10	4.4333	-336.91	-44.045
10	4.4667	-334.37	-42.111
10	4.5	-331.75	-41.582
10	4.5333	-329.1	-40.25
10	4.5667	-326.21	-39.657
10	4.6	-323.34	-38.511
10	4.6333	-319.96	-37.161
10	4.6667	-317.04	-36.486
10	4.7	-313.89	-35.361
10	4.7333	-310.51	-34.01
10	4.7667	-306.82	-33.361
10	4.8	-303.76	-32.21
10	4.8333	-300.39	-31.535
10	4.8667	-297.24	-31.085
10	4.9	-294.54	-30.86
10	4.9333	-291.61	-30.41
10	4.9667	-288.91	-29.96
10	5	-286.21	-29.51
10	5.0333	-283.51	-29.06
10	5.0667	-280.59	-28.16
10	5.1	-277.89	-27.485
10	5.1333	-275.19	-26.585
[truncated: 24,152 more rows]
