# Supplementary material for: A system for efficient egress scheduling during mass events and small-scale experimental demonstration
Source: R Soc Open Sci. 2020 Dec 9;7(12):201465. doi: 10.1098/rsos.201465 (PMC7813256; doi:10.1098/rsos.201465)
Supplement: Experimental data [file rsos201465supp5.zip › experimental_data/data/Graph16.csv]

ped. #	time (s)	x (cm)	y (cm)
1	1.2	-427.3	60.652
1	1.2333	-422.64	60.687
1	1.2667	-417.56	60.557
1	1.3	-412.22	60.27
1	1.3333	-406.37	60.045
1	1.3667	-400.97	59.596
1	1.4	-395.57	58.695
1	1.4333	-390.84	58.47
1	1.4667	-385.89	57.345
1	1.5	-381.18	56.852
1	1.5333	-376.67	56.445
1	1.5667	-372.39	55.995
1	1.6	-367.44	55.77
1	1.6333	-362.49	55.77
1	1.6667	-357.01	55.606
1	1.7	-351.68	55.364
1	1.7333	-346.52	54.87
1	1.7667	-340.44	54.87
1	1.8	-334.59	54.42
1	1.8333	-328.51	54.42
1	1.8667	-322.67	54.42
1	1.9	-317.26	53.97
1	1.9333	-311.41	53.97
1	1.9667	-306.01	53.97
1	2	-300.61	53.295
1	2.0333	-294.76	52.62
1	2.0667	-289.02	51.731
1	2.1	-283.06	50.595
1	2.1333	-276.99	49.02
1	2.1667	-270.46	47.67
1	2.2	-263.94	46.095
1	2.2333	-257.41	44.52
1	2.2667	-251.11	42.944
1	2.3	-244.13	41.594
1	2.3333	-238.06	39.794
1	2.3667	-231.98	37.994
1	2.4	-225.91	36.644
1	2.4333	-220.06	35.294
1	2.4667	-214.21	34.169
1	2.5	-208.36	33.494
1	2.5333	-202.28	32.369
1	2.5667	-196.32	31.581
1	2.6	-190.13	31.244
1	2.6333	-183.38	30.344
1	2.6667	-177.19	29.331
1	2.7	-170.78	28.768
1	2.7333	-164.03	27.868
1	2.7667	-157.62	27.081
1	2.8	-151.2	26.068
1	2.8333	-144.68	24.943
1	2.8667	-137.93	24.268
1	2.9	-131.51	23.481
1	2.9333	-123.98	22.468
1	2.9667	-117.68	21.118
1	3	-110.25	20.443
1	3.0333	-103.5	19.543
1	3.0667	-97.201	18.193
1	3.1	-90.45	17.068
1	3.1333	-83.475	16.168
1	3.1667	-76.724	14.818
1	3.2	-70.199	13.693
1	3.2333	-63.336	12.68
1	3.2667	-56.81	11.555
1	3.3	-50.06	10.655
1	3.3333	-43.085	10.43
1	3.3667	-36.334	9.9798
1	3.4	-29.471	9.8673
1	3.4333	-22.946	9.4173
1	3.4667	-16.42	8.9672
1	3.5	-10.008	8.8548
1	3.5333	-3.9322	8.4048
1	3.5667	2.3682	8.1797
1	3.6	8.3311	7.8422
1	3.6333	14.181	7.8422
1	3.6667	20.819	7.9547
1	3.7	27.682	7.8422
1	3.7333	34.44	7.5746
1	3.7667	41.358	7.1201
2	1.5333	-426.52	-112.42
2	1.5667	-423.25	-112.22
2	1.6	-419.88	-111.99
2	1.6333	-416.51	-111.91
2	1.6667	-413.12	-111.86
2	1.7	-409.75	-112.09
2	1.7333	-405.92	-112.77
2	1.7667	-402.55	-112.54
2	1.8	-399.39	-112.99
2	1.8333	-396.02	-112.99
2	1.8667	-392.42	-112.54
2	1.9	-388.93	-111.75
2	1.9333	-385.56	-111.53
2	1.9667	-382.07	-110.74
2	2	-378.58	-109.95
2	2.0333	-374.87	-109.39
2	2.0667	-371.27	-108.49
2	2.1	-367.44	-106.69
2	2.1333	-364.07	-105.79
2	2.1667	-360.92	-104.44
2	2.2	-357.99	-103.54
2	2.2333	-355.07	-102.42
2	2.2667	-352.14	-101.06
2	2.3	-349.22	-100.61
2	2.3333	-346.07	-99.715
2	2.3667	-342.92	-99.264
2	2.4	-339.67	-99.066
2	2.4333	-336.39	-98.139
2	2.4667	-332.92	-97.565
2	2.5	-329.64	-96.564
2	2.5333	-326.04	-96.114
2	2.5667	-322.44	-95.439
2	2.6	-319.51	-95.439
2	2.6333	-315.8	-94.877
2	2.6667	-312.76	-94.764
2	2.7	-309.61	-94.314
2	2.7333	-306.58	-93.977
2	2.7667	-303.43	-93.527
2	2.8	-300.39	-92.739
2	2.8333	-297.58	-91.952
2	2.8667	-294.43	-91.813
2	2.9	-291.25	-90.534
2	2.9333	-288.01	-89.364
2	2.9667	-285.09	-87.789
2	3	-282.16	-86.889
2	3.0333	-279.46	-85.989
2	3.0667	-276.45	-84.895
2	3.1	-273.61	-83.514
2	3.1333	-270.91	-82.614
2	3.1667	-268.02	-81.242
2	3.2	-265.51	-80.814
2	3.2333	-262.36	-79.913
2	3.2667	-259.44	-79.463
2	3.3	-256.51	-78.788
2	3.3333	-253.36	-77.663
2	3.3667	-250.21	-76.988
2	3.4	-247.06	-76.538
2	3.4333	-243.91	-76.088
2	3.4667	-241.21	-75.638
2	3.5	-238.06	-75.413
2	3.5333	-235.13	-75.638
2	3.5667	-232.21	-75.413
2	3.6	-229.06	-75.413
2	3.6333	-226.13	-74.288
2	3.6667	-223.21	-73.388
2	3.7	-220.06	-73.163
2	3.7333	-216.91	-72.488
2	3.7667	-213.76	-71.588
2	3.8	-210.83	-70.463
2	3.8333	-207.79	-69.45
2	3.8667	-204.53	-68.213
2	3.9	-201.72	-66.975
2	3.9333	-198.91	-65.513
2	3.9667	-195.64	-64.5
2	4	-193.17	-63.6
2	4.0333	-190.13	-63.262
2	4.0667	-187.43	-62.587
2	4.1	-184.06	-62.137
2	4.1333	-180.91	-61.237
2	4.1667	-178.43	-61.012
2	4.2	-174.84	-60.189
2	4.2333	-172.02	-59.688
2	4.2667	-169.32	-58.875
2	4.3	-166.25	-58.656
2	4.3333	-163.25	-58.339
2	4.3667	-160.88	-57.862
2	4.4	-157.73	-58.312
2	4.4333	-155.48	-58.087
2	4.4667	-153	-58.087
2	4.5	-150.53	-57.862
2	4.5333	-148.5	-57.637
2	4.5667	-146.25	-56.737
2	4.6	-144	-56.512
2	4.6333	-142.15	-55.68
2	4.6667	-140.18	-54.937
2	4.7	-137.7	-54.037
2	4.7333	-135.34	-53.024
2	4.7667	-133.34	-52.282
2	4.8	-131.06	-50.774
2	4.8333	-129.49	-49.874
2	4.8667	-127.35	-49.086
2	4.9	-125.33	-48.186
2	4.9333	-123.3	-47.061
2	4.9667	-120.83	-46.386
2	5	-118.58	-45.486
2	5.0333	-116.44	-44.699
2	5.0667	-114.3	-44.136
2	5.1	-112.05	-43.461
2	5.1333	-109.47	-42.917
2	5.1667	-107.55	-42.336
2	5.2	-105.19	-41.998
2	5.2333	-102.94	-41.323
2	5.2667	-100.58	-41.211
2	5.3	-98.438	-40.648
2	5.3333	-95.963	-40.423
2	5.3667	-93.938	-39.973
2	5.4	-91.688	-39.298
2	5.4333	-89.438	-38.848
2	5.4667	-87.525	-38.061
2	5.5	-85.275	-37.611
2	5.5333	-83.745	-37.026
2	5.5667	-81.675	-35.811
2	5.6	-79.537	-35.023
2	5.6333	-77.737	-33.898
2	5.6667	-76.274	-32.885
2	5.7	-74.362	-32.098
2	5.7333	-72.899	-30.86
2	5.7667	-71.324	-29.735
2	5.8	-69.524	-28.61
2	5.8333	-68.151	-27.867
2	5.8667	-66.35	-26.864
2	5.9	-63.786	-25.572
2	5.9333	-61.761	-24.672
2	5.9667	-59.736	-23.997
2	6	-57.486	-23.097
2	6.0333	-55.573	-22.085
2	6.0667	-52.985	-21.522
2	6.1	-50.735	-20.847
2	6.1333	-48.212	-20.873
2	6.1667	-46.178	-20.365
2	6.2	-43.647	-19.384
2	6.2333	-41.51	-18.822
2	6.2667	-39.147	-18.485
2	6.3	-36.784	-17.922
2	6.3333	-34.084	-17.247
2	6.3667	-31.609	-16.347
2	6.4	-28.977	-15.729
2	6.4333	-26.321	-14.659
2	6.4667	-23.733	-13.872
2	6.5	-20.696	-13.084
2	6.5333	-17.546	-12.184
2	6.5667	-15.278	-11.146
2	6.6	-12.28	-10.204
2	6.6333	-9.4727	-9.0823
2	6.6667	-6.0036	-8.0941
2	6.7	-3.3697	-6.3337
2	6.7333	0.16442	-5.4734
2	6.7667	3.0208	-4.3536
2	6.8	6.0809	-3.1835
2	6.8333	9.8136	-3.1041
2	6.8667	13.281	-2.2835
2	6.9	16.432	-1.8334
2	6.9333	20.191	-1.5687
2	6.9667	23.182	-1.3834
2	7	26.445	-1.2709
2	7.0333	29.916	-1.2864
2	7.0667	33.425	-1.3769
2	7.1	37.071	-1.4242
2	7.1333	40.796	-1.5654
3	1.6	-429.01	-59.681
3	1.6333	-425.83	-59.727
3	1.6667	-422.56	-59.765
3	1.7	-419.21	-59.871
3	1.7333	-416.07	-60.087
3	1.7667	-412.89	-60.337
3	1.8	-409.01	-61.7
3	1.8333	-405.87	-61.674
3	1.8667	-403	-61.687
3	1.9	-399.62	-62.362
3	1.9333	-396.43	-63.196
3	1.9667	-393.56	-63.209
3	2	-391.29	-62.587
3	2.0333	-387.88	-63.421
3	2.0667	-384.81	-63.596
3	2.1	-382.25	-63.397
3	2.1333	-379.27	-62.33
3	2.1667	-375.99	-61.237
3	2.2	-372.84	-61.687
3	2.2333	-369.24	-60.787
3	2.2667	-365.35	-61.052
3	2.3	-361.47	-60.589
3	2.3333	-358.22	-59.212
3	2.3667	-354.15	-59.04
3	2.4	-350.93	-57.959
3	2.4333	-347.39	-57.743
3	2.4667	-344	-57.121
3	2.5	-340.76	-56.366
3	2.5333	-337.09	-55.956
3	2.5667	-333.78	-55.567
3	2.6	-330.51	-54.818
3	2.6333	-327.13	-54.421
3	2.6667	-324.05	-53.716
3	2.7	-320.44	-53.666
3	2.7333	-316.71	-53.56
3	2.7667	-313.15	-53.176
3	2.8	-309.64	-52.356
3	2.8333	-306.24	-51.787
3	2.8667	-301.94	-51.667
3	2.9	-298.14	-51.337
3	2.9333	-294.34	-50.781
3	2.9667	-290.33	-50.651
3	3	-286.66	-49.761
3	3.0333	-283.06	-49.536
3	3.0667	-279.09	-49.295
3	3.1	-275.1	-49.556
3	3.1333	-271.28	-49.28
3	3.1667	-267.54	-48.186
3	3.2	-263.88	-47.948
3	3.2333	-259.84	-48.051
3	3.2667	-256.51	-46.611
3	3.3	-252.37	-46.566
3	3.3333	-248.81	-45.248
3	3.3667	-244.88	-44.707
3	3.4	-240.99	-43.686
3	3.4333	-237.38	-43.011
3	3.4667	-233.78	-41.661
3	3.5	-230.38	-41.317
3	3.5333	-227.03	-40.086
3	3.5667	-223.43	-38.961
3	3.6	-220	-38.201
3	3.6333	-217.36	-36.936
3	3.6667	-213.6	-36.221
3	3.7	-210.61	-35.81
3	3.7333	-207.68	-35.136
3	3.7667	-204.29	-33.872
3	3.8	-201.61	-33.335
3	3.8333	-198.68	-33.11
3	3.8667	-195.31	-32.66
3	3.9	-192.38	-31.985
3	3.9333	-189.01	-31.085
3	3.9667	-185.86	-30.86
3	4	-183.16	-30.185
3	4.0333	-180.01	-29.96
3	4.0667	-176.86	-29.51
3	4.1	-173.71	-28.835
3	4.1333	-169.92	-28.348
3	4.1667	-166.96	-28.61
3	4.2	-163.81	-27.935
3	4.2333	-160.66	-27.71
3	4.2667	-157.73	-26.81
3	4.3	-154.93	-26.762
3	4.3333	-152.1	-25.91
3	4.3667	-149.18	-25.46
3	4.4	-146.48	-24.335
3	4.4333	-144	-23.885
3	4.4667	-141.53	-23.21
3	4.5	-138.27	-22.282
3	4.5333	-135.66	-21.239
3	4.5667	-132.53	-20.51
3	4.6	-129.72	-19.722
3	4.6333	-126.9	-18.934
3	4.6667	-124.2	-18.259
3	4.7	-121.05	-16.909
3	4.7333	-118.58	-16.009
3	4.7667	-115.65	-15.109
3	4.8	-112.05	-14.209
3	4.8333	-109.52	-13.447
3	4.8667	-106.2	-12.409
3	4.9	-103.5	-11.734
3	4.9333	-100.58	-11.284
3	4.9667	-97.651	-11.059
3	5	-94.725	-10.384
3	5.0333	-91.8	-10.384
3	5.0667	-88.875	-10.159
3	5.1	-85.95	-9.7089
3	5.1333	-83.137	-9.8214
3	5.1667	-80.133	-9.9185
3	5.2	-77.624	-9.9339
3	5.2333	-74.855	-10.488
3	5.2667	-71.549	-11.059
3	5.3	-68.849	-11.509
3	5.3333	-65.474	-11.959
3	5.3667	-62.436	-12.072
3	5.4	-59.398	-13.084
3	5.4333	-56.023	-13.084
3	5.4667	-52.423	-13.984
3	5.5	-49.047	-14.434
3	5.5333	-46.122	-14.659
3	5.5667	-42.747	-14.659
3	5.6	-39.372	-14.659
3	5.6333	-36.222	-14.659
3	5.6667	-33.072	-14.209
3	5.7	-30.146	-13.534
3	5.7333	-27.671	-13.309
3	5.7667	-23.74	-12.383
3	5.8	-21.191	-11.824
3	5.8333	-18.401	-11.149
3	5.8667	-15.001	-10.686
3	5.9	-12.708	-10.046
3	5.9333	-9.1075	-9.1464
3	5.9667	-6.2948	-8.3588
3	6	-2.8071	-7.7963
3	6.0333	0.7931	-6.8962
3	6.0667	3.8308	-6.3337
3	6.1	7.6172	-5.2242
3	6.1333	11.256	-5.2086
3	6.1667	14.632	-4.5336
3	6.2	18.682	-4.0835
3	6.2333	21.925	-3.3291
3	6.2667	25.27	-2.8574
3	6.3	28.584	-2.4863
3	6.3333	31.944	-2.2122
3	6.3667	35.327	-2.0587
3	6.4	38.746	-2.005
3	6.4333	42.244	-2.0802
4	1.8667	-426.01	155.33
4	1.9	-422.61	154.8
4	1.9333	-419.22	154.3
4	1.9667	-415.88	153.93
4	2	-412.67	153.65
4	2.0333	-408.96	155.34
4	2.0667	-405.81	155.34
4	2.1	-403.22	155.45
4	2.1333	-400.07	155.68
4	2.1667	-397.03	155.34
4	2.2	-394.22	155
4	2.2333	-391.41	154.66
4	2.2667	-388.14	154.1
4	2.3	-385.44	153.65
4	2.3333	-382.41	152.86
4	2.3667	-379.14	152.08
4	2.4	-375.71	150.93
4	2.4333	-372.17	150.05
4	2.4667	-369.05	148.5
4	2.5	-364.86	147.91
4	2.5333	-361.25	146.79
4	2.5667	-358.22	145.33
4	2.6	-354.73	144.31
4	2.6333	-351.92	143.08
4	2.6667	-348.65	142.51
4	2.7	-345.5	141.16
4	2.7333	-342.13	140.26
4	2.7667	-339.09	139.48
4	2.8	-336.17	138.35
4	2.8333	-333.13	137.34
4	2.8667	-330.05	136.3
4	2.9	-326.71	135.43
4	2.9333	-323.68	134.19
4	2.9667	-319.96	132.95
4	3	-316.59	131.82
4	3.0333	-312.99	130.7
4	3.0667	-309.39	129.35
4	3.1	-305.56	128.45
4	3.1333	-303.18	126.92
4	3.1667	-299.71	126.2
4	3.2	-295.44	125.97
4	3.2333	-292.32	125.3
4	3.2667	-288.8	124.29
4	3.3	-285.54	123.5
4	3.3333	-282.5	122.71
4	3.3667	-279.35	121.59
4	3.4	-275.97	120.01
4	3.4333	-272.71	118.77
4	3.4667	-269.45	117.31
4	3.5	-265.74	116.07
4	3.5333	-262.14	114.72
4	3.5667	-258.54	112.92
4	3.6	-255.39	111.8
4	3.6333	-252.01	110
4	3.6667	-248.75	108.31
4	3.7	-245.37	106.96
4	3.7333	-242.34	105.5
4	3.7667	-239.63	104.15
4	3.8	-236.71	102.8
4	3.8333	-233.33	101.67
4	3.8667	-230.18	100.1
4	3.9	-227.15	99.085
4	3.9333	-223.77	97.96
4	3.9667	-220.62	96.835
4	4	-217.92	95.485
4	4.0333	-213.66	94.428
4	4.0667	-211.51	92.673
4	4.1	-208.02	91.21
4	4.1333	-204.87	90.085
4	4.1667	-201.94	88.96
4	4.2	-198.79	88.06
4	4.2333	-195.53	86.822
4	4.2667	-192.83	85.922
4	4.3	-190.13	85.472
4	4.3333	-185.9	85.157
4	4.3667	-184.51	83.672
4	4.4	-181.81	82.997
4	4.4333	-179.22	81.534
4	4.4667	-176.52	80.409
4	4.5	-173.93	79.172
4	4.5333	-170.33	78.047
4	4.5667	-167.79	77.289
4	4.6	-164.92	75.978
4	4.6333	-162.5	75.094
4	4.6667	-160.88	73.771
4	4.7	-157.51	72.683
4	4.7333	-156.04	71.184
4	4.7667	-153.79	69.834
4	4.8	-150.75	69.046
4	4.8333	-148.5	67.921
4	4.8667	-146.25	66.796
4	4.9	-143.96	65.737
4	4.9333	-141.75	64.321
4	4.9667	-139.05	63.196
4	5	-135.9	62.071
4	5.0333	-133.65	61.171
4	5.0667	-132.53	60.045
4	5.1	-129.38	59.37
4	5.1333	-127.58	58.47
4	5.1667	-125.55	57.345
4	5.2	-123.53	56.67
4	5.2333	-121.12	55.505
4	5.2667	-119.48	55.32
4	5.3	-117.17	54.178
4	5.3333	-115.43	54.195
4	5.3667	-113.22	53.61
4	5.4	-111.38	53.745
4	5.4333	-109.58	53.07
4	5.4667	-107.33	53.295
4	5.5	-104.96	52.508
4	5.5333	-102.83	52.17
4	5.5667	-100.8	52.395
4	5.6	-98.776	51.495
4	5.6333	-96.525	51.495
4	5.6667	-94.491	50.203
4	5.7	-93.038	49.357
4	5.7333	-91.125	49.47
4	5.7667	-89.775	48.12
4	5.8	-87.681	47.549
4	5.8333	-86.287	46.432
4	5.8667	-84.487	45.757
4	5.9	-82.687	44.407
4	5.9333	-81.112	43.732
4	5.9667	-79.424	42.494
4	6	-77.995	41.41
4	6.0333	-76.499	40.244
4	6.0667	-74.699	38.669
4	6.1	-72.899	37.544
4	6.1333	-71.099	36.419
4	6.1667	-69.299	35.744
4	6.2	-67.499	34.394
4	6.2333	-65.699	33.269
4	6.2667	-64.236	32.256
4	6.3	-62.368	31.559
4	6.3333	-60.748	30.569
4	6.3667	-59.623	29.669
4	6.4	-57.823	28.319
4	6.4333	-56.248	27.643
4	6.4667	-54.898	26.968
4	6.5	-53.323	26.068
4	6.5333	-51.973	25.393
4	6.5667	-50.398	24.718
4	6.6	-48.609	23.682
4	6.6333	-47.022	23.368
4	6.6667	-45.487	22.402
4	6.7	-43.872	22.018
4	6.7333	-41.959	21.456
4	6.7667	-40.497	20.893
4	6.8	-38.697	20.218
4	6.8333	-36.897	19.768
4	6.8667	-35.659	19.205
4	6.9	-34.05	18.807
4	6.9333	-32.397	18.418
4	6.9667	-30.821	17.968
4	7	-30.054	17.147
4	7.0333	-28.571	16.618
4	7.0667	-26.996	16.168
4	7.1	-25.646	15.268
4	7.1333	-24.071	14.593
4	7.1667	-21.94	14.169
4	7.2	-20.021	13.468
4	7.2333	-18.896	13.018
4	7.2667	-17.208	12.68
4	7.3	-15.084	12.17
4	7.3333	-13.164	11.919
4	7.3667	-11.695	11.442
4	7.4	-9.4451	11.442
4	7.4333	-7.0823	11.78
4	7.4667	-4.9448	11.442
4	7.5	-2.5821	12.005
4	7.5333	-0.44443	12.342
4	7.5667	1.8057	12.342
4	7.6	4.0558	12.342
4	7.6333	6.8685	12.23
4	7.6667	9.2312	12.117
4	7.7	11.594	12.005
4	7.7333	14.744	11.78
4	7.7667	17.444	11.555
4	7.8	20.482	11.217
4	7.8333	22.957	10.992
4	7.8667	26.107	10.542
4	7.9	29.075	10.174
4	7.9333	32.293	9.6913
4	7.9667	35.599	9.2217
4	8	39.067	8.7242
4	8.0333	42.575	8.2248
5	1.9	-428.16	96.65
5	1.9333	-424.64	95.134
5	1.9667	-421.2	93.466
5	2	-417.89	91.778
5	2.0333	-414.6	90.116
5	2.0667	-411.45	88.56
5	2.1	-408.07	87.449
5	2.1333	-404.77	87.43
5	2.1667	-401.44	86.54
5	2.2	-398.05	85.398
5	2.2333	-394.59	85.181
5	2.2667	-391.18	84.084
5	2.3	-387.28	83.151
5	2.3333	-383.32	82.302
5	2.3667	-379.26	81.614
5	2.4	-375.1	81.789
5	2.4333	-371.5	81.789
5	2.4667	-367.67	82.427
5	2.5	-363.96	83.066
5	2.5333	-360.16	82.814
5	2.5667	-356.46	82.516
5	2.6	-352.84	81.335
5	2.6333	-349.34	80.401
5	2.6667	-345.48	79.185
5	2.7	-341.8	77.534
5	2.7333	-337.12	77.835
5	2.7667	-332.79	75.769
5	2.8	-328.21	74.103
5	2.8333	-323.68	72.747
5	2.8667	-318.99	71.143
5	2.9	-314.34	68.821
5	2.9333	-310.72	67.412
5	2.9667	-306.38	65.413
5	3	-302.21	64.453
5	3.0333	-297.96	64.072
5	3.0667	-294.08	63.148
5	3.1	-289.93	63.052
5	3.1333	-285.85	62.081
5	3.1667	-281.71	61.526
5	3.2	-277.38	60.097
5	3.2333	-272.85	58.902
5	3.2667	-268.21	58.384
5	3.3	-263.7	57.692
5	3.3333	-258.9	57.597
5	3.3667	-254.38	57.143
5	3.4	-249.91	56.891
5	3.4333	-245.68	56.821
5	3.4667	-241.45	55.973
5	3.5	-237.16	54.645
5	3.5333	-233.03	54.051
5	3.5667	-228.38	52.845
5	3.6	-224.29	52.461
5	3.6333	-219.83	51.27
5	3.6667	-215.33	50.37
5	3.7	-210.83	49.47
5	3.7333	-206.24	48.479
5	3.7667	-201.38	46.545
5	3.8	-197.09	45.807
5	3.8333	-192.61	44.069
5	3.8667	-186.55	43.999
5	3.9	-183.16	42.044
5	3.9333	-178.21	41.594
5	3.9667	-173.93	41.369
5	4	-169.66	40.694
5	4.0333	-164.93	40.244
5	4.0667	-160.43	39.569
5	4.1	-155.93	39.119
5	4.1333	-150.3	38.669
5	4.1667	-145.58	38.219
5	4.2	-142.88	37.769
5	4.2333	-138.83	37.994
5	4.2667	-132.3	37.769
5	4.3	-129.6	37.544
5	4.3333	-124.14	36.102
5	4.3667	-120.04	35.181
5	4.4	-116.33	35.069
5	4.4333	-111.33	33.036
5	4.4667	-106.88	32.594
5	4.5	-102.49	31.581
5	4.5333	-98.438	30.456
5	4.5667	-94.883	28.341
5	4.6	-89.55	27.868
5	4.6333	-84.937	25.956
5	4.6667	-81.45	24.718
5	4.7	-76.724	23.143
5	4.7333	-71.191	20.099
5	4.7667	-66.599	19.093
5	4.8	-60.973	18.418
5	4.8333	-57.373	18.643
5	4.8667	-52.423	17.968
5	4.9	-46.811	16.34
5	4.9333	-42.072	16.168
5	4.9667	-37.909	16.73
5	5	-33.634	14.705
5	5.0333	-30.371	15.043
5	5.0667	-24.971	14.143
5	5.1	-21	15.175
5	5.1333	-16.687	13.54
5	5.1667	-12.19	13.603
5	5.2	-8.545	14.818
5	5.2333	-3.4093	13.626
5	5.2667	2.1432	12.905
5	5.3	6.8685	12.005
5	5.3333	10.806	10.542
5	5.3667	15.644	10.43
5	5.4	18.907	11.217
5	5.4333	23.837	8.7144
5	5.4667	27.832	8.1562
5	5.5	32.044	7.4341
5	5.5333	36.343	6.6655
5	5.5667	40.904	5.8876
6	1.9	-426.71	261.86
6	1.9333	-424.25	260.99
6	1.9667	-421.86	260.31
6	2	-419.59	259.68
6	2.0333	-417.21	259.05
6	2.0667	-414.79	258.54
6	2.1	-412.33	258
6	2.1333	-409.86	257.5
6	2.1667	-407.01	257.19
6	2.2	-404.46	256.6
6	2.2333	-401.53	255.69
6	2.2667	-398	255.48
6	2.3	-395.23	255.25
6	2.3333	-391.89	254.44
6	2.3667	-388.59	254.68
6	2.4	-385.22	254.46
6	2.4333	-381.84	254.23
6	2.4667	-378.92	254.46
6	2.5	-376.11	255.02
6	2.5333	-372.6	255.08
6	2.5667	-370.01	255.31
6	2.6	-367.33	255.02
6	2.6333	-364.29	254.91
6	2.6667	-361.59	254.46
6	2.7	-358.56	253.9
6	2.7333	-355.4	253.22
6	2.7667	-352.14	252.21
6	2.8	-349.22	251.31
6	2.8333	-345.73	250.75
6	2.8667	-342.58	249.4
6	2.9	-339.32	248.16
6	2.9333	-335.94	246.81
6	2.9667	-332.79	245.46
6	3	-329.64	243.88
6	3.0333	-326.26	242.31
6	3.0667	-323.12	241.18
6	3.1	-319.96	240.06
6	3.1333	-316.7	238.82
6	3.1667	-313.55	237.92
6	3.2	-310.64	237.12
6	3.2333	-307.59	236.01
6	3.2667	-304.33	234.99
6	3.3	-300.95	234.09
6	3.3333	-297.8	232.74
6	3.3667	-294.54	231.28
6	3.4	-291.27	230.04
6	3.4333	-287.9	228.69
6	3.4667	-284.41	227.23
6	3.5	-281.15	225.77
6	3.5333	-277.77	224.64
6	3.5667	-274.51	223.63
6	3.6	-271.36	222.73
6	3.6333	-268.1	221.72
6	3.6667	-265.06	220.48
6	3.7	-262.27	219.11
6	3.7333	-259.5	217.66
6	3.7667	-256.83	216.25
6	3.8	-254.15	214.52
6	3.8333	-251.34	212.83
6	3.8667	-248.86	210.81
6	3.9	-246.21	208.93
6	3.9333	-243.8	206.87
6	3.9667	-241.1	204.62
6	4	-238.62	202.37
6	4.0333	-236.08	199.87
6	4.0667	-233.78	197.75
6	4.1	-231.42	195.39
6	4.1333	-229.26	193.15
6	4.1667	-226.81	190.78
6	4.2	-224.45	188.87
6	4.2333	-222.08	186.95
6	4.2667	-219.5	184.82
6	4.3	-217.13	182.9
6	4.3333	-214.66	181.1
6	4.3667	-212.07	179.19
6	4.4	-209.48	177.5
6	4.4333	-207.01	175.48
6	4.4667	-204.65	173.56
6	4.5	-201.94	171.76
6	4.5333	-199.36	170.08
6	4.5667	-196.77	168.16
6	4.6	-194.18	166.48
6	4.6333	-191.59	165.01
6	4.6667	-189.01	163.55
6	4.7	-186.53	161.98
6	4.7333	-183.83	160.85
6	4.7667	-181.58	159.28
6	4.8	-179.56	157.7
6	4.8333	-177.64	156.01
6	4.8667	-175.73	154.55
6	4.9	-173.93	152.75
6	4.9333	-172.35	150.95
6	4.9667	-171	149.15
6	5	-169.21	147.35
6	5.0333	-167.85	145.55
6	5.0667	-166.5	143.53
6	5.1	-165.16	141.28
6	5.1333	-164.14	139.14
6	5.1667	-163.26	137.04
6	5.2	-161.89	134.86
6	5.2333	-160.99	132.61
6	5.2667	-159.98	130.25
6	5.3	-158.85	128.22
6	5.3333	-157.84	126.09
6	5.3667	-156.6	124.4
6	5.4	-155.48	122.37
6	5.4333	-153.9	120.8
6	5.4667	-152.67	118.66
6	5.5	-150.98	117.42
6	5.5333	-149.52	115.51
6	5.5667	-147.6	114.27
6	5.6	-146.37	112.36
6	5.6333	-144.59	111.08
6	5.6667	-143.1	109.77
6	5.7	-141.53	108.42
6	5.7333	-139.95	107.07
6	5.7667	-138.38	106.17
6	5.8	-137.03	105.27
6	5.8333	-135.12	104.26
6	5.8667	-133.65	103.92
6	5.9	-131.4	103.25
6	5.9333	-129.94	102.69
6	5.9667	-128.48	102.12
6	6	-127.13	101.22
6	6.0333	-125.89	100.66
6	6.0667	-124.72	100.12
6	6.1	-123.89	99.118
6	6.1333	-122.4	98.073
6	6.1667	-121.5	97.173
6	6.2	-120.83	96.498
6	6.2333	-119.93	95.373
6	6.2667	-119.14	94.81
6	6.3	-118.58	94.023
6	6.3333	-117.68	92.898
6	6.3667	-117.23	91.772
6	6.4	-116.78	90.872
6	6.4333	-116.33	89.972
6	6.4667	-115.88	89.072
6	6.5	-115.43	87.722
6	6.5333	-115.2	87.047
6	6.5667	-115.43	85.697
6	6.6	-115.2	84.347
6	6.6333	-115.15	83.18
6	6.6667	-114.98	81.872
6	6.7	-115.09	80.634
6	6.7333	-115.43	79.172
6	6.7667	-115.46	77.927
6	6.8	-115.2	76.246
6	6.8333	-115.2	75.121
6	6.8667	-114.75	74.221
6	6.9	-114.3	72.871
6	6.9333	-113.85	71.746
6	6.9667	-113.85	71.071
6	7	-113	70.184
6	7.0333	-112.5	69.046
6	7.0667	-112.05	68.596
6	7.1	-111.6	67.696
6	7.1333	-111.15	67.246
6	7.1667	-110.7	66.796
6	7.2	-109.8	66.346
6	7.2333	-108.73	66.098
6	7.2667	-108.23	65.446
6	7.3	-107.33	65.221
6	7.3333	-106.43	64.996
6	7.3667	-105.53	65.221
6	7.4	-104.63	65.221
6	7.4333	-103.95	65.221
6	7.4667	-102.83	65.446
6	7.5	-101.93	65.446
6	7.5333	-100.58	65.446
6	7.5667	-99.451	65.896
6	7.6	-98.551	65.896
6	7.6333	-97.426	65.896
6	7.6667	-96.3	65.896
6	7.7	-95.4	65.896
6	7.7333	-94.5	65.896
6	7.7667	-93.375	65.671
6	7.8	-92.588	65.783
6	7.8333	-91.575	65.671
6	7.8667	-91.125	64.996
6	7.9	-90.225	64.996
6	7.9333	-89.775	64.546
6	7.9667	-88.875	64.546
6	8	-87.975	64.096
6	8.0333	-87.488	64.037
6	8.0667	-87.075	63.646
6	8.1	-85.837	63.533
6	8.1333	-85.725	63.196
6	8.1667	-84.937	62.858
6	8.2	-84.825	61.846
6	8.2333	-84.6	61.396
6	8.2667	-83.713	60.893
6	8.3	-83.925	60.045
6	8.3333	-83.385	59.415
6	8.3667	-83.475	58.47
6	8.4	-83.475	57.345
6	8.4333	-83.329	56.803
6	8.4667	-83.475	55.77
6	8.5	-83.925	54.645
6	8.5333	-83.925	53.745
6	8.5667	-84.15	52.845
6	8.6	-84.375	51.495
6	8.6333	-84.375	50.145
6	8.6667	-84.216	49.205
6	8.7	-84.435	48.042
6	8.7333	-84.375	46.77
6	8.7667	-84.375	45.87
6	8.8	-84.6	44.969
6	8.8333	-84.375	44.069
6	8.8667	-84.6	43.62
6	8.9	-84.6	42.719
6	8.9333	-84.375	42.269
6	8.9667	-84.375	42.044
6	9	-84.375	41.594
6	9.0333	-84.262	41.257
6	9.0667	-83.925	41.144
6	9.1	-83.475	40.694
6	9.1333	-83.25	40.469
6	9.1667	-83.025	40.469
6	9.2	-82.575	40.244
6	9.2333	-81.9	40.244
6	9.2667	-81	39.794
6	9.3	-80.775	39.794
6	9.3333	-79.65	39.794
6	9.3667	-79.199	39.794
6	9.4	-78.074	40.019
6	9.4333	-77.624	40.244
6	9.4667	-76.949	40.244
6	9.5	-76.049	40.694
6	9.5333	-75.374	40.694
6	9.5667	-74.699	40.694
6	9.6	-74.249	40.919
6	9.6333	-73.574	41.144
6	9.6667	-73.124	41.144
6	9.7	-72.475	41.488
6	9.7333	-71.999	41.369
6	9.7667	-71.549	41.594
6	9.8	-71.099	41.594
6	9.8333	-71.099	41.819
6	9.8667	-70.874	41.819
6	9.9	-70.424	41.819
6	9.9333	-69.749	41.819
6	9.9667	-69.749	41.594
6	10	-69.524	41.594
6	10.033	-69.074	41.369
6	10.067	-68.624	41.144
6	10.1	-68.174	40.694
6	10.133	-67.949	40.244
6	10.167	-67.724	39.794
6	10.2	-67.049	39.344
6	10.233	-66.374	38.894
6	10.267	-66.149	38.444
6	10.3	-66.374	37.994
6	10.333	-65.924	37.094
6	10.367	-65.924	36.869
6	10.4	-65.924	36.194
6	10.433	-65.924	35.519
6	10.467	-65.924	34.844
6	10.5	-65.699	34.394
6	10.533	-65.924	33.944
6	10.567	-65.699	33.044
6	10.6	-65.699	32.369
6	10.633	-65.249	31.919
6	10.667	-65.023	31.244
6	10.7	-64.573	30.794
6	10.733	-64.124	30.344
6	10.767	-63.673	30.119
6	10.8	-63.223	29.669
6	10.833	-62.548	29.444
6	10.867	-61.873	28.994
6	10.9	-60.973	28.768
6	10.933	-60.298	27.643
6	10.967	-59.451	28.107
6	11	-58.498	28.093
6	11.033	-57.598	28.093
6	11.067	-56.473	27.869
6	11.1	-55.798	28.093
6	11.133	-54.731	28.056
6	11.167	-53.773	28.544
6	11.2	-52.648	28.544
6	11.233	-51.073	28.768
6	11.267	-50.173	28.768
6	11.3	-49.273	28.768
6	11.333	-47.922	28.768
6	11.367	-47.022	28.544
6	11.4	-45.447	28.319
6	11.433	-44.547	27.869
6	11.467	-42.972	27.643
6	11.5	-41.847	27.193
6	11.533	-40.947	26.743
6	11.567	-40.272	26.068
6	11.6	-39.372	25.393
6	11.633	-38.472	24.718
6	11.667	-38.022	24.043
6	11.7	-37.188	22.878
6	11.733	-36.672	22.243
6	11.767	-35.997	21.343
6	11.8	-35.547	20.443
6	11.833	-34.872	19.543
6	11.867	-34.647	18.643
6	11.9	-34.422	17.518
6	11.933	-34.422	16.618
6	11.967	-33.972	15.943
6	12	-33.972	15.043
6	12.033	-33.426	14.136
6	12.067	-33.072	13.693
6	12.1	-32.717	12.605
6	12.133	-32.172	12.342
6	12.167	-31.496	11.893
6	12.2	-31.046	11.217
6	12.233	-29.921	10.542
6	12.267	-28.796	10.542
6	12.3	-27.896	10.092
6	12.333	-26.334	9.3643
6	12.367	-24.878	9.1129
6	12.4	-23.396	9.6423
6	12.433	-21.821	9.4173
6	12.467	-20.246	9.4173
6	12.5	-18.446	9.4173
6	12.533	-16.827	8.9587
6	12.567	-15.07	9.4173
6	12.6	-13.27	9.4173
6	12.633	-10.795	9.6423
6	12.667	-8.995	9.6423
6	12.7	-6.7449	9.6423
6	12.733	-4.0447	9.6423
6	12.767	-1.5696	9.6423
6	12.8	0.68059	9.4173
6	12.833	2.7057	9.4173
6	12.867	5.6309	9.1923
6	12.9	7.656	9.1923
6	12.933	10.356	9.1923
6	12.967	12.516	8.9223
6	13	15.306	8.5173
6	13.033	17.782	8.5173
6	13.067	20.482	8.2922
6	13.1	22.957	8.0672
6	13.133	25.207	7.8422
6	13.167	27.727	7.6148
6	13.2	30.209	7.2368
6	13.233	32.704	6.8946
6	13.267	35.31	6.5306
6	13.3	38.164	5.9341
6	13.333	41.228	5.3588
7	2	-427	-162.56
7	2.0333	-424.56	-162.2
7	2.0667	-421.96	-161.88
7	2.1	-419.25	-161.42
7	2.1333	-416.5	-160.97
7	2.1667	-413.7	-160.5
7	2.2	-410.78	-159.97
7	2.2333	-407.77	-159.64
7	2.2667	-404.83	-159.07
7	2.3	-401.94	-158.83
7	2.3333	-399.26	-158.88
7	2.3667	-396.94	-158.98
7	2.4	-394.42	-159.02
7	2.4333	-391.73	-159.03
7	2.4667	-388.93	-159.01
7	2.5	-386.41	-159.01
7	2.5333	-383.42	-158.44
7	2.5667	-380.55	-158.11
7	2.6	-378.21	-157.89
7	2.6333	-374.95	-157.1
7	2.6667	-372.02	-156.42
7	2.7	-369.15	-155.8
7	2.7333	-366.2	-155.18
7	2.7667	-363.13	-154.37
7	2.8	-360.2	-153.32
7	2.8333	-357.42	-152.55
7	2.8667	-354.12	-151.39
7	2.9	-351.42	-150.76
7	2.9333	-348.89	-149.82
7	2.9667	-346.41	-149.15
7	3	-344.21	-148.23
7	3.0333	-341.9	-147.29
7	3.0667	-339.3	-146.44
7	3.1	-336.85	-145.7
7	3.1333	-334.31	-145.17
7	3.1667	-331.57	-144.9
7	3.2	-328.67	-144.23
7	3.2333	-326.08	-143.73
7	3.2667	-323.12	-143.37
7	3.3	-320.13	-142.79
7	3.3333	-317.35	-142.38
7	3.3667	-314.23	-141.68
7	3.4	-311.19	-140.89
7	3.4333	-307.81	-140.22
7	3.4667	-305	-139.66
7	3.5	-301.74	-139.09
7	3.5333	-298.57	-138.52
7	3.5667	-295.55	-137.85
7	3.6	-292.77	-137.99
7	3.6333	-289.93	-137.63
7	3.6667	-287.16	-137.59
7	3.7	-284.69	-137.17
7	3.7333	-281.76	-136.72
7	3.7667	-279.05	-136.27
7	3.8	-276.41	-135.21
7	3.8333	-273.84	-134.37
7	3.8667	-270.8	-133.35
7	3.9	-268.44	-132.34
7	3.9333	-265.4	-131.33
7	3.9667	-262.25	-129.75
7	4	-259.6	-129.07
7	4.0333	-256.74	-127.62
7	4.0667	-254.06	-126.44
7	4.1	-251.67	-125.48
7	4.1333	-248.97	-123.68
7	4.1667	-246.84	-122.67
7	4.2	-244.2	-121.28
7	4.2333	-241.32	-120.08
7	4.2667	-239.16	-118.95
7	4.3	-236.77	-118.07
7	4.3333	-234.46	-117.04
7	4.3667	-231.87	-115.8
7	4.4	-229.06	-115.02
7	4.4333	-226.47	-114.68
7	4.4667	-223.32	-114
7	4.5	-220.85	-113.33
7	4.5333	-217.92	-112.88
7	4.5667	-215.86	-112.56
7	4.6	-213.08	-112.09
7	4.6333	-210.16	-111.19
7	4.6667	-207.33	-110.53
7	4.7	-204.44	-109.89
7	4.7333	-201.72	-109.5
7	4.7667	-199.02	-109.05
7	4.8	-196.43	-108.72
7	4.8333	-193.73	-108.49
7	4.8667	-191.37	-107.48
7	4.9	-189.02	-107.21
7	4.9333	-186.19	-106.35
7	4.9667	-184.06	-105.79
7	5	-181.69	-105
7	5.0333	-179.56	-103.99
7	5.0667	-177.42	-102.98
7	5.1	-175.28	-101.74
7	5.1333	-173.25	-100.84
7	5.1667	-171.46	-99.265
7	5.2	-169.66	-97.915
7	5.2333	-167.85	-96.564
7	5.2667	-166.37	-95.169
7	5.3	-164.37	-93.302
7	5.3333	-162.68	-91.839
7	5.3667	-161.1	-90.264
7	5.4	-159.42	-88.576
7	5.4333	-157.84	-86.776
7	5.4667	-156.04	-85.426
7	5.5	-154.47	-83.851
7	5.5333	-153	-82.163
7	5.5667	-151.09	-81.151
7	5.6	-149.63	-79.688
7	5.6333	-147.6	-79.013
7	5.6667	-145.47	-77.326
7	5.7	-143.78	-76.538
7	5.7333	-141.98	-75.863
7	5.7667	-140.18	-74.963
7	5.8	-138.38	-74.063
7	5.8333	-136.58	-72.938
7	5.8667	-135	-72.038
7	5.9	-133.2	-70.913
7	5.9333	-131.63	-70.238
7	5.9667	-129.83	-69.563
7	6	-128.03	-68.663
7	6.0333	-127.08	-67.551
7	6.0667	-124.65	-67.088
7	6.1	-122.85	-65.737
7	6.1333	-120.83	-66.188
7	6.1667	-118.76	-64.747
7	6.2	-116.78	-65.287
7	6.2333	-114.19	-64.275
7	6.2667	-112.95	-63.937
7	6.3	-111.15	-62.812
7	6.3333	-108.79	-62.475
7	6.3667	-107.27	-61.331
7	6.4	-105.86	-61.125
7	6.4333	-104.85	-60.112
7	6.4667	-104.18	-59.437
7	6.5	-103.05	-58.537
7	6.5333	-101.98	-57.821
7	6.5667	-100.8	-57.862
7	6.6	-100.13	-56.737
7	6.6333	-99.451	-56.287
7	6.6667	-98.776	-55.837
7	6.7	-98.101	-55.837
7	6.7333	-97.651	-54.937
7	6.7667	-97.201	-54.487
7	6.8	-97.426	-54.037
7	6.8333	-97.201	-53.362
7	6.8667	-96.976	-52.912
7	6.9	-97.201	-52.237
7	6.9333	-96.763	-51.703
7	6.9667	-96.3	-51.111
7	7	-96.076	-50.886
7	7.0333	-96.201	-50.679
7	7.0667	-96.127	-50.246
7	7.1	-95.89	-49.47
7	7.1333	-95.4	-48.861
7	7.1667	-95.796	-48.533
7	7.2	-95.4	-47.736
7	7.2333	-95.4	-47.286
7	7.2667	-95.4	-46.386
7	7.3	-95.175	-45.936
7	7.3333	-95.175	-45.486
7	7.3667	-95.175	-44.586
7	7.4	-94.95	-44.361
7	7.4333	-94.397	-43.842
7	7.4667	-93.825	-42.786
7	7.5	-93.6	-42.336
7	7.5333	-93.375	-42.111
7	7.5667	-92.528	-41.674
7	7.6	-92.475	-40.986
7	7.6333	-91.758	-40.276
7	7.6667	-90.924	-39.866
7	7.7	-90	-39.861
7	7.7333	-89.325	-39.411
7	7.7667	-88.425	-39.186
7	7.8	-87.3	-39.186
7	7.8333	-86.4	-38.511
7	7.8667	-85.5	-38.286
7	7.9	-84.6	-38.736
7	7.9333	-83.422	-38.524
7	7.9667	-82.575	-38.286
7	8	-81	-38.286
7	8.0333	-80.1	-38.286
7	8.0667	-79.424	-38.286
7	8.1	-78.299	-38.286
7	8.1333	-77.399	-38.061
7	8.1667	-76.499	-38.061
7	8.2	-75.467	-38.365
7	8.2333	-75.374	-37.836
7	8.2667	-74.924	-37.611
7	8.3	-74.474	-37.386
7	8.3333	-74.249	-37.161
7	8.3667	-73.799	-36.711
7	8.4	-73.799	-36.261
7	8.4333	-73.799	-35.81
7	8.4667	-73.799	-35.361
7	8.5	-73.574	-34.91
7	8.5333	-73.574	-34.01
7	8.5667	-73.349	-33.335
7	8.6	-73.349	-32.66
7	8.6333	-73.349	-31.535
7	8.6667	-73.349	-30.635
7	8.7	-73.182	-29.804
7	8.7333	-72.899	-29.06
7	8.7667	-72.674	-28.16
7	8.8	-72.224	-27.71
7	8.8333	-71.774	-27.71
7	8.8667	-71.324	-27.035
7	8.9	-70.874	-26.81
7	8.9333	-70.704	-26.913
7	8.9667	-69.957	-27.174
7	9	-69.524	-27.485
7	9.0333	-68.399	-28.16
7	9.0667	-67.827	-28.396
7	9.1	-66.824	-29.06
7	9.1333	-65.924	-29.51
7	9.1667	-64.573	-30.185
7	9.2	-63.673	-30.635
7	9.2333	-62.254	-31.189
7	9.2667	-61.198	-31.535
7	9.3	-60.073	-32.21
7	9.3333	-58.723	-32.21
7	9.3667	-58.273	-32.435
7	9.4	-57.327	-32.552
7	9.4333	-56.473	-32.66
7	9.4667	-55.573	-32.66
7	9.5	-54.725	-32.695
7	9.5333	-53.998	-32.435
7	9.5667	-53.323	-32.435
7	9.6	-52.648	-31.76
7	9.6333	-51.748	-31.535
7	9.6667	-51.073	-31.085
7	9.7	-50.398	-30.41
7	9.7333	-49.498	-29.51
7	9.7667	-49.047	-29.06
7	9.8	-48.373	-28.16
7	9.8333	-47.922	-27.26
7	9.8667	-47.135	-26.473
7	9.9	-47.022	-25.235
7	9.9333	-46.122	-24.11
7	9.9667	-45.542	-23.125
7	10	-45.156	-22.27
7	10.033	-44.547	-21.86
7	10.067	-43.872	-21.185
7	10.1	-43.422	-20.51
7	10.133	-42.668	-20.192
7	10.167	-42.072	-20.285
7	10.2	-41.532	-20.105
7	10.233	-41.172	-20.06
7	10.267	-40.947	-20.285
7	10.3	-40.497	-20.06
7	10.333	-40.047	-20.96
7	10.367	-39.822	-20.96
7	10.4	-39.147	-21.635
7	10.433	-38.472	-22.085
7	10.467	-38.472	-22.31
7	10.5	-37.797	-22.76
7	10.533	-37.122	-23.21
7	10.567	-36.897	-23.435
7	10.6	-36.222	-23.66
7	10.633	-35.772	-23.66
7	10.667	-34.872	-23.66
7	10.7	-34.197	-23.66
7	10.733	-33.297	-22.985
7	10.767	-32.621	-22.76
7	10.8	-32.172	-22.31
7	10.833	-31.153	-21.698
7	10.867	-30.04	-20.761
7	10.9	-29.246	-20.06
7	10.933	-28.479	-19.014
7	10.967	-27.896	-18.034
7	11	-26.411	-16.864
7	11.033	-25.421	-15.784
7	11.067	-24.283	-14.606
7	11.1	-23.846	-13.759
7	11.133	-22.226	-12.769
7	11.167	-21.281	-12.004
7	11.2	-20.365	-11.31
7	11.233	-19.451	-10.807
7	11.267	-18.221	-10.159
7	11.3	-17.366	-9.7989
7	11.333	-16.227	-9.3697
7	11.367	-15.07	-9.4839
7	11.4	-13.72	-9.0339
7	11.433	-12.531	-9.0795
7	11.467	-11.02	-9.4839
7	11.5	-9.67	-9.4839
7	11.533	-8.2074	-9.3714
7	11.567	-6.8573	-9.8215
7	11.6	-5.3948	-10.159
7	11.633	-3.5947	-10.834
7	11.667	-2.3571	-10.947
7	11.7	-0.66947	-11.509
7	11.733	0.79315	-11.621
7	11.767	2.8183	-11.847
7	11.8	4.9559	-11.959
7	11.833	7.0935	-12.072
7	11.867	9.3437	-12.072
7	11.9	11.369	-11.847
7	11.933	13.507	-11.959
7	11.967	15.869	-11.847
7	12	18.344	-11.396
7	12.033	20.819	-11.171
7	12.067	23.295	-10.947
7	12.1	26.107	-10.609
7	12.133	28.602	-10.182
7	12.167	31.124	-9.6761
7	12.2	33.705	-9.0871
7	12.233	36.33	-8.4734
7	12.267	39.034	-7.6735
7	12.3	41.675	-6.7483
8	2.2667	-427.01	185.08
8	2.3	-424.3	185.14
8	2.3333	-421.62	185.14
8	2.3667	-418.97	185.01
8	2.4	-416.33	184.66
8	2.4333	-413.61	184.08
8	2.4667	-410.54	183.26
8	2.5	-407.31	182.59
8	2.5333	-404.68	181.11
8	2.5667	-401.21	180.37
8	2.6	-397.33	178.31
8	2.6333	-394.04	177.86
8	2.6667	-390.56	176.13
8	2.7	-388.32	174.69
8	2.7333	-384.86	173.05
8	2.7667	-381.84	171.88
8	2.8	-378.72	169.5
8	2.8333	-376.38	167.75
8	2.8667	-373.2	166.4
8	2.9	-370.45	164.35
8	2.9333	-368.13	163.19
8	2.9667	-364.88	162.38
8	3	-361.65	161.78
8	3.0333	-358.78	160.29
8	3.0667	-355.93	159.77
8	3.1	-352.07	158.56
8	3.1333	-348.72	157.28
8	3.1667	-345.32	156.11
8	3.2	-342.14	155.4
8	3.2333	-338.37	154.42
8	3.2667	-335	153.29
8	3.3	-331.37	152.74
8	3.3333	-327.89	152.29
8	3.3667	-324.87	151.72
8	3.4	-321.84	151.06
8	3.4333	-318.13	150.33
8	3.4667	-315.82	149.56
8	3.5	-312.56	148.75
8	3.5333	-309.15	147.9
8	3.5667	-306.64	146.71
8	3.6	-303.72	145.57
8	3.6333	-300.73	144.12
8	3.6667	-297.91	142.63
8	3.7	-294.69	141.38
8	3.7333	-292.42	139.66
8	3.7667	-288.24	138.8
8	3.8	-285.54	137
8	3.8333	-282.82	135.07
8	3.8667	-280.9	132.59
8	3.9	-277.66	131.38
8	3.9333	-274.8	129.79
8	3.9667	-271.7	128.34
8	4	-269.33	126.91
8	4.0333	-265.96	125.75
8	4.0667	-262.92	124.29
8	4.1	-260.55	122.81
8	4.1333	-257.19	121.25
8	4.1667	-254.26	119.67
8	4.2	-252.04	117.7
8	4.2333	-248.07	116.64
8	4.2667	-245.6	114.66
8	4.3	-242.45	113.71
8	4.3333	-239.75	112.36
8	4.3667	-237.29	110.99
8	4.4	-234.46	109.77
8	4.4333	-232.15	108.04
8	4.4667	-228.95	107.19
8	4.5	-226.58	105.27
8	4.5333	-224.87	103.06
8	4.5667	-221.75	101.56
8	4.6	-218.93	99.423
8	4.6333	-216.46	97.398
8	4.6667	-213.98	95.598
8	4.7	-211.51	93.348
8	4.7333	-208.92	90.985
8	4.7667	-206.56	88.847
8	4.8	-204.78	85.591
8	4.8333	-201.72	83.784
8	4.8667	-199.36	81.647
8	4.9	-196.88	79.622
8	4.9333	-194.97	77.709
8	4.9667	-192.72	76.134
8	5	-190.36	74.446
8	5.0333	-188.22	72.984
8	5.0667	-186.08	71.521
8	5.1	-184.07	69.443
8	5.1333	-181.81	68.821
8	5.1667	-180.01	67.471
8	5.2	-178.56	65.816
8	5.2333	-175.84	65.333
8	5.2667	-173.93	64.546
8	5.3	-171.79	63.983
8	5.3333	-169.99	63.533
8	5.3667	-167.97	62.858
8	5.4	-165.94	62.408
8	5.4333	-163.92	61.958
8	5.4667	-162.12	61.508
8	5.5	-160.09	60.608
8	5.5333	-158.4	59.821
8	5.5667	-156.6	58.92
8	5.6	-154.78	57.638
8	5.6333	-152.78	57.345
8	5.6667	-150.98	56.22
8	5.7	-148.95	55.545
8	5.7333	-147.38	54.645
8	5.7667	-145.58	53.52
8	5.8	-143.89	52.508
8	5.8333	-142.09	51.607
8	5.8667	-140.07	50.707
8	5.9	-138.49	49.582
8	5.9333	-136.8	48.57
8	5.9667	-135	47.445
8	6	-133.43	46.545
8	6.0333	-131.85	45.645
8	6.0667	-130.28	44.745
8	6.1	-128.48	44.294
8	6.1333	-127.13	43.619
8	6.1667	-125.44	43.057
8	6.2	-123.64	42.607
8	6.2333	-122.18	42.269
8	6.2667	-120.72	41.932
8	6.3	-119.25	41.819
8	6.3333	-117.9	40.919
8	6.3667	-116.33	41.369
8	6.4	-114.86	41.482
8	6.4333	-113.51	41.482
8	6.4667	-112.28	41.369
8	6.5	-110.81	41.932
8	6.5333	-109.58	42.044
8	6.5667	-108.23	42.269
8	6.6	-106.99	42.607
8	6.6333	-106.18	42.445
8	6.6667	-105.06	42.547
8	6.7	-103.73	42.494
8	6.7333	-102.04	43.732
8	6.7667	-100.8	43.844
8	6.8	-99.563	43.732
8	6.8333	-98.326	43.619
8	6.8667	-97.201	42.944
8	6.9	-95.963	43.507
8	6.9333	-94.613	43.282
8	6.9667	-93.263	42.832
8	7	-92.363	42.607
8	7.0333	-90.9	42.269
8	7.0667	-89.663	41.707
8	7.1	-88.65	40.694
8	7.1333	-87.412	40.132
8	7.1667	-85.95	39.569
8	7.2	-84.712	38.557
8	7.2333	-83.362	37.882
8	7.2667	-82.012	37.206
8	7.3	-80.662	36.306
8	7.3333	-79.312	35.632
8	7.3667	-78.074	34.844
8	7.4	-77.062	34.056
8	7.4333	-76.049	33.719
8	7.4667	-75.262	33.156
8	7.5	-74.024	32.819
8	7.5333	-73.574	32.369
8	7.5667	-72.449	32.144
8	7.6	-71.324	32.144
8	7.6333	-70.311	32.031
8	7.6667	-69.186	31.806
8	7.7	-68.174	31.469
8	7.7333	-67.161	31.356
8	7.7667	-66.261	31.356
8	7.8	-65.249	31.469
8	7.8333	-64.123	31.469
8	7.8667	-63.448	31.469
8	7.9	-62.661	31.131
8	7.9333	-61.761	31.131
8	7.9667	-60.934	31.085
8	8	-60.298	31.019
8	8.0333	-59.623	30.569
8	8.0667	-58.723	30.569
8	8.1	-58.273	30.344
8	8.1333	-57.373	30.344
8	8.1667	-56.473	30.344
8	8.2	-55.685	30.231
8	8.2333	-54.808	29.713
8	8.2667	-53.885	29.556
8	8.3	-52.912	28.702
8	8.3333	-52.063	28.498
8	8.3667	-51.028	28.003
8	8.4	-50.173	27.418
8	8.4333	-49.723	26.743
8	8.4667	-48.71	26.406
8	8.5	-48.26	25.506
8	8.5333	-47.585	24.831
8	8.5667	-46.91	24.381
8	8.6	-46.347	23.593
8	8.6333	-45.785	23.031
8	8.6667	-45.447	22.468
8	8.7	-44.885	22.131
8	8.7333	-44.772	21.343
8	8.7667	-44.21	21.006
8	8.8	-44.097	20.668
8	8.8333	-43.872	20.218
8	8.8667	-43.535	19.881
8	8.9	-43.535	19.655
8	8.9333	-42.972	19.543
8	8.9667	-43.197	19.318
8	9	-43.197	19.318
8	9.0333	-42.86	19.43
8	9.0667	-42.972	19.543
8	9.1	-43.085	19.655
8	9.1333	-42.635	19.881
8	9.1667	-42.86	19.655
8	9.2	-42.522	19.543
8	9.2333	-42.297	19.768
8	9.2667	-42.185	19.43
8	9.3	-41.655	19.164
8	9.3333	-41.172	19.093
8	9.3667	-40.609	18.98
8	9.4	-39.934	18.08
8	9.4333	-39.372	18.193
8	9.4667	-38.359	17.855
8	9.5	-37.459	17.405
8	9.5333	-36.222	17.068
8	9.5667	-35.209	16.73
8	9.6	-33.859	16.28
8	9.6333	-32.397	16.393
8	9.6667	-31.046	15.943
8	9.7	-29.584	15.83
8	9.7333	-27.784	15.605
8	9.7667	-26.096	15.043
8	9.8	-24.296	15.268
8	9.8333	-21.933	15.155
8	9.8667	-19.571	15.268
8	9.9	-17.096	15.268
8	9.9333	-14.395	15.493
8	9.9667	-11.695	15.493
8	10	-8.7699	15.718
8	10.033	-5.7323	16.28
8	10.067	-3.1446	16.168
8	10.1	0.11811	16.505
8	10.133	3.2683	16.505
8	10.167	6.1935	16.28
8	10.2	8.5561	15.943
8	10.233	11.481	15.493
8	10.267	13.957	15.493
8	10.3	16.769	15.155
8	10.333	19.244	15.155
8	10.367	21.719	14.93
8	10.4	24.42	14.48
8	10.433	27.12	14.48
8	10.467	29.969	14.14
8	10.5	32.76	13.714
8	10.533	35.647	13.306
8	10.567	38.598	12.816
8	10.6	41.714	12.315
9	2.2333	-428.5	-266.85
9	2.2667	-425.55	-266.15
9	2.3	-422.66	-265.54
9	2.3333	-419.96	-265.13
9	2.3667	-417.42	-264.84
9	2.4	-414.94	-264.55
9	2.4333	-412.5	-264.21
9	2.4667	-409.95	-263.25
9	2.5	-407.71	-263.32
9	2.5333	-405.02	-262.63
9	2.5667	-403.17	-261.57
9	2.6	-400.3	-261.27
9	2.6333	-398.61	-260.26
9	2.6667	-395.51	-259.18
9	2.7	-393.42	-257.42
9	2.7333	-390.39	-256.32
9	2.7667	-387.81	-254.64
9	2.8	-385.22	-253.4
9	2.8333	-383.01	-251.8
9	2.8667	-380.49	-250.7
9	2.9	-378.69	-249.57
9	2.9333	-376.67	-248.67
9	2.9667	-374.87	-247.55
9	3	-372.95	-246.76
9	3.0333	-371.56	-245.7
9	3.0667	-369.88	-244.44
9	3.1	-368	-244.06
9	3.1333	-366.32	-243.5
9	3.1667	-364.97	-242.6
9	3.2	-363.32	-241.36
9	3.2333	-361.51	-240.32
9	3.2667	-359.66	-239.49
9	3.3	-357.86	-239.03
9	3.3333	-355.97	-237.42
9	3.3667	-353.27	-236.75
9	3.4	-351.58	-235.96
9	3.4333	-349.1	-234.84
9	3.4667	-347.08	-234.39
9	3.5	-345.39	-234.05
9	3.5333	-344.4	-233.36
9	3.5667	-342.02	-233.82
9	3.6	-340.44	-233.37
9	3.6333	-338.78	-232.28
9	3.6667	-337.12	-231.73
9	3.7	-335.94	-232.25
9	3.7333	-333.92	-230.9
9	3.7667	-332.68	-230.56
9	3.8	-330.99	-230.22
9	3.8333	-329.3	-229.21
9	3.8667	-328.4	-228.31
9	3.9	-327.05	-227.41
9	3.9333	-326	-226
9	3.9667	-323.79	-225.95
9	4	-322.44	-225.05
9	4.0333	-321.06	-223.16
9	4.0667	-318.26	-221.88
9	4.1	-316.36	-221
9	4.1333	-315.05	-219.22
9	4.1667	-312.65	-218.63
9	4.2	-311.19	-217.17
9	4.2333	-309.5	-215.71
9	4.2667	-308.04	-214.7
9	4.3	-306.35	-213.46
9	4.3333	-305	-212.01
9	4.3667	-302.98	-211.66
9	4.4	-301.29	-210.65
9	4.4333	-299.6	-209.41
9	4.4667	-298.37	-208.48
9	4.5	-296.34	-207.72
9	4.5333	-294.2	-206.71
9	4.5667	-292.51	-205.47
9	4.6	-290.94	-204.35
9	4.6333	-289.14	-203.22
9	4.6667	-286.77	-202.43
9	4.7	-285.2	-201.53
9	4.7333	-283.29	-200.3
9	4.7667	-281.26	-199.4
9	4.8	-279.24	-198.95
9	4.8333	-277.44	-198.05
9	4.8667	-275.7	-197.12
9	4.9	-274.03	-196.54
9	4.9333	-271.81	-196.02
9	4.9667	-269.67	-195.68
9	5	-267.77	-194.64
9	5.0333	-266.19	-193.77
9	5.0667	-264.61	-192.87
9	5.1	-262.7	-192.08
9	5.1333	-260.56	-191.29
9	5.1667	-259.1	-190.28
9	5.2	-257.19	-189.04
9	5.2333	-255.72	-187.81
9	5.2667	-253.7	-186.68
9	5.3	-251.78	-185.44
9	5.3333	-250.44	-184.32
9	5.3667	-248.52	-183.08
9	5.4	-247.17	-181.73
9	5.4333	-245.49	-180.72
9	5.4667	-243.91	-179.15
9	5.5	-242.67	-177.91
9	5.5333	-240.87	-176.78
9	5.5667	-239.52	-175.88
9	5.6	-237.5	-174.31
9	5.6333	-235.81	-173.07
9	5.6667	-234.12	-172.06
9	5.7	-232.1	-170.71
9	5.7333	-230.52	-169.58
9	5.7667	-228.38	-168.34
9	5.8	-226.92	-167.56
9	5.8333	-224.67	-166.88
9	5.8667	-222.98	-165.64
9	5.9	-220.85	-165.08
9	5.9333	-219.05	-163.96
9	5.9667	-217.13	-163.17
9	6	-215.33	-162.72
9	6.0333	-213.87	-161.48
9	6.0667	-211.96	-160.92
9	6.1	-210.38	-159.79
9	6.1333	-208.92	-158.56
9	6.1667	-207.01	-157.09
9	6.2	-205.43	-155.97
9	6.2333	-204.08	-154.39
9	6.2667	-202.62	-153.16
9	6.3	-201.27	-151.58
9	6.3333	-199.69	-150
9	6.3667	-198.57	-148.43
9	6.4	-197.4	-147.03
9	6.4333	-195.98	-145.62
9	6.4667	-194.97	-143.93
9	6.5	-193.84	-142.35
9	6.5333	-192.61	-140.67
9	6.5667	-191.59	-139.43
9	6.6	-190.36	-138.42
9	6.6333	-189.23	-136.39
9	6.6667	-188	-135.51
9	6.7	-186.98	-134.37
9	6.7333	-185.86	-132.79
9	6.7667	-184.28	-132.12
9	6.8	-183.49	-130.88
9	6.8333	-181.81	-129.64
9	6.8667	-180.79	-129.08
9	6.9	-179.67	-128.18
9	6.9333	-178.43	-127.39
9	6.9667	-177.08	-126.94
9	7	-175.96	-126.27
9	7.0333	-174.6	-125.59
9	7.0667	-173.03	-125.37
9	7.1	-172.02	-124.8
9	7.1333	-171	-124.69
9	7.1667	-169.66	-124.24
9	7.2	-168.53	-123.57
9	7.2333	-167.74	-123.23
9	7.2667	-166.84	-122.33
9	7.3	-165.83	-121.99
9	7.3333	-164.93	-121.32
9	7.3667	-164.14	-120.75
9	7.4	-163.35	-120.42
9	7.4333	-162.68	-119.29
9	7.4667	-162.06	-118.4
9	7.5	-161.44	-117.83
9	7.5333	-160.77	-117.15
9	7.5667	-160.54	-116.25
9	7.6	-159.87	-115.35
9	7.6333	-159.55	-114.2
9	7.6667	-159.08	-113.44
9	7.7	-158.97	-112.88
9	7.7333	-158.74	-111.98
9	7.7667	-158.18	-111.19
9	7.8	-158.18	-110.52
9	7.8333	-157.84	-109.95
9	7.8667	-157.73	-109.39
9	7.9	-157.62	-108.6
9	7.9333	-157.05	-108.27
9	7.9667	-156.6	-107.36
9	8	-156.38	-106.47
9	8.0333	-156.15	-106.02
9	8.0667	-155.59	-105.45
9	8.1	-155.25	-105.11
9	8.1333	-155.03	-104.22
9	8.1667	-154.8	-103.77
9	8.2	-154.58	-103.54
9	8.2333	-153.9	-103.09
9	8.2667	-153.68	-102.86
9	8.3	-153.12	-102.3
9	8.3333	-153	-101.97
9	8.3667	-152.78	-101.74
9	8.4	-152.44	-101.63
9	8.4333	-151.99	-101.4
9	8.4667	-151.54	-101.18
9	8.5	-151.2	-101.06
9	8.5333	-150.75	-101.06
9	8.5667	-150.75	-101.29
9	8.6	-150.3	-101.06
9	8.6333	-149.74	-101.18
9	8.6667	-149.52	-100.95
9	8.7	-149.09	-100.18
9	8.7333	-148.39	-100.95
9	8.7667	-147.94	-100.95
9	8.8	-147.38	-100.84
9	8.8333	-146.82	-100.95
9	8.8667	-145.92	-100.95
9	8.9	-145.58	-100.84
9	8.9333	-145.02	-100.73
9	8.9667	-144.68	-100.61
9	9	-143.89	-100.28
9	9.0333	-143.22	-100.05
9	9.0667	-142.65	-99.404
9	9.1	-142.2	-99.715
9	9.1333	-141.87	-99.827
9	9.1667	-141.53	-99.265
9	9.2	-141.08	-99.265
9	9.2333	-140.67	-98.275
9	9.2667	-140.52	-98.477
9	9.3	-140.29	-98.252
9	9.3333	-139.84	-97.802
9	9.3667	-139.62	-97.577
9	9.4	-139.62	-97.127
9	9.4333	-139.39	-96.677
9	9.4667	-139.05	-96.339
9	9.5	-139.62	-95.777
9	9.5333	-139.5	-95.214
9	9.5667	-139.62	-94.877
9	9.6	-139.84	-94.427
9	9.6333	-139.95	-94.089
9	9.6667	-140.18	-93.864
9	9.7	-140.07	-93.527
9	9.7333	-139.62	-93.302
9	9.7667	-139.73	-93.189
9	9.8	-139.95	-92.964
9	9.8333	-139.95	-92.514
9	9.8667	-140.07	-92.177
9	9.9	-140.07	-91.952
9	9.9333	-139.84	-91.727
9	9.9667	-139.73	-91.389
9	10	-139.73	-90.939
9	10.033	-139.73	-90.939
9	10.067	-139.62	-90.602
9	10.1	-139.62	-90.376
9	10.133	-139.39	-90.151
9	10.167	-139.5	-89.814
9	10.2	-139.17	-89.477
9	10.233	-139.17	-89.251
9	10.267	-139.28	-88.914
9	10.3	-138.94	-88.801
9	10.333	-138.94	-88.576
9	10.367	-138.72	-88.351
9	10.4	-138.6	-87.789
9	10.433	-138.38	-87.789
9	10.467	-138.27	-87.451
9	10.5	-138.04	-87.226
9	10.533	-137.7	-87.114
9	10.567	-137.37	-87.226
9	10.6	-136.98	-87.373
9	10.633	-137.03	-86.664
9	10.667	-136.47	-86.101
9	10.7	-136.42	-86.069
9	10.733	-135.76	-85.881
9	10.767	-135.34	-86.551
9	10.8	-135.12	-86.326
9	10.833	-134.33	-86.439
9	10.867	-133.65	-86.439
9	10.9	-133.31	-86.551
9	10.933	-132.98	-86.214
9	10.967	-132.64	-86.551
9	11	-131.97	-86.551
9	11.033	-131.63	-86.439
9	11.067	-131.4	-86.439
9	11.1	-131.18	-86.439
9	11.133	-130.62	-86.326
9	11.167	-130.06	-85.894
9	11.2	-129.83	-86.214
9	11.233	-129.72	-86.101
9	11.267	-129.15	-85.989
9	11.3	-129.26	-86.101
9	11.333	-128.93	-85.764
9	11.367	-128.81	-85.651
9	11.4	-128.48	-85.539
9	11.433	-127.8	-85.989
9	11.467	-127.69	-85.876
9	11.5	-127.58	-85.764
9	11.533	-127.35	-85.539
9	11.567	-127.58	-85.764
9	11.6	-127.24	-85.426
9	11.633	-127.02	-85.201
9	11.667	-127.02	-85.426
9	11.7	-126.9	-85.366
9	11.733	-126.68	-85.089
9	11.767	-126.34	-85.201
9	11.8	-126.34	-84.976
9	11.833	-126.34	-84.976
9	11.867	-126.34	-84.526
9	11.9	-126.23	-84.639
9	11.933	-126.23	-84.189
9	11.967	-126	-84.189
9	12	-125.78	-84.189
9	12.033	-125.44	-84.076
9	12.067	-124.96	-83.494
9	12.1	-125.44	-83.626
9	12.133	-124.88	-83.289
9	12.167	-124.83	-83.323
9	12.2	-124.77	-82.923
9	12.233	-124.54	-82.726
9	12.267	-124.43	-82.163
9	12.3	-124.54	-82.051
9	12.333	-124.43	-81.713
9	12.367	-124.43	-81.038
9	12.4	-124.65	-80.363
9	12.433	-124.99	-79.351
9	12.467	-124.99	-78.676
9	12.5	-124.99	-78.451
9	12.533	-124.77	-77.776
9	12.567	-124.99	-77.326
9	12.6	-125.55	-76.313
9	12.633	-125.33	-75.413
9	12.667	-124.99	-74.85
9	12.7	-124.2	-74.513
9	12.733	-124.99	-73.5
9	12.767	-124.77	-72.825
9	12.8	-124.54	-71.925
9	12.833	-124.09	-71.7
9	12.867	-122.84	-71.251
9	12.9	-122.63	-70.688
9	12.933	-122.74	-69.675
9	12.967	-122.74	-69.45
9	13	-121.5	-69.338
9	13.033	-121.39	-68.775
9	13.067	-121.17	-68.325
9	13.1	-120.72	-68.1
9	13.133	-119.93	-67.763
9	13.167	-118.44	-67.768
9	13.2	-118.58	-67.538
9	13.233	-117.45	-67.313
9	13.267	-116.18	-67.492
9	13.3	-115.88	-67.088
9	13.333	-115.31	-67.2
9	13.367	-114.75	-67.313
9	13.4	-114.19	-66.975
9	13.433	-113.29	-67.2
9	13.467	-112.05	-67.537
9	13.5	-112.39	-66.975
9	13.533	-110.7	-67.313
9	13.567	-110.25	-67.313
9	13.6	-109.88	-66.955
9	13.633	-109.13	-66.862
9	13.667	-109.24	-66.525
9	13.7	-109.13	-66.188
9	13.733	-108.11	-66.075
9	13.767	-107.89	-66.075
9	13.8	-107.3	-66.307
9	13.833	-106.88	-65.962
9	13.867	-107.31	-65.188
9	13.9	-107.06	-64.747
9	13.933	-106.41	-64.769
9	13.967	-106.21	-64.335
9	14	-106.54	-63.825
9	14.033	-106.09	-63.375
9	14.067	-106.09	-62.925
9	14.1	-104.9	-63.09
9	14.133	-105.47	-62.376
9	14.167	-105.01	-61.956
9	14.2	-105.08	-61.462
9	14.233	-105.94	-60.556
9	14.267	-105.86	-60
9	14.3	-105.86	-59.325
9	14.333	-105.3	-58.762
9	14.367	-105.64	-58.425
9	14.4	-105.53	-57.862
9	14.433	-105.53	-57.187
9	14.467	-105.3	-56.512
9	14.5	-105.08	-56.737
9	14.533	-105.19	-55.949
9	14.567	-104.96	-55.499
9	14.6	-104.85	-54.937
9	14.633	-104.51	-54.599
9	14.667	-104.18	-54.262
9	14.7	-103.28	-54.262
9	14.733	-103.16	-53.474
9	14.767	-103.05	-53.362
9	14.8	-102.38	-52.687
9	14.833	-102.09	-52.693
9	14.867	-102.15	-51.562
9	14.9	-101.7	-51.337
9	14.933	-100.47	-51.957
9	14.967	-100.8	-50.886
9	15	-100.24	-50.549
9	15.033	-99.218	-50.645
9	15.067	-99.001	-49.986
9	15.1	-98.326	-49.986
9	15.133	-97.651	-49.761
9	15.167	-97.156	-49.897
9	15.2	-96.413	-49.424
9	15.233	-95.4	-49.761
9	15.267	-94.5	-49.536
9	15.3	-93.825	-49.761
9	15.333	-93.15	-49.536
9	15.367	-92.363	-49.424
9	15.4	-91.35	-49.536
9	15.433	-90.225	-49.536
9	15.467	-89.325	-49.311
9	15.5	-88.65	-49.311
9	15.533	-87.525	-48.861
9	15.567	-87.3	-48.861
9	15.6	-86.452	-48.602
9	15.633	-85.612	-48.524
9	15.667	-85.208	-48.242
[truncated: 46,528 more rows]
