# Supplementary material for: A system for efficient egress scheduling during mass events and small-scale experimental demonstration
Source: R Soc Open Sci. 2020 Dec 9;7(12):201465. doi: 10.1098/rsos.201465 (PMC7813256; doi:10.1098/rsos.201465)
Supplement: Experimental data [file rsos201465supp5.zip › experimental_data/data/Graph17.csv]

ped. #	time (s)	x (cm)	y (cm)
1	1.7333	-426.22	202.36
1	1.7667	-422.7	201.85
1	1.8	-419.23	201.37
1	1.8333	-415.8	200.92
1	1.8667	-412.44	200.68
1	1.9	-408.96	199.89
1	1.9333	-406.26	200.57
1	1.9667	-403.33	200.57
1	2	-400.3	200.45
1	2.0333	-397.37	199.78
1	2.0667	-394.44	200
1	2.1	-391.29	199.33
1	2.1333	-388.82	199.1
1	2.1667	-386.12	198.43
1	2.2	-383.19	197.53
1	2.2333	-380.04	196.18
1	2.2667	-376.66	194.58
1	2.3	-372.94	193.33
1	2.3333	-369.44	192.01
1	2.3667	-365.98	191.34
1	2.4	-362.68	189.66
1	2.4333	-359.12	188.3
1	2.4667	-355.74	186.73
1	2.5	-352.84	184.81
1	2.5333	-349.71	183.19
1	2.5667	-346.65	182.18
1	2.6	-343.48	181.44
1	2.6333	-340.4	179.84
1	2.6667	-337.07	179.08
1	2.7	-334.03	178.06
1	2.7333	-330.54	177.5
1	2.7667	-327.1	176.42
1	2.8	-323.59	175.37
1	2.8333	-319.74	174.35
1	2.8667	-316.54	173.09
1	2.9	-312.31	172.33
1	2.9333	-308.56	170.94
1	2.9667	-305.34	170.3
1	3	-301.51	169.4
1	3.0333	-297.82	168.46
1	3.0667	-294.65	168.16
1	3.1	-290.94	167.83
1	3.1333	-288.17	167.13
1	3.1667	-285.09	166.93
1	3.2	-283.06	165.8
1	3.2333	-280.48	165.24
1	3.2667	-277.89	164.23
1	3.3	-274.43	163.96
1	3.3333	-272.71	162.65
1	3.3667	-268.66	161.53
1	3.4	-266.52	159.84
1	3.4333	-263.15	158.49
1	3.4667	-260.34	157.25
1	3.5	-257.52	155.56
1	3.5333	-253.71	154.3
1	3.5667	-251.45	152.41
1	3.6	-248.52	151.06
1	3.6333	-245.03	149.83
1	3.6667	-243.12	147.69
1	3.7	-240.09	146.68
1	3.7333	-237.38	145.33
1	3.7667	-234.68	143.98
1	3.8	-232.43	142.63
1	3.8333	-229.73	142.63
1	3.8667	-227.03	141.73
1	3.9	-224.78	140.38
1	3.9333	-221.63	139.7
1	3.9667	-219.05	138.69
1	4	-216.12	137.34
1	4.0333	-213.08	136.32
1	4.0667	-210.04	135.31
1	4.1	-207.01	134.07
1	4.1333	-203.97	133.06
1	4.1667	-201.16	132.05
1	4.2	-198.01	131.15
1	4.2333	-194.86	130.25
1	4.2667	-192.27	129.46
1	4.3	-189.46	128.9
1	4.3333	-186.87	127.89
1	4.3667	-184.17	127.21
1	4.4	-181.81	125.97
1	4.4333	-179.44	124.96
1	4.4667	-176.63	124.85
1	4.5	-174.83	122.82
1	4.5333	-172.09	121.79
1	4.5667	-169.77	120.69
1	4.6	-168.31	119.67
1	4.6333	-166.17	117.76
1	4.6667	-163.92	116.41
1	4.7	-161.56	115.17
1	4.7333	-159.42	113.71
1	4.7667	-157.28	112.02
1	4.8	-155.25	110.45
1	4.8333	-153.45	108.87
1	4.8667	-151.32	107.41
1	4.9	-149.4	105.72
1	4.9333	-147.38	104.15
1	4.9667	-145.24	102.69
1	5	-143.44	101.34
1	5.0333	-141.53	100.32
1	5.0667	-139.39	99.085
1	5.1	-137.14	97.96
1	5.1333	-135.23	96.948
1	5.1667	-133.2	96.498
1	5.2	-130.95	95.598
1	5.2333	-129.29	94.483
1	5.2667	-126.99	93.393
1	5.3	-125.33	92.448
1	5.3333	-122.91	91.111
1	5.3667	-121.28	89.747
1	5.4	-118.69	88.51
1	5.4333	-116.66	87.385
1	5.4667	-114.64	86.71
1	5.5	-112.39	85.585
1	5.5333	-110.7	85.022
1	5.5667	-108.45	84.122
1	5.6	-106.35	83.129
1	5.6333	-104.18	82.547
1	5.6667	-102.15	81.872
1	5.7	-100.67	80.892
1	5.7333	-98.551	79.847
1	5.7667	-97.201	79.172
1	5.8	-95.626	78.272
1	5.8333	-94.275	76.922
1	5.8667	-92.925	76.246
1	5.9	-91.575	75.347
1	5.9333	-90.225	74.221
1	5.9667	-88.763	72.984
1	6	-87.975	72.196
1	6.0333	-86.175	70.621
1	6.0667	-85.041	69.883
1	6.1	-84.062	68.706
1	6.1333	-83.362	67.808
1	6.1667	-82.8	66.796
1	6.2	-81.225	65.221
1	6.2333	-81.225	64.096
1	6.2667	-80.01	63.151
1	6.3	-78.974	61.171
1	6.3333	-78.524	59.821
1	6.3667	-77.624	58.47
1	6.4	-77.174	57.345
1	6.4333	-76.274	55.77
1	6.4667	-75.037	54.533
1	6.5	-74.362	53.633
1	6.5333	-73.349	52.395
1	6.5667	-72.285	51.192
1	6.6	-70.874	49.695
1	6.6333	-70.199	49.245
1	6.6667	-68.736	47.782
1	6.7	-67.843	47.418
1	6.7333	-67.049	46.545
1	6.7667	-65.103	45.552
1	6.8	-64.236	44.632
1	6.8333	-63.111	43.732
1	6.8667	-61.761	42.832
1	6.9	-60.298	42.044
1	6.9333	-58.948	41.594
1	6.9667	-58.048	41.369
1	7	-56.248	40.694
1	7.0333	-54.785	40.132
1	7.0667	-53.548	39.569
1	7.1	-52.31	39.232
1	7.1333	-50.96	38.782
1	7.1667	-49.835	38.107
1	7.2	-48.328	38.084
1	7.2333	-47.922	37.769
1	7.2667	-46.572	36.644
1	7.3	-45.785	36.081
1	7.3333	-44.997	35.744
1	7.3667	-43.647	35.519
1	7.4	-42.972	34.394
1	7.4333	-41.622	33.494
1	7.4667	-40.834	33.156
1	7.5	-39.709	32.256
1	7.5333	-38.584	31.581
1	7.5667	-37.572	31.244
1	7.6	-36.447	30.344
1	7.6333	-35.547	29.219
1	7.6667	-34.197	28.544
1	7.7	-33.072	27.418
1	7.7333	-31.947	26.518
1	7.7667	-30.318	25.38
1	7.8	-29.696	24.718
1	7.8333	-28.346	23.143
1	7.8667	-26.321	22.018
1	7.9	-24.971	21.118
1	7.9333	-23.714	19.622
1	7.9667	-22.496	18.643
1	8	-21.371	17.743
1	8.0333	-19.796	17.068
1	8.0667	-18.287	16.128
1	8.1	-16.87	15.718
1	8.1333	-15.52	15.043
1	8.1667	-14.17	14.593
1	8.2	-12.37	14.368
1	8.2333	-10.795	14.143
1	8.2667	-9.0082	13.865
1	8.3	-7.6449	14.143
1	8.3333	-6.2949	14.368
1	8.3667	-4.6271	14.063
1	8.4	-2.9196	14.143
1	8.4333	-1.1195	14.368
1	8.4667	0.53504	14.5
1	8.5	2.7057	14.593
1	8.5333	4.7309	14.593
1	8.5667	6.981	15.043
1	8.6	8.9593	14.835
1	8.6333	11.031	15.043
1	8.6667	13.056	15.043
1	8.7	14.857	15.043
1	8.7333	16.657	15.043
1	8.7667	17.782	15.268
1	8.8	19.807	15.043
1	8.8333	21.832	15.043
1	8.8667	23.407	15.043
1	8.9	24.982	15.268
1	8.9333	25.882	15.043
1	8.9667	27.486	14.957
1	9	29.132	14.79
1	9.0333	30.817	14.656
1	9.0667	32.553	14.476
1	9.1	34.306	14.248
1	9.1333	36.073	14.087
1	9.1667	37.921	13.88
1	9.2	39.854	13.757
1	9.2333	41.49	13.93
2	1.6667	-428.89	154.99
2	1.7	-425.71	153.54
2	1.7333	-422.64	152.06
2	1.7667	-419.77	150.65
2	1.8	-417.15	149.25
2	1.8333	-414.67	147.93
2	1.8667	-412.25	146.77
2	1.9	-409.89	145.99
2	1.9333	-407.37	145.42
2	1.9667	-404.8	144.95
2	2	-402.32	144.57
2	2.0333	-399.55	144.05
2	2.0667	-396.62	143.74
2	2.1	-393.61	142.72
2	2.1333	-390.17	142.75
2	2.1667	-386.78	142.04
2	2.2	-382.99	141.53
2	2.2333	-379.19	140.83
2	2.2667	-375.41	140.46
2	2.3	-371.67	139.55
2	2.3333	-368.04	139.22
2	2.3667	-364.1	139.25
2	2.4	-360.15	139.15
2	2.4333	-355.97	139.25
2	2.4667	-352.86	139.84
2	2.5	-349.35	139.89
2	2.5333	-346.07	139.03
2	2.5667	-342.94	138.53
2	2.6	-340.28	138.08
2	2.6333	-337.59	136.94
2	2.6667	-334.85	136.25
2	2.7	-331.67	135.65
2	2.7333	-328.5	134.62
2	2.7667	-325.01	133.6
2	2.8	-321.45	132.91
2	2.8333	-317.67	131.91
2	2.8667	-314.19	130.48
2	2.9	-310.72	129.09
2	2.9333	-307.07	127.3
2	2.9667	-303.89	125.52
2	3	-300.01	124.42
2	3.0333	-296.65	123.23
2	3.0667	-293.25	122.17
2	3.1	-289.68	121.74
2	3.1333	-286.3	120.64
2	3.1667	-282.61	119.22
2	3.2	-279.44	118.55
2	3.2333	-275.39	118.17
2	3.2667	-271.83	117.36
2	3.3	-267.36	116.43
2	3.3333	-262.99	115.26
2	3.3667	-258.42	114.39
2	3.4	-254.03	113.6
2	3.4333	-250.21	112.25
2	3.4667	-246.52	111.58
2	3.5	-241.53	110.72
2	3.5333	-237.63	110.09
2	3.5667	-233.44	108.45
2	3.6	-229.55	108.11
2	3.6333	-225.91	106.45
2	3.6667	-222	104.69
2	3.7	-218.32	102.98
2	3.7333	-214.22	101.17
2	3.7667	-210.04	99.535
2	3.8	-206.22	97.51
2	3.8333	-203.45	94.764
2	3.8667	-199.36	92.448
2	3.9	-196.08	90.79
2	3.9333	-191.71	88.397
2	3.9667	-188.78	85.697
2	4	-184.73	83.897
2	4.0333	-182.26	81.422
2	4.0667	-177.87	79.959
2	4.1	-175.51	78.047
2	4.1333	-171.68	76.472
2	4.1667	-167.41	75.571
2	4.2	-163.92	74.334
2	4.2333	-160.66	72.421
2	4.2667	-156.6	70.846
2	4.3	-152.42	69.226
2	4.3333	-149.18	67.471
2	4.3667	-144.34	66.008
2	4.4	-140.63	64.321
2	4.4333	-136.13	63.196
2	4.4667	-131.85	61.621
2	4.5	-127.47	60.833
2	4.5333	-123.08	59.37
2	4.5667	-119.03	58.02
2	4.6	-115.02	56.154
2	4.6333	-111.04	54.758
2	4.6667	-107.78	52.845
2	4.7	-103.95	51.045
2	4.7333	-100.24	49.357
2	4.7667	-96.525	47.67
2	4.8	-93.15	45.645
2	4.8333	-90.252	43.514
2	4.8667	-86.062	41.482
2	4.9	-83.025	38.669
2	4.9333	-78.974	36.644
2	4.9667	-75.284	33.989
2	5	-71.999	31.469
2	5.0333	-68.174	29.219
2	5.0667	-64.903	27.428
2	5.1	-60.973	25.843
2	5.1333	-56.248	24.493
2	5.1667	-52.423	23.368
2	5.2	-48.485	22.356
2	5.2333	-45.05	20.88
2	5.2667	-41.165	20.347
2	5.3	-37.572	19.318
2	5.3333	-34.084	18.305
2	5.3667	-30.484	17.855
2	5.4	-26.996	17.068
2	5.4333	-23.171	16.618
2	5.4667	-19.121	15.943
2	5.5	-15.07	14.818
2	5.5333	-9.8951	14.143
2	5.5667	-5.3948	13.693
2	5.6	-1.3445	13.242
2	5.6333	2.9307	12.117
2	5.6667	7.5435	11.105
2	5.7	11.031	10.542
2	5.7333	14.969	9.7548
2	5.7667	18.907	8.9673
2	5.8	23.063	8.0773
2	5.8333	26.782	8.0672
2	5.8667	30.651	7.3429
2	5.9	34.417	6.7732
2	5.9333	38.066	6.376
2	5.9667	41.808	5.8573
3	1.7	-426.67	54.026
3	1.7333	-424.68	54.129
3	1.7667	-422.62	54.495
3	1.8	-420.53	54.949
3	1.8333	-418.33	55.661
3	1.8667	-416.2	56.397
3	1.9	-414.06	57.147
3	1.9333	-411.94	57.76
3	1.9667	-409.72	58.126
3	2	-407.5	58.47
3	2.0333	-405.25	58.695
3	2.0667	-403	58.695
3	2.1	-400.35	58.357
3	2.1333	-397.37	58.245
3	2.1667	-394.6	58.06
3	2.2	-391.74	57.795
3	2.2333	-389.03	57.398
3	2.2667	-385.94	56.76
3	2.3	-382.97	55.995
3	2.3333	-379.59	55.095
3	2.3667	-376.58	54.15
3	2.4	-373.74	53.52
3	2.4333	-371.04	52.62
3	2.4667	-368.03	51.9
3	2.5	-365.64	51.495
3	2.5333	-362.94	51.045
3	2.5667	-360.25	50.322
3	2.6	-357.77	49.92
3	2.6333	-355.07	49.245
3	2.6667	-352.37	48.795
3	2.7	-349.55	48.232
3	2.7333	-346.52	47.445
3	2.7667	-343.37	46.545
3	2.8	-340.22	46.32
3	2.8333	-337.07	45.42
3	2.8667	-333.78	45.049
3	2.9	-330.88	44.857
3	2.9333	-327.39	44.294
3	2.9667	-324.92	44.069
3	3	-321.76	44.069
3	3.0333	-319.06	43.844
3	3.0667	-315.69	43.62
3	3.1	-312.99	43.169
3	3.1333	-310.06	42.494
3	3.1667	-307.36	41.819
3	3.2	-304.66	41.144
3	3.2333	-301.29	40.469
3	3.2667	-298.14	39.794
3	3.3	-295.78	38.782
3	3.3333	-292.29	38.219
3	3.3667	-289.36	37.094
3	3.4	-285.99	36.419
3	3.4333	-283.29	35.069
3	3.4667	-280.14	34.394
3	3.5	-276.99	33.044
3	3.5333	-273.84	31.694
3	3.5667	-270.91	30.344
3	3.6	-267.99	28.994
3	3.6333	-265.39	27.597
3	3.6667	-262.36	26.968
3	3.7	-259.44	26.293
3	3.7333	-256.29	25.393
3	3.7667	-253.59	24.268
3	3.8	-250.66	23.593
3	3.8333	-247.62	23.031
3	3.8667	-244.81	22.243
3	3.9	-241.66	21.793
3	3.9333	-238.51	20.893
3	3.9667	-235.13	20.218
3	4	-231.98	19.768
3	4.0333	-229.06	19.318
3	4.0667	-225.54	18.55
3	4.1	-222.42	18.53
3	4.1333	-218.93	18.193
3	4.1667	-216.12	17.63
3	4.2	-212.86	17.293
3	4.2333	-209.93	16.618
3	4.2667	-206.9	15.83
3	4.3	-203.75	15.155
3	4.3333	-200.03	15.043
3	4.3667	-197.11	14.143
3	4.4	-193.96	13.242
3	4.4333	-190.92	12.455
3	4.4667	-187.32	12.005
3	4.5	-183.94	11.105
3	4.5333	-180.79	10.43
3	4.5667	-177.08	9.4173
3	4.6	-173.82	8.1797
3	4.6333	-170.1	7.1671
3	4.6667	-166.96	6.2671
3	4.7	-163.81	5.367
3	4.7333	-160.21	4.692
3	4.7667	-156.6	4.0169
3	4.8	-153.12	3.2294
3	4.8333	-149.85	2.8919
3	4.8667	-146.25	2.2168
3	4.9	-142.65	2.2168
3	4.9333	-139.53	1.9071
3	4.9667	-136.17	1.7847
3	5	-133.2	1.0917
3	5.0333	-129.94	0.97927
3	5.0667	-126.68	0.86677
3	5.1	-123.19	0.75423
3	5.1333	-120.27	0.75423
3	5.1667	-116.44	0.52922
3	5.2	-113.29	0.97925
3	5.2333	-109.91	0.75423
3	5.2667	-106.65	0.86674
3	5.3	-103.05	0.86677
3	5.3333	-100.35	0.41674
3	5.3667	-97.201	0.41671
3	5.4	-94.05	0.19172
3	5.4333	-91.125	-0.25833
3	5.4667	-88.2	-0.48335
3	5.5	-84.937	-1.0459
3	5.5333	-82.237	-1.0458
3	5.5667	-78.524	-1.1584
3	5.6	-76.049	-1.8334
3	5.6333	-72.899	-2.5084
3	5.6667	-69.636	-3.071
3	5.7	-66.281	-3.8508
3	5.7333	-62.998	-4.0836
3	5.7667	-59.398	-4.5336
3	5.8	-55.685	-4.8711
3	5.8333	-51.973	-5.4337
3	5.8667	-48.485	-5.5461
3	5.9	-44.627	-6.4264
3	5.9333	-41.397	-5.6586
3	5.9667	-37.797	-5.4336
3	6	-34.197	-5.2086
3	6.0333	-30.484	-5.0961
3	6.0667	-27.221	-4.9836
3	6.1	-23.621	-4.3086
3	6.1333	-20.471	-4.0835
3	6.1667	-16.983	-3.296
3	6.2	-13.72	-2.7335
3	6.2333	-10.345	-2.0584
3	6.2667	-6.5199	-1.8334
3	6.3	-3.5946	-0.70836
3	6.3333	0.0056032	-0.25833
3	6.3667	3.6058	0.19172
3	6.4	7.656	0.64175
3	6.4333	11.256	1.0917
3	6.4667	14.744	1.2043
3	6.5	18.457	1.5418
3	6.5333	21.945	1.8793
3	6.5667	25.657	1.7668
3	6.6	28.934	1.7554
3	6.6333	32.117	1.637
3	6.6667	35.134	1.4729
3	6.7	38.237	1.3135
3	6.7333	41.837	1.1162
4	1.9667	-427.32	255.91
4	2	-425.92	255.03
4	2.0333	-424.3	254.26
4	2.0667	-422.56	253.58
4	2.1	-420.48	253.16
4	2.1333	-418.3	252.64
4	2.1667	-416	252.19
4	2.2	-413.67	251.93
4	2.2333	-411.41	251.58
4	2.2667	-409.6	251.25
4	2.3	-407.16	251.87
4	2.3333	-405.48	250.96
4	2.3667	-403.89	249.51
4	2.4	-401.6	248.7
4	2.4333	-399.26	247.53
4	2.4667	-396.69	246.36
4	2.5	-394.35	244.96
4	2.5333	-391.42	243.59
4	2.5667	-388.77	242.4
4	2.6	-386.03	240.91
4	2.6333	-382.56	238.74
4	2.6667	-379.03	237.92
4	2.7	-376.8	235.51
4	2.7333	-373.58	233.78
4	2.7667	-370.41	232.09
4	2.8	-367.44	231.35
4	2.8333	-364.86	229.66
4	2.8667	-362.27	228.58
4	2.9	-359.05	227.5
4	2.9333	-356.46	227.12
4	2.9667	-352.95	226.74
4	3	-349.98	225.84
4	3.0333	-347.1	225.39
4	3.0667	-344.03	225.58
4	3.1	-341.32	224.15
4	3.1333	-337.64	223.65
4	3.1667	-333.69	223.41
4	3.2	-331.21	222.06
4	3.2333	-327.09	221.76
4	3.2667	-323.45	220.59
4	3.3	-320.28	219
4	3.3333	-316.25	219.69
4	3.3667	-312.82	218.22
4	3.4	-309.05	218.57
4	3.4333	-305.56	218
4	3.4667	-302.53	217.22
4	3.5	-299.6	216.32
4	3.5333	-296.56	215.31
4	3.5667	-294.31	213.73
4	3.6	-291.39	212.38
4	3.6333	-288.81	210.06
4	3.6667	-286.06	208.86
4	3.7	-283.3	206.36
4	3.7333	-280.32	204.82
4	3.7667	-277.53	203.2
4	3.8	-274.58	201.69
4	3.8333	-271.72	199.28
4	3.8667	-268.71	197.21
4	3.9	-265.51	195.5
4	3.9333	-262.63	192.94
4	3.9667	-259.77	190.94
4	4	-256.91	189.18
4	4.0333	-254.19	187.63
4	4.0667	-251.56	186.28
4	4.1	-249.24	185.35
4	4.1333	-246.61	184.25
4	4.1667	-244.36	183.35
4	4.2	-242.03	182.64
4	4.2333	-239.67	181.7
4	4.2667	-237.61	180.88
4	4.3	-235.46	179.86
4	4.3333	-233.22	179.64
4	4.3667	-231.08	178.18
4	4.4	-228.52	176.4
4	4.4333	-226.13	175.7
4	4.4667	-223.43	174.35
4	4.5	-220.4	173.12
4	4.5333	-217.58	171.88
4	4.5667	-214.21	170.53
4	4.6	-211.06	169.4
4	4.6333	-208.25	168.39
4	4.6667	-205.88	166.93
4	4.7	-203.86	165.35
4	4.7333	-201.83	163.78
4	4.7667	-200.15	162.09
4	4.8	-198.39	160.26
4	4.8333	-196.99	158.71
4	4.8667	-195.76	157.03
4	4.9	-194.52	154.89
4	4.9333	-193.06	153.43
4	4.9667	-192.04	151.51
4	5	-190.69	149.71
4	5.0333	-189.23	147.8
4	5.0667	-188.33	145.55
4	5.1	-187.43	143.53
4	5.1333	-186.31	141.05
4	5.1667	-185.41	138.35
4	5.2	-184.51	135.88
4	5.2333	-183.61	133.18
4	5.2667	-182.62	130.66
4	5.3	-182.02	127.94
4	5.3333	-181.22	125.8
4	5.3667	-180.5	123.86
4	5.4	-179.52	121.64
4	5.4333	-178.07	119.49
4	5.4667	-176.86	117.87
4	5.5	-175.44	116.32
4	5.5333	-174.27	114.71
4	5.5667	-173.3	113.28
4	5.6	-172.09	112.63
4	5.6333	-171.14	111.17
4	5.6667	-170.03	109.87
4	5.7	-168.75	108.65
4	5.7333	-167.31	107.57
4	5.7667	-165.58	106.69
4	5.8	-164.59	105.16
4	5.8333	-162.41	104.96
4	5.8667	-160.52	104.19
4	5.9	-158.49	103.74
4	5.9333	-156.56	103.34
4	5.9667	-154.47	102.69
4	6	-152.33	102.35
4	6.0333	-150.42	101.79
4	6.0667	-148.5	101.45
4	6.1	-146.93	100.77
4	6.1333	-145.69	99.986
4	6.1667	-144.12	99.31
4	6.2	-142.77	98.185
4	6.2333	-141.75	97.398
4	6.2667	-140.74	96.61
4	6.3	-139.5	95.598
4	6.3333	-138.72	94.585
4	6.3667	-137.93	94.023
4	6.4	-136.58	92.222
4	6.4333	-135.45	91.097
4	6.4667	-134.55	89.297
4	6.5	-133.41	87.98
4	6.5333	-132.41	86.26
4	6.5667	-131.51	84.46
4	6.6	-130.39	82.659
4	6.6333	-129.65	80.837
4	6.6667	-128.59	78.384
4	6.7	-127.76	76.174
4	6.7333	-126.9	74.671
4	6.7667	-126	72.646
4	6.8	-124.88	70.846
4	6.8333	-124.2	69.046
4	6.8667	-123.08	66.796
4	6.9	-121.95	65.896
4	6.9333	-120.83	64.546
4	6.9667	-119.7	63.646
4	7	-118.51	62.706
4	7.0333	-117.45	62.071
4	7.0667	-116.33	61.621
4	7.1	-115.43	60.27
4	7.1333	-114.3	59.595
4	7.1667	-113.18	59.145
4	7.2	-112.05	58.47
4	7.2333	-110.75	57.435
4	7.2667	-109.13	57.12
4	7.3	-107.89	56.333
4	7.3333	-106.43	55.995
4	7.3667	-104.74	55.433
4	7.4	-103.05	55.32
4	7.4333	-101.48	55.545
4	7.4667	-99.563	54.983
4	7.5	-97.876	55.32
4	7.5333	-95.626	54.645
4	7.5667	-94.163	54.308
4	7.6	-92.363	54.083
4	7.6333	-91.238	53.408
4	7.6667	-89.775	52.845
4	7.7	-88.537	52.057
4	7.7333	-87.525	51.27
4	7.7667	-86.4	50.595
4	7.8	-85.387	49.807
4	7.8333	-84.375	49.245
4	7.8667	-83.25	48.345
4	7.9	-82.237	47.557
4	7.9333	-81	46.545
4	7.9667	-79.874	45.42
4	8	-78.749	44.294
4	8.0333	-77.287	43.282
4	8.0667	-76.162	41.707
4	8.1	-74.924	40.244
4	8.1333	-73.799	38.669
4	8.1667	-72.561	36.757
4	8.2	-71.774	34.844
4	8.2333	-70.649	32.819
4	8.2667	-69.524	31.019
4	8.3	-68.511	29.556
4	8.3333	-67.499	28.093
4	8.3667	-66.599	26.743
4	8.4	-65.586	25.506
4	8.4333	-64.461	24.831
4	8.4667	-63.448	24.043
4	8.5	-62.436	23.481
4	8.5333	-61.311	22.806
4	8.5667	-60.411	22.356
4	8.6	-59.173	21.793
4	8.6333	-57.935	21.23
4	8.6667	-56.586	20.78
4	8.7	-55.195	20.272
4	8.7333	-53.435	20.105
4	8.7667	-51.86	19.881
4	8.8	-50.285	19.88
4	8.8333	-49.047	19.318
4	8.8667	-47.247	19.318
4	8.9	-45.335	20.331
4	8.9333	-43.647	20.218
4	8.9667	-42.072	20.443
4	9	-40.497	20.893
4	9.0333	-38.922	20.893
4	9.0667	-37.572	21.118
4	9.1	-36.447	20.893
4	9.1333	-35.322	20.893
4	9.1667	-34.084	20.555
4	9.2	-33.072	20.668
4	9.2333	-31.901	20.308
4	9.2667	-30.846	20.176
4	9.3	-30.12	19.874
4	9.3333	-29.035	19.49
4	9.3667	-27.843	19.305
4	9.4	-26.771	18.868
4	9.4333	-25.421	18.193
4	9.4667	-24.071	17.743
4	9.5	-22.496	17.068
4	9.5333	-21.146	16.168
4	9.5667	-19.773	15.65
4	9.6	-18.446	14.368
4	9.6333	-17.096	13.468
4	9.6667	-15.52	12.342
4	9.7	-13.945	11.217
4	9.7333	-12.37	10.092
4	9.7667	-10.954	9.457
4	9.8	-9.496	8.5639
4	9.8333	-8.0355	7.8252
4	9.8667	-6.2505	7.7456
4	9.9	-5.1698	6.0421
4	9.9333	-3.5947	5.8171
4	9.9667	-1.8396	6.6272
4	10	-0.44443	6.2671
4	10.033	0.9056	5.142
4	10.067	2.7057	5.142
4	10.1	4.2808	5.142
4	10.133	6.0809	5.142
4	10.167	8.3311	5.5921
4	10.2	10.176	6.5821
4	10.233	12.156	7.3921
4	10.267	14.091	8.1122
4	10.3	16.297	8.6972
4	10.333	18.007	8.9673
4	10.367	20.308	10.605
4	10.4	22.507	11.442
4	10.433	24.672	12.119
4	10.467	26.658	12.647
4	10.5	28.505	13.107
4	10.533	30.434	13.404
4	10.567	32.442	13.514
4	10.6	34.439	13.498
4	10.633	36.342	13.314
4	10.667	38.108	12.989
4	10.7	39.831	12.554
4	10.733	41.568	12.18
5	2	-427.83	101.94
5	2.0333	-425.78	101.01
5	2.0667	-423.66	100.21
5	2.1	-421.41	99.467
5	2.1333	-419.04	98.85
5	2.1667	-416.56	98.382
5	2.2	-414.15	97.92
5	2.2333	-411.8	97.493
5	2.2667	-409.51	96.991
5	2.3	-406.91	96.78
5	2.3333	-403.89	96.498
5	2.3667	-401.19	96.048
5	2.4	-398.75	95.942
5	2.4333	-395.85	95.611
5	2.4667	-392.42	95.598
5	2.5	-389.72	95.598
5	2.5333	-387.28	95.829
5	2.5667	-384.32	96.273
5	2.6	-381.79	96.169
5	2.6333	-379.06	96.14
5	2.6667	-376.27	96.061
5	2.7	-372.62	95.823
5	2.7333	-370.42	95.161
5	2.7667	-367.67	94.923
5	2.8	-364.29	94.023
5	2.8333	-361.98	93.837
5	2.8667	-358.97	93.014
5	2.9	-356.32	92.244
5	2.9333	-353.25	91.375
5	2.9667	-350.61	90.287
5	3	-347.72	89.205
5	3.0333	-345.2	88.231
5	3.0667	-342.69	86.822
5	3.1	-340.44	85.922
5	3.1333	-338.75	84.823
5	3.1667	-336.62	83.447
5	3.2	-334.27	82.692
5	3.2333	-331.44	81.647
5	3.2667	-329.14	81.184
5	3.3	-326.04	80.297
5	3.3333	-324.03	79.569
5	3.3667	-321.26	78.708
5	3.4	-318.36	78.153
5	3.4333	-315.01	77.372
5	3.4667	-312.46	77.014
5	3.5	-309.38	76.524
5	3.5333	-306.44	76.089
5	3.5667	-303.54	76.022
5	3.6	-300.39	75.571
5	3.6333	-297.24	75.796
5	3.6667	-294.64	75.148
5	3.7	-291.55	74.76
5	3.7333	-288.81	74.325
5	3.7667	-286.04	73.848
5	3.8	-283.11	72.97
5	3.8333	-280.03	72.322
5	3.8667	-277.23	71.454
5	3.9	-274.87	70.576
5	3.9333	-272.13	69.766
5	3.9667	-269.18	69.294
5	4	-266.59	68.011
5	4.0333	-263.71	66.796
5	4.0667	-260.65	65.975
5	4.1	-257.94	64.573
5	4.1333	-255.34	63.061
5	4.1667	-252.82	61.801
5	4.2	-250.25	60.406
5	4.2333	-247.82	59.353
5	4.2667	-245.4	57.975
5	4.3	-242.87	56.837
5	4.3333	-240.26	55.86
5	4.3667	-237.45	55.148
5	4.4	-235.25	54.083
5	4.4333	-232.32	53.633
5	4.4667	-229.85	52.593
5	4.5	-227.3	51.846
5	4.5333	-225.01	51.045
5	4.5667	-221.75	50.482
5	4.6	-219.05	49.807
5	4.6333	-215.78	49.47
5	4.6667	-213.31	48.795
5	4.7	-210.38	48.57
5	4.7333	-207.46	48.345
5	4.7667	-204.87	48.007
5	4.8	-202.1	47.355
5	4.8333	-199.36	46.995
5	4.8667	-196.43	46.545
5	4.9	-193.51	45.645
5	4.9333	-190.69	44.632
5	4.9667	-188.33	43.619
5	5	-185.52	43.057
5	5.0333	-183.04	41.932
5	5.0667	-180.01	41.144
5	5.1	-177.42	40.132
5	5.1333	-174.94	38.782
5	5.1667	-172.13	37.769
5	5.2	-169.43	36.644
5	5.2333	-165.97	34.793
5	5.2667	-163.92	33.831
5	5.3	-161.33	32.369
5	5.3333	-158.85	31.244
5	5.3667	-156.15	30.344
5	5.4	-153.45	29.444
5	5.4333	-150.75	28.544
5	5.4667	-148.09	26.984
5	5.5	-145.47	26.856
5	5.5333	-143.1	26.293
5	5.5667	-140.4	25.843
5	5.6	-137.48	24.943
5	5.6333	-134.78	24.493
5	5.6667	-131.97	23.931
5	5.7	-129.6	23.818
5	5.7333	-126.68	23.593
5	5.7667	-124.09	23.256
5	5.8	-121.39	23.481
5	5.8333	-118.69	23.481
5	5.8667	-115.65	23.368
5	5.9	-113.18	23.593
5	5.9333	-110.14	23.256
5	5.9667	-107.33	22.918
5	6	-104.63	22.693
5	6.0333	-101.7	22.468
5	6.0667	-99.338	21.906
5	6.1	-97.066	21.523
5	6.1333	-94.613	20.78
5	6.1667	-92.475	20.443
5	6.2	-90.113	19.88
5	6.2333	-87.975	19.543
5	6.2667	-85.837	18.755
5	6.3	-83.7	18.193
5	6.3333	-81.562	16.955
5	6.3667	-79.424	16.168
5	6.4	-77.399	15.268
5	6.4333	-75.374	14.368
5	6.4667	-73.349	13.693
5	6.5	-71.211	12.905
5	6.5333	-69.074	12.568
5	6.5667	-66.678	12.025
5	6.6	-64.573	11.442
5	6.6333	-62.436	10.88
5	6.6667	-60.073	10.542
5	6.7	-57.757	10.503
5	6.7333	-55.01	9.9798
5	6.7667	-52.648	9.8673
5	6.8	-50.173	10.092
5	6.8333	-47.36	9.9798
5	6.8667	-44.997	10.317
5	6.9	-42.185	10.655
5	6.9333	-39.259	11.105
5	6.9667	-36.649	11.51
5	7	-33.522	11.217
5	7.0333	-30.596	11.442
5	7.0667	-27.784	11.33
5	7.1	-24.633	10.88
5	7.1333	-21.596	10.542
5	7.1667	-18.92	10.327
5	7.2	-16.195	9.4173
5	7.2333	-13.27	8.9673
5	7.2667	-10.57	8.2922
5	7.3	-7.4199	7.8422
5	7.3333	-4.5397	7.0321
5	7.3667	-1.5696	6.4921
5	7.4	1.1306	5.5921
5	7.4333	4.0558	4.467
5	7.4667	6.531	3.5669
5	7.5	10.131	2.2168
5	7.5333	12.831	1.5418
5	7.5667	15.757	0.41674
5	7.6	18.655	-0.29426
5	7.6333	21.541	-0.74808
5	7.6667	24.307	-0.93335
5	7.7	27.117	-1.2402
5	7.7333	29.84	-1.5187
5	7.7667	32.547	-1.7188
5	7.8	35.22	-1.8091
5	7.8333	37.872	-1.8011
5	7.8667	40.425	-1.7547
6	2.4333	-427.24	37.948
6	2.4667	-424.96	37.967
6	2.5	-422.64	37.925
6	2.5333	-420.34	37.838
6	2.5667	-418.14	37.721
6	2.6	-415.97	37.58
6	2.6333	-413.78	37.368
6	2.6667	-411.32	36.869
6	2.7	-409.6	36.752
6	2.7333	-407.19	36.962
6	2.7667	-405.05	36.988
6	2.8	-402.9	37.24
6	2.8333	-400.61	37.398
6	2.8667	-397.98	37.522
6	2.9	-395.36	37.491
6	2.9333	-392.73	37.795
6	2.9667	-389.9	37.76
6	3	-386.98	38.876
6	3.0333	-383.96	39.164
6	3.0667	-381.08	39.299
6	3.1	-378.11	39.614
6	3.1333	-375.14	39.704
6	3.1667	-372.21	39.704
6	3.2	-369.29	39.796
6	3.2333	-366.11	39.65
6	3.2667	-363.39	39.344
6	3.3	-360.96	39.029
6	3.3333	-358.13	38.174
6	3.3667	-355.43	37.499
6	3.4	-352.59	36.194
6	3.4333	-349.53	35.564
6	3.4667	-346.54	34.551
6	3.5	-343.95	33.764
6	3.5333	-340.76	32.557
6	3.5667	-337.93	31.49
6	3.6	-335.23	30.108
6	3.6333	-332.74	28.98
6	3.6667	-330.37	27.49
6	3.7	-327.41	26.524
6	3.7333	-324.69	25.168
6	3.7667	-321.9	24.251
6	3.8	-319.31	23.222
6	3.8333	-316.29	22.414
6	3.8667	-313.44	21.343
6	3.9	-310.35	20.753
6	3.9333	-307.36	19.768
6	3.9667	-304.89	18.643
6	4	-301.25	18.448
6	4.0333	-298.36	17.293
6	4.0667	-295.21	16.618
6	4.1	-292.17	16.323
6	4.1333	-289.36	15.718
6	4.1667	-286.66	15.493
6	4.2	-283.96	15.268
6	4.2333	-280.81	14.593
6	4.2667	-277.77	14.28
6	4.3	-275.86	13.242
6	4.3333	-272.26	12.793
6	4.3667	-269.34	12.117
6	4.4	-267.31	10.767
6	4.4333	-264.21	10.098
6	4.4667	-261.24	8.7423
6	4.5	-258.31	7.8422
6	4.5333	-254.94	7.1672
6	4.5667	-252.36	5.8938
6	4.6	-249.71	5.0382
6	4.6333	-246.61	4.242
6	4.6667	-243.46	2.8919
6	4.7	-240.76	1.5418
6	4.7333	-238.06	0.19172
6	4.7667	-235.36	-0.70833
6	4.8	-232.21	-1.8334
6	4.8333	-229.51	-2.7335
6	4.8667	-227.03	-3.4085
6	4.9	-224.33	-3.8585
6	4.9333	-221.41	-4.5336
6	4.9667	-218.8	-5.8488
6	5	-216.07	-5.6189
6	5.0333	-213.08	-5.8837
6	5.0667	-210.38	-6.1087
6	5.1	-207.46	-6.5587
6	5.1333	-205.21	-6.7837
6	5.1667	-202.28	-6.5587
6	5.2	-199.81	-6.7837
6	5.2333	-197.11	-6.5587
6	5.2667	-194.71	-6.8443
6	5.3	-191.47	-6.6145
6	5.3333	-189.01	-5.8837
6	5.3667	-186.31	-5.6586
6	5.4	-183.47	-6.0832
6	5.4333	-181.22	-6.0068
6	5.4667	-178.43	-5.8837
6	5.5	-176.32	-6.0775
6	5.5333	-173.66	-6.8738
6	5.5667	-171.23	-6.1087
6	5.6	-169.21	-6.5587
6	5.6333	-166.6	-7.5951
6	5.6667	-163.92	-7.2602
6	5.7	-160.88	-8.3588
6	5.7333	-159.08	-8.5838
6	5.7667	-156.15	-9.0339
6	5.8	-153.68	-9.9339
6	5.8333	-150.75	-10.834
6	5.8667	-148.14	-11.329
6	5.9	-145.47	-11.847
6	5.9333	-142.88	-12.859
6	5.9667	-140.63	-13.084
6	6	-137.59	-14.322
6	6.0333	-135	-14.434
6	6.0667	-132.53	-14.884
6	6.1	-130.28	-15.334
6	6.1333	-127.47	-16.347
6	6.1667	-124.99	-16.572
6	6.2	-123.53	-15.784
6	6.2333	-121.05	-16.009
6	6.2667	-118.58	-16.459
6	6.3	-116.33	-17.359
6	6.3333	-114.19	-17.697
6	6.3667	-112.28	-17.134
6	6.4	-110.25	-16.909
6	6.4333	-107.78	-18.035
6	6.4667	-106.2	-17.809
6	6.5	-103.95	-17.584
6	6.5333	-102.15	-17.359
6	6.5667	-99.901	-17.359
6	6.6	-98.11	-16.171
6	6.6333	-95.4	-15.784
6	6.6667	-93.6	-16.684
6	6.7	-91.8	-16.234
6	6.7333	-89.55	-15.559
6	6.7667	-87.187	-16.572
6	6.8	-85.725	-15.559
6	6.8333	-83.885	-15.943
6	6.8667	-81.712	-15.856
6	6.9	-79.424	-16.009
6	6.9333	-77.399	-16.234
6	6.9667	-75.824	-16.234
6	7	-73.912	-17.022
6	7.0333	-71.886	-17.472
6	7.0667	-69.524	-16.909
6	7.1	-67.724	-17.134
6	7.1333	-65.474	-17.359
6	7.1667	-63.223	-17.809
6	7.2	-60.523	-18.259
6	7.2333	-58.498	-18.485
6	7.2667	-55.55	-19.092
6	7.3	-53.773	-19.384
6	7.3333	-51.523	-19.16
6	7.3667	-48.822	-19.835
6	7.4	-46.572	-18.934
6	7.4333	-44.097	-18.934
6	7.4667	-41.082	-18.665
6	7.5	-38.832	-18.755
6	7.5333	-36.924	-17.773
6	7.5667	-35.097	-18.259
6	7.6	-32.846	-17.584
6	7.6333	-30.821	-17.584
6	7.6667	-28.796	-16.909
6	7.7	-26.321	-16.459
6	7.7333	-23.846	-16.459
6	7.7667	-22.113	-15.537
6	7.8	-19.616	-15.424
6	7.8333	-17.32	-15.559
6	7.8667	-15.183	-15.447
6	7.9	-13.045	-15.109
6	7.9333	-10.345	-15.334
6	7.9667	-7.87	-15.334
6	8	-5.6198	-15.559
6	8.0333	-3.8197	-15.559
6	8.0667	-1.3445	-16.009
6	8.1	0.47142	-15.803
6	8.1333	3.0433	-16.122
6	8.1667	5.2934	-16.122
6	8.2	7.3185	-16.122
6	8.2333	8.9792	-15.37
6	8.2667	11.495	-15.056
6	8.3	13.619	-14.772
6	8.3333	15.889	-13.905
6	8.3667	18.083	-14.05
6	8.4	20.376	-13.058
6	8.4333	22.732	-12.634
6	8.4667	25.432	-12.184
6	8.5	27.723	-11.454
6	8.5333	30.064	-10.598
6	8.5667	32.51	-9.6882
6	8.6	35.027	-8.789
6	8.6333	37.549	-7.9548
6	8.6667	40.045	-7.1203
6	8.7	42.61	-6.342
7	2.6	-426.81	180.59
7	2.6333	-424.3	180.86
7	2.6667	-422	180.39
7	2.7	-419.72	179.8
7	2.7333	-417.18	179.2
7	2.7667	-414.52	178.72
7	2.8	-412.23	178.23
7	2.8333	-410.14	177.24
7	2.8667	-408.62	176.15
7	2.9	-406.14	175.48
7	2.9333	-403.44	174.58
7	2.9667	-401.19	173.68
7	3	-398.5	173
7	3.0333	-396.02	171.88
7	3.0667	-393.54	170.75
7	3.1	-391.52	169.85
7	3.1333	-389.27	169.4
7	3.1667	-386.46	168.84
7	3.2	-384.77	167.83
7	3.2333	-382.45	168.01
7	3.2667	-380.83	168.16
7	3.3	-378.47	166.48
7	3.3333	-375.86	166.21
7	3.3667	-373.27	165.06
7	3.4	-370.63	163.94
7	3.4333	-368.34	162.65
7	3.4667	-365.87	161.98
7	3.5	-363.17	161.3
7	3.5333	-359.66	161.22
7	3.5667	-357.13	161.01
7	3.6	-354.84	160.4
7	3.6333	-351.85	160.54
7	3.6667	-349.82	160.14
7	3.7	-347.44	159.61
7	3.7333	-345.3	158.91
7	3.7667	-343.19	158.29
7	3.8	-341.45	157.22
7	3.8333	-339.77	156.35
7	3.8667	-337.74	155.45
7	3.9	-335.94	154.78
7	3.9333	-333.69	153.65
7	3.9667	-331.53	153.35
7	4	-329.71	152.32
7	4.0333	-327.92	151.04
7	4.0667	-326.94	149.83
7	4.1	-324.6	149.46
7	4.1333	-323.68	149.04
7	4.1667	-321.04	147.78
7	4.2	-319.09	147.07
7	4.2333	-316.95	146.5
7	4.2667	-315.15	145.82
7	4.3	-312.95	145.09
7	4.3333	-310.69	144.29
7	4.3667	-308.89	143.62
7	4.4	-306.4	143.03
7	4.4333	-304.15	142.42
7	4.4667	-301.74	141.73
7	4.5	-299.16	141.37
7	4.5333	-296.6	140.94
7	4.5667	-294.54	139.93
7	4.6	-292.29	139.48
7	4.6333	-289.81	139.03
7	4.6667	-287.75	138.22
7	4.7	-285.76	136.78
7	4.7333	-283.74	135.88
7	4.7667	-281.71	134.75
7	4.8	-279.46	133.63
7	4.8333	-277.44	132.72
7	4.8667	-275.19	131.38
7	4.9	-272.94	130.03
7	4.9333	-270.46	128.68
7	4.9667	-268.44	127.1
7	5	-266.17	126.15
7	5.0333	-264.17	125.13
7	5.0667	-262.7	124.29
7	5.1	-260.34	122.82
7	5.1333	-258.54	122.15
7	5.1667	-256.29	121.47
7	5.2	-254.71	120.8
7	5.2333	-253.13	119.9
7	5.2667	-251.34	119
7	5.3	-249.99	118.1
7	5.3333	-248.41	117.42
7	5.3667	-246.38	116.75
7	5.4	-244.81	116.3
7	5.4333	-243.46	116.07
7	5.4667	-241.88	115.85
7	5.5	-240.31	115.85
7	5.5333	-238.85	115.51
7	5.5667	-237.72	115.29
7	5.6	-236.03	114.5
7	5.6333	-234.8	113.94
7	5.6667	-233.33	113.15
7	5.7	-232.1	112.59
7	5.7333	-230.63	111.35
7	5.7667	-229.28	110.45
7	5.8	-227.93	109.55
7	5.8333	-226.58	108.42
7	5.8667	-225.01	107.52
7	5.9	-223.88	106.4
7	5.9333	-222.08	105.27
7	5.9667	-220.73	104.15
7	6	-219.83	102.8
7	6.0333	-218.71	101.67
7	6.0667	-217.58	100.32
7	6.1	-216.46	98.973
7	6.1333	-215.11	98.073
7	6.1667	-213.76	96.948
7	6.2	-212.41	95.373
7	6.2333	-210.94	94.585
7	6.2667	-209.71	93.348
7	6.3	-208.02	92.335
7	6.3333	-206.78	91.322
7	6.3667	-205.37	89.933
7	6.4	-203.75	89.185
7	6.4333	-202.28	88.397
7	6.4667	-200.71	87.497
7	6.5	-199.58	86.597
7	6.5333	-198.01	86.147
7	6.5667	-196.59	85.27
7	6.6	-195.08	85.022
7	6.6333	-193.62	84.234
7	6.6667	-192.61	83.447
7	6.7	-191.22	82.388
7	6.7333	-190.02	81.759
7	6.7667	-188.89	80.859
7	6.8	-187.88	79.847
7	6.8333	-186.98	79.172
7	6.8667	-186.31	78.272
7	6.9	-185.52	77.259
7	6.9333	-184.84	76.359
7	6.9667	-184.17	75.459
7	7	-183.49	74.559
7	7.0333	-182.93	73.321
7	7.0667	-181.76	72.556
7	7.1	-181.36	71.521
7	7.1333	-180.01	70.171
7	7.1667	-179.11	69.721
7	7.2	-177.64	69.159
7	7.2333	-176.41	68.371
7	7.2667	-174.94	68.034
7	7.3	-173.71	67.696
7	7.3333	-172.02	66.908
7	7.3667	-171	66.571
7	7.4	-169.66	66.121
7	7.4333	-168.31	65.671
7	7.4667	-166.96	65.221
7	7.5	-165.2	64.636
7	7.5333	-164.71	64.321
7	7.5667	-163.81	63.646
7	7.6	-162.91	62.971
7	7.6333	-161.67	62.858
7	7.6667	-161.33	61.846
7	7.7	-160.43	61.621
7	7.7333	-159.75	61.171
7	7.7667	-159.19	60.383
7	7.8	-158.52	59.708
7	7.8333	-158.4	58.92
7	7.8667	-158.18	58.02
7	7.9	-157.95	57.12
7	7.9333	-157.73	56.22
7	7.9667	-157.73	54.87
7	8	-157.05	54.42
7	8.0333	-156.83	53.295
7	8.0667	-156.38	52.17
7	8.1	-155.34	51.45
7	8.1333	-154.95	50.502
7	8.1667	-154.13	49.92
7	8.2	-152.69	49.29
7	8.2333	-151.9	48.862
7	8.2667	-150.87	48.907
7	8.3	-150.08	48.12
7	8.3333	-148.84	48.682
7	8.3667	-147.72	48.457
7	8.4	-146.73	47.718
7	8.4333	-145.79	47.733
7	8.4667	-145.02	47.557
7	8.5	-144.12	47.107
7	8.5333	-143.33	46.545
7	8.5667	-142.43	45.87
7	8.6	-142.2	44.745
7	8.6333	-141.62	44.215
7	8.6667	-141.3	43.844
7	8.7	-140.78	42.942
7	8.7333	-140.42	42.097
7	8.7667	-140.16	41.283
7	8.8	-139.73	40.919
7	8.8333	-139.5	39.794
7	8.8667	-139.65	38.352
7	8.9	-139.95	37.544
7	8.9333	-139.28	36.869
7	8.9667	-139.05	35.519
7	9	-138.6	34.619
7	9.0333	-138.15	33.494
7	9.0667	-137.93	33.044
7	9.1	-136.8	32.594
7	9.1333	-135.94	31.971
7	9.1667	-135.26	31.442
7	9.2	-134.66	31.131
7	9.2333	-133.65	30.794
7	9.2667	-133.2	30.119
7	9.3	-132.3	30.119
7	9.3333	-131.4	30.119
7	9.3667	-130.3	30
7	9.4	-129.38	30.794
7	9.4333	-128.7	30.794
7	9.4667	-128.14	30.906
7	9.5	-127.47	30.906
7	9.5333	-126.79	30.681
7	9.5667	-126.34	30.456
7	9.6	-126	30.344
7	9.6333	-125.69	29.714
7	9.6667	-125.44	29.781
7	9.7	-125.1	29.669
7	9.7333	-125.42	28.689
7	9.7667	-125.55	28.319
7	9.8	-124.88	28.544
7	9.8333	-124.99	28.431
7	9.8667	-125.33	28.319
7	9.9	-125.37	27.733
7	9.9333	-125.33	27.868
7	9.9667	-125.44	27.756
7	10	-125.69	27.273
7	10.033	-125.33	27.418
7	10.067	-125.44	27.306
7	10.1	-126	26.743
7	10.133	-125.86	26.386
7	10.167	-125.73	25.933
7	10.2	-125.69	25.663
7	10.233	-125.74	25.234
7	10.267	-125.55	24.943
7	10.3	-124.4	24.232
7	10.333	-124.09	24.381
7	10.367	-123.53	23.818
7	10.4	-122.85	23.818
7	10.433	-122.06	23.481
7	10.467	-121.28	23.368
7	10.5	-120.6	23.143
7	10.533	-120.04	23.031
7	10.567	-119.21	22.153
7	10.6	-118.13	22.693
7	10.633	-117.45	22.693
7	10.667	-116.78	22.468
7	10.7	-116.33	22.243
7	10.733	-115.76	22.131
7	10.767	-115.43	22.018
7	10.8	-114.75	21.793
7	10.833	-114.19	21.456
7	10.867	-113.74	21.23
7	10.9	-113.4	20.893
7	10.933	-113.06	20.331
7	10.967	-112.95	19.543
7	11	-112.61	19.43
7	11.033	-112.16	18.98
7	11.067	-112.16	18.53
7	11.1	-112.05	17.743
7	11.133	-111.94	17.18
7	11.167	-111.83	17.068
7	11.2	-111.6	16.618
7	11.233	-111.6	16.168
7	11.267	-111.15	15.718
7	11.3	-111.06	14.863
7	11.333	-110.81	14.791
7	11.367	-109.8	14.818
7	11.4	-109.35	14.593
7	11.433	-108.68	14.593
7	11.467	-108.23	14.593
7	11.5	-107.44	14.48
7	11.533	-106.76	14.03
7	11.567	-106.31	14.03
7	11.6	-105.53	13.918
7	11.633	-104.85	13.693
7	11.667	-104.18	13.693
7	11.7	-103.97	13.501
7	11.733	-103.16	13.58
7	11.767	-102.38	13.468
7	11.8	-101.93	13.467
7	11.833	-101.6	13.077
7	11.867	-100.91	13.355
7	11.9	-100.4	12.883
7	11.933	-100.17	12.658
7	11.967	-99.113	12.68
7	12	-98.551	12.117
7	12.033	-98.101	11.892
7	12.067	-97.988	11.33
7	12.1	-97.651	10.767
7	12.133	-97.201	10.317
7	12.167	-96.863	9.7548
7	12.2	-96.413	9.3048
7	12.233	-95.963	9.0798
7	12.267	-95.288	8.8547
7	12.3	-94.725	8.2922
7	12.333	-93.938	7.9547
7	12.367	-93.375	7.6172
7	12.4	-92.813	7.2796
7	12.433	-92.7	7.1672
7	12.467	-91.463	7.0546
7	12.5	-90.563	6.6046
7	12.533	-89.775	6.7171
7	12.567	-89.325	6.7171
7	12.6	-88.537	6.3796
7	12.633	-88.088	6.3796
7	12.667	-86.962	6.1546
7	12.7	-86.175	6.2671
7	12.733	-85.612	5.7045
7	12.767	-84.825	5.592
7	12.8	-84.547	4.9302
7	12.833	-83.8	4.7344
7	12.867	-83.137	4.5795
7	12.9	-82.687	4.1295
7	12.933	-82.35	3.7919
7	12.967	-82.012	3.4544
7	13	-81.45	3.1169
7	13.033	-81.112	2.5543
7	13.067	-80.549	1.9918
7	13.1	-79.987	1.8793
7	13.133	-79.199	1.5418
7	13.167	-78.637	1.2043
7	13.2	-77.962	0.97925
7	13.233	-77.174	0.86674
7	13.267	-76.274	0.64175
7	13.3	-75.874	0.12003
7	13.333	-74.924	-0.03329
7	13.367	-74.474	-0.033317
7	13.4	-73.687	-0.14582
7	13.433	-72.787	0.079217
7	13.467	-72.337	0.07919
7	13.5	-71.661	0.3042
7	13.533	-71.099	0.41671
7	13.567	-70.536	0.52925
7	13.6	-70.199	0.86674
7	13.633	-69.411	0.97925
7	13.667	-68.286	0.97925
7	13.7	-67.836	0.97925
7	13.733	-66.599	0.64175
7	13.767	-65.586	0.52922
7	13.8	-64.573	0.19172
7	13.833	-63.561	0.079217
7	13.867	-61.986	-0.14582
7	13.9	-60.748	-0.48335
7	13.933	-59.398	-0.93335
7	13.967	-58.048	-1.3834
7	14	-56.923	-2.0584
7	14.033	-55.573	-2.7335
7	14.067	-54.335	-3.071
7	14.1	-52.985	-3.521
7	14.133	-51.635	-3.746
7	14.167	-50.173	-3.6335
7	14.2	-48.71	-3.521
7	14.233	-47.135	-3.521
7	14.267	-45.447	-3.1835
7	14.3	-43.985	-3.071
7	14.333	-42.747	-2.7335
7	14.367	-41.397	-2.5084
7	14.4	-39.709	-2.1709
7	14.433	-38.134	-1.7209
7	14.467	-36.784	-1.4959
7	14.5	-35.322	-0.93335
7	14.533	-33.747	-1.1584
7	14.567	-32.059	-1.0458
7	14.6	-30.259	-0.82084
7	14.633	-28.684	-0.82084
7	14.667	-27.109	-0.82087
7	14.7	-25.534	-0.82087
7	14.733	-23.621	-0.93335
7	14.767	-21.821	-1.1584
7	14.8	-20.021	-1.1584
7	14.833	-18.671	-1.3834
7	14.867	-16.87	-1.8334
7	14.9	-14.276	-2.032
7	14.933	-12.82	-2.2834
7	14.967	-11.02	-3.4085
7	15	-8.995	-3.8585
7	15.033	-7.0824	-3.971
7	15.067	-5.1697	-4.3086
7	15.1	-3.2571	-4.1961
7	15.133	-1.3445	-4.5336
7	15.167	0.9056	-3.8585
7	15.2	2.2557	-4.5336
7	15.233	4.5059	-4.7586
7	15.267	5.9685	-4.8711
7	15.3	7.8811	-4.5336
7	15.333	9.6812	-4.7586
7	15.367	11.481	-3.8585
7	15.4	13.394	-3.9711
7	15.433	14.632	-4.0836
7	15.467	16.657	-3.8586
7	15.5	18.569	-3.521
7	15.533	21.157	-3.6335
7	15.567	23.182	-3.6335
7	15.6	25.77	-3.746
7	15.633	28.073	-3.8393
7	15.667	30.447	-3.8837
7	15.7	32.897	-3.8522
7	15.733	35.379	-3.8053
7	15.767	37.943	-3.7949
7	15.8	40.489	-4.0569
8	2.6667	-428.62	77.99
8	2.7	-425.93	77.303
8	2.7333	-423.25	76.729
8	2.7667	-420.52	76.34
8	2.8	-417.81	76.045
8	2.8333	-415.12	75.864
8	2.8667	-412.44	75.796
8	2.9	-409.75	75.796
8	2.9333	-407.27	75.796
8	2.9667	-404.57	76.022
8	3	-402.1	76.472
8	3.0333	-399.39	76.697
8	3.0667	-396.92	77.372
8	3.1	-394.67	77.372
8	3.1333	-391.97	78.047
8	3.1667	-389.27	78.047
8	3.2	-386.12	78.047
8	3.2333	-382.97	78.047
8	3.2667	-379.82	77.822
8	3.3	-376.44	77.372
8	3.3333	-373.07	76.697
8	3.3667	-369.69	76.022
8	3.4	-366.32	75.347
8	3.4333	-363.17	74.671
8	3.4667	-359.57	74.221
8	3.5	-356.87	73.996
8	3.5333	-353.72	74.221
8	3.5667	-350.57	74.446
8	3.6	-347.64	74.896
8	3.6333	-344.72	75.121
8	3.6667	-341.79	75.572
8	3.7	-339.32	76.022
8	3.7333	-336.52	76.047
8	3.7667	-334.37	76.022
8	3.8	-332.34	76.022
8	3.8333	-329.87	75.796
8	3.8667	-327.17	75.347
8	3.9	-324.64	75.087
8	3.9333	-321.99	74.221
8	3.9667	-319.51	73.321
8	4	-317.04	72.196
8	4.0333	-313.89	71.296
8	4.0667	-311.19	70.621
8	4.1	-308.83	69.609
8	4.1333	-306.01	69.046
8	4.1667	-302.86	68.821
8	4.2	-299.72	69.025
8	4.2333	-296.79	68.821
8	4.2667	-293.86	69.046
8	4.3	-291.16	69.496
8	4.3333	-288.46	69.946
8	4.3667	-285.88	70.284
8	4.4	-283.63	70.734
8	4.4333	-281.71	71.071
8	4.4667	-279.46	71.521
8	4.5	-276.99	71.521
8	4.5333	-274.74	71.296
8	4.5667	-272.49	70.846
8	4.6	-269.79	70.171
8	4.6333	-266.91	69.284
8	4.6667	-264.16	68.596
8	4.7	-261.01	67.921
8	4.7333	-258.09	67.021
8	4.7667	-254.94	66.571
8	4.8	-251.78	66.121
8	4.8333	-248.63	66.346
8	4.8667	-245.26	66.346
8	4.9	-241.88	67.021
8	4.9333	-238.28	67.246
8	4.9667	-234.8	67.808
8	5	-231.2	68.709
8	5.0333	-227.71	69.271
8	5.0667	-224.45	70.059
8	5.1	-221.16	70.727
8	5.1333	-217.77	71.102
8	5.1667	-214.43	70.846
8	5.2	-211.28	70.846
8	5.2333	-208.58	70.396
8	5.2667	-205.77	69.609
8	5.3	-203.29	68.709
8	5.3333	-200.71	67.696
8	5.3667	-198.34	66.458
8	5.4	-196.48	65.131
8	5.4333	-193.84	63.983
8	5.4667	-191.59	62.633
8	5.5	-189.23	60.721
8	5.5333	-187.09	60.158
8	5.5667	-184.51	58.695
8	5.6	-181.58	58.02
8	5.6333	-178.77	57.008
8	5.6667	-176.07	56.108
8	5.7	-173.25	55.545
8	5.7333	-170.78	54.645
8	5.7667	-168.19	53.858
8	5.8	-165.83	52.845
8	5.8333	-163.58	51.945
8	5.8667	-161.22	50.707
8	5.9	-158.63	49.695
8	5.9333	-156.38	47.895
8	5.9667	-154.35	46.77
8	6	-151.65	44.969
8	6.0333	-149.18	43.169
8	6.0667	-146.48	41.144
8	6.1	-144.33	39.253
8	6.1333	-141.98	37.319
8	6.1667	-139.73	35.069
8	6.2	-137.48	33.269
8	6.2333	-135.45	31.469
8	6.2667	-133.2	29.669
8	6.3	-130.14	28.049
8	6.3333	-127.4	26.833
8	6.3667	-125	25.42
8	6.4	-122.4	24.943
8	6.4333	-120.11	24.358
8	6.4667	-118.39	23.527
8	6.5	-116.6	23.233
8	6.5333	-114.75	22.918
8	6.5667	-112.82	21.714
8	6.6	-111.49	20.78
8	6.6333	-109.81	20.167
8	6.6667	-109.58	18.868
8	6.7	-108.22	17.317
8	6.7333	-107.29	16.195
8	6.7667	-106.71	14.584
8	6.8	-106.32	12.759
8	6.8333	-105.64	11.728
8	6.8667	-104.96	10.205
8	6.9	-104.06	8.8547
8	6.9333	-102.71	7.5047
8	6.9667	-101.36	6.6046
8	7	-99.563	5.7045
8	7.0333	-98.011	4.287
8	7.0667	-96.188	3.9044
8	7.1	-94.275	3.5669
8	7.1333	-92.25	3.1169
8	7.1667	-90.675	2.6669
8	7.2	-88.875	2.6669
8	7.2333	-87.187	2.1043
8	7.2667	-85.612	1.6543
8	7.3	-83.7	0.86674
8	7.3333	-82.237	0.079217
8	7.3667	-80.887	-0.82087
8	7.4	-79.424	-1.6084
8	7.4333	-78.187	-2.396
8	7.4667	-77.062	-3.521
8	7.5	-75.937	-4.1961
8	7.5333	-75.037	-4.8711
8	7.5667	-74.137	-5.5462
8	7.6	-73.124	-6.3337
8	7.6333	-71.661	-6.6712
8	7.6667	-70.536	-7.1213
8	7.7	-68.849	-7.2337
8	7.7333	-67.274	-7.2337
8	7.7667	-66.036	-6.8963
8	7.8	-64.359	-6.5991
8	7.8333	-62.998	-6.1087
8	7.8667	-61.311	-5.5462
8	7.9	-60.073	-5.2086
8	7.9333	-58.273	-4.7586
8	7.9667	-56.923	-4.3086
8	8	-55.123	-4.0836
8	8.0333	-53.323	-3.6335
8	8.0667	-51.635	-3.746
8	8.1	-49.835	-3.9711
8	8.1333	-47.81	-3.9711
8	8.1667	-45.672	-4.5336
8	8.2	-43.76	-5.0961
8	8.2333	-41.622	-5.4336
8	8.2667	-39.709	-6.4462
8	8.3	-37.572	-7.0088
8	8.3333	-35.547	-7.6838
8	8.3667	-33.297	-8.1338
8	8.4	-31.159	-8.4713
8	8.4333	-28.974	-8.5282
8	8.4667	-27.109	-8.6964
8	8.5	-25.534	-8.9214
8	8.5333	-23.621	-8.5839
8	8.5667	-21.821	-8.3588
8	8.6	-20.358	-7.7963
8	8.6333	-18.896	-7.2338
8	8.6667	-17.165	-6.6626
8	8.7	-16.195	-5.8837
8	8.7333	-14.958	-5.3212
8	8.7667	-13.608	-4.6461
8	8.8	-10.57	-3.6335
8	8.8333	-10.57	-3.6335
8	8.8667	-8.8825	-3.521
8	8.9	-6.8141	-3.7374
8	8.9333	-4.9447	-3.8586
8	8.9667	-2.7275	-4.5506
8	9	-0.5137	-5.0874
8	9.0333	1.3557	-5.2086
8	9.0667	3.4933	-5.7712
8	9.1	5.631	-6.3337
8	9.1333	7.5435	-6.6712
8	9.1667	9.9062	-7.0088
8	9.2	13.281	-6.7837
8	9.2333	14.406	-7.6838
8	9.2667	16.432	-7.6838
8	9.3	18.794	-7.7963
8	9.3333	20.369	-8.0213
8	9.3667	22.057	-7.9088
8	9.4	23.317	-7.2788
8	9.4333	24.87	-7.1213
8	9.4667	26.107	-6.7837
8	9.5	26.782	-6.5587
8	9.5333	27.39	-6.2361
8	9.5667	28.132	-6.1087
8	9.6	29	-5.7595
8	9.6333	29.915	-5.4932
8	9.6667	31.002	-5.3054
8	9.7	32.551	-5.2228
8	9.7333	34.27	-5.2579
8	9.7667	36.181	-5.4023
8	9.8	38.24	-5.6266
8	9.8333	40.45	-5.9373
9	2.7	-427.42	278.96
9	2.7333	-424.81	277.9
9	2.7667	-422.11	276.91
9	2.8	-419.42	275.9
9	2.8333	-416.84	274.96
9	2.8667	-414.31	274.13
9	2.9	-412.15	273.31
9	2.9333	-410.14	272.62
9	2.9667	-408.22	271.83
9	3	-405.77	270.49
9	3.0333	-403.71	269.38
9	3.0667	-401.51	268.9
9	3.1	-398.94	268.63
9	3.1333	-397.1	267.42
9	3.1667	-394.54	266.69
9	3.2	-391.97	265.48
9	3.2333	-389.04	264.81
9	3.2667	-386.12	264.36
9	3.3	-382.52	264.81
9	3.3333	-379.98	263.44
9	3.3667	-376.67	263.01
9	3.4	-373.03	262.56
9	3.4333	-369.88	261.59
9	3.4667	-366.41	261.83
9	3.5	-363.28	262.45
9	3.5333	-360.24	262.78
9	3.5667	-357.09	262.56
9	3.6	-354.58	261.82
9	3.6333	-351.53	261.39
9	3.6667	-348.52	260.84
9	3.7	-345.17	260.08
9	3.7333	-342.21	259.08
9	3.7667	-338.98	258.39
9	3.8	-335.94	257.16
9	3.8333	-333.13	255.69
9	3.8667	-329.75	253.9
9	3.9	-326.71	252.21
9	3.9333	-323.45	250.52
9	3.9667	-320.42	248.61
9	4	-317.6	246.92
9	4.0333	-314.79	245.68
9	4.0667	-312.31	244.33
9	4.1	-309.73	242.87
9	4.1333	-307.25	241.52
9	4.1667	-304.89	240.28
9	4.2	-302.08	239.04
9	4.2333	-299.38	238.14
9	4.2667	-296.79	237.58
9	4.3	-294.2	236.79
9	4.3333	-291.39	235.78
9	4.3667	-288.46	234.88
9	4.4	-285.54	233.76
9	4.4333	-282.61	232.41
9	4.4667	-279.69	231.28
9	4.5	-276.31	229.93
9	4.5333	-273.16	228.58
9	4.5667	-270.12	227.57
9	4.6	-267.31	226.78
9	4.6333	-264.27	226.22
9	4.6667	-261.46	225.66
9	4.7	-258.54	225.21
9	4.7333	-255.95	224.42
9	4.7667	-253.47	223.52
9	4.8	-250.77	222.84
9	4.8333	-248.52	221.72
9	4.8667	-245.71	220.48
9	4.9	-243.12	219.02
9	4.9333	-240.53	217.56
9	4.9667	-237.83	215.98
9	5	-235.81	214.18
9	5.0333	-233	212.49
9	5.0667	-230.52	210.69
9	5.1	-227.82	208.89
9	5.1333	-226.27	207.03
9	5.1667	-223.21	205.41
9	5.2	-221.3	203.72
9	5.2333	-219.27	202.37
9	5.2667	-217.36	200.68
9	5.3	-215.11	199.55
9	5.3333	-213.08	197.98
9	5.3667	-210.94	196.74
9	5.4	-208.92	195.62
9	5.4333	-206.56	194.6
9	5.4667	-204.31	193.48
9	5.5	-202.77	192.19
9	5.5333	-200.03	191
9	5.5667	-197.56	190.1
9	5.6	-195.08	188.75
9	5.6333	-192.83	187.63
9	5.6667	-190.36	186.28
9	5.7	-187.88	184.93
9	5.7333	-185.41	183.8
9	5.7667	-183.16	182.68
9	5.8	-180.34	181.67
9	5.8333	-177.76	181.1
9	5.8667	-175.27	180.16
9	5.9	-172.92	179.64
9	5.9333	-170.78	178.63
9	5.9667	-168.64	177.84
9	6	-166.84	176.94
9	6.0333	-164.71	175.93
9	6.0667	-162.68	174.8
9	6.1	-160.5	173.43
9	6.1333	-159.08	171.88
9	6.1667	-157.39	170.41
9	6.2	-155.48	168.95
9	6.2333	-153.79	167.49
9	6.2667	-151.65	165.35
9	6.3	-150.42	163.66
9	6.3333	-148.95	161.75
9	6.3667	-147.49	159.84
9	6.4	-146.48	158.15
9	6.4333	-145.24	156.46
9	6.4667	-144.23	154.55
9	6.5	-143.1	152.75
9	6.5333	-142.32	151.06
9	6.5667	-141.19	149.49
9	6.6	-140.07	147.69
9	6.6333	-139.17	146.11
9	6.6667	-137.7	144.43
9	6.7	-136.35	143.08
9	6.7333	-135	141.73
9	6.7667	-133.88	140.6
9	6.8	-132.53	139.48
9	6.8333	-130.73	137.9
9	6.8667	-129.6	136.78
9	6.9	-128.48	135.43
9	6.9333	-127.35	134.3
9	6.9667	-125.55	132.72
9	7	-124.31	131.49
9	7.0333	-122.84	130.31
9	7.0667	-121.28	128.9
9	7.1	-119.03	127.78
9	7.1333	-117.76	126.64
9	7.1667	-115.88	125.53
9	7.2	-114.19	124.51
9	7.2333	-112.45	123.74
9	7.2667	-110.7	122.82
9	7.3	-109.13	122.15
9	7.3333	-107.78	121.25
9	7.3667	-106.43	120.8
9	7.4	-105.3	119.67
9	7.4333	-103.95	118.77
9	7.4667	-102.83	118.1
9	7.5	-101.7	117.2
9	7.5333	-100.58	116.3
9	7.5667	-99.676	115.17
9	7.6	-98.326	114.05
9	7.6333	-97.651	112.92
9	7.6667	-96.525	111.8
9	7.7	-95.85	110.45
9	7.7333	-94.95	109.32
9	7.7667	-94.275	107.97
9	7.8	-93.825	106.62
9	7.8333	-93.15	105.5
9	7.8667	-93.15	103.92
9	7.9	-92.925	102.35
9	7.9333	-92.7	101
9	7.9667	-92.7	99.648
9	8	-93.15	98.298
9	8.0333	-92.925	97.398
9	8.0667	-92.925	96.048
9	8.1	-92.925	95.148
9	8.1333	-92.7	93.798
9	8.1667	-92.25	92.673
9	8.2	-92.25	91.547
9	8.2333	-92.025	90.422
9	8.2667	-91.8	89.297
9	8.3	-91.35	88.397
9	8.3333	-90.9	87.497
9	8.3667	-90.9	86.597
9	8.4	-90.45	85.697
9	8.4333	-90	84.797
9	8.4667	-89.325	83.897
9	8.5	-88.65	83.222
9	8.5333	-88.425	82.547
9	8.5667	-87.525	81.872
9	8.6	-86.625	81.197
9	8.6333	-86.175	80.747
9	8.6667	-85.275	80.072
9	8.7	-84.712	79.734
9	8.7333	-83.7	79.622
9	8.7667	-82.575	79.172
9	8.8	-81.675	79.172
9	8.8333	-80.775	78.947
9	8.8667	-79.424	78.947
9	8.9	-78.299	78.947
9	8.9333	-77.399	78.722
9	8.9667	-76.252	78.789
9	9	-74.924	78.722
9	9.0333	-74.024	78.497
9	9.0667	-73.124	78.497
9	9.1	-71.992	78.396
9	9.1333	-71.324	78.272
9	9.1667	-70.334	78.002
9	9.2	-69.569	77.957
9	9.2333	-68.624	77.597
9	9.2667	-67.814	77.417
9	9.3	-67.161	77.034
9	9.3333	-66.464	76.742
9	9.3667	-65.924	76.472
9	9.4	-65.474	76.022
9	9.4333	-64.666	75.876
9	9.4667	-64.123	75.571
9	9.5	-63.786	75.459
9	9.5333	-63.111	74.784
9	9.5667	-62.886	74.559
9	9.6	-62.046	74.187
9	9.6333	-62.098	73.546
9	9.6667	-61.873	73.321
9	9.7	-61.536	72.534
9	9.7333	-61.536	71.859
9	9.7667	-61.311	71.184
9	9.8	-61.311	70.284
9	9.8333	-61.311	69.609
9	9.8667	-61.198	68.821
9	9.9	-61.423	67.696
9	9.9333	-61.572	66.838
9	9.9667	-61.627	65.766
9	10	-61.873	64.771
9	10.033	-62.323	63.421
9	10.067	-62.548	62.071
9	10.1	-62.773	61.171
9	10.133	-62.773	60.045
9	10.167	-62.944	58.992
9	10.2	-63.223	57.795
9	10.233	-63.154	56.732
9	10.267	-63.178	55.41
9	10.3	-62.998	54.42
9	10.333	-63.223	53.52
9	10.367	-63.448	52.17
9	10.4	-63.223	51.27
9	10.433	-63.223	50.595
9	10.467	-62.998	49.47
9	10.5	-62.773	49.02
9	10.533	-62.661	48.232
9	10.567	-61.86	47.498
9	10.6	-61.648	46.545
9	10.633	-61.086	45.757
9	10.667	-60.253	45.285
9	10.7	-59.848	44.745
9	10.733	-58.948	44.069
9	10.767	-58.221	43.585
9	10.8	-57.823	43.62
9	10.833	-56.819	43.325
9	10.867	-55.91	43.507
9	10.9	-55.685	43.282
9	10.933	-54.898	43.394
[truncated: 25,751 more rows]
