# Supplementary material for: A system for efficient egress scheduling during mass events and small-scale experimental demonstration
Source: R Soc Open Sci. 2020 Dec 9;7(12):201465. doi: 10.1098/rsos.201465 (PMC7813256; doi:10.1098/rsos.201465)
Supplement: Experimental data [file rsos201465supp5.zip › experimental_data/data/Graph18.csv]

ped. #	time (s)	x (cm)	y (cm)
1	1.2	-427.96	-104.92
1	1.2333	-424.6	-104.88
1	1.2667	-421.28	-104.74
1	1.3	-417.71	-104.48
1	1.3333	-414.03	-104.03
1	1.3667	-410.19	-103.54
1	1.4	-405.47	-103.14
1	1.4333	-401.15	-102.28
1	1.4667	-396.44	-101.4
1	1.5	-391.67	-100.26
1	1.5333	-387.4	-99.079
1	1.5667	-382.92	-97.901
1	1.6	-378.85	-96.604
1	1.6333	-374.52	-95.483
1	1.6667	-370.99	-94.976
1	1.7	-367.23	-93.805
1	1.7333	-363.47	-93.126
1	1.7667	-359.79	-92.514
1	1.8	-354.66	-93.054
1	1.8333	-351.45	-91.038
1	1.8667	-345.9	-91.157
1	1.9	-342.37	-88.715
1	1.9333	-337.89	-87.882
1	1.9667	-333.09	-86.414
1	2	-328.12	-85.729
1	2.0333	-323.1	-84.698
1	2.0667	-318.49	-84.055
1	2.1	-313.8	-84.109
1	2.1333	-309.27	-83.315
1	2.1667	-305.06	-82.6
1	2.2	-300.48	-82.018
1	2.2333	-296.53	-80.805
1	2.2667	-290.82	-80.701
1	2.3	-286.77	-79.576
1	2.3333	-283.25	-76.247
1	2.3667	-279.09	-75.003
1	2.4	-273.05	-74.175
1	2.4333	-268.66	-72.713
1	2.4667	-265.31	-69.232
1	2.5	-260.87	-67.22
1	2.5333	-256.51	-65.287
1	2.5667	-250.88	-65.062
1	2.6	-248.04	-61.402
1	2.6333	-243.79	-59.914
1	2.6667	-238.96	-58.087
1	2.7	-235.03	-57.16
1	2.7333	-230.18	-55.387
1	2.7667	-224.88	-55.623
1	2.8	-220.85	-54.374
1	2.8333	-216.32	-52.929
1	2.8667	-212.41	-50.212
1	2.9	-208.13	-48.861
1	2.9333	-202.73	-47.736
1	2.9667	-199.2	-46.696
1	3	-193.73	-46.836
1	3.0333	-189.8	-44.747
1	3.0667	-185	-43.977
1	3.1	-180.01	-43.236
1	3.1333	-175.73	-41.886
1	3.1667	-171.33	-40.676
1	3.2	-166.5	-39.411
1	3.2333	-162.23	-38.061
1	3.2667	-158.63	-36.936
1	3.3	-155.04	-35.438
1	3.3333	-151.34	-34.056
1	3.3667	-146.93	-32.885
1	3.4	-143.33	-31.76
1	3.4333	-139.62	-30.298
1	3.4667	-135.34	-28.498
1	3.5	-130.5	-25.685
1	3.5333	-126.08	-23.422
1	3.5667	-121.95	-21.41
1	3.6	-117.9	-19.61
1	3.6333	-113.4	-18.259
1	3.6667	-109.13	-17.134
1	3.7	-105.08	-16.009
1	3.7333	-101.03	-15.109
1	3.7667	-96.751	-14.209
1	3.8	-92.851	-13.471
1	3.8333	-88.875	-12.859
1	3.8667	-85.275	-12.859
1	3.9	-81.45	-11.509
1	3.9333	-77.624	-11.059
1	3.9667	-73.349	-10.609
1	4	-68.399	-11.734
1	4.0333	-64.573	-10.609
1	4.0667	-60.073	-10.159
1	4.1	-55.798	-9.9339
1	4.1333	-51.523	-9.7089
1	4.1667	-46.46	-10.046
1	4.2	-42.159	-9.7262
1	4.2333	-38.472	-8.3588
1	4.2667	-34.197	-7.4588
1	4.3	-29.696	-7.9088
1	4.3333	-26.321	-6.3337
1	4.3667	-22.271	-5.6586
1	4.4	-17.996	-5.8837
1	4.4333	-14.17	-3.8585
1	4.4667	-9.8951	-2.9585
1	4.5	-5.3948	-2.0584
1	4.5333	-0.21947	-1.1584
1	4.5667	4.8434	-1.4959
1	4.6	9.4561	0.41674
1	4.6333	15.194	-0.59583
1	4.6667	20.032	1.3168
1	4.7	25.207	1.5418
1	4.7333	29.944	1.8941
1	4.7667	34.5	2.2575
1	4.8	38.922	2.5953
1	4.8333	43.298	2.8978
2	1.3667	-426.74	-169.19
2	1.4	-422.79	-168.36
2	1.4333	-418.78	-167.37
2	1.4667	-414.76	-166.32
2	1.5	-410.8	-165.2
2	1.5333	-408.75	-163.72
2	1.5667	-405.02	-162.04
2	1.6	-401.47	-161.81
2	1.6333	-395.94	-161.55
2	1.6667	-392.4	-161.5
2	1.7	-388.59	-160.02
2	1.7333	-385.11	-159.68
2	1.7667	-381.28	-159.01
2	1.8	-377.34	-157.99
2	1.8333	-372.7	-157.58
2	1.8667	-368.45	-156.08
2	1.9	-365.45	-155
2	1.9333	-360.73	-154.16
2	1.9667	-354.84	-153.94
2	2	-351.7	-152.54
2	2.0333	-345.67	-152.39
2	2.0667	-341.57	-151.47
2	2.1	-337.4	-151.13
2	2.1333	-335.17	-150.22
2	2.1667	-329.87	-149.89
2	2.2	-327.73	-149.1
2	2.2333	-322.21	-148.54
2	2.2667	-318.28	-147.53
2	2.3	-314.79	-146.97
2	2.3333	-310.29	-145.9
2	2.3667	-305.68	-143.93
2	2.4	-301.51	-142.24
2	2.4333	-296.9	-140.78
2	2.4667	-292.63	-138.53
2	2.5	-288.35	-136.73
2	2.5333	-284.3	-134.93
2	2.5667	-280.48	-133.13
2	2.6	-276.09	-130.99
2	2.6333	-272.49	-129.64
2	2.6667	-268.89	-127.62
2	2.7	-264.61	-126.49
2	2.7333	-261.12	-124.8
2	2.7667	-257.19	-123.79
2	2.8	-253.7	-122.1
2	2.8333	-249.53	-120.64
2	2.8667	-245.49	-119.07
2	2.9	-241.55	-116.93
2	2.9333	-237.5	-115.58
2	2.9667	-233.67	-114
2	3	-229.51	-112.09
2	3.0333	-225.8	-110.4
2	3.0667	-221.63	-109.17
2	3.1	-218.03	-108.04
2	3.1333	-214.21	-106.47
2	3.1667	-210.83	-103.09
2	3.2	-206.78	-103.31
2	3.2333	-202.96	-101.52
2	3.2667	-199.13	-98.365
2	3.3	-194.54	-97.734
2	3.3333	-190.99	-95.874
2	3.3667	-188.11	-93.864
2	3.4	-184.06	-90.714
2	3.4333	-180.91	-89.814
2	3.4667	-177.53	-87.564
2	3.5	-173.15	-85.287
2	3.5333	-170.1	-82.163
2	3.5667	-167.22	-80.786
2	3.6	-164.03	-78.788
2	3.6333	-160.21	-75.863
2	3.6667	-156.38	-74.738
2	3.7	-153.45	-72.263
2	3.7333	-150.3	-70.463
2	3.7667	-146.48	-68.438
2	3.8	-143.33	-66.412
2	3.8333	-140.18	-63.937
2	3.8667	-137.25	-62.812
2	3.9	-133.65	-60.112
2	3.9333	-130.05	-58.087
2	3.9667	-126.79	-56.034
2	4	-123.75	-54.037
2	4.0333	-120.38	-52.012
2	4.0667	-117	-50.437
2	4.1	-113.85	-48.411
2	4.1333	-110.93	-46.611
2	4.1667	-107.33	-44.586
2	4.2	-103.95	-42.786
2	4.2333	-101.03	-40.761
2	4.2667	-97.426	-38.736
2	4.3	-94.613	-37.498
2	4.3333	-91.125	-34.91
2	4.3667	-88.2	-32.66
2	4.4	-84.6	-30.635
2	4.4333	-82.125	-28.385
2	4.4667	-78.974	-25.91
2	4.5	-75.599	-23.66
2	4.5333	-72.449	-21.635
2	4.5667	-69.524	-20.06
2	4.6	-66.374	-16.684
2	4.6333	-63.3	-14.451
2	4.6667	-59.173	-12.634
2	4.7	-56.023	-10.834
2	4.7333	-51.298	-9.7089
2	4.7667	-47.585	-7.7963
2	4.8	-43.985	-6.6712
2	4.8333	-40.722	-4.5336
2	4.8667	-36.559	-3.746
2	4.9	-33.297	-2.2834
2	4.9333	-29.246	-1.3834
2	4.9667	-25.646	-0.70833
2	5	-21.821	-0.2583
2	5.0333	-16.934	0.32272
2	5.0667	-13.27	0.64175
2	5.1	-9.4451	0.86677
2	5.1333	-4.9448	1.0918
2	5.1667	-0.21947	1.7668
2	5.2	3.6058	2.2168
2	5.2333	8.1061	2.8919
2	5.2667	12.741	4.062
2	5.3	16.432	3.5669
2	5.3333	21.382	4.242
2	5.3667	24.982	4.692
2	5.4	29.165	5.1266
2	5.4333	33.521	5.6608
2	5.4667	37.887	6.1471
2	5.5	42.32	6.6233
3	1.2667	-426.86	-280.31
3	1.3	-424.87	-278.57
3	1.3333	-423.15	-276.81
3	1.3667	-421.16	-275.69
3	1.4	-418.96	-274.66
3	1.4333	-416.19	-273.77
3	1.4667	-413.13	-272.81
3	1.5	-409.86	-271.51
3	1.5333	-406.48	-270.16
3	1.5667	-403	-268.93
3	1.6	-398.83	-267.24
3	1.6333	-395.23	-266.11
3	1.6667	-391.52	-265.32
3	1.7	-388.71	-264.76
3	1.7333	-385.56	-264.76
3	1.7667	-381.96	-264.76
3	1.8	-379.48	-264.54
3	1.8333	-376.44	-264.2
3	1.8667	-373.4	-263.41
3	1.9	-370.59	-262.18
3	1.9333	-367.49	-260.77
3	1.9667	-364.07	-260.6
3	2	-360.81	-259.81
3	2.0333	-357.65	-258.69
3	2.0667	-354.17	-257.68
3	2.1	-350.34	-256.1
3	2.1333	-346.97	-254.52
3	2.1667	-343.7	-252.61
3	2.2	-340.78	-251.26
3	2.2333	-337.97	-249.57
3	2.2667	-334.82	-247.77
3	2.3	-331.89	-246.65
3	2.3333	-328.74	-245.07
3	2.3667	-324.38	-244.75
3	2.4	-321.13	-244.26
3	2.4333	-317.4	-242.82
3	2.4667	-313.67	-241.78
3	2.5	-309.7	-240.75
3	2.5333	-305.31	-239.44
3	2.5667	-301.39	-237.63
3	2.6	-298.48	-235.51
3	2.6333	-292.99	-234.58
3	2.6667	-288.91	-232.92
3	2.7	-284.74	-231.66
3	2.7333	-280.52	-231.28
3	2.7667	-276.72	-230.21
3	2.8	-273.03	-229.58
3	2.8333	-269.63	-228.54
3	2.8667	-266.05	-227.52
3	2.9	-262.69	-225.89
3	2.9333	-259.21	-223.7
3	2.9667	-255.61	-221.87
3	3	-252.02	-220.35
3	3.0333	-248.63	-217.62
3	3.0667	-245.54	-216.01
3	3.1	-242.78	-213.67
3	3.1333	-239.19	-210.87
3	3.1667	-236.71	-207.95
3	3.2	-234.01	-205.92
3	3.2333	-231.08	-203.45
3	3.2667	-229.06	-200.52
3	3.3	-227.3	-198.18
3	3.3333	-223.43	-196.7
3	3.3667	-220.51	-194.67
3	3.4	-218.03	-193.09
3	3.4333	-214.66	-191.29
3	3.4667	-212.18	-189.72
3	3.5	-208.81	-187.92
3	3.5333	-206.11	-185.67
3	3.5667	-202.73	-183.87
3	3.6	-200.03	-181.62
3	3.6333	-197.33	-179.37
3	3.6667	-194.18	-177.57
3	3.7	-191.14	-175.8
3	3.7333	-188.56	-174.42
3	3.7667	-184.73	-173.07
3	3.8	-182.59	-171.38
3	3.8333	-179.56	-170.37
3	3.8667	-177.08	-168.79
3	3.9	-174.6	-166.99
3	3.9333	-172.35	-165.42
3	3.9667	-170.1	-163.39
3	4	-167.85	-160.92
3	4.0333	-165.94	-159.23
3	4.0667	-163.81	-156.87
3	4.1	-161.67	-155.18
3	4.1333	-159.75	-153.04
3	4.1667	-157.62	-150.68
3	4.2	-156.15	-148.99
3	4.2333	-154.47	-145.96
3	4.2667	-153.12	-143.48
3	4.3	-151.65	-141.12
3	4.3333	-149.85	-138.42
3	4.3667	-148.5	-135.72
3	4.4	-146.93	-133.24
3	4.4333	-145.13	-131.44
3	4.4667	-143.33	-128.97
3	4.5	-141.08	-126.94
3	4.5333	-139.05	-124.92
3	4.5667	-137	-122.47
3	4.6	-134.89	-120.3
3	4.6333	-132.75	-118.39
3	4.6667	-130.5	-116.59
3	4.7	-128.7	-114.12
3	4.7333	-126.39	-112.03
3	4.7667	-123.98	-110.29
3	4.8	-122.63	-108.27
3	4.8333	-120.15	-106.69
3	4.8667	-118.13	-105.11
3	4.9	-115.09	-104.1
3	4.9333	-112.73	-102.64
3	4.9667	-111.15	-100.84
3	5	-108.9	-99.49
3	5.0333	-106.76	-98.027
3	5.0667	-104.85	-96.339
3	5.1	-103.73	-94.089
3	5.1333	-102.38	-92.064
3	5.1667	-100.55	-89.752
3	5.2	-99.001	-88.014
3	5.2333	-97.426	-86.214
3	5.2667	-96.076	-84.414
3	5.3	-94.725	-82.388
3	5.3333	-93.375	-80.588
3	5.3667	-92.475	-78.338
3	5.4	-91.238	-76.876
3	5.4333	-91.125	-74.288
3	5.4667	-90.45	-72.263
3	5.5	-90	-70.238
3	5.5333	-89.55	-68.663
3	5.5667	-88.537	-66.975
3	5.6	-88.313	-64.95
3	5.6333	-87.525	-63.037
3	5.6667	-86.4	-61.462
3	5.7	-85.275	-60.112
3	5.7333	-84.262	-58.65
3	5.7667	-82.8	-57.412
3	5.8	-81.675	-55.837
3	5.8333	-80.325	-54.487
3	5.8667	-78.974	-52.912
3	5.9	-77.425	-51.278
3	5.9333	-76.274	-49.986
3	5.9667	-74.609	-48.006
3	6	-73.124	-46.836
3	6.0333	-71.864	-45.666
3	6.0667	-70.086	-44.924
3	6.1	-68.399	-43.686
3	6.1333	-66.599	-43.236
3	6.1667	-64.933	-41.706
3	6.2	-63.786	-40.648
3	6.2333	-62.098	-39.411
3	6.2667	-60.947	-37.955
3	6.3	-58.858	-36.531
3	6.3333	-57.823	-35.136
3	6.3667	-55.663	-33.74
3	6.4	-53.593	-32.75
3	6.4333	-53.098	-30.86
3	6.4667	-51.973	-29.96
3	6.5	-49.947	-28.835
3	6.5333	-49.047	-27.71
3	6.5667	-48.113	-26.308
3	6.6	-46.294	-25.222
3	6.6333	-44.772	-23.885
3	6.6667	-43.085	-23.322
3	6.7	-41.172	-22.535
3	6.7333	-39.345	-21.291
3	6.7667	-36.897	-20.06
3	6.8	-34.197	-19.384
3	6.8333	-31.946	-19.16
3	6.8667	-30.146	-17.134
3	6.9	-26.771	-16.234
3	6.9333	-24.071	-15.334
3	6.9667	-20.855	-14.62
3	7	-17.603	-13.877
3	7.0333	-14.395	-13.534
3	7.0667	-10.888	-13.005
3	7.1	-7.773	-12.649
3	7.1333	-5.3948	-11.509
3	7.1667	-2.3796	-11.239
3	7.2	-0.44448	-10.159
3	7.2333	1.5807	-9.7089
3	7.2667	4.0558	-9.0339
3	7.3	5.8559	-8.5838
3	7.3333	7.7686	-9.1464
3	7.3667	9.7937	-8.4713
3	7.4	12.044	-8.2463
3	7.4333	14.499	-6.8632
3	7.4667	16.458	-6.2278
3	7.5	18.51	-5.6719
3	7.5333	19.807	-5.6586
3	7.5667	21.157	-4.9836
3	7.6	22.957	-4.3086
3	7.6333	24.757	-2.5084
3	7.6667	26.332	-2.5084
3	7.7	28.424	-1.7436
3	7.7333	30.666	-1.1134
3	7.7667	32.966	-0.66697
3	7.8	35.278	-0.29129
3	7.8333	37.573	-0.045046
3	7.8667	39.954	0.13206
3	7.9	42.61	0.25366
4	1.3667	-426.68	-202.17
4	1.4	-425.56	-201.55
4	1.4333	-424.66	-201.07
4	1.4667	-423.64	-200.47
4	1.5	-421.74	-199.67
4	1.5333	-420.16	-199.39
4	1.5667	-418.49	-199.26
4	1.6	-417.06	-199.2
4	1.6333	-415.04	-199.08
4	1.6667	-412.52	-198.94
4	1.7	-410.08	-198.83
4	1.7333	-407.61	-198.83
4	1.7667	-405.36	-198.61
4	1.8	-402.55	-197.82
4	1.8333	-400.18	-197.26
4	1.8667	-397.82	-196.47
4	1.9	-395.01	-195.23
4	1.9333	-392.98	-194.33
4	1.9667	-390.17	-193.1
4	2	-387.69	-192.19
4	2.0333	-384.66	-190.96
4	2.0667	-381.62	-189.04
4	2.1	-378.46	-187.78
4	2.1333	-375.43	-186.23
4	2.1667	-372.73	-184.66
4	2.2	-369.8	-183.39
4	2.2333	-367.22	-181.84
4	2.2667	-364.74	-180.5
4	2.3	-362.38	-179.26
4	2.3333	-359.44	-178.05
4	2.3667	-356.87	-176.89
4	2.4	-354.62	-176.22
4	2.4333	-351.92	-175.32
4	2.4667	-349.44	-174.64
4	2.5	-346.97	-173.52
4	2.5333	-343.84	-172.49
4	2.5667	-340.78	-170.71
4	2.6	-337.63	-169.36
4	2.6333	-334.24	-167.49
4	2.6667	-330.99	-166.09
4	2.7	-327.5	-164.18
4	2.7333	-323.9	-162.83
4	2.7667	-320.64	-161.14
4	2.8	-317.15	-159.68
4	2.8333	-314.11	-158.44
4	2.8667	-311.08	-157.21
4	2.9	-308.04	-155.52
4	2.9333	-305.52	-154.3
4	2.9667	-302.64	-152.14
4	3	-300.39	-150.34
4	3.0333	-297.33	-148.81
4	3.0667	-295.21	-147.19
4	3.1	-292.51	-145.39
4	3.1333	-289.48	-143.71
4	3.1667	-286.55	-141.68
4	3.2	-283.4	-139.43
4	3.2333	-280.05	-137.47
4	3.2667	-277.44	-136.17
4	3.3	-274.51	-133.24
4	3.3333	-271.47	-130.88
4	3.3667	-268.26	-128.88
4	3.4	-265.6	-126.99
4	3.4333	-263.26	-125.14
4	3.4667	-260.45	-123.68
4	3.5	-257.64	-122.67
4	3.5333	-254.71	-121.09
4	3.5667	-251.65	-119.57
4	3.6	-248.97	-117.83
4	3.6333	-246.27	-116.48
4	3.6667	-242.72	-114.71
4	3.7	-239.86	-113.22
4	3.7333	-236.26	-111.19
4	3.7667	-233.45	-109.28
4	3.8	-229.51	-107.81
4	3.8333	-225.91	-105.79
4	3.8667	-223.1	-104.1
4	3.9	-219.61	-103.09
4	3.9333	-216.46	-101.29
4	3.9667	-213.98	-99.04
4	4	-210.83	-97.24
4	4.0333	-207.91	-95.664
4	4.0667	-205.54	-93.077
4	4.1	-202.84	-91.277
4	4.1333	-200.26	-89.814
4	4.1667	-197.56	-88.014
4	4.2	-195.08	-85.539
4	4.2333	-192.16	-82.838
4	4.2667	-189.46	-79.913
4	4.3	-186.98	-77.663
4	4.3333	-184.51	-74.963
4	4.3667	-182.39	-72.443
4	4.4	-180.07	-69.765
4	4.4333	-177.53	-67.088
4	4.4667	-175.28	-64.837
4	4.5	-173.25	-62.587
4	4.5333	-171.07	-60.666
4	4.5667	-168.75	-59.437
4	4.6	-166.5	-57.637
4	4.6333	-164.59	-55.724
4	4.6667	-162	-54.037
4	4.7	-159.75	-52.237
4	4.7333	-157.37	-50.166
4	4.7667	-155.03	-48.636
4	4.8	-152.44	-46.949
4	4.8333	-149.85	-45.486
4	4.8667	-147.15	-44.136
4	4.9	-144.45	-42.786
4	4.9333	-141.87	-41.098
4	4.9667	-139.28	-39.861
4	5	-136.8	-38.511
4	5.0333	-134.22	-37.048
4	5.0667	-132.08	-35.586
4	5.1	-129.72	-33.673
4	5.1333	-127.69	-32.098
4	5.1667	-125.55	-30.86
4	5.2	-123.3	-29.285
4	5.2333	-121.05	-27.71
4	5.2667	-118.58	-25.91
4	5.3	-116.44	-24.447
4	5.3333	-114.11	-22.74
4	5.3667	-112.5	-21.41
4	5.4	-110.25	-19.834
4	5.4333	-108.9	-18.709
4	5.4667	-106.56	-16.729
4	5.5	-104.4	-15.559
4	5.5333	-102.71	-14.097
4	5.5667	-100.69	-12.747
4	5.6	-98.776	-11.959
4	5.6333	-96.976	-10.609
4	5.6667	-94.5	-9.7089
4	5.7	-92.363	-8.4713
4	5.7333	-90.338	-7.5713
4	5.7667	-88.313	-6.6712
4	5.8	-86.287	-5.7712
4	5.8333	-84.037	-5.3211
4	5.8667	-81.562	-4.4211
4	5.9	-79.087	-3.9711
4	5.9333	-76.387	-3.521
4	5.9667	-73.912	-3.071
4	6	-70.986	-2.396
4	6.0333	-68.174	-2.0584
4	6.0667	-65.361	-1.4959
4	6.1	-62.998	-0.70833
4	6.1333	-60.186	0.07919
4	6.1667	-57.711	1.2043
4	6.2	-55.348	1.7668
4	6.2333	-52.873	2.2168
4	6.2667	-49.835	3.0044
4	6.3	-47.247	3.5669
4	6.3333	-44.097	4.467
4	6.3667	-41.172	5.142
4	6.4	-38.247	5.8171
4	6.4333	-35.097	6.7171
4	6.4667	-32.171	7.6172
4	6.5	-29.359	8.6297
4	6.5333	-25.871	9.6423
4	6.5667	-22.608	10.43
4	6.6	-19.233	10.88
4	6.6333	-16.195	11.442
4	6.6667	-12.483	11.78
4	6.7	-9.1075	12.23
4	6.7333	-5.8448	12.117
4	6.7667	-2.9196	12.117
4	6.8	0.56808	12.455
4	6.8333	3.8308	12.568
4	6.8667	7.3186	12.455
4	6.9	10.581	12.117
4	6.9333	13.957	11.667
4	6.9667	17.332	10.767
4	7	20.482	10.092
4	7.0333	23.805	8.9327
4	7.0667	27.345	8.6298
4	7.1	30.77	7.9444
4	7.1333	34.137	7.4381
4	7.1667	37.575	6.9531
4	7.2	41.074	6.6104
5	1.9	-427.15	-64.806
5	1.9333	-423.44	-64.139
5	1.9667	-419.56	-63.353
5	2	-415.94	-62.531
5	2.0333	-412.38	-61.358
5	2.0667	-409.23	-60.283
5	2.1	-405.5	-58.963
5	2.1333	-402.21	-57.834
5	2.1667	-398.75	-57.456
5	2.2	-395.34	-56.512
5	2.2333	-391.97	-56.287
5	2.2667	-388.96	-56.348
5	2.3	-385.12	-55.509
5	2.3333	-381.87	-55.089
5	2.3667	-378.11	-55.088
5	2.4	-373.92	-54.577
5	2.4333	-369.88	-54.256
5	2.4667	-365.56	-54.354
5	2.5	-361.5	-53.957
5	2.5333	-357.12	-53.706
5	2.5667	-352.93	-53.182
5	2.6	-349.04	-53.002
5	2.6333	-345.42	-53.112
5	2.6667	-341.75	-53.082
5	2.7	-337.91	-53.348
5	2.7333	-333.9	-52.535
5	2.7667	-330.47	-51.841
5	2.8	-327.07	-51.212
5	2.8333	-323.78	-50.609
5	2.8667	-320.14	-49.523
5	2.9	-316.2	-48.46
5	2.9333	-312.09	-47.034
5	2.9667	-308.11	-45.736
5	3	-304.1	-44.249
5	3.0333	-300.14	-42.836
5	3.0667	-296.11	-40.986
5	3.1	-292	-39.589
5	3.1333	-288.24	-37.836
5	3.1667	-284.42	-36.451
5	3.2	-280.59	-34.91
5	3.2333	-276.76	-33.56
5	3.2667	-273.39	-32.435
5	3.3	-269.56	-31.535
5	3.3333	-265.74	-30.635
5	3.3667	-261.91	-29.735
5	3.4	-258.31	-29.06
5	3.4333	-254.67	-28.319
5	3.4667	-250.66	-27.26
5	3.5	-246.61	-26.36
5	3.5333	-242.34	-25.685
5	3.5667	-238.54	-24.956
5	3.6	-234.46	-24.335
5	3.6333	-230.41	-23.885
5	3.6667	-226.97	-23.781
5	3.7	-222.98	-22.76
5	3.7333	-219.58	-22.641
5	3.7667	-215.11	-21.41
5	3.8	-211.73	-20.285
5	3.8333	-208.37	-19.461
5	3.8667	-204.98	-17.809
5	3.9	-201.61	-16.684
5	3.9333	-198.66	-16.077
5	3.9667	-195.08	-14.434
5	4	-191.79	-13.441
5	4.0333	-188.43	-12.017
5	4.0667	-184.71	-10.715
5	4.1	-181.13	-9.0339
5	4.1333	-177.76	-7.4588
5	4.1667	-174.27	-6.2212
5	4.2	-170.41	-4.2159
5	4.2333	-166.84	-3.071
5	4.2667	-163.58	-0.93335
5	4.3	-160.26	0.42998
5	4.3333	-156.49	1.4293
5	4.3667	-153.34	2.5543
5	4.4	-150.3	3.5669
5	4.4333	-147.04	4.3545
5	4.4667	-144.12	5.2545
5	4.5	-140.85	5.8171
5	4.5333	-138.15	6.7171
5	4.5667	-135.08	7.1948
5	4.6	-131.63	7.6172
5	4.6333	-128.7	8.0672
5	4.6667	-125.55	8.2922
5	4.7	-122.63	8.2922
5	4.7333	-119.03	8.2922
5	4.7667	-115.43	8.5172
5	4.8	-111.83	8.0672
5	4.8333	-108.79	7.9547
5	4.8667	-105.53	7.8422
5	4.9	-102.38	7.8422
5	4.9333	-99.226	8.0672
5	4.9667	-96.076	8.0672
5	5	-93.263	8.4047
5	5.0333	-90.563	8.6297
5	5.0667	-87.862	8.4047
5	5.1	-84.937	8.6297
5	5.1333	-82.462	8.8547
5	5.1667	-79.762	8.8547
5	5.2	-77.174	9.1923
5	5.2333	-74.474	9.1923
5	5.2667	-71.436	9.3048
5	5.3	-68.399	9.6423
5	5.3333	-65.249	9.8673
5	5.3667	-62.211	9.7548
5	5.4	-58.273	10.092
5	5.4333	-55.01	10.655
5	5.4667	-51.523	10.992
5	5.5	-47.697	11.217
5	5.5333	-44.097	11.217
5	5.5667	-40.722	11.217
5	5.6	-36.936	11.601
5	5.6333	-33.859	11.33
5	5.6667	-30.596	10.992
5	5.7	-26.996	10.992
5	5.7333	-23.661	10.476
5	5.7667	-20.204	9.94
5	5.8	-17.096	9.6423
5	5.8333	-13.819	8.9562
5	5.8667	-10.425	8.4246
5	5.9	-7.2398	8.1572
5	5.9333	-3.9322	6.8296
5	5.9667	0.0055483	5.8171
5	6	4.0558	4.692
5	6.0333	8.1723	4.2023
5	6.0667	12.494	2.7794
5	6.1	16.855	2.7727
5	6.1333	20.932	1.9918
5	6.1667	24.982	1.0918
5	6.2	29.066	0.79689
5	6.2333	33.139	0.62113
5	6.2667	37.036	0.51848
5	6.3	40.707	0.41407
6	2.1333	-426.07	-155.01
6	2.1667	-422.81	-154.21
6	2.2	-419.76	-153.45
6	2.2333	-416.82	-152.8
6	2.2667	-413.9	-152.26
6	2.3	-411.1	-151.92
6	2.3333	-408.22	-151.48
6	2.3667	-405.52	-151.74
6	2.4	-402.55	-151.24
6	2.4333	-399.39	-150.79
6	2.4667	-396.02	-150.34
6	2.5	-392.53	-149.78
6	2.5333	-389.27	-149.22
6	2.5667	-385.78	-148.66
6	2.6	-382.18	-148.21
6	2.6333	-379.03	-147.75
6	2.6667	-375.54	-147.87
6	2.7	-372.5	-147.53
6	2.7333	-369.81	-147.31
6	2.7667	-366.88	-146.85
6	2.8	-363.84	-146.52
6	2.8333	-360.92	-145.39
6	2.8667	-358.11	-144.6
6	2.9	-354.84	-143.59
6	2.9333	-352.03	-142.13
6	2.9667	-348.88	-140.78
6	3	-345.73	-139.66
6	3.0333	-342.92	-138.42
6	3.0667	-339.99	-136.62
6	3.1	-337.29	-135.04
6	3.1333	-334.5	-133.2
6	3.1667	-331.89	-132.12
6	3.2	-329.42	-130.99
6	3.2333	-326.94	-129.87
6	3.2667	-324.24	-128.97
6	3.3	-321.31	-127.39
6	3.3333	-318.5	-126.6
6	3.3667	-315.58	-125.48
6	3.4	-312.99	-124.24
6	3.4333	-310.29	-123.57
6	3.4667	-307.36	-122.22
6	3.5	-304.66	-121.32
6	3.5333	-301.96	-120.42
6	3.5667	-299.49	-119.52
6	3.6	-296.56	-118.39
6	3.6333	-294.31	-117.72
6	3.6667	-291.84	-116.37
6	3.7	-289.36	-115.47
6	3.7333	-286.44	-113.89
6	3.7667	-283.96	-112.54
6	3.8	-281.26	-110.97
6	3.8333	-278.68	-108.6
6	3.8667	-276.09	-107.59
6	3.9	-273.27	-105
6	3.9333	-271.02	-103.2
6	3.9667	-268.89	-101.52
6	4	-266.64	-99.49
6	4.0333	-264.27	-97.127
6	4.0667	-262.14	-95.889
6	4.1	-259.48	-94.224
6	4.1333	-257.19	-93.189
6	4.1667	-254.22	-91.479
6	4.2	-251.78	-90.714
6	4.2333	-249.09	-88.914
6	4.2667	-246.05	-86.776
6	4.3	-243.24	-85.764
6	4.3333	-240.2	-84.526
6	4.3667	-237.38	-83.289
6	4.4	-234.68	-82.838
6	4.4333	-232.21	-81.713
6	4.4667	-229.73	-80.813
6	4.5	-227.48	-79.463
6	4.5333	-224.67	-77.776
6	4.5667	-222.65	-76.426
6	4.6	-220.51	-74.963
6	4.6333	-217.81	-73.613
6	4.6667	-215.33	-71.813
6	4.7	-212.63	-70.013
6	4.7333	-210.5	-68.1
6	4.7667	-208.58	-66.412
6	4.8	-206.33	-64.612
6	4.8333	-204.31	-62.587
6	4.8667	-202.06	-60.787
6	4.9	-200.32	-59.751
6	4.9333	-198.23	-58.312
6	4.9667	-196.09	-56.849
6	5	-194.18	-55.837
6	5.0333	-191.6	-54.868
6	5.0667	-189.46	-54.262
6	5.1	-187.09	-53.024
6	5.1333	-184.5	-52.585
6	5.1667	-182.48	-51.337
6	5.2	-180.01	-50.661
6	5.2333	-177.53	-50.212
6	5.2667	-175.15	-50.031
6	5.3	-173.59	-49.874
6	5.3333	-171.23	-49.536
6	5.3667	-168.84	-49.491
6	5.4	-167.29	-49.199
6	5.4333	-165.38	-48.636
6	5.4667	-162.72	-48.096
6	5.5	-161.33	-47.286
6	5.5333	-159.19	-46.274
6	5.5667	-157.28	-45.711
6	5.6	-155.23	-44.705
6	5.6333	-153.23	-43.686
6	5.6667	-150.87	-42.224
6	5.7	-149.4	-41.211
6	5.7333	-147.6	-39.636
6	5.7667	-145.8	-38.736
6	5.8	-144.34	-37.498
6	5.8333	-142.23	-36.367
6	5.8667	-140.4	-35.81
6	5.9	-138.6	-35.136
6	5.9333	-136.89	-33.83
6	5.9667	-135	-34.235
6	6	-133.2	-33.335
6	6.0333	-131.29	-32.548
6	6.0667	-129.38	-31.985
6	6.1	-127.47	-31.423
6	6.1333	-125.89	-30.973
6	6.1667	-123.98	-30.86
6	6.2	-122.06	-30.523
6	6.2333	-120.38	-30.41
6	6.2667	-118.8	-29.96
6	6.3	-117.23	-29.285
6	6.3333	-115.31	-28.723
6	6.3667	-113.4	-27.935
6	6.4	-111.69	-27.305
6	6.4333	-109.69	-26.922
6	6.4667	-108	-25.91
6	6.5	-106.31	-24.897
6	6.5333	-104.74	-23.997
6	6.5667	-103.28	-22.76
6	6.6	-101.59	-21.522
6	6.6333	-100.13	-20.285
6	6.6667	-98.308	-19.073
6	6.7	-97.088	-18.147
6	6.7333	-95.4	-16.909
6	6.7667	-93.938	-15.897
6	6.8	-92.475	-15.109
6	6.8333	-90.9	-14.434
6	6.8667	-89.1	-13.984
6	6.9	-87.165	-13.579
6	6.9333	-86.175	-13.309
6	6.9667	-84.712	-12.972
6	7	-83.025	-13.084
6	7.0333	-81.675	-12.859
6	7.0667	-80.325	-13.084
6	7.1	-78.974	-12.859
6	7.1333	-77.737	-13.197
6	7.1667	-76.162	-13.197
6	7.2	-74.362	-13.422
6	7.2333	-72.787	-13.197
6	7.2667	-71.324	-13.084
6	7.3	-69.411	-12.522
6	7.3333	-67.499	-12.184
6	7.3667	-65.564	-11.779
6	7.4	-63.336	-11.171
6	7.4333	-61.198	-10.609
6	7.4667	-59.083	-9.7539
6	7.5	-56.827	-8.9487
6	7.5333	-54.673	-7.9088
6	7.5667	-52.468	-7.5488
6	7.6	-50.06	-6.4462
6	7.6333	-47.922	-6.1087
6	7.6667	-45.335	-5.7712
6	7.7	-42.972	-5.4336
6	7.7333	-40.722	-5.8837
6	7.7667	-38.022	-5.6587
6	7.8	-35.434	-5.7712
6	7.8333	-33.014	-5.9892
6	7.8667	-30.371	-5.8837
6	7.9	-27.784	-6.2212
6	7.9333	-25.308	-6.8962
6	7.9667	-22.833	-7.1213
6	8	-20.246	-7.4588
6	8.0333	-17.658	-7.7963
6	8.0667	-15.295	-8.1338
6	8.1	-12.82	-8.1338
6	8.1333	-10.57	-8.1338
6	8.1667	-7.7574	-8.0213
6	8.2	-5.0572	-7.5713
6	8.2333	-2.3571	-7.7963
6	8.2667	0.23059	-7.2337
6	8.3	3.1558	-6.7837
6	8.3333	5.9685	-6.4462
6	8.3667	9.0061	-5.8837
6	8.4	11.931	-4.9836
6	8.4333	14.744	-4.196
6	8.4667	17.557	-3.4085
6	8.5	20.001	-2.6193
6	8.5333	23.092	-2.0135
6	8.5667	25.882	-1.3834
6	8.6	28.748	-1.1347
6	8.6333	31.732	-1.0935
6	8.6667	34.687	-1.1165
6	8.7	37.663	-1.1801
6	8.7333	40.549	-1.1987
7	2.0667	-427.8	-275.2
7	2.1	-425.82	-273.59
7	2.1333	-424.05	-272.16
7	2.1667	-422.32	-270.79
7	2.2	-420.49	-269.26
7	2.2333	-418.53	-267.71
7	2.2667	-416.3	-266.23
7	2.3	-413.87	-264.97
7	2.3333	-411.21	-263.86
7	2.3667	-408.57	-261.81
7	2.4	-404.35	-259.93
7	2.4333	-399.94	-258.53
7	2.4667	-396.81	-257.11
7	2.5	-392.87	-255.65
7	2.5333	-389.04	-253.4
7	2.5667	-385.79	-252.74
7	2.6	-382.26	-251.78
7	2.6333	-379.59	-251.15
7	2.6667	-377.34	-251.15
7	2.7	-374.64	-250.92
7	2.7333	-372.5	-250.81
7	2.7667	-370.03	-250.14
7	2.8	-367.67	-249.57
7	2.8333	-365.08	-248.34
7	2.8667	-362.61	-247.21
7	2.9	-358.98	-246.15
7	2.9333	-356.97	-243.76
7	2.9667	-353.67	-241.56
7	3	-349.78	-239.79
7	3.0333	-346.29	-237.2
7	3.0667	-342.69	-235.17
7	3.1	-340.44	-232.7
7	3.1333	-337.74	-230.9
7	3.1667	-335.94	-228.65
7	3.2	-334	-226.31
7	3.2333	-331.44	-224.15
7	3.2667	-328.74	-221.9
7	3.3	-327.13	-220.41
7	3.3333	-323.8	-218.47
7	3.3667	-319.96	-216.5
7	3.4	-316.7	-215.71
7	3.4333	-313.44	-213.35
7	3.4667	-310.06	-212
7	3.5	-306.24	-210.2
7	3.5333	-302.86	-208.17
7	3.5667	-299.01	-206.04
7	3.6	-296.34	-204.8
7	3.6333	-292.74	-203.9
7	3.6667	-289.81	-202.77
7	3.7	-286.66	-202.1
7	3.7333	-283.96	-201.2
7	3.7667	-281.04	-200.97
7	3.8	-278.41	-200.5
7	3.8333	-275.86	-198.72
7	3.8667	-273.39	-197.37
7	3.9	-270.91	-195.35
7	3.9333	-268.21	-194.22
7	3.9667	-265.29	-191.97
7	4	-262.36	-189.72
7	4.0333	-259.05	-187.51
7	4.0667	-256.29	-184.77
7	4.1	-253.59	-182.07
7	4.1333	-251.11	-179.82
7	4.1667	-248.79	-176.94
7	4.2	-247.06	-174.64
7	4.2333	-244.81	-171.72
7	4.2667	-242.54	-169.27
7	4.3	-240.76	-166.99
7	4.3333	-238.28	-164.74
7	4.3667	-235.81	-163.17
7	4.4	-233.78	-161.37
7	4.4333	-230.63	-159.57
7	4.4667	-227.48	-157.54
7	4.5	-224.78	-155.29
7	4.5333	-221.86	-153.27
7	4.5667	-218.93	-151.24
7	4.6	-216.55	-149.49
7	4.6333	-213.81	-147.66
7	4.6667	-211.28	-145.84
7	4.7	-209.48	-144.94
7	4.7333	-207.01	-144.04
7	4.7667	-204.98	-143.59
7	4.8	-202.96	-142.47
7	4.8333	-200.48	-142.02
7	4.8667	-198.68	-140.89
7	4.9	-196.88	-139.32
7	4.9333	-194.97	-137.4
7	4.9667	-193.06	-135.72
7	5	-191.03	-133.69
7	5.0333	-189.23	-131.67
7	5.0667	-187.54	-129.3
7	5.1	-185.5	-127.21
7	5.1333	-183.61	-124.92
7	5.1667	-181.81	-122.44
7	5.2	-180.55	-119.91
7	5.2333	-179.56	-117.94
7	5.2667	-178.3	-115.06
7	5.3	-176.86	-112.54
7	5.3333	-176.41	-110.52
7	5.3667	-174.49	-107.7
7	5.4	-173.53	-105.47
7	5.4333	-171.91	-103.54
7	5.4667	-170.56	-101.06
7	5.5	-168.75	-99.04
7	5.5333	-166.73	-97.014
7	5.5667	-164.48	-94.989
7	5.6	-162.57	-93.077
7	5.6333	-160.43	-91.164
7	5.6667	-158.63	-89.364
7	5.7	-156.6	-88.239
7	5.7333	-154.35	-86.889
7	5.7667	-152.33	-85.539
7	5.8	-150.98	-84.864
7	5.8333	-148.95	-84.414
7	5.8667	-147.15	-84.414
7	5.9	-144.57	-83.851
7	5.9333	-142.77	-83.626
7	5.9667	-141.6	-83.311
7	6	-139.28	-82.388
7	6.0333	-137.93	-81.713
7	6.0667	-136.24	-80.701
7	6.1	-134.98	-79.794
7	6.1333	-133.09	-78.451
7	6.1667	-131.97	-77.144
7	6.2	-130.16	-75.751
7	6.2333	-128.7	-74.063
7	6.2667	-127.35	-72.938
7	6.3	-126.9	-71.363
7	6.3333	-126.03	-70.021
7	6.3667	-124.97	-68.483
7	6.4	-124.52	-67.133
7	6.4333	-123.75	-65.737
7	6.4667	-122.9	-64.027
7	6.5	-122.63	-62.362
7	6.5333	-121.73	-61.462
7	6.5667	-121.05	-59.662
7	6.6	-119.93	-58.312
7	6.6333	-118.58	-57.187
7	6.6667	-117.23	-55.612
7	6.7	-115.65	-54.712
7	6.7333	-114.53	-53.362
7	6.7667	-112.95	-52.462
7	6.8	-111.6	-51.337
7	6.8333	-110.03	-50.437
7	6.8667	-108.34	-49.199
7	6.9	-106.88	-48.636
7	6.9333	-105.41	-48.074
7	6.9667	-104.13	-47.826
7	7	-102.83	-47.511
7	7.0333	-100.8	-47.511
7	7.0667	-100.13	-47.511
7	7.1	-98.213	-47.399
7	7.1333	-96.638	-47.624
7	7.1667	-95.288	-47.624
7	7.2	-94.365	-47.556
7	7.2333	-92.588	-47.174
7	7.2667	-91.238	-46.949
7	7.3	-90	-46.611
7	7.3333	-89.55	-46.386
7	7.3667	-88.65	-45.711
7	7.4	-87.412	-44.924
7	7.4333	-86.985	-44.541
7	7.4667	-86.602	-43.754
7	7.5	-86.175	-43.011
7	7.5333	-85.5	-42.561
7	7.5667	-85.5	-41.436
7	7.6	-85.05	-40.311
7	7.6333	-84.686	-39.041
7	7.6667	-84.375	-38.061
7	7.7	-83.864	-36.948
7	7.7333	-83.191	-35.745
7	7.7667	-82.17	-35.27
7	7.8	-80.887	-34.123
7	7.8333	-80.042	-33.228
7	7.8667	-78.749	-32.435
7	7.9	-77.624	-31.76
7	7.9333	-76.274	-31.085
7	7.9667	-74.924	-30.185
7	8	-73.574	-29.06
7	8.0333	-71.999	-28.61
7	8.0667	-70.874	-28.61
7	8.1	-69.524	-28.16
7	8.1333	-67.724	-28.16
7	8.1667	-66.043	-28.134
7	8.2	-64.312	-28.068
7	8.2333	-62.773	-27.485
7	8.2667	-61.607	-27.241
7	8.3	-60.086	-26.994
7	8.3333	-58.816	-26.214
7	8.3667	-57.413	-25.751
7	8.4	-55.573	-24.785
7	8.4333	-54.448	-24.56
7	8.4667	-52.907	-23.833
7	8.5	-51.586	-23.059
7	8.5333	-49.948	-22.085
7	8.5667	-48.822	-20.96
7	8.6	-48.148	-20.51
7	8.6333	-47.247	-19.61
7	8.6667	-46.122	-18.709
7	8.7	-45.222	-17.584
7	8.7333	-44.097	-16.234
7	8.7667	-42.747	-15.109
7	8.8	-41.622	-13.984
7	8.8333	-40.272	-12.634
7	8.8667	-38.697	-11.734
7	8.9	-37.347	-10.609
7	8.9333	-35.322	-9.4839
7	8.9667	-33.747	-8.8088
7	9	-31.947	-7.9088
7	9.0333	-30.371	-7.2337
7	9.0667	-28.571	-6.7837
7	9.1	-26.718	-6.1219
7	9.1333	-24.296	-5.6587
7	9.1667	-22.946	-5.4336
7	9.2	-21.371	-4.9836
7	9.2333	-19.796	-5.2086
7	9.2667	-18.187	-5.2935
7	9.3	-16.421	-5.8837
7	9.3333	-14.386	-6.2707
7	9.3667	-12.391	-6.429
7	9.4	-10.345	-6.7837
7	9.4333	-8.095	-7.0087
7	9.4667	-6.0698	-7.0087
7	9.5	-3.8197	-6.5587
7	9.5333	-1.5696	-6.1087
7	9.5667	0.45558	-5.6586
7	9.6	2.4807	-5.2086
7	9.6333	4.6859	-4.8486
7	9.6667	6.2715	-4.5309
7	9.7	8.5561	-3.8585
7	9.7333	9.9062	-2.9585
7	9.7667	11.918	-2.1114
7	9.8	13.957	-1.3834
7	9.8333	16.008	-0.37743
7	9.8667	18.324	0.56232
7	9.9	20.639	1.5643
7	9.9333	22.772	2.6007
7	9.9667	25.432	3.3419
7	10	28.197	4.0243
7	10.033	31.203	4.572
7	10.067	34.44	4.994
7	10.1	37.756	5.2697
7	10.133	41.194	5.4211
8	2.4333	-427.87	-204.08
8	2.4667	-425.43	-203.66
8	2.5	-422.86	-203.26
8	2.5333	-420.09	-202.91
8	2.5667	-417.41	-202.73
8	2.6	-414.85	-202.55
8	2.6333	-412.43	-202.24
8	2.6667	-410.19	-201.87
8	2.7	-408.17	-201.87
8	2.7333	-406.03	-201.08
8	2.7667	-403.78	-199.96
8	2.8	-401.56	-198.32
8	2.8333	-398.94	-197.82
8	2.8667	-396.47	-196.47
8	2.9	-393.32	-195.12
8	2.9333	-390.17	-193.32
8	2.9667	-387.13	-191.63
8	3	-384.09	-190.17
8	3.0333	-381.49	-188.45
8	3.0667	-379.14	-186.79
8	3.1	-377.34	-185.9
8	3.1333	-375.32	-184.77
8	3.1667	-372.84	-183.65
8	3.2	-371.04	-182.97
8	3.2333	-368.9	-182.41
8	3.2667	-366.88	-181.73
8	3.3	-364.74	-180.94
8	3.3333	-361.93	-180.61
8	3.3667	-359.23	-179.93
8	3.4	-356.19	-178.92
8	3.4333	-353.38	-177.91
8	3.4667	-350.34	-176.44
8	3.5	-346.86	-176.38
8	3.5333	-343.7	-175.43
8	3.5667	-340.47	-174.85
8	3.6	-337.63	-174.31
8	3.6333	-334.82	-173.97
8	3.6667	-332.12	-173.74
8	3.7	-329.19	-173.07
8	3.7333	-326.71	-172.39
8	3.7667	-324.46	-172.39
8	3.8	-322.21	-171.49
8	3.8333	-320.19	-170.82
8	3.8667	-317.6	-169.36
8	3.9	-315.35	-168.23
8	3.9333	-313.5	-165.97
8	3.9667	-310.74	-166.54
8	4	-308.6	-165.08
8	4.0333	-305.9	-163.51
8	4.0667	-303.11	-161.96
8	4.1	-301.18	-160.36
8	4.1333	-299.26	-157.54
8	4.1667	-296.79	-157.09
8	4.2	-294.76	-154.17
8	4.2333	-292.63	-153.83
8	4.2667	-290.09	-152.78
8	4.3	-288.69	-149.89
8	4.3333	-286.64	-148.34
8	4.3667	-283.74	-148.54
8	4.4	-281.82	-147.53
8	4.4333	-279.24	-146.52
8	4.4667	-276.99	-144.27
8	4.5	-274.2	-144.31
8	4.5333	-272.26	-142.47
8	4.5667	-269.37	-141.3
8	4.6	-266.86	-141.57
8	4.6333	-264.27	-140.33
8	4.6667	-261.91	-139.32
8	4.7	-259.57	-137.21
8	4.7333	-256.51	-135.94
8	4.7667	-254.03	-136.39
8	4.8	-251.34	-134.59
8	4.8333	-248.86	-133.92
8	4.8667	-246.61	-133.47
8	4.9	-244.78	-132.22
8	4.9333	-242.11	-131.44
8	4.9667	-240.09	-130.54
8	5	-237.8	-129.88
8	5.0333	-236.26	-128.29
8	5.0667	-234.95	-126.56
8	5.1	-233	-126.15
8	5.1333	-231.08	-124.69
8	5.1667	-229.06	-122.22
8	5.2	-227.26	-120.64
8	5.2333	-225.46	-118.84
8	5.2667	-223.66	-117.27
8	5.3	-222.31	-115.22
8	5.3333	-220.76	-113.6
8	5.3667	-218.97	-111.47
8	5.4	-217.36	-110.29
8	5.4333	-215.78	-108.49
8	5.4667	-214.61	-106.74
8	5.5	-213.11	-105.91
8	5.5333	-211.28	-104.67
8	5.5667	-209.71	-103.99
8	5.6	-208.13	-102.42
8	5.6333	-206.78	-102.19
8	5.6667	-205.43	-100.61
8	5.7	-203.75	-100.28
8	5.7333	-202.28	-98.814
8	5.7667	-200.93	-97.689
8	5.8	-199.58	-96.789
8	5.8333	-198.01	-95.889
8	5.8667	-196.66	-95.214
8	5.9	-195.31	-94.539
8	5.9333	-193.73	-93.414
8	5.9667	-192.38	-92.964
8	6	-191.03	-91.614
8	6.0333	-189.91	-90.939
8	6.0667	-188.56	-89.589
8	6.1	-187.21	-88.464
8	6.1333	-186.08	-87.114
8	6.1667	-184.96	-85.764
8	6.2	-183.61	-84.189
8	6.2333	-182.93	-82.614
8	6.2667	-181.81	-81.038
8	6.3	-181.13	-79.238
8	6.3333	-180.23	-77.888
8	6.3667	-179.33	-76.088
8	6.4	-178.43	-74.738
8	6.4333	-177.76	-72.938
8	6.4667	-177.08	-71.588
8	6.5	-176.41	-70.238
8	6.5333	-175.51	-69.113
8	6.5667	-174.6	-67.763
8	6.6	-173.48	-66.862
8	6.6333	-172.35	-65.737
8	6.6667	-171.23	-64.837
8	6.7	-169.16	-64.004
8	6.7333	-168.26	-63.103
8	6.7667	-167.18	-62.137
8	6.8	-165.16	-61.462
8	6.8333	-164.03	-60.787
8	6.8667	-162.23	-60.112
8	6.9	-160.88	-59.662
8	6.9333	-159.3	-59.437
8	6.9667	-158.18	-59.212
8	7	-156.6	-58.762
8	7.0333	-155.25	-58.312
8	7.0667	-154.13	-57.862
8	7.1	-152.78	-57.412
8	7.1333	-151.65	-56.962
8	7.1667	-150.75	-56.062
8	7.2	-149.63	-55.387
8	7.2333	-148.95	-54.712
8	7.2667	-147.6	-53.587
8	7.3	-146.7	-52.912
8	7.3333	-145.8	-52.237
8	7.3667	-144.9	-51.337
8	7.4	-144	-50.437
8	7.4333	-143.1	-49.761
8	7.4667	-141.98	-48.636
8	7.5	-141.53	-47.961
8	7.5333	-140.85	-47.061
8	7.5667	-140.07	-46.499
8	7.6	-139.5	-45.036
8	7.6333	-139.28	-44.136
8	7.6667	-138.83	-43.011
8	7.7	-138.38	-41.886
8	7.7333	-137.93	-41.211
8	7.7667	-136.92	-40.648
8	7.8	-136.35	-39.636
8	7.8333	-136.35	-38.511
8	7.8667	-135.23	-37.836
8	7.9	-134.79	-36.989
8	7.9333	-134.22	-36.823
8	7.9667	-133.76	-36.148
8	8	-133.31	-35.473
8	8.0333	-132.87	-35.023
8	8.0667	-132.53	-34.01
8	8.1	-132.2	-33.362
8	8.1333	-131.58	-32.795
8	8.1667	-131.63	-32.435
8	8.2	-131.18	-31.985
8	8.2333	-130.95	-31.535
8	8.2667	-130.62	-31.198
8	8.3	-130.5	-30.41
8	8.3333	-130	-30.074
8	8.3667	-129.92	-29.78
8	8.4	-129.72	-29.398
8	8.4333	-129.49	-28.948
8	8.4667	-129.15	-28.61
8	8.5	-129.15	-27.485
8	8.5333	-128.7	-27.935
8	8.5667	-128.48	-27.71
8	8.6	-127.92	-27.372
8	8.6333	-127.13	-27.26
8	8.6667	-126.45	-27.035
8	8.7	-126	-26.81
8	8.7333	-125.1	-26.36
8	8.7667	-124.2	-26.585
8	8.8	-123.02	-27.022
8	8.8333	-121.89	-27.136
8	8.8667	-120.49	-27.148
8	8.9	-118.91	-27.148
8	8.9333	-117.79	-27.372
8	8.9667	-116.55	-27.71
8	9	-114.86	-27.823
8	9.0333	-113.63	-28.16
8	9.0667	-111.71	-28.273
8	9.1	-110.25	-28.835
8	9.1333	-108.56	-29.173
8	9.1667	-107.21	-29.173
8	9.2	-105.41	-29.398
8	9.2333	-103.95	-29.51
8	9.2667	-102.94	-29.398
8	9.3	-101.59	-29.623
8	9.3333	-100.46	-29.623
8	9.3667	-99.001	-29.735
8	9.4	-98.326	-29.51
8	9.4333	-96.706	-28.97
8	9.4667	-96.188	-28.948
8	9.5	-95.288	-28.948
8	9.5333	-94.163	-28.723
8	9.5667	-93.375	-27.935
8	9.6	-92.405	-27.356
8	9.6333	-91.721	-26.52
8	9.6667	-91.125	-26.135
8	9.7	-90.277	-25.2
8	9.7333	-89.775	-25.01
8	9.7667	-89.325	-24.335
8	9.8	-88.763	-23.772
8	9.8333	-88.2	-23.435
8	9.8667	-87.446	-23.009
8	9.9	-86.85	-22.985
8	9.9333	-86.298	-22.386
8	9.9667	-85.365	-22.49
8	10	-84.262	-22.647
8	10.033	-83.025	-22.535
8	10.067	-82.125	-22.76
8	10.1	-80.775	-22.76
8	10.133	-79.987	-22.422
8	10.167	-78.749	-22.535
8	10.2	-77.399	-22.76
8	10.233	-76.499	-22.76
8	10.267	-75.149	-23.21
8	10.3	-73.799	-23.435
8	10.333	-72.674	-24.11
8	10.367	-70.986	-24.447
8	10.4	-69.749	-24.785
8	10.433	-68.061	-25.122
8	10.467	-67.274	-25.235
8	10.5	-65.586	-25.797
8	10.533	-64.461	-25.797
8	10.567	-63.448	-26.135
8	10.6	-62.098	-25.91
8	10.633	-61.198	-26.36
8	10.667	-59.961	-26.023
8	10.7	-58.948	-25.91
8	10.733	-57.936	-25.797
8	10.767	-57.035	-25.572
8	10.8	-55.91	-25.347
8	10.833	-54.898	-24.785
8	10.867	-53.998	-24.335
8	10.9	-53.098	-24.11
8	10.933	-51.973	-23.21
8	10.967	-51.073	-22.535
8	11	-50.623	-21.86
8	11.033	-49.723	-21.185
8	11.067	-49.16	-20.397
8	11.1	-48.26	-19.947
8	11.133	-47.472	-18.934
8	11.167	-46.572	-18.259
8	11.2	-46.228	-17.108
8	11.233	-44.856	-16.365
8	11.267	-44.097	-16.459
8	11.3	-43.197	-15.784
8	11.333	-42.297	-15.559
8	11.367	-41.51	-15.222
8	11.4	-40.16	-15.222
8	11.433	-38.183	-15.02
8	11.467	-38.359	-14.772
8	11.5	-37.009	-14.772
8	11.533	-35.884	-14.772
8	11.567	-34.759	-14.997
8	11.6	-33.634	-14.997
8	11.633	-32.172	-15.334
8	11.667	-30.934	-15.672
8	11.7	-29.471	-16.234
8	11.733	-28.346	-17.134
8	11.767	-27.109	-17.472
8	11.8	-25.871	-17.809
8	11.833	-24.953	-17.919
8	11.867	-23.621	-18.485
8	11.9	-22.271	-18.709
8	11.933	-21.033	-19.272
8	11.967	-20.467	-18.846
8	12	-18.783	-19.497
8	12.033	-17.623	-18.965
8	12.067	-15.858	-19.272
8	12.1	-14.62	-19.384
8	12.133	-13.747	-18.815
8	12.167	-11.583	-19.047
8	12.2	-10.008	-19.047
8	12.233	-8.4325	-18.372
8	12.267	-6.2948	-17.809
8	12.3	-4.4947	-17.134
8	12.333	-2.4696	-15.784
8	12.367	0.0056032	-14.434
8	12.4	1.9441	-12.651
8	12.433	3.6059	-11.734
8	12.467	5.1809	-10.159
8	12.5	7.9936	-9.3714
8	12.533	10.581	-8.3588
8	12.567	12.044	-8.0213
8	12.6	14.406	-7.2338
8	12.633	16.207	-7.2338
8	12.667	18.457	-7.0087
8	12.7	21.157	-6.7837
8	12.733	22.957	-7.0087
8	12.767	24.982	-7.0087
8	12.8	26.973	-7.0606
8	12.833	29.242	-7.4152
8	12.867	31.568	-7.9268
8	12.9	34.026	-8.5707
8	12.933	36.478	-9.3717
8	12.967	39.097	-10.26
8	13	41.883	-11.145
9	2.8	-428.81	-116.63
9	2.8333	-425.44	-117.5
9	2.8667	-421.99	-118.34
9	2.9	-418.5	-119.04
9	2.9333	-415.06	-119.61
9	2.9667	-411.7	-119.78
9	3	-407.5	-120.19
9	3.0333	-404.95	-119.03
9	3.0667	-401.69	-118.98
9	3.1	-398.68	-117.42
9	3.1333	-395.33	-116.35
9	3.1667	-391.97	-115.02
9	3.2	-387.99	-114.08
9	3.2333	-384.5	-112.81
9	3.2667	-380.54	-112.45
9	3.3	-376.91	-110.68
9	3.3333	-373.29	-108.94
9	3.3667	-369.99	-108.83
9	3.4	-366.32	-106.47
9	3.4333	-362.94	-105.11
9	3.4667	-359.79	-104.44
9	3.5	-356.64	-103.54
9	3.5333	-353.68	-103.92
9	3.5667	-350.79	-103.31
9	3.6	-347.6	-103.86
9	3.6333	-344.99	-103.1
9	3.6667	-341.58	-103.4
9	3.7	-338.87	-101.97
9	3.7333	-335.64	-102.55
9	3.7667	-331.55	-101.85
9	3.8	-328.96	-101.74
9	3.8333	-325.47	-100.88
9	3.8667	-322.55	-100.73
9	3.9	-319.89	-100.6
9	3.9333	-316.79	-100.14
9	3.9667	-313.55	-99.377
9	4	-310.85	-98.477
9	4.0333	-308.6	-98.252
9	4.0667	-305.9	-97.127
9	4.1	-303.99	-96.114
9	4.1333	-301.63	-94.427
9	4.1667	-299.49	-93.189
9	4.2	-297.46	-90.264
9	4.2333	-295.21	-88.464
9	4.2667	-293.19	-87.789
9	4.3	-290.6	-85.651
9	4.3333	-288.78	-83.559
9	4.3667	-285.88	-81.601
9	4.4	-283.63	-79.576
9	4.4333	-281.26	-76.088
9	4.4667	-279.01	-74.288
9	4.5	-276.42	-72.825
9	4.5333	-274.17	-70.35
9	4.5667	-271.81	-68.438
9	4.6	-269.67	-66.525
9	4.6333	-267.76	-63.937
9	4.6667	-265.06	-63.262
9	4.7	-263.26	-61.687
9	4.7333	-260.79	-60.337
9	4.7667	-258.54	-59.887
9	4.8	-256.33	-59.122
9	4.8333	-253.47	-58.65
9	4.8667	-251.11	-58.087
9	4.9	-248.63	-56.287
9	4.9333	-245.82	-55.949
9	4.9667	-243.57	-55.274
9	5	-240.76	-53.587
9	5.0333	-238.4	-53.924
9	5.0667	-235.26	-52.886
9	5.1	-232.66	-52.237
9	5.1333	-230.13	-52.025
9	5.1667	-227.29	-51.469
9	5.2	-224.96	-50.585
9	5.2333	-223.32	-49.874
9	5.2667	-220.96	-48.411
9	5.3	-218.48	-46.836
9	5.3333	-217.47	-45.824
9	5.3667	-215.56	-43.911
9	5.4	-213.98	-42.561
9	5.4333	-211.96	-40.536
9	5.4667	-210.16	-38.736
9	5.5	-208.58	-37.161
9	5.5333	-207.01	-35.136
9	5.5667	-205.21	-33.56
9	5.6	-203.86	-31.76
9	5.6333	-201.83	-29.96
9	5.6667	-200.26	-27.935
9	5.7	-198.91	-26.36
9	5.7333	-197.31	-24.679
9	5.7667	-195.76	-23.21
9	5.8	-194.41	-21.86
9	5.8333	-192.38	-20.96
9	5.8667	-191.03	-19.61
9	5.9	-188.89	-18.597
9	5.9333	-187.21	-18.035
9	5.9667	-185.41	-17.134
9	6	-183.62	-16.273
9	6.0333	-181.58	-15.784
9	6.0667	-179.92	-15.379
9	6.1	-177.73	-15.202
9	6.1333	-175.96	-15.109
9	6.1667	-173.71	-15.109
9	6.2	-171.68	-14.884
9	6.2333	-169.89	-14.937
9	6.2667	-167.85	-15.109
9	6.3	-165.74	-15.414
9	6.3333	-163.13	-15.559
9	6.3667	-161.56	-15.784
9	6.4	-159.98	-15.784
9	6.4333	-157.95	-15.784
9	6.4667	-156.38	-15.784
9	6.5	-154.58	-15.559
9	6.5333	-152.96	-15.244
9	6.5667	-151.43	-14.884
9	6.6	-150.08	-14.434
9	6.6333	-148.8	-13.962
9	6.6667	-147.6	-13.309
9	6.7	-146.25	-12.184
9	6.7333	-144.68	-11.509
9	6.7667	-143.33	-10.384
9	6.8	-141.98	-9.4839
9	6.8333	-140.63	-8.3588
9	6.8667	-139.28	-7.0087
9	6.9	-138.04	-5.3211
9	6.9333	-136.8	-3.8585
9	6.9667	-135.23	-2.2834
9	7	-133.88	-0.70833
9	7.0333	-132.75	0.64175
9	7.0667	-131.51	2.1043
9	7.1	-130.28	3.5669
9	7.1333	-129.04	5.0295
9	7.1667	-127.92	5.7046
9	7.2	-127.24	6.8296
9	7.2333	-126.23	7.1672
9	7.2667	-125.22	7.7297
9	7.3	-124.65	7.8422
9	7.3333	-123.64	8.4047
9	7.3667	-122.85	8.2922
9	7.4	-121.95	8.5172
9	7.4333	-121.61	8.4047
9	7.4667	-120.83	8.0672
9	7.5	-120.15	7.6172
9	7.5333	-119.36	7.2796
9	7.5667	-118.69	6.8296
9	7.6	-117.9	6.0421
9	7.6333	-116.33	5.142
9	7.6667	-116.1	4.467
9	7.7	-114.84	3.2969
9	7.7333	-114.19	2.3293
9	7.7667	-112.73	1.0918
9	7.8	-112.05	0.19172
9	7.8333	-111.11	-0.99954
9	7.8667	-109.8	-2.0584
9	7.9	-109.91	-2.846
9	7.9333	-108	-3.6335
9	7.9667	-107.55	-4.7586
9	8	-106.65	-4.9836
9	8.0333	-105.75	-5.6586
9	8.0667	-105.53	-6.1087
9	8.1	-104.4	-6.5587
9	8.1333	-103.58	-7.1014
9	8.1667	-102.83	-7.0087
9	8.2	-101.58	-7.6573
9	8.2333	-101.48	-7.2338
9	8.2667	-100.46	-7.3463
9	8.3	-99.226	-7.0087
9	8.3333	-97.876	-7.0088
9	8.3667	-96.3	-6.3337
9	8.4	-96.076	-5.8837
9	8.4333	-95.063	-5.3211
9	8.4667	-93.713	-4.6461
9	8.5	-92.363	-3.746
9	8.5333	-90.9	-2.9585
9	8.5667	-89.1	-2.2834
9	8.6	-88.537	-0.82087
9	8.6333	-86.175	-0.03329
9	8.6667	-84.916	0.99449
9	8.7	-83.925	2.6669
9	8.7333	-82.125	3.5669
9	8.7667	-80.325	4.467
9	8.8	-78.862	5.2545
9	8.8333	-77.399	6.0421
9	8.8667	-76.162	7.0547
9	8.9	-74.699	7.6172
9	8.9333	-73.648	8.0872
9	8.9667	-72.224	8.0672
9	9	-71.099	8.7422
9	9.0333	-70.086	8.8547
9	9.0667	-69.186	8.8547
9	9.1	-68.399	8.9672
9	9.1333	-67.049	8.7423
9	9.1667	-66.824	8.7423
9	9.2	-66.261	8.8547
9	9.2333	-64.799	8.2922
9	9.2667	-64.124	8.2922
9	9.3	-63.898	8.0672
9	9.3333	-63.111	7.9547
9	9.3667	-62.098	7.6172
9	9.4	-61.311	7.0546
9	9.4333	-59.848	6.7171
9	9.4667	-59.511	6.3796
9	9.5	-58.386	5.7045
9	9.5333	-57.261	5.2545
9	9.5667	-55.798	4.692
9	9.6	-55.235	4.3545
9	9.6333	-53.998	3.7919
9	9.6667	-52.648	2.8919
9	9.7	-51.391	2.6065
9	9.7333	-49.948	1.7668
9	9.7667	-48.822	0.86677
9	9.8	-47.472	-0.03329
9	9.8333	-46.347	-0.93335
9	9.8667	-45.222	-1.3834
9	9.9	-44.097	-1.8334
9	9.9333	-42.562	-2.6673
9	9.9667	-41.093	-2.6408
9	10	-40.224	-2.5191
9	10.033	-38.922	-2.5085
9	10.067	-36.672	-1.8334
9	10.1	-35.097	-1.3834
9	10.133	-33.588	-1.2841
9	10.167	-31.947	-0.93335
9	10.2	-30.934	-0.14582
9	10.233	-28.909	0.07919
9	10.267	-27.334	0.97927
9	10.3	-24.746	1.5418
9	10.333	-23.144	2.2528
9	10.367	-21.258	3.2294
9	10.4	-18.896	4.467
9	10.433	-16.308	5.2545
9	10.467	-13.945	6.2671
9	10.5	-11.583	6.8296
9	10.533	-9.22	7.1672
9	10.567	-6.0698	7.3922
9	10.6	-4.7197	7.3922
9	10.633	-1.7946	6.9421
9	10.667	0.68059	6.7171
9	10.7	2.7058	6.2671
9	10.733	5.0684	5.7046
9	10.767	7.2061	5.367
9	10.8	9.5687	4.5795
9	10.833	11.819	3.9044
9	10.867	14.632	2.8919
9	10.9	17.219	2.1043
9	10.933	19.469	0.97927
9	10.967	22.057	-0.25833
9	11	25.449	-2.0661
9	11.033	28.451	-3.1143
9	11.067	31.334	-4.2909
9	11.1	34.295	-5.2521
9	11.133	37.229	-5.9713
9	11.167	40.236	-6.5384
9	11.2	43.243	-6.9341
10	2.8333	-427.86	-60.733
10	2.8667	-425.21	-59.916
10	2.9	-422.45	-59.248
10	2.9333	-419.51	-58.735
10	2.9667	-416.39	-58.356
10	3	-413.12	-58.087
10	3.0333	-409.52	-57.862
10	3.0667	-405.92	-57.637
10	3.1	-402.2	-57.677
10	3.1333	-398.6	-57.452
10	3.1667	-394.89	-56.962
10	3.2	-391.04	-57.543
10	3.2333	-387.24	-56.512
10	3.2667	-383.76	-56.565
10	3.3	-380.44	-57.115
10	3.3333	-376.89	-56.287
10	3.3667	-373.31	-56.373
10	3.4	-369.47	-55.612
10	3.4333	-364.07	-55.837
10	3.4667	-362.06	-54.462
10	3.5	-358.23	-53.843
10	3.5333	-354.31	-52.994
10	3.5667	-350.6	-51.656
10	3.6	-347.2	-50.792
10	3.6333	-343.14	-49.986
10	3.6667	-339.54	-47.736
10	3.7	-335.94	-46.386
10	3.7333	-332.56	-45.036
10	3.7667	-329.19	-43.461
10	3.8	-325.76	-41.627
10	3.8333	-322.89	-40.536
10	3.8667	-319.74	-39.636
10	3.9	-316.59	-38.736
10	3.9333	-312.99	-37.611
10	3.9667	-309.6	-36.773
10	4	-305.79	-36.486
10	4.0333	-302.41	-36.261
10	4.0667	-298.59	-35.586
10	4.1	-294.76	-34.91
10	4.1333	-290.94	-34.235
10	4.1667	-287.11	-33.56
10	4.2	-283.74	-32.66
10	4.2333	-280.14	-32.66
10	4.2667	-276.76	-32.435
10	4.3	-273.61	-31.76
10	4.3333	-270.69	-31.085
10	4.3667	-267.31	-30.185
10	4.4	-264.61	-29.285
10	4.4333	-261.69	-28.385
10	4.4667	-258.54	-27.035
10	4.5	-255.61	-25.685
10	4.5333	-252.46	-24.335
10	4.5667	-249.76	-22.985
10	4.6	-247.06	-21.41
10	4.6333	-244.36	-19.834
10	4.6667	-242.11	-18.034
10	4.7	-239.41	-16.459
10	4.7333	-237.16	-14.884
10	4.7667	-234.68	-13.309
10	4.8	-232.21	-12.184
10	4.8333	-229.96	-10.834
10	4.8667	-227.26	-9.7089
10	4.9	-224.78	-8.8088
10	4.9333	-222.08	-7.9088
10	4.9667	-219.16	-7.0087
10	5	-216.68	-6.5587
10	5.0333	-212.63	-5.4337
10	5.0667	-210.16	-4.3086
10	5.1	-208.36	-4.7586
10	5.1333	-205.66	-4.7586
10	5.1667	-203.18	-4.3086
10	5.2	-200.48	-4.3086
10	5.2333	-197.55	-3.6097
10	5.2667	-194.18	-3.8586
10	5.3	-192.83	-3.4085
10	5.3333	-189.91	-2.9585
10	5.3667	-187.88	-1.8334
10	5.4	-185.18	-1.1584
10	5.4333	-181.58	-0.25833
10	5.4667	-180.23	0.64175
10	5.5	-177.17	1.4968
10	5.5333	-175.73	2.8919
10	5.5667	-173.48	4.242
10	5.6	-171.68	5.5921
10	5.6333	-168.53	7.6172
10	5.6667	-166.04	8.6038
10	5.7	-165.6	10.542
10	5.7333	-162.68	12.342
10	5.7667	-161.62	13.94
10	5.8	-159.19	15.38
10	5.8333	-157.17	16.73
10	5.8667	-155.94	18.14
10	5.9	-152.55	18.418
10	5.9333	-151.65	19.543
10	5.9667	-148.73	20.893
10	6	-146.37	21.681
10	6.0333	-144.34	22.356
10	6.0667	-141.98	22.918
10	6.1	-139.62	23.256
10	6.1333	-137.37	23.481
10	6.1667	-135.23	23.593
10	6.2	-133.12	22.812
10	6.2333	-130.62	23.706
10	6.2667	-128.59	23.481
10	6.3	-126.56	23.706
10	6.3333	-124.63	23.995
10	6.3667	-122.87	23.013
10	6.4	-120.49	23.931
10	6.4333	-118.69	24.381
10	6.4667	-116.66	25.056
10	6.5	-114.64	25.281
10	6.5333	-112.73	25.843
10	6.5667	-111.04	26.406
10	6.6	-109.24	27.081
10	6.6333	-107.33	27.643
10	6.6667	-105.75	28.319
10	6.7	-104.06	29.331
10	6.7333	-102.38	30.344
10	6.7667	-101.14	31.131
10	6.8	-99.451	32.144
10	6.8333	-97.988	33.156
10	6.8667	-96.413	34.056
10	6.9	-94.725	35.069
10	6.9333	-93.15	35.744
10	6.9667	-91.575	36.419
10	7	-90.113	36.757
10	7.0333	-88.537	37.206
10	7.0667	-87.187	37.206
10	7.1	-85.725	37.094
10	7.1333	-84.487	36.981
10	7.1667	-83.025	36.869
10	7.2	-81.9	36.419
10	7.2333	-80.549	35.519
10	7.2667	-79.649	34.844
10	7.3	-78.524	33.944
10	7.3333	-77.849	32.819
10	7.3667	-76.724	31.694
10	7.4	-75.824	30.569
10	7.4333	-74.924	28.768
10	7.4667	-74.249	28.319
10	7.5	-73.462	27.306
10	7.5333	-72.449	26.293
10	7.5667	-71.774	24.943
10	7.6	-70.761	24.606
10	7.6333	-69.861	23.931
10	7.6667	-68.511	23.256
10	7.7	-67.25	22.414
10	7.7333	-66.486	22.131
10	7.7667	-65.474	21.343
10	7.8	-64.349	21.118
10	7.8333	-62.998	20.443
10	7.8667	-61.536	20.331
10	7.9	-60.186	19.881
10	7.9333	-58.948	19.768
10	7.9667	-57.261	19.655
10	8	-55.798	19.993
10	8.0333	-54.11	20.105
10	8.0667	-52.423	20.443
10	8.1	-51.073	20.893
10	8.1333	-49.047	21.118
10	8.1667	-47.135	20.78
10	8.2	-45.222	21.118
10	8.2333	-43.535	21.006
10	8.2667	-41.847	20.893
10	8.3	-40.047	20.668
10	8.3333	-37.909	20.331
10	8.3667	-36.559	20.105
10	8.4	-34.759	19.88
10	8.4333	-33.184	19.43
10	8.4667	-31.496	19.093
10	8.5	-29.809	18.53
10	8.5333	-28.234	17.855
10	8.5667	-26.209	17.405
10	8.6	-24.296	16.843
10	8.6333	-22.721	15.943
10	8.6667	-20.471	15.043
10	8.7	-18.783	13.805
10	8.7333	-16.831	13.176
10	8.7667	-14.62	12.117
10	8.8	-12.145	11.217
10	8.8333	-8.77	9.8673
10	8.8667	-5.6198	9.4173
10	8.9	-3.5946	8.2922
10	8.9333	-0.89448	7.1672
10	8.9667	1.9182	6.8296
10	9	4.6184	6.1546
10	9.0333	7.5436	6.1546
10	9.0667	10.356	6.0421
10	9.1	13.642	5.862
10	9.1333	16.882	6.2671
10	9.1667	19.582	6.9421
10	9.2	22.732	7.3922
10	9.2333	25.657	8.5173
10	9.2667	28.831	9.2757
10	9.3	31.967	10.013
10	9.3333	35.203	10.671
10	9.3667	38.488	11.117
10	9.4	41.874	11.531
11	3	-428.06	-248.78
11	3.0333	-425.39	-247.26
11	3.0667	-422.92	-245.8
11	3.1	-420.53	-244.45
11	3.1333	-418.14	-243.27
11	3.1667	-415.6	-242.23
11	3.2	-413.06	-241.33
11	3.2333	-410.53	-240.46
11	3.2667	-407.83	-239.34
11	3.3	-405.36	-238.21
11	3.3333	-403	-237.65
11	3.3667	-399.85	-236.97
11	3.4	-398.27	-236.3
11	3.4333	-394.92	-235.56
11	3.4667	-392.53	-234.84
11	3.5	-389.72	-234.05
11	3.5333	-386.46	-233.71
11	3.5667	-383.76	-233.26
11	3.6	-380.94	-233.6
11	3.6333	-378.13	-233.49
11	3.6667	-375.66	-233.26
11	3.7	-372.5	-233.04
11	3.7333	-369.92	-232.25
11	3.7667	-367.11	-231.46
11	3.8	-364.09	-230.39
11	3.8333	-361.7	-229.66
11	3.8667	-358.67	-228.42
11	3.9	-356.08	-227.19
11	3.9333	-353.85	-224.78
11	3.9667	-350.84	-223.16
11	4	-347.42	-222.8
11	4.0333	-344.83	-220.88
11	4.0667	-341.79	-219.2
11	4.1	-339.54	-217.17
11	4.1333	-337.07	-215.82
11	4.1667	-334.11	-214.42
11	4.2	-332	-213.01
11	4.2333	-329.84	-210.49
11	4.2667	-326.94	-211.1
11	4.3	-324.58	-209.86
11	4.3333	-321.1	-208.83
11	4.3667	-318.78	-207.72
11	4.4	-317.15	-206.93
11	4.4333	-314.56	-205.92
[truncated: 28,988 more rows]
