# Supplementary material for: A system for efficient egress scheduling during mass events and small-scale experimental demonstration
Source: R Soc Open Sci. 2020 Dec 9;7(12):201465. doi: 10.1098/rsos.201465 (PMC7813256; doi:10.1098/rsos.201465)
Supplement: Experimental data [file rsos201465supp5.zip › experimental_data/data/Graph19.csv]

ped. #	time (s)	x (cm)	y (cm)
1	1.1667	-428.67	90.622
1	1.2	-424.27	90.014
1	1.2333	-419.76	89.502
1	1.2667	-415.04	89.074
1	1.3	-409.97	88.622
1	1.3333	-404.35	87.947
1	1.3667	-398.5	87.722
1	1.4	-392.64	86.822
1	1.4333	-386.79	86.597
1	1.4667	-380.94	86.147
1	1.5	-375.32	86.147
1	1.5333	-370.02	86.399
1	1.5667	-364.36	86.107
1	1.6	-359.24	85.671
1	1.6333	-353.87	84.835
1	1.6667	-348.32	84.122
1	1.7	-342.55	83.161
1	1.7333	-336.62	81.647
1	1.7667	-330.5	80.456
1	1.8	-324.19	78.708
1	1.8333	-317.71	76.697
1	1.8667	-311.64	74.671
1	1.9	-305.56	72.646
1	1.9333	-299.72	70.777
1	1.9667	-294.31	68.821
1	2	-288.71	67.566
1	2.0333	-283.41	66.319
1	2.0667	-278.11	64.771
1	2.1	-272.43	63.949
1	2.1333	-266.83	62.462
1	2.1667	-260.68	61.594
1	2.2	-254.6	60.244
1	2.2333	-248.11	59.013
1	2.2667	-241.88	57.345
1	2.3	-235.58	55.995
1	2.3333	-229.28	54.645
1	2.3667	-223.12	53.666
1	2.4	-216.87	52.554
1	2.4333	-210.61	51.045
1	2.4667	-204.31	49.695
1	2.5	-198.01	48.345
1	2.5333	-191.57	46.849
1	2.5667	-185.18	45.645
1	2.6	-178.54	43.507
1	2.6333	-172.35	41.369
1	2.6667	-165.47	39.504
1	2.7	-159.64	37.207
1	2.7333	-153.23	34.844
1	2.7667	-146.82	32.481
1	2.8	-140.74	30.231
1	2.8333	-134.44	27.981
1	2.8667	-128.37	25.956
1	2.9	-122.4	24.268
1	2.9333	-116.55	22.918
1	2.9667	-110.59	21.681
1	3	-104.74	20.331
1	3.0333	-98.663	19.205
1	3.0667	-92.925	18.193
1	3.1	-86.737	17.18
1	3.1333	-80.999	16.393
1	3.1667	-75.262	15.38
1	3.2	-69.186	14.705
1	3.2333	-63.448	13.918
1	3.2667	-57.711	13.355
1	3.3	-51.748	12.793
1	3.3333	-45.785	12.005
1	3.3667	-39.372	10.992
1	3.4	-33.297	10.092
1	3.4333	-26.659	9.3048
1	3.4667	-20.358	8.4047
1	3.5	-14.058	7.5047
1	3.5333	-8.0949	6.4921
1	3.5667	-2.132	5.7045
1	3.6	3.7183	4.5795
1	3.6333	9.2312	3.5669
1	3.6667	15.082	2.4419
1	3.7	20.707	1.3168
1	3.7333	26.557	0.1917
1	3.7667	32.535	-0.72187
1	3.8	38.673	-1.3608
1	3.8333	44.997	-1.8135
2	1.6	-427.51	190.4
2	1.6333	-424.33	189.79
2	1.6667	-421.27	189.46
2	1.7	-418.37	189.39
2	1.7333	-415.7	189.36
2	1.7667	-413.19	189.54
2	1.8	-410.27	189.57
2	1.8333	-407.24	189.63
2	1.8667	-404.4	189.34
2	1.9	-401.42	187.85
2	1.9333	-399	188
2	1.9667	-396.04	187.14
2	2	-393.36	186.12
2	2.0333	-390.5	185.6
2	2.0667	-387.04	184.98
2	2.1	-384.05	183.9
2	2.1333	-380.47	182.78
2	2.1667	-377.32	180.83
2	2.2	-373.93	179.52
2	2.2333	-371.18	178.38
2	2.2667	-368.39	176.7
2	2.3	-365.5	175.34
2	2.3333	-362.29	174.26
2	2.3667	-359.05	173.28
2	2.4	-355.78	172.3
2	2.4333	-352.44	171.85
2	2.4667	-349.3	171.05
2	2.5	-345.66	170.27
2	2.5333	-342.15	169.13
2	2.5667	-338.19	167.6
2	2.6	-334.81	167.24
2	2.6333	-330.54	165.8
2	2.6667	-327.19	166.03
2	2.7	-323.28	166.04
2	2.7333	-319.89	166.24
2	2.7667	-316.06	166.26
2	2.8	-312.51	165.68
2	2.8333	-309.21	165.02
2	2.8667	-305.93	164.26
2	2.9	-302.35	163.04
2	2.9333	-298.97	162.19
2	2.9667	-295.2	160.87
2	3	-291.5	159.65
2	3.0333	-287.91	157.81
2	3.0667	-284.09	157.06
2	3.1	-280.07	155.49
2	3.1333	-276.22	153.18
2	3.1667	-270.8	151.74
2	3.2	-267.31	149.6
2	3.2333	-265.74	147.39
2	3.2667	-261.91	145.33
2	3.3	-258.91	145.29
2	3.3333	-253.59	145.1
2	3.3667	-252.49	143.87
2	3.4	-247.17	143.64
2	3.4333	-244.02	142.29
2	3.4667	-240.65	141.16
2	3.5	-238.95	139.53
2	3.5333	-235.39	138.25
2	3.5667	-231.75	137.5
2	3.6	-227.71	135.88
2	3.6333	-224.7	136.19
2	3.6667	-221.14	135.98
2	3.7	-216.01	136.32
2	3.7333	-214.18	134.8
2	3.7667	-209.33	134.22
2	3.8	-206.78	131.15
2	3.8333	-202.51	131.15
2	3.8667	-199.36	129.57
2	3.9	-196.09	127.89
2	3.9333	-192.38	126.2
2	3.9667	-189.68	122.37
2	4	-185.52	122.26
2	4.0333	-182.26	119.9
2	4.0667	-179.56	115.62
2	4.1	-176.18	113.37
2	4.1333	-172.13	112.7
2	4.1667	-169.32	110.56
2	4.2	-165.83	108.65
2	4.2333	-163.18	105.17
2	4.2667	-160.21	103.7
2	4.3	-156.27	103.59
2	4.3333	-153.23	101.9
2	4.3667	-149.85	100.1
2	4.4	-147.38	96.273
2	4.4333	-143.49	94.208
2	4.4667	-139.84	94.585
2	4.5	-136.01	92.785
2	4.5333	-132.53	90.872
2	4.5667	-129.38	87.497
2	4.6	-126	86.372
2	4.6333	-122.29	86.485
2	4.6667	-119.48	82.547
2	4.7	-116.63	80.164
2	4.7333	-113.85	78.272
2	4.7667	-110.7	77.597
2	4.8	-108.09	73.43
2	4.8333	-105.08	73.096
2	4.8667	-102.38	70.621
2	4.9	-99.901	65.896
2	4.9333	-97.426	63.421
2	4.9667	-94.725	62.746
2	5	-92.925	58.02
2	5.0333	-90.225	55.32
2	5.0667	-87.975	52.845
2	5.1	-85.483	50.165
2	5.1333	-82.575	49.92
2	5.1667	-79.649	47.895
2	5.2	-77.287	45.982
2	5.2333	-74.812	43.957
2	5.2667	-72.561	42.157
2	5.3	-69.974	40.244
2	5.3333	-67.386	38.332
2	5.3667	-64.911	36.757
2	5.4	-62.323	35.519
2	5.4333	-59.398	34.394
2	5.4667	-56.586	33.606
2	5.5	-53.435	32.481
2	5.5333	-50.96	31.356
2	5.5667	-48.373	29.894
2	5.6	-45.897	28.544
2	5.6333	-43.841	25.316
2	5.6667	-40.947	24.943
2	5.7	-38.472	23.368
2	5.7333	-36.048	20.445
2	5.7667	-32.959	20.105
2	5.8	-30.259	18.53
2	5.8333	-27.559	16.73
2	5.8667	-24.634	14.93
2	5.9	-21.483	12.455
2	5.9333	-18.333	10.205
2	5.9667	-15.183	8.1797
2	6	-11.92	6.7171
2	6.0333	-8.77	5.367
2	6.0667	-5.0572	4.1295
2	6.1	-1.7945	3.3419
2	6.1333	1.6932	2.5544
2	6.1667	4.3328	3.9051
2	6.2	7.8811	1.5418
2	6.2333	10.131	3.1169
2	6.2667	13.506	3.1169
2	6.3	16.432	3.1169
2	6.3333	19.582	3.7919
2	6.3667	23.52	3.0044
2	6.4	26.895	3.9045
2	6.4333	30.242	4.7672
2	6.4667	33.716	5.1377
2	6.5	37.293	5.1875
2	6.5333	41.082	5.0492
3	1.7	-426.34	51.97
3	1.7333	-424.36	51.074
3	1.7667	-422.42	50.318
3	1.8	-420.42	49.754
3	1.8333	-418.28	49.421
3	1.8667	-415.94	49.302
3	1.9	-413.44	49.342
3	1.9333	-410.87	50.145
3	1.9667	-407.72	50.37
3	2	-404.8	50.37
3	2.0333	-401.42	50.82
3	2.0667	-397.82	50.82
3	2.1	-394.3	50.962
3	2.1333	-390.39	50.82
3	2.1667	-386.78	51.179
3	2.2	-382.97	51.045
3	2.2333	-379.11	51.595
3	2.2667	-375.34	51.59
3	2.3	-371.81	52.581
3	2.3333	-368.48	52.644
3	2.3667	-365.38	53.06
3	2.4	-362.62	53.622
3	2.4333	-359.93	53.34
3	2.4667	-357.05	53.209
3	2.5	-354.37	52.462
3	2.5333	-351.35	52.123
3	2.5667	-348.31	50.613
3	2.6	-344.76	49.799
3	2.6333	-341.04	49.012
3	2.6667	-337.07	48.12
3	2.7	-333.2	46.701
3	2.7333	-329.1	45.299
3	2.7667	-325.16	43.937
3	2.8	-321.31	42.044
3	2.8333	-317.58	40.424
3	2.8667	-314.13	38.133
3	2.9	-310.34	36.657
3	2.9333	-307.11	34.725
3	2.9667	-303.52	33.565
3	3	-300.11	32.13
3	3.0333	-296.68	30.863
3	3.0667	-293.18	29.947
3	3.1	-289.38	29.166
3	3.1333	-285.52	28.596
3	3.1667	-281.68	27.561
3	3.2	-277.4	26.902
3	3.2333	-273.3	26.217
3	3.2667	-268.79	24.748
3	3.3	-263.95	24.665
3	3.3333	-259.13	23.96
3	3.3667	-254.39	23.289
3	3.4	-249.29	23.211
3	3.4333	-244.94	22.873
3	3.4667	-240.02	21.771
3	3.5	-235.64	20.906
3	3.5333	-231.45	20.357
3	3.5667	-227.1	19.34
3	3.6	-222.89	18.148
3	3.6333	-218.84	17.113
3	3.6667	-214.75	15.763
3	3.7	-210.16	14.593
3	3.7333	-205.97	13.287
3	3.7667	-202.01	11.764
3	3.8	-197.11	10.542
3	3.8333	-192.27	9.3048
3	3.8667	-187.88	8.0672
3	3.9	-183.38	6.4921
3	3.9333	-178.21	4.692
3	3.9667	-174.01	3.8716
3	4	-170.35	3.0494
3	4.0333	-164.93	1.5418
3	4.0667	-160.76	1.2475
3	4.1	-156.27	1.2043
3	4.1333	-153.23	0.86677
3	4.1667	-148.28	1.0917
3	4.2	-144.45	0.86677
3	4.2333	-139.95	0.86674
3	4.2667	-135.68	0.86677
3	4.3	-130.16	0.97925
3	4.3333	-126	1.3168
3	4.3667	-121.3	1.7656
3	4.4	-117.11	1.8793
3	4.4333	-112.61	2.5543
3	4.4667	-107.78	3.1169
3	4.5	-103.39	3.6794
3	4.5333	-99.113	4.3545
3	4.5667	-94.388	4.1295
3	4.6	-90.278	4.2287
3	4.6333	-85.95	3.5669
3	4.6667	-81.9	3.1169
3	4.7	-77.796	2.9051
3	4.7333	-73.799	2.6669
3	4.7667	-69.524	1.9918
3	4.8	-65.136	1.4293
3	4.8333	-60.973	0.86674
3	4.8667	-56.81	0.30423
3	4.9	-52.913	0.14857
3	4.9333	-48.373	-0.48332
3	4.9667	-44.045	-1.1776
3	5	-40.007	-1.7672
3	5.0333	-36.222	-2.5084
3	5.0667	-31.668	-2.4952
3	5.1	-27.671	-2.7335
3	5.1333	-23.981	-2.4635
3	5.1667	-19.796	-2.5084
3	5.2	-16.659	-2.0055
3	5.2333	-12.9	-1.5158
3	5.2667	-8.5449	-1.3834
3	5.3	-4.3822	-1.0459
3	5.3333	-0.78197	-0.82084
3	5.3667	3.1557	0.19172
3	5.4	7.5436	0.3042
3	5.4333	11.243	1.0388
3	5.4667	15.77	1.9388
3	5.5	20.257	2.6669
3	5.5333	24.307	3.5669
3	5.5667	28.52	4.0688
3	5.6	32.633	4.4485
3	5.6333	36.766	4.6605
3	5.6667	40.919	4.8777
4	1.9	-426.67	145.99
4	1.9333	-423.35	145.79
4	1.9667	-419.99	145.67
4	2	-416.78	145.73
4	2.0333	-413.74	145.99
4	2.0667	-410.83	146.38
4	2.1	-408.06	146.79
4	2.1333	-405.29	146.83
4	2.1667	-402.75	147.01
4	2.2	-400.32	145.81
4	2.2333	-396.24	146.45
4	2.2667	-394.11	145.66
4	2.3	-391.96	144.53
4	2.3333	-387.92	143.75
4	2.3667	-385.33	142.51
4	2.4	-383.19	140.6
4	2.4333	-380.18	139.21
4	2.4667	-376.67	136.78
4	2.5	-374.19	136.1
4	2.5333	-371	134.62
4	2.5667	-368.35	132.49
4	2.6	-365.28	131.41
4	2.6333	-362.7	130.12
4	2.6667	-359.79	128
4	2.7	-357.28	127.35
4	2.7333	-354.3	126.92
4	2.7667	-351.56	125.83
4	2.8	-348.53	125.13
4	2.8333	-345.46	124.36
4	2.8667	-342.41	123.6
4	2.9	-339.05	123.14
4	2.9333	-335.94	122.6
4	2.9667	-332.12	121.25
4	3	-328.51	120.57
4	3.0333	-325.19	121.16
4	3.0667	-321.61	119.86
4	3.1	-317.26	119.22
4	3.1333	-314.23	120.01
4	3.1667	-310.96	118.77
4	3.2	-307.59	118.55
4	3.2333	-304.78	119.56
4	3.2667	-301.96	118.77
4	3.3	-299.7	117.03
4	3.3333	-296.34	117.42
4	3.3667	-293.19	114.95
4	3.4	-290.04	113.82
4	3.4333	-287.11	112.25
4	3.4667	-283.96	110.67
4	3.5	-281.4	109.37
4	3.5333	-278.11	107.75
4	3.5667	-275.41	106.17
4	3.6	-273.32	104.71
4	3.6333	-269.79	102.57
4	3.6667	-267.67	101.1
4	3.7	-264.16	98.973
4	3.7333	-261.91	97.623
4	3.7667	-258.76	96.048
4	3.8	-256.29	94.923
4	3.8333	-254.01	94.129
4	3.8667	-250.88	93.123
4	3.9	-247.96	91.998
4	3.9333	-244.92	92.335
4	3.9667	-242.34	90.422
4	4	-239.19	89.522
4	4.0333	-236.26	88.847
4	4.0667	-233.11	88.172
4	4.1	-230.41	87.272
4	4.1333	-227.26	86.372
4	4.1667	-223.66	85.472
4	4.2	-220.51	86.147
4	4.2333	-217.36	84.347
4	4.2667	-214.66	83.672
4	4.3	-211.51	83.222
4	4.3333	-208.58	82.322
4	4.3667	-205.43	81.422
4	4.4	-202.73	80.522
4	4.4333	-200.03	79.397
4	4.4667	-197.33	78.047
4	4.5	-194.63	76.472
4	4.5333	-191.93	74.671
4	4.5667	-188.78	72.871
4	4.6	-186.08	71.071
4	4.6333	-183.61	69.271
4	4.6667	-181.13	67.246
4	4.7	-178.66	65.221
4	4.7333	-176.18	63.196
4	4.7667	-173.03	61.171
4	4.8	-170.78	59.145
4	4.8333	-168.08	57.12
4	4.8667	-164.93	55.32
4	4.9	-162.23	53.52
4	4.9333	-159.3	52.17
4	4.9667	-156.83	50.82
4	5	-153.9	49.47
4	5.0333	-150.59	48.609
4	5.0667	-148.28	47.67
4	5.1	-145.13	46.77
4	5.1333	-142.2	45.87
4	5.1667	-139.73	44.745
4	5.2	-136.58	43.844
4	5.2333	-133.65	43.169
4	5.2667	-130.73	42.269
4	5.3	-128.25	41.819
4	5.3333	-124.88	41.144
4	5.3667	-122.15	40.799
4	5.4	-119.03	40.469
4	5.4333	-115.88	40.019
4	5.4667	-113.51	39.907
4	5.5	-110.48	38.669
4	5.5333	-108	37.769
4	5.5667	-105.39	36.792
4	5.6	-103.41	35.876
4	5.6333	-101.48	34.844
4	5.6667	-99.451	33.944
4	5.7	-97.16	32.629
4	5.7333	-94.739	31.592
4	5.7667	-92.991	30.195
4	5.8	-90.771	28.826
4	5.8333	-89.35	27.491
4	5.8667	-87.525	26.068
4	5.9	-84.709	24.475
4	5.9333	-82.192	23.121
4	5.9667	-79.874	21.568
4	6	-77.538	20.201
4	6.0333	-75.428	18.571
4	6.0667	-72.606	17.54
4	6.1	-70.197	16.536
4	6.1333	-68.061	16.28
4	6.1667	-64.547	14.487
4	6.2	-62.736	13.471
4	6.2333	-60.218	12.629
4	6.2667	-56.667	11.863
4	6.3	-54.448	11.442
4	6.3333	-52.648	10.767
4	6.3667	-49.327	10.389
4	6.4	-47.022	9.6423
4	6.4333	-44.755	9.5558
4	6.4667	-42.117	9.2823
4	6.5	-40.947	9.4173
4	6.5333	-37.797	9.1923
4	6.5667	-34.767	9.6229
4	6.6	-32.881	9.2827
4	6.6333	-30.604	9.0992
4	6.6667	-28.016	8.8378
4	6.7	-25.845	8.4114
4	6.7333	-23.224	7.8289
4	6.7667	-21.146	7.1672
4	6.8	-17.995	6.4921
4	6.8333	-15.115	5.9071
4	6.8667	-12.753	4.9395
4	6.9	-9.7477	4.4272
4	6.9333	-6.9698	2.6669
4	6.9667	-4.0896	1.6318
4	7	-0.66944	0.1917
4	7.0333	2.601	-1.364
4	7.0667	6.081	-2.0584
4	7.1	9.1573	-2.8699
4	7.1333	12.606	-3.1835
4	7.1667	15.838	-3.5166
4	7.2	18.457	-4.3086
4	7.2333	22.395	-3.9711
4	7.2667	25.587	-3.9903
4	7.3	28.66	-3.8564
4	7.3333	31.714	-3.6691
4	7.3667	34.823	-3.3985
4	7.4	37.862	-3.0876
4	7.4333	40.844	-2.6106
5	2	-427.3	249.81
5	2.0333	-425.6	248.84
5	2.0667	-423.85	247.87
5	2.1	-421.89	246.86
5	2.1333	-419.86	245.88
5	2.1667	-417.65	245.04
5	2.2	-415.29	244.3
5	2.2333	-412.89	243.66
5	2.2667	-410.53	243.32
5	2.3	-407.5	242.53
5	2.3333	-405.02	241.86
5	2.3667	-402.66	241.29
5	2.4	-400.41	240.17
5	2.4333	-397.82	239.16
5	2.4667	-394.71	237.01
5	2.5	-392.19	237.13
5	2.5333	-389.16	236.12
5	2.5667	-385.9	235.66
5	2.6	-382.86	234.09
5	2.6333	-379.9	233.55
5	2.6667	-377.54	231.63
5	2.7	-374.53	230.04
5	2.7333	-371.03	229.46
5	2.7667	-369.02	227.46
5	2.8	-366.65	226.44
5	2.8333	-364.29	225.43
5	2.8667	-361.37	224.31
5	2.9	-358.67	223.63
5	2.9333	-356.19	222.28
5	2.9667	-353.39	221.71
5	3	-350.37	220.66
5	3.0333	-347.75	219.47
5	3.0667	-344.6	218.34
5	3.1	-341.87	217.23
5	3.1333	-338.87	215.53
5	3.1667	-335.58	214.55
5	3.2	-332.79	213.28
5	3.2333	-329.64	212.16
5	3.2667	-326.6	211.37
5	3.3	-323.34	210.13
5	3.3333	-320.64	209.68
5	3.3667	-317.71	209
5	3.4	-314.9	208.44
5	3.4333	-312.2	207.77
5	3.4667	-309.73	207.54
5	3.5	-306.8	206.42
5	3.5333	-304.1	205.52
5	3.5667	-301.4	204.39
5	3.6	-298.14	203.79
5	3.6333	-295.7	202.82
5	3.6667	-293.19	200.45
5	3.7	-289.51	200.2
5	3.7333	-287.45	197.87
5	3.7667	-284.43	197.5
5	3.8	-282.39	195.28
5	3.8333	-279.1	194.78
5	3.8667	-276.96	193.81
5	3.9	-274.33	192.89
5	3.9333	-272.57	191.44
5	3.9667	-270.21	190.44
5	4	-268.66	188.75
5	4.0333	-264.88	188.17
5	4.0667	-262.88	186.64
5	4.1	-259.69	185.75
5	4.1333	-257.32	184.01
5	4.1667	-255.27	181.67
5	4.2	-251.98	181.08
5	4.2333	-249.76	178.85
5	4.2667	-246.16	177.95
5	4.3	-243.8	175.37
5	4.3333	-240.32	175.11
5	4.3667	-237.2	173.99
5	4.4	-234.51	172.88
5	4.4333	-231.71	171.98
5	4.4667	-229.17	170.19
5	4.5	-226.36	170.14
5	4.5333	-223.52	169.13
5	4.5667	-220.59	168.08
5	4.6	-219.05	165.91
5	4.6333	-215.38	165.39
5	4.6667	-213.19	163.81
5	4.7	-209.76	161.91
5	4.7333	-207.79	160.82
5	4.7667	-205.22	159.33
5	4.8	-202.53	158.04
5	4.8333	-200.62	156.31
5	4.8667	-198.11	154.59
5	4.9	-196.43	151.4
5	4.9333	-193.13	150.67
5	4.9667	-191.12	149.07
5	5	-188.68	147.6
5	5.0333	-186.56	146.11
5	5.0667	-184.16	144.5
5	5.1	-181.19	142.59
5	5.1333	-179.31	141.41
5	5.1667	-176.62	139.87
5	5.2	-173.93	137.68
5	5.2333	-172.09	136.62
5	5.2667	-168.31	134.75
5	5.3	-166.46	133.1
5	5.3333	-165.33	131.78
5	5.3667	-161.09	130.17
5	5.4	-158.85	128.45
5	5.4333	-157.01	127.17
5	5.4667	-153.71	125.69
5	5.5	-151.2	123.95
5	5.5333	-148.95	122.82
5	5.5667	-146.25	121.7
5	5.6	-143.55	120.8
5	5.6333	-141.3	119.45
5	5.6667	-139.28	118.55
5	5.7	-137.11	117.38
5	5.7333	-135	116.52
5	5.7667	-132.98	115.62
5	5.8	-131.4	114.72
5	5.8333	-130.62	112.81
5	5.8667	-127.8	112.47
5	5.9	-126.23	111.35
5	5.9333	-123.97	110.04
5	5.9667	-123.3	109.1
5	6	-122.64	107.24
5	6.0333	-120.94	105.86
5	6.0667	-119.03	104.37
5	6.1	-117.68	102.8
5	6.1333	-116.44	101.79
5	6.1667	-116.28	100.91
5	6.2	-115.3	99.588
5	6.2333	-114.18	98.324
5	6.2667	-112.28	97.848
5	6.3	-110.27	96.22
5	6.3333	-110.25	95.148
5	6.3667	-109.35	94.023
5	6.4	-107.89	92.11
5	6.4333	-107.55	91.097
5	6.4667	-105.64	90.085
5	6.5	-103.3	89.041
5	6.5333	-102.08	87.745
5	6.5667	-101.25	86.372
5	6.6	-100.01	85.135
5	6.6333	-98.041	84.15
5	6.6667	-97.201	82.772
5	6.7	-95.22	81.782
5	6.7333	-94.5	80.522
5	6.7667	-93.263	79.059
5	6.8	-91.688	77.484
5	6.8333	-90.113	76.359
5	6.8667	-88.763	75.009
5	6.9	-87.187	73.659
5	6.9333	-85.725	72.421
5	6.9667	-84.15	71.521
5	7	-82.575	70.621
5	7.0333	-81.112	69.609
5	7.0667	-79.762	68.258
5	7.1	-78.187	67.358
5	7.1333	-77.099	66.131
5	7.1667	-76.049	65.221
5	7.2	-74.812	63.983
5	7.2333	-73.912	62.633
5	7.2667	-72.899	61.621
5	7.3	-72.337	60.608
5	7.3333	-71.661	59.933
5	7.3667	-71.436	59.258
5	7.4	-71.211	58.358
5	7.4333	-71.774	57.345
5	7.4667	-70.649	56.67
5	7.5	-70.199	55.995
5	7.5333	-69.636	55.208
5	7.5667	-68.736	54.533
5	7.6	-68.174	53.52
5	7.6333	-67.161	52.958
5	7.6667	-66.599	51.945
5	7.7	-65.924	51.045
5	7.7333	-64.799	50.37
5	7.7667	-63.898	49.47
5	7.8	-63.157	48.385
5	7.8333	-62.211	47.782
5	7.8667	-61.086	47.107
5	7.9	-59.736	46.207
5	7.9333	-58.464	45.368
5	7.9667	-57.823	45.195
5	8	-55.798	44.294
5	8.0333	-54.56	43.507
5	8.0667	-53.098	42.719
5	8.1	-51.973	42.044
5	8.1333	-50.735	41.257
5	8.1667	-49.498	40.469
5	8.2	-48.597	39.794
5	8.2333	-47.472	38.669
5	8.2667	-46.46	38.332
5	8.3	-45.915	37.458
5	8.3333	-44.772	36.419
5	8.3667	-44.097	35.519
5	8.4	-42.972	34.619
5	8.4333	-42.144	33.298
5	8.4667	-41.622	32.369
5	8.5	-40.047	31.694
5	8.5333	-40.272	30.344
5	8.5667	-39.597	29.894
5	8.6	-38.697	28.768
5	8.6333	-37.797	27.869
5	8.6667	-36.672	26.518
5	8.7	-36.115	25.459
5	8.7333	-35.282	24.334
5	8.7667	-34.422	23.818
5	8.8	-33.522	22.918
5	8.8333	-32.397	21.793
5	8.8667	-31.496	21.118
5	8.9	-30.146	20.218
5	8.9333	-28.571	19.318
5	8.9667	-27.446	17.968
5	9	-26.209	17.405
5	9.0333	-24.971	16.843
5	9.0667	-23.396	15.718
5	9.1	-22.046	14.818
5	9.1333	-20.696	14.368
5	9.1667	-19.346	13.693
5	9.2	-17.996	13.468
5	9.2333	-17.096	13.018
5	9.2667	-15.52	12.342
5	9.3	-14.17	12.117
5	9.3333	-12.82	11.667
5	9.3667	-11.47	11.442
5	9.4	-9.6701	10.992
5	9.4333	-8.32	10.767
5	9.4667	-6.9699	10.767
5	9.5	-5.6198	10.542
5	9.5333	-4.0447	10.317
5	9.5667	-2.132	9.9798
5	9.6	-1.1195	10.092
5	9.6333	0.23056	9.8673
5	9.6667	2.0307	9.1923
5	9.7	3.8308	9.1923
5	9.7333	5.1809	8.9673
5	9.7667	6.8686	8.4047
5	9.8	8.8711	7.4372
5	9.8333	10.542	6.8759
5	9.8667	12.269	7.0547
5	9.9	14.19	5.9988
5	9.9333	16.207	5.367
5	9.9667	18.232	5.142
5	10	20.144	5.2545
5	10.033	22.732	4.917
5	10.067	25.32	4.3545
5	10.1	27.64	4.1509
5	10.133	29.993	3.8184
5	10.167	32.419	3.5897
5	10.2	34.846	3.4015
5	10.233	37.335	3.2202
5	10.267	39.797	3.0098
5	10.3	42.281	2.99
6	2.4	-427.06	97.094
6	2.4333	-424.56	96.226
6	2.4667	-422.13	95.353
6	2.5	-419.66	95.041
6	2.5333	-417.21	94.813
6	2.5667	-414.63	94.65
6	2.6	-412	94.473
6	2.6333	-408.85	94.248
6	2.6667	-406.14	94.023
6	2.7	-403	94.023
6	2.7333	-399.85	93.573
6	2.7667	-396.47	93.573
6	2.8	-393.09	93.573
6	2.8333	-389.99	93.564
6	2.8667	-386.34	93.798
6	2.9	-383.19	94.248
6	2.9333	-380.04	94.923
6	2.9667	-377.34	95.373
6	3	-374.19	95.373
6	3.0333	-370.82	95.373
6	3.0667	-368.12	94.923
6	3.1	-365.31	94.585
6	3.1333	-362.49	94.248
6	3.1667	-359.57	93.573
6	3.2	-356.28	93.037
6	3.2333	-353.27	91.998
6	3.2667	-350.57	91.323
6	3.3	-347.42	90.422
6	3.3333	-344.27	89.072
6	3.3667	-340.89	87.722
6	3.4	-338.3	86.035
6	3.4333	-335.46	85.141
6	3.4667	-332.56	83.897
6	3.5	-329.87	82.772
6	3.5333	-327.17	81.647
6	3.5667	-324.24	80.297
6	3.6	-321.31	80.072
6	3.6333	-318.62	79.622
6	3.6667	-316.14	78.947
6	3.7	-313.21	78.272
6	3.7333	-310.16	77.571
6	3.7667	-307.36	76.922
6	3.8	-304.21	76.472
6	3.8333	-300.84	75.572
6	3.8667	-297.69	75.572
6	3.9	-294.54	75.121
6	3.9333	-291.61	74.671
6	3.9667	-288.69	75.121
6	4	-285.54	74.896
6	4.0333	-282.84	74.446
6	4.0667	-279.99	74.039
6	4.1	-276.99	73.321
6	4.1333	-274.74	72.196
6	4.1667	-272.04	71.296
6	4.2	-269.34	69.946
6	4.2333	-266.64	69.046
6	4.2667	-263.94	67.696
6	4.3	-261.46	65.446
6	4.3333	-258.54	64.546
6	4.3667	-256.29	62.746
6	4.4	-253.36	60.721
6	4.4333	-251.45	58.358
6	4.4667	-248.63	57.345
6	4.5	-245.94	55.32
6	4.5333	-243.24	53.745
6	4.5667	-241.21	52.395
6	4.6	-238.51	51.27
6	4.6333	-235.81	50.145
6	4.6667	-233.9	48.907
6	4.7	-231.31	48.12
6	4.7333	-229.06	47.445
6	4.7667	-226.58	46.77
6	4.8	-223.55	45.757
6	4.8333	-220.96	45.645
6	4.8667	-218.71	45.195
6	4.9	-215.78	44.745
6	4.9333	-213.19	44.857
6	4.9667	-208.59	44.774
6	5	-206.34	44.859
6	5.0333	-204.76	45.645
6	5.0667	-201.94	45.532
6	5.1	-199.47	45.532
6	5.1333	-196.99	45.307
6	5.1667	-194.52	45.082
6	5.2	-192.04	44.857
6	5.2333	-189.68	44.294
6	5.2667	-187.43	43.844
6	5.3	-184.96	43.394
6	5.3333	-182.59	42.607
6	5.3667	-179.78	41.819
6	5.4	-177.53	40.919
6	5.4333	-174.98	40.377
6	5.4667	-172.47	39.007
6	5.5	-170.18	38.906
6	5.5333	-168.16	35.537
6	5.5667	-165.72	34.731
6	5.6	-163.24	34.281
6	5.6333	-160.99	33.156
6	5.6667	-158.29	32.256
6	5.7	-155.93	31.469
6	5.7333	-153.34	30.906
6	5.7667	-150.87	30.456
6	5.8	-148.95	30.344
6	5.8333	-146.06	28.879
6	5.8667	-144	29.669
6	5.9	-141.19	29.556
6	5.9333	-138.94	29.331
6	5.9667	-136.47	29.106
6	6	-134.1	29.219
6	6.0333	-131.63	29.669
6	6.0667	-129.04	30.231
6	6.1	-127.02	30.456
6	6.1333	-124.54	30.681
6	6.1667	-122.18	30.794
6	6.2	-119.7	30.794
6	6.2333	-117.34	30.906
6	6.2667	-115.09	30.906
6	6.3	-112.95	30.119
6	6.3333	-110.7	29.669
6	6.3667	-108.79	29.556
6	6.4	-106.65	28.544
6	6.4333	-104.4	28.319
6	6.4667	-102.38	27.643
6	6.5	-100.24	26.856
6	6.5333	-98.551	26.068
6	6.5667	-96.188	24.606
6	6.6	-94.5	23.818
6	6.6333	-92.588	22.806
6	6.6667	-90.675	21.793
6	6.7	-88.088	21.23
6	6.7333	-86.175	20.218
6	6.7667	-84.15	20.218
6	6.8	-82.125	19.768
6	6.8333	-79.874	19.318
6	6.8667	-77.714	19.138
6	6.9	-76.274	18.868
6	6.9333	-73.815	18.907
6	6.9667	-72.573	18.95
6	7	-69.391	18.947
6	7.0333	-67.941	19.004
6	7.0667	-65.023	19.093
6	7.1	-62.455	19.619
6	7.1333	-59.848	18.643
6	7.1667	-57.598	19.768
6	7.2	-54.223	19.543
6	7.2333	-51.748	19.768
6	7.2667	-49.047	19.543
6	7.3	-46.347	19.318
6	7.3333	-44.103	19.173
6	7.3667	-41.037	17.563
6	7.4	-39.147	18.193
6	7.4333	-36.672	18.193
6	7.4667	-34.422	17.518
6	7.5	-32.397	16.843
6	7.5333	-29.471	15.943
6	7.5667	-27.446	15.043
6	7.6	-24.971	14.143
6	7.6333	-23.621	13.242
6	7.6667	-21.371	12.342
6	7.7	-18.896	10.992
6	7.7333	-16.87	10.092
6	7.7667	-14.62	9.4173
6	7.8	-12.145	8.7423
6	7.8333	-9.6701	8.0672
6	7.8667	-6.7449	7.3922
6	7.9	-4.0447	6.7171
6	7.9333	-1.7945	6.2671
6	7.9667	1.1306	6.2671
6	8	3.8308	6.0421
6	8.0333	6.756	5.8171
6	8.0667	9.6812	5.8171
6	8.1	12.831	5.367
6	8.1333	15.757	5.8171
6	8.1667	18.907	6.0421
6	8.2	22.395	6.8296
6	8.2333	25.32	6.6046
6	8.2667	28.899	6.583
6	8.3	32.538	6.4601
6	8.3333	36.34	6.0465
6	8.3667	39.771	5.6228
6	8.4	42.959	5.0945
7	2.7333	-427.32	52.284
7	2.7667	-424.93	52.771
7	2.8	-422.56	53.075
7	2.8333	-420.28	53.272
7	2.8667	-418	53.292
7	2.9	-415.7	53.261
7	2.9333	-413.38	53.104
7	2.9667	-410.87	52.845
7	3	-408.17	52.62
7	3.0333	-405.47	52.17
7	3.0667	-402.55	51.72
7	3.1	-399.27	51.564
7	3.1333	-396.47	51.045
7	3.1667	-393.32	50.145
7	3.2	-390.76	49.377
7	3.2333	-386.92	48.639
7	3.2667	-384.02	47.743
7	3.3	-381.39	46.77
7	3.3333	-378.69	45.87
7	3.3667	-376.22	44.969
7	3.4	-373.97	44.069
7	3.4333	-371.45	43.236
7	3.4667	-368.74	42.653
7	3.5	-366.2	42.157
7	3.5333	-363.39	41.594
7	3.5667	-360.92	41.369
7	3.6	-357.99	40.694
7	3.6333	-355.54	40.35
7	3.6667	-352.59	39.569
7	3.7	-349.89	38.669
7	3.7333	-346.52	38.219
7	3.7667	-343.64	37.539
7	3.8	-340.37	37.117
7	3.8333	-337.33	36.274
7	3.8667	-333.69	35.519
7	3.9	-330.54	35.069
7	3.9333	-327.62	34.619
7	3.9667	-324.46	34.169
7	4	-321.54	33.719
7	4.0333	-318.62	33.044
7	4.0667	-315.91	32.369
7	4.1	-313.21	31.469
7	4.1333	-310.51	30.344
7	4.1667	-307.81	29.444
7	4.2	-304.89	28.544
7	4.2333	-301.96	27.418
7	4.2667	-299.49	26.293
7	4.3	-296.9	25.056
7	4.3333	-293.31	24.242
7	4.3667	-290.18	23.276
7	4.4	-286.89	22.018
7	4.4333	-284.54	20.657
7	4.4667	-281.04	19.543
7	4.5	-277.66	18.193
7	4.5333	-275.07	16.505
7	4.5667	-271.81	15.718
7	4.6	-269.52	14.278
7	4.6333	-267.02	12.909
7	4.6667	-264.5	11.78
7	4.7	-261.86	11.295
7	4.7333	-259.1	10.43
7	4.7667	-256.74	10.092
7	4.8	-254.03	9.6423
7	4.8333	-251.67	9.0798
7	4.8667	-249.42	8.6297
7	4.9	-246.91	8.1964
7	4.9333	-244.36	7.6172
7	4.9667	-241.66	7.1672
7	5	-238.96	6.7171
7	5.0333	-236.82	5.7046
7	5.0667	-233.33	5.8171
7	5.1	-231.08	5.142
7	5.1333	-228.61	4.917
7	5.1667	-226.13	4.467
7	5.2	-222.31	4.467
7	5.2333	-219.61	4.242
7	5.2667	-217.36	3.7919
7	5.3	-214.66	3.3419
7	5.3333	-212.18	2.8919
7	5.3667	-209.71	2.2168
7	5.4	-207.23	1.5418
7	5.4333	-204.98	0.86677
7	5.4667	-203.07	0.30423
7	5.5	-200.37	-0.82087
7	5.5333	-197.89	-1.4959
7	5.5667	-195.87	-2.3959
7	5.6	-192.61	-2.9585
7	5.6333	-190.81	-3.6335
7	5.6667	-187.99	-4.196
7	5.7	-185.63	-5.2086
7	5.7333	-183.16	-6.1087
7	5.7667	-180.57	-7.1213
7	5.8	-177.67	-8.4741
7	5.8333	-174.72	-8.9614
7	5.8667	-172.35	-10.834
7	5.9	-169.66	-11.959
7	5.9333	-167.63	-13.309
7	5.9667	-165.04	-14.322
7	6	-162.79	-15.222
7	6.0333	-160.54	-15.897
7	6.0667	-157.73	-16.459
7	6.1	-155.88	-17.269
7	6.1333	-153.9	-17.359
7	6.1667	-151.65	-17.359
7	6.2	-149.18	-17.584
7	6.2333	-147.44	-18.524
7	6.2667	-145.13	-18.485
7	6.3	-143.44	-17.922
7	6.3333	-141.08	-18.259
7	6.3667	-139.39	-18.597
7	6.4	-136.8	-18.709
7	6.4333	-134.1	-18.709
7	6.4667	-132.53	-18.709
7	6.5	-130.73	-18.485
7	6.5333	-128.81	-17.922
7	6.5667	-126.79	-17.697
7	6.6	-124.43	-17.359
7	6.6333	-121.93	-17.21
7	6.6667	-119.25	-17.134
7	6.7	-117.77	-16.256
7	6.7333	-115.65	-16.684
7	6.7667	-113.63	-16.459
7	6.8	-111.6	-16.459
7	6.8333	-110.36	-15.897
7	6.8667	-107.56	-16.737
7	6.9	-106.31	-16.122
7	6.9333	-104.18	-16.459
7	6.9667	-102.6	-16.684
7	7	-100.8	-16.684
7	7.0333	-99.001	-16.459
7	7.0667	-97.201	-16.684
7	7.1	-95.85	-16.684
7	7.1333	-93.938	-16.572
7	7.1667	-92.025	-16.909
7	7.2	-90.225	-16.684
7	7.2333	-88.65	-17.134
7	7.2667	-86.625	-17.359
7	7.3	-85.275	-17.809
7	7.3333	-84.15	-18.034
7	7.3667	-82.35	-18.709
7	7.4	-80.549	-19.16
7	7.4333	-78.524	-19.61
7	7.4667	-76.841	-20.213
7	7.5	-75.308	-20.695
7	7.5333	-73.076	-20.97
7	7.5667	-71.099	-21.41
7	7.6	-69.299	-21.635
7	7.6333	-67.499	-21.86
7	7.6667	-65.699	-21.86
7	7.7	-63.673	-21.86
7	7.7333	-61.938	-21.906
7	7.7667	-60.23	-21.917
7	7.8	-58.116	-21.849
7	7.8333	-56.248	-21.86
7	7.8667	-54.223	-21.41
7	7.9	-52.423	-21.185
7	7.9333	-49.723	-20.96
7	7.9667	-48.148	-20.51
7	8	-45.897	-20.06
7	8.0333	-43.422	-19.384
7	8.0667	-41.397	-18.934
7	8.1	-38.719	-18.433
7	8.1333	-36.897	-18.034
7	8.1667	-34.872	-17.359
7	8.2	-32.397	-16.684
7	8.2333	-30.146	-15.784
7	8.2667	-28.346	-15.109
7	8.3	-26.145	-14.879
7	8.3333	-24.071	-13.984
7	8.3667	-22.046	-13.759
7	8.4	-19.875	-13.402
7	8.4333	-17.771	-12.859
7	8.4667	-15.295	-12.859
7	8.5	-13.045	-12.859
7	8.5333	-11.073	-13.296
7	8.5667	-8.77	-13.309
7	8.6	-6.4333	-13.551
7	8.6333	-4.2697	-13.759
7	8.6667	-1.7946	-13.759
7	8.7	0.90566	-14.209
7	8.7333	3.2908	-14.029
7	8.7667	6.306	-14.209
7	8.8	9.2986	-14.457
7	8.8333	11.931	-14.434
7	8.8667	14.969	-14.772
7	8.9	17.835	-14.447
7	8.9333	20.813	-14.236
7	8.9667	23.751	-13.958
7	9	26.64	-13.652
7	9.0333	29.514	-13.346
7	9.0667	32.326	-12.997
7	9.1	35.153	-12.613
7	9.1333	38.047	-12.159
7	9.1667	41.013	-11.746
8	2.8	-427.08	141.1
8	2.8333	-424.37	140.21
8	2.8667	-421.88	139.42
8	2.9	-419.47	138.62
8	2.9333	-417.05	137.88
8	2.9667	-414.59	137.22
8	3	-411.98	136.5
8	3.0333	-409.35	136.01
8	3.0667	-405.97	135.61
8	3.1	-403	135.2
8	3.1333	-399.92	134.66
8	3.1667	-397.14	133.4
8	3.2	-393.99	132.72
8	3.2333	-390.62	132.05
8	3.2667	-387.47	131.38
8	3.3	-384.32	130.93
8	3.3333	-380.94	130.03
8	3.3667	-377.79	129.57
8	3.4	-374.64	129.13
8	3.4333	-371.72	128.9
8	3.4667	-368.57	128.68
8	3.5	-366.09	128.45
8	3.5333	-363.06	128.56
8	3.5667	-360.92	127.78
8	3.6	-358.22	127.55
8	3.6333	-355.74	127.1
8	3.6667	-353.27	126.65
8	3.7	-350.34	126.42
8	3.7333	-348.09	125.97
8	3.7667	-343.82	125.53
8	3.8	-341.58	124.51
8	3.8333	-338.15	123.86
8	3.8667	-334.8	122.65
8	3.9	-331.67	121.25
8	3.9333	-328.29	119.9
8	3.9667	-325.14	118.77
8	4	-321.99	117.65
8	4.0333	-319.29	116.3
8	4.0667	-316.36	115.17
8	4.1	-314.11	114.27
8	4.1333	-311.86	113.15
8	4.1667	-308.94	112.25
8	4.2	-306.69	111.35
8	4.2333	-303.99	111.12
8	4.2667	-301.51	110.45
8	4.3	-299.04	109.77
8	4.3333	-296.11	108.87
8	4.3667	-293.41	108.42
8	4.4	-290.26	107.97
8	4.4333	-288.01	106.62
8	4.4667	-285.31	106.17
8	4.5	-282.16	105.05
8	4.5333	-278.67	104.71
8	4.5667	-276.31	103.25
8	4.6	-272.82	103.36
8	4.6333	-269.9	102.69
8	4.6667	-267.2	102.24
8	4.7	-265.06	101.22
8	4.7333	-262.36	101.22
8	4.7667	-260.11	100.55
8	4.8	-257.64	100.1
8	4.8333	-255.16	99.648
8	4.8667	-252.69	99.198
8	4.9	-250.66	98.523
8	4.9333	-247.96	98.073
8	4.9667	-245.26	97.173
8	5	-242.34	95.823
8	5.0333	-239.86	95.148
8	5.0667	-237.16	94.023
8	5.1	-234.46	93.123
8	5.1333	-231.98	92.222
8	5.1667	-229.28	90.872
8	5.2	-226.81	89.747
8	5.2333	-224.56	88.622
8	5.2667	-222.31	87.272
8	5.3	-220.28	86.147
8	5.3333	-217.92	85.135
8	5.3667	-215.78	83.447
8	5.4	-213.53	82.547
8	5.4333	-211.43	81.329
8	5.4667	-209.48	80.072
8	5.5	-207.23	79.172
8	5.5333	-204.89	78.126
8	5.5667	-202.28	77.372
8	5.6	-200.03	76.472
8	5.6333	-197.84	75.44
8	5.6667	-195.31	74.896
8	5.7	-193.06	74.221
8	5.7333	-190.81	73.771
8	5.7667	-188.22	73.209
8	5.8	-186.31	72.421
8	5.8333	-184.06	72.196
8	5.8667	-181.81	71.746
8	5.9	-179.56	71.521
8	5.9333	-177.31	70.846
8	5.9667	-175.28	70.621
8	6	-173.25	70.396
8	6.0333	-171.03	70.052
8	6.0667	-169.43	70.171
8	6.1	-167.85	69.496
8	6.1333	-166.06	68.821
8	6.1667	-164.25	68.596
8	6.2	-162.91	68.146
8	6.2333	-161.33	67.696
8	6.2667	-159.53	67.246
8	6.3	-157.95	66.346
8	6.3333	-156.15	66.121
8	6.3667	-154.58	65.671
8	6.4	-153	64.996
8	6.4333	-152.1	64.546
8	6.4667	-150.98	64.321
8	6.5	-149.4	63.871
8	6.5333	-148.73	62.971
8	6.5667	-147.83	62.296
8	6.6	-146.7	61.621
8	6.6333	-145.58	60.946
8	6.6667	-144.68	60.27
8	6.7	-143.55	59.37
8	6.7333	-142.65	58.245
8	6.7667	-141.63	57.405
8	6.8	-140.11	56.406
8	6.8333	-139.73	55.545
8	6.8667	-138.6	54.645
8	6.9	-137.59	54.083
8	6.9333	-136.8	53.07
8	6.9667	-135.45	52.17
8	7	-134.33	51.495
8	7.0333	-133.45	50.714
8	7.0667	-132.08	50.37
8	7.1	-130.95	49.02
8	7.1333	-130.05	48.57
8	7.1667	-128.48	47.895
8	7.2	-127.13	47.22
8	7.2333	-125.57	46.148
8	7.2667	-124.43	45.645
8	7.3	-123.19	44.592
8	7.3333	-121.73	44.069
8	7.3667	-120.32	43.347
8	7.4	-119.14	42.766
8	7.4333	-117.68	42.494
8	7.4667	-116.22	42.06
8	7.5	-115.13	42.074
8	7.5333	-113.85	41.819
8	7.5667	-112.28	41.594
8	7.6	-110.93	40.694
8	7.6333	-109.58	40.244
8	7.6667	-108.45	39.794
8	7.7	-107.33	38.894
8	7.7333	-105.98	38.219
8	7.7667	-105.08	37.769
8	7.8	-103.95	37.094
8	7.8333	-102.73	36.048
8	7.8667	-101.7	35.519
8	7.9	-100.52	34.632
8	7.9333	-99.676	34.169
8	7.9667	-98.438	33.156
8	8	-97.505	32.461
8	8.0333	-96.525	31.919
8	8.0667	-95.265	30.839
8	8.1	-94.365	30.074
8	8.1333	-93.488	29.106
8	8.1667	-92.7	28.319
8	8.2	-91.8	28.093
8	8.2333	-90.9	26.968
8	8.2667	-89.569	26.264
8	8.3	-88.763	25.506
8	8.3333	-87.525	25.168
8	8.3667	-86.85	24.943
8	8.4	-85.725	24.268
8	8.4333	-84.6	23.818
8	8.4667	-83.587	23.481
8	8.5	-82.35	23.143
8	8.5333	-81.095	22.626
8	8.5667	-80.212	22.356
8	8.6	-78.862	22.131
8	8.6333	-77.399	22.018
8	8.6667	-76.274	21.568
8	8.7	-75.109	21.634
8	8.7333	-74.204	21.703
8	8.7667	-72.806	21.422
8	8.8	-71.886	20.78
8	8.8333	-70.761	20.555
8	8.8667	-69.272	20.562
8	8.9	-68.101	20.23
8	8.9333	-67.049	19.993
8	8.9667	-65.699	19.543
8	9	-64.686	18.755
8	9.0333	-62.998	18.868
8	9.0667	-61.648	18.193
8	9.1	-60.298	17.518
8	9.1333	-58.948	17.068
8	9.1667	-57.936	16.505
8	9.2	-56.698	15.943
8	9.2333	-55.348	15.493
8	9.2667	-54.448	15.043
8	9.3	-53.435	14.255
8	9.3333	-51.748	13.918
8	9.3667	-50.848	13.242
8	9.4	-49.273	13.018
8	9.4333	-47.922	12.568
8	9.4667	-46.572	12.117
8	9.5	-45.897	11.667
8	9.5333	-44.362	11.059
8	9.5667	-43.085	11.105
8	9.6	-41.397	10.542
8	9.6333	-40.272	10.317
8	9.6667	-38.922	9.8673
8	9.7	-37.572	9.4173
8	9.7333	-36.513	9.1526
8	9.7667	-35.097	9.4173
8	9.8	-33.972	9.4173
8	9.8333	-33.206	9.1472
8	9.8667	-31.946	9.6423
8	9.9	-30.709	9.7548
8	9.9333	-29.134	9.7548
8	9.9667	-27.896	10.092
8	10	-26.75	9.9435
8	10.033	-24.746	9.8673
8	10.067	-22.946	9.8673
8	10.1	-21.371	9.8673
8	10.133	-19.346	10.317
8	10.167	-17.77	10.092
8	10.2	-15.97	10.317
8	10.233	-14.62	10.317
8	10.267	-12.708	9.9798
8	10.3	-11.133	9.9798
8	10.333	-9.445	9.6423
8	10.367	-7.5787	9.232
8	10.4	-5.7323	9.3048
8	10.433	-3.9322	9.0798
8	10.467	-1.9071	8.6297
8	10.5	0.56811	8.6298
8	10.533	2.5606	8.7756
8	10.567	4.7309	7.8422
8	10.6	7.431	8.2922
8	10.633	9.5687	7.7297
8	10.667	12.044	7.5047
8	10.7	14.406	7.3922
8	10.733	16.882	7.3922
8	10.767	19.132	7.1671
8	10.8	20.932	7.1671
8	10.833	23.744	7.0546
8	10.867	26.135	7.0357
8	10.9	28.539	7.0071
8	10.933	31.033	6.9271
8	10.967	33.662	6.8072
8	11	36.411	6.594
8	11.033	39.181	6.3292
8	11.067	42.069	5.9995
9	2.8667	-426.5	265.14
9	2.9	-424.12	263.85
9	2.9333	-421.99	262.7
9	2.9667	-419.89	261.75
9	3	-417.68	260.83
9	3.0333	-415.57	260
9	3.0667	-413.57	259.18
9	3.1	-411.66	257.94
9	3.1333	-409.41	256.82
9	3.1667	-407.27	255.81
9	3.2	-405.02	254.68
9	3.2333	-402.77	253.56
9	3.2667	-400.18	252.54
9	3.3	-398.08	251.65
9	3.3333	-394.89	250.41
9	3.3667	-391.86	249.62
9	3.4	-389.4	248.11
9	3.4333	-386.68	247.62
9	3.4667	-383.19	246.81
9	3.5	-381.28	246.69
9	3.5333	-378.92	246.58
9	3.5667	-376.33	246.47
9	3.6	-374.53	246.02
9	3.6333	-372.06	245.79
9	3.6667	-370.03	245.34
9	3.7	-367.67	244.78
9	3.7333	-365.53	243.77
9	3.7667	-363.62	242.76
9	3.8	-361.59	241.41
9	3.8333	-359.23	240.62
9	3.8667	-356.98	239.04
9	3.9	-354.84	237.58
9	3.9333	-352.25	236.12
9	3.9667	-350.12	234.43
9	4	-348.32	232.63
9	4.0333	-346.18	231.17
9	4.0667	-344.15	229.37
9	4.1	-342.35	227.57
9	4.1333	-340.44	225.66
9	4.1667	-339.32	224.31
9	4.2	-337.63	222.84
9	4.2333	-336.05	221.04
9	4.2667	-334.37	219.36
9	4.3	-331.89	217.56
9	4.3333	-330.76	216.66
9	4.3667	-329.08	215.19
9	4.4	-326.49	213.73
9	4.4333	-324.8	213.17
9	4.4667	-321.99	211.25
9	4.5	-320.53	210.92
9	4.5333	-318.16	209.68
9	4.5667	-316.14	208.33
9	4.6	-313.78	206.87
9	4.6333	-311.19	204.96
9	4.6667	-308.94	204.28
9	4.7	-306.46	203.38
9	4.7333	-303.99	202.7
9	4.7667	-301.14	201.66
9	4.8	-299.04	201.35
9	4.8333	-296.61	200.9
9	4.8667	-294.76	200.45
9	4.9	-292.24	200.47
9	4.9333	-291.27	200.12
9	4.9667	-288.72	199.71
9	5	-287.11	198.43
9	5.0333	-285.09	197.75
9	5.0667	-283.18	196.52
9	5.1	-281.15	195.39
9	5.1333	-279.01	193.7
9	5.1667	-277.21	193.03
9	5.2	-275.3	191.57
9	5.2333	-273.16	190.1
9	5.2667	-271.14	188.53
9	5.3	-268.44	186.73
9	5.3333	-266.97	185.49
9	5.3667	-264.85	183.63
9	5.4	-263.49	181.33
9	5.4333	-261.46	179.98
9	5.4667	-260.45	178.74
9	5.5	-258.27	177.64
9	5.5333	-256.29	175.03
9	5.5667	-254.94	174.58
9	5.6	-253.36	173.23
9	5.6333	-251.45	171.99
9	5.6667	-249.31	170.98
9	5.7	-247.4	169.74
9	5.7333	-245.37	168.62
9	5.7667	-243.01	167.38
9	5.8	-241.44	166.7
9	5.8333	-239.07	165.47
9	5.8667	-237.05	164.34
9	5.9	-235.02	163.21
9	5.9333	-233	162.09
9	5.9667	-230.75	161.19
9	6	-228.38	160.4
9	6.0333	-226.13	159.28
9	6.0667	-224	158.94
9	6.1	-221.97	158.49
9	6.1333	-219.9	158.39
9	6.1667	-217.94	157.88
9	6.2	-216.23	157.25
9	6.2333	-214.32	156.24
9	6.2667	-212.29	155.56
9	6.3	-211.24	154.54
9	6.3333	-209.15	153.54
9	6.3667	-207.43	152.41
9	6.4	-205.54	151.29
9	6.4333	-203.86	150.28
9	6.4667	-202.28	149.38
9	6.5	-200.71	147.8
9	6.5333	-199.36	146.68
9	6.5667	-197.56	145.1
9	6.6	-195.64	143.86
9	6.6333	-194.41	142.18
9	6.6667	-193.06	141.05
9	6.7	-191.59	139.59
9	6.7333	-190.28	137.81
9	6.7667	-189.46	136.32
9	6.8	-187.99	135.31
9	6.8333	-186.98	133.4
9	6.8667	-185.86	132.28
9	6.9	-184.62	131.26
9	6.9333	-182.77	130
9	6.9667	-182.37	129.46
9	7	-181.13	128.45
9	7.0333	-179.17	127.14
9	7.0667	-178.32	126.54
9	7.1	-176.74	125.86
9	7.1333	-175.96	125.08
9	7.1667	-174.38	124.17
9	7.2	-172.81	123.05
9	7.2333	-172.13	122.37
9	7.2667	-170.4	121.54
9	7.3	-169.66	121.02
9	7.3333	-168.31	120.35
9	7.3667	-166.96	119.9
9	7.4	-165.6	119.45
9	7.4333	-164.25	119
9	7.4667	-162.68	118.55
9	7.5	-161.3	118.22
9	7.5333	-160.21	118.1
9	7.5667	-158.74	118.21
9	7.6	-157.73	117.87
9	7.6333	-156.38	117.87
9	7.6667	-155.04	117.7
9	7.7	-154.02	117.54
9	7.7333	-152.78	117.2
9	7.7667	-151.99	117.31
9	7.8	-150.75	116.75
9	7.8333	-149.97	116.64
9	7.8667	-148.95	116.3
9	7.9	-147.87	115.94
9	7.9333	-146.78	115.42
9	7.9667	-145.8	114.95
9	8	-144.9	114.27
9	8.0333	-144.45	113.6
9	8.0667	-143.33	113.15
9	8.1	-142.2	112.47
9	8.1333	-141.98	111.8
9	8.1667	-141.27	110.65
9	8.2	-140.4	109.77
9	8.2333	-140.63	108.87
9	8.2667	-139.5	107.97
9	8.3	-139.5	107.07
9	8.3333	-139.28	106.17
9	8.3667	-139.12	104.97
9	8.4	-139.05	103.92
9	8.4333	-138.6	103.02
9	8.4667	-138.6	101.9
9	8.5	-138.49	100.89
9	8.5333	-138.1	99.661
9	8.5667	-138.15	98.973
9	8.6	-137.37	97.735
9	8.6333	-137.07	96.633
9	8.6667	-137.03	96.048
9	8.7	-137.25	95.148
9	8.7333	-136.8	94.248
9	8.7667	-136.35	93.573
9	8.8	-136.08	92.638
9	8.8333	-135.9	91.998
9	8.8667	-135.89	91.495
9	8.9	-135.5	91.071
9	8.9333	-135.45	90.647
9	8.9667	-135	90.197
9	9	-134.55	89.522
9	9.0333	-134.66	89.185
9	9.0667	-134.1	89.072
9	9.1	-133.2	88.397
9	9.1333	-132.75	88.172
9	9.1667	-132.53	87.947
9	9.2	-131.63	87.722
9	9.2333	-130.95	87.497
9	9.2667	-130.28	87.272
9	9.3	-129.6	87.272
9	9.3333	-129.04	86.935
9	9.3667	-128.25	86.822
9	9.4	-127.22	86.777
9	9.4333	-126.45	86.597
9	9.4667	-125.55	86.597
9	9.5	-124.77	86.26
9	9.5333	-123.3	86.372
9	9.5667	-122.4	86.147
9	9.6	-121.61	86.035
9	9.6333	-120.6	85.922
9	9.6667	-119.48	85.697
9	9.7	-118.58	85.697
9	9.7333	-117.82	85.448
9	9.7667	-116.78	85.472
9	9.8	-115.88	85.472
9	9.8333	-115.2	85.022
9	9.8667	-114.53	85.022
9	9.9	-113.85	84.797
9	9.9333	-113.18	84.572
9	9.9667	-112.39	84.234
9	10	-111.6	83.897
9	10.033	-110.93	83.672
9	10.067	-110.48	83.222
9	10.1	-110.03	82.772
9	10.133	-109.58	82.322
9	10.167	-109.13	81.872
9	10.2	-108.68	81.422
9	10.233	-108.68	80.747
9	10.267	-108.23	80.072
9	10.3	-107.98	79.543
9	10.333	-108	78.722
9	10.367	-108	78.047
9	10.4	-108.09	77.244
9	10.433	-108.34	76.134
9	10.467	-108.34	75.459
9	10.5	-108.96	74.987
9	10.533	-109.24	74.109
9	10.567	-109.01	72.984
9	10.6	-109.35	72.421
9	10.633	-109.28	71.642
9	10.667	-109.01	70.959
9	10.7	-109.35	70.171
9	10.733	-109.35	69.721
9	10.767	-109.35	68.821
9	10.8	-109.35	68.371
9	10.833	-109.35	67.921
9	10.867	-109.46	67.133
9	10.9	-109.46	66.908
9	10.933	-109.46	66.233
9	10.967	-109.47	65.84
9	11	-109.13	65.221
9	11.033	-108.9	65.221
9	11.067	-108.68	64.546
9	11.1	-108.34	64.208
9	11.133	-108.34	64.069
9	11.167	-107.55	63.646
9	11.2	-107.1	63.421
9	11.233	-106.2	63.196
9	11.267	-105.53	63.196
9	11.3	-104.63	63.196
9	11.333	-103.95	63.196
9	11.367	-103.28	63.196
9	11.4	-102.04	63.533
9	11.433	-101.03	63.196
9	11.467	-100.13	63.196
9	11.5	-98.888	63.533
9	11.533	-97.876	63.646
9	11.567	-96.751	63.646
9	11.6	-95.535	63.916
9	11.633	-94.838	63.983
9	11.667	-93.938	63.983
9	11.7	-92.925	64.321
9	11.733	-92.025	64.546
9	11.767	-90.9	64.771
9	11.8	-90	64.771
9	11.833	-89.1	64.996
9	11.867	-88.2	65.221
9	11.9	-87.446	65.02
9	11.933	-86.85	65.221
9	11.967	-86.175	65.221
9	12	-85.725	64.996
9	12.033	-85.05	64.771
9	12.067	-84.6	64.321
9	12.1	-84.375	64.096
9	12.133	-83.925	63.871
9	12.167	-83.7	63.421
9	12.2	-83.475	62.971
9	12.233	-83.025	62.521
9	12.267	-82.8	62.071
9	12.3	-82.8	61.621
9	12.333	-83.137	60.608
9	12.367	-83.025	60.27
9	12.4	-83.475	59.821
9	12.433	-83.475	58.92
9	12.467	-83.7	58.47
9	12.5	-84.15	57.57
9	12.533	-84.375	56.67
9	12.567	-84.6	55.77
9	12.6	-85.05	54.87
9	12.633	-84.825	53.97
9	12.667	-85.05	52.845
9	12.7	-85.05	51.72
9	12.733	-84.984	51.005
9	12.767	-85.162	49.807
9	12.8	-84.925	49.023
9	12.833	-84.6	47.895
9	12.867	-84.15	47.22
9	12.9	-83.925	46.545
9	12.933	-83.7	45.87
9	12.967	-83.205	45.51
9	13	-82.575	44.745
9	13.033	-81.675	44.294
9	13.067	-81.225	43.844
9	13.1	-80.325	43.394
9	13.133	-79.199	43.394
9	13.167	-78.074	42.944
9	13.2	-77.346	43.183
9	13.233	-76.049	42.944
9	13.267	-75.149	43.394
9	13.3	-74.024	43.394
9	13.333	-72.899	43.844
9	13.367	-71.324	43.844
9	13.4	-70.424	43.844
9	13.433	-69.299	44.069
9	13.467	-68.399	44.069
9	13.5	-67.274	44.069
9	13.533	-66.374	44.069
9	13.567	-65.474	43.844
9	13.6	-64.439	43.439
9	13.633	-62.998	43.394
9	13.667	-62.323	43.169
9	13.7	-61.158	42.428
9	13.733	-60.298	42.269
9	13.767	-59.398	41.594
9	13.8	-58.273	41.144
9	13.833	-57.598	40.244
9	13.867	-56.555	39.599
9	13.9	-55.798	38.669
9	13.933	-55.123	37.769
9	13.967	-54.673	36.644
9	14	-53.747	35.424
9	14.033	-53.323	34.394
9	14.067	-52.873	33.044
9	14.1	-52.423	31.694
9	14.133	-51.748	30.344
9	14.167	-51.073	28.994
9	14.2	-50.398	27.869
9	14.233	-49.966	26.946
9	14.267	-49.103	25.777
9	14.3	-48.431	25.142
9	14.333	-47.697	23.818
9	14.367	-46.797	22.918
9	14.4	-45.897	22.018
9	14.433	-44.997	21.118
9	14.467	-43.872	20.218
9	14.5	-42.972	19.768
9	14.533	-41.847	18.868
9	14.567	-40.272	18.418
9	14.6	-39.372	17.968
9	14.633	-37.797	17.293
9	14.667	-36.222	16.618
9	14.7	-35.097	16.393
9	14.733	-33.522	16.168
9	14.767	-31.999	15.731
9	14.8	-30.371	15.718
9	14.833	-28.834	15.921
9	14.867	-27.023	16.062
9	14.9	-25.534	16.055
9	14.933	-23.872	16.724
9	14.967	-22.046	16.843
9	15	-20.696	16.843
9	15.033	-18.916	17.043
9	15.067	-17.546	17.293
9	15.1	-15.97	17.068
9	15.133	-14.395	17.068
9	15.167	-12.82	16.843
9	15.2	-10.795	16.843
9	15.233	-9.22	16.168
9	15.267	-7.4199	15.268
9	15.3	-5.6198	14.593
9	15.333	-3.5947	13.918
9	15.367	-2.0196	13.242
9	15.4	-0.21947	12.342
9	15.433	1.1306	11.667
9	15.467	3.1557	10.542
9	15.5	4.2808	9.6423
9	15.533	5.7434	8.8548
9	15.567	7.881	7.6172
9	15.6	9.2311	6.7171
9	15.633	10.806	5.5921
9	15.667	12.831	4.467
9	15.7	14.857	3.3419
9	15.733	16.982	2.7693
9	15.767	18.907	1.9918
9	15.8	20.932	1.3168
9	15.833	23.182	1.0918
9	15.867	24.982	0.86677
9	15.9	27.238	0.64348
9	15.933	29.434	0.57858
9	15.967	31.684	0.60695
9	16	33.939	0.73413
9	16.033	36.347	0.92192
9	16.067	38.951	1.2318
9	16.1	41.733	1.6872
10	3.0667	-426.57	181.96
10	3.1	-423.73	181.46
10	3.1333	-420.81	181.09
10	3.1667	-417.99	180.76
10	3.2	-415.28	180.57
10	3.2333	-412.63	180.22
10	3.2667	-409.07	179.98
10	3.3	-407.2	180.47
10	3.3333	-404.46	180.55
10	3.3667	-400.75	180.43
10	3.4	-399.55	178.95
10	3.4333	-396.96	178.47
10	3.4667	-394.67	178.18
10	3.5	-392.07	177.73
10	3.5333	-389.5	177.17
10	3.5667	-386.87	175.84
10	3.6	-384.34	175.19
10	3.6333	-380.61	174.91
10	3.6667	-379.57	173.16
10	3.7	-375.21	172.22
10	3.7333	-374.31	171.31
10	3.7667	-371.72	170.3
10	3.8	-369.22	169.02
10	3.8333	-366.79	167.99
10	3.8667	-364.5	167
10	3.9	-362.35	165.62
10	3.9333	-359.99	164.76
10	3.9667	-357.82	163.79
10	4	-355.22	162.94
10	4.0333	-352.52	162.27
10	4.0667	-350.05	161.5
10	4.1	-347.34	160.57
10	4.1333	-343.46	160.13
10	4.1667	-341.57	158.83
10	4.2	-339.5	158.51
10	4.2333	-336.62	157.03
10	4.2667	-334.68	156.66
10	4.3	-331.44	155.23
10	4.3333	-327.71	154.88
10	4.3667	-326.18	154.51
10	4.4	-323.5	153.4
10	4.4333	-319.96	153.2
10	4.4667	-317.66	151.81
10	4.5	-314.23	151.74
10	4.5333	-311.41	151.4
10	4.5667	-309.28	150.25
10	4.6	-306.91	150.05
10	4.6333	-304.5	148.89
10	4.6667	-302.14	148.57
10	4.7	-299.04	147.8
10	4.7333	-296.9	146.34
10	4.7667	-294.99	144.2
10	4.8	-292.4	144.09
10	4.8333	-290.26	143.08
10	4.8667	-288.13	141.84
10	4.9	-285.76	140.38
10	4.9333	-283.51	139.47
10	4.9667	-281.26	138.13
10	5	-279.13	136.89
10	5.0333	-276.87	135.31
10	5.0667	-274.85	133.74
10	5.1	-272.94	132.5
10	5.1333	-270.69	131.15
10	5.1667	-268.55	129.91
10	5.2	-267.25	127.81
10	5.2333	-264.84	126.2
10	5.2667	-262.81	125.3
10	5.3	-260.69	124.62
10	5.3333	-257.64	123.95
10	5.3667	-255.5	122.94
10	5.4	-253.7	122.26
10	5.4333	-251.78	121.47
10	5.4667	-249.76	119.67
10	5.5	-247.96	119.67
10	5.5333	-245.71	118.55
10	5.5667	-243.57	117.76
10	5.6	-241.44	116.52
10	5.6333	-239.19	115.4
10	5.6667	-236.82	114.61
10	5.7	-234.46	113.82
10	5.7333	-231.87	113.26
10	5.7667	-229.51	112.25
10	5.8	-226.92	111.46
10	5.8333	-224.56	110.9
10	5.8667	-222.31	110.22
10	5.9	-220.06	109.55
10	5.9333	-217.92	108.54
10	5.9667	-216.12	107.41
10	6	-214.43	106.62
10	6.0333	-212.75	105.61
10	6.0667	-210.83	104.15
10	6.1	-209.93	103.92
10	6.1333	-207.91	102.35
10	6.1667	-206.56	101.45
10	6.2	-205.43	101
10	6.2333	-204.08	99.873
10	6.2667	-202.28	98.298
10	6.3	-201.38	97.848
10	6.3333	-199.3	96.286
10	6.3667	-198.23	94.698
10	6.4	-196.88	93.348
10	6.4333	-195.53	91.998
10	6.4667	-194.41	90.647
10	6.5	-193.28	89.972
10	6.5333	-192.04	88.735
10	6.5667	-190	87.452
10	6.6	-188.71	85.945
10	6.6333	-188.22	84.909
10	6.6667	-186.31	83.222
10	6.7	-185.07	82.434
10	6.7333	-183.94	81.759
10	6.7667	-182.93	80.297
10	6.8	-181.81	79.622
10	6.8333	-181.13	78.947
10	6.8667	-180.01	78.722
10	6.9	-178.66	77.372
10	6.9333	-177.87	76.809
10	6.9667	-176.41	76.022
10	7	-175.51	75.572
10	7.0333	-174.16	75.121
10	7.0667	-173.03	75.121
10	7.1	-171.79	74.784
10	7.1333	-170.56	74.221
10	7.1667	-169.21	74.446
10	7.2	-167.63	73.771
10	7.2333	-165.94	73.659
10	7.2667	-164.48	73.546
10	7.3	-163.13	73.321
10	7.3333	-161.78	73.096
10	7.3667	-160.43	73.096
10	7.4	-159.08	72.646
10	7.4333	-157.73	72.421
10	7.4667	-156.38	72.196
10	7.5	-155.48	71.746
10	7.5333	-154.58	71.296
10	7.5667	-153.57	71.184
10	7.6	-152.33	70.396
10	7.6333	-151.77	70.059
10	7.6667	-151.09	69.834
10	7.7	-149.97	68.933
10	7.7333	-149.18	68.371
10	7.7667	-148.73	68.146
10	7.8	-147.6	67.246
10	7.8333	-147.38	66.571
10	7.8667	-146.7	65.896
10	7.9	-146.25	65.446
10	7.9333	-145.58	64.321
10	7.9667	-145.13	63.646
10	8	-144.68	62.746
10	8.0333	-144.45	62.071
10	8.0667	-144	60.946
10	8.1	-143.55	60.045
10	8.1333	-143.1	59.145
10	8.1667	-142.88	58.02
10	8.2	-142.43	56.895
10	8.2333	-142.2	55.995
10	8.2667	-141.01	55.343
10	8.3	-140.85	54.195
10	8.3333	-140.4	53.295
10	8.3667	-139.5	52.845
10	8.4	-139.05	52.395
10	8.4333	-138.38	51.72
10	8.4667	-137.7	51.495
10	8.5	-137.25	51.27
10	8.5333	-136.35	50.145
10	8.5667	-135.27	50.055
10	8.6	-134.66	49.807
10	8.6333	-133.88	49.02
10	8.6667	-133.2	48.57
10	8.7	-132.3	48.57
10	8.7333	-131.4	48.345
10	8.7667	-130.5	49.02
10	8.8	-129.15	48.795
10	8.8333	-128.7	49.02
10	8.8667	-127.58	48.795
10	8.9	-126.45	48.795
10	8.9333	-125.78	48.795
10	8.9667	-124.88	49.245
10	9	-123.75	48.795
10	9.0333	-123.08	48.57
10	9.0667	-121.95	48.57
10	9.1	-121.28	48.345
10	9.1333	-120.38	48.12
10	9.1667	-119.93	47.895
10	9.2	-119.59	48.007
10	9.2333	-118.58	46.995
10	9.2667	-118.46	47.332
10	9.3	-117.68	46.095
10	9.3333	-117.45	45.645
10	9.3667	-116.78	45.42
10	9.4	-116.89	45.532
10	9.4333	-116.55	44.969
10	9.4667	-116.21	44.407
10	9.5	-115.19	43.566
10	9.5333	-115.65	43.394
10	9.5667	-115.31	42.607
10	9.6	-114.98	41.144
10	9.6333	-114.75	41.144
10	9.6667	-114.41	40.357
10	9.7	-114.08	39.344
10	9.7333	-113.85	38.219
10	9.7667	-113.63	37.544
10	9.8	-113.29	36.757
10	9.8333	-112.95	35.969
10	9.8667	-112.5	35.069
10	9.9	-112.16	34.281
10	9.9333	-111.94	33.606
10	9.9667	-111.71	32.931
10	10	-112.05	31.469
10	10.033	-111.6	31.019
[truncated: 39,115 more rows]
