# Supplementary material for: A system for efficient egress scheduling during mass events and small-scale experimental demonstration
Source: R Soc Open Sci. 2020 Dec 9;7(12):201465. doi: 10.1098/rsos.201465 (PMC7813256; doi:10.1098/rsos.201465)
Supplement: Experimental data [file rsos201465supp5.zip › experimental_data/data/Graph20.csv]

ped. #	time (s)	x (cm)	y (cm)
1	1.5333	-427.79	197.02
1	1.5667	-424.29	196.53
1	1.6	-420.9	196.15
1	1.6333	-417.48	195.88
1	1.6667	-414.03	195.62
1	1.7	-410.62	195.68
1	1.7333	-407.91	195
1	1.7667	-404.77	195.61
1	1.8	-401.93	195.36
1	1.8333	-398.82	196.17
1	1.8667	-396.65	195.86
1	1.9	-394.5	196.27
1	1.9333	-391.97	195.14
1	1.9667	-389.93	194.66
1	2	-386.75	194.24
1	2.0333	-383.69	193.84
1	2.0667	-380.92	193.37
1	2.1	-378.33	192.17
1	2.1333	-375.21	192.24
1	2.1667	-373.16	191.05
1	2.2	-370.61	190.07
1	2.2333	-367.64	189.28
1	2.2667	-365.23	187.7
1	2.3	-362.67	186.47
1	2.3333	-359.58	185.69
1	2.3667	-356.76	184.18
1	2.4	-354.09	183.18
1	2.4333	-351.87	182.09
1	2.4667	-349.22	181.1
1	2.5	-347.02	179.79
1	2.5333	-344.74	179.27
1	2.5667	-341.9	179.19
1	2.6	-339.99	178.18
1	2.6333	-337.29	177.73
1	2.6667	-336.22	176.58
1	2.7	-333.34	175.64
1	2.7333	-330.43	175.14
1	2.7667	-328.61	174.31
1	2.8	-326.26	173.45
1	2.8333	-324	172.71
1	2.8667	-321.82	171.69
1	2.9	-319.47	170.78
1	2.9333	-317.98	169.76
1	2.9667	-315.64	168.59
1	3	-312.61	167.95
1	3.0333	-310.92	166.79
1	3.0667	-308.4	166.06
1	3.1	-306.34	165.26
1	3.1333	-304.21	164.9
1	3.1667	-302.12	164.78
1	3.2	-300.13	164.28
1	3.2333	-297.83	163.79
1	3.2667	-295.92	162.6
1	3.3	-294.07	161.22
1	3.3333	-292.03	159.84
1	3.3667	-289.87	158.64
1	3.4	-288.02	156.68
1	3.4333	-285.83	155.35
1	3.4667	-283.29	154.33
1	3.5	-281.44	152.49
1	3.5333	-279.19	150.88
1	3.5667	-277.04	149.41
1	3.6	-274.8	148.38
1	3.6333	-272.04	147.13
1	3.6667	-271.14	145.1
1	3.7	-268.37	144.36
1	3.7333	-266.54	142.88
1	3.7667	-264.27	141.84
1	3.8	-262.25	140.71
1	3.8333	-260.22	139.59
1	3.8667	-258.83	138.36
1	3.9	-255.72	138.01
1	3.9333	-253.47	137.11
1	3.9667	-251.11	136.1
1	4	-248.41	134.75
1	4.0333	-246.61	133.26
1	4.0667	-243.46	132.5
1	4.1	-240.76	131.6
1	4.1333	-238.65	130.36
1	4.1667	-235.58	130.03
1	4.2	-232.77	129.01
1	4.2333	-230.07	128.56
1	4.2667	-227.26	128.45
1	4.3	-225.22	127.71
1	4.3333	-222.31	127.55
1	4.3667	-219.72	126.76
1	4.4	-217.21	125.77
1	4.4333	-214.77	124.74
1	4.4667	-212.29	123.39
1	4.5	-209.93	121.92
1	4.5333	-207.68	120.57
1	4.5667	-205.09	119.11
1	4.6	-203.18	117.65
1	4.6333	-200.93	116.07
1	4.6667	-199.02	114.61
1	4.7	-197.22	113.26
1	4.7333	-195.31	111.8
1	4.7667	-193.62	109.89
1	4.8	-191.71	108.2
1	4.8333	-189.91	106.62
1	4.8667	-188.22	104.71
1	4.9	-186.64	103.14
1	4.9333	-184.62	101.56
1	4.9667	-182.71	99.873
1	5	-181.53	98.247
1	5.0333	-178.99	97.06
1	5.0667	-176.97	95.485
1	5.1	-174.9	94.111
1	5.1333	-172.92	93.01
1	5.1667	-170.89	91.66
1	5.2	-168.98	90.422
1	5.2333	-166.96	89.072
1	5.2667	-164.93	88.172
1	5.3	-162.79	87.16
1	5.3333	-160.77	86.035
1	5.3667	-158.63	85.247
1	5.4	-156.6	84.122
1	5.4333	-154.47	83.334
1	5.4667	-152.55	81.872
1	5.5	-150.75	80.747
1	5.5333	-148.62	79.509
1	5.5667	-147.04	78.159
1	5.6	-145.13	76.697
1	5.6333	-143.22	75.459
1	5.6667	-141.53	73.996
1	5.7	-139.73	72.196
1	5.7333	-138.15	70.396
1	5.7667	-136.24	68.709
1	5.8	-134.33	67.021
1	5.8333	-132.3	65.446
1	5.8667	-130.16	63.758
1	5.9	-128.03	62.071
1	5.9333	-125.89	60.833
1	5.9667	-123.42	59.708
1	6	-121.39	58.583
1	6.0333	-119.03	57.345
1	6.0667	-116.89	56.108
1	6.1	-114.86	55.208
1	6.1333	-112.95	53.97
1	6.1667	-110.36	53.408
1	6.2	-108.23	53.07
1	6.2333	-106.43	52.62
1	6.2667	-104.18	52.17
1	6.3	-102.04	51.833
1	6.3333	-100.13	51.72
1	6.3667	-97.876	51.495
1	6.4	-95.85	51.27
1	6.4333	-93.938	50.932
1	6.4667	-92.138	50.482
1	6.5	-90.675	49.47
1	6.5333	-88.313	49.357
1	6.5667	-86.341	48.636
1	6.6	-84.825	48.12
1	6.6333	-83.137	47.557
1	6.6667	-81.337	46.882
1	6.7	-79.762	45.982
1	6.7333	-78.187	45.082
1	6.7667	-76.499	44.069
1	6.8	-74.924	43.169
1	6.8333	-73.439	41.774
1	6.8667	-71.886	40.807
1	6.9	-70.424	39.569
1	6.9333	-68.624	38.219
1	6.9667	-67.274	36.644
1	7	-65.586	35.631
1	7.0333	-64.123	34.169
1	7.0667	-62.548	33.044
1	7.1	-61.311	31.806
1	7.1333	-59.736	30.681
1	7.1667	-58.273	29.894
1	7.2	-56.586	29.331
1	7.2333	-55.348	28.319
1	7.2667	-53.565	27.332
1	7.3	-52.31	26.856
1	7.3333	-51.523	25.843
1	7.3667	-49.498	25.618
1	7.4	-48.035	25.056
1	7.4333	-46.235	24.606
1	7.4667	-44.66	24.156
1	7.5	-43.197	23.818
1	7.5333	-41.285	23.706
1	7.5667	-39.372	23.818
1	7.6	-37.459	23.481
1	7.6333	-35.772	23.368
1	7.6667	-33.859	22.806
1	7.7	-31.834	23.031
1	7.7333	-29.921	22.693
1	7.7667	-28.346	22.018
1	7.8	-26.209	21.681
1	7.8333	-24.521	20.668
1	7.8667	-22.608	20.555
1	7.9	-20.583	20.105
1	7.9333	-18.671	19.543
1	7.9667	-16.645	18.868
1	8	-14.62	18.193
1	8.0333	-12.82	18.418
1	8.0667	-10.457	16.955
1	8.1	-8.32	17.068
1	8.1333	-5.8448	16.393
1	8.1667	-4.2697	16.168
1	8.2	-1.682	14.93
1	8.2333	0.50856	15.254
1	8.2667	2.9307	15.043
1	8.3	4.9559	14.593
1	8.3333	6.8619	14.791
1	8.3667	9.4622	14.629
1	8.4	11.931	14.593
1	8.4333	14.764	14.672
1	8.4667	17.274	14.925
1	8.5	19.582	15.493
1	8.5333	22.057	16.168
1	8.5667	25.32	16.28
1	8.6	28.186	17.092
1	8.6333	31.132	17.767
1	8.6667	34.017	18.455
1	8.7	36.899	18.972
1	8.7333	39.735	19.333
1	8.7667	42.618	19.652
2	1.6333	-426.52	174.32
2	1.6667	-424.06	173.6
2	1.7	-421.44	172.65
2	1.7333	-418.67	171.45
2	1.7667	-416.16	170.13
2	1.8	-413.66	168.66
2	1.8333	-411.3	167.11
2	1.8667	-408.39	165.74
2	1.9	-406.14	164.45
2	1.9333	-403.42	163.23
2	1.9667	-400.19	162.71
2	2	-397.59	161.69
2	2.0333	-395.21	160.22
2	2.0667	-392.45	159.9
2	2.1	-389.96	159.25
2	2.1333	-387.41	159.08
2	2.1667	-385.01	158.24
2	2.2	-382.45	157.48
2	2.2333	-379.8	156.72
2	2.2667	-377.15	156.07
2	2.3	-373.88	155.53
2	2.3333	-370.85	155.25
2	2.3667	-367.69	154.19
2	2.4	-364.41	153.36
2	2.4333	-361.21	153.03
2	2.4667	-357.66	152.84
2	2.5	-354.59	152.92
2	2.5333	-351.66	152.73
2	2.5667	-348.77	152.75
2	2.6	-345.95	152.41
2	2.6333	-343.37	151.85
2	2.6667	-340.89	151.4
2	2.7	-338.3	150.84
2	2.7333	-335.83	149.71
2	2.7667	-333.44	148.12
2	2.8	-330.88	147.69
2	2.8333	-328.11	146.53
2	2.8667	-325.48	145.44
2	2.9	-322.59	144.06
2	2.9333	-319.84	142.25
2	2.9667	-316.93	141.39
2	3	-314.05	139.8
2	3.0333	-311.19	138.35
2	3.0667	-308.15	136.89
2	3.1	-305.36	135.17
2	3.1333	-302.45	133.62
2	3.1667	-299.83	132.16
2	3.2	-297.03	130.34
2	3.2333	-294.02	129.04
2	3.2667	-291.18	127.11
2	3.3	-288.25	126.05
2	3.3333	-285.49	124.74
2	3.3667	-282.52	123.68
2	3.4	-279.52	123.04
2	3.4333	-276.59	121.96
2	3.4667	-273.54	120.83
2	3.5	-270.46	120.25
2	3.5333	-267.28	119.18
2	3.5667	-264	118.22
2	3.6	-260.74	117.33
2	3.6333	-257.19	116.3
2	3.6667	-254.15	115.96
2	3.7	-250.39	115.02
2	3.7333	-246.84	114.95
2	3.7667	-243.8	114.39
2	3.8	-240.35	113.69
2	3.8333	-237.16	113.6
2	3.8667	-233.78	112.92
2	3.9	-230.97	111.91
2	3.9333	-227.82	111.01
2	3.9667	-224.56	109.77
2	4	-222.08	108.87
2	4.0333	-219.38	107.75
2	4.0667	-216.46	106.17
2	4.1	-213.53	105.05
2	4.1333	-210.72	103.59
2	4.1667	-207.79	102.24
2	4.2	-205.32	100.66
2	4.2333	-202.4	99.085
2	4.2667	-199.24	97.735
2	4.3	-196.54	95.935
2	4.3333	-193.84	94.135
2	4.3667	-190.69	92.785
2	4.4	-188.33	90.872
2	4.4333	-185.29	89.41
2	4.4667	-182.26	87.722
2	4.5	-179.33	86.372
2	4.5333	-176.63	85.022
2	4.5667	-173.59	83.784
2	4.6	-170.76	82.685
2	4.6333	-167.87	81.799
2	4.6667	-165.04	81.084
2	4.7	-162.57	80.409
2	4.7333	-159.75	79.397
2	4.7667	-157.05	78.497
2	4.8	-154.69	77.484
2	4.8333	-151.99	76.584
2	4.8667	-149.29	76.134
2	4.9	-146.39	75.076
2	4.9333	-143.78	74.671
2	4.9667	-141.19	74.334
2	5	-138.38	73.771
2	5.0333	-135.45	73.321
2	5.0667	-132.64	72.984
2	5.1	-129.83	71.746
2	5.1333	-127.44	71.048
2	5.1667	-124.76	70.252
2	5.2	-122.4	69.271
2	5.2333	-119.48	68.146
2	5.2667	-117	67.021
2	5.3	-114.5	65.207
2	5.3333	-112.03	63.918
2	5.3667	-109.35	62.746
2	5.4	-106.65	61.171
2	5.4333	-104.34	59.281
2	5.4667	-101.93	58.02
2	5.5	-99.676	56.22
2	5.5333	-97.426	54.42
2	5.5667	-95.175	52.395
2	5.6	-93.038	50.482
2	5.6333	-90.788	48.682
2	5.6667	-88.763	47.107
2	5.7	-86.512	45.307
2	5.7333	-84.375	43.844
2	5.7667	-82.35	42.269
2	5.8	-79.795	41.012
2	5.8333	-77.962	39.682
2	5.8667	-75.712	38.332
2	5.9	-73.574	37.769
2	5.9333	-72.112	36.306
2	5.9667	-70.199	35.294
2	6	-68.061	34.281
2	6.0333	-66.374	33.494
2	6.0667	-64.124	33.044
2	6.1	-62.323	31.919
2	6.1333	-60.298	31.469
2	6.1667	-57.823	30.569
2	6.2	-55.573	30.344
2	6.2333	-53.323	29.669
2	6.2667	-51.073	29.444
2	6.3	-48.597	28.994
2	6.3333	-45.884	28.265
2	6.3667	-43.316	27.895
2	6.4	-40.947	27.643
2	6.4333	-38.472	27.193
2	6.4667	-36.222	26.518
2	6.5	-34.309	25.731
2	6.5333	-31.721	25.393
2	6.5667	-29.471	24.043
2	6.6	-26.771	24.043
2	6.6333	-24.566	23.008
2	6.6667	-21.821	22.693
2	6.7	-19.346	21.568
2	6.7333	-16.944	20.54
2	6.7667	-14.395	20.218
2	6.8	-12.033	19.205
2	6.8333	-9.5575	18.305
2	6.8667	-6.7448	17.293
2	6.9	-4.0447	16.393
2	6.9333	-1.232	15.155
2	6.9667	1.7157	13.873
2	7	4.1683	12.68
2	7.0333	6.756	11.442
2	7.0667	9.5686	10.43
2	7.1	12.156	9.6423
2	7.1333	14.632	8.9673
2	7.1667	17.107	8.0672
2	7.2	19.357	8.0672
2	7.2333	22.057	7.6172
2	7.2667	24.532	7.1672
2	7.3	26.895	6.8296
2	7.3333	29.237	6.5693
2	7.3667	31.574	6.4678
2	7.4	33.966	6.5241
2	7.4333	36.387	6.6083
2	7.4667	39.044	6.8437
2	7.5	42.021	7.1981
3	1.7333	-426.91	101.13
3	1.7667	-423.61	101.18
3	1.8	-420.38	101.3
3	1.8333	-417.24	101.4
3	1.8667	-414.33	101.59
3	1.9	-411.77	101.67
3	1.9333	-409.3	102.57
3	1.9667	-406.6	102.57
3	2	-403.95	103.44
3	2.0333	-401.19	102.57
3	2.0667	-398.5	103.02
3	2.1	-395.83	103.28
3	2.1333	-392.87	102.8
3	2.1667	-389.94	103.02
3	2.2	-387.02	102.8
3	2.2333	-383.87	102.35
3	2.2667	-380.49	102.12
3	2.3	-377.12	101.67
3	2.3333	-373.45	101.88
3	2.3667	-370.14	100.32
3	2.4	-366.77	99.423
3	2.4333	-363.39	98.298
3	2.4667	-360.27	97.435
3	2.5	-357.09	96.723
3	2.5333	-354.17	95.373
3	2.5667	-351.24	94.023
3	2.6	-348.32	93.123
3	2.6333	-344.94	91.998
3	2.6667	-341.79	90.872
3	2.7	-338.42	89.747
3	2.7333	-334.82	88.622
3	2.7667	-331.21	87.272
3	2.8	-327.39	86.372
3	2.8333	-323.79	85.022
3	2.8667	-319.74	83.897
3	2.9	-315.69	82.772
3	2.9333	-311.41	81.141
3	2.9667	-307.36	80.297
3	3	-303.09	79.172
3	3.0333	-299.26	78.272
3	3.0667	-295.21	77.372
3	3.1	-291.61	76.697
3	3.1333	-287.79	76.246
3	3.1667	-284.41	75.572
3	3.2	-280.81	74.896
3	3.2333	-276.99	73.771
3	3.2667	-273.39	73.321
3	3.3	-269.79	72.421
3	3.3333	-265.74	71.296
3	3.3667	-262.14	70.396
3	3.4	-258.09	69.271
3	3.4333	-254.26	68.371
3	3.4667	-250.21	67.021
3	3.5	-246.16	65.671
3	3.5333	-242.11	64.771
3	3.5667	-238.06	63.421
3	3.6	-234.23	62.071
3	3.6333	-230.63	61.171
3	3.6667	-226.47	60.158
3	3.7	-223.66	58.245
3	3.7333	-220.06	57.12
3	3.7667	-216.46	56.22
3	3.8	-212.63	55.32
3	3.8333	-208.81	54.195
3	3.8667	-205.21	53.07
3	3.9	-200.93	52.17
3	3.9333	-196.88	51.045
3	3.9667	-192.83	49.92
3	4	-188.56	48.795
3	4.0333	-184.51	47.895
3	4.0667	-180.46	46.77
3	4.1	-176.18	45.87
3	4.1333	-172.13	44.969
3	4.1667	-168.31	44.069
3	4.2	-164.03	43.394
3	4.2333	-159.98	42.719
3	4.2667	-156.38	42.044
3	4.3	-152.55	41.144
3	4.3333	-148.73	40.694
3	4.3667	-144.68	39.794
3	4.4	-140.4	38.894
3	4.4333	-136.58	38.444
3	4.4667	-132.3	37.319
3	4.5	-128.48	36.419
3	4.5333	-124.43	35.519
3	4.5667	-120.15	34.619
3	4.6	-116.14	33.653
3	4.6333	-112.16	33.156
3	4.6667	-107.89	32.031
3	4.7	-103.71	30.741
3	4.7333	-99.557	29.867
3	4.7667	-95.175	28.768
3	4.8	-90.966	27.233
3	4.8333	-86.58	26.203
3	4.8667	-82.575	25.393
3	4.9	-78.299	24.493
3	4.9333	-73.557	23.203
3	4.9667	-69.299	22.468
3	5	-65.023	21.568
3	5.0333	-60.973	20.893
3	5.0667	-56.473	19.993
3	5.1	-52.423	19.093
3	5.1333	-48.373	18.193
3	5.1667	-44.12	17.36
3	5.2	-39.777	16.528
3	5.2333	-35.772	15.718
3	5.2667	-31.96	15.321
3	5.3	-28.121	14.818
3	5.3333	-24.071	13.918
3	5.3667	-19.796	13.693
3	5.4	-15.52	13.242
3	5.4333	-11.358	12.68
3	5.4667	-7.1949	11.442
3	5.5	-2.4696	10.767
3	5.5333	1.6932	10.205
3	5.5667	5.7236	9.2717
3	5.6	9.4561	8.7423
3	5.6333	14.181	8.0672
3	5.6667	17.782	7.6172
3	5.7	21.945	6.8296
3	5.7333	25.714	6.3876
3	5.7667	29.566	5.8144
3	5.8	33.59	5.2401
3	5.8333	37.642	4.6616
3	5.8667	41.829	4.0753
4	1.7333	-426.29	-111.38
4	1.7667	-422.89	-112.04
4	1.8	-419.46	-112.81
4	1.8333	-416.03	-113.75
4	1.8667	-412.66	-114.81
4	1.9	-409.43	-115.87
4	1.9333	-405.36	-116.7
4	1.9667	-403.16	-117.18
4	2	-400.09	-116.97
4	2.0333	-397.17	-116.97
4	2.0667	-393.54	-116.59
4	2.1	-390.73	-116.03
4	2.1333	-387.69	-115.02
4	2.1667	-385.22	-114.34
4	2.2	-382.25	-112.86
4	2.2333	-378.78	-111.69
4	2.2667	-375.5	-110.61
4	2.3	-371.94	-108.94
4	2.3333	-368.34	-106.69
4	2.3667	-364.52	-105.56
4	2.4	-360.92	-104.22
4	2.4333	-357.54	-103.31
4	2.4667	-354.17	-102.19
4	2.5	-350.12	-101.52
4	2.5333	-347.42	-100.39
4	2.5667	-344.72	-99.715
4	2.6	-341.21	-98.96
4	2.6333	-338.19	-99.49
4	2.6667	-335.06	-99.259
4	2.7	-331.89	-99.49
4	2.7333	-328.74	-99.49
4	2.7667	-325.14	-99.04
4	2.8	-321.65	-100.5
4	2.8333	-317.94	-100.39
4	2.8667	-314.44	-100.38
4	2.9	-311.4	-100.07
4	2.9333	-307.47	-100.31
4	2.9667	-303.31	-100.39
4	3	-299.49	-100.61
4	3.0333	-295.55	-100.73
4	3.0667	-292.4	-100.95
4	3.1	-288.8	-100.73
4	3.1333	-285.54	-98.814
4	3.1667	-282.05	-99.827
4	3.2	-279.13	-98.927
4	3.2333	-276.47	-97.136
4	3.2667	-272.4	-95.985
4	3.3	-269.83	-94.224
4	3.3333	-265.4	-93.077
4	3.3667	-262.47	-91.727
4	3.4	-258.99	-88.689
4	3.4333	-255.39	-87.114
4	3.4667	-252.21	-86.417
4	3.5	-248.65	-83.6
4	3.5333	-245.55	-82.349
4	3.5667	-241.44	-80.588
4	3.6	-237.95	-79.126
4	3.6333	-234.35	-78.001
4	3.6667	-231.47	-76.803
4	3.7	-227.88	-75.85
4	3.7333	-224.56	-74.738
4	3.7667	-221.35	-74.309
4	3.8	-217.81	-73.388
4	3.8333	-214.66	-73.163
4	3.8667	-210.82	-72.66
4	3.9	-207.68	-72.938
4	3.9333	-204.19	-72.375
4	3.9667	-201.27	-71.925
4	4	-197.67	-71.25
4	4.0333	-194.29	-71.025
4	4.0667	-190.03	-70.939
4	4.1	-186.68	-70.954
4	4.1333	-183.22	-70.584
4	4.1667	-178.88	-70.463
4	4.2	-175.51	-70.238
4	4.2333	-173.03	-69.788
4	4.2667	-169.43	-68.888
4	4.3	-167.52	-68.1
4	4.3333	-163.81	-66.862
4	4.3667	-161.1	-65.512
4	4.4	-158.63	-64.162
4	4.4333	-156.15	-62.587
4	4.4667	-153.68	-61.012
4	4.5	-151.2	-59.212
4	4.5333	-148.73	-57.412
4	4.5667	-146.03	-55.837
4	4.6	-143.33	-54.037
4	4.6333	-140.85	-52.012
4	4.6667	-137.93	-49.986
4	4.7	-135	-48.186
4	4.7333	-132.08	-45.936
4	4.7667	-129.15	-44.136
4	4.8	-126.45	-42.336
4	4.8333	-123.3	-40.986
4	4.8667	-120.6	-39.861
4	4.9	-117.68	-38.736
4	4.9333	-114.75	-38.061
4	4.9667	-111.6	-37.386
4	5	-109.13	-36.711
4	5.0333	-106.43	-36.017
4	5.0667	-103.28	-35.361
4	5.1	-101.03	-35.136
4	5.1333	-98.326	-34.461
4	5.1667	-95.468	-33.773
4	5.2	-92.7	-33.785
4	5.2333	-90.225	-33.56
4	5.2667	-87.009	-32.925
4	5.3	-84.15	-33.11
4	5.3333	-80.933	-32.925
4	5.3667	-77.962	-32.998
4	5.4	-74.946	-32.913
4	5.4333	-71.774	-32.21
4	5.4667	-68.849	-32.21
4	5.5	-66.374	-31.31
4	5.5333	-63.673	-30.41
4	5.5667	-60.748	-29.06
4	5.6	-58.273	-27.935
4	5.6333	-56.023	-25.685
4	5.6667	-53.548	-25.235
4	5.7	-51.298	-23.66
4	5.7333	-49.047	-22.535
4	5.7667	-46.46	-20.397
4	5.8	-43.985	-18.822
4	5.8333	-41.397	-18.034
4	5.8667	-38.472	-16.459
4	5.9	-35.997	-14.884
4	5.9333	-33.072	-12.859
4	5.9667	-29.921	-11.509
4	6	-26.996	-9.7089
4	6.0333	-24.071	-8.3588
4	6.0667	-20.921	-6.5587
4	6.1	-17.995	-5.6587
4	6.1333	-15.07	-4.9836
4	6.1667	-11.695	-5.4336
4	6.2	-8.77	-4.9836
4	6.2333	-5.8448	-4.9836
4	6.2667	-2.9196	-4.7586
4	6.3	0.23056	-4.9836
4	6.3333	3.1557	-5.2086
4	6.3667	6.306	-5.6586
4	6.4	9.0061	-6.1087
4	6.4333	12.156	-6.5587
4	6.4667	15.082	-7.2337
4	6.5	18.457	-8.3588
4	6.5333	21.832	-9.0339
4	6.5667	26.142	-9.9327
4	6.6	30.21	-10.786
4	6.6333	34.201	-11.492
4	6.6667	37.991	-12.023
4	6.7	41.582	-12.284
5	1.7667	-427.54	-220.45
5	1.8	-424.81	-218.97
5	1.8333	-422.02	-217.44
5	1.8667	-419.29	-215.89
5	1.9	-416.61	-214.17
5	1.9333	-413.98	-212.5
5	1.9667	-411.48	-210.97
5	2	-409.07	-209.52
5	2.0333	-406.8	-208.38
5	2.0667	-403.89	-206.6
5	2.1	-401.42	-205.7
5	2.1333	-398.72	-204.8
5	2.1667	-396.02	-203.67
5	2.2	-392.76	-202.88
5	2.2333	-389.72	-202.32
5	2.2667	-386.57	-201.62
5	2.3	-383.53	-200.86
5	2.3333	-380.27	-200.07
5	2.3667	-376.67	-199.17
5	2.4	-372.95	-198.38
5	2.4333	-369.24	-197.6
5	2.4667	-365.31	-196.81
5	2.5	-361.59	-196.47
5	2.5333	-357.43	-196.13
5	2.5667	-354.5	-196.36
5	2.6	-350.79	-196.02
5	2.6333	-347.53	-195.91
5	2.6667	-344.27	-195.35
5	2.7	-341.12	-194.45
5	2.7333	-338.08	-193.66
5	2.7667	-336.42	-192.31
5	2.8	-333.15	-191.47
5	2.8333	-329.78	-190.41
5	2.8667	-326.04	-189.27
5	2.9	-322.89	-188.15
5	2.9333	-319.85	-186.68
5	2.9667	-316.43	-184.91
5	3	-313.2	-183.57
5	3.0333	-310.29	-182.29
5	3.0667	-306.8	-180.38
5	3.1	-303.54	-178.47
5	3.1333	-300.5	-176.78
5	3.1667	-297.46	-175.32
5	3.2	-294.76	-173.97
5	3.2333	-290.6	-171.61
5	3.2667	-287.79	-170.37
5	3.3	-284.86	-169.69
5	3.3333	-282.39	-169.24
5	3.3667	-279.35	-168.23
5	3.4	-276.65	-167.56
5	3.4333	-273.22	-166.3
5	3.4667	-270.12	-165.53
5	3.5	-266.86	-164.52
5	3.5333	-263.49	-163.39
5	3.5667	-260.67	-162.38
5	3.6	-257.19	-161.59
5	3.6333	-253.7	-160.36
5	3.6667	-250.16	-159.48
5	3.7	-246.52	-158.85
5	3.7333	-243.36	-157.97
5	3.7667	-240.19	-157.45
5	3.8	-237.03	-156.4
5	3.8333	-234.8	-155.63
5	3.8667	-231.87	-154.51
5	3.9	-228.61	-152.91
5	3.9333	-226.13	-151.27
5	3.9667	-223.33	-150.09
5	4	-221.14	-148.68
5	4.0333	-219.16	-147.64
5	4.0667	-216.46	-145.84
5	4.1	-213.46	-144.08
5	4.1333	-211.1	-142.11
5	4.1667	-208.58	-140.44
5	4.2	-206.39	-138.48
5	4.2333	-204.19	-137.18
5	4.2667	-201.94	-135.15
5	4.3	-199.24	-133.13
5	4.3333	-196.62	-130.93
5	4.3667	-194.97	-129.75
5	4.4	-192.49	-128.18
5	4.4333	-189.42	-126.21
5	4.4667	-187.02	-124.97
5	4.5	-184.51	-123.7
5	4.5333	-182.26	-122.44
5	4.5667	-179.44	-121.43
5	4.6	-176.72	-120.37
5	4.6333	-174.27	-119.18
5	4.6667	-171.57	-118.28
5	4.7	-168.64	-116.56
5	4.7333	-166.08	-115.57
5	4.7667	-163.22	-114.49
5	4.8	-160.37	-113.78
5	4.8333	-157.95	-112.77
5	4.8667	-155.03	-111.86
5	4.9	-151.65	-110.97
5	4.9333	-149.18	-110.97
5	4.9667	-146.48	-110.06
5	5	-143.67	-109.5
5	5.0333	-141	-108.58
5	5.0667	-138.83	-107.36
5	5.1	-136.29	-105.97
5	5.1333	-134.32	-105.21
5	5.1667	-132.3	-103.77
5	5.2	-130.28	-102.42
5	5.2333	-128.25	-101.06
5	5.2667	-126.68	-99.715
5	5.3	-125.1	-98.365
5	5.3333	-123.08	-97.014
5	5.3667	-121.05	-95.664
5	5.4	-119.32	-94.041
5	5.4333	-117.9	-92.289
5	5.4667	-115.76	-90.688
5	5.5	-114.14	-88.992
5	5.5333	-112.55	-86.883
5	5.5667	-111.38	-85.089
5	5.6	-109.58	-83.288
5	5.6333	-107.72	-81.502
5	5.6667	-106.65	-79.688
5	5.7	-105.08	-78.338
5	5.7333	-103.16	-76.512
5	5.7667	-101.03	-74.963
5	5.8	-99.676	-73.838
5	5.8333	-97.876	-72.263
5	5.8667	-96.102	-71.019
5	5.9	-94.95	-70.013
5	5.9333	-93.15	-68.438
5	5.9667	-91.35	-67.088
5	6	-89.55	-66.188
5	6.0333	-87.75	-64.612
5	6.0667	-85.95	-63.937
5	6.1	-84.037	-62.025
5	6.1333	-82.35	-61.462
5	6.1667	-80.325	-60.787
5	6.2	-78.637	-60
5	6.2333	-76.949	-59.437
5	6.2667	-74.924	-58.762
5	6.3	-72.773	-57.851
5	6.3333	-71.099	-58.087
5	6.3667	-69.299	-57.412
5	6.4	-67.724	-56.737
5	6.4333	-66.599	-55.837
5	6.4667	-65.249	-55.162
5	6.5	-63.898	-54.487
5	6.5333	-62.548	-53.587
5	6.5667	-60.771	-52.619
5	6.6	-60.073	-51.787
5	6.6333	-58.723	-50.661
5	6.6667	-57.823	-49.761
5	6.7	-56.923	-48.861
5	6.7333	-56.023	-47.736
5	6.7667	-55.235	-46.949
5	6.8	-54.335	-46.049
5	6.8333	-54.223	-44.811
5	6.8667	-53.66	-43.798
5	6.9	-53.66	-42.898
5	6.9333	-53.449	-42.216
5	6.9667	-53.773	-41.211
5	7	-52.985	-39.298
5	7.0333	-52.873	-38.961
5	7.0667	-52.873	-37.386
5	7.1	-52.085	-35.698
5	7.1333	-51.774	-34.805
5	7.1667	-51.523	-33.785
5	7.2	-51.073	-31.985
5	7.2333	-50.623	-30.635
5	7.2667	-49.273	-29.51
5	7.3	-48.597	-28.16
5	7.3333	-47.922	-27.035
5	7.3667	-46.91	-26.247
5	7.4	-46.01	-25.122
5	7.4333	-44.997	-24.56
5	7.4667	-44.322	-23.885
5	7.5	-43.422	-22.985
5	7.5333	-42.41	-21.972
5	7.5667	-40.947	-20.96
5	7.6	-39.709	-20.172
5	7.6333	-38.134	-19.947
5	7.6667	-37.122	-19.834
5	7.7	-35.322	-19.16
5	7.7333	-33.522	-18.485
5	7.7667	-31.721	-17.809
5	7.8	-30.371	-17.359
5	7.8333	-29.021	-17.134
5	7.8667	-27.559	-16.572
5	7.9	-26.209	-16.122
5	7.9333	-24.633	-15.897
5	7.9667	-23.283	-15.447
5	8	-21.821	-15.559
5	8.0333	-20.021	-15.334
5	8.0667	-18.671	-15.334
5	8.1	-16.758	-15.447
5	8.1333	-14.395	-15.334
5	8.1667	-12.708	-14.997
5	8.2	-10.48	-14.614
5	8.2333	-8.095	-14.209
5	8.2667	-5.911	-13.799
5	8.3	-3.5947	-13.309
5	8.3333	-0.89451	-13.084
5	8.3667	1.3557	-12.859
5	8.4	3.8308	-12.634
5	8.4333	5.6309	-12.184
5	8.4667	7.431	-12.184
5	8.5	9.2311	-12.184
5	8.5333	10.806	-12.184
5	8.5667	13.281	-11.509
5	8.6	14.632	-11.059
5	8.6333	16.882	-11.059
5	8.6667	18.457	-10.834
5	8.7	20.032	-10.384
5	8.7333	21.157	-11.059
5	8.7667	22.507	-10.384
5	8.8	24.982	-10.159
5	8.8333	26.852	-10.085
5	8.8667	28.869	-10.073
5	8.9	31.019	-10.131
5	8.9333	33.351	-10.267
5	8.9667	35.913	-10.494
5	9	38.58	-10.791
5	9.0333	41.403	-11.19
6	1.9	-426.33	-257.57
6	1.9333	-423.99	-256.46
6	1.9667	-421.62	-255.49
6	2	-419.28	-254.71
6	2.0333	-416.95	-254.02
6	2.0667	-414.5	-253.39
6	2.1	-412	-252.5
6	2.1333	-409.41	-251.71
6	2.1667	-406.6	-250.47
6	2.2	-403.78	-249.46
6	2.2333	-401.19	-248.45
6	2.2667	-398.5	-247.55
6	2.3	-395.79	-246.65
6	2.3333	-393.32	-245.97
6	2.3667	-390.96	-245.19
6	2.4	-388.59	-244.62
6	2.4333	-386.57	-243.72
6	2.4667	-384.66	-242.49
6	2.5	-382.63	-241.36
6	2.5333	-380.61	-240.46
6	2.5667	-379.46	-238.82
6	2.6	-376.33	-237.76
6	2.6333	-374.42	-236.3
6	2.6667	-372.28	-234.61
6	2.7	-370.03	-233.26
6	2.7333	-368.93	-231.08
6	2.7667	-365.75	-230.56
6	2.8	-363.62	-228.42
6	2.8333	-361.59	-226.85
6	2.8667	-359.45	-225.84
6	2.9	-357.32	-224.37
6	2.9333	-356.1	-222.75
6	2.9667	-352.93	-221.78
6	3	-350.68	-220.44
6	3.0333	-348.09	-219.2
6	3.0667	-345.39	-218.07
6	3.1	-342.92	-216.95
6	3.1333	-340.33	-215.93
6	3.1667	-338.08	-215.03
6	3.2	-335.83	-214.36
6	3.2333	-334.46	-213.17
6	3.2667	-331.55	-212.78
6	3.3	-329.42	-211.77
6	3.3333	-327.73	-210.76
6	3.3667	-326.5	-208.34
6	3.4	-323.9	-208.28
6	3.4333	-322.1	-207.16
6	3.4667	-319.74	-205.47
6	3.5	-317.6	-204.01
6	3.5333	-315.46	-201.2
6	3.5667	-313.44	-200.97
6	3.6	-311.08	-198.83
6	3.6333	-309.05	-197.71
6	3.6667	-307.03	-195.91
6	3.7	-303.72	-194.36
6	3.7333	-302.75	-193.43
6	3.7667	-300.28	-192.31
6	3.8	-298.03	-190.96
6	3.8333	-295.21	-189.43
6	3.8667	-293.41	-188.59
6	3.9	-290.82	-187.36
6	3.9333	-288.13	-185.56
6	3.9667	-285.54	-184.54
6	4	-282.07	-183.01
6	4.0333	-279.64	-181.98
6	4.0667	-278	-181.51
6	4.1	-275.75	-180.38
6	4.1333	-273.39	-179.15
6	4.1667	-271.47	-177.91
6	4.2	-269.11	-176.44
6	4.2333	-266.64	-173.74
6	4.2667	-263.58	-173.02
6	4.3	-261.25	-170.65
6	4.3333	-260.34	-170.14
6	4.3667	-256.94	-167.73
6	4.4	-255.72	-165.76
6	4.4333	-252.73	-163.71
6	4.4667	-251.34	-161.14
6	4.5	-249.53	-159.12
6	4.5333	-247.5	-158.72
6	4.5667	-245.15	-157.88
6	4.6	-242.45	-156.53
6	4.6333	-240.53	-155.07
6	4.6667	-237.1	-152.93
6	4.7	-235.58	-151.69
6	4.7333	-233.11	-150.34
6	4.7667	-230.04	-149.99
6	4.8	-227.55	-149.19
6	4.8333	-226.92	-148.66
6	4.8667	-223.75	-147.46
6	4.9	-221.41	-146.52
6	4.9333	-219.83	-144.49
6	4.9667	-217.58	-144.49
6	5	-215.77	-142.54
6	5.0333	-213.71	-141.35
6	5.0667	-211.72	-140.42
6	5.1	-210.38	-138.19
6	5.1333	-207.72	-137
6	5.1667	-205.85	-135.32
6	5.2	-203.99	-133.77
6	5.2333	-202.49	-132.05
6	5.2667	-200.44	-131.1
6	5.3	-199.36	-128.74
6	5.3333	-196.9	-127.67
6	5.3667	-194.86	-127.17
6	5.4	-193.73	-125.37
6	5.4333	-191.21	-124.83
6	5.4667	-189.48	-123.22
6	5.5	-188.33	-122.22
6	5.5333	-186.04	-121.18
6	5.5667	-184.51	-119.97
6	5.6	-182.41	-119.25
6	5.6333	-180.51	-118.6
6	5.6667	-178.63	-118.1
6	5.7	-177.31	-117.04
6	5.7333	-175.09	-116.97
6	5.7667	-173.93	-115.92
6	5.8	-171.57	-115.27
6	5.8333	-170.56	-114.11
6	5.8667	-169.21	-113.67
6	5.9	-167.85	-112.77
6	5.9333	-166.5	-112.31
6	5.9667	-164.37	-111.75
6	6	-162.91	-110.29
6	6.0333	-161.89	-109.5
6	6.0667	-160.21	-108.49
6	6.1	-158.97	-107.48
6	6.1333	-156.85	-105.52
6	6.1667	-155.93	-104.67
6	6.2	-154.35	-102.86
6	6.2333	-153.79	-102.3
6	6.2667	-151.65	-100.61
6	6.3	-151.02	-100.01
6	6.3333	-149.03	-99.357
6	6.3667	-148.05	-97.915
6	6.4	-147.38	-97.014
6	6.4333	-146.38	-96.569
6	6.4667	-144.45	-95.439
6	6.5	-143.33	-94.314
6	6.5333	-142.43	-93.639
6	6.5667	-140.63	-92.739
6	6.6	-139.05	-92.289
6	6.6333	-138.15	-91.614
6	6.6667	-136.8	-90.939
6	6.7	-135.68	-90.264
6	6.7333	-134.33	-90.039
6	6.7667	-133.2	-89.139
6	6.8	-132.08	-88.464
6	6.8333	-130.73	-87.789
6	6.8667	-129.83	-87.339
6	6.9	-128.93	-86.439
6	6.9333	-128.2	-85.751
6	6.9667	-126.45	-84.864
6	7	-125.78	-83.964
6	7.0333	-125.51	-83.154
6	7.0667	-123.53	-82.388
6	7.1	-122.85	-81.263
6	7.1333	-122.4	-80.363
6	7.1667	-121.5	-79.238
6	7.2	-120.83	-78.338
6	7.2333	-119.7	-77.438
6	7.2667	-118.35	-76.538
6	7.3	-117.68	-75.863
6	7.3333	-116.55	-74.738
6	7.3667	-115.65	-74.288
6	7.4	-114.75	-73.388
6	7.4333	-113.27	-72.792
6	7.4667	-112.28	-71.813
6	7.5	-111.15	-71.588
6	7.5333	-110.48	-71.138
6	7.5667	-108.68	-70.463
6	7.6	-108	-70.238
6	7.6333	-106.88	-69.788
6	7.6667	-106.2	-69.338
6	7.7	-105.08	-68.888
6	7.7333	-104.18	-68.213
6	7.7667	-103.95	-67.988
6	7.8	-103.28	-67.088
6	7.8333	-102.83	-66.638
6	7.8667	-102.38	-66.188
6	7.9	-102.38	-65.512
6	7.9333	-101.47	-65.156
6	7.9667	-101.48	-64.387
6	8	-101.25	-63.487
6	8.0333	-100.8	-62.587
6	8.0667	-100.3	-61.925
6	8.1	-99.901	-61.237
6	8.1333	-100.01	-60.45
6	8.1667	-99.451	-59.662
6	8.2	-98.551	-58.762
6	8.2333	-98.101	-58.312
6	8.2667	-97.201	-57.637
6	8.3	-96.525	-56.737
6	8.3333	-95.85	-56.287
6	8.3667	-94.471	-55.62
6	8.4	-93.825	-54.712
6	8.4333	-92.925	-54.712
6	8.4667	-92.475	-54.037
6	8.5	-91.125	-53.812
6	8.5333	-90.225	-53.587
6	8.5667	-89.325	-52.687
6	8.6	-88.65	-52.237
6	8.6333	-87.975	-51.562
6	8.6667	-86.835	-50.499
6	8.7	-85.817	-49.907
6	8.7333	-85.099	-48.928
6	8.7667	-84.825	-47.961
6	8.8	-83.56	-46.897
6	8.8333	-83.422	-46.119
6	8.8667	-82.125	-45.036
6	8.9	-81.675	-44.136
6	8.9333	-80.775	-43.236
6	8.9667	-79.492	-42.764
6	9	-79.424	-41.886
6	9.0333	-78.524	-41.436
6	9.0667	-77.399	-40.086
6	9.1	-76.499	-39.861
6	9.1333	-75.911	-38.992
6	9.1667	-74.699	-38.736
6	9.2	-74.249	-38.286
6	9.2333	-73.349	-38.061
6	9.2667	-72.899	-37.836
6	9.3	-71.549	-37.611
6	9.3333	-71.324	-37.386
6	9.3667	-70.199	-37.386
6	9.4	-69.749	-36.936
6	9.4333	-69.074	-36.936
6	9.4667	-68.849	-36.486
6	9.5	-68.174	-36.036
6	9.5333	-67.949	-35.361
6	9.5667	-67.499	-35.136
6	9.6	-67.049	-34.461
6	9.6333	-67.049	-34.01
6	9.6667	-67.274	-33.335
6	9.7	-67.049	-32.885
6	9.7333	-67.049	-32.21
6	9.7667	-67.049	-31.76
6	9.8	-67.049	-31.31
6	9.8333	-66.824	-30.86
6	9.8667	-66.599	-30.41
6	9.9	-66.599	-30.41
6	9.9333	-67.274	-30.185
6	9.9667	-66.824	-30.185
6	10	-66.599	-30.41
6	10.033	-66.599	-29.96
6	10.067	-67.161	-30.073
6	10.1	-66.374	-30.185
6	10.133	-66.149	-29.96
6	10.167	-66.486	-30.073
6	10.2	-65.249	-29.96
6	10.233	-64.799	-29.96
6	10.267	-64.799	-30.41
6	10.3	-63.898	-30.635
6	10.333	-63.449	-30.635
6	10.367	-63.561	-30.523
6	10.4	-62.548	-30.41
6	10.433	-62.098	-29.735
6	10.467	-61.423	-29.735
6	10.5	-60.748	-29.51
6	10.533	-59.848	-29.06
6	10.567	-59.623	-28.385
6	10.6	-58.273	-27.71
6	10.633	-57.823	-27.035
6	10.667	-57.373	-26.36
6	10.7	-56.698	-25.91
6	10.733	-56.113	-24.74
6	10.767	-55.348	-23.885
6	10.8	-54.223	-23.435
6	10.833	-53.773	-22.985
6	10.867	-52.401	-21.898
6	10.9	-51.165	-21.33
6	10.933	-50.285	-20.622
6	10.967	-49.16	-20.172
6	11	-47.922	-19.61
6	11.033	-47.022	-19.384
6	11.067	-45.672	-18.934
6	11.1	-44.097	-18.485
6	11.133	-43.197	-18.485
6	11.167	-41.794	-18.273
6	11.2	-40.272	-17.809
6	11.233	-38.922	-17.809
6	11.267	-37.797	-18.034
6	11.3	-36.248	-17.915
6	11.333	-34.872	-17.584
6	11.367	-33.972	-17.359
6	11.4	-32.397	-17.359
6	11.433	-30.821	-17.359
6	11.467	-29.471	-16.909
6	11.5	-28.121	-16.684
6	11.533	-26.771	-16.459
6	11.567	-25.279	-16.155
6	11.6	-23.846	-15.559
6	11.633	-22.046	-15.109
6	11.667	-20.358	-14.547
6	11.7	-18.896	-13.759
6	11.733	-17.208	-13.197
6	11.767	-15.633	-12.522
6	11.8	-14.17	-11.734
6	11.833	-12.37	-11.059
6	11.867	-10.345	-10.609
6	11.9	-8.6575	-10.046
6	11.933	-6.9699	-9.7089
6	11.967	-5.1698	-9.0339
6	12	-2.9196	-8.5838
6	12.033	-1.1195	-8.3588
6	12.067	0.56152	-8.1603
6	12.1	2.7057	-7.9088
6	12.133	4.9559	-7.6838
6	12.167	7.2061	-7.6838
6	12.2	9.3437	-7.3463
6	12.233	11.14	-7.4122
6	12.267	13.731	-7.0087
6	12.3	15.757	-7.4588
6	12.333	17.782	-7.2337
6	12.367	20.032	-7.4588
6	12.4	22.388	-7.4852
6	12.433	24.307	-7.0087
6	12.467	27.007	-7.0087
6	12.5	29.029	-6.7006
6	12.533	31.247	-6.1685
6	12.567	34.902	-3.3357
6	12.6	37.802	-1.5064
6	12.633	39.656	-1.6965
6	12.667	43.08	-1.094
7	1.9	-427.18	262.17
7	1.9333	-424.8	261.88
7	1.9667	-422.4	261.35
7	2	-420.03	260.65
7	2.0333	-417.56	259.91
7	2.0667	-414.99	258.98
7	2.1	-412.37	258.07
7	2.1333	-409.75	257.16
7	2.1667	-406.82	255.81
7	2.2	-404.23	254.57
7	2.2333	-401.31	253.22
7	2.2667	-398.27	251.53
7	2.3	-395.46	250.29
7	2.3333	-393.09	248.83
7	2.3667	-390.34	247.21
7	2.4	-387.92	246.13
7	2.4333	-385.56	244.9
7	2.4667	-382.97	244.33
7	2.5	-380.49	242.98
7	2.5333	-377.79	241.86
7	2.5667	-375.21	241.07
7	2.6	-372.28	240.39
7	2.6333	-369.47	239.38
7	2.6667	-366.09	238.48
7	2.7	-363.28	237.47
7	2.7333	-360.13	237.02
7	2.7667	-356.75	235.89
7	2.8	-353.6	234.99
7	2.8333	-350.57	234.66
7	2.8667	-347.53	234.09
7	2.9	-344.6	234.03
7	2.9333	-342.02	233.98
7	2.9667	-338.87	233.76
7	3	-335.94	233.08
7	3.0333	-333.07	232.36
7	3.0667	-330.43	231.39
7	3.1	-327.62	230.38
7	3.1333	-325.03	229.37
7	3.1667	-322.1	228.02
7	3.2	-319.06	226.78
7	3.2333	-316.25	225.09
7	3.2667	-313.44	223.86
7	3.3	-310.85	222.17
7	3.3333	-307.81	220.71
7	3.3667	-305.11	218.91
7	3.4	-302.41	216.88
7	3.4333	-299.71	215.31
7	3.4667	-297.13	213.62
7	3.5	-294.65	212.04
7	3.5333	-291.95	210.47
7	3.5667	-289.48	208.89
7	3.6	-286.66	207.88
7	3.6333	-284.19	206.75
7	3.6667	-281.38	205.29
7	3.7	-278.56	204.06
7	3.7333	-275.86	202.93
7	3.7667	-273.05	201.69
7	3.8	-270.12	200.34
7	3.8333	-267.54	199.1
7	3.8667	-264.68	197.81
7	3.9	-261.75	196.5
7	3.9333	-258.76	195.5
7	3.9667	-256.06	194.15
7	4	-253.02	193.59
7	4.0333	-250.1	192.69
7	4.0667	-247.51	191.68
7	4.1	-244.92	190.67
7	4.1333	-242.67	189.54
7	4.1667	-240.53	188.3
7	4.2	-238.28	186.95
7	4.2333	-236.15	185.72
7	4.2667	-234.35	184.37
7	4.3	-232.31	182.88
7	4.3333	-230.41	181.78
7	4.3667	-228.5	180.32
7	4.4	-226.47	178.97
7	4.4333	-224.78	177.05
7	4.4667	-223.1	175.81
7	4.5	-221.63	173.9
7	4.5333	-220.06	172.33
7	4.5667	-218.71	170.53
7	4.6	-217.25	168.84
7	4.6333	-215.9	167.26
7	4.6667	-214.54	165.69
7	4.7	-213.19	164.34
7	4.7333	-211.84	162.76
7	4.7667	-210.27	161.41
7	4.8	-208.58	159.95
7	4.8333	-207.01	158.6
7	4.8667	-205.21	157.48
7	4.9	-203.63	155.9
7	4.9333	-201.94	154.89
7	4.9667	-200.15	153.54
7	5	-198.34	152.19
7	5.0333	-196.43	151.18
7	5.0667	-194.41	149.83
7	5.1	-192.72	148.81
7	5.1333	-190.69	147.69
7	5.1667	-188.56	146.9
7	5.2	-186.53	145.78
7	5.2333	-184.28	145.33
7	5.2667	-182.37	144.09
7	5.3	-180.34	143.41
7	5.3333	-178.54	142.51
7	5.3667	-176.74	141.61
7	5.4	-175.28	140.38
7	5.4333	-173.03	139.25
7	5.4667	-171.57	138.01
7	5.5	-169.66	136.55
7	5.5333	-168.08	135.65
7	5.5667	-166.83	134.06
7	5.6	-165.38	132.95
7	5.6333	-163.58	132.05
7	5.6667	-162.23	130.7
7	5.7	-160.88	128.9
7	5.7333	-159.3	127.78
7	5.7667	-158.18	126.42
7	5.8	-157.28	124.63
7	5.8333	-156.38	123.72
7	5.8667	-155.25	121.7
7	5.9	-154.13	120.57
7	5.9333	-152.78	119.22
7	5.9667	-151.88	118.1
7	6	-150.53	116.75
7	6.0333	-149.18	115.17
7	6.0667	-147.62	113.95
7	6.1	-146.25	112.47
7	6.1333	-144.9	111.12
7	6.1667	-143.33	109.77
7	6.2	-142.2	108.65
7	6.2333	-139.95	107.75
7	6.2667	-138.38	106.4
7	6.3	-136.8	105.27
7	6.3333	-135	104.37
7	6.3667	-133.43	103.25
7	6.4	-131.63	102.35
7	6.4333	-129.83	101.45
7	6.4667	-128.03	101
7	6.5	-126.23	100.1
7	6.5333	-124.43	99.648
7	6.5667	-122.85	98.748
7	6.6	-121.05	97.623
7	6.6333	-119.48	96.948
7	6.6667	-118.22	96.228
7	6.7	-117	94.923
7	6.7333	-115.88	93.798
7	6.7667	-114.75	92.897
7	6.8	-113.4	91.772
7	6.8333	-112.5	90.872
7	6.8667	-111.6	89.747
7	6.9	-110.59	88.51
7	6.9333	-110.14	87.385
7	6.9667	-109.24	86.26
7	7	-108.79	84.909
7	7.0333	-108.41	83.987
7	7.0667	-108.68	82.322
7	7.1	-108	80.972
7	7.1333	-107.89	80.184
7	7.1667	-107.66	78.834
7	7.2	-107.44	77.934
7	7.2333	-107.33	76.921
7	7.2667	-107.21	75.909
7	7.3	-107.09	75.174
7	7.3333	-106.65	74.221
7	7.3667	-106.2	73.546
7	7.4	-106.2	72.871
7	7.4333	-105.75	72.196
7	7.4667	-105.08	71.521
7	7.5	-104.63	70.846
7	7.5333	-104.18	70.846
7	7.5667	-103.28	70.171
7	7.6	-102.71	69.834
7	7.6333	-102.15	69.271
7	7.6667	-101.48	68.821
7	7.7	-100.46	68.933
7	7.7333	-100.35	68.146
7	7.7667	-99.451	67.921
7	7.8	-97.988	68.034
7	7.8333	-97.426	67.921
7	7.8667	-96.751	67.471
7	7.9	-95.85	67.696
7	7.9333	-95.175	67.696
7	7.9667	-94.163	68.034
7	8	-93.6	67.696
7	8.0333	-93.15	67.696
7	8.0667	-92.363	68.034
7	8.1	-92.25	67.921
7	8.1333	-91.35	68.596
7	8.1667	-91.35	68.146
7	8.2	-90.338	68.484
7	8.2333	-90.45	68.371
7	8.2667	-89.1	68.821
7	8.3	-88.537	69.159
7	8.3333	-88.65	68.821
7	8.3667	-88.2	69.271
7	8.4	-87.187	69.159
7	8.4333	-87.3	69.271
7	8.4667	-86.85	69.271
7	8.5	-86.175	69.271
7	8.5333	-85.95	69.271
7	8.5667	-85.5	68.821
7	8.6	-84.487	68.933
7	8.6333	-85.05	68.371
7	8.6667	-84.037	68.709
7	8.7	-83.812	68.034
7	8.7333	-84.6	67.471
7	8.7667	-83.812	67.133
7	8.8	-83.812	66.458
7	8.8333	-83.925	65.896
7	8.8667	-84.6	64.546
7	8.9	-84.15	63.871
7	8.9333	-84.626	63.315
7	8.9667	-85.05	62.071
7	9	-85.5	61.171
7	9.0333	-85.645	60.363
7	9.0667	-86.287	59.258
7	9.1	-86.85	58.02
7	9.1333	-87.3	57.12
7	9.1667	-87.75	55.995
7	9.2	-88.2	55.095
7	9.2333	-88.875	54.195
7	9.2667	-88.875	53.07
7	9.3	-89.325	52.17
7	9.3333	-89.1	51.27
7	9.3667	-88.65	50.37
7	9.4	-88.65	49.47
7	9.4333	-88.2	48.795
7	9.4667	-87.75	48.345
7	9.5	-87.525	47.67
7	9.5333	-86.85	47.22
7	9.5667	-85.725	46.77
7	9.6	-85.5	46.32
7	9.6333	-84.6	45.87
7	9.6667	-84.15	45.87
7	9.7	-83.25	46.095
7	9.7333	-82.125	46.095
7	9.7667	-81	46.095
7	9.8	-79.874	46.32
7	9.8333	-78.974	46.77
7	9.8667	-77.849	46.995
7	9.9	-76.724	46.995
7	9.9333	-75.824	46.995
7	9.9667	-75.149	47.22
7	10	-74.024	47.445
7	10.033	-73.124	47.445
7	10.067	-71.999	47.445
7	10.1	-71.099	47.22
7	10.133	-70.199	47.22
7	10.167	-69.749	46.995
7	10.2	-69.524	46.77
7	10.233	-68.399	46.77
7	10.267	-68.174	46.095
7	10.3	-67.724	45.645
7	10.333	-67.499	45.195
7	10.367	-66.824	44.52
7	10.4	-66.599	43.844
7	10.433	-65.699	43.169
7	10.467	-65.699	42.494
7	10.5	-65.474	41.819
7	10.533	-65.023	40.694
7	10.567	-64.799	39.794
7	10.6	-64.573	38.894
7	10.633	-64.573	37.994
7	10.667	-64.349	37.094
7	10.7	-64.236	35.856
7	10.733	-63.898	35.294
7	10.767	-63.898	34.394
7	10.8	-63.898	33.494
7	10.833	-63.898	32.594
7	10.867	-63.449	31.694
7	10.9	-63.449	31.019
7	10.933	-62.998	30.344
7	10.967	-62.548	29.444
7	11	-62.098	28.768
7	11.033	-61.648	28.093
7	11.067	-60.636	27.081
7	11.1	-60.073	27.193
7	11.133	-59.848	26.743
7	11.167	-58.723	26.293
7	11.2	-58.057	25.456
7	11.233	-57.148	25.393
7	11.267	-56.248	24.493
7	11.3	-54.898	24.493
7	11.333	-54.11	23.931
7	11.367	-52.648	24.268
7	11.4	-51.523	24.043
7	11.433	-50.173	24.043
7	11.467	-49.047	24.043
7	11.5	-47.247	23.593
7	11.533	-46.122	23.593
7	11.567	-44.997	23.593
7	11.6	-43.76	22.356
7	11.633	-42.297	23.143
7	11.667	-40.722	22.693
7	11.7	-39.597	22.468
7	11.733	-38.472	22.243
7	11.767	-36.897	21.793
7	11.8	-35.547	21.343
7	11.833	-34.759	20.105
7	11.867	-33.297	19.993
7	11.9	-31.947	19.093
7	11.933	-31.046	18.643
7	11.967	-30.054	17.438
7	12	-28.571	16.618
7	12.033	-27.671	15.718
7	12.067	-26.321	15.043
7	12.1	-25.421	13.918
7	12.133	-23.846	13.018
7	12.167	-22.271	12.342
7	12.2	-20.471	11.442
7	12.233	-19.121	10.767
7	12.267	-17.771	10.542
7	12.3	-16.533	9.3047
7	12.333	-14.395	9.8673
7	12.367	-13.045	9.4173
7	12.4	-11.245	9.4173
7	12.433	-10.12	9.4173
7	12.467	-8.77	9.4173
7	12.5	-6.7449	9.4173
7	12.533	-5.3948	9.6423
7	12.567	-3.5947	9.8673
7	12.6	-2.2446	10.092
7	12.633	-0.21947	10.767
7	12.667	0.68062	11.217
7	12.7	2.9307	11.442
7	12.733	4.0559	12.117
7	12.767	5.9684	12.005
7	12.8	7.656	12.117
7	12.833	9.3212	12.387
7	12.867	10.806	11.667
7	12.9	12.044	11.105
7	12.933	13.957	10.992
7	12.967	15.757	10.542
7	13	17.107	10.092
7	13.033	18.457	9.4173
7	13.067	19.807	8.5172
7	13.1	21.382	7.8422
7	13.133	23.295	6.6046
7	13.167	24.802	6.4021
7	13.2	26.942	5.5235
7	13.233	29.162	4.7972
7	13.267	31.55	4.0342
7	13.3	34.036	3.3644
7	13.333	36.674	2.7939
7	13.367	39.357	2.2424
7	13.4	42.081	1.7746
8	2.0667	-427.2	52.523
8	2.1	-424.98	52.846
8	2.1333	-422.58	53.053
8	2.1667	-420.12	53.24
8	2.2	-417.73	53.362
8	2.2333	-415.39	53.449
8	2.2667	-413.12	53.52
8	2.3	-410.64	53.295
8	2.3333	-408	53.035
8	2.3667	-405.18	52.647
8	2.4	-402.32	52.845
8	2.4333	-399.62	52.17
8	2.4667	-396.81	51.571
8	2.5	-394.22	51.27
8	2.5333	-391.52	50.82
8	2.5667	-388.82	50.37
8	2.6	-386.12	49.695
8	2.6333	-383.64	49.245
8	2.6667	-381.39	49.02
8	2.7	-378.56	48.165
8	2.7333	-376.44	47.895
8	2.7667	-373.97	47.895
8	2.8	-371.49	47.445
8	2.8333	-369.27	47.111
8	2.8667	-366.77	47.22
8	2.9	-364.07	46.995
8	2.9333	-361.59	46.995
8	2.9667	-357.77	47.22
8	3	-356.87	46.432
8	3.0333	-354.17	46.095
8	3.0667	-351.02	46.32
8	3.1	-348.32	46.095
8	3.1333	-345.39	46.32
8	3.1667	-342.88	45.936
8	3.2	-340.67	46.32
8	3.2333	-337.97	46.32
8	3.2667	-335.49	46.32
8	3.3	-333.24	46.32
8	3.3333	-331.44	46.32
8	3.3667	-328.75	46.501
8	3.4	-326.04	45.195
8	3.4333	-324.61	45.119
8	3.4667	-321.76	44.294
8	3.5	-318.84	43.394
8	3.5333	-316.36	42.719
8	3.5667	-314.34	41.594
8	3.6	-312.08	41.518
8	3.6333	-309.39	39.794
8	3.6667	-306.91	38.894
8	3.7	-304.44	37.544
8	3.7333	-302.55	37.018
8	3.7667	-299.71	35.294
8	3.8	-297.75	34.724
8	3.8333	-295.21	33.269
8	3.8667	-292.29	32.144
8	3.9	-289.81	31.244
8	3.9333	-287.34	30.569
8	3.9667	-284.64	29.669
8	4	-282.84	29.444
8	4.0333	-279.69	28.994
8	4.0667	-277.21	28.544
8	4.1	-273.72	29.106
8	4.1333	-272.26	28.093
8	4.1667	-268.39	28.003
8	4.2	-266.86	27.643
8	4.2333	-264.16	27.643
8	4.2667	-261.24	27.643
8	4.3	-258.31	27.643
8	4.3333	-255.61	28.093
8	4.3667	-252.89	28.232
8	4.4	-250.44	28.768
8	4.4333	-247.74	29.219
8	4.4667	-245.49	29.219
8	4.5	-242.78	29.219
8	4.5333	-240.31	29.219
8	4.5667	-237.83	29.219
8	4.6	-235.81	29.219
8	4.6333	-233.33	28.768
8	4.6667	-230.83	28.281
8	4.7	-227.71	28.093
8	4.7333	-226.58	27.418
8	4.7667	-223.21	27.643
8	4.8	-221.03	26.333
8	4.8333	-219.16	25.843
8	4.8667	-216.26	25.101
8	4.9	-213.84	24.791
8	4.9333	-211.39	23.792
8	4.9667	-209.93	23.143
8	5	-207.91	22.243
8	5.0333	-205.88	21.568
8	5.0667	-202.73	21.118
8	5.1	-200.15	20.244
8	5.1333	-198.23	20.218
8	5.1667	-196.21	19.768
8	5.2	-194.41	19.768
8	5.2333	-191.6	19.344
8	5.2667	-189.91	19.543
8	5.3	-187.43	19.318
8	5.3333	-184.96	19.318
8	5.3667	-182.57	19.238
8	5.4	-180.23	20.218
8	5.4333	-178.17	19.609
8	5.4667	-176.63	19.993
8	5.5	-174.38	20.218
8	5.5333	-171.68	20.668
8	5.5667	-169.21	20.893
8	5.6	-166.96	21.343
8	5.6333	-164.93	21.568
8	5.6667	-162.91	21.793
8	5.7	-161.1	21.793
8	5.7333	-159.3	21.793
8	5.7667	-157.28	21.568
8	5.8	-155.7	21.118
8	5.8333	-153.9	20.893
8	5.8667	-151.88	20.668
8	5.9	-150.19	20.555
8	5.9333	-149.4	19.768
8	5.9667	-147.38	19.318
8	6	-146.25	18.643
8	6.0333	-145.13	17.968
8	6.0667	-143.78	17.293
8	6.1	-142.65	16.618
8	6.1333	-141.08	15.718
8	6.1667	-139.45	14.831
8	6.2	-138.83	14.368
8	6.2333	-137.93	13.693
8	6.2667	-135.59	13.063
8	6.3	-134.88	12.091
8	6.3333	-133.31	12.23
8	6.3667	-132.41	12.23
8	6.4	-131.4	11.667
8	6.4333	-129.39	11.017
8	6.4667	-128.53	10.763
8	6.5	-127.4	10.677
8	6.5333	-125.91	10.862
8	6.5667	-124.56	11.262
8	6.6	-123.3	11.442
8	6.6333	-122.08	11.663
8	6.6667	-121.42	12.21
8	6.7	-119.31	12.882
8	6.7333	-118.53	13.602
8	6.7667	-117.77	13.838
8	6.8	-117	14.593
8	6.8333	-115.88	15.268
8	6.8667	-113.89	15.508
8	6.9	-112.84	15.83
8	6.9333	-112.05	16.168
8	6.9667	-110.97	16.208
8	7	-109.6	16.46
8	7.0333	-109.07	16.406
8	7.0667	-107.96	16.234
8	7.1	-106.96	16.26
8	7.1333	-106	16.24
8	7.1667	-105.26	16.078
8	7.2	-104.24	15.509
8	7.2333	-103.5	15.493
8	7.2667	-103.05	14.818
8	7.3	-101.98	14.354
8	7.3333	-101.24	13.74
8	7.3667	-100.73	13.04
8	7.4	-99.743	12.32
8	7.4333	-98.757	11.618
8	7.4667	-97.782	10.985
8	7.5	-97.021	10.407
8	7.5333	-96.122	9.9837
8	7.5667	-95.217	9.4327
8	7.6	-93.87	9.5073
8	7.6333	-93.223	8.7638
8	7.6667	-92.092	8.528
8	7.7	-91.062	8.2165
8	7.7333	-90.177	8.2664
8	7.7667	-89.775	8.2922
8	7.8	-87.796	8.2263
8	7.8333	-86.355	8.4272
8	7.8667	-85.539	8.7267
8	7.9	-85.05	9.4173
8	7.9333	-82.845	9.5073
8	7.9667	-82.072	10.106
8	8	-80.325	10.767
8	8.0333	-78.678	11.342
8	8.0667	-77.399	12.342
8	8.1	-75.752	12.411
8	8.1333	-74.519	12.883
8	8.1667	-73.056	13.273
8	8.2	-71.774	13.693
8	8.2333	-70.371	13.803
8	8.2667	-68.501	14.096
8	8.3	-66.881	14.178
8	8.3333	-65.557	14.164
8	8.3667	-63.808	13.963
8	8.4	-62.413	14.098
8	8.4333	-60.748	13.918
8	8.4667	-58.964	13.654
8	8.5	-57.373	13.693
8	8.5333	-56.27	13.31
8	8.5667	-54.898	13.018
8	8.6	-53.998	13.242
8	8.6333	-52.873	13.018
8	8.6667	-51.185	13.58
8	8.7	-49.948	13.468
8	8.7333	-49.273	13.693
8	8.7667	-47.697	14.143
8	8.8	-46.797	14.593
8	8.8333	-46.122	15.043
8	8.8667	-45.545	15.627
8	8.9	-44.547	15.943
8	8.9333	-44.097	17.068
8	8.9667	-43.76	18.08
8	9	-42.972	18.193
8	9.0333	-42.522	19.093
8	9.0667	-42.297	19.318
8	9.1	-42.072	19.993
8	9.1333	-41.397	20.218
8	9.1667	-40.51	20.721
8	9.2	-40.087	21.052
8	9.2333	-39.61	21.171
8	9.2667	-39.147	21.343
8	9.3	-38.472	21.568
8	9.3333	-37.572	21.793
8	9.3667	-36.672	21.793
8	9.4	-35.772	21.568
8	9.4333	-34.302	21.317
8	9.4667	-33.072	21.343
8	9.5	-31.271	21.118
8	9.5333	-29.471	20.668
8	9.5667	-28.346	20.218
8	9.6	-26.096	19.543
8	9.6333	-23.846	18.868
8	9.6667	-21.416	18.058
8	9.7	-19.121	17.743
8	9.7333	-16.15	17.428
8	9.7667	-13.495	16.618
8	9.8	-10.251	16.669
8	9.8333	-7.7574	16.505
8	9.8667	-5.5042	16.157
8	9.9	-3.1446	16.168
8	9.9333	0.23062	16.618
8	9.9667	2.7057	16.168
8	10	5.803	16.154
8	10.033	8.4976	16.174
8	10.067	11.273	16.3
8	10.1	13.844	17.18
8	10.133	16.366	16.858
8	10.167	18.262	17.086
8	10.2	20.814	17.794
8	10.233	23.407	18.643
8	10.267	25.959	19.234
8	10.3	28.416	19.684
8	10.333	31.006	20.037
8	10.367	33.75	20.266
8	10.4	36.475	20.364
8	10.433	39.094	20.377
8	10.467	41.667	20.307
9	2	-427.9	-157.27
9	2.0333	-425.55	-157.6
9	2.0667	-423.5	-158.22
9	2.1	-421.67	-158.92
9	2.1333	-419.81	-159.57
9	2.1667	-417.94	-159.86
9	2.2	-416.03	-159.94
9	2.2333	-414.02	-159.92
9	2.2667	-412	-159.78
9	2.3	-409.97	-159.57
9	2.3333	-407.72	-159.12
9	2.3667	-405.58	-158.78
9	2.4	-403.17	-158.16
9	2.4333	-400.86	-157.43
9	2.4667	-398.5	-156.64
9	2.5	-395.68	-155.63
9	2.5333	-393.32	-154.84
9	2.5667	-390.96	-153.6
9	2.6	-388.71	-152.48
9	2.6333	-386.46	-151.58
9	2.6667	-384.42	-151.1
9	2.7	-382.74	-148.54
9	2.7333	-379.03	-150
9	2.7667	-377.57	-147.85
9	2.8	-374.08	-149.33
9	2.8333	-371.72	-148.99
9	2.8667	-369.36	-148.66
9	2.9	-366.43	-147.98
9	2.9333	-364.07	-147.64
9	2.9667	-361.7	-147.31
9	3	-358.89	-146.97
9	3.0333	-356.3	-146.85
9	3.0667	-353.49	-146.97
9	3.1	-351.02	-147.42
9	3.1333	-348.32	-147.87
9	3.1667	-346.07	-148.32
9	3.2	-343.03	-148.66
9	3.2333	-340.22	-148.77
9	3.2667	-337.74	-148.32
9	3.3	-334.93	-147.75
9	3.3333	-332.56	-147.19
9	3.3667	-330.31	-146.74
9	3.4	-327.73	-145.5
9	3.4333	-325.48	-144.6
9	3.4667	-322.67	-143.59
9	3.5	-320.64	-140.67
9	3.5333	-317.6	-140.78
9	3.5667	-315.13	-138.98
9	3.6	-312.31	-137.29
9	3.6333	-310.06	-133.92
9	3.6667	-307.59	-132.12
9	3.7	-304.89	-130.32
9	3.7333	-302.64	-128.97
9	3.7667	-299.38	-129.08
9	3.8	-297.01	-127.62
9	3.8333	-294.43	-126.6
9	3.8667	-291.95	-125.7
9	3.9	-290.26	-123.34
9	3.9333	-286.84	-123.56
9	3.9667	-284.82	-121.61
9	4	-282.03	-121.5
9	4.0333	-279.87	-120.71
9	4.0667	-278	-120.3
9	4.1	-275.2	-118.54
9	4.1333	-272.52	-118.09
9	4.1667	-269.65	-118.63
9	4.2	-267.09	-117.27
9	4.2333	-263.98	-117.55
9	4.2667	-261.24	-117.04
9	4.3	-258.54	-116.59
9	4.3333	-255.24	-116.46
9	4.3667	-253.13	-115.24
9	4.4	-250.66	-114.34
9	4.4333	-248.41	-113.44
9	4.4667	-245.94	-112.09
9	4.5	-243.4	-111.11
9	4.5333	-240.96	-109.77
9	4.5667	-238.87	-107.72
9	4.6	-236.52	-106.4
9	4.6333	-234.46	-104.22
9	4.6667	-232.01	-102.34
9	4.7	-229.64	-100.91
9	4.7333	-227.71	-98.139
9	4.7667	-225.46	-96.339
9	4.8	-222.55	-94.817
9	4.8333	-220.51	-93.189
9	4.8667	-218.26	-91.839
9	4.9	-216.01	-91.164
9	4.9333	-213.76	-90.039
9	4.9667	-211.51	-88.914
9	5	-209.26	-88.014
9	5.0333	-207.23	-87.339
9	5.0667	-205.43	-86.214
9	5.1	-203.18	-85.314
9	5.1333	-200.93	-84.864
9	5.1667	-198.68	-84.414
9	5.2	-195.98	-84.189
9	5.2333	-193.73	-83.964
9	5.2667	-191.48	-83.964
9	5.3	-189.23	-84.414
9	5.3333	-186.98	-84.639
9	5.3667	-184.51	-84.639
9	5.4	-182.48	-84.639
9	5.4333	-180.46	-84.189
9	5.4667	-178.66	-83.514
9	5.5	-176.86	-82.838
9	5.5333	-175.06	-82.163
9	5.5667	-173.25	-81.263
9	5.6	-171.91	-80.363
9	5.6333	-170.1	-79.688
9	5.6667	-168.53	-78.788
9	5.7	-166.96	-77.663
9	5.7333	-165.38	-76.313
9	5.7667	-164.03	-74.963
9	5.8	-162.68	-73.613
9	5.8333	-161.1	-71.813
9	5.8667	-159.75	-70.463
9	5.9	-158.4	-68.888
9	5.9333	-157.05	-67.537
9	5.9667	-155.7	-66.412
9	6	-154.35	-65.512
9	6.0333	-153	-64.162
9	6.0667	-151.65	-63.262
9	6.1	-150.3	-62.362
9	6.1333	-148.95	-61.912
9	6.1667	-147.38	-61.237
9	6.2	-146.03	-60.337
9	6.2333	-144.23	-60.112
9	6.2667	-142.65	-59.437
9	6.3	-141	-59.037
9	6.3333	-139.05	-58.762
9	6.3667	-137.25	-58.537
9	6.4	-135.45	-58.312
9	6.4333	-133.2	-58.312
9	6.4667	-131.4	-58.537
9	6.5	-129.38	-58.312
9	6.5333	-127.58	-58.087
9	6.5667	-126	-57.637
9	6.6	-123.99	-57.264
9	6.6333	-122.4	-56.962
9	6.6667	-120.83	-56.512
9	6.7	-119.25	-55.837
9	6.7333	-117.93	-54.831
9	6.7667	-116.68	-54.182
9	6.8	-115.24	-53.17
9	6.8333	-113.87	-52.465
9	6.8667	-112.73	-52.012
9	6.9	-111.22	-50.622
9	6.9333	-110.03	-49.311
9	6.9667	-108.68	-48.411
9	7	-107.55	-46.836
9	7.0333	-106.2	-45.711
9	7.0667	-104.92	-44.096
9	7.1	-103.95	-43.011
9	7.1333	-102.83	-41.661
9	7.1667	-101.48	-40.986
9	7.2	-100.58	-39.636
9	7.2333	-99.788	-38.623
9	7.2667	-98.551	-38.286
9	7.3	-96.976	-37.836
9	7.3333	-96.076	-36.936
9	7.3667	-94.838	-36.598
9	7.4	-94.05	-36.261
9	7.4333	-92.88	-36.396
9	7.4667	-91.913	-36.148
9	7.5	-90.675	-36.486
9	7.5333	-89.811	-36.684
9	7.5667	-88.763	-37.048
9	7.6	-88.2	-37.611
9	7.6333	-87.525	-38.061
9	7.6667	-86.625	-38.961
9	7.7	-85.837	-39.298
9	7.7333	-85.387	-39.298
9	7.7667	-84.6	-39.636
9	7.8	-83.7	-39.411
9	7.8333	-82.575	-39.411
9	7.8667	-81.45	-39.636
9	7.9	-80.503	-39.302
9	7.9333	-79.762	-38.848
9	7.9667	-78.524	-38.286
9	8	-77.512	-37.723
9	8.0333	-76.162	-36.823
9	8.0667	-75.262	-36.148
9	8.1	-74.024	-35.136
9	8.1333	-72.449	-34.011
9	8.1667	-71.436	-32.773
9	8.2	-70.199	-31.535
[truncated: 46,525 more rows]
