# Supplementary material for: A system for efficient egress scheduling during mass events and small-scale experimental demonstration
Source: R Soc Open Sci. 2020 Dec 9;7(12):201465. doi: 10.1098/rsos.201465 (PMC7813256; doi:10.1098/rsos.201465)
Supplement: Experimental data [file rsos201465supp5.zip › experimental_data/data/Sensor01.csv]

ped. #	time (s)	x (cm)	y (cm)
1	1.7667	-426.19	-71.815
1	1.8	-422.52	-72.039
1	1.8333	-418.84	-72.407
1	1.8667	-415.09	-72.915
1	1.9	-411.42	-73.513
1	1.9333	-407.94	-74.288
1	1.9667	-404.35	-74.738
1	2	-400.97	-75.638
1	2.0333	-397.37	-75.863
1	2.0667	-394.44	-75.863
1	2.1	-390.84	-75.863
1	2.1333	-387.47	-75.863
1	2.1667	-384.09	-75.413
1	2.2	-380.72	-74.963
1	2.2333	-376.89	-74.063
1	2.2667	-372.84	-73.163
1	2.3	-369.02	-72.263
1	2.3333	-364.52	-71.138
1	2.3667	-360.69	-70.013
1	2.4	-356.64	-68.663
1	2.4333	-352.59	-67.088
1	2.4667	-348.32	-65.512
1	2.5	-344.72	-64.162
1	2.5333	-341.12	-62.587
1	2.5667	-337.74	-61.462
1	2.6	-334.37	-60.562
1	2.6333	-330.76	-59.437
1	2.6667	-327.17	-58.537
1	2.7	-323.79	-58.087
1	2.7333	-320.19	-57.412
1	2.7667	-316.59	-56.737
1	2.8	-312.31	-55.837
1	2.8333	-308.26	-55.162
1	2.8667	-304.21	-54.487
1	2.9	-299.49	-53.587
1	2.9333	-295.21	-53.137
1	2.9667	-290.64	-52.662
1	3	-286.06	-52.358
1	3.0333	-281.71	-52.012
1	3.0667	-277.21	-52.012
1	3.1	-272.71	-51.337
1	3.1333	-268.85	-50.793
1	3.1667	-264.7	-50.077
1	3.2	-260.56	-49.086
1	3.2333	-256.66	-48.174
1	3.2667	-252.47	-46.972
1	3.3	-248.38	-45.894
1	3.3333	-244.13	-44.361
1	3.3667	-239.63	-43.236
1	3.4	-235.13	-41.436
1	3.4333	-230.63	-39.636
1	3.4667	-226.06	-38.085
1	3.5	-221.39	-36.103
1	3.5333	-216.91	-34.235
1	3.5667	-212.41	-32.435
1	3.6	-208.36	-30.635
1	3.6333	-204.31	-29.06
1	3.6667	-200.26	-27.71
1	3.7	-196.21	-27.035
1	3.7333	-192.16	-26.135
1	3.7667	-188.45	-25.166
1	3.8	-184.51	-24.335
1	3.8333	-180.23	-23.435
1	3.8667	-176.18	-22.535
1	3.9	-171.91	-21.86
1	3.9333	-167.41	-21.185
1	3.9667	-163.35	-20.735
1	4	-158.63	-20.06
1	4.0333	-153.9	-19.834
1	4.0667	-149.63	-19.61
1	4.1	-144.68	-19.61
1	4.1333	-140.18	-19.384
1	4.1667	-135.68	-19.16
1	4.2	-130.95	-18.485
1	4.2333	-126.45	-18.034
1	4.2667	-121.95	-17.134
1	4.3	-117.45	-16.459
1	4.3333	-113.18	-15.334
1	4.3667	-108.9	-14.209
1	4.4	-104.4	-13.084
1	4.4333	-99.901	-11.734
1	4.4667	-95.4	-10.609
1	4.5	-90.977	-9.2052
1	4.5333	-86.85	-7.6838
1	4.5667	-82.125	-5.8837
1	4.6	-77.849	-4.0835
1	4.6333	-72.899	-2.5084
1	4.6667	-68.849	-1.1584
1	4.7	-64.349	0.19172
1	4.7333	-59.848	1.0918
1	4.7667	-55.573	1.9918
1	4.8	-51.748	2.6669
1	4.8333	-47.472	3.3419
1	4.8667	-43.358	3.7362
1	4.9	-39.372	4.017
1	4.9333	-35.097	4.467
1	4.9667	-30.821	4.692
1	5	-26.321	4.917
1	5.0333	-22.046	4.692
1	5.0667	-17.546	4.467
1	5.1	-12.595	4.017
1	5.1333	-7.6449	3.5669
1	5.1667	-2.5734	3.0477
1	5.2	2.5841	2.9466
1	5.2333	7.656	2.6669
1	5.2667	12.831	2.6669
1	5.3	17.782	2.6669
1	5.3333	22.507	3.1169
1	5.3667	27.232	3.1169
1	5.4	31.958	3.1169
1	5.4333	36.908	3.5669
1	5.4667	41.408	3.5669
1	5.5	46.133	4.017
1	5.5333	50.634	4.467
1	5.5667	55.2	4.8785
1	5.6	59.78	5.4002
1	5.6333	64.557	5.9455
1	5.6667	69.41	6.4387
1	5.7	74.101	6.7436
2	1.7333	-428.33	-197.61
2	1.7667	-425.45	-196.74
2	1.8	-422.39	-195.89
2	1.8333	-419.28	-195.08
2	1.8667	-416.06	-194.25
2	1.9	-412.79	-193.51
2	1.9333	-409.52	-192.87
2	1.9667	-406.03	-192.31
2	2	-402.88	-192.08
2	2.0333	-399.51	-191.87
2	2.0667	-396.58	-192.08
2	2.1	-393.77	-191.52
2	2.1333	-390.79	-191.17
2	2.1667	-387.81	-190.51
2	2.2	-384.88	-190.06
2	2.2333	-381.96	-189.38
2	2.2667	-378.94	-188.39
2	2.3	-375.88	-187.36
2	2.3333	-372.62	-186.34
2	2.3667	-369.24	-184.77
2	2.4	-365.66	-183.67
2	2.4333	-362.49	-182.07
2	2.4667	-358.89	-180.27
2	2.5	-355.63	-178.81
2	2.5333	-352.37	-177.34
2	2.5667	-349.44	-175.77
2	2.6	-346.29	-174.42
2	2.6333	-343.37	-173.29
2	2.6667	-340.44	-172.17
2	2.7	-337.29	-171.27
2	2.7333	-334.48	-170.48
2	2.7667	-331.33	-169.58
2	2.8	-328.18	-168.68
2	2.8333	-324.8	-167.56
2	2.8667	-321.54	-166.54
2	2.9	-317.83	-165.53
2	2.9333	-314.11	-164.29
2	2.9667	-310.4	-163.06
2	3	-306.58	-161.93
2	3.0333	-303.04	-160.89
2	3.0667	-299.15	-159.91
2	3.1	-295.44	-158.89
2	3.1333	-291.95	-158.26
2	3.1667	-288.8	-157.43
2	3.2	-285.48	-156.65
2	3.2333	-282.33	-155.79
2	3.2667	-279.13	-154.71
2	3.3	-276.11	-153.47
2	3.3333	-272.99	-152.18
2	3.3667	-269.83	-150.62
2	3.4	-266.72	-149.02
2	3.4333	-263.44	-147.27
2	3.4667	-259.97	-145.28
2	3.5	-256.22	-143.34
2	3.5333	-253.06	-141.17
2	3.5667	-249.67	-139.05
2	3.6	-246.48	-136.95
2	3.6333	-243	-134.87
2	3.6667	-239.77	-133.13
2	3.7	-236.29	-131.25
2	3.7333	-233.22	-129.3
2	3.7667	-229.85	-127.73
2	3.8	-225.81	-126.33
2	3.8333	-222.87	-124.8
2	3.8667	-218.76	-123.31
2	3.9	-215.48	-121.76
2	3.9333	-211.96	-120.19
2	3.9667	-207.91	-118.62
2	4	-204.15	-116.99
2	4.0333	-200.35	-115.29
2	4.0667	-196.5	-113.61
2	4.1	-192.4	-112
2	4.1333	-188.72	-110.51
2	4.1667	-185.07	-109.05
2	4.2	-181.34	-107.49
2	4.2333	-177.72	-105.96
2	4.2667	-174.06	-104.26
2	4.3	-170.91	-102.46
2	4.3333	-167.72	-100.57
2	4.3667	-164.75	-98.662
2	4.4	-161.78	-96.564
2	4.4333	-158.76	-94.359
2	4.4667	-155.84	-92.109
2	4.5	-152.78	-89.814
2	4.5333	-149.81	-87.474
2	4.5667	-146.93	-85.089
2	4.6	-143.9	-82.647
2	4.6333	-140.94	-80.093
2	4.6667	-138.02	-77.618
2	4.7	-134.96	-75.323
2	4.7333	-132.04	-73.097
2	4.7667	-129.02	-70.868
2	4.8	-125.98	-68.974
2	4.8333	-122.9	-66.953
2	4.8667	-119.88	-65.198
2	4.9	-117	-63.712
2	4.9333	-113.58	-61.822
2	4.9667	-110.66	-60.022
2	5	-107.42	-58.267
2	5.0333	-104.23	-56.702
2	5.0667	-101.16	-54.757
2	5.1	-97.831	-53.047
2	5.1333	-94.59	-51.292
2	5.1667	-91.125	-49.761
2	5.2	-87.885	-48.231
2	5.2333	-84.465	-46.791
2	5.2667	-81.044	-45.351
2	5.3	-77.749	-43.826
2	5.3333	-74.501	-42.324
2	5.3667	-71.414	-40.716
2	5.4	-68.337	-39.031
2	5.4333	-65.474	-37.386
2	5.4667	-62.548	-35.586
2	5.5	-59.713	-33.83
2	5.5333	-56.869	-32.187
2	5.5667	-54.153	-30.348
2	5.6	-51.388	-28.79
2	5.6333	-48.45	-27.004
2	5.6667	-45.717	-25.325
2	5.7	-42.657	-23.48
2	5.7333	-39.867	-21.5
2	5.7667	-36.942	-19.474
2	5.8	-33.712	-17.758
2	5.8333	-30.551	-15.694
2	5.8667	-27.512	-14.043
2	5.9	-24.521	-12.859
2	5.9333	-21.258	-11.396
2	5.9667	-18.356	-9.3039
2	6	-15.408	-8.6964
2	6.0333	-12.415	-6.6487
2	6.0667	-9.445	-6.1087
2	6.1	-6.5648	-5.5686
2	6.1333	-3.8197	-4.0835
2	6.1667	-0.66949	-2.7335
2	6.2	2.8167	-1.4542
2	6.2333	5.946	-0.75338
2	6.2667	9.1862	-0.34834
2	6.3	12.269	-0.59585
2	6.3333	15.419	-0.37089
2	6.3667	18.547	-0.43835
2	6.4	21.607	0.41674
2	6.4333	25.095	0.52925
2	6.4667	28.384	1.4359
2	6.5	32.214	1.4642
2	6.5333	33.758	1.7668
2	6.5667	37.219	1.7495
2	6.6	41.273	2.7118
2	6.6333	44.288	3.2069
2	6.6667	47.191	3.3194
2	6.7	50.049	3.5219
2	6.7333	51.084	3.7919
2	6.7667	53.927	3.965
2	6.8	56.889	4.1475
2	6.8333	59.935	4.2606
2	6.8667	63.105	4.3396
2	6.9	66.524	4.3681
2	6.9333	70.133	4.316
3	2.2	-426.17	-269.95
3	2.2333	-424.08	-268.61
3	2.2667	-421.79	-267.34
3	2.3	-419.31	-266.11
3	2.3333	-416.67	-264.83
3	2.3667	-413.93	-263.53
3	2.4	-411.12	-262.05
3	2.4333	-407.87	-260.88
3	2.4667	-405.07	-259.19
3	2.5	-401.62	-257.58
3	2.5333	-398.08	-256.39
3	2.5667	-394.72	-254.85
3	2.6	-390.2	-253.25
3	2.6333	-386.28	-251.86
3	2.6667	-382.01	-250.9
3	2.7	-377.38	-249.84
3	2.7333	-373.84	-248.44
3	2.7667	-370.01	-247.08
3	2.8	-366.09	-246.4
3	2.8333	-362.45	-246.06
3	2.8667	-358.11	-246.35
3	2.9	-355.63	-245.19
3	2.9333	-352.67	-244.41
3	2.9667	-350.39	-242.93
3	3	-347.82	-241.79
3	3.0333	-344.67	-240.91
3	3.0667	-342.73	-239.41
3	3.1	-339.64	-237.88
3	3.1333	-336.62	-236.07
3	3.1667	-334.05	-234.23
3	3.2	-330.63	-232.52
3	3.2333	-327.51	-230.17
3	3.2667	-324.56	-228.47
3	3.3	-321.15	-225.85
3	3.3333	-318.35	-223.34
3	3.3667	-314.9	-220.78
3	3.4	-311.09	-218.52
3	3.4333	-308.72	-215.49
3	3.4667	-306.22	-212.66
3	3.5	-303.51	-210.73
3	3.5333	-300.84	-208.85
3	3.5667	-298.06	-206.99
3	3.6	-295.17	-205.34
3	3.6333	-292.33	-203.81
3	3.6667	-288.98	-202.67
3	3.7	-286.07	-201.02
3	3.7333	-283.16	-199.45
3	3.7667	-280.12	-197.66
3	3.8	-276.99	-196.47
3	3.8333	-273.38	-195.59
3	3.8667	-270.31	-194.11
3	3.9	-267.45	-192.6
3	3.9333	-263.73	-190.97
3	3.9667	-260.2	-189.16
3	4	-256.17	-188.03
3	4.0333	-252.8	-186.46
3	4.0667	-248.97	-184.88
3	4.1	-245.26	-184.09
3	4.1333	-241.86	-183.06
3	4.1667	-238.03	-182.42
3	4.2	-235.58	-181.17
3	4.2333	-232.43	-180.27
3	4.2667	-229.4	-179.26
3	4.3	-226.36	-178.02
3	4.3333	-223.55	-176.56
3	4.3667	-220.96	-174.64
3	4.4	-218.15	-172.96
3	4.4333	-215.11	-171.45
3	4.4667	-212.75	-169.13
3	4.5	-209.65	-167.56
3	4.5333	-206.92	-165.46
3	4.5667	-204.42	-162.87
3	4.6	-201.61	-160.47
3	4.6333	-198.68	-158.44
3	4.6667	-196.54	-155.41
3	4.7	-193.73	-152.82
3	4.7333	-191.26	-150.34
3	4.7667	-188.78	-147.64
3	4.8	-186.24	-145.4
3	4.8333	-184.17	-142.58
3	4.8667	-181.28	-140.79
3	4.9	-178.84	-138.66
3	4.9333	-176.74	-136.28
3	4.9667	-174.16	-134.37
3	5	-171.34	-132.45
3	5.0333	-168.2	-130.97
3	5.0667	-165.62	-129.1
3	5.1	-163.24	-127.5
3	5.1333	-160.07	-126.05
3	5.1667	-157.4	-124.22
3	5.2	-154.58	-122.73
3	5.2333	-151.64	-120.95
3	5.2667	-148.6	-119.36
3	5.3	-145.38	-117.61
3	5.3333	-142.32	-116
3	5.3667	-138.62	-114.65
3	5.4	-135.23	-113.22
3	5.4333	-131.43	-112.02
3	5.4667	-128.25	-110.74
3	5.5	-124.88	-109.17
3	5.5333	-122.06	-108.25
3	5.5667	-119.48	-106.69
3	5.6	-117.21	-104.92
3	5.6333	-115.2	-102.86
3	5.6667	-112.74	-100.69
3	5.7	-110.7	-98.139
3	5.7333	-108.9	-96.339
3	5.7667	-107.33	-93.639
3	5.8	-105.3	-91.364
3	5.8333	-103.78	-88.857
3	5.8667	-101.95	-86.25
3	5.9	-100.58	-83.514
3	5.9333	-99.001	-80.138
3	5.9667	-97.815	-77.585
3	6	-96.525	-74.288
3	6.0333	-94.86	-70.733
3	6.0667	-93.312	-67.997
3	6.1	-91.394	-65.625
3	6.1333	-89.802	-62.706
3	6.1667	-88.238	-60.541
3	6.2	-86.4	-58.762
3	6.2333	-83.821	-56.893
3	6.2667	-81.923	-54.625
3	6.3	-80.325	-52.912
3	6.3333	-77.969	-51.985
3	6.3667	-76.724	-49.761
3	6.4	-74.211	-48.657
3	6.4333	-73.024	-46.744
3	6.4667	-71.35	-45.864
3	6.5	-69.341	-43.932
3	6.5333	-68.127	-43.431
3	6.5667	-66.374	-42.336
3	6.6	-63.898	-41.661
3	6.6333	-62.014	-40.907
3	6.6667	-60.206	-40.456
3	6.7	-58.273	-40.761
3	6.7333	-56.473	-40.536
3	6.7667	-54.945	-40.166
3	6.8	-53.084	-39.845
3	6.8333	-52.198	-38.736
3	6.8667	-49.498	-37.836
3	6.9	-48.373	-36.936
3	6.9333	-46.668	-36.062
3	6.9667	-44.772	-34.235
3	7	-43.197	-33.11
3	7.0333	-40.839	-30.83
3	7.0667	-38.472	-29.51
3	7.1	-36.222	-27.71
3	7.1333	-34.559	-25.515
3	7.1667	-31.94	-23.937
3	7.2	-29.947	-22.215
3	7.2333	-28.232	-20.696
3	7.2667	-26.648	-19.375
3	7.3	-24.031	-17.876
3	7.3333	-22.496	-16.684
3	7.3667	-19.697	-15.614
3	7.4	-17.266	-14.274
3	7.4333	-15.295	-14.209
3	7.4667	-13.191	-14.117
3	7.5	-10.744	-13.685
3	7.5333	-9.4451	-13.759
3	7.5667	-6.7223	-12.927
3	7.6	-4.9205	-13.07
3	7.6333	-2.4878	-13.194
3	7.6667	0.050623	-12.544
3	7.7	2.1015	-12.702
3	7.7333	4.4428	-13.23
3	7.7667	6.724	-13.24
3	7.8	8.7194	-13.174
3	7.8333	10.757	-13.066
3	7.8667	12.902	-13.445
3	7.9	15.441	-12.904
3	7.9333	16.967	-10.662
3	7.9667	20.143	-12.131
3	8	22.637	-11.892
3	8.0333	25.207	-10.159
3	8.0667	27.795	-9.8214
3	8.1	30.988	-8.7468
3	8.1333	33.949	-8.7704
3	8.1667	37.08	-9.0206
3	8.2	40.465	-7.0673
3	8.2333	42.983	-6.7837
3	8.2667	45.683	-6.3337
3	8.3	49.059	-6.5587
3	8.3333	51.901	-5.7619
3	8.3667	55.055	-5.4865
3	8.4	58.182	-5.6057
3	8.4333	61.39	-5.7836
3	8.4667	64.569	-6.0423
3	8.5	67.739	-6.3437
3	8.5333	70.902	-6.6885
4	2.3667	-426.09	-128.61
4	2.4	-423.54	-127.05
4	2.4333	-421.12	-125.56
4	2.4667	-418.72	-124.16
4	2.5	-416.2	-122.92
4	2.5333	-413.59	-121.88
4	2.5667	-410.89	-121.02
4	2.6	-407.71	-120.1
4	2.6333	-404.93	-119.23
4	2.6667	-401.63	-118.1
4	2.7	-398.16	-117.15
4	2.7333	-394.83	-116.57
4	2.7667	-391.09	-115.85
4	2.8	-387.24	-115.92
4	2.8333	-383.71	-115.04
4	2.8667	-380.27	-115.24
4	2.9	-376.62	-115.97
4	2.9333	-373.93	-114.38
4	2.9667	-370.55	-114.21
4	3	-367.15	-114.35
4	3.0333	-364.38	-112.58
4	3.0667	-360.75	-112.54
4	3.1	-357.54	-111.42
4	3.1333	-354.45	-109.82
4	3.1667	-350.79	-106.69
4	3.2	-348.68	-105.75
4	3.2333	-344.49	-103.09
4	3.2667	-341.63	-102.81
4	3.3	-339.18	-99.482
4	3.3333	-335.88	-98.475
4	3.3667	-333.22	-96.142
4	3.4	-331.05	-93.161
4	3.4333	-327.75	-92.55
4	3.4667	-324.73	-90.988
4	3.5	-321.76	-89.814
4	3.5333	-319.47	-87.249
4	3.5667	-316.45	-86.484
4	3.6	-313.06	-84.824
4	3.6333	-309.16	-83.514
4	3.6667	-305.9	-83.626
4	3.7	-302.44	-82.717
4	3.7333	-298.81	-81.939
4	3.7667	-295.44	-81.263
4	3.8	-292.01	-80.769
4	3.8333	-288.69	-80.588
4	3.8667	-285.43	-80.251
4	3.9	-281.8	-79.88
4	3.9333	-278.79	-79.013
4	3.9667	-275.52	-78.226
4	4	-272.49	-77.213
4	4.0333	-269.22	-76.201
4	4.0667	-266.19	-74.963
4	4.1	-262.81	-73.838
4	4.1333	-259.55	-72.375
4	4.1667	-256.29	-70.913
4	4.2	-253.02	-69.225
4	4.2333	-249.87	-67.425
4	4.2667	-246.84	-64.612
4	4.3	-243.69	-62.362
4	4.3333	-241.44	-61.912
4	4.3667	-238.41	-60.233
4	4.4	-235.36	-58.537
4	4.4333	-232.21	-57.187
4	4.4667	-228.97	-56.221
4	4.5	-225.83	-55.178
4	4.5333	-222.98	-52.912
4	4.5667	-219.38	-52.012
4	4.6	-216.68	-51.787
4	4.6333	-213.19	-50.999
4	4.6667	-209.93	-49.986
4	4.7	-206.11	-48.411
4	4.7333	-202.51	-47.961
4	4.7667	-199.13	-47.736
4	4.8	-195.38	-47.792
4	4.8333	-192.94	-47.624
4	4.8667	-188.87	-47.016
4	4.9	-185.44	-46.177
4	4.9333	-182.52	-45.313
4	4.9667	-179.33	-43.461
4	5	-176.97	-42.898
4	5.0333	-173.48	-40.761
4	5.0667	-170.33	-39.861
4	5.1	-167.63	-38.061
4	5.1333	-164.57	-37.566
4	5.1667	-161.78	-35.811
4	5.2	-159.17	-33.965
4	5.2333	-156.74	-32.255
4	5.2667	-154.58	-29.735
4	5.3	-151.61	-28.295
4	5.3333	-149.18	-25.91
4	5.3667	-146.25	-24.785
4	5.4	-143.38	-23.362
4	5.4333	-140.31	-21.905
4	5.4667	-137.48	-20.285
4	5.5	-134.46	-19.79
4	5.5333	-131.45	-18.799
4	5.5667	-128.48	-18.035
4	5.6	-125.37	-17.224
4	5.6333	-122.29	-16.572
4	5.6667	-119.25	-16.009
4	5.7	-115.98	-15.606
4	5.7333	-113.18	-14.884
4	5.7667	-109.85	-15.199
4	5.8	-106.4	-15.003
4	5.8333	-103.5	-14.434
4	5.8667	-100.35	-13.984
4	5.9	-97.426	-13.309
4	5.9333	-94.5	-12.859
4	5.9667	-91.8	-12.184
4	6	-89.1	-11.284
4	6.0333	-86.4	-10.609
4	6.0667	-83.7	-9.4839
4	6.1	-81.225	-8.5838
4	6.1333	-78.749	-7.6838
4	6.1667	-75.779	-6.9188
4	6.2	-73.799	-4.7586
4	6.2333	-71.211	-3.9711
4	6.2667	-69.074	-1.8334
4	6.3	-66.149	-0.70833
4	6.3333	-63.561	0.75426
4	6.3667	-61.198	2.6669
4	6.4	-58.273	3.3419
4	6.4333	-55.607	4.5247
4	6.4667	-53.323	6.0421
4	6.5	-50.398	6.2671
4	6.5333	-48.148	7.3922
4	6.5667	-45.672	8.2922
4	6.6	-42.747	8.5172
4	6.6333	-40.16	9.0798
4	6.6667	-37.347	9.4173
4	6.7	-35.322	10.317
4	6.7333	-31.991	10.002
4	6.7667	-29.134	9.9798
4	6.8	-26.546	10.317
4	6.8333	-23.621	10.317
4	6.8667	-20.471	10.317
4	6.9	-17.096	10.767
4	6.9333	-13.495	10.542
4	6.9667	-10.3	10.857
4	7	-7.87	11.667
4	7.0333	-4.9448	12.117
4	7.0667	-2.0196	12.117
4	7.1	1.1307	11.892
4	7.1333	3.8308	12.568
4	7.1667	6.6587	12.659
4	7.2	9.6812	13.468
4	7.2333	12.685	13.508
4	7.2667	15.573	14.187
4	7.3	18.682	15.493
4	7.3333	21.897	15.745
4	7.3667	25.183	16.355
4	7.4	28.603	16.677
4	7.4333	31.983	16.713
4	7.4667	35.411	16.782
4	7.5	39.158	16.393
4	7.5333	41.858	16.843
4	7.5667	45.008	16.843
4	7.6	49.081	16.01
4	7.6333	51.534	16.168
4	7.6667	54.765	15.649
4	7.7	57.95	14.989
4	7.7333	61.135	14.29
4	7.7667	64.367	13.479
4	7.8	67.812	12.659
4	7.8333	71.377	11.847
5	2.6333	-427.73	-213.6
5	2.6667	-425.92	-211.86
5	2.7	-423.89	-210.1
5	2.7333	-421.66	-208.43
5	2.7667	-419.25	-206.79
5	2.8	-416.7	-205.16
5	2.8333	-414.08	-203.49
5	2.8667	-411.4	-201.76
5	2.9	-408.54	-200
5	2.9333	-405.67	-198.3
5	2.9667	-402.68	-196.58
5	3	-399.67	-195.2
5	3.0333	-396.62	-193.53
5	3.0667	-393.24	-191.97
5	3.1	-390.49	-191.26
5	3.1333	-387.61	-190.44
5	3.1667	-384.61	-189.72
5	3.2	-381.65	-188.91
5	3.2333	-378.79	-187.78
5	3.2667	-375.77	-186.57
5	3.3	-372.94	-185.73
5	3.3333	-369.96	-184.67
5	3.3667	-367.12	-183.04
5	3.4	-364.07	-180.72
5	3.4333	-360.92	-179.15
5	3.4667	-357.77	-177.12
5	3.5	-354.84	-175.09
5	3.5333	-351.83	-173.39
5	3.5667	-349.33	-171.16
5	3.6	-346.87	-168.95
5	3.6333	-344.65	-167.12
5	3.6667	-342.42	-165.12
5	3.7	-340.21	-163.28
5	3.7333	-337.54	-161.51
5	3.7667	-335.24	-159.88
5	3.8	-332.7	-158.5
5	3.8333	-329.62	-157.19
5	3.8667	-326.67	-155.88
5	3.9	-323.6	-154.49
5	3.9333	-320.4	-153.12
5	3.9667	-317.19	-151.68
5	4	-313.9	-150.15
5	4.0333	-310.72	-148.63
5	4.0667	-307.3	-147.43
5	4.1	-304.17	-146.27
5	4.1333	-300.98	-145.45
5	4.1667	-298.1	-144.56
5	4.2	-294.99	-143.61
5	4.2333	-292.06	-142.47
5	4.2667	-288.95	-141.17
5	4.3	-286.33	-139.7
5	4.3333	-283.63	-138.08
5	4.3667	-280.54	-136.39
5	4.4	-277.65	-134.51
5	4.4333	-274.85	-132.68
5	4.4667	-272.01	-131.02
5	4.5	-269.05	-129.23
5	4.5333	-266.22	-127.13
5	4.5667	-263.73	-124.97
5	4.6	-261.35	-122.55
5	4.6333	-259.08	-120.58
5	4.6667	-256.85	-118.53
5	4.7	-254.72	-116.45
5	4.7333	-252.47	-114.6
5	4.7667	-250.24	-112.84
5	4.8	-247.8	-111.27
5	4.8333	-245.55	-109.83
5	4.8667	-243.03	-108.24
5	4.9	-240.62	-106.81
5	4.9333	-238.21	-105.2
5	4.9667	-235.7	-103.78
5	5	-232.8	-102.88
5	5.0333	-230.5	-100.87
5	5.0667	-227.77	-99.562
5	5.1	-225.02	-98.427
5	5.1333	-222.3	-97.158
5	5.1667	-219.46	-96.075
5	5.2	-216.65	-95.137
5	5.2333	-214.21	-94.314
5	5.2667	-211.4	-93.527
5	5.3	-208.58	-92.514
5	5.3333	-206.22	-91.277
5	5.3667	-203.63	-90.039
5	5.4	-201.27	-88.351
5	5.4333	-198.34	-87.08
5	5.4667	-196.21	-85.314
5	5.5	-193.51	-83.514
5	5.5333	-190.92	-81.826
5	5.5667	-188.56	-79.913
5	5.6	-186.3	-77.868
5	5.6333	-184.17	-75.751
5	5.6667	-181.99	-73.911
5	5.7	-180.17	-71.684
5	5.7333	-178.66	-69.563
5	5.7667	-176.43	-67.984
5	5.8	-174.83	-65.572
5	5.8333	-173	-63.715
5	5.8667	-170.85	-62.104
5	5.9	-168.81	-60.555
5	5.9333	-166.49	-59.086
5	5.9667	-164.26	-57.7
5	6	-161.97	-56.605
5	6.0333	-160.32	-54.374
5	6.0667	-157.77	-53.087
5	6.1	-155.5	-51.762
5	6.1333	-152.91	-50.931
5	6.1667	-151	-49.464
5	6.2	-148.73	-48.636
5	6.2333	-146.37	-47.849
5	6.2667	-144	-47.286
5	6.3	-141.64	-46.949
5	6.3333	-139.05	-46.161
5	6.3667	-137.03	-45.711
5	6.4	-135.24	-44.744
5	6.4333	-132.75	-44.136
5	6.4667	-131.31	-42.886
5	6.5	-129.4	-41.688
5	6.5333	-127.02	-40.873
5	6.5667	-125.22	-39.973
5	6.6	-123.53	-38.511
5	6.6333	-122.06	-37.273
5	6.6667	-120.77	-35.819
5	6.7	-119.28	-34.558
5	6.7333	-118.01	-33.223
5	6.7667	-116.89	-31.648
5	6.8	-115.83	-29.995
5	6.8333	-115.12	-28.207
5	6.8667	-113.51	-27.354
5	6.9	-112.69	-25.435
5	6.9333	-111.67	-23.944
5	6.9667	-110.66	-22.386
5	7	-109.53	-21.05
5	7.0333	-108.32	-19.88
5	7.0667	-107.1	-18.709
5	7.1	-105.66	-17.96
5	7.1333	-104.13	-17.357
5	7.1667	-102.76	-16.377
5	7.2	-101.39	-15.379
5	7.2333	-99.901	-15.109
5	7.2667	-98.551	-14.659
5	7.3	-97.043	-14.552
5	7.3333	-95.656	-14.582
5	7.3667	-94.41	-14.389
5	7.4	-92.97	-14.569
5	7.4333	-91.991	-14.261
5	7.4667	-90.441	-15.13
5	7.5	-89.793	-14.56
5	7.5333	-88.62	-14.617
5	7.5667	-87.61	-14.373
5	7.6	-86.483	-14.208
5	7.6333	-85.028	-14.752
5	7.6667	-84.588	-13.607
5	7.7	-83.115	-13.579
5	7.7333	-82.575	-12.859
5	7.7667	-81.727	-12.444
5	7.8	-80.46	-12.364
5	7.8333	-79.615	-12.132
5	7.8667	-78.794	-11.194
5	7.9	-78.524	-11.734
5	7.9333	-77.264	-9.5289
5	7.9667	-76.612	-8.4713
5	8	-75.172	-8.5163
5	8.0333	-74.519	-6.9187
5	8.0667	-73.574	-6.1087
5	8.1	-72.629	-5.2987
5	8.1333	-71.298	-4.8308
5	8.1667	-70.604	-3.4985
5	8.2	-69.299	-4.0835
5	8.2333	-67.949	-3.4085
5	8.2667	-66.599	-2.7335
5	8.3	-65.023	-2.0584
5	8.3333	-63.449	-1.6084
5	8.3667	-62.098	-1.1584
5	8.4	-60.298	-0.70833
5	8.4333	-58.723	-0.70833
5	8.4667	-57.148	-0.70833
5	8.5	-55.464	0.74209
5	8.5333	-53.548	-0.70833
5	8.5667	-51.904	-1.0372
5	8.6	-49.498	-1.3834
5	8.6333	-47.945	-1.4509
5	8.6667	-45.222	-1.8334
5	8.7	-43.647	-1.6084
5	8.7333	-41.487	-1.7884
5	8.7667	-39.279	-2.2757
5	8.8	-37.009	-1.4959
5	8.8333	-35.232	-2.1034
5	8.8667	-33.252	-1.9684
5	8.9	-31.082	-1.5814
5	8.9333	-29.212	-1.3314
5	8.9667	-27.429	-1.0199
5	9	-25.577	-0.37946
5	9.0333	-23.727	0.41053
5	9.0667	-21.821	1.0917
5	9.1	-20.384	2.0091
5	9.1333	-18.747	3.1333
5	9.1667	-16.983	4.3545
5	9.2	-15.183	5.4795
5	9.2333	-13.383	6.3796
5	9.2667	-11.65	7.2572
5	9.3	-9.8951	8.0672
5	9.3333	-7.87	8.2922
5	9.3667	-5.5155	8.9289
5	9.4	-3.43	9.0606
5	9.4333	-1.1634	9.1374
5	9.4667	1.1853	9.0889
5	9.5	3.6058	8.9673
5	9.5333	6.4409	8.4722
5	9.5667	8.6686	8.4047
5	9.6	11.429	7.6518
5	9.6333	14.235	6.712
5	9.6667	16.927	5.6821
5	9.7	19.807	4.467
5	9.7333	22.524	3.7054
5	9.7667	25.567	2.4868
5	9.8	28.476	1.5153
5	9.8333	31.476	0.58445
5	9.8667	34.748	-0.30332
5	9.9	37.687	-0.55254
5	9.9333	40.823	-1.2034
5	9.9667	43.817	-1.3436
5	10	46.804	-1.7105
5	10.033	49.866	-1.8412
5	10.067	52.749	-1.6534
5	10.1	55.645	-1.5969
5	10.133	58.506	-1.3962
5	10.167	61.377	-0.9815
5	10.2	64.255	-0.40806
5	10.233	67.343	0.33499
5	10.267	70.751	1.2095
6	2.8333	-428.09	-64.679
6	2.8667	-424.69	-64.523
6	2.9	-421.44	-64.41
6	2.9333	-418.16	-64.307
6	2.9667	-415	-64.264
6	3	-412	-64.387
6	3.0333	-409.44	-64.934
6	3.0667	-406.65	-65.322
6	3.1	-403.98	-65.213
6	3.1333	-400.75	-64.387
6	3.1667	-398.05	-63.937
6	3.2	-395.34	-63.037
6	3.2333	-393.09	-62.63
6	3.2667	-390.07	-61.713
6	3.3	-386.9	-60.66
6	3.3333	-383.52	-59.315
6	3.3667	-380.07	-58.197
6	3.4	-376.39	-56.874
6	3.4333	-372.99	-55.355
6	3.4667	-369.62	-53.751
6	3.5	-366.42	-52.086
6	3.5333	-363.25	-50.411
6	3.5667	-360.44	-48.369
6	3.6	-357.83	-46.696
6	3.6333	-355.19	-44.945
6	3.6667	-352.65	-43.518
6	3.7	-350.11	-42.145
6	3.7333	-347.3	-41.229
6	3.7667	-344.52	-40.5
6	3.8	-341.47	-39.622
6	3.8333	-338.3	-39.073
6	3.8667	-335.06	-38.176
6	3.9	-331.54	-37.477
6	3.9333	-327.84	-36.261
6	3.9667	-324.24	-35.586
6	4	-320.64	-35.136
6	4.0333	-317.04	-34.685
6	4.0667	-313.9	-34.871
6	4.1	-310.06	-34.461
6	4.1333	-307.27	-34.765
6	4.1667	-303.54	-34.235
6	4.2	-301.01	-34.672
6	4.2333	-298.28	-34.328
6	4.2667	-295.71	-34.057
6	4.3	-292.87	-33.256
6	4.3333	-290.03	-32.567
6	4.3667	-287.27	-31.125
6	4.4	-284.32	-30.005
6	4.4333	-281.1	-28.905
6	4.4667	-277.8	-27.53
6	4.5	-274.22	-26.113
6	4.5333	-270.49	-24.679
6	4.5667	-266.87	-23.307
6	4.6	-262.92	-21.619
6	4.6333	-259.41	-20.004
6	4.6667	-255.84	-18.034
6	4.7	-252.59	-16.729
6	4.7333	-249.09	-14.659
6	4.7667	-245.71	-12.859
6	4.8	-242.56	-11.509
6	4.8333	-239.69	-10.172
6	4.8667	-236.26	-8.8088
6	4.9	-233.56	-7.9088
6	4.9333	-230.41	-7.0087
6	4.9667	-227.35	-6.6037
6	5	-223.88	-5.8837
6	5.0333	-220.28	-5.2086
6	5.0667	-216.91	-4.3086
6	5.1	-213.31	-3.8585
6	5.1333	-209.71	-2.9585
6	5.1667	-206.11	-2.7335
6	5.2	-202.73	-2.0584
6	5.2333	-199.13	-1.8334
6	5.2667	-195.98	-1.8334
6	5.3	-192.83	-1.6084
6	5.3333	-189.68	-1.8334
6	5.3667	-186.98	-1.6084
6	5.4	-184.28	-1.3834
6	5.4333	-181.76	-0.84336
6	5.4667	-178.88	-0.03329
6	5.5	-176.18	0.64175
6	5.5333	-173.48	1.7668
6	5.5667	-170.69	2.6219
6	5.6	-167.86	3.4663
6	5.6333	-164.71	4.242
6	5.6667	-161.56	5.367
6	5.7	-158.4	6.0421
6	5.7333	-155.7	6.9421
6	5.7667	-152.78	7.6172
6	5.8	-149.63	8.9673
6	5.8333	-146.81	9.9058
6	5.8667	-144.23	10.992
6	5.9	-141.3	12.342
6	5.9333	-138.38	13.693
6	5.9667	-136.13	15.043
6	6	-133.43	15.943
6	6.0333	-131.18	17.068
6	6.0667	-128.48	17.968
6	6.1	-125.87	18.283
6	6.1333	-123.3	18.868
6	6.1667	-120.38	19.318
6	6.2	-117.9	19.768
6	6.2333	-115.65	19.768
6	6.2667	-113.4	20.218
6	6.3	-110.93	20.443
6	6.3333	-108.68	20.443
6	6.3667	-106.43	20.443
6	6.4	-104.63	20.218
6	6.4333	-102.83	19.768
6	6.4667	-101.03	19.318
6	6.5	-99.226	18.643
6	6.5333	-97.651	17.743
6	6.5667	-96.076	17.068
6	6.6	-94.5	16.393
6	6.6333	-92.7	15.943
6	6.6667	-91.125	15.718
6	6.7	-89.325	15.493
6	6.7333	-87.525	15.268
6	6.7667	-85.725	15.718
6	6.8	-83.925	15.718
6	6.8333	-82.125	16.168
6	6.8667	-80.325	16.168
6	6.9	-78.524	16.618
6	6.9333	-76.724	17.068
6	6.9667	-74.924	17.518
6	7	-73.349	17.968
6	7.0333	-71.774	18.418
6	7.0667	-70.199	18.868
6	7.1	-68.491	19.172
6	7.1333	-67.274	20.218
6	7.1667	-65.924	20.668
6	7.2	-64.124	21.343
6	7.2333	-62.773	21.343
6	7.2667	-61.23	21.54
6	7.3	-59.848	21.568
6	7.3333	-58.273	21.568
6	7.3667	-56.644	21.098
6	7.4	-55.123	21.568
6	7.4333	-53.548	21.118
6	7.4667	-51.786	20.772
6	7.5	-49.943	19.891
6	7.5333	-48.373	19.768
6	7.5667	-46.797	18.868
6	7.6	-44.997	18.418
6	7.6333	-43.535	17.18
6	7.6667	-41.622	16.168
6	7.7	-40.047	15.268
6	7.7333	-38.472	14.368
6	7.7667	-36.897	13.468
6	7.8	-35.547	12.568
6	7.8333	-33.972	11.893
6	7.8667	-32.397	11.217
6	7.9	-30.916	10.781
6	7.9333	-29.021	10.542
6	7.9667	-27.446	10.542
6	8	-25.646	10.542
6	8.0333	-23.846	10.767
6	8.0667	-22.046	10.767
6	8.1	-20.246	11.217
6	8.1333	-18.512	11.403
6	8.1667	-17.096	12.342
6	8.2	-15.295	13.242
6	8.2333	-13.495	14.143
6	8.2667	-11.47	15.043
6	8.3	-9.4451	15.718
6	8.3333	-7.4199	16.393
6	8.3667	-5.6198	16.618
6	8.4	-3.5947	16.618
6	8.4333	-1.7946	16.393
6	8.4667	0.45558	16.168
6	8.5	2.4807	15.493
6	8.5333	5.1809	15.043
6	8.5667	7.431	14.593
6	8.6	10.131	13.693
6	8.6333	12.606	13.018
6	8.6667	14.857	12.117
6	8.7	17.107	10.992
6	8.7333	19.357	9.8673
6	8.7667	20.707	8.5173
6	8.8	22.845	7.5047
6	8.8333	24.757	6.2671
6	8.8667	26.557	4.917
6	8.9	29.257	4.242
6	8.9333	31.958	3.5669
6	8.9667	34.883	3.5669
6	9	38.033	3.5669
6	9.0333	40.958	3.5669
6	9.0667	43.883	3.5669
6	9.1	47.222	3.6587
6	9.1333	50.071	4.3545
6	9.1667	52.884	4.917
6	9.2	55.672	5.5292
6	9.2333	58.61	6.36
6	9.2667	61.698	7.2327
6	9.3	64.932	8.0716
6	9.3333	68.269	8.7118
6	9.3667	71.7	9.0281
7	3.1	-426.27	-125.74
7	3.1333	-423.11	-125.65
7	3.1667	-419.94	-125.63
7	3.2	-416.87	-125.69
7	3.2333	-413.92	-125.83
7	3.2667	-410.76	-126.15
7	3.3	-408.12	-126.5
7	3.3333	-405.58	-126.5
7	3.3667	-403.02	-126.16
7	3.4	-400.32	-125.83
7	3.4333	-397.59	-125.28
7	3.4667	-394.66	-124.37
7	3.5	-391.91	-123.5
7	3.5333	-389.13	-122.7
7	3.5667	-386.26	-121.6
7	3.6	-383.57	-120.41
7	3.6333	-380.81	-119.01
7	3.6667	-378.26	-117.44
7	3.7	-375.55	-116.17
7	3.7333	-373.22	-114.46
7	3.7667	-371.03	-112.73
7	3.8	-368.95	-111
7	3.8333	-366.94	-109.42
7	3.8667	-365.21	-107.85
7	3.9	-362.88	-106.31
7	3.9333	-360.63	-104.98
7	3.9667	-358.42	-103.44
7	4	-356.28	-102.11
7	4.0333	-353.67	-100.68
7	4.0667	-351.19	-99.063
7	4.1	-348.46	-97.554
7	4.1333	-345.93	-96.175
7	4.1667	-343.17	-94.666
7	4.2	-340.52	-92.816
7	4.2333	-337.76	-91.35
7	4.2667	-334.85	-90.118
7	4.3	-331.98	-88.841
7	4.3333	-329.15	-87.917
7	4.3667	-326.3	-86.839
7	4.4	-323.68	-85.918
7	4.4333	-321.01	-85.086
7	4.4667	-318.37	-84.174
7	4.5	-315.95	-82.657
7	4.5333	-313.1	-81.171
7	4.5667	-310.54	-79.829
7	4.6	-307.69	-78.114
7	4.6333	-304.96	-76.365
7	4.6667	-302.31	-74.682
7	4.7	-299.29	-73.049
7	4.7333	-296.42	-71.349
7	4.7667	-293.24	-69.509
7	4.8	-290.33	-67.773
7	4.8333	-287.27	-65.962
7	4.8667	-284.23	-63.842
7	4.9	-281.37	-61.975
7	4.9333	-278.73	-60.048
7	4.9667	-275.97	-57.82
7	5	-273.21	-56.152
7	5.0333	-270.2	-54.613
7	5.0667	-267.4	-53.317
7	5.1	-264.61	-52.237
7	5.1333	-261.96	-50.977
7	5.1667	-259.08	-50.127
7	5.2	-256.45	-49.063
7	5.2333	-253.43	-47.92
7	5.2667	-250.68	-46.994
7	5.3	-247.82	-46.063
7	5.3333	-245.06	-45.194
7	5.3667	-242.57	-44.428
7	5.4	-239.75	-43.798
7	5.4333	-237.07	-43.056
7	5.4667	-234.3	-42.809
7	5.5	-231.32	-42.508
7	5.5333	-228.6	-41.939
7	5.5667	-226.2	-41.233
7	5.6	-223.48	-40.626
7	5.6333	-220.91	-39.623
7	5.6667	-218.44	-38.67
7	5.7	-216.12	-37.592
7	5.7333	-213.3	-36.541
7	5.7667	-211.06	-35.136
7	5.8	-208.5	-33.912
7	5.8333	-206.45	-32.736
7	5.8667	-204.12	-31.587
7	5.9	-201.89	-30.319
7	5.9333	-199.64	-29.207
7	5.9667	-197.51	-27.891
7	6	-195.31	-26.81
7	6.0333	-193.45	-25.313
7	6.0667	-191.53	-24.119
7	6.1	-189.7	-22.748
7	6.1333	-187.88	-21.86
7	6.1667	-185.96	-20.8
7	6.2	-184.33	-19.829
7	6.2333	-182.47	-18.994
7	6.2667	-180.64	-18.253
7	6.3	-178.55	-17.53
7	6.3333	-176.67	-16.69
7	6.3667	-174.64	-15.877
7	6.4	-172.58	-15.334
7	6.4333	-171.03	-14.762
7	6.4667	-168.98	-13.984
7	6.5	-167.24	-13.383
7	6.5333	-165.43	-12.763
7	6.5667	-163.35	-12.409
7	6.6	-161.53	-11.992
7	6.6333	-159.53	-11.509
7	6.6667	-157.76	-11.39
7	6.7	-155.48	-11.284
7	6.7333	-153.83	-10.998
7	6.7667	-152.11	-10.801
7	6.8	-150.3	-10.609
7	6.8333	-148.82	-9.9895
7	6.8667	-147.27	-9.5964
7	6.9	-145.62	-9.0425
7	6.9333	-144.09	-8.5699
7	6.9667	-142.62	-7.8794
7	7	-141.29	-7.2654
7	7.0333	-139.5	-6.7837
7	7.0667	-138.76	-5.9846
7	7.1	-137.24	-5.4866
7	7.1333	-136.05	-4.7813
7	7.1667	-134.8	-3.9777
7	7.2	-133.52	-3.3331
7	7.2333	-132.22	-2.4253
7	7.2667	-130.94	-1.6614
7	7.3	-129.74	-0.53891
7	7.3333	-128.33	0.35612
7	7.3667	-127.22	1.5374
7	7.4	-126.2	2.4218
7	7.4333	-124.99	3.6794
7	7.4667	-123.73	4.7595
7	7.5	-122.4	5.8171
7	7.5333	-121.53	6.6509
7	7.5667	-120.38	7.6172
7	7.6	-119.25	8.2922
7	7.6333	-118.39	9.3672
7	7.6667	-117.23	9.8673
7	7.7	-116.33	10.542
7	7.7333	-115.43	10.992
7	7.7667	-114.53	11.667
7	7.8	-113.85	12.117
7	7.8333	-112.95	12.568
7	7.8667	-112.08	12.974
7	7.9	-111.15	13.242
7	7.9333	-110.7	13.468
7	7.9667	-109.8	13.693
7	8	-108.9	13.693
7	8.0333	-108	13.468
7	8.0667	-107.55	13.468
7	8.1	-106.88	13.018
7	8.1333	-106.2	12.568
7	8.1667	-105.3	12.117
7	8.2	-104.4	11.667
7	8.2333	-103.95	11.217
7	8.2667	-103.05	10.767
7	8.3	-102.15	10.542
7	8.3333	-101.25	10.317
7	8.3667	-100.58	9.8673
7	8.4	-99.451	9.8673
7	8.4333	-98.551	9.6423
7	8.4667	-97.426	9.4173
7	8.5	-96.525	9.4173
7	8.5333	-95.4	8.9673
7	8.5667	-94.275	8.9673
7	8.6	-93.15	9.1923
7	8.6333	-92.025	8.9673
7	8.6667	-90.675	9.4173
7	8.7	-89.325	9.4173
7	8.7333	-87.975	9.4173
7	8.7667	-86.85	9.8673
7	8.8	-85.5	10.092
7	8.8333	-84.156	10.506
7	8.8667	-82.575	11.217
7	8.9	-81.225	12.117
7	8.9333	-79.874	12.793
7	8.9667	-78.524	13.693
7	9	-77.019	14.489
7	9.0333	-75.599	15.043
7	9.0667	-74.249	15.718
7	9.1	-72.899	16.393
7	9.1333	-71.999	16.843
7	9.1667	-70.649	17.068
7	9.2	-69.299	17.518
7	9.2333	-68.399	17.968
7	9.2667	-67.049	18.193
7	9.3	-66.149	18.643
7	9.3333	-65.249	18.643
7	9.3667	-63.898	18.643
7	9.4	-62.998	18.868
7	9.4333	-61.648	19.093
7	9.4667	-60.973	19.093
7	9.5	-59.398	19.093
7	9.5333	-58.296	19.025
7	9.5667	-57.148	19.093
7	9.6	-56.068	18.508
7	9.6333	-54.678	18.394
7	9.6667	-53.323	18.193
7	9.7	-51.973	17.968
7	9.7333	-50.623	17.518
7	9.7667	-49.151	17.449
7	9.8	-47.472	16.843
7	9.8333	-45.672	16.618
7	9.8667	-43.872	15.943
7	9.9	-41.847	15.493
7	9.9333	-39.775	15.075
7	9.9667	-37.572	14.818
7	10	-35.547	14.368
7	10.033	-33.522	13.918
7	10.067	-31.947	13.693
7	10.1	-30.146	13.468
7	10.133	-28.346	13.018
7	10.167	-26.996	13.018
7	10.2	-25.646	12.793
7	10.233	-24.071	12.568
7	10.267	-22.496	12.568
7	10.3	-20.696	12.342
7	10.333	-19.121	12.568
7	10.367	-17.096	12.342
7	10.4	-15.52	12.342
7	10.433	-13.495	12.342
7	10.467	-11.695	12.793
7	10.5	-9.6701	12.793
7	10.533	-7.87	13.242
7	10.567	-6.0698	13.693
7	10.6	-3.8197	14.143
7	10.633	-1.5696	14.368
7	10.667	0.68059	14.818
7	10.7	2.7057	15.268
7	10.733	4.9559	15.268
7	10.767	6.981	15.268
7	10.8	10.408	14.627
7	10.833	13.101	14.205
7	10.867	15.442	13.873
7	10.9	18.18	13.433
7	10.933	20.257	13.468
7	10.967	22.507	13.242
7	11	24.757	12.793
7	11.033	27.007	12.342
7	11.067	29.482	11.893
7	11.1	31.958	11.442
7	11.133	33.983	10.992
7	11.167	36.683	10.767
7	11.2	39.264	10.291
7	11.233	41.791	10.115
7	11.267	43.883	10.767
7	11.3	45.998	10.722
7	11.333	48.502	10.704
7	11.367	50.184	10.767
7	11.4	52.659	10.992
7	11.433	54.969	11.15
7	11.467	57.385	11.388
7	11.5	59.858	11.761
7	11.533	62.47	12.226
7	11.567	65.323	12.798
7	11.6	68.281	13.322
7	11.633	71.282	13.783
8	3.3	-426.05	-249.61
8	3.3333	-422.81	-248.21
8	3.3667	-419.4	-246.64
8	3.4	-415.88	-245.12
8	3.4333	-412.29	-243.73
8	3.4667	-408.75	-242.14
8	3.5	-405.24	-241.37
8	3.5333	-401.66	-240.52
8	3.5667	-398.25	-239.94
8	3.6	-394.39	-238.97
8	3.6333	-391.54	-238.11
8	3.6667	-388.61	-236.85
8	3.7	-385.71	-235.3
8	3.7333	-382.59	-233.95
8	3.7667	-379.62	-232.19
8	3.8	-376.83	-230.65
8	3.8333	-373.65	-229.14
8	3.8667	-370.48	-227.41
8	3.9	-367.29	-225.35
8	3.9333	-364.09	-223.41
8	3.9667	-360.86	-221.62
8	4	-357.97	-219.67
8	4.0333	-355.11	-218.1
8	4.0667	-352.18	-216.35
8	4.1	-349.04	-215.11
8	4.1333	-345.93	-213.79
8	4.1667	-342.77	-212.48
8	4.2	-339.57	-211.06
8	4.2333	-336.09	-209.77
8	4.2667	-332.88	-208.32
8	4.3	-329.05	-206.95
8	4.3333	-325.4	-205.26
8	4.3667	-321.63	-204.17
8	4.4	-317.76	-202.91
8	4.4333	-313.7	-202.17
8	4.4667	-309.92	-201.29
8	4.5	-306.18	-200.53
8	4.5333	-303.14	-199.62
8	4.5667	-299.93	-198.49
8	4.6	-296.81	-197.46
8	4.6333	-293.92	-196.28
8	4.6667	-291.02	-194.88
8	4.7	-287.9	-193.49
8	4.7333	-285.47	-191.93
8	4.7667	-282.39	-190.62
8	4.8	-279.14	-189.04
8	4.8333	-276.31	-187
8	4.8667	-273.11	-185.41
8	4.9	-269.69	-183.4
8	4.9333	-266.82	-181.27
8	4.9667	-263.77	-179.28
8	5	-260.7	-177.55
8	5.0333	-257.75	-175.92
8	5.0667	-254.58	-174.66
8	5.1	-251.59	-173.48
8	5.1333	-248.48	-172.38
8	5.1667	-245.76	-171.17
8	5.2	-242.64	-169.78
8	5.2333	-239.62	-168.43
8	5.2667	-236.62	-166.98
8	5.3	-233.45	-165.59
8	5.3333	-230.24	-164.26
8	5.3667	-226.92	-162.83
8	5.4	-223.83	-161.73
8	5.4333	-220.62	-161.03
8	5.4667	-217.58	-160.24
8	5.5	-214.64	-159.57
8	5.5333	-211.62	-158.56
8	5.5667	-208.81	-157.32
8	5.6	-205.97	-156.05
8	5.6333	-203.17	-154.41
8	5.6667	-200.15	-152.93
8	5.7	-196.99	-151.35
8	5.7333	-194.18	-149.67
8	5.7667	-191.48	-148.09
8	5.8	-188.78	-146.29
8	5.8333	-186.22	-144
8	5.8667	-183.72	-141.91
8	5.9	-181.36	-139.54
8	5.9333	-179.11	-137.29
8	5.9667	-176.63	-135.04
8	6	-174.38	-133.02
8	6.0333	-171.66	-131.1
8	6.0667	-169.09	-129.3
8	6.1	-166.28	-127.39
8	6.1333	-163.81	-125.82
8	6.1667	-161.28	-124.11
8	6.2	-159.19	-122.55
8	6.2333	-156.55	-120.93
8	6.2667	-154.13	-119.29
8	6.3	-151.99	-118.05
8	6.3333	-149.48	-116.77
8	6.3667	-147.04	-115.8
8	6.4	-144.68	-114.79
8	6.4333	-142.32	-114
8	6.4667	-139.97	-113.18
8	6.5	-137.48	-111.86
8	6.5333	-135.34	-110.85
8	6.5667	-133.2	-109.39
8	6.6	-131.06	-107.93
8	6.6333	-128.93	-106.24
8	6.6667	-126.68	-104.67
8	6.7	-124.77	-103.2
8	6.7333	-123.19	-101.63
8	6.7667	-121.48	-99.921
8	6.8	-120.04	-98.252
8	6.8333	-118.46	-96.452
8	6.8667	-117	-94.539
8	6.9	-115.65	-92.739
8	6.9333	-114.3	-90.939
8	6.9667	-112.95	-89.139
8	7	-111.26	-87.451
8	7.0333	-109.8	-85.989
8	7.0667	-108.45	-84.864
8	7.1	-106.88	-83.514
8	7.1333	-105.53	-82.614
8	7.1667	-103.73	-81.713
8	7.2	-102.6	-80.588
8	7.2333	-101.32	-79.792
8	7.2667	-99.946	-79.103
8	7.3	-98.074	-78.527
8	7.3333	-96.579	-77.901
8	7.3667	-94.838	-77.326
8	7.4	-93.15	-76.763
8	7.4333	-91.991	-75.811
8	7.4667	-90.495	-75.053
8	7.5	-89.1	-74.063
8	7.5333	-87.84	-72.893
8	7.5667	-86.691	-71.853
8	7.6	-85.05	-70.913
8	7.6333	-84.15	-70.013
8	7.6667	-83.025	-68.663
8	7.7	-81.9	-67.313
8	7.7333	-81	-65.962
8	7.7667	-80.1	-64.612
8	7.8	-79.199	-63.262
8	7.8333	-78.706	-62.082
8	7.8667	-78.299	-60.562
8	7.9	-77.624	-59.212
8	7.9333	-77.174	-57.862
8	7.9667	-76.724	-56.737
8	8	-76.226	-55.095
8	8.0333	-75.374	-53.812
8	8.0667	-74.554	-52.369
8	8.1	-73.799	-51.337
8	8.1333	-72.899	-50.437
8	8.1667	-72.222	-49.332
8	8.2	-71.504	-48.276
8	8.2333	-70.649	-47.736
8	8.2667	-69.987	-46.783
8	8.3	-69.299	-46.611
8	8.3333	-68.399	-46.161
8	8.3667	-67.443	-45.399
8	8.4	-66.599	-45.261
8	8.4333	-65.699	-44.811
8	8.4667	-64.799	-44.361
8	8.5	-63.713	-43.527
8	8.5333	-62.548	-43.011
8	8.5667	-61.648	-42.111
8	8.6	-60.636	-41.098
8	8.6333	-59.623	-40.311
8	8.6667	-58.723	-39.186
8	8.7	-57.823	-38.511
8	8.7333	-56.526	-37.399
8	8.7667	-55.573	-36.261
8	8.8	-54.613	-34.837
8	8.8333	-53.542	-33.597
8	8.8667	-52.873	-32.66
8	8.9	-51.748	-31.085
8	8.9333	-50.659	-29.741
8	8.9667	-49.723	-28.385
8	9	-48.597	-27.035
8	9.0333	-47.247	-25.91
8	9.0667	-45.897	-25.01
8	9.1	-44.547	-23.885
8	9.1333	-43.197	-22.76
8	9.1667	-41.622	-22.535
8	9.2	-40.272	-22.085
8	9.2333	-39.192	-21.32
8	9.2667	-37.939	-21.181
8	9.3	-36.672	-21.185
8	9.3333	-35.502	-20.87
8	9.3667	-34.422	-20.96
8	9.4	-33.297	-20.51
8	9.4333	-31.905	-20.464
8	9.4667	-30.596	-20.06
8	9.5	-29.246	-19.61
8	9.5333	-27.896	-19.16
8	9.5667	-26.771	-18.709
8	9.6	-25.421	-18.259
8	9.6333	-24.521	-17.809
8	9.6667	-23.508	-17.022
8	9.7	-22.271	-16.459
8	9.7333	-21.258	-15.897
8	9.7667	-20.021	-15.109
8	9.8	-18.558	-14.547
8	9.8333	-16.87	-14.209
8	9.8667	-15.07	-13.759
8	9.9	-13.833	-13.647
8	9.9333	-11.695	-13.534
8	9.9667	-9.8951	-13.534
8	10	-8.32	-13.534
8	10.033	-6.2949	-13.534
8	10.067	-4.7917	-13.813
8	10.1	-2.9196	-13.984
8	10.133	-0.66949	-13.759
8	10.167	1.5807	-14.434
8	10.2	3.8308	-14.659
8	10.233	6.306	-15.109
8	10.267	8.7811	-15.334
8	10.3	11.256	-15.334
8	10.333	13.731	-15.334
8	10.367	15.982	-15.334
8	10.4	18.232	-14.884
8	10.433	20.482	-14.659
8	10.467	22.732	-14.659
8	10.5	24.87	-14.097
8	10.533	27.232	-13.759
8	10.567	29.482	-13.309
8	10.6	31.958	-12.409
8	10.633	34.433	-11.509
8	10.667	36.634	-10.901
8	10.7	39.383	-10.159
8	10.733	41.858	-9.2589
8	10.767	44.558	-8.8088
8	10.8	47.258	-8.3588
8	10.833	49.959	-8.3588
8	10.867	52.884	-7.9088
8	10.9	55.541	-7.7686
8	10.933	58.17	-7.6311
8	10.967	60.757	-7.4528
8	11	63.38	-7.2173
8	11.033	65.965	-7.032
8	11.067	68.584	-6.9462
8	11.1	71.275	-6.9796
9	3.6333	-427.88	-178.58
9	3.6667	-425.11	-177
9	3.7	-422.54	-175.55
9	3.7333	-420.16	-174.21
9	3.7667	-417.85	-172.99
9	3.8	-415.48	-171.91
9	3.8333	-412.99	-171
9	3.8667	-410.64	-169.9
9	3.9	-408.21	-168.8
9	3.9333	-405.53	-168.1
9	3.9667	-402.8	-167.26
9	4	-400.07	-166.37
9	4.0333	-397.1	-165.33
9	4.0667	-394.38	-164.5
9	4.1	-391.36	-163.83
9	4.1333	-388.44	-163.09
9	4.1667	-385.49	-162.34
9	4.2	-382.45	-161.88
9	4.2333	-379.62	-161.61
9	4.2667	-376.95	-161.44
9	4.3	-374.38	-160.95
9	4.3333	-371.83	-160.58
9	4.3667	-369.32	-160.05
9	4.4	-367.01	-159.39
9	4.4333	-364.76	-158.5
9	4.4667	-362.54	-157.45
9	4.5	-360.2	-156.28
9	4.5333	-357.72	-154.93
9	4.5667	-355.33	-153.56
9	4.6	-352.82	-151.69
9	4.6333	-350.24	-150.26
9	4.6667	-347.73	-148.39
9	4.7	-345.27	-146.59
9	4.7333	-342.92	-144.52
9	4.7667	-340.46	-142.52
9	4.8	-338.29	-140.7
9	4.8333	-336.21	-138.79
9	4.8667	-334.12	-137.16
9	4.9	-332.13	-135.33
9	4.9333	-329.86	-133.75
9	4.9667	-327.6	-132.29
9	5	-325.22	-130.8
9	5.0333	-322.73	-129.24
9	5.0667	-320.26	-128.06
9	5.1	-317.67	-126.64
9	5.1333	-315.07	-125.08
9	5.1667	-312.3	-123.58
9	5.2	-309.47	-122.31
9	5.2333	-306.81	-121
9	5.2667	-303.76	-119.74
9	5.3	-300.93	-118.44
9	5.3333	-297.87	-117.36
9	5.3667	-294.81	-116.28
9	5.4	-291.95	-115.41
9	5.4333	-289.11	-114.53
9	5.4667	-286.38	-113.6
9	5.5	-283.83	-112.5
9	5.5333	-281.44	-111.01
9	5.5667	-278.79	-109.61
9	5.6	-276.76	-108.78
9	5.6333	-274.64	-107.24
9	5.6667	-272.46	-106
9	5.7	-270.35	-104.56
9	5.7333	-268.19	-103.38
9	5.7667	-265.93	-101.84
9	5.8	-263.76	-100.34
9	5.8333	-261.52	-98.811
9	5.8667	-259.36	-97.286
9	5.9	-257.25	-95.209
9	5.9333	-255.22	-93.649
9	5.9667	-253.14	-92.086
9	6	-251.2	-90.084
9	6.0333	-249.28	-88.64
9	6.0667	-247.41	-87.183
9	6.1	-245.18	-85.504
9	6.1333	-243.24	-84.236
9	6.1667	-240.95	-82.799
9	6.2	-238.55	-81.536
9	6.2333	-236.3	-80.273
9	6.2667	-233.69	-79.29
9	6.3	-231.05	-78.142
9	6.3333	-228.68	-76.99
9	6.3667	-225.77	-75.593
9	6.4	-223.5	-75.151
9	6.4333	-220.96	-74.288
9	6.4667	-218.35	-73.658
9	6.5	-215.57	-72.66
9	6.5333	-213.27	-72.472
9	6.5667	-210.83	-72.087
9	6.6	-208.04	-71.311
9	6.6333	-206.11	-71.138
9	6.6667	-203.91	-70.526
9	6.7	-201.79	-69.878
9	6.7333	-199.62	-69.194
9	6.7667	-197.71	-68.539
9	6.8	-195.81	-67.6
9	6.8333	-194	-66.772
9	6.8667	-192.22	-66.073
9	6.9	-190.53	-65.076
9	6.9333	-188.78	-63.937
9	6.9667	-186.94	-63.127
9	7	-185.27	-61.957
9	7.0333	-183.4	-60.72
9	7.0667	-181.85	-59.572
9	7.1	-180.37	-58.267
9	7.1333	-178.43	-56.962
9	7.1667	-177.34	-55.228
9	7.2	-175.73	-53.587
9	7.2333	-174.46	-52.275
9	7.2667	-173.3	-50.924
9	7.3	-171.88	-49.55
9	7.3333	-170.32	-48.017
9	7.3667	-169.03	-47.151
9	7.4	-167.52	-46.049
9	7.4333	-165.83	-44.811
9	7.4667	-164.25	-43.911
9	7.5	-163.2	-43.391
9	7.5333	-161.33	-42.336
9	7.5667	-160.01	-41.864
9	7.6	-158.8	-41.459
9	7.6333	-157.37	-40.716
9	7.6667	-155.7	-39.861
9	7.7	-154.62	-39.876
9	7.7333	-153	-39.411
9	7.7667	-151.65	-38.961
9	7.8	-150.3	-38.736
9	7.8333	-148.95	-38.511
9	7.8667	-147.72	-38.398
9	7.9	-146.03	-38.061
9	7.9333	-145.31	-38.151
9	7.9667	-143.78	-37.611
9	8	-142.92	-37.159
9	8.0333	-141.53	-36.711
9	8.0667	-140.51	-36.357
9	8.1	-139.5	-35.81
9	8.1333	-138.83	-35.136
9	8.1667	-137.93	-34.685
9	8.2	-137.03	-34.236
9	8.2333	-136.35	-33.56
9	8.2667	-135.68	-32.885
9	8.3	-134.94	-32.353
9	8.3333	-134.34	-31.869
9	8.3667	-133.86	-30.876
9	8.4	-133.43	-30.185
9	8.4333	-133.09	-29.398
9	8.4667	-132.72	-28.589
9	8.5	-132.31	-27.607
9	8.5333	-132.11	-26.932
9	8.5667	-131.72	-26.18
9	8.6	-131.45	-25.305
9	8.6333	-131.16	-24.434
9	8.6667	-130.76	-23.617
9	8.7	-130.73	-22.76
9	8.7333	-130.23	-21.915
9	8.7667	-130.05	-21.185
9	8.8	-129.6	-20.51
9	8.8333	-129.27	-19.808
9	8.8667	-128.93	-18.934
9	8.9	-128.59	-18.147
9	8.9333	-128.25	-17.359
9	8.9667	-127.95	-16.851
9	9	-127.44	-16.279
9	9.0333	-126.9	-15.334
9	9.0667	-126.45	-14.884
9	9.1	-125.93	-14.255
9	9.1333	-125.55	-13.534
9	9.1667	-125.1	-13.084
9	9.2	-124.43	-12.184
9	9.2333	-123.98	-11.734
9	9.2667	-123.12	-11.419
9	9.3	-122.4	-10.609
9	9.3333	-121.28	-10.384
9	9.3667	-120.38	-9.9339
9	9.4	-119.23	-9.6224
9	9.4333	-117.96	-9.1271
9	9.4667	-117.05	-9.0986
9	9.5	-115.65	-8.8088
9	9.5333	-114.53	-8.3588
9	9.5667	-113.18	-8.3588
9	9.6	-111.83	-8.3588
9	9.6333	-110.93	-8.3588
9	9.6667	-109.58	-8.3588
9	9.7	-108.65	-8.2129
9	9.7333	-107.66	-8.0213
9	9.7667	-106.91	-7.9358
9	9.8	-105.98	-7.4588
9	9.8333	-104.96	-7.1213
9	9.8667	-104.18	-6.5587
9	9.9	-103.5	-6.3337
9	9.9333	-102.6	-6.1087
9	9.9667	-102.15	-5.2086
9	10	-101.48	-4.7586
9	10.033	-100.58	-3.8586
9	10.067	-99.811	-2.9135
9	10.1	-99.451	-2.0584
9	10.133	-99.001	-1.1584
9	10.167	-98.326	-0.48332
9	10.2	-97.876	0.41674
9	10.233	-97.426	1.3168
9	10.267	-96.751	2.4419
9	10.3	-96.076	3.1169
9	10.333	-95.273	3.8722
9	10.367	-94.725	4.692
9	10.4	-94.5	5.5921
9	10.433	-93.6	6.4921
9	10.467	-92.7	7.1671
9	10.5	-92.25	7.3922
9	10.533	-91.35	8.2922
9	10.567	-90.675	8.5173
9	10.6	-90	9.1923
9	10.633	-89.325	9.4173
9	10.667	-88.425	9.4173
9	10.7	-87.66	9.8223
9	10.733	-87.075	9.8673
9	10.767	-85.95	9.6423
9	10.8	-84.916	9.6687
9	10.833	-83.925	9.6423
9	10.867	-83.475	9.4173
9	10.9	-82.575	8.9673
9	10.933	-81.45	8.5173
9	10.967	-80.549	8.0672
9	11	-79.65	7.6172
9	11.033	-78.749	6.9421
9	11.067	-77.849	6.4921
9	11.1	-76.724	5.8171
9	11.133	-75.811	5.42
9	11.167	-74.924	4.917
9	11.2	-73.921	4.4175
9	11.233	-72.899	4.017
9	11.267	-72.449	3.5669
9	11.3	-71.324	3.1169
9	11.333	-70.649	2.6669
9	11.367	-69.791	2.4723
9	11.4	-69.074	2.2168
9	11.433	-68.399	1.9918
9	11.467	-67.499	1.5418
9	11.5	-67.049	1.5418
9	11.533	-66.374	1.3168
9	11.567	-65.924	1.0918
9	11.6	-65.474	1.0918
9	11.633	-65.023	1.0918
9	11.667	-64.573	1.0918
9	11.7	-64.124	1.0918
9	11.733	-63.718	1.0017
9	11.767	-63.223	1.0918
9	11.8	-62.773	1.0918
9	11.833	-62.323	1.0918
9	11.867	-61.648	1.0918
9	11.9	-61.423	1.0918
9	11.933	-60.748	1.0918
9	11.967	-60.073	1.3168
9	12	-59.398	1.3168
9	12.033	-58.273	1.3168
9	12.067	-57.373	1.3168
9	12.1	-56.248	1.3168
9	12.133	-55.175	1.2822
9	12.167	-54.145	0.68968
9	12.2	-52.873	0.19172
9	12.233	-51.578	-0.21441
9	12.267	-50.276	-0.76307
9	12.3	-49.047	-1.6084
9	12.333	-47.651	-2.3998
9	12.367	-46.347	-3.1835
9	12.4	-44.668	-3.9278
9	12.433	-43.197	-4.7586
9	12.467	-41.847	-5.2086
9	12.5	-40.892	-5.8768
9	12.533	-39.597	-6.1087
9	12.567	-38.022	-6.5587
9	12.6	-36.942	-6.6938
9	12.633	-35.772	-7.0087
9	12.667	-34.647	-7.0087
9	12.7	-33.297	-6.7837
9	12.733	-32.126	-6.9188
9	12.767	-31.046	-7.0087
9	12.8	-29.497	-6.6539
9	12.833	-28.121	-6.5587
9	12.867	-26.771	-6.1087
9	12.9	-25.196	-5.6586
9	12.933	-23.846	-5.2086
9	12.967	-22.158	-4.4211
9	13	-20.471	-4.0835
9	13.033	-18.491	-3.3185
9	13.067	-16.578	-2.711
9	13.1	-14.395	-2.0584
9	13.133	-13	-1.5184
9	13.167	-10.93	-0.97837
9	13.2	-9.4451	-0.70833
9	13.233	-7.6449	-0.48332
9	13.267	-5.3948	-0.48332
9	13.3	-3.3697	-0.48332
9	13.333	-1.3445	-0.48332
9	13.367	0.68059	-0.48332
9	13.4	2.4807	-0.70833
9	13.433	4.9559	-0.93335
9	13.467	7.8017	-1.2908
9	13.5	9.766	-1.8984
9	13.533	12.116	-2.4499
9	13.567	13.777	-2.8235
9	13.6	15.531	-3.8585
9	13.633	18.659	-4.0161
9	13.667	20.797	-4.3536
9	13.7	22.097	-4.9174
9	13.733	25.207	-4.7586
9	13.767	26.557	-5.2086
9	13.8	28.357	-5.2086
9	13.833	30.832	-5.2086
9	13.867	33.332	-4.5308
9	13.9	35.863	-4.5003
9	13.933	37.731	-4.126
9	13.967	39.743	-3.9036
9	14	42.068	-3.3697
9	14.033	44.13	-2.9202
9	14.067	45.728	-2.1484
9	14.1	48.148	-1.5608
9	14.133	50.434	-0.61123
9	14.167	52.868	0.16373
9	14.2	55.2	1.1315
9	14.233	57.554	1.8581
9	14.267	59.8	2.4734
9	14.3	62.037	3.0158
9	14.333	64.271	3.4545
9	14.367	66.452	3.8081
9	14.4	68.538	4.0626
9	14.433	70.735	4.2437
10	3.7333	-427.75	-77.742
10	3.7667	-424.63	-77.098
10	3.8	-421.39	-76.451
10	3.8333	-418.16	-75.907
10	3.8667	-414.94	-75.388
10	3.9	-411.97	-75.026
10	3.9333	-409.3	-74.738
10	3.9667	-406.96	-74.541
10	4	-403.89	-74.063
10	4.0333	-401.54	-73.89
10	4.0667	-398.5	-72.938
10	4.1	-396.29	-72.803
10	4.1333	-393.62	-72.044
10	4.1667	-390.84	-71.138
10	4.2	-388.37	-70.463
10	4.2333	-385.35	-70.833
10	4.2667	-382.15	-70.498
10	4.3	-379.59	-67.763
10	4.3333	-377.12	-66.862
10	4.3667	-374.64	-65.737
10	4.4	-372.39	-64.612
10	4.4333	-370.14	-63.262
10	4.4667	-367.89	-62.362
10	4.5	-365.64	-61.237
10	4.5333	-363.27	-60.554
10	4.5667	-360.86	-59.747
10	4.6	-358.44	-58.537
10	4.6333	-355.74	-57.412
10	4.6667	-353.22	-57.365
10	4.7	-350.79	-55.162
10	4.7333	-348.09	-54.037
10	4.7667	-345.84	-52.912
10	4.8	-342.69	-51.787
10	4.8333	-340.44	-50.886
10	4.8667	-337.52	-50.212
10	4.9	-334.82	-49.311
10	4.9333	-332.12	-48.411
10	4.9667	-329.64	-47.061
10	5	-327.61	-46.436
10	5.0333	-325.14	-44.811
10	5.0667	-322.67	-43.236
10	5.1	-320.64	-41.886
10	5.1333	-317.83	-41.773
10	5.1667	-315.24	-38.961
10	5.2	-312.76	-37.611
10	5.2333	-310.29	-35.81
10	5.2667	-307.59	-34.01
10	5.3	-305.34	-32.435
10	5.3333	-303.09	-30.635
10	5.3667	-301.29	-29.06
10	5.4	-298.88	-26.936
10	5.4333	-296.79	-25.46
10	5.4667	-294.76	-24.11
10	5.5	-292.29	-22.76
10	5.5333	-290.04	-21.41
10	5.5667	-287.34	-20.285
10	5.6	-285.09	-18.934
10	5.6333	-282.39	-17.584
10	5.6667	-278.34	-17.134
10	5.7	-276.99	-15.109
10	5.7333	-274.29	-14.209
10	5.7667	-271.04	-13.011
10	5.8	-268.89	-12.859
10	5.8333	-264.5	-12.972
10	5.8667	-263.49	-11.509
10	5.9	-260.79	-10.609
10	5.9333	-258.31	-9.7089
10	5.9667	-255.84	-8.3588
10	6	-253.36	-7.4588
10	6.0333	-249.66	-6.9978
10	6.0667	-248.63	-5.6586
10	6.1	-245.94	-4.3086
10	6.1333	-243.24	-3.4085
10	6.1667	-240.99	-2.5084
10	6.2	-238.51	-1.1584
10	6.2333	-235.81	-0.03329
10	6.2667	-232.55	0.52922
10	6.3	-231.76	2.4419
10	6.3333	-228.27	3.0044
10	6.3667	-227.26	4.242
10	6.4	-225.01	5.142
10	6.4333	-222.76	6.0421
10	6.4667	-220.06	6.9421
10	6.5	-218.03	7.6172
10	6.5333	-214.54	8.1797
10	6.5667	-213.31	9.1923
10	6.6	-210.02	9.527
10	6.6333	-208.81	10.542
10	6.6667	-206.78	10.767
10	6.7	-204.53	10.992
10	6.7333	-201.16	11.217
10	6.7667	-200.26	11.893
10	6.8	-197.11	11.667
10	6.8333	-195.1	12.216
10	6.8667	-194.18	13.242
10	6.9	-192.16	13.693
10	6.9333	-190.58	14.143
10	6.9667	-188.33	15.043
10	7	-185.63	15.493
10	7.0333	-184.51	16.393
10	7.0667	-182.93	17.293
10	7.1	-179.89	17.855
10	7.1333	-179.33	18.643
10	7.1667	-176.72	20.531
10	7.2	-176.18	20.893
10	7.2333	-174.38	21.793
10	7.2667	-172.58	22.468
10	7.3	-170.78	23.143
10	7.3333	-168.37	23.697
10	7.3667	-167.63	24.493
10	7.4	-165.22	24.822
10	7.4333	-164.48	25.393
10	7.4667	-163.13	25.843
10	7.5	-161.78	26.293
10	7.5333	-159.85	27.396
10	7.5667	-159.53	26.968
10	7.6	-158.18	27.193
10	7.6333	-156.36	27.055
10	7.6667	-155.39	26.788
10	7.7	-154.8	26.968
10	7.7333	-152.78	27.193
10	7.7667	-152.78	26.743
10	7.8	-151.03	27.63
[truncated: 10,783 more rows]
