# Supplementary material for: A system for efficient egress scheduling during mass events and small-scale experimental demonstration
Source: R Soc Open Sci. 2020 Dec 9;7(12):201465. doi: 10.1098/rsos.201465 (PMC7813256; doi:10.1098/rsos.201465)
Supplement: Experimental data [file rsos201465supp5.zip › experimental_data/data/Sensor02.csv]

ped. #	time (s)	x (cm)	y (cm)
1	1.3667	-429.52	123
1	1.4	-425.49	122.23
1	1.4333	-421.42	121.28
1	1.4667	-417.36	120.17
1	1.5	-413.4	118.96
1	1.5333	-409.52	117.65
1	1.5667	-405.92	116.3
1	1.6	-402.27	114.8
1	1.6333	-398.72	113.6
1	1.6667	-394.89	112.7
1	1.7	-391.29	112.02
1	1.7333	-387.69	111.12
1	1.7667	-383.64	110
1	1.8	-379.37	109.32
1	1.8333	-374.83	108.19
1	1.8667	-370.14	107.3
1	1.9	-365.42	106.17
1	1.9333	-360.24	105.05
1	1.9667	-355.07	104.15
1	2	-349.89	103.25
1	2.0333	-344.72	102.35
1	2.0667	-339.77	101.9
1	2.1	-334.59	101.45
1	2.1333	-330.31	101
1	2.1667	-326.04	100.77
1	2.2	-321.99	99.873
1	2.2333	-318.17	99.423
1	2.2667	-314.56	98.298
1	2.3	-310.96	97.173
1	2.3333	-306.91	95.823
1	2.3667	-302.64	94.473
1	2.4	-298.27	92.813
1	2.4333	-293.64	91.323
1	2.4667	-289.14	89.747
1	2.5	-284.19	87.497
1	2.5333	-279.46	85.247
1	2.5667	-274.74	83.222
1	2.6	-270.24	80.747
1	2.6333	-265.96	78.272
1	2.6667	-261.69	76.022
1	2.7	-257.41	73.996
1	2.7333	-253.13	72.196
1	2.7667	-249.09	70.396
1	2.8	-244.59	69.046
1	2.8333	-239.86	67.471
1	2.8667	-235.13	65.896
1	2.9	-230.63	64.546
1	2.9333	-225.68	63.196
1	2.9667	-220.73	61.846
1	3	-215.56	60.721
1	3.0333	-210.61	59.596
1	3.0667	-205.43	58.695
1	3.1	-200.26	58.245
1	3.1333	-195.31	57.345
1	3.1667	-190.36	56.67
1	3.2	-185.86	55.995
1	3.2333	-180.91	55.095
1	3.2667	-176.63	53.97
1	3.3	-172.58	53.346
1	3.3333	-168.1	51.562
1	3.3667	-163.81	49.695
1	3.4	-159.39	48.525
1	3.4333	-155.03	46.095
1	3.4667	-150.3	44.52
1	3.5	-145.58	42.494
1	3.5333	-140.85	40.244
1	3.5667	-136.35	37.994
1	3.6	-131.94	36.149
1	3.6333	-127.35	33.269
1	3.6667	-122.85	30.344
1	3.7	-118.58	28.093
1	3.7333	-114.19	25.956
1	3.7667	-109.91	24.156
1	3.8	-105.08	22.018
1	3.8333	-100.58	20.668
1	3.8667	-96.171	19.627
1	3.9	-91.485	18.823
1	3.9333	-87.075	17.518
1	3.9667	-82.575	16.393
1	4	-78.412	15.605
1	4.0333	-73.912	14.93
1	4.0667	-68.889	14.324
1	4.1	-64.213	13.963
1	4.1333	-59.488	13.873
1	4.1667	-54.619	13.716
1	4.2	-49.767	13.783
1	4.2333	-44.828	13.827
1	4.2667	-39.957	13.738
1	4.3	-35.322	13.468
1	4.3333	-30.821	13.018
1	4.3667	-26.434	12.68
1	4.4	-21.596	11.893
1	4.4333	-17.293	11.439
1	4.4667	-12.685	10.722
1	4.5	-8.248	9.9213
1	4.5333	-3.587	9.0001
1	4.5667	0.81903	7.8595
1	4.6	5.1809	6.7171
1	4.6333	10.018	5.549
1	4.6667	14.519	4.1295
1	4.7	19.582	2.6669
1	4.7333	24.532	0.86677
1	4.7667	29.408	-0.42536
1	4.8	34.658	-1.3834
1	4.8333	39.586	-2.126
1	4.8667	44.801	-2.6469
1	4.9	49.521	-2.8855
1	4.9333	54.184	-3.0749
1	4.9667	58.81	-3.1509
1	5	63.361	-3.156
1	5.0333	67.874	-3.0652
1	5.0667	72.347	-2.8551
2	1.6667	-427.62	278.2
2	1.7	-424.92	276.92
2	1.7333	-422.12	275.51
2	1.7667	-419.3	273.94
2	1.8	-416.49	272.22
2	1.8333	-413.67	270.38
2	1.8667	-410.87	268.41
2	1.9	-408.38	266.05
2	1.9333	-405.62	263.81
2	1.9667	-403.25	261.93
2	2	-400.75	260.53
2	2.0333	-398.29	258.78
2	2.0667	-395.79	257.61
2	2.1	-393.09	256.93
2	2.1333	-390.39	256.03
2	2.1667	-387.47	255.13
2	2.2	-384.54	254.23
2	2.2333	-381.62	252.88
2	2.2667	-378.92	251.98
2	2.3	-375.54	250.86
2	2.3333	-372.39	249.51
2	2.3667	-369.24	248.16
2	2.4	-365.87	247.03
2	2.4333	-362.27	245.68
2	2.4667	-358.67	244.33
2	2.5	-355.63	243.19
2	2.5333	-351.92	242.53
2	2.5667	-348.99	242.08
2	2.6	-346.36	240.75
2	2.6333	-343.81	239.74
2	2.6667	-340.94	238.57
2	2.7	-338.19	237.81
2	2.7333	-337.18	236.79
2	2.7667	-334.82	234.88
2	2.8	-332.56	232.34
2	2.8333	-329.78	229.83
2	2.8667	-327.57	227.63
2	2.9	-325.5	225.39
2	2.9333	-322.73	222.75
2	2.9667	-320.22	220.1
2	3	-318.12	217.71
2	3.0333	-315.43	214.77
2	3.0667	-313.41	211.9
2	3.1	-311.46	209.37
2	3.1333	-308.49	206.08
2	3.1667	-307.19	203.55
2	3.2	-305.51	201.41
2	3.2333	-302.87	198.6
2	3.2667	-300.77	196.54
2	3.3	-298.5	194.75
2	3.3333	-296.19	193.28
2	3.3667	-293.34	191.27
2	3.4	-290.26	189.88
2	3.4333	-287.56	188.08
2	3.4667	-285.28	186.27
2	3.5	-282.64	184.85
2	3.5333	-279.01	183.13
2	3.5667	-276.69	181.08
2	3.6	-273.31	179.4
2	3.6333	-270.42	177.82
2	3.6667	-266.79	175.85
2	3.7	-262.81	174.8
2	3.7333	-260.56	173.23
2	3.7667	-257.04	171.85
2	3.8	-253.81	170.53
2	3.8333	-250.54	169.2
2	3.8667	-247.78	167.51
2	3.9	-244.65	165.95
2	3.9333	-241.99	164.03
2	3.9667	-239.52	162.09
2	4	-236.91	160.04
2	4.0333	-234.01	158.6
2	4.0667	-231.75	155.87
2	4.1	-229.01	153.74
2	4.1333	-226.21	151.56
2	4.1667	-223.43	149.47
2	4.2	-221.22	147.07
2	4.2333	-218.33	144.9
2	4.2667	-215.83	142.31
2	4.3	-213.22	139.88
2	4.3333	-210.88	137.37
2	4.3667	-208.21	135.01
2	4.4	-206.02	132.68
2	4.4333	-203.57	130.56
2	4.4667	-201.34	128.5
2	4.5	-198.64	126.67
2	4.5333	-195.91	124.83
2	4.5667	-193.29	123.17
2	4.6	-190.51	121.68
2	4.6333	-187.7	120.21
2	4.6667	-184.82	118.77
2	4.7	-182.03	117.2
2	4.7333	-179.17	115.65
2	4.7667	-176.25	114.3
2	4.8	-173.27	112.67
2	4.8333	-170.17	111.37
2	4.8667	-167.04	109.95
2	4.9	-163.64	108.45
2	4.9333	-160.34	107.17
2	4.9667	-156.96	105.9
2	5	-153.59	104.55
2	5.0333	-150.53	103.25
2	5.0667	-147.33	101.54
2	5.1	-144.4	99.908
2	5.1333	-141.46	98.5
2	5.1667	-138.83	96.498
2	5.2	-136.16	94.939
2	5.2333	-133.76	93.235
2	5.2667	-131.13	91.513
2	5.3	-128.65	89.713
2	5.3333	-126.11	87.929
2	5.3667	-123.62	86.192
2	5.4	-121.17	84.234
2	5.4333	-118.65	82.151
2	5.4667	-116.22	80.098
2	5.5	-113.74	78.159
2	5.5333	-111.07	75.897
2	5.5667	-108.51	73.748
2	5.6	-105.89	71.476
2	5.6333	-103.28	69.496
2	5.6667	-100.35	67.471
2	5.7	-97.651	65.671
2	5.7333	-94.5	63.871
2	5.7667	-91.8	62.071
2	5.8	-88.65	60.045
2	5.8333	-85.95	58.245
2	5.8667	-82.8	56.445
2	5.9	-80.01	54.015
2	5.9333	-76.949	51.945
2	5.9667	-73.979	50.055
2	6	-70.874	48.12
2	6.0333	-67.859	45.915
2	6.0667	-64.799	44.294
2	6.1	-61.378	42.404
2	6.1333	-58.408	40.739
2	6.1667	-55.258	38.939
2	6.2	-52.333	37.364
2	6.2333	-49.498	35.744
2	6.2667	-46.617	34.079
2	6.3	-43.872	32.594
2	6.3333	-41.037	31.199
2	6.3667	-38.472	29.894
2	6.4	-35.586	28.303
2	6.4333	-33.297	26.968
2	6.4667	-30.326	25.528
2	6.5	-27.626	24.178
2	6.5333	-25.017	22.721
2	6.5667	-22.833	21.456
2	6.6	-20.133	20.105
2	6.6333	-17.096	18.868
2	6.6667	-14.058	18.08
2	6.7	-10.683	17.405
2	6.7333	-7.6449	16.618
2	6.7667	-4.1572	16.055
2	6.8	-1.3445	15.043
2	6.8333	1.5807	14.818
2	6.8667	4.2808	14.143
2	6.9	7.431	13.468
2	6.9333	10.806	13.242
2	6.9667	13.844	12.455
2	7	16.882	11.667
2	7.0333	20.707	10.767
2	7.0667	24.195	9.7548
2	7.1	27.907	8.5172
2	7.1333	31.395	7.2796
2	7.1667	34.658	5.8171
2	7.2	38.258	4.467
2	7.2333	41.746	3.2294
2	7.2667	44.671	1.6543
2	7.3	47.483	-0.03329
2	7.3333	50.634	-1.1584
2	7.3667	54.014	-2.3206
2	7.4	57.755	-3.302
2	7.4333	61.723	-4.1323
2	7.4667	65.771	-4.8645
2	7.5	69.672	-5.4675
2	7.5333	73.475	-6.0135
3	1.7667	-427.35	170.84
3	1.8	-424.44	169.94
3	1.8333	-421.31	168.95
3	1.8667	-418.07	167.91
3	1.9	-414.64	166.85
3	1.9333	-411.1	165.8
3	1.9667	-407.26	164.64
3	2	-403.44	164
3	2.0333	-399.85	163.33
3	2.0667	-396.1	162.73
3	2.1	-392.87	162.43
3	2.1333	-389.49	162.2
3	2.1667	-386.57	161.3
3	2.2	-383.42	160.63
3	2.2333	-380.72	159.95
3	2.2667	-378.19	158.79
3	2.3	-375.77	157.93
3	2.3333	-373.52	156.8
3	2.3667	-370.82	155.68
3	2.4	-368.05	154.35
3	2.4333	-365.64	153.2
3	2.4667	-362.13	151.6
3	2.5	-358.98	150.03
3	2.5333	-355.74	148.25
3	2.5667	-353.04	146.45
3	2.6	-350.12	144.43
3	2.6333	-347.24	142.54
3	2.6667	-344.94	140.6
3	2.7	-342.02	138.8
3	2.7333	-339.09	137
3	2.7667	-336.17	135.65
3	2.8	-333.24	134.3
3	2.8333	-330.54	132.72
3	2.8667	-327.48	131.33
3	2.9	-324.6	130.01
3	2.9333	-321.31	128.68
3	2.9667	-318.17	127.33
3	3	-315.24	125.75
3	3.0333	-311.64	124.17
3	3.0667	-308.49	122.82
3	3.1	-305.34	121.7
3	3.1333	-302.19	120.35
3	3.1667	-299.04	119
3	3.2	-296.56	118.1
3	3.2333	-293.86	116.3
3	3.2667	-290.71	114.95
3	3.3	-288.69	113.6
3	3.3333	-285.54	112.02
3	3.3667	-282.61	110.9
3	3.4	-279.91	109.32
3	3.4333	-276.76	107.97
3	3.4667	-273.84	106.4
3	3.5	-270.45	104.78
3	3.5333	-267.09	102.8
3	3.5667	-263.94	101
3	3.6	-261.24	98.748
3	3.6333	-258.09	96.948
3	3.6667	-255.39	94.698
3	3.7	-252.69	92.673
3	3.7333	-249.53	90.872
3	3.7667	-246.38	89.297
3	3.8	-243.24	87.947
3	3.8333	-240.31	86.822
3	3.8667	-237.38	85.697
3	3.9	-234.23	84.347
3	3.9333	-231.31	82.997
3	3.9667	-228.16	81.647
3	4	-225.23	80.297
3	4.0333	-221.86	78.947
3	4.0667	-218.93	77.597
3	4.1	-215.6	76.18
3	4.1333	-212.18	75.347
3	4.1667	-209.03	74.221
3	4.2	-205.88	73.321
3	4.2333	-202.51	72.196
3	4.2667	-199.13	70.621
3	4.3	-196.43	69.046
3	4.3333	-193.28	67.696
3	4.3667	-190.36	66.346
3	4.4	-187.43	64.996
3	4.4333	-184.28	63.646
3	4.4667	-181.13	62.296
3	4.5	-177.98	60.721
3	4.5333	-174.38	58.92
3	4.5667	-171.46	57.12
3	4.6	-167.85	55.32
3	4.6333	-164.71	53.52
3	4.6667	-161.36	51.322
3	4.7	-157.8	49.672
3	4.7333	-154.58	47.895
3	4.7667	-151.2	46.32
3	4.8	-147.38	44.969
3	4.8333	-144	43.62
3	4.8667	-140.85	42.494
3	4.9	-137.48	41.594
3	4.9333	-133.88	40.469
3	4.9667	-130.95	38.894
3	5	-127.8	37.769
3	5.0333	-124.2	36.419
3	5.0667	-120.83	35.294
3	5.1	-117.23	33.944
3	5.1333	-113.4	33.044
3	5.1667	-109.58	31.919
3	5.2	-105.75	31.244
3	5.2333	-101.93	29.894
3	5.2667	-98.551	28.994
3	5.3	-94.725	28.093
3	5.3333	-91.575	26.743
3	5.3667	-88.2	25.618
3	5.4	-85.05	24.718
3	5.4333	-82.35	23.818
3	5.4667	-79.424	22.918
3	5.5	-76.499	21.793
3	5.5333	-74.024	21.118
3	5.5667	-71.549	19.993
3	5.6	-68.849	18.868
3	5.6333	-66.374	17.293
3	5.6667	-63.898	16.168
3	5.7	-61.648	14.368
3	5.7333	-59.173	12.793
3	5.7667	-56.473	10.992
3	5.8	-53.548	9.1923
3	5.8333	-50.623	7.6172
3	5.8667	-47.697	6.2671
3	5.9	-44.611	5.4555
3	5.9333	-41.847	4.692
3	5.9667	-38.697	4.017
3	6	-35.772	3.5669
3	6.0333	-32.621	3.1169
3	6.0667	-29.765	2.7707
3	6.1	-26.771	2.4419
3	6.1333	-23.846	2.4419
3	6.1667	-20.462	2.3789
3	6.2	-17.771	2.2168
3	6.2333	-14.395	2.6669
3	6.2667	-11.02	2.8919
3	6.3	-7.87	3.1169
3	6.3333	-3.9409	3.4977
3	6.3667	-0.66949	3.5669
3	6.4	2.9307	3.5669
3	6.4333	6.7214	3.74
3	6.4667	10.356	3.3419
3	6.5	14.199	3.9304
3	6.5333	17.816	4.0689
3	6.5667	21.261	4.1728
3	6.6	24.757	4.242
3	6.6333	28.365	4.3858
3	6.6667	31.939	4.5765
3	6.7	35.558	4.242
3	6.7333	39.293	4.287
3	6.7667	43.343	3.972
3	6.8	47.483	3.3419
3	6.8333	51.534	3.1169
3	6.8667	55.646	3.0955
3	6.9	59.722	3.1878
3	6.9333	63.678	3.277
3	6.9667	67.508	3.3579
3	7	71.231	3.3565
4	1.7667	-429.17	54.02
4	1.8	-425.69	54.703
4	1.8333	-422.19	55.385
4	1.8667	-418.62	56.149
4	1.9	-415.06	56.968
4	1.9333	-411.57	57.863
4	1.9667	-408.39	59.596
4	2	-404.93	60.125
4	2.0333	-401.87	61.621
4	2.0667	-399.2	62.292
4	2.1	-396.38	63.08
4	2.1333	-393.77	63.871
4	2.1667	-391.07	63.871
4	2.2	-388.82	63.646
4	2.2333	-386.34	63.646
4	2.2667	-383.42	63.196
4	2.3	-380.04	62.521
4	2.3333	-376.74	62.199
4	2.3667	-373.52	61.621
4	2.4	-369.69	60.721
4	2.4333	-366.19	59.584
4	2.4667	-362.79	58.711
4	2.5	-359.52	57.626
4	2.5333	-355.74	56.895
4	2.5667	-352.37	55.995
4	2.6	-349.33	54.758
4	2.6333	-346.04	54.049
4	2.6667	-342.73	53.371
4	2.7	-339.38	53.021
4	2.7333	-335.94	53.07
4	2.7667	-332.56	52.534
4	2.8	-329.12	52.355
4	2.8333	-325.67	52.329
4	2.8667	-322.21	51.945
4	2.9	-318.41	51.717
4	2.9333	-314.79	51.72
4	2.9667	-310.96	51.27
4	3	-306.91	50.82
4	3.0333	-303.09	50.595
4	3.0667	-299.49	50.37
4	3.1	-295.66	50.145
4	3.1333	-292.06	49.92
4	3.1667	-288.69	49.92
4	3.2	-285.09	49.47
4	3.2333	-281.26	48.57
4	3.2667	-278.11	48.345
4	3.3	-274.74	47.22
4	3.3333	-271.36	46.095
4	3.3667	-267.99	44.969
4	3.4	-264.39	43.62
4	3.4333	-260.56	42.269
4	3.4667	-256.96	40.694
4	3.5	-253.13	39.344
4	3.5333	-249.76	37.544
4	3.5667	-245.92	36.111
4	3.6	-242.34	34.844
4	3.6333	-238.96	33.494
4	3.6667	-235.13	31.852
4	3.7	-231.76	30.606
4	3.7333	-228.32	29.259
4	3.7667	-225.01	28.544
4	3.8	-221.34	27.522
4	3.8333	-217.81	26.743
4	3.8667	-214.2	26.025
4	3.9	-210.47	25.438
4	3.9333	-206.65	24.798
4	3.9667	-202.69	24.334
4	4	-198.92	23.68
4	4.0333	-194.94	23.236
4	4.0667	-191	22.587
4	4.1	-187.18	21.836
4	4.1333	-183.04	21.743
4	4.1667	-179.11	21.343
4	4.2	-175.02	20.959
4	4.2333	-171.13	20.374
4	4.2667	-167.07	20.019
4	4.3	-163.28	19.088
4	4.3333	-159.26	18.235
4	4.3667	-155.04	17.796
4	4.4	-151.15	16.546
4	4.4333	-146.95	15.677
4	4.4667	-142.97	14.397
4	4.5	-138.84	13.296
4	4.5333	-134.77	12.008
4	4.5667	-130.72	10.738
4	4.6	-126.76	9.5099
4	4.6333	-122.67	8.1812
4	4.6667	-118.74	6.6774
4	4.7	-114.55	5.4345
4	4.7333	-110.43	4.191
4	4.7667	-106.43	3.1169
4	4.8	-102.35	2.1493
4	4.8333	-98.326	1.5418
4	4.8667	-94.292	0.99897
4	4.9	-90.403	0.802
4	4.9333	-86.339	0.48494
4	4.9667	-82.417	0.1692
4	5	-78.672	-0.064328
4	5.0333	-74.879	-0.12333
4	5.0667	-71.153	-0.23504
4	5.1	-67.499	-0.70833
4	5.1333	-63.628	-0.16832
4	5.1667	-59.938	-0.078309
4	5.2	-55.899	0.3314
4	5.2333	-52.108	0.59673
4	5.2667	-48.08	1.1143
4	5.3	-44.142	1.2268
4	5.3333	-40.137	1.3618
4	5.3667	-36.071	1.3395
4	5.4	-31.856	1.2718
4	5.4333	-27.671	1.0917
4	5.4667	-23.466	0.70383
4	5.5	-19.346	0.41668
4	5.5333	-15.344	0.020052
4	5.5667	-11.695	-0.93335
4	5.6	-7.6899	-1.0684
4	5.6333	-3.7746	-1.7434
4	5.6667	0.067652	-2.3533
4	5.7	3.6058	-3.1835
4	5.7333	7.881	-3.6335
4	5.7667	12.201	-4.1736
4	5.8	16.342	-4.8036
4	5.8333	20.583	-5.3965
4	5.8667	24.892	-5.9287
4	5.9	29.366	-6.0594
4	5.9333	33.533	-6.7837
4	5.9667	38.281	-6.1762
4	6	42.308	-6.7837
4	6.0333	46.358	-6.5587
4	6.0667	50.184	-6.3337
4	6.1	53.924	-6.0905
4	6.1333	57.618	-5.8042
4	6.1667	61.209	-5.5119
4	6.2	64.809	-5.1698
4	6.2333	68.515	-4.8407
4	6.2667	72.253	-4.4378
5	2.2667	-426.41	234.56
5	2.3	-423.48	234.22
5	2.3333	-420.75	233.81
5	2.3667	-418.15	233.27
5	2.4	-415.6	232.54
5	2.4333	-413.03	231.64
5	2.4667	-410.44	230.53
5	2.5	-407.65	229.26
5	2.5333	-404.85	227.88
5	2.5667	-401.56	226.16
5	2.6	-398.83	224.64
5	2.6333	-395.22	222.9
5	2.6667	-392.42	220.93
5	2.7	-389.13	219.02
5	2.7333	-386.47	217.25
5	2.7667	-383.88	215.44
5	2.8	-381.25	213.91
5	2.8333	-378.61	212.25
5	2.8667	-375.92	211.05
5	2.9	-373.19	209.73
5	2.9333	-370.48	208.37
5	2.9667	-367.44	206.75
5	3	-364.29	205.41
5	3.0333	-361.1	203.88
5	3.0667	-357.84	202.37
5	3.1	-354.62	200.68
5	3.1333	-351.24	199.1
5	3.1667	-348.09	198.2
5	3.2	-344.94	196.82
5	3.2333	-342.35	195.62
5	3.2667	-339.54	194.15
5	3.3	-337.18	192.69
5	3.3333	-334.59	190.78
5	3.3667	-331.89	188.75
5	3.4	-329.3	186.84
5	3.4333	-326.71	184.93
5	3.4667	-323.64	182.82
5	3.5	-321.2	180.32
5	3.5333	-318.05	178.06
5	3.5667	-315.69	175.7
5	3.6	-313.71	173.32
5	3.6333	-311.08	171.31
5	3.6667	-308.94	169.4
5	3.7	-306.91	167.6
5	3.7333	-304.89	166.03
5	3.7667	-302.52	164.72
5	3.8	-300.46	163.41
5	3.8333	-298.36	161.98
5	3.8667	-295.78	160.51
5	3.9	-293.25	159.2
5	3.9333	-290.6	157.59
5	3.9667	-287.9	156.01
5	4	-285.09	154.55
5	4.0333	-282.16	153.43
5	4.0667	-279.13	152.19
5	4.1	-276.54	151.18
5	4.1333	-273.95	150.16
5	4.1667	-271.88	148.94
5	4.2	-269.11	147.58
5	4.2333	-267.08	146.22
5	4.2667	-264.82	144.1
5	4.3	-262.81	142.18
5	4.3333	-260.02	140.45
5	4.3667	-257.75	138.91
5	4.4	-255.59	136.45
5	4.4333	-252.91	134.75
5	4.4667	-250.66	132.5
5	4.5	-248.76	130.09
5	4.5333	-246.39	127.92
5	4.5667	-244.36	125.97
5	4.6	-242.56	123.95
5	4.6333	-241.2	122.02
5	4.6667	-238.73	120.12
5	4.7	-237.05	118.66
5	4.7333	-234.68	116.97
5	4.7667	-233.38	115.26
5	4.8	-230.22	113.78
5	4.8333	-227.93	112.02
5	4.8667	-226.45	110.4
5	4.9	-223.32	108.76
5	4.9333	-221.28	107.02
5	4.9667	-217.81	105.95
5	5	-215.56	104.6
5	5.0333	-212.75	103.36
5	5.0667	-210.5	102.24
5	5.1	-208.34	100.75
5	5.1333	-206.47	99.468
5	5.1667	-203.81	97.713
5	5.2	-201.04	96.16
5	5.2333	-199.58	94.473
5	5.2667	-197.48	92.641
5	5.3	-194.65	90.67
5	5.3333	-192.38	89.522
5	5.3667	-190.36	87.497
5	5.4	-187.53	85.592
5	5.4333	-185.86	83.447
5	5.4667	-183.04	80.409
5	5.5	-182.17	78.317
5	5.5333	-179.56	77.147
5	5.5667	-177.31	74.221
5	5.6	-174.88	72.906
5	5.6333	-173.25	71.746
5	5.6667	-171	69.946
5	5.7	-168.67	68.711
5	5.7333	-166.5	67.246
5	5.7667	-164.12	65.716
5	5.8	-162	64.771
5	5.8333	-159.98	63.421
5	5.8667	-157.95	62.521
5	5.9	-154.67	61.091
5	5.9333	-152.49	60.554
5	5.9667	-150.3	60.27
5	6	-148.14	59.865
5	6.0333	-145.75	59.173
5	6.0667	-143.92	58.437
5	6.1	-141.64	58.039
5	6.1333	-140.1	56.692
5	6.1667	-137.44	56.228
5	6.2	-135.47	55.182
5	6.2333	-134.1	54.645
5	6.2667	-132.08	53.745
5	6.3	-130.16	51.608
5	6.3333	-127.86	50.911
5	6.3667	-126.34	49.132
5	6.4	-124.27	48.111
5	6.4333	-122.85	46.545
5	6.4667	-120.62	45.506
5	6.5	-119.48	44.745
5	6.5333	-117.68	43.394
5	6.5667	-116.1	42.269
5	6.6	-113.99	40.649
5	6.6333	-112.28	39.569
5	6.6667	-110.7	39.119
5	6.7	-108.64	37.904
5	6.7333	-106.74	36.914
5	6.7667	-104.72	36.239
5	6.8	-103.28	36.644
5	6.8333	-101.25	36.419
5	6.8667	-99.181	35.384
5	6.9	-97.314	35.544
5	6.9333	-95.44	35.712
5	6.9667	-94.5	35.519
5	7	-91.981	36.349
5	7.0333	-90.45	37.094
5	7.0667	-89.438	35.856
5	7.1	-87.075	36.869
5	7.1333	-85.59	35.789
5	7.1667	-83.925	36.419
5	7.2	-82.575	35.969
5	7.2333	-81.337	34.506
5	7.2667	-78.974	35.294
5	7.3	-77.197	34.101
5	7.3333	-75.824	33.944
5	7.3667	-74.294	32.279
5	7.4	-72.899	32.144
5	7.4333	-71.285	30.778
5	7.4667	-69.974	30.569
5	7.5	-68.624	29.669
5	7.5333	-67.274	28.768
5	7.5667	-65.697	27.35
5	7.6	-64.825	26.849
5	7.6333	-62.773	26.293
5	7.6667	-60.973	25.393
5	7.7	-59.173	24.493
5	7.7333	-57.373	24.043
5	7.7667	-55.573	23.368
5	7.8	-54.673	21.568
5	7.8333	-51.973	22.243
5	7.8667	-50.623	22.243
5	7.9	-48.822	21.793
5	7.9333	-47.03	20.986
5	7.9667	-45.222	21.793
5	8	-43.76	21.681
5	8.0333	-42.297	20.218
5	8.0667	-40.497	19.768
5	8.1	-38.202	19.183
5	8.1333	-35.772	19.768
5	8.1667	-33.747	18.643
5	8.2	-31.721	18.418
5	8.2333	-29.471	17.518
5	8.2667	-27.857	16.81
5	8.3	-25.196	15.718
5	8.3333	-22.946	14.818
5	8.3667	-20.696	13.918
5	8.4	-18.806	12.387
5	8.4333	-16.645	10.542
5	8.4667	-14.485	9.8223
5	8.5	-12.01	8.9223
5	8.5333	-9.7825	7.9547
5	8.5667	-7.4199	6.7171
5	8.6	-4.8997	5.952
5	8.6333	-2.3173	5.1005
5	8.6667	0.45558	4.467
5	8.7	3.1557	4.017
5	8.7333	5.745	3.5593
5	8.7667	8.5561	2.8919
5	8.8	11.746	2.733
5	8.8333	14.811	2.6495
5	8.8667	18.007	2.4419
5	8.9	21.157	2.4419
5	8.9333	24.757	2.4419
5	8.9667	27.817	2.7119
5	9	31.241	2.6855
5	9.0333	34.63	2.5158
5	9.0667	38.258	1.5418
5	9.1	41.836	1.6093
5	9.1333	45.166	1.0693
5	9.1667	48.159	0.41674
5	9.2	51.759	-0.03329
5	9.2333	55.036	-0.5349
5	9.2667	58.581	-1.2323
5	9.3	62.105	-1.9662
5	9.3333	65.685	-2.8022
5	9.3667	69.366	-3.7617
5	9.4	73.11	-4.686
6	2.7667	-428.4	117.68
6	2.8	-425.13	116.72
6	2.8333	-422.04	116.05
6	2.8667	-418.93	115.44
6	2.9	-415.63	114.82
6	2.9333	-411.98	114.08
6	2.9667	-407.94	113.15
6	3	-403.31	111.49
6	3.0333	-398.72	110.67
6	3.0667	-393.99	109.32
6	3.1	-389.49	108.65
6	3.1333	-384.77	107.52
6	3.1667	-380.27	106.62
6	3.2	-376.22	105.72
6	3.2333	-371.72	104.82
6	3.2667	-367.44	104.15
6	3.3	-363.62	103.02
6	3.3333	-359.57	101.67
6	3.3667	-356.42	100.55
6	3.4	-353.27	99.648
6	3.4333	-350.12	98.298
6	3.4667	-346.97	96.948
6	3.5	-343.82	95.148
6	3.5333	-339.99	93.798
6	3.5667	-336.62	92.222
6	3.6	-332.9	90.535
6	3.6333	-329.87	88.622
6	3.6667	-326.49	87.047
6	3.7	-323.34	85.247
6	3.7333	-319.74	83.222
6	3.7667	-317.04	81.422
6	3.8	-313.35	79.639
6	3.8333	-310.51	77.822
6	3.8667	-306.88	76.669
6	3.9	-303.72	75.436
6	3.9333	-300.61	74.446
6	3.9667	-297.24	73.546
6	4	-294.09	72.196
6	4.0333	-290.49	71.071
6	4.0667	-286.92	70.138
6	4.1	-283.38	69.091
6	4.1333	-280.14	67.921
6	4.1667	-276.54	67.246
6	4.2	-273.16	66.346
6	4.2333	-270.24	65.671
6	4.2667	-266.86	64.996
6	4.3	-263.71	64.321
6	4.3333	-260.79	63.421
6	4.3667	-257.64	62.521
6	4.4	-254.49	61.396
6	4.4333	-251.34	59.821
6	4.4667	-248.19	58.47
6	4.5	-244.81	56.895
6	4.5333	-241.66	55.095
6	4.5667	-238.06	53.52
6	4.6	-234.68	51.72
6	4.6333	-230.86	49.695
6	4.6667	-227.71	47.445
6	4.7	-224.33	45.645
6	4.7333	-221.18	43.62
6	4.7667	-217.81	41.369
6	4.8	-214.21	39.119
6	4.8333	-210.94	36.757
6	4.8667	-207.37	35.024
6	4.9	-203.86	33.944
6	4.9333	-200.26	32.594
6	4.9667	-196.66	31.019
6	5	-193.51	29.894
6	5.0333	-189.77	28.617
6	5.0667	-186.53	27.643
6	5.1	-183.16	26.293
6	5.1333	-179.63	25.036
6	5.1667	-176.63	24.043
6	5.2	-173.71	23.143
6	5.2333	-170.56	22.243
6	5.2667	-167.85	21.568
6	5.3	-164.71	20.893
6	5.3333	-161.82	19.477
6	5.3667	-158.72	18.617
6	5.4	-155.93	17.743
6	5.4333	-153.08	16.26
6	5.4667	-150.3	15.043
6	5.5	-147.83	13.693
6	5.5333	-145.35	12.342
6	5.5667	-142.65	10.992
6	5.6	-139.95	9.6423
6	5.6333	-137.7	8.5173
6	5.6667	-135.09	7.5722
6	5.7	-132.94	6.6034
6	5.7333	-130.77	5.4923
6	5.7667	-128.25	4.242
6	5.8	-126	3.3419
6	5.8333	-124.2	2.8919
6	5.8667	-121.95	2.4419
6	5.9	-119.7	1.9918
6	5.9333	-117.94	1.7744
6	5.9667	-115.43	1.0918
6	6	-112.95	1.0918
6	6.0333	-110.7	0.86677
6	6.0667	-108.56	0.97925
6	6.1	-106.31	0.97925
6	6.1333	-103.97	1.0053
6	6.1667	-101.93	1.3168
6	6.2	-99.451	1.0918
6	6.2333	-97.201	1.3168
6	6.2667	-95.288	2.1043
6	6.3	-92.925	1.9918
6	6.3333	-90.675	2.4419
6	6.3667	-88.425	2.4419
6	6.4	-86.76	3.2969
6	6.4333	-84.6	3.3419
6	6.4667	-82.125	3.3419
6	6.5	-80.325	3.3419
6	6.5333	-78.299	3.5669
6	6.5667	-76.77	3.5947
6	6.6	-74.699	3.3419
6	6.6333	-72.674	3.3419
6	6.6667	-70.649	3.3419
6	6.7	-69.187	3.0914
6	6.7333	-67.156	2.589
6	6.7667	-65.293	2.3068
6	6.8	-62.773	1.5418
6	6.8333	-60.973	1.0918
6	6.8667	-59.173	0.64175
6	6.9	-57.508	0.011675
6	6.9333	-55.123	-0.70833
6	6.9667	-53.435	-1.2709
6	7	-51.298	-2.2834
6	7.0333	-49.63	-2.5007
6	7.0667	-47.742	-2.8685
6	7.1	-45.447	-3.4085
6	7.1333	-43.647	-3.8585
6	7.1667	-42.342	-3.7685
6	7.2	-40.359	-4.0662
6	7.2333	-38.247	-4.3086
6	7.2667	-36.762	-4.3536
6	7.3	-34.782	-4.4886
6	7.3333	-32.587	-4.5855
6	7.3667	-30.406	-4.4816
6	7.4	-28.075	-4.5034
6	7.4333	-25.646	-4.3086
6	7.4667	-23.711	-3.9035
6	7.5	-21.281	-3.4535
6	7.5333	-18.221	-3.4085
6	7.5667	-16.33	-2.4634
6	7.6	-13.495	-2.0584
6	7.6333	-11.275	-1.3919
6	7.6667	-8.5242	-0.63216
6	7.7	-5.7998	0.056721
6	7.7333	-2.4696	0.19172
6	7.7667	0.27555	1.0018
6	7.8	3.5564	1.5233
6	7.8333	6.891	1.7218
6	7.8667	10.806	1.5418
6	7.9	13.461	1.8568
6	7.9333	17.332	1.5418
6	7.9667	20.707	1.5418
6	8	23.317	1.7218
6	8.0333	26.658	1.3099
6	8.0667	29.887	1.1818
6	8.1	33.003	0.77409
6	8.1333	36.683	0.19172
6	8.1667	40.058	-0.2583
6	8.2	42.99	-0.15791
6	8.2333	46.764	-0.16832
6	8.2667	50.589	-0.16832
6	8.3	54.545	-0.18436
6	8.3333	58.749	-0.091054
6	8.3667	62.729	-0.057077
6	8.4	66.556	-0.1667
6	8.4333	70.303	-0.19678
7	2.9333	-427.55	191.78
7	2.9667	-424.35	190
7	3	-421.31	188.24
7	3.0333	-418.56	186.64
7	3.0667	-415.99	185.1
7	3.1	-413.46	183.58
7	3.1333	-410.93	182.21
7	3.1667	-408.55	181.22
7	3.2	-405.58	179.64
7	3.2333	-402.85	178.35
7	3.2667	-399.95	177.14
7	3.3	-397.77	176.24
7	3.3333	-394.83	175.56
7	3.3667	-392.18	174.6
7	3.4	-389.15	173.28
7	3.4333	-386.03	171.83
7	3.4667	-382.77	170.44
7	3.5	-379.95	169.13
7	3.5333	-377.08	168.42
7	3.5667	-373.79	166.84
7	3.6	-371.08	166.19
7	3.6333	-368.54	165.41
7	3.6667	-365.59	163.95
7	3.7	-363.28	163.66
7	3.7333	-360.52	162.24
7	3.7667	-358.08	161.03
7	3.8	-355.69	159.89
7	3.8333	-353.23	158.05
7	3.8667	-350.48	156.53
7	3.9	-348.23	155.05
7	3.9333	-345.2	153.67
7	3.9667	-342.33	151.45
7	4	-339.09	150.5
7	4.0333	-336.8	148.12
7	4.0667	-334.36	146.49
7	4.1	-332.01	144.72
7	4.1333	-329.47	142.78
7	4.1667	-326.81	140.94
7	4.2	-324.76	139.59
7	4.2333	-322.04	137.59
7	4.2667	-319.74	136.55
7	4.3	-316.88	134.25
7	4.3333	-314.43	133.13
7	4.3667	-311.98	131.42
7	4.4	-309.47	130.06
7	4.4333	-307.1	128.89
7	4.4667	-304.57	127.59
7	4.5	-302.2	126.17
7	4.5333	-299.94	125.25
7	4.5667	-296.97	123.59
7	4.6	-294.36	122.51
7	4.6333	-292.1	121.59
7	4.6667	-289.7	120.69
7	4.7	-287.35	119.85
7	4.7333	-285.01	118.96
7	4.7667	-282.71	117.95
7	4.8	-280.52	117.43
7	4.8333	-278.45	116.37
7	4.8667	-276.22	115.13
7	4.9	-274.06	114.27
7	4.9333	-272.09	112.43
7	4.9667	-270.11	111.12
7	5	-268.43	109.74
7	5.0333	-266.47	108.17
7	5.0667	-264.2	106.54
7	5.1	-261.82	105.3
7	5.1333	-259.89	103.25
7	5.1667	-257.64	102.35
7	5.2	-256.06	100.55
7	5.2333	-253.84	97.549
7	5.2667	-251.89	95.849
7	5.3	-249.84	94.047
7	5.3333	-247.99	91.892
7	5.3667	-246.38	90.647
7	5.4	-244.38	88.105
7	5.4333	-242.45	86.71
7	5.4667	-240.65	84.684
7	5.5	-238.38	83.01
7	5.5333	-236.26	81.872
7	5.5667	-234.38	79.714
7	5.6	-232.03	78.182
7	5.6333	-229.61	76.734
7	5.6667	-227.26	75.572
7	5.7	-224.83	73.78
7	5.7333	-222.16	72.661
7	5.7667	-219.61	71.296
7	5.8	-217.13	70.171
7	5.8333	-214.21	68.821
7	5.8667	-211.73	67.921
7	5.9	-209.03	66.571
7	5.9333	-206.47	65.366
7	5.9667	-204.31	64.321
7	6	-201.97	63.151
7	6.0333	-199.78	61.992
7	6.0667	-197.56	60.495
7	6.1	-195.08	59.37
7	6.1333	-193.06	58.47
7	6.1667	-191.14	57.233
7	6.2	-188.78	55.77
7	6.2333	-186.93	54.748
7	6.2667	-184.49	53.227
7	6.3	-182.47	51.548
7	6.3333	-180.4	50.132
7	6.3667	-178.59	48.959
7	6.4	-176.02	47.191
7	6.4333	-173.71	46.095
7	6.4667	-171.68	44.745
7	6.5	-169.43	43.169
7	6.5333	-167.63	42.269
7	6.5667	-165.6	40.919
7	6.6	-163.35	40.019
7	6.6333	-161.1	38.894
7	6.6667	-159.08	38.219
7	6.7	-157.28	37.094
7	6.7333	-155.03	36.194
7	6.7667	-153.23	35.519
7	6.8	-151.43	35.294
7	6.8333	-149.63	34.619
7	6.8667	-147.83	34.394
7	6.9	-146.25	33.755
7	6.9333	-144.45	33.944
7	6.9667	-142.88	33.494
7	7	-141.08	33.719
7	7.0333	-139.72	33.543
7	7.0667	-138.38	33.269
7	7.1	-136.58	33.269
7	7.1333	-135.33	33.271
7	7.1667	-133.43	32.369
7	7.2	-132.3	31.694
7	7.2333	-130.73	31.469
7	7.2667	-129.38	30.794
7	7.3	-128.03	30.344
7	7.3333	-126.81	30.471
7	7.3667	-125.33	29.444
7	7.4	-123.98	28.768
7	7.4333	-122.85	28.093
7	7.4667	-121.5	27.418
7	7.5	-120.88	26.683
7	7.5333	-119.48	25.843
7	7.5667	-118.58	24.493
7	7.6	-117.23	23.818
7	7.6333	-115.95	23.022
7	7.6667	-114.75	22.018
7	7.7	-113.63	20.893
7	7.7333	-112.5	20.668
7	7.7667	-110.93	20.218
7	7.8	-109.8	19.768
7	7.8333	-108.45	18.868
7	7.8667	-107.14	18.55
7	7.9	-105.75	18.418
7	7.9333	-103.95	17.968
7	7.9667	-102.38	17.968
7	8	-101.03	17.968
7	8.0333	-99.676	17.968
7	8.0667	-97.729	18.003
7	8.1	-96.525	18.193
7	8.1333	-94.95	18.418
7	8.1667	-93.552	18.935
7	8.2	-92.25	19.318
7	8.2333	-90.9	20.218
7	8.2667	-89.173	20.835
7	8.3	-87.734	21.22
7	8.3333	-85.922	21.389
7	8.3667	-84.6	21.793
7	8.4	-83.104	21.769
7	8.4333	-81.423	21.899
7	8.4667	-79.371	22.005
7	8.5	-78.251	21.956
7	8.5333	-76.274	22.018
7	8.5667	-74.474	21.793
7	8.6	-72.588	21.776
7	8.6333	-71.02	21.592
7	8.6667	-69.749	21.793
7	8.7	-67.974	20.901
7	8.7333	-66.472	20.565
7	8.7667	-65.249	20.218
7	8.8	-63.898	19.543
7	8.8333	-62.323	19.318
7	8.8667	-60.861	18.358
7	8.9	-59.173	18.418
7	8.9333	-57.598	18.193
7	8.9667	-56.27	18.157
7	9	-54.448	18.193
7	9.0333	-53.323	17.968
7	9.0667	-51.073	17.743
7	9.1	-49.637	17.891
7	9.1333	-48.148	17.968
7	9.1667	-46.347	17.968
7	9.2	-44.322	18.193
7	9.2333	-42.006	18.603
7	9.2667	-40.722	18.418
7	9.3	-38.744	18.675
7	9.3333	-36.823	18.369
7	9.3667	-35.242	19.154
7	9.4	-33.297	18.868
7	9.4333	-31.496	18.418
7	9.4667	-29.696	18.418
7	9.5	-28.587	18.232
7	9.5333	-26.321	17.743
7	9.5667	-24.277	17.488
7	9.6	-22.946	17.068
7	9.6333	-21.968	16.874
7	9.6667	-19.571	16.168
7	9.7	-18.221	15.718
7	9.7333	-16.421	14.593
7	9.7667	-14.718	13.559
7	9.8	-13.071	12.888
7	9.8333	-11.245	12.568
7	9.8667	-9.4451	12.342
7	9.9	-7.5128	11.846
7	9.9333	-5.6198	11.667
7	9.9667	-3.681	11.752
7	10	-1.7928	11.543
7	10.033	0.45558	11.442
7	10.067	2.7057	11.667
7	10.1	4.8068	11.945
7	10.133	6.756	11.217
7	10.167	10.282	11.676
7	10.2	12.602	11.53
7	10.233	14.857	12.117
7	10.267	17.782	12.568
7	10.3	20.932	12.793
7	10.333	23.857	13.468
7	10.367	26.107	14.143
7	10.4	29.327	14.939
7	10.433	32.651	14.159
7	10.467	35.925	14.605
7	10.5	37.358	14.368
7	10.533	41.858	14.143
7	10.567	44.558	14.368
7	10.6	47.896	14.261
7	10.633	51.444	14.098
7	10.667	54.773	13.684
7	10.7	58.188	13.284
7	10.733	61.714	12.799
7	10.767	65.335	12.265
7	10.8	69.001	11.731
7	10.833	72.731	11.27
8	3.0333	-426.08	58.942
8	3.0667	-423.07	58.595
8	3.1	-419.96	58.217
8	3.1333	-416.69	57.89
8	3.1667	-413.27	57.663
8	3.2	-409.52	56.445
8	3.2333	-406.08	57.773
8	3.2667	-402.55	56.22
8	3.3	-399.67	56.908
8	3.3333	-396.02	55.77
8	3.3667	-393.32	55.77
8	3.4	-390.76	56.538
8	3.4333	-387.47	55.32
8	3.4667	-385.13	55.916
8	3.5	-381.62	54.42
8	3.5333	-379.05	54.915
8	3.5667	-375.54	53.07
8	3.6	-370.87	52.622
8	3.6333	-367.94	51.503
8	3.6667	-365.64	50.82
8	3.7	-362.04	49.92
8	3.7333	-358.18	48.636
8	3.7667	-354.26	47.85
8	3.8	-351.02	46.77
8	3.8333	-347.76	45.356
8	3.8667	-344.76	43.934
8	3.9	-342.12	42.58
8	3.9333	-340.67	41.369
8	3.9667	-337.97	40.019
8	4	-335.27	38.894
8	4.0333	-332.56	37.994
8	4.0667	-328.65	37.139
8	4.1	-327.39	36.194
8	4.1333	-324.69	35.294
8	4.1667	-320.64	34.169
8	4.2	-317.83	33.381
8	4.2333	-315.04	32.488
8	4.2667	-313.66	31.244
8	4.3	-309.84	31.019
8	4.3333	-307	29.624
8	4.3667	-304.17	28.678
8	4.4	-301.38	28.049
8	4.4333	-298.63	27.328
8	4.4667	-296.11	27.193
8	4.5	-293.49	26.502
8	4.5333	-291	25.778
8	4.5667	-288.58	25.099
8	4.6	-286.32	25.056
8	4.6333	-283.78	23.683
8	4.6667	-281.22	22.939
8	4.7	-278.84	22.278
8	4.7333	-276.27	21.028
8	4.7667	-273.75	20.038
8	4.8	-271.27	19.138
8	4.8333	-268.85	18.058
8	4.8667	-266.28	17.353
8	4.9	-263.62	15.763
8	4.9333	-261.19	14.728
8	4.9667	-258.54	13.467
8	5	-255.88	12.658
8	5.0333	-253.41	11.082
8	5.0667	-250.82	9.9885
8	5.1	-248.63	8.5172
8	5.1333	-246.21	7.3576
8	5.1667	-243.94	6.1612
8	5.2	-241.8	4.9237
8	5.2333	-239.49	4.0408
8	5.2667	-237.23	2.8379
8	5.3	-234.91	1.9918
8	5.3333	-232.66	0.86674
8	5.3667	-230.07	-0.35798
8	5.4	-227.66	-1.2304
8	5.4333	-225.39	-1.8387
8	5.4667	-223	-2.7487
8	5.5	-220.62	-3.296
8	5.5333	-218.26	-3.8586
8	5.5667	-215.92	-3.9036
8	5.6	-212.97	-4.8711
8	5.6333	-210.27	-5.3212
8	5.6667	-207.79	-5.5462
8	5.7	-205.09	-5.7712
8	5.7333	-202.77	-5.7313
8	5.7667	-200.26	-5.8837
8	5.8	-197.71	-6.0048
8	5.8333	-195.31	-6.3337
8	5.8667	-192.83	-6.3337
8	5.9	-190.36	-6.5587
8	5.9333	-187.88	-6.7837
8	5.9667	-185.59	-7.7738
8	6	-182.93	-7.6838
8	6.0333	-180.68	-8.1338
8	6.0667	-178.21	-8.5838
8	6.1	-176.18	-9.0339
8	6.1333	-174.04	-9.3714
8	6.1667	-172.02	-9.8214
8	6.2	-169.7	-10.069
8	6.2333	-167.52	-10.722
8	6.2667	-165.27	-11.171
8	6.3	-163.35	-11.734
8	6.3333	-161.44	-12.297
8	6.3667	-159.3	-12.965
8	6.4	-157.28	-13.534
8	6.4333	-155.41	-14.174
8	6.4667	-153.45	-14.659
8	6.5	-151.43	-15.334
8	6.5333	-149.61	-15.646
8	6.5667	-147.83	-16.234
8	6.6	-145.58	-16.684
8	6.6333	-143.55	-17.134
8	6.6667	-141.64	-17.472
8	6.7	-139.62	-17.697
8	6.7333	-137.82	-17.697
8	6.7667	-136.58	-17.809
8	6.8	-134.44	-17.697
8	6.8333	-132.52	-17.769
8	6.8667	-130.83	-17.515
8	6.9	-129.33	-17.394
8	6.9333	-127.92	-17.247
8	6.9667	-126.34	-16.797
8	7	-124.65	-16.684
8	7.0333	-123.3	-16.234
8	7.0667	-121.76	-15.884
8	7.1	-120.04	-15.447
8	7.1333	-118.35	-14.884
8	7.1667	-116.6	-14.4
8	7.2	-114.92	-14.019
8	7.2333	-113.4	-13.603
8	7.2667	-112.05	-13.309
8	7.3	-110.25	-12.859
8	7.3333	-108.69	-12.496
8	7.3667	-107.21	-12.297
8	7.4	-105.75	-12.184
8	7.4333	-104.29	-12.072
8	7.4667	-102.61	-12.065
8	7.5	-101.01	-12.046
8	7.5333	-99.541	-12.139
8	7.5667	-97.763	-12.297
8	7.6	-96.3	-12.409
8	7.6333	-94.725	-12.634
8	7.6667	-93.375	-12.859
8	7.7	-91.904	-13.015
8	7.7333	-90.303	-13.429
8	7.7667	-89.213	-13.647
8	7.8	-87.525	-13.984
8	7.8333	-86.062	-14.322
8	7.8667	-84.6	-14.434
8	7.9	-82.98	-14.569
8	7.9333	-81.45	-14.659
8	7.9667	-79.611	-15.005
8	8	-77.904	-15.006
8	8.0333	-76.205	-15.104
8	8.0667	-74.699	-15.109
8	8.1	-72.943	-15.011
8	8.1333	-71.774	-15.109
8	8.1667	-69.6	-14.821
8	8.2	-68.084	-14.704
8	8.2333	-66.554	-14.344
8	8.2667	-65.123	-14.15
8	8.3	-63.673	-13.759
8	8.3333	-62.278	-13.219
8	8.3667	-60.722	-12.74
8	8.4	-59.308	-12.229
8	8.4333	-57.733	-11.779
8	8.4667	-56.203	-11.194
8	8.5	-54.583	-10.654
8	8.5333	-53.21	-10.271
8	8.5667	-51.543	-9.8577
8	8.6	-49.903	-9.3939
8	8.6333	-48.282	-9.0789
8	8.6667	-46.417	-8.6876
8	8.7	-45.222	-8.1338
8	8.7333	-43.377	-8.0438
8	8.7667	-41.695	-7.7301
8	8.8	-40.272	-7.2337
8	8.8333	-38.742	-7.0987
8	8.8667	-37.087	-6.9568
8	8.9	-35.637	-6.7387
8	8.9333	-34.197	-6.5587
8	8.9667	-32.846	-6.5587
8	9	-31.046	-6.5587
8	9.0333	-29.359	-6.8962
8	9.0667	-27.671	-7.0087
8	9.1	-25.984	-7.1212
8	9.1333	-24.183	-7.1213
8	9.1667	-22.383	-7.1213
8	9.2	-20.741	-7.3238
8	9.2333	-18.896	-7.0087
8	9.2667	-16.87	-6.7837
8	9.3	-14.845	-6.5587
8	9.3333	-12.595	-6.3337
8	9.3667	-10.683	-6.2212
8	9.4	-8.545	-5.8837
8	9.4333	-6.2949	-5.4336
8	9.4667	-4.2697	-4.9836
8	9.5	-1.8845	-4.4886
8	9.5333	0.23062	-3.6335
8	9.5667	2.3682	-3.071
8	9.6	4.7309	-2.2834
8	9.6333	7.3186	-1.4959
8	9.6667	9.9062	-0.70833
8	9.7	12.381	-0.033317
8	9.7333	14.744	0.75423
8	9.7667	17.332	1.0918
8	9.8	20.118	1.5591
8	9.8333	22.732	1.9918
8	9.8667	25.657	2.4419
8	9.9	28.582	2.8919
8	9.9333	31.275	2.7599
8	9.9667	33.96	3.0494
8	10	36.908	3.5669
8	10.033	39.833	3.3419
8	10.067	42.533	3.3419
8	10.1	45.683	3.3419
8	10.133	48.834	3.1169
8	10.167	52.434	2.4419
8	10.2	55.976	2.0535
8	10.233	59.528	1.7565
8	10.267	63.136	1.4517
8	10.3	66.771	1.1736
8	10.333	70.404	0.95955
9	3.7667	-425.99	74.634
9	3.8	-422.96	73.513
9	3.8333	-419.85	72.305
9	3.8667	-416.68	70.979
9	3.9	-413.58	69.585
9	3.9333	-410.69	68.116
9	3.9667	-407.95	66.551
9	4	-405.47	64.546
9	4.0333	-403.22	62.971
9	4.0667	-400.75	61.396
9	4.1	-398.94	60.045
9	4.1333	-396.69	58.47
9	4.1667	-394.89	57.12
9	4.2	-392.87	55.77
9	4.2333	-390.84	54.87
9	4.2667	-388.82	53.745
9	4.3	-386.12	52.62
9	4.3333	-383.87	51.72
9	4.3667	-381.39	50.82
9	4.4	-378.47	49.92
9	4.4333	-375.77	48.795
9	4.4667	-373.07	47.895
9	4.5	-370.14	47.22
9	4.5333	-367.44	46.095
9	4.5667	-364.52	45.645
9	4.6	-362.04	44.969
9	4.6333	-359.12	44.294
9	4.6667	-356.42	43.62
9	4.7	-354.39	43.169
9	4.7333	-352.14	42.719
9	4.7667	-350.12	41.819
9	4.8	-347.64	41.144
9	4.8333	-345.39	40.244
9	4.8667	-342.92	39.119
9	4.9	-340.67	38.444
9	4.9333	-337.97	37.319
9	4.9667	-335.27	36.419
9	5	-332.79	35.069
9	5.0333	-330.09	34.169
9	5.0667	-327.39	32.819
9	5.1	-324.92	31.469
9	5.1333	-321.99	30.119
9	5.1667	-319.74	28.768
9	5.2	-317.04	27.193
9	5.2333	-314.79	25.618
9	5.2667	-312.54	23.818
9	5.3	-310.06	22.018
9	5.3333	-306.88	19.465
9	5.3667	-304.89	19.093
9	5.4	-301.88	16.242
9	5.4333	-299.4	14.876
9	5.4667	-297.01	13.693
9	5.5	-294.48	12.346
9	5.5333	-292.38	11.397
9	5.5667	-290.26	11.442
9	5.6	-288.01	10.542
9	5.6333	-285.76	9.6423
9	5.6667	-283.12	8.0383
9	5.7	-280.81	8.2922
9	5.7333	-278.34	6.9421
9	5.7667	-275.57	6.3883
9	5.8	-273	6.1698
9	5.8333	-270.91	6.0421
9	5.8667	-268.4	5.9313
9	5.9	-266.24	5.8645
9	5.9333	-264.16	5.7283
9	5.9667	-262.05	5.8621
9	6	-260.34	6.4921
9	6.0333	-258	5.7721
9	6.0667	-255.93	5.6371
9	6.1	-254.03	6.0421
9	6.1333	-251.78	5.5921
9	6.1667	-249.33	4.5345
9	6.2	-247.13	4.2195
9	6.2333	-245.26	4.692
9	6.2667	-242.52	3.3978
9	6.3	-239.98	2.7548
9	6.3333	-237.89	2.4357
9	6.3667	-235.58	2.0429
9	6.4	-233.29	1.4518
9	6.4333	-231.04	0.77673
9	6.4667	-229.51	1.0918
9	6.5	-227.26	0.19172
9	6.5333	-225.46	-0.70833
9	6.5667	-223.12	-2.2384
9	6.6	-221.41	-2.5084
9	6.6333	-219.65	-3.9935
9	6.6667	-217.46	-4.982
9	6.7	-215.77	-5.7971
9	6.7333	-213.91	-6.6625
9	6.7667	-212.63	-6.5587
9	6.8	-210.28	-8.0646
9	6.8333	-208.48	-8.5146
9	6.8667	-207.23	-8.3588
9	6.9	-204.83	-9.6626
9	6.9333	-202.85	-10.091
9	6.9667	-201.38	-10.384
9	7	-199.29	-10.938
9	7.0333	-197.35	-11.37
9	7.0667	-195.41	-11.858
9	7.1	-193.69	-12.049
9	7.1333	-192.16	-11.959
9	7.1667	-189.91	-12.634
9	7.2	-188.02	-12.814
9	7.2333	-185.97	-12.924
9	7.2667	-184.46	-12.724
9	7.3	-182.8	-12.708
9	7.3333	-180.83	-12.818
9	7.3667	-179.42	-12.679
9	7.4	-177.8	-12.544
9	7.4333	-176.07	-12.522
9	7.4667	-174.6	-12.491
9	7.5	-172.92	-12.503
9	7.5333	-171.91	-11.959
9	7.5667	-169.65	-12.683
9	7.6	-167.81	-12.839
9	7.6333	-166.27	-12.991
9	7.6667	-164.42	-13.311
9	7.7	-162.95	-13.444
9	7.7333	-161.33	-13.084
9	7.7667	-159.98	-13.084
9	7.8	-157.81	-14.302
9	7.8333	-156.37	-14.367
9	7.8667	-155.16	-14.614
9	7.9	-153.68	-14.884
9	7.9333	-152.44	-14.997
9	7.9667	-151.07	-15.379
9	8	-149.56	-16.042
9	8.0333	-148.38	-16.477
9	8.0667	-147.55	-16.703
9	8.1	-145.8	-17.584
9	8.1333	-145.08	-18
9	8.1667	-144.09	-18.305
9	8.2	-142.97	-18.98
9	8.2333	-141.42	-19.947
9	8.2667	-140.17	-20.629
9	8.3	-138.83	-21.185
9	8.3333	-137.7	-21.635
9	8.3667	-136.89	-22.13
9	8.4	-135.23	-22.985
9	8.4333	-133.99	-23.322
9	8.4667	-132.64	-23.772
9	8.5	-132.08	-23.885
9	8.5333	-130.16	-24.897
9	8.5667	-129.04	-25.122
9	8.6	-127.8	-25.235
9	8.6333	-126.34	-25.572
9	8.6667	-125.22	-25.797
9	8.7	-123.83	-25.774
9	8.7333	-122.52	-25.797
9	8.7667	-121.28	-25.685
9	8.8	-119.81	-25.797
9	8.8333	-118.35	-25.685
9	8.8667	-116.76	-25.321
9	8.9	-115.54	-25.122
9	8.9333	-114.08	-24.785
9	8.9667	-112.52	-24.468
9	9	-111.15	-24.11
9	9.0333	-109.76	-23.586
9	9.0667	-108.45	-23.21
9	9.1	-106.84	-22.544
9	9.1333	-105.3	-22.31
9	9.1667	-103.95	-21.86
9	9.2	-102.43	-21.495
9	9.2333	-101.25	-20.96
9	9.2667	-100.13	-20.735
9	9.3	-98.326	-20.51
9	9.3333	-96.863	-20.397
9	9.3667	-95.288	-20.172
9	9.4	-93.713	-19.947
9	9.4333	-91.976	-19.829
9	9.4667	-90.54	-19.564
9	9.5	-89.55	-19.384
9	9.5333	-87.48	-19.294
9	9.5667	-86.265	-18.89
9	9.6	-84.825	-18.934
9	9.6333	-83.475	-18.709
9	9.6667	-82.125	-18.709
9	9.7	-81	-18.709
9	9.7333	-79.65	-18.709
9	9.7667	-78.524	-18.709
9	9.8	-77.624	-18.709
9	9.8333	-76.499	-18.709
9	9.8667	-75.374	-18.934
9	9.9	-74.249	-19.16
9	9.9333	-73.124	-19.61
9	9.9667	-71.946	-19.877
9	10	-70.673	-19.98
9	10.033	-69.577	-20.271
9	10.067	-68.253	-20.377
9	10.1	-66.959	-20.33
9	10.133	-65.567	-20.392
9	10.167	-64.573	-20.285
9	10.2	-62.652	-20.44
9	10.233	-61.423	-20.285
9	10.267	-59.736	-20.172
9	10.3	-58.161	-19.947
9	10.333	-56.36	-19.947
9	10.367	-54.361	-19.817
9	10.4	-52.535	-19.722
9	10.433	-50.326	-19.439
9	10.467	-48.597	-18.709
9	10.5	-46.46	-18.597
9	10.533	-44.277	-18.395
9	10.567	-42.15	-18.07
9	10.6	-40.384	-17.247
9	10.633	-38.104	-16.843
9	10.667	-35.772	-16.234
9	10.7	-33.746	-15.559
9	10.733	-31.365	-14.849
9	10.767	-29.246	-14.209
9	10.8	-26.771	-13.534
9	10.833	-24.296	-12.859
9	10.867	-21.596	-12.184
9	10.9	-19.008	-11.621
9	10.933	-16.198	-10.987
9	10.967	-13.495	-10.384
9	11	-10.795	-9.9339
9	11.033	-8.0949	-9.4839
9	11.067	-5.2822	-8.9214
9	11.1	-2.5988	-8.3775
9	11.133	0.23059	-7.9088
9	11.167	2.9308	-7.4588
9	11.2	5.8559	-7.2338
9	11.233	9.1187	-7.1213
9	11.267	12.044	-7.3463
9	11.3	15.194	-7.3463
9	11.333	18.232	-7.4588
9	11.367	21.48	-7.6685
9	11.4	24.645	-7.5713
9	11.433	27.795	-7.5713
9	11.467	31.283	-7.4588
9	11.5	34.35	-7.3906
9	11.533	37.696	-7.1212
9	11.567	40.621	-6.8962
9	11.6	43.771	-6.4462
9	11.633	46.133	-6.1087
9	11.667	49.284	-6.1087
9	11.7	52.219	-6.0421
9	11.733	55.142	-6.0279
9	11.767	58.122	-6.046
9	11.8	61.158	-6.0406
9	11.833	64.153	-6.0412
9	11.867	67.185	-6.0151
9	11.9	70.232	-5.9096
10	3.7667	-428.26	257.97
10	3.8	-424.76	256.15
10	3.8333	-421.4	254.34
10	3.8667	-418.22	252.55
10	3.9	-415.26	250.79
10	3.9333	-412.44	249.05
10	3.9667	-409.71	247.31
10	4	-406.95	245.68
10	4.0333	-404.07	244.02
10	4.0667	-401.36	242.58
10	4.1	-398.6	241.48
10	4.1333	-395.68	240.07
10	4.1667	-392.39	238.87
10	4.2	-389.22	237.32
10	4.2333	-385.92	235.87
10	4.2667	-382.25	234.16
10	4.3	-378.64	232.64
10	4.3333	-374.89	231.02
10	4.3667	-371.37	229.59
10	4.4	-367.49	227.94
10	4.4333	-363.8	226.56
10	4.4667	-360.39	225.51
10	4.5	-357.16	224.46
10	4.5333	-353.81	223.4
10	4.5667	-350.8	222.38
10	4.6	-347.9	221.28
10	4.6333	-345.12	220.14
10	4.6667	-342.33	219.02
10	4.7	-339.79	217.47
10	4.7333	-336.9	215.87
10	4.7667	-334.29	214.44
10	4.8	-331.4	212.58
10	4.8333	-328.54	210.77
10	4.8667	-325.53	208.75
10	4.9	-322.47	206.63
10	4.9333	-319.52	204.57
10	4.9667	-316.87	202.44
10	5	-314.18	200.18
10	5.0333	-311.41	198.03
10	5.0667	-308.97	196.35
10	5.1	-306.58	194.27
10	5.1333	-304.12	192.4
10	5.1667	-301.75	190.66
10	5.2	-299.54	189.32
10	5.2333	-297.09	187.64
10	5.2667	-294.6	186.1
10	5.3	-291.93	184.52
10	5.3333	-289.19	183.05
10	5.3667	-286.34	181.33
10	5.4	-283.52	179.74
10	5.4333	-280.35	177.97
10	5.4667	-277.28	176.07
10	5.5	-274.3	174.45
10	5.5333	-271.09	172.69
10	5.5667	-267.83	171.24
10	5.6	-264.88	169.97
10	5.6333	-262.14	168.73
10	5.6667	-259.34	167.61
10	5.7	-256.62	166.56
10	5.7333	-254.27	165.25
10	5.7667	-252.04	164.06
10	5.8	-249.52	162.54
10	5.8333	-247.21	160.87
10	5.8667	-244.93	159.19
10	5.9	-242.83	157.47
10	5.9333	-240.43	155.63
10	5.9667	-238.02	153.71
10	6	-235.78	151.69
10	6.0333	-233.25	149.38
10	6.0667	-231.02	147.32
10	6.1	-228.72	144.94
10	6.1333	-226.44	142.64
10	6.1667	-224.2	140.39
10	6.2	-222.03	138.06
10	6.2333	-219.88	136.09
10	6.2667	-217.81	133.85
10	6.3	-215.74	131.88
10	6.3333	-213.63	129.93
10	6.3667	-211.6	128.12
10	6.4	-209.33	126.43
10	6.4333	-206.94	124.69
10	6.4667	-204.83	123.07
10	6.5	-202.49	121.39
10	6.5333	-200.18	119.8
10	6.5667	-197.56	118.18
10	6.6	-195.22	116.54
10	6.6333	-192.59	115.04
10	6.6667	-190.13	113.67
10	6.7	-187.48	112.31
10	6.7333	-184.7	111.16
10	6.7667	-182.03	110
10	6.8	-179.31	108.88
10	6.8333	-176.51	107.74
10	6.8667	-173.85	106.76
10	6.9	-171.41	105.67
10	6.9333	-169.1	104.59
10	6.9667	-166.78	103.47
10	7	-164.55	102.41
10	7.0333	-162.5	101.26
10	7.0667	-160.58	100.16
10	7.1	-158.6	99.034
10	7.1333	-156.5	98.033
10	7.1667	-154.61	96.876
10	7.2	-152.79	95.582
10	7.2333	-150.93	94.303
10	7.2667	-149.29	93.01
10	7.3	-147.19	91.735
10	7.3333	-145.57	90.238
10	7.3667	-143.85	88.767
10	7.4	-141.98	87.088
10	7.4333	-140.28	85.51
10	7.4667	-138.66	84.013
10	7.5	-136.87	82.538
10	7.5333	-135.15	81.078
10	7.5667	-133.44	79.685
10	7.6	-132.03	78.419
10	7.6333	-130.31	77.168
10	7.6667	-128.84	76.067
10	7.7	-127.61	75.148
10	7.7333	-126.31	74.204
10	7.7667	-125.3	73.357
10	7.8	-124.08	72.577
10	7.8333	-122.89	71.919
10	7.8667	-121.64	71.476
10	7.9	-120.71	70.472
10	7.9333	-119.48	70.171
10	7.9667	-118.58	69.271
10	8	-117.35	68.752
10	8.0333	-116.22	68.077
10	8.0667	-115.1	67.627
10	8.1	-114.11	67.194
10	8.1333	-112.92	66.776
10	8.1667	-111.84	66.22
10	8.2	-110.7	65.671
10	8.2333	-109.69	65.333
10	8.2667	-108.45	64.996
10	8.3	-107.3	64.652
10	8.3333	-106.31	64.208
10	8.3667	-105.08	63.871
10	8.4	-104.06	63.758
10	8.4333	-103.16	63.308
10	8.4667	-102.26	62.858
10	8.5	-101.16	62.527
10	8.5333	-100.24	62.183
10	8.5667	-99.393	61.654
10	8.6	-98.371	61.261
10	8.6333	-97.625	60.85
10	8.6667	-96.74	60.397
10	8.7	-96.033	59.945
10	8.7333	-95.4	59.37
10	8.7667	-94.786	59.068
10	8.8	-94.05	58.47
10	8.8333	-93.6	58.02
10	8.8667	-92.7	57.795
10	8.9	-91.98	57.435
10	8.9333	-91.35	56.895
10	8.9667	-90.675	55.77
10	9	-90	55.095
10	9.0333	-89.325	54.42
10	9.0667	-88.537	53.633
10	9.1	-87.75	52.845
10	9.1333	-86.919	52.291
10	9.1667	-86.4	51.495
10	9.2	-85.5	50.595
10	9.2333	-84.937	49.357
10	9.2667	-84.15	48.345
10	9.3	-83.25	47.895
10	9.3333	-82.395	47.085
10	9.3667	-81.495	46.185
10	9.4	-81.337	44.857
10	9.4333	-80.437	43.957
10	9.4667	-79.762	43.282
10	9.5	-79.019	43.079
10	9.5333	-78.299	42.494
10	9.5667	-77.534	41.774
10	9.6	-76.915	41.196
10	9.6333	-76.229	40.604
10	9.6667	-75.582	40.383
10	9.7	-74.976	40.054
10	9.7333	-74.362	39.682
10	9.7667	-73.964	39.476
10	9.8	-73.574	39.794
10	9.8333	-72.899	39.119
10	9.8667	-72.224	38.894
10	9.9	-71.999	38.669
10	9.9333	-71.324	39.344
10	9.9667	-71.099	39.119
10	10	-70.311	38.782
10	10.033	-69.749	38.669
10	10.067	-69.299	39.119
10	10.1	-68.849	39.119
10	10.133	-68.174	38.894
10	10.167	-67.724	38.894
10	10.2	-67.274	38.894
10	10.233	-66.711	38.782
10	10.267	-66.261	38.782
10	10.3	-65.811	38.782
10	10.333	-65.361	38.557
10	10.367	-65.023	38.444
10	10.4	-64.461	38.332
10	10.433	-64.124	37.994
10	10.467	-63.561	37.882
10	10.5	-63.111	37.431
10	10.533	-62.548	37.319
10	10.567	-61.986	36.757
10	10.6	-61.423	36.194
10	10.633	-60.748	36.194
10	10.667	-60.073	35.519
10	10.7	-59.156	34.532
10	10.733	-58.498	33.944
10	10.767	-57.598	33.269
10	10.8	-56.923	32.369
10	10.833	-56.023	31.469
10	10.867	-55.123	30.344
10	10.9	-54.223	28.768
10	10.933	-53.098	28.319
10	10.967	-52.085	26.406
10	11	-50.848	25.843
10	11.033	-49.61	23.931
10	11.067	-48.373	23.818
10	11.1	-47.135	21.906
10	11.133	-45.852	20.983
10	11.167	-44.772	20.668
10	11.2	-43.422	19.768
10	11.233	-42.297	18.193
10	11.267	-40.947	18.418
10	11.3	-39.709	16.73
10	11.333	-38.247	17.068
10	11.367	-36.897	16.618
10	11.4	-35.547	15.943
10	11.433	-34.197	15.493
10	11.467	-32.621	15.043
10	11.5	-31.181	13.873
10	11.533	-29.696	14.143
10	11.567	-27.896	13.693
10	11.6	-26.321	13.242
10	11.633	-24.521	12.568
10	11.667	-22.496	12.342
10	11.7	-20.246	11.893
10	11.733	-18.221	11.442
10	11.767	-15.52	11.442
10	11.8	-12.978	10.295
10	11.833	-10.173	10.106
10	11.867	-7.1949	10.317
10	11.9	-4.2697	10.092
10	11.933	-1.3445	9.6423
10	11.967	1.8057	9.4173
10	12	4.5058	8.9673
10	12.033	7.8586	8.8097
10	12.067	10.581	7.8422
10	12.1	13.281	7.3922
10	12.133	16.432	7.1672
10	12.167	19.132	6.4921
10	12.2	21.832	6.0421
10	12.233	24.532	5.5921
10	12.267	27.232	5.142
10	12.3	29.932	4.242
10	12.333	32.633	3.7919
10	12.367	35.333	2.8919
10	12.4	38.258	1.9918
10	12.433	41.408	1.0918
10	12.467	44.558	0.19172
10	12.5	47.538	-0.36169
10	12.533	50.656	-1.0009
10	12.567	54.009	-2.2834
10	12.6	57.078	-2.7877
10	12.633	60.057	-3.2085
10	12.667	63.051	-3.5291
10	12.7	65.999	-3.6904
10	12.733	68.79	-3.8018
10	12.767	71.656	-3.7863
11	4.2333	-426.39	206.64
11	4.2667	-424.16	205.73
11	4.3	-421.97	204.69
11	4.3333	-419.73	203.57
11	4.3667	-417.38	202.27
11	4.4	-414.83	200.77
11	4.4333	-412.19	199.16
11	4.4667	-409.38	197.44
11	4.5	-406.72	195.67
11	4.5333	-403.71	193.88
11	4.5667	-400.3	191.9
11	4.6	-395.85	189.22
11	4.6333	-392.68	187.38
11	4.6667	-389.14	185.22
11	4.7	-386.46	182.97
11	4.7333	-385.11	180.99
11	4.7667	-382.97	179.75
11	4.8	-379.59	178.85
11	4.8333	-377.34	178.4
11	4.8667	-375.32	177.5
11	4.9	-373.07	177.28
11	4.9333	-371.83	176.94
11	4.9667	-368.12	175.93
11	5	-365.42	174.8
11	5.0333	-362.72	174.13
11	5.0667	-360.02	173.23
11	5.1	-356.87	172.33
11	5.1333	-353.72	171.43
11	5.1667	-350.57	170.53
11	5.2	-347.64	169.85
11	5.2333	-344.72	168.73
11	5.2667	-342.24	168.28
11	5.3	-339.54	167.6
11	5.3333	-337.16	166.29
11	5.3667	-334.68	165.47
11	5.4	-332.93	164.95
11	5.4333	-330.09	163.78
11	5.4667	-328.11	162.74
11	5.5	-325.9	161.48
11	5.5333	-323.5	160.07
11	5.5667	-320.94	158.56
11	5.6	-318.46	156.68
11	5.6333	-315.01	154.55
11	5.6667	-313.15	153.15
11	5.7	-309.61	150.73
11	5.7333	-307.81	149.15
11	5.7667	-304.89	146.68
11	5.8	-302.86	145.2
11	5.8333	-299.94	142.85
11	5.8667	-297.69	141.05
11	5.9	-296	139.59
11	5.9333	-293.75	138.24
11	5.9667	-291.61	136.55
11	6	-289.25	135.09
11	6.0333	-286.66	133.85
11	6.0667	-284.19	132.28
[truncated: 10,816 more rows]
