# Supplementary material for: A system for efficient egress scheduling during mass events and small-scale experimental demonstration
Source: R Soc Open Sci. 2020 Dec 9;7(12):201465. doi: 10.1098/rsos.201465 (PMC7813256; doi:10.1098/rsos.201465)
Supplement: Experimental data [file rsos201465supp5.zip › experimental_data/data/Sensor03.csv]

ped. #	time (s)	x (cm)	y (cm)
1	1.3	-427.77	62.352
1	1.3333	-423.62	62.358
1	1.3667	-419.34	62.191
1	1.4	-414.94	61.911
1	1.4333	-410.5	61.461
1	1.4667	-405.92	60.721
1	1.5	-401.64	60.045
1	1.5333	-397.67	59.237
1	1.5667	-393.32	58.92
1	1.6	-389.72	58.02
1	1.6333	-385.89	57.57
1	1.6667	-381.84	57.12
1	1.7	-378.02	57.12
1	1.7333	-373.74	56.67
1	1.7667	-369.47	56.445
1	1.8	-364.97	56.22
1	1.8333	-360.47	55.995
1	1.8667	-355.29	55.545
1	1.9	-350.34	55.095
1	1.9333	-344.94	54.645
1	1.9667	-339.77	54.42
1	2	-334.59	54.42
1	2.0333	-329.42	54.195
1	2.0667	-324.47	54.158
1	2.1	-319.96	54.195
1	2.1333	-315.46	53.97
1	2.1667	-310.74	53.52
1	2.2	-306.5	53.056
1	2.2333	-302.41	52.395
1	2.2667	-297.69	51.27
1	2.3	-292.96	50.145
1	2.3333	-288.24	49.245
1	2.3667	-283.19	47.838
1	2.4	-277.89	46.545
1	2.4333	-272.49	44.745
1	2.4667	-267.09	42.944
1	2.5	-261.91	41.144
1	2.5333	-256.51	39.344
1	2.5667	-251.34	36.869
1	2.6	-245.94	35.069
1	2.6333	-241.21	33.269
1	2.6667	-236.48	31.694
1	2.7	-231.53	30.344
1	2.7333	-226.58	28.994
1	2.7667	-222.08	27.868
1	2.8	-216.91	26.743
1	2.8333	-211.96	25.843
1	2.8667	-206.56	24.493
1	2.9	-201.56	23.683
1	2.9333	-196.29	22.936
1	2.9667	-191.14	22.131
1	3	-185.86	21.343
1	3.0333	-180.5	21.208
1	3.0667	-175.06	20.443
1	3.1	-170.01	20.488
1	3.1333	-164.75	20.083
1	3.1667	-160.21	19.318
1	3.2	-155.14	18.755
1	3.2333	-150.08	18.418
1	3.2667	-145.26	17.788
1	3.3	-140.4	17.068
1	3.3333	-135.54	16.348
1	3.3667	-130.64	15.538
1	3.4	-125.78	14.818
1	3.4333	-120.83	13.918
1	3.4667	-115.2	12.793
1	3.5	-109.98	11.803
1	3.5333	-104.85	10.542
1	3.5667	-99.451	9.4173
1	3.6	-94.143	8.1467
1	3.6333	-88.875	6.9421
1	3.6667	-83.25	6.0421
1	3.7	-77.591	5.4449
1	3.7333	-72.488	4.6765
1	3.7667	-67.724	4.017
1	3.8	-62.278	4.152
1	3.8333	-57.013	3.747
1	3.8667	-52.018	3.2069
1	3.9	-46.977	3.0269
1	3.9333	-42.061	2.9907
1	3.9667	-37.077	2.8019
1	4	-32.036	2.8469
1	4.0333	-27.221	2.8919
1	4.0667	-21.933	3.4544
1	4.1	-16.439	3.8909
1	4.1333	-10.966	4.1699
1	4.1667	-5.8448	4.242
1	4.2	-0.5699	4.2125
1	4.2333	4.5838	4.1217
1	4.2667	9.3793	3.8109
1	4.3	13.731	3.3419
1	4.3333	18.967	3.2102
1	4.3667	23.632	2.6669
1	4.4	28.877	2.338
1	4.4333	33.758	1.7669
1	4.4667	38.258	1.0918
1	4.5	43.208	-0.03329
1	4.5333	48.159	-0.93335
1	4.5667	52.884	-1.8334
1	4.6	58.223	-2.7921
1	4.6333	63.541	-3.6102
1	4.6667	68.927	-4.2194
1	4.7	74.242	-4.6676
2	1.6	-426.57	159.65
2	1.6333	-423.21	159
2	1.6667	-419.71	158.28
2	1.7	-416.08	157.6
2	1.7333	-412.43	157
2	1.7667	-408.85	156.58
2	1.8	-405.25	156.35
2	1.8333	-401.19	156.35
2	1.8667	-397.55	156.38
2	1.9	-393.77	156.13
2	1.9333	-390.39	155.68
2	1.9667	-387.02	155
2	2	-384.1	154.06
2	2.0333	-380.27	152.98
2	2.0667	-377.57	151.63
2	2.1	-374.68	150.25
2	2.1333	-371.78	148.76
2	2.1667	-368.57	147.13
2	2.2	-364.93	145.47
2	2.2333	-361.59	143.75
2	2.2667	-358.59	142.06
2	2.3	-354.84	139.93
2	2.3333	-350.79	137.68
2	2.3667	-347.42	135.43
2	2.4	-343.59	133.18
2	2.4333	-340.22	130.93
2	2.4667	-336.39	128.68
2	2.5	-332.79	126.88
2	2.5333	-328.74	124.85
2	2.5667	-325.14	123.27
2	2.6	-321.54	121.92
2	2.6333	-317.49	120.57
2	2.6667	-313.44	119.22
2	2.7	-309.39	118.32
2	2.7333	-304.89	116.97
2	2.7667	-300.61	115.62
2	2.8	-295.89	113.82
2	2.8333	-291.16	112.47
2	2.8667	-286.21	111.35
2	2.9	-281.04	110.22
2	2.9333	-276.54	109.32
2	2.9667	-271.59	108.65
2	3	-266.64	107.52
2	3.0333	-262.14	106.4
2	3.0667	-257.19	104.82
2	3.1	-252.46	103.02
2	3.1333	-248.41	101.22
2	3.1667	-243.91	98.973
2	3.2	-239.5	96.228
2	3.2333	-234.68	94.248
2	3.2667	-229.96	91.323
2	3.3	-225.23	88.397
2	3.3333	-220.28	85.697
2	3.3667	-215.68	82.391
2	3.4	-210.83	79.172
2	3.4333	-205.88	76.246
2	3.4667	-201.28	73.36
2	3.5	-196.43	70.621
2	3.5333	-191.71	68.596
2	3.5667	-186.76	66.796
2	3.6	-182.03	65.221
2	3.6333	-177.31	63.871
2	3.6667	-172.58	62.521
2	3.7	-167.85	61.396
2	3.7333	-163.13	60.045
2	3.7667	-158.4	58.695
2	3.8	-153.45	57.795
2	3.8333	-148.28	56.445
2	3.8667	-143.5	55.248
2	3.9	-138.37	54.248
2	3.9333	-133.19	53.182
2	3.9667	-127.95	52.287
2	4	-122.83	51.154
2	4.0333	-117.68	50.37
2	4.0667	-113.18	49.245
2	4.1	-108.57	47.12
2	4.1333	-104.27	45.724
2	4.1667	-100.35	44.52
2	4.2	-96.069	42.515
2	4.2333	-92.091	40.88
2	4.2667	-87.975	39.119
2	4.3	-84.15	37.319
2	4.3333	-80.325	35.519
2	4.3667	-76.567	33.516
2	4.4	-72.674	31.469
2	4.4333	-68.736	29.106
2	4.4667	-65.023	26.743
2	4.5	-60.748	24.268
2	4.5333	-56.698	21.568
2	4.5667	-52.423	19.093
2	4.6	-48.148	17.068
2	4.6333	-43.647	15.268
2	4.6667	-39.259	13.805
2	4.7	-34.759	12.905
2	4.7333	-30.371	12.342
2	4.7667	-26.096	11.893
2	4.8	-21.596	11.217
2	4.8333	-16.983	11.33
2	4.8667	-13.27	10.992
2	4.9	-8.77	10.767
2	4.9333	-4.3736	11.062
2	4.9667	-0.10693	11.105
2	5	4.1684	11.33
2	5.0333	8.7812	11.892
2	5.0667	13.056	12.117
2	5.1	18.119	12.68
2	5.1333	22.822	13.197
2	5.1667	27.388	12.896
2	5.2	32.136	13.069
2	5.2333	36.683	13.018
2	5.2667	41.777	13.36
2	5.3	45.908	12.793
2	5.3333	50.409	12.793
2	5.3667	54.717	12.601
2	5.4	58.877	12.376
2	5.4333	62.906	12.068
2	5.4667	66.913	11.683
2	5.5	70.94	11.201
3	1.7333	-426.36	248
3	1.7667	-423.65	246.49
3	1.8	-420.91	244.79
3	1.8333	-418.19	242.95
3	1.8667	-415.49	240.95
3	1.9	-412.87	238.92
3	1.9333	-410.5	236.97
3	1.9667	-408.26	235.19
3	2	-405.97	233.72
3	2.0333	-403.46	232.09
3	2.0667	-401	230.88
3	2.1	-399.03	230.09
3	2.1333	-396.5	229.08
3	2.1667	-394.26	226.32
3	2.2	-391.06	226.54
3	2.2333	-388.19	225.54
3	2.2667	-385.44	221.83
3	2.3	-381.15	222.33
3	2.3333	-377.82	221.19
3	2.3667	-374.64	217.33
3	2.4	-371.04	216.43
3	2.4333	-367.44	215.53
3	2.4667	-364.29	214.85
3	2.5	-361.14	213.73
3	2.5333	-357.63	214.91
3	2.5667	-354.44	213.15
3	2.6	-351.84	210.19
3	2.6333	-348.99	209.91
3	2.6667	-346.34	208.19
3	2.7	-344.49	204.73
3	2.7333	-340.85	204.19
3	2.7667	-338.1	202.69
3	2.8	-334.86	200.09
3	2.8333	-331.85	197.66
3	2.8667	-329.42	193.7
3	2.9	-326.02	193.12
3	2.9333	-322.98	190.28
3	2.9667	-320.06	186.87
3	3	-317.37	185.98
3	3.0333	-314.56	182.68
3	3.0667	-311.41	181.1
3	3.1	-309.16	178.85
3	3.1333	-305.79	177.5
3	3.1667	-302.29	176.1
3	3.2	-299.71	174.35
3	3.2333	-295.6	173.47
3	3.2667	-292.96	170.75
3	3.3	-288.49	170.15
3	3.3333	-285.31	167.38
3	3.3667	-280.77	166.57
3	3.4	-277.44	164
3	3.4333	-273.24	162.79
3	3.4667	-269.79	161.3
3	3.5	-265.94	161.03
3	3.5333	-262.56	159.04
3	3.5667	-259.64	157.41
3	3.6	-257.07	155.79
3	3.6333	-254.42	153.9
3	3.6667	-252.24	151.4
3	3.7	-249.76	149.83
3	3.7333	-246.84	148.03
3	3.7667	-243.94	146.56
3	3.8	-241.49	144.46
3	3.8333	-238.71	142.56
3	3.8667	-236.3	139.92
3	3.9	-234.23	137.22
3	3.9333	-231.38	135.24
3	3.9667	-229.51	132.5
3	4	-227.48	129.57
3	4.0333	-224.78	127.1
3	4.0667	-221.79	125.32
3	4.1	-219.38	122.82
3	4.1333	-216.68	120.57
3	4.1667	-213.98	118.77
3	4.2	-211.73	117.2
3	4.2333	-208.78	115.58
3	4.2667	-206.33	113.82
3	4.3	-203.07	112.14
3	4.3333	-200.48	110.22
3	4.3667	-196.88	109.1
3	4.4	-193.68	107.11
3	4.4333	-190.81	104.82
3	4.4667	-187.21	103.25
3	4.5	-184.06	101.67
3	4.5333	-180.49	100.32
3	4.5667	-177.37	98.601
3	4.6	-174.52	96.717
3	4.6333	-171.91	94.473
3	4.6667	-169.21	92.673
3	4.7	-166.96	90.872
3	4.7333	-164.25	89.072
3	4.7667	-161.78	87.047
3	4.8	-159.3	85.022
3	4.8333	-156.6	82.772
3	4.8667	-154.35	80.522
3	4.9	-152.1	77.822
3	4.9333	-149.4	75.121
3	4.9667	-147.15	72.421
3	5	-144.9	69.271
3	5.0333	-142.2	66.346
3	5.0667	-139.67	63.653
3	5.1	-137.03	61.396
3	5.1333	-134.55	59.37
3	5.1667	-131.85	57.345
3	5.2	-129.38	55.545
3	5.2333	-126.68	53.745
3	5.2667	-124.41	51.667
3	5.3	-121.73	49.92
3	5.3333	-118.8	48.345
3	5.3667	-115.65	46.545
3	5.4	-112.84	45.003
3	5.4333	-109.8	43.62
3	5.4667	-106.65	42.044
3	5.5	-103.5	40.469
3	5.5333	-99.901	39.344
3	5.5667	-96.841	37.589
3	5.6	-93.614	36.247
3	5.6333	-90.9	34.619
3	5.6667	-88.2	33.269
3	5.7	-85.933	31.78
3	5.7333	-83.362	30.231
3	5.7667	-80.887	28.656
3	5.8	-78.074	27.869
3	5.8333	-75.374	26.293
3	5.8667	-73.079	24.853
3	5.9	-70.514	23.323
3	5.9333	-68.084	21.613
3	5.9667	-65.744	19.858
3	6	-63.043	18.103
3	6.0333	-60.478	16.303
3	6.0667	-58.161	14.03
3	6.1	-55.203	12.876
3	6.1333	-52.198	11.667
3	6.1667	-50.035	10.202
3	6.2	-46.797	9.4173
3	6.2333	-44.322	8.5173
3	6.2667	-41.622	7.6172
3	6.3	-39.102	7.3021
3	6.3333	-36.222	6.7171
3	6.3667	-33.634	6.1546
3	6.4	-30.596	6.0421
3	6.4333	-27.446	6.2671
3	6.4667	-24.296	6.2671
3	6.5	-21.146	6.4921
3	6.5333	-17.32	6.9421
3	6.5667	-13.72	7.1672
3	6.6	-10.12	7.1672
3	6.6333	-7.3074	7.0546
3	6.6667	-4.0447	7.1672
3	6.7	-1.232	6.8296
3	6.7333	2.0307	6.7171
3	6.7667	4.9559	6.7171
3	6.8	8.1061	6.7171
3	6.8333	11.031	6.2671
3	6.8667	14.181	5.8171
3	6.9	17.219	5.7046
3	6.9333	20.707	5.367
3	6.9667	24.307	4.917
3	7	27.457	4.017
3	7.0333	31.508	3.1169
3	7.0667	35.916	2.8975
3	7.1	39.713	2.4394
3	7.1333	43.559	2.0077
3	7.1667	47.041	2.085
3	7.2	50.184	1.3168
3	7.2333	53.986	1.8343
3	7.2667	57.178	1.8779
3	7.3	60.457	1.9703
3	7.3333	63.722	2.1389
3	7.3667	67.038	2.3762
3	7.4	70.375	2.7414
4	2.4	-429.67	84.28
4	2.4333	-425.44	82.768
4	2.4667	-421.41	81.4
4	2.5	-417.55	80.294
4	2.5333	-413.83	79.481
4	2.5667	-410.19	78.947
4	2.6	-406.6	78.722
4	2.6333	-403	78.272
4	2.6667	-398.5	77.822
4	2.7	-393.99	77.597
4	2.7333	-389.49	76.922
4	2.7667	-384.77	76.266
4	2.8	-380.04	75.572
4	2.8333	-375	74.946
4	2.8667	-369.92	74.671
4	2.9	-365.19	73.996
4	2.9333	-360.69	73.321
4	2.9667	-355.97	72.646
4	3	-351.69	72.196
4	3.0333	-346.97	71.071
4	3.0667	-342.69	69.721
4	3.1	-338.64	68.371
4	3.1333	-334.82	66.796
4	3.1667	-331.21	65.221
4	3.2	-327.17	63.421
4	3.2333	-323.12	61.621
4	3.2667	-318.39	59.37
4	3.3	-313.69	57.451
4	3.3333	-309.16	55.32
4	3.3667	-304.44	53.295
4	3.4	-300.39	50.82
4	3.4333	-296.56	48.795
4	3.4667	-292.51	46.77
4	3.5	-288.46	44.52
4	3.5333	-284.41	42.269
4	3.5667	-280.36	40.694
4	3.6	-276.54	39.119
4	3.6333	-272.49	37.769
4	3.6667	-268.44	36.419
4	3.7	-264.16	35.294
4	3.7333	-259.66	33.719
4	3.7667	-254.94	32.369
4	3.8	-250.21	30.569
4	3.8333	-245.57	29.264
4	3.8667	-240.63	27.913
4	3.9	-235.81	26.968
4	3.9333	-231.31	26.068
4	3.9667	-226.58	24.943
4	4	-221.86	23.593
4	4.0333	-217.09	22.333
4	4.0667	-212.41	21.343
4	4.1	-207.91	19.993
4	4.1333	-203.41	18.193
4	4.1667	-199.36	16.843
4	4.2	-195.08	15.493
4	4.2333	-190.81	13.693
4	4.2667	-186.11	12.448
4	4.3	-181.96	10.81
4	4.3333	-177.31	9.6423
4	4.3667	-172.81	8.2922
4	4.4	-168.53	6.9421
4	4.4333	-164.48	5.5921
4	4.4667	-159.98	4.017
4	4.5	-155.7	2.6669
4	4.5333	-151.2	1.7668
4	4.5667	-146.7	1.0918
4	4.6	-142.52	0.68675
4	4.6333	-138.37	-0.10119
4	4.6667	-134.33	0.19172
4	4.7	-130.05	-0.03329
4	4.7333	-125.78	-0.2583
4	4.7667	-121.5	-0.2583
4	4.8	-117.2	-0.56237
4	4.8333	-112.95	-0.2583
4	4.8667	-109.13	-0.2583
4	4.9	-105.08	0.19172
4	4.9333	-101.25	0.41674
4	4.9667	-97.201	0.86677
4	5	-92.901	0.88061
4	5.0333	-88.875	0.86674
4	5.0667	-84.375	0.64175
4	5.1	-80.325	0.19172
4	5.1333	-76.499	-0.2583
4	5.1667	-72.314	-0.88838
4	5.2	-68.624	-0.70833
4	5.2333	-64.709	-0.97837
4	5.2667	-60.693	-1.3442
4	5.3	-56.473	-1.6084
4	5.3333	-52.828	-1.9234
4	5.3667	-48.597	-2.5084
4	5.4	-44.547	-2.9585
4	5.4333	-40.497	-3.4085
4	5.4667	-36.447	-3.8585
4	5.5	-32.306	-3.8136
4	5.5333	-27.997	-3.4939
4	5.5667	-23.621	-3.4085
4	5.6	-19.633	-3.1137
4	5.6333	-15.61	-3.0035
4	5.6667	-11.695	-2.7335
4	5.7	-7.8249	-2.5985
4	5.7333	-3.9547	-2.4635
4	5.7667	-0.22985	-2.3215
4	5.8	3.6404	-2.1103
4	5.8333	7.1161	-1.4284
4	5.8667	11.481	-1.1584
4	5.9	14.947	-0.43835
4	5.9333	18.997	0.011675
4	5.9667	23.857	0.19172
4	6	27.772	0.68677
4	6.0333	32.273	0.68675
4	6.0667	36.818	0.59673
4	6.1	41.858	0.19172
4	6.1333	46.133	-0.2583
4	6.1667	49.76	-0.58923
4	6.2	53.587	-0.83048
4	6.2333	57.484	-1.1664
4	6.2667	61.209	-1.4795
4	6.3	64.964	-1.958
4	6.3333	68.556	-2.5662
4	6.3667	71.973	-3.2566
5	2.6	-426.21	158.82
5	2.6333	-423.26	157.1
5	2.6667	-420.22	155.29
5	2.7	-417.14	153.41
5	2.7333	-414.14	151.43
5	2.7667	-411.35	149.43
5	2.8	-408.35	147.21
5	2.8333	-405.92	145.1
5	2.8667	-403.37	143.12
5	2.9	-400.92	141.43
5	2.9333	-398.45	139.67
5	2.9667	-395.69	138.51
5	3	-393.16	137.07
5	3.0333	-390.44	135.56
5	3.0667	-387.39	134.21
5	3.1	-384.09	132.95
5	3.1333	-380.75	131.42
5	3.1667	-377.34	130.25
5	3.2	-373.5	129.11
5	3.2333	-369.88	128.2
5	3.2667	-366.55	127.39
5	3.3	-363.17	126.7
5	3.3333	-360.04	126.1
5	3.3667	-357.09	125.3
5	3.4	-354.03	124.13
5	3.4333	-351.13	122.94
5	3.4667	-347.97	121.67
5	3.5	-345.1	120.27
5	3.5333	-341.53	118.52
5	3.5667	-338.12	117.01
5	3.6	-334.76	115.36
5	3.6333	-331.13	113.63
5	3.6667	-327.79	111.87
5	3.7	-324.59	110.16
5	3.7333	-321.54	108.34
5	3.7667	-318.36	106.51
5	3.8	-315.39	104.73
5	3.8333	-312.49	103.34
5	3.8667	-309.21	102.03
5	3.9	-306.24	100.77
5	3.9333	-302.87	99.337
5	3.9667	-299.54	98.146
5	4	-295.85	97.258
5	4.0333	-292.19	95.902
5	4.0667	-288.33	94.968
5	4.1	-284.73	94.068
5	4.1333	-281.04	93.348
5	4.1667	-277.53	92.718
5	4.2	-274.2	92.177
5	4.2333	-271.07	91.338
5	4.2667	-268.21	90.197
5	4.3	-265.17	89.185
5	4.3333	-261.28	88.307
5	4.3667	-258.39	86.527
5	4.4	-255.03	85.652
5	4.4333	-251.77	83.811
5	4.4667	-248.43	82.826
5	4.5	-245.08	81.107
5	4.5333	-241.81	79.218
5	4.5667	-239.01	77.406
5	4.6	-235.99	75.886
5	4.6333	-233.24	73.591
5	4.6667	-231.08	72.871
5	4.7	-228.38	71.521
5	4.7333	-225.68	70.171
5	4.7667	-222.14	68.499
5	4.8	-219.83	67.921
5	4.8333	-216.27	66.637
5	4.8667	-213.53	65.671
5	4.9	-210.38	64.771
5	4.9333	-207.02	63.563
5	4.9667	-204.08	62.521
5	5	-200.71	61.333
5	5.0333	-198.01	61.171
5	5.0667	-195.05	59.749
5	5.1	-192.16	60.045
5	5.1333	-189.91	58.02
5	5.1667	-186.76	58.02
5	5.2	-184.51	56.67
5	5.2333	-181.81	55.32
5	5.2667	-179.33	53.745
5	5.3	-176.18	52.395
5	5.3333	-173.71	50.82
5	5.3667	-171.23	49.47
5	5.4	-168.75	48.12
5	5.4333	-166.28	46.32
5	5.4667	-164.03	44.745
5	5.5	-161.78	43.169
5	5.5333	-159.75	41.819
5	5.5667	-157.5	40.469
5	5.6	-155.03	39.119
5	5.6333	-152.78	37.994
5	5.6667	-150.17	36.239
5	5.7	-147.83	35.744
5	5.7333	-145.58	34.619
5	5.7667	-143.1	33.494
5	5.8	-140.63	32.369
5	5.8333	-138.15	31.469
5	5.8667	-135.45	31.019
5	5.9	-133.2	30.119
5	5.9333	-130.8	29.808
5	5.9667	-128.48	29.219
5	6	-125.78	28.994
5	6.0333	-123.75	28.768
5	6.0667	-121.05	27.869
5	6.1	-119.52	26.383
5	6.1333	-116.55	26.293
5	6.1667	-114.3	25.168
5	6.2	-112.28	24.268
5	6.2333	-110.03	23.143
5	6.2667	-107.94	22.103
5	6.3	-105.3	21.118
5	6.3333	-103.5	20.218
5	6.3667	-101.45	19.025
5	6.4	-99.458	18.248
5	6.4333	-97.29	17.059
5	6.4667	-95.175	15.943
5	6.5	-92.925	15.043
5	6.5333	-90.675	14.368
5	6.5667	-88.2	13.693
5	6.6	-85.5	13.242
5	6.6333	-83.093	12.355
5	6.6667	-80.527	11.825
5	6.7	-77.669	11.352
5	6.7333	-75.059	10.947
5	6.7667	-72.251	10.648
5	6.8	-69.122	10.541
5	6.8333	-66.306	10.565
5	6.8667	-63.223	10.767
5	6.9	-60.298	10.767
5	6.9333	-57.598	10.992
5	6.9667	-54.77	10.859
5	7	-52.018	10.632
5	7.0333	-49.407	10.137
5	7.0667	-46.759	9.6578
5	7.1	-44.137	8.9011
5	7.1333	-41.645	8.4629
5	7.1667	-38.829	7.8585
5	7.2	-36.154	7.1897
5	7.2333	-33.386	6.5371
5	7.2667	-30.744	5.7616
5	7.3	-27.896	4.917
5	7.3333	-25.243	4.0818
5	7.3667	-22.136	3.2969
5	7.4	-19.166	2.3519
5	7.4333	-16.142	1.5286
5	7.4667	-13.213	0.8986
5	7.5	-10.03	0.4617
5	7.5333	-7.6449	-0.2583
5	7.5667	-4.1572	-0.1458
5	7.6	-1.007	-0.14582
5	7.6333	2.1876	-0.48538
5	7.6667	5.5382	-0.40388
5	7.7	8.8365	-0.35524
5	7.7333	11.976	-0.1233
5	7.7667	15.217	0.14668
5	7.8	18.502	0.3267
5	7.8333	21.922	0.91176
5	7.8667	26.062	1.8568
5	7.9	29.707	1.7668
5	7.9333	32.862	2.6354
5	7.9667	36.352	3.1434
5	8	39.788	3.2069
5	8.0333	43.216	3.0238
5	8.0667	46.567	2.59
5	8.1	48.529	2.3095
5	8.1333	52.299	2.4868
5	8.1667	55.764	2.3236
5	8.2	59.433	2.2183
5	8.2333	63.145	2.0618
5	8.2667	66.896	1.7591
5	8.3	70.728	1.3412
6	2.9667	-426.85	238.86
6	3	-423.9	238.52
6	3.0333	-421.24	238.32
6	3.0667	-418.67	238.16
6	3.1	-416.21	237.9
6	3.1333	-413.69	237.4
6	3.1667	-411.04	236.63
6	3.2	-408.17	235.78
6	3.2333	-405.02	234.43
6	3.2667	-401.98	232.97
6	3.3	-398.91	231.48
6	3.3333	-395.23	229.82
6	3.3667	-391.63	227.57
6	3.4	-388.23	225.49
6	3.4333	-384.21	223.29
6	3.4667	-380.49	221.16
6	3.5	-377.33	218.77
6	3.5333	-374.08	216.77
6	3.5667	-371.4	214.55
6	3.6	-368.12	212.38
6	3.6333	-365.63	210.51
6	3.6667	-363.14	208.54
6	3.7	-360.58	207.09
6	3.7333	-358.22	205.85
6	3.7667	-355.85	204.62
6	3.8	-352.7	203.04
6	3.8333	-349.89	201.58
6	3.8667	-346.97	200.23
6	3.9	-343.7	198.54
6	3.9333	-340.33	196.97
6	3.9667	-337.29	195.73
6	4	-333.8	193.82
6	4.0333	-330.07	192
6	4.0667	-326.04	190.33
6	4.1	-322.33	188.64
6	4.1333	-318.84	187.63
6	4.1667	-315.01	186.05
6	4.2	-311.53	185.04
6	4.2333	-308.26	184.03
6	4.2667	-304.89	183.13
6	4.3	-301.96	182.23
6	4.3333	-299.26	181.33
6	4.3667	-296.34	179.98
6	4.4	-293.52	178.97
6	4.4333	-290.6	177.39
6	4.4667	-287.68	175.81
6	4.5	-284.86	174.35
6	4.5333	-281.71	172.1
6	4.5667	-278.45	170.19
6	4.6	-275.3	167.94
6	4.6333	-272.1	165.71
6	4.6667	-269.45	163.66
6	4.7	-265.96	160.9
6	4.7333	-263.26	158.6
6	4.7667	-260.67	156.24
6	4.8	-257.41	153.43
6	4.8333	-255.16	151.18
6	4.8667	-252.34	148.66
6	4.9	-249.97	146.23
6	4.9333	-247.74	144.88
6	4.9667	-244.9	143.09
6	5	-242.49	140.85
6	5.0333	-239.88	140.06
6	5.0667	-237.61	138.8
6	5.1	-234.44	137.09
6	5.1333	-231.78	135.68
6	5.1667	-228.83	134.07
6	5.2	-226.18	132.96
6	5.2333	-223	131.41
6	5.2667	-220.51	130.47
6	5.3	-217.25	129.01
6	5.3333	-213.69	127.59
6	5.3667	-210.52	126.66
6	5.4	-207.91	126.42
6	5.4333	-204.5	125.33
6	5.4667	-201.72	124.74
6	5.5	-198.7	123.64
6	5.5333	-196.43	123.27
6	5.5667	-193.84	122.04
6	5.6	-190.9	120.3
6	5.6333	-188.67	119.56
6	5.6667	-186.31	118.1
6	5.7	-183.47	116.25
6	5.7333	-180.91	114.5
6	5.7667	-178.61	113.06
6	5.8	-176	111.21
6	5.8333	-173.77	109.3
6	5.8667	-171.37	107.48
6	5.9	-169.04	105.26
6	5.9333	-166.76	102.92
6	5.9667	-164.8	100.63
6	6	-162.75	98.434
6	6.0333	-160.66	95.823
6	6.0667	-158.85	93.573
6	6.1	-156.45	91.36
6	6.1333	-154.58	89.072
6	6.1667	-152.33	87.047
6	6.2	-150.3	85.472
6	6.2333	-148.05	83.672
6	6.2667	-145.8	81.872
6	6.3	-143.55	80.522
6	6.3333	-141.3	79.172
6	6.3667	-139.05	77.372
6	6.4	-136.8	76.472
6	6.4333	-134.55	75.121
6	6.4667	-132.48	73.752
6	6.5	-130.28	72.646
6	6.5333	-128.25	71.971
6	6.5667	-125.78	70.621
6	6.6	-123.75	69.721
6	6.6333	-121.5	68.821
6	6.6667	-119.03	67.921
6	6.7	-116.55	67.021
6	6.7333	-114.3	66.346
6	6.7667	-111.83	65.671
6	6.8	-110.03	64.771
6	6.8333	-107.94	63.911
6	6.8667	-106.17	63.174
6	6.9	-104.63	62.071
6	6.9333	-102.83	60.946
6	6.9667	-101.48	60.045
6	7	-100.13	58.92
6	7.0333	-98.776	57.795
6	7.0667	-97.651	56.895
6	7.1	-96.751	55.545
6	7.1333	-95.626	54.645
6	7.1667	-94.73	53.251
6	7.2	-93.825	51.945
6	7.2333	-93.6	50.595
6	7.2667	-93.15	49.02
6	7.3	-92.7	47.445
6	7.3333	-92.25	45.42
6	7.3667	-92.025	43.394
6	7.4	-91.8	41.369
6	7.4333	-91.125	39.569
6	7.4667	-90.675	37.769
6	7.5	-89.775	36.194
6	7.5333	-88.65	34.844
6	7.5667	-87.525	33.494
6	7.6	-85.95	32.594
6	7.6333	-84.6	31.694
6	7.6667	-82.962	30.617
6	7.7	-81.225	29.894
6	7.7333	-79.424	28.994
6	7.7667	-77.624	28.093
6	7.8	-75.599	27.643
6	7.8333	-73.349	27.193
6	7.8667	-71.324	26.968
6	7.9	-69.074	26.968
6	7.9333	-66.868	27.045
6	7.9667	-64.414	26.894
6	8	-61.966	26.664
6	8.0333	-59.438	26.677
6	8.0667	-56.923	26.518
6	8.1	-54.863	26.345
6	8.1333	-52.58	25.993
6	8.1667	-50.623	25.393
6	8.2	-48.535	24.952
6	8.2333	-46.487	24.207
6	8.2667	-44.461	23.386
6	8.3	-42.612	22.513
6	8.3333	-40.421	21.634
6	8.3667	-38.806	20.489
6	8.4	-37.032	19.363
6	8.4333	-35.412	18.373
6	8.4667	-33.522	17.293
6	8.5	-32.396	16.393
6	8.5333	-30.726	15.242
6	8.5667	-29.394	13.949
6	8.6	-27.3	12.885
6	8.6333	-25.511	11.712
6	8.6667	-23.576	10.677
6	8.7	-21.146	9.8673
6	8.7333	-18.716	9.0572
6	8.7667	-16.147	8.32
6	8.8	-13.495	7.3922
6	8.8333	-10.935	7.228
6	8.8667	-7.7635	7.5555
6	8.9	-5.7323	6.8296
6	8.9333	-3.1446	7.1671
6	8.9667	-0.35441	7.8872
6	9	2.0307	7.6172
6	9.0333	4.5059	7.8422
6	9.0667	7.0935	8.1797
6	9.1	9.7331	8.5519
6	9.1333	12.201	8.1572
6	9.1667	15.171	8.1122
6	9.2	17.219	7.0547
6	9.2333	20.049	6.8037
6	9.2667	23.857	5.142
6	9.3	26.175	5.3895
6	9.3333	28.627	4.602
6	9.3667	31.373	3.6119
6	9.4	34.253	2.5318
6	9.4333	35.956	1.0572
6	9.4667	38.154	-0.32752
6	9.5	40.929	-1.4074
6	9.5333	42.443	-2.7785
6	9.5667	44.299	-4.1355
6	9.6	46.313	-5.1186
6	9.6333	48.852	-5.708
6	9.6667	51.134	-6.2792
6	9.7	53.467	-6.6604
6	9.7333	55.803	-6.874
6	9.7667	58.115	-7.0235
6	9.8	60.479	-7.0491
6	9.8333	62.906	-7.0013
6	9.8667	65.441	-6.838
6	9.9	68.164	-6.6085
6	9.9333	71.081	-6.3107
7	3.3	-428.12	58.341
7	3.3333	-424.1	58.347
7	3.3667	-419.98	58.293
7	3.4	-415.78	58.185
7	3.4333	-411.59	58.051
7	3.4667	-407.25	57.978
7	3.5	-403.25	57.749
7	3.5333	-399.62	58.245
7	3.5667	-395.98	58.046
7	3.6	-392.65	58.07
7	3.6333	-389.54	57.875
7	3.6667	-386.19	57.593
7	3.7	-383.19	57.57
7	3.7333	-380.04	57.12
7	3.7667	-376.68	56.322
7	3.8	-373.29	55.77
7	3.8333	-369.69	54.645
7	3.8667	-366.09	53.745
7	3.9	-362.36	52.408
7	3.9333	-358.74	51.345
7	3.9667	-355.03	49.861
7	4	-351.4	48.579
7	4.0333	-348.08	47.146
7	4.0667	-344.54	45.839
7	4.1	-341.36	44.421
7	4.1333	-338.24	43.035
7	4.1667	-335.24	41.855
7	4.2	-332.18	40.909
7	4.2333	-329.24	39.861
7	4.2667	-326.12	39.136
7	4.3	-323.05	38.396
7	4.3333	-319.96	37.994
7	4.3667	-316.05	36.947
7	4.4	-312.54	36.194
7	4.4333	-309.19	35.424
7	4.4667	-305.64	34.679
7	4.5	-302.19	33.944
7	4.5333	-298.36	33.457
7	4.5667	-294.83	32.77
7	4.6	-291.34	32.279
7	4.6333	-288.24	31.919
7	4.6667	-284.4	31.406
7	4.7	-280.92	31.217
7	4.7333	-278.11	30.344
7	4.7667	-274.94	29.471
7	4.8	-271.67	28.618
7	4.8333	-268.37	27.695
7	4.8667	-264.96	26.905
7	4.9	-261.87	25.556
7	4.9333	-258.76	24.493
7	4.9667	-255.19	23.279
7	5	-252.24	22.243
7	5.0333	-248.27	21.01
7	5.0667	-245.49	19.543
7	5.1	-242.11	18.418
7	5.1333	-238.47	16.895
7	5.1667	-235.58	15.493
7	5.2	-232.53	14.059
7	5.2333	-229.36	13.06
7	5.2667	-226.57	11.736
7	5.3	-223.55	10.569
7	5.3333	-220.59	9.6216
7	5.3667	-217.67	8.6782
7	5.4	-214.43	8.0672
7	5.4333	-211.44	7.4147
7	5.4667	-208.5	6.634
7	5.5	-205.42	6.0463
7	5.5333	-202.42	5.5471
7	5.5667	-199.49	4.872
7	5.6	-196.54	4.2121
7	5.6333	-193.45	3.8052
7	5.6667	-190.35	3.3699
7	5.7	-187.37	3.0772
7	5.7333	-184.28	2.5867
7	5.7667	-181.09	2.508
7	5.8	-177.96	2.3744
7	5.8333	-175.03	1.9243
7	5.8667	-172.02	1.4293
7	5.9	-169.12	0.89965
7	5.9333	-166.21	0.12723
7	5.9667	-163.4	-0.34834
7	6	-160.54	-1.0458
7	6.0333	-157.89	-1.5859
7	6.0667	-155.3	-2.1484
7	6.1	-152.8	-2.891
7	6.1333	-150.26	-3.5225
7	6.1667	-147.93	-4.2939
7	6.2	-145.44	-5.1078
7	6.2333	-143.13	-5.916
7	6.2667	-140.79	-6.9389
7	6.3	-138.35	-7.7346
7	6.3333	-136.07	-8.658
7	6.3667	-133.97	-9.3039
7	6.4	-131.6	-10.001
7	6.4333	-129.31	-10.562
7	6.4667	-127.22	-11.138
7	6.5	-124.79	-11.464
7	6.5333	-122.63	-11.734
7	6.5667	-120.43	-11.924
7	6.6	-118.22	-12.229
7	6.6333	-116	-12.34
7	6.6667	-113.9	-12.544
7	6.7	-111.6	-12.634
7	6.7333	-109.56	-12.547
7	6.7667	-107.42	-12.454
7	6.8	-105.21	-12.004
7	6.8333	-103.1	-11.419
7	6.8667	-101.03	-10.834
7	6.9	-98.938	-10.264
7	6.9333	-96.841	-9.6741
7	6.9667	-94.79	-9.2064
7	7	-92.724	-8.9796
7	7.0333	-90.774	-8.8894
7	7.0667	-88.557	-8.8166
7	7.1	-86.28	-8.7895
7	7.1333	-83.936	-8.7817
7	7.1667	-81.804	-8.8845
7	7.2	-79.465	-8.9907
7	7.2333	-77.354	-9.1239
7	7.2667	-74.969	-9.1689
7	7.3	-72.825	-9.4612
7	7.3333	-70.407	-9.8039
7	7.3667	-68.174	-10.159
7	7.4	-65.699	-10.384
7	7.4333	-63.178	-10.924
7	7.4667	-60.64	-11.463
7	7.5	-57.891	-11.757
7	7.5333	-55.283	-12.19
7	7.5667	-52.783	-12.364
7	7.6	-50.017	-12.53
7	7.6333	-47.451	-12.539
7	7.6667	-45.11	-12.072
7	7.7	-42.416	-12.335
7	7.7333	-40.014	-12.164
7	7.7667	-37.437	-11.779
7	7.8	-35.061	-11.361
7	7.8333	-32.577	-11.194
7	7.8667	-30.596	-11.059
7	7.9	-27.952	-9.7859
7	7.9333	-25.603	-9.0739
7	7.9667	-23.272	-8.3848
7	8	-21.146	-8.1338
7	8.0333	-18.131	-6.9637
7	8.0667	-15.61	-6.1537
7	8.1	-13.495	-6.3337
7	8.1333	-10.12	-5.2086
7	8.1667	-7.3749	-5.0736
7	8.2	-4.9448	-5.4336
7	8.2333	-1.5245	-4.8486
7	8.2667	1.3557	-4.7586
7	8.3	4.1009	-4.8486
7	8.3333	7.071	-5.1636
7	8.3667	10.131	-5.4337
7	8.4	13.236	-5.7937
7	8.4333	16.404	-6.0167
7	8.4667	19.782	-6.2415
7	8.5	23.227	-6.1987
7	8.5333	26.332	-6.7837
7	8.5667	29.707	-6.7837
7	8.6	33.374	-6.285
7	8.6333	36.233	-6.3337
7	8.6667	39.383	-6.5587
7	8.7	42.953	-6.1513
7	8.7333	46.215	-6.1405
7	8.7667	49.353	-6.2298
7	8.8	52.524	-5.9287
7	8.8333	55.883	-5.839
7	8.8667	59.398	-5.6782
7	8.9	63.132	-5.5499
7	8.9333	66.855	-5.4484
7	8.9667	70.647	-5.4913
8	3.5667	-427.36	165.02
8	3.6	-424.38	163.5
8	3.6333	-421.54	161.92
8	3.6667	-418.82	160.28
8	3.7	-416.27	158.54
8	3.7333	-413.97	156.88
8	3.7667	-411.86	155.24
8	3.8	-409.8	153.66
8	3.8333	-407.73	152.47
8	3.8667	-405.25	151.18
8	3.9	-402.59	149.8
8	3.9333	-399.81	148.71
8	3.9667	-396.75	147.59
8	4	-393.54	146.45
8	4.0333	-390.49	144.96
8	4.0667	-387.3	143.73
8	4.1	-383.98	142.64
8	4.1333	-380.89	141.54
8	4.1667	-377.84	140.47
8	4.2	-374.33	139.64
8	4.2333	-371.4	138.84
8	4.2667	-368.34	138.57
8	4.3	-365.6	137.76
8	4.3333	-363	136.4
8	4.3667	-360.36	135.09
8	4.4	-357.6	133.84
8	4.4333	-354.77	132.49
8	4.4667	-351.9	130.59
8	4.5	-348.83	129.06
8	4.5333	-345.76	127.29
8	4.5667	-342.62	125.56
8	4.6	-339.45	123.94
8	4.6333	-336.26	122.1
8	4.6667	-333.26	120.06
8	4.7	-330.46	118.29
8	4.7333	-327.84	116.3
8	4.7667	-325.25	113.98
8	4.8	-322.81	112.21
8	4.8333	-320.28	110.53
8	4.8667	-317.5	109.17
8	4.9	-314.81	107.91
8	4.9333	-311.71	106.51
8	4.9667	-308.58	105.2
8	5	-305.5	104.09
8	5.0333	-302.5	103.01
8	5.0667	-299.5	101.92
8	5.1	-296.2	101.04
8	5.1333	-292.85	100.11
8	5.1667	-290.25	98.848
8	5.2	-286.69	98.192
8	5.2333	-283.78	97.546
8	5.2667	-280.64	96.803
8	5.3	-277.71	96.363
8	5.3333	-274.69	95.64
8	5.3667	-272.17	95.103
8	5.4	-269.48	93.898
8	5.4333	-266.77	92.853
8	5.4667	-264.02	91.326
8	5.5	-261.35	89.834
8	5.5333	-258.09	88.622
8	5.5667	-255.39	87.272
8	5.6	-253.26	84.985
8	5.6333	-250.71	83.312
8	5.6667	-248.19	82.097
8	5.7	-245.49	79.847
8	5.7333	-243.24	78.047
8	5.7667	-240.99	75.796
8	5.8	-238.96	73.546
8	5.8333	-236.93	71.296
8	5.8667	-235.13	69.271
8	5.9	-233.33	67.471
8	5.9333	-231.08	66.121
8	5.9667	-228.61	64.771
8	6	-226.36	63.421
8	6.0333	-224.11	62.521
8	6.0667	-221.63	61.171
8	6.1	-219.16	60.27
8	6.1333	-216.91	58.92
8	6.1667	-214.66	58.02
8	6.2	-211.96	57.12
8	6.2333	-209.48	56.22
8	6.2667	-206.78	55.77
8	6.3	-204.31	55.095
8	6.3333	-201.76	54.999
8	6.3667	-199.36	54.42
8	6.4	-197.11	54.195
8	6.4333	-194.86	53.07
8	6.4667	-193.15	52.387
8	6.5	-191.12	51.54
8	6.5333	-189.46	50.82
8	6.5667	-187.66	49.92
8	6.6	-186.08	48.795
8	6.6333	-184.28	47.445
8	6.6667	-182.26	46.545
8	6.7	-180.46	45.195
8	6.7333	-178.66	43.844
8	6.7667	-177.08	42.719
8	6.8	-175.28	41.369
8	6.8333	-173.48	39.569
8	6.8667	-172.13	38.219
8	6.9	-170.78	36.419
8	6.9333	-169.88	35.069
8	6.9667	-168.98	33.044
8	7	-168.08	31.244
8	7.0333	-166.73	29.444
8	7.0667	-165.38	28.093
8	7.1	-163.81	27.006
8	7.1333	-162.56	25.801
8	7.1667	-160.88	24.943
8	7.2	-158.91	24.245
8	7.2333	-157.4	23.462
8	7.2667	-155.93	22.918
8	7.3	-154.11	22.176
8	7.3333	-152.4	21.546
8	7.3667	-150.63	20.867
8	7.4	-148.91	20.454
8	7.4333	-146.88	20.083
8	7.4667	-145.26	20.072
8	7.5	-143.6	20.308
8	7.5333	-142.34	20.713
8	7.5667	-141.08	20.893
8	7.6	-139.73	21.118
8	7.6333	-138.38	21.343
8	7.6667	-136.8	21.343
8	7.7	-135.52	21.14
8	7.7333	-133.88	21.118
8	7.7667	-132.98	20.668
8	7.8	-131.63	20.218
8	7.8333	-130.28	19.543
8	7.8667	-129.38	19.093
8	7.9	-128.03	18.193
8	7.9333	-126.68	17.518
8	7.9667	-125.33	16.618
8	8	-124.05	15.255
8	8.0333	-122.63	14.368
8	8.0667	-121.19	13.063
8	8.1	-120.15	11.893
8	8.1333	-119.25	10.542
8	8.1667	-118.35	9.1923
8	8.2	-117.02	7.9993
8	8.2333	-115.84	6.7603
8	8.2667	-114.75	5.8171
8	8.3	-113.63	4.917
8	8.3333	-112.53	3.9379
8	8.3667	-111.38	3.1169
8	8.4	-109.65	2.563
8	8.4333	-107.91	1.9841
8	8.4667	-106.22	1.6179
8	8.5	-104.06	1.2043
8	8.5333	-102.42	1.064
8	8.5667	-100.85	0.95672
8	8.6	-99.001	0.86677
8	8.6333	-97.021	0.95675
8	8.6667	-95.13	1.2268
8	8.7	-93.142	1.6737
8	8.7333	-91.26	2.2618
8	8.7667	-89.415	3.0719
8	8.8	-87.607	3.9511
8	8.8333	-85.777	4.8824
8	8.8667	-83.7	5.8171
8	8.9	-81.685	6.8045
8	8.9333	-79.874	7.8422
8	8.9667	-77.849	8.5172
8	9	-76.049	9.4173
8	9.0333	-74.474	10.092
8	9.0667	-72.674	10.542
8	9.1	-70.982	11.053
8	9.1333	-69.411	11.33
8	9.1667	-67.724	11.442
8	9.2	-66.374	11.442
8	9.2333	-64.573	11.442
8	9.2667	-62.886	11.33
8	9.3	-61.086	11.105
8	9.3333	-59.398	10.767
8	9.3667	-57.486	10.43
8	9.4	-55.801	9.8329
8	9.4333	-54.11	9.5298
8	9.4667	-52.423	8.7422
8	9.5	-50.735	8.1797
8	9.5333	-49.047	7.8422
8	9.5667	-47.135	7.0546
8	9.6	-45.672	6.7171
8	9.6333	-43.872	6.2671
8	9.6667	-42.297	6.0421
8	9.7	-40.272	5.8171
8	9.7333	-38.247	5.8171
8	9.7667	-36.447	6.0421
8	9.8	-34.647	6.0421
8	9.8333	-32.846	6.2671
8	9.8667	-31.046	6.4921
8	9.9	-29.134	6.6046
8	9.9333	-27.221	6.7171
8	9.9667	-25.534	7.0547
8	10	-23.846	7.6172
8	10.033	-22.158	8.1797
8	10.067	-20.583	8.8548
8	10.1	-19.008	9.5298
8	10.133	-17.096	10.317
8	10.167	-14.958	10.88
8	10.2	-12.933	11.105
8	10.233	-10.908	11.33
8	10.267	-8.7699	11.442
8	10.3	-6.6323	11.105
8	10.333	-4.4947	10.767
8	10.367	-2.5416	10.263
8	10.4	-0.66944	9.6423
8	10.433	1.2296	8.7602
8	10.467	3.0478	7.9862
8	10.5	4.9039	7.1326
8	10.533	6.531	6.2671
8	10.567	8.4101	5.1664
8	10.6	9.9062	4.017
8	10.633	11.369	3.0044
8	10.667	13.074	1.7201
8	10.7	14.827	0.48818
8	10.733	16.657	-0.70833
8	10.767	18.422	-1.8308
8	10.8	20.257	-2.7335
8	10.833	22.169	-3.296
8	10.867	24.082	-3.8586
8	10.9	26.107	-4.3086
8	10.933	28.132	-4.5336
8	10.967	30.27	-4.6461
8	11	32.52	-4.6461
8	11.033	34.883	-4.3086
8	11.067	37.02	-3.746
8	11.1	39.149	-2.8955
8	11.133	41.298	-1.9706
8	11.167	43.573	-0.90017
8	11.2	45.684	0.41671
8	11.233	48.09	1.5775
8	11.267	50.521	3.0044
8	11.3	53.501	4.0261
8	11.333	56.225	4.9985
8	11.367	58.949	5.8534
8	11.4	61.701	6.5702
8	11.433	64.475	7.2001
8	11.467	67.231	7.7415
8	11.5	70.026	8.2179
9	4.0333	-426.03	270.72
9	4.0667	-423.27	269.86
9	4.1	-420.38	268.96
9	4.1333	-417.41	268.05
9	4.1667	-414.44	267.23
9	4.2	-411.55	266.61
9	4.2333	-408.71	265.83
9	4.2667	-406.14	265.71
9	4.3	-403.82	264.94
9	4.3333	-401.04	264.26
9	4.3667	-398.33	264.09
9	4.4	-395.64	263.8
9	4.4333	-393.08	262.66
9	4.4667	-390.17	262.78
9	4.5	-388.04	261.39
9	4.5333	-385.78	260.87
9	4.5667	-383.07	259.85
9	4.6	-380.72	258.51
9	4.6333	-377.94	256.77
9	4.6667	-375.74	255.72
9	4.7	-373.32	254.21
9	4.7333	-370.48	251.65
9	4.7667	-368.25	249.88
9	4.8	-365.38	247.92
9	4.8333	-362.61	246.25
9	4.8667	-360.06	244.22
9	4.9	-357.69	242.31
9	4.9333	-355.18	240.84
9	4.9667	-353.64	238.75
9	5	-351.02	237.81
9	5.0333	-349.1	236.01
9	5.0667	-346.56	234.61
9	5.1	-344.4	233.45
9	5.1333	-341.68	232.29
9	5.1667	-339.43	230.94
9	5.2	-336.84	229.93
9	5.2333	-334.25	228.69
9	5.2667	-331.55	227.57
9	5.3	-328.87	226.52
9	5.3333	-326.15	225.32
9	5.3667	-322.79	224.04
9	5.4	-319.85	222.39
9	5.4333	-316.49	221.09
9	5.4667	-313.55	219.92
9	5.5	-310.69	218.94
9	5.5333	-307.7	218.12
9	5.5667	-305.1	217.15
9	5.6	-302.29	217.18
9	5.6333	-299.6	215.87
9	5.6667	-296.9	215.19
9	5.7	-294.29	214.38
9	5.7333	-291.92	213.49
9	5.7667	-289.31	212.47
9	5.8	-287.34	210.58
9	5.8333	-284.88	209.82
9	5.8667	-282.51	208.04
9	5.9	-279.98	206.18
9	5.9333	-277.89	203.83
9	5.9667	-275.47	201.88
9	6	-273.11	199.81
9	6.0333	-270.63	197.43
9	6.0667	-268.42	195.25
9	6.1	-266.33	192.92
9	6.1333	-263.8	190.51
9	6.1667	-262.03	188.37
9	6.2	-260.05	186.16
9	6.2333	-258.19	184.16
9	6.2667	-256.31	181.76
9	6.3	-254.56	180.31
9	6.3333	-252.91	178.18
9	6.3667	-250.77	176.82
9	6.4	-248.8	175.12
9	6.4333	-246.95	173.81
9	6.4667	-244.7	172.22
9	6.5	-242.69	170.93
9	6.5333	-240.83	169.76
9	6.5667	-238.62	167.94
9	6.6	-236.34	166.69
9	6.6333	-234.06	165.54
9	6.6667	-231.74	163.86
9	6.7	-229.7	162.55
9	6.7333	-227.38	161.29
9	6.7667	-225.23	160.44
9	6.8	-223.1	158.94
9	6.8333	-220.44	158.05
9	6.8667	-218.31	157.22
9	6.9	-215.87	156.53
9	6.9333	-213.74	155.42
9	6.9667	-211.76	154.59
9	7	-209.56	153.63
9	7.0333	-207.71	152.28
9	7.0667	-205.47	151.23
9	7.1	-203.68	150.14
9	7.1333	-201.84	149.09
9	7.1667	-200.32	147.63
9	7.2	-198.2	146.26
9	7.2333	-196.76	144.92
9	7.2667	-195.26	143.66
9	7.3	-193.61	142.18
9	7.3333	-192.2	140.67
9	7.3667	-190.54	139.16
9	7.4	-188.87	137.63
9	7.4333	-187.43	136.1
9	7.4667	-186.22	134.57
9	7.5	-184.96	132.95
9	7.5333	-183.76	131.31
9	7.5667	-182.53	129.89
9	7.6	-181.6	128.42
9	7.6333	-180.5	126.99
9	7.6667	-179.36	125.39
9	7.7	-178.4	123.9
9	7.7333	-177.33	122.55
9	7.7667	-176.18	121.25
9	7.8	-175.06	120.12
9	7.8333	-173.75	118.88
9	7.8667	-172.53	118.03
9	7.9	-171.39	117.09
9	7.9333	-170.17	116.44
9	7.9667	-168.98	115.85
9	8	-167.85	115.17
9	8.0333	-166.17	114.39
9	8.0667	-165.16	113.82
9	8.1	-163.81	113.37
9	8.1333	-162.57	113.04
9	8.1667	-160.88	112.92
9	8.2	-159.52	112.19
9	8.2333	-157.97	112.06
9	8.2667	-156.46	112.01
9	8.3	-154.95	111.89
9	8.3333	-153.35	111.64
9	8.3667	-151.74	111.78
9	8.4	-149.93	111.52
9	8.4333	-148.4	111.52
9	8.4667	-146.62	111.56
9	8.5	-144.86	111.26
9	8.5333	-143.24	111
9	8.5667	-141.56	110.73
9	8.6	-140	110.41
9	8.6333	-138.6	110.22
9	8.6667	-137.16	109.82
9	8.7	-135.93	109.48
9	8.7333	-134.73	108.78
9	8.7667	-133.66	108.32
9	8.8	-132.8	107.61
9	8.8333	-131.78	106.92
9	8.8667	-130.93	105.84
9	8.9	-130.19	105.54
9	8.9333	-129.23	104.79
9	8.9667	-128.25	104.06
9	9	-127.58	103.25
9	9.0333	-126.63	102.26
9	9.0667	-125.78	101.22
9	9.1	-124.57	100.03
9	9.1333	-124.14	99.44
9	9.1667	-123.28	98.049
9	9.2	-123.14	97.15
9	9.2333	-122.18	95.598
9	9.2667	-121.81	95.023
9	9.3	-121.52	94.122
9	9.3333	-120.6	92.898
9	9.3667	-119.93	91.547
9	9.4	-119.56	90.728
9	9.4333	-119.03	89.297
9	9.4667	-118.35	88.847
9	9.5	-118.11	87.544
9	9.5333	-117.05	86.462
9	9.5667	-116.42	85.427
9	9.6	-115.65	84.347
9	9.6333	-114.96	83.415
9	9.6667	-113.94	82.502
9	9.7	-112.95	81.197
9	9.7333	-112.59	81.377
9	9.7667	-111.92	80.791
9	9.8	-110.81	79.901
9	9.8333	-109.8	79.172
9	9.8667	-107.55	79.274
9	9.9	-106.72	78.846
9	9.9333	-106.2	78.047
9	9.9667	-104.85	77.421
9	10	-103.95	77.597
9	10.033	-102.6	77.147
9	10.067	-101.25	76.922
9	10.1	-99.637	77.464
9	10.133	-98.326	77.147
9	10.167	-96.751	77.372
9	10.2	-95.626	77.147
9	10.233	-94.05	77.147
9	10.267	-92.7	77.597
9	10.3	-91.35	77.372
9	10.333	-90	77.372
9	10.367	-88.65	77.372
9	10.4	-87.525	77.372
9	10.433	-86.043	77.517
9	10.467	-84.894	77.681
9	10.5	-84.633	77.549
9	10.533	-83.1	77.427
9	10.567	-82.732	76.944
9	10.6	-81.675	76.697
9	10.633	-81	76.022
9	10.667	-80.383	76.087
9	10.7	-79.855	75.656
9	10.733	-79.199	74.896
9	10.767	-78.761	74.699
9	10.8	-78.749	73.321
9	10.833	-77.714	73.951
9	10.867	-77.544	72.995
9	10.9	-78.195	72.266
9	10.933	-77.26	71.87
9	10.967	-77.13	71.683
9	11	-76.658	71.471
9	11.033	-77.174	69.721
9	11.067	-77.624	69.271
9	11.1	-77.289	69.131
9	11.133	-77.624	68.146
9	11.167	-76.986	68.047
9	11.2	-77.011	67.221
9	11.233	-76.884	67.351
9	11.267	-77.797	65.427
9	11.3	-78.074	64.771
9	11.333	-77.849	64.321
9	11.367	-77.407	64.479
9	11.4	-77.684	63.218
9	11.433	-78.074	62.296
9	11.467	-78.299	61.846
9	11.5	-78.299	60.946
9	11.533	-77.908	60.69
9	11.567	-78.524	59.596
9	11.6	-77.853	59.082
9	11.633	-78.524	58.47
9	11.667	-78.749	57.795
9	11.7	-78.974	57.12
9	11.733	-78.974	56.67
9	11.767	-78.974	56.22
9	11.8	-79.424	55.545
9	11.833	-79.424	55.095
9	11.867	-79.874	54.195
9	11.9	-79.874	53.97
9	11.933	-79.65	53.52
9	11.967	-79.874	53.07
9	12	-79.589	52.792
9	12.033	-78.974	52.395
9	12.067	-78.974	51.72
9	12.1	-78.805	51.152
9	12.133	-78.299	51.045
9	12.167	-78.012	51.187
9	12.2	-77.357	50.34
9	12.233	-77.15	50.258
9	12.267	-76.499	49.47
9	12.3	-76.049	49.245
9	12.333	-75.599	48.795
9	12.367	-74.986	49.187
9	12.4	-73.683	49.891
9	12.433	-72.903	49.442
9	12.467	-72.719	48.167
9	12.5	-72.224	48.345
9	12.533	-70.876	49.334
9	12.567	-70.649	48.345
9	12.6	-69.974	48.12
9	12.633	-68.849	47.895
9	12.667	-68.399	47.67
9	12.7	-67.949	47.67
9	12.733	-67.049	48.57
9	12.767	-65.963	47.603
9	12.8	-65.474	47.445
9	12.833	-65.023	47.22
9	12.867	-63.918	47.563
9	12.9	-62.843	48.147
9	12.933	-63.223	46.77
9	12.967	-62.773	46.545
9	13	-62.323	46.32
9	13.033	-61.873	46.32
9	13.067	-61.423	45.87
9	13.1	-60.973	45.645
9	13.133	-60.523	45.42
9	13.167	-60.294	45.331
9	13.2	-60.298	44.745
9	13.233	-59.12	45.426
9	13.267	-58.948	45.194
9	13.3	-59.848	44.069
9	13.333	-59.623	43.394
9	13.367	-58.469	44.191
9	13.4	-59.623	42.944
9	13.433	-59.398	42.269
9	13.467	-59.709	41.718
9	13.5	-59.907	41.06
9	13.533	-60.286	40.396
9	13.567	-60.086	40.47
9	13.6	-60.401	39.654
9	13.633	-61.873	37.544
9	13.667	-62.234	36.89
9	13.7	-62.222	36.27
9	13.733	-62.773	35.294
9	13.767	-62.899	34.453
9	13.8	-63.449	33.044
9	13.833	-63.059	32.568
9	13.867	-63.111	32.091
9	13.9	-63.336	31.131
9	13.933	-63.561	30.231
9	13.967	-63.372	29.571
9	14	-63.386	28.625
9	14.033	-64.011	27.081
9	14.067	-64.124	26.518
9	14.1	-63.657	25.695
9	14.133	-63.584	25.348
9	14.167	-63.163	24.09
9	14.2	-62.773	24.268
9	14.233	-62.728	23.458
9	14.267	-62.211	23.031
9	14.3	-61.873	22.243
9	14.333	-61.408	21.529
9	14.367	-60.636	21.681
9	14.4	-59.848	21.118
9	14.433	-59.173	20.668
9	14.467	-58.498	20.443
9	14.5	-56.511	20.054
9	14.533	-56.473	19.768
9	14.567	-55.123	19.768
9	14.6	-53.116	19.894
9	14.633	-51.973	19.993
9	14.667	-50.173	19.768
9	14.7	-49.948	19.543
9	14.733	-47.804	19.818
9	14.767	-46.013	20.318
9	14.8	-44.322	19.768
9	14.833	-42.603	19.715
9	14.867	-41.397	19.318
9	14.9	-37.906	19.232
9	14.933	-38.134	18.98
9	14.967	-35.882	19.222
9	15	-32.769	19.154
9	15.033	-32.517	18.694
9	15.067	-31.046	17.968
9	15.1	-28.796	18.193
9	15.133	-26.901	17.034
9	15.167	-24.922	17.025
9	15.2	-23.199	15.912
9	15.233	-21.302	14.489
9	15.267	-19.121	14.368
9	15.3	-16.697	13.497
9	15.333	-14.784	12.06
9	15.367	-12.176	11.13
9	15.4	-11.245	10.317
9	15.433	-9.22	8.7422
9	15.467	-6.0698	8.2922
9	15.5	-3.5947	7.3922
9	15.533	-0.89451	6.2671
9	15.567	2.1525	5.398
9	15.6	2.3862	4.6233
9	15.633	7.521	2.0368
9	15.667	10.536	1.4068
9	15.7	12.466	2.0824
9	15.733	15.869	0.75423
9	15.767	18.232	1.5418
9	15.8	20.032	1.7668
9	15.833	23.54	2.0712
9	15.867	25.899	1.7466
9	15.9	28.186	2.0824
9	15.933	31.418	1.1368
9	15.967	33.516	2.0413
9	16	35.712	2.4849
9	16.033	38.213	2.7569
9	16.067	41.093	3.3869
9	16.1	44.316	3.6629
9	16.133	48.085	3.046
9	16.167	50.944	2.7203
9	16.2	54.044	3.5902
9	16.233	57.245	3.7636
9	16.267	60.401	3.8564
9	16.3	63.505	3.8929
9	16.333	66.441	3.7556
9	16.367	69.336	3.5142
9	16.4	72.198	3.1625
10	4	-428.11	53.332
10	4.0333	-424.62	52.279
10	4.0667	-421.17	51.25
10	4.1	-417.64	50.442
10	4.1333	-414.2	49.842
10	4.1667	-410.81	49.372
10	4.2	-407.48	48.956
10	4.2333	-404.35	48.795
10	4.2667	-401.42	48.345
10	4.3	-397.46	47.175
10	4.3333	-393.77	46.995
10	4.3667	-390.25	45.777
10	4.4	-386.79	45.645
10	4.4333	-382.29	44.969
10	4.4667	-378.69	44.745
10	4.5	-374.82	43.754
10	4.5333	-371.22	43.304
10	4.5667	-368.34	43.169
10	4.6	-364.97	41.819
10	4.6333	-362.45	40.559
10	4.6667	-359.66	39.299
10	4.7	-356.78	37.814
10	4.7333	-354.17	36.869
10	4.7667	-351.02	35.519
10	4.8	-347.42	34.169
10	4.8333	-343.73	32.189
10	4.8667	-340.27	30.555
10	4.9	-336.71	28.498
10	4.9333	-333.29	26.383
10	4.9667	-329.95	23.998
10	5	-326.64	21.61
10	5.0333	-324.24	19.768
10	5.0667	-320.4	17.491
10	5.1	-317.29	15.785
10	5.1333	-314.11	14.368
10	5.1667	-310.7	12.581
10	5.2	-307.59	11.667
10	5.2333	-303.88	10.205
10	5.2667	-300.5	8.6298
10	5.3	-297.1	7.1222
10	5.3333	-293.07	5.9296
10	5.3667	-289.86	4.782
10	5.4	-286.12	3.8369
10	5.4333	-282.27	3.0044
10	5.4667	-278.83	2.0819
10	5.5	-275.03	1.4878
10	5.5333	-271.45	0.65906
10	5.5667	-267.77	-0.23114
10	5.6	-264.6	-1.1286
10	5.6333	-261.3	-2.1688
10	5.6667	-258.11	-3.3215
10	5.7	-255.03	-4.3536
10	5.7333	-251.65	-5.4787
10	5.7667	-248.41	-6.3337
10	5.8	-244.81	-7.2338
10	5.8333	-241.21	-8.1338
10	5.8667	-237.52	-8.9889
10	5.9	-233.78	-9.9339
10	5.9333	-230.19	-10.966
10	5.9667	-226.58	-12.184
10	6	-223.21	-13.534
10	6.0333	-219.88	-14.344
10	6.0667	-216.46	-15.559
10	6.1	-213.08	-16.459
10	6.1333	-209.93	-17.359
10	6.1667	-207.01	-17.584
10	6.2	-204.53	-18.034
10	6.2333	-201.91	-18.377
10	6.2667	-199.36	-18.934
10	6.3	-197.11	-19.61
10	6.3333	-194.63	-20.06
10	6.3667	-192.61	-20.735
10	6.4	-190.24	-21.297
10	6.4333	-188.4	-21.657
10	6.4667	-186.31	-22.31
10	6.5	-184.27	-22.656
10	6.5333	-182.26	-22.76
10	6.5667	-180.01	-23.21
10	6.6	-177.76	-23.435
10	6.6333	-175.96	-23.66
10	6.6667	-173.93	-24.11
10	6.7	-171.68	-24.56
10	6.7333	-169.66	-25.46
10	6.7667	-167.63	-25.91
10	6.8	-165.6	-26.81
10	6.8333	-163.81	-27.26
10	6.8667	-161.44	-28.048
10	6.9	-159.53	-29.06
10	6.9333	-157.5	-29.96
10	6.9667	-155.48	-30.86
10	7	-153.68	-31.76
10	7.0333	-151.43	-32.885
10	7.0667	-149.4	-34.01
10	7.1	-147.83	-34.91
10	7.1333	-145.58	-35.81
10	7.1667	-143.78	-36.036
10	7.2	-141.98	-36.711
10	7.2333	-140.18	-37.161
10	7.2667	-138.6	-36.936
10	7.3	-137.03	-36.936
10	7.3333	-135.45	-37.161
10	7.3667	-133.88	-37.161
10	7.4	-132.3	-36.936
10	7.4333	-130.5	-36.486
10	7.4667	-128.93	-36.261
10	7.5	-127.29	-35.508
10	7.5333	-125.78	-34.91
10	7.5667	-124.09	-34.254
10	7.6	-122.85	-33.335
10	7.6333	-121.05	-32.435
10	7.6667	-119.25	-31.985
10	7.7	-117.68	-31.085
10	7.7333	-115.88	-30.635
10	7.7667	-114.23	-29.775
10	7.8	-112.28	-29.285
10	7.8333	-110.7	-28.835
10	7.8667	-108.9	-28.385
10	7.9	-107.09	-28.217
10	7.9333	-105.3	-28.16
10	7.9667	-103.5	-27.935
10	8	-101.93	-27.71
10	8.0333	-100.13	-27.485
10	8.0667	-98.101	-27.035
10	8.1	-96.3	-27.035
10	8.1333	-94.05	-27.035
10	8.1667	-91.8	-27.035
10	8.2	-89.73	-26.72
10	8.2333	-87.3	-27.035
10	8.2667	-84.825	-27.035
10	8.3	-82.575	-27.035
10	8.3333	-80.1	-27.035
10	8.3667	-77.849	-27.035
10	8.4	-75.374	-26.585
10	8.4333	-73.349	-26.135
10	8.4667	-71.099	-25.685
10	8.5	-69.074	-25.685
10	8.5333	-67.724	-25.235
10	8.5667	-65.924	-24.785
10	8.6	-64.573	-24.335
10	8.6333	-63.223	-23.885
10	8.6667	-61.873	-23.435
10	8.7	-60.973	-22.535
10	8.7333	-59.623	-22.085
10	8.7667	-58.273	-21.635
10	8.8	-56.698	-20.96
10	8.8333	-55.123	-20.735
10	8.8667	-53.365	-20.029
10	8.9	-51.568	-19.474
10	8.9333	-49.723	-18.934
10	8.9667	-47.697	-18.709
10	9	-45.897	-18.259
10	9.0333	-43.56	-17.841
10	9.0667	-41.847	-17.359
10	9.1	-39.729	-16.624
10	9.1333	-37.797	-16.459
10	9.1667	-35.997	-16.009
10	9.2	-33.747	-16.234
10	9.2333	-31.925	-15.82
10	9.2667	-30.146	-15.559
10	9.3	-27.896	-15.559
10	9.3333	-25.871	-15.109
10	9.3667	-23.846	-14.434
10	9.4	-21.821	-13.984
10	9.4333	-19.346	-13.309
10	9.4667	-17.433	-12.747
10	9.5	-15.295	-12.409
10	9.5333	-13.27	-11.734
10	9.5667	-11.47	-10.834
10	9.6	-9.472	-10.195
10	9.6333	-7.6449	-9.2589
10	9.6667	-5.9573	-8.4713
10	9.7	-3.9322	-7.5713
10	9.7333	-1.686	-6.7228
10	9.7667	0.4556	-5.8837
10	9.8	2.7058	-4.9836
10	9.8333	4.9559	-4.5336
10	9.8667	7.3474	-3.988
10	9.9	9.6812	-3.8585
10	9.9333	12.044	-3.521
10	9.9667	14.395	-3.3052
10	10	16.619	-3.301
10	10.033	18.825	-3.2494
10	10.067	21.044	-3.521
10	10.1	23.07	-3.521
10	10.133	24.87	-3.9711
10	10.167	26.965	-4.3458
10	10.2	29.257	-4.9836
10	10.233	31.508	-5.4336
10	10.267	34.095	-5.5461
10	10.3	36.683	-5.8837
10	10.333	39.383	-5.8837
10	10.367	42.083	-5.8837
10	10.4	44.896	-5.7712
10	10.433	47.709	-5.6587
10	10.467	50.296	-5.3212
10	10.5	52.771	-5.0961
10	10.533	55.148	-4.8235
10	10.567	57.416	-4.4195
10	10.6	59.882	-3.9193
10	10.633	62.41	-3.3762
10	10.667	64.989	-2.9419
10	10.7	67.693	-2.6667
10	10.733	70.578	-2.5986
11	4.1	-428.44	194.36
11	4.1333	-425.82	193.65
11	4.1667	-423.13	192.86
11	4.2	-420.39	191.93
11	4.2333	-417.6	190.85
11	4.2667	-414.71	189.7
11	4.3	-411.62	188.43
11	4.3333	-407.35	188.37
11	4.3667	-404.21	187.42
11	4.4	-401.71	184.73
11	4.4333	-397.33	185.53
11	4.4667	-394.96	183.23
11	4.5	-392.22	182.97
11	4.5333	-388.46	183.8
11	4.5667	-386.28	181.55
11	4.6	-383.32	180.79
11	4.6333	-380.98	180.14
11	4.6667	-376.94	180.6
11	4.7	-375.16	178.06
11	4.7333	-371.96	177.06
11	4.7667	-368.92	175.81
11	4.8	-365.77	174.62
11	4.8333	-362.68	173.44
11	4.8667	-359.27	171.69
11	4.9	-356.23	170.22
11	4.9333	-352.89	168.39
11	4.9667	-349.96	166.64
11	5	-347.3	164.63
11	5.0333	-344.75	162.89
11	5.0667	-342.22	161.07
11	5.1	-339.58	159.39
11	5.1333	-336.53	157.97
11	5.1667	-333.61	156.84
11	5.2	-329.78	156.59
11	5.2333	-327.08	154.88
11	5.2667	-323.77	153.78
11	5.3	-319.86	153.69
11	5.3333	-317.24	151.52
11	5.3667	-313.62	150.14
11	5.4	-310.24	148.68
11	5.4333	-306.01	148.7
11	5.4667	-303.04	146.24
11	5.5	-299.54	145.47
11	5.5333	-295.55	145.89
11	5.5667	-292.82	144.04
11	5.6	-289.65	143.38
11	5.6333	-286.66	142.44
11	5.6667	-283.67	141.26
11	5.7	-281.08	140.29
11	5.7333	-278.07	138.76
11	5.7667	-274.63	138.86
11	5.8	-272.09	135.9
11	5.8333	-268.73	135.68
11	5.8667	-266.44	133.03
11	5.9	-263.58	131.65
11	5.9333	-260.44	129.74
11	5.9667	-257.55	127.95
11	6	-254.37	126.76
11	6.0333	-251.78	124.63
11	6.0667	-249.53	122.82
11	6.1	-247.51	119.9
11	6.1333	-245.29	117.91
11	6.1667	-242.82	116.06
11	6.2	-240.41	114.36
11	6.2333	-237.27	113.94
11	6.2667	-235.13	111.57
11	6.3	-232.7	110.31
11	6.3333	-230.17	108.83
11	6.3667	-227.67	107.51
11	6.4	-225.36	106.09
11	6.4333	-222.08	105.5
11	6.4667	-219.61	104.15
11	6.5	-217.53	102.4
11	6.5333	-214.66	102.12
11	6.5667	-211.96	101.22
11	6.6	-210	100.02
11	6.6333	-207.01	100.1
11	6.6667	-204.53	99.648
11	6.7	-202.28	98.973
11	6.7333	-201.01	97.157
11	6.7667	-198.94	96.221
11	6.8	-196.93	94.663
11	6.8333	-194.18	94.248
11	6.8667	-192.38	92.898
11	6.9	-190.58	91.547
11	6.9333	-188.78	90.197
11	6.9667	-186.98	88.847
11	7	-185.18	87.497
11	7.0333	-183.61	85.247
11	7.0667	-182.2	83.929
11	7.1	-180.86	82.577
11	7.1333	-179.33	81.872
11	7.1667	-178.21	80.522
11	7.2	-177.44	78.452
11	7.2333	-176.24	77.302
11	7.2667	-174.83	76.922
11	7.3	-173.71	76.022
11	7.3333	-172.49	74.266
11	7.3667	-171.14	73.501
11	7.4	-169.88	72.421
11	7.4333	-168.34	71.675
11	7.4667	-167.17	70.685
11	7.5	-165.92	69.991
11	7.5333	-164.46	69.012
11	7.5667	-162.91	69.271
11	7.6	-161.85	67.674
11	7.6333	-160.28	67.24
11	7.6667	-158.76	66.841
11	7.7	-157.05	67.246
11	7.7333	-155.48	67.246
11	7.7667	-153.9	67.021
11	7.8	-152.55	67.021
11	7.8333	-150.98	67.021
11	7.8667	-149.18	67.021
11	7.9	-148.19	65.851
11	7.9333	-146.48	66.571
11	7.9667	-144.9	66.571
11	8	-143.55	65.457
11	8.0333	-142.03	65.255
11	8.0667	-140.74	64.863
[truncated: 10,169 more rows]
