# Supplementary material for: A system for efficient egress scheduling during mass events and small-scale experimental demonstration
Source: R Soc Open Sci. 2020 Dec 9;7(12):201465. doi: 10.1098/rsos.201465 (PMC7813256; doi:10.1098/rsos.201465)
Supplement: Experimental data [file rsos201465supp5.zip › experimental_data/data/Sensor04.csv]

ped. #	time (s)	x (cm)	y (cm)
1	1.2667	-428.16	-252.53
1	1.3	-424.94	-251.38
1	1.3333	-421.48	-249.93
1	1.3667	-417.9	-248.31
1	1.4	-414.25	-246.51
1	1.4333	-410.57	-244.59
1	1.4667	-406.64	-242.51
1	1.5	-402.94	-240.56
1	1.5333	-399.08	-238.05
1	1.5667	-395.9	-235.54
1	1.6	-392.55	-233.22
1	1.6333	-389.55	-231.09
1	1.6667	-386.44	-229.03
1	1.7	-383.71	-227.54
1	1.7333	-380.81	-225.99
1	1.7667	-377.97	-224.46
1	1.8	-374.93	-223.09
1	1.8333	-371.86	-221.37
1	1.8667	-368.69	-219.94
1	1.9	-365.51	-217.86
1	1.9333	-362.25	-215.9
1	1.9667	-359.03	-213.9
1	2	-355.57	-211.84
1	2.0333	-352.22	-209.9
1	2.0667	-348.53	-207.89
1	2.1	-345.18	-206.2
1	2.1333	-341.79	-204.49
1	2.1667	-338.53	-202.95
1	2.2	-334.94	-201.48
1	2.2333	-332.17	-200.21
1	2.2667	-329	-198.76
1	2.3	-325.62	-196.97
1	2.3333	-322.55	-195.39
1	2.3667	-319.43	-193.34
1	2.4	-316.19	-191.1
1	2.4333	-312.8	-188.77
1	2.4667	-309.77	-186.45
1	2.5	-306.45	-184.23
1	2.5333	-303.26	-181.97
1	2.5667	-299.91	-179.63
1	2.6	-296.85	-177.11
1	2.6333	-293.79	-174.59
1	2.6667	-290.44	-171.58
1	2.7	-287.74	-169.43
1	2.7333	-284.93	-166.89
1	2.7667	-282.27	-164.36
1	2.8	-279.33	-161.96
1	2.8333	-276.5	-159.84
1	2.8667	-273.46	-157.66
1	2.9	-270.55	-155.73
1	2.9333	-267.33	-153.62
1	2.9667	-264.2	-151.67
1	3	-261.03	-149.75
1	3.0333	-257.68	-147.33
1	3.0667	-254.45	-145.37
1	3.1	-251.02	-143.1
1	3.1333	-247.6	-141.16
1	3.1667	-244.27	-139.27
1	3.2	-241.06	-137.34
1	3.2333	-237.81	-135.93
1	3.2667	-234.73	-134.44
1	3.3	-231.79	-133.19
1	3.3333	-228.72	-131.38
1	3.3667	-225.77	-129.69
1	3.4	-223.42	-128.21
1	3.4333	-220.92	-126.54
1	3.4667	-218.52	-124.55
1	3.5	-215.56	-122.44
1	3.5333	-213.27	-120.47
1	3.5667	-210.59	-118.49
1	3.6	-207.7	-116.15
1	3.6333	-205.19	-113.96
1	3.6667	-202.75	-111.88
1	3.7	-200.66	-109.81
1	3.7333	-198.19	-107.73
1	3.7667	-195.79	-105.29
1	3.8	-193.41	-102.87
1	3.8333	-191.64	-100.72
1	3.8667	-189.1	-98.409
1	3.9	-186.89	-96.294
1	3.9333	-184.77	-94.336
1	3.9667	-182.37	-92.454
1	4	-180.06	-90.749
1	4.0333	-177.41	-88.983
1	4.0667	-174.92	-87.322
1	4.1	-172.32	-85.816
1	4.1333	-169.91	-84.137
1	4.1667	-167.54	-82.391
1	4.2	-164.87	-81.138
1	4.2333	-162.42	-79.515
1	4.2667	-159.87	-77.921
1	4.3	-157.14	-76.62
1	4.3333	-154.46	-75.16
1	4.3667	-151.53	-74.035
1	4.4	-148.62	-72.857
1	4.4333	-145.81	-71.876
1	4.4667	-142.72	-70.89
1	4.5	-139.8	-69.842
1	4.5333	-137.1	-68.904
1	4.5667	-134.53	-67.704
1	4.6	-131.94	-66.367
1	4.6333	-129.43	-64.99
1	4.6667	-127.02	-63.825
1	4.7	-124.43	-62.587
1	4.7333	-122.19	-60.85
1	4.7667	-119.71	-59.52
1	4.8	-117.34	-58.425
1	4.8333	-114.86	-56.849
1	4.8667	-112.42	-55.179
1	4.9	-110.03	-54.037
1	4.9333	-107.55	-52.237
1	4.9667	-105.34	-50.37
1	5	-102.99	-48.511
1	5.0333	-100.62	-46.521
1	5.0667	-98.146	-44.721
1	5.1	-95.671	-42.921
1	5.1333	-93.42	-41.121
1	5.1667	-91.068	-39.545
1	5.2	-88.656	-38.125
1	5.2333	-86.175	-36.711
1	5.2667	-83.655	-35.451
1	5.3	-81.135	-34.191
1	5.3333	-78.569	-33.02
1	5.3667	-76.001	-31.82
1	5.4	-72.674	-31.535
1	5.4333	-71.014	-29.836
1	5.4667	-68.337	-28.765
1	5.5	-65.249	-28.61
1	5.5333	-63.163	-27.033
1	5.5667	-60.531	-26.228
1	5.6	-57.716	-25.585
1	5.6333	-54.902	-25.043
1	5.6667	-51.298	-25.01
1	5.7	-48.148	-24.335
1	5.7333	-45.461	-23.56
1	5.7667	-42.388	-23.057
1	5.8	-39.417	-22.4
1	5.8333	-36.222	-22.31
1	5.8667	-33.522	-21.41
1	5.9	-30.821	-21.185
1	5.9333	-28.571	-20.285
1	5.9667	-26.096	-19.834
1	6	-23.846	-19.16
1	6.0333	-21.596	-18.709
1	6.0667	-19.346	-18.259
1	6.1	-17.096	-17.584
1	6.1333	-14.845	-17.134
1	6.1667	-12.82	-16.459
1	6.2	-10.57	-15.784
1	6.2333	-8.32	-15.109
1	6.2667	-5.8448	-14.434
1	6.3	-3.5947	-13.534
1	6.3333	-1.1195	-13.084
1	6.3667	1.3556	-12.184
1	6.4	4.0558	-11.509
1	6.4333	6.531	-10.834
1	6.4667	9.4561	-10.159
1	6.5	12.156	-9.4839
1	6.5333	15.306	-9.0339
1	6.5667	18.457	-8.5838
1	6.6	21.607	-8.3588
1	6.6333	24.307	-7.9088
1	6.6667	27.457	-7.4588
1	6.7	30.608	-7.0087
1	6.7333	33.758	-6.7837
1	6.7667	36.908	-6.7837
1	6.8	40.283	-6.7837
1	6.8333	43.688	-6.6302
1	6.8667	46.809	-6.5587
1	6.9	50.184	-6.5587
1	6.9333	53.784	-6.3337
1	6.9667	57.248	-6.1009
1	7	60.609	-5.7215
1	7.0333	63.845	-5.2304
1	7.0667	66.9	-4.6849
1	7.1	69.863	-4.1086
1	7.1333	72.736	-3.5211
2	1.3667	-427.51	-148.32
2	1.4	-423.63	-147.4
2	1.4333	-419.76	-146.55
2	1.4667	-416	-145.88
2	1.5	-412.47	-145.4
2	1.5333	-409.1	-145
2	1.5667	-405.78	-144.51
2	1.6	-402.83	-144.14
2	1.6333	-399.79	-143.17
2	1.6667	-396.68	-142.63
2	1.7	-393.56	-141.7
2	1.7333	-390.23	-140.72
2	1.7667	-386.84	-139.45
2	1.8	-383.33	-138.15
2	1.8333	-379.32	-136.26
2	1.8667	-375.13	-134.7
2	1.9	-371.22	-132.8
2	1.9333	-367.13	-131.04
2	1.9667	-363.05	-129.26
2	2	-359.26	-127.41
2	2.0333	-355.59	-125.71
2	2.0667	-352.07	-124.12
2	2.1	-348.35	-122.74
2	2.1333	-344.86	-121.23
2	2.1667	-341.31	-119.72
2	2.2	-337.69	-118.35
2	2.2333	-333.24	-116.82
2	2.2667	-329.3	-115.35
2	2.3	-325.25	-113.78
2	2.3333	-321.09	-112.09
2	2.3667	-316.59	-110.29
2	2.4	-311.98	-108.6
2	2.4333	-307.48	-106.8
2	2.4667	-303.31	-105.11
2	2.5	-298.93	-103.65
2	2.5333	-294.65	-102.3
2	2.5667	-290.38	-101.18
2	2.6	-286.77	-100.05
2	2.6333	-283.13	-98.965
2	2.6667	-278.67	-97.17
2	2.7	-275.86	-96.114
2	2.7333	-272.49	-94.539
2	2.7667	-268.19	-92.735
2	2.8	-265.29	-90.939
2	2.8333	-260.96	-88.948
2	2.8667	-257.25	-86.993
2	2.9	-253.29	-84.58
2	2.9333	-250.1	-82.951
2	2.9667	-245.62	-80.571
2	3	-241.66	-78.563
2	3.0333	-238.28	-76.988
2	3.0667	-234.46	-74.963
2	3.1	-230.97	-73.05
2	3.1333	-226.84	-71.469
2	3.1667	-222.81	-69.528
2	3.2	-219.5	-68.325
2	3.2333	-215.67	-66.75
2	3.2667	-211.18	-65.143
2	3.3	-207.46	-63.712
2	3.3333	-202.63	-61.981
2	3.3667	-198.62	-60.328
2	3.4	-194.11	-58.708
2	3.4333	-189.94	-57.16
2	3.4667	-185.58	-55.656
2	3.5	-181.47	-54.149
2	3.5333	-176.97	-52.799
2	3.5667	-172.39	-51.309
2	3.6	-168.19	-50.324
2	3.6333	-163.92	-48.974
2	3.6667	-159.27	-47.632
2	3.7	-155.3	-46.026
2	3.7333	-151.05	-44.915
2	3.7667	-147.07	-43.351
2	3.8	-143.04	-41.608
2	3.8333	-139.14	-39.816
2	3.8667	-135.23	-38.061
2	3.9	-131.45	-36.351
2	3.9333	-127.67	-34.865
2	3.9667	-123.84	-33.38
2	4	-120.38	-31.985
2	4.0333	-116.09	-30.538
2	4.0667	-112.23	-29.15
2	4.1	-108.25	-27.784
2	4.1333	-104.4	-26.585
2	4.1667	-100.13	-25.235
2	4.2	-95.85	-23.885
2	4.2333	-91.8	-22.535
2	4.2667	-87.3	-21.41
2	4.3	-83.025	-20.51
2	4.3333	-78.974	-19.384
2	4.3667	-74.474	-18.485
2	4.4	-70.424	-17.584
2	4.4333	-66.149	-17.134
2	4.4667	-62.098	-16.459
2	4.5	-58.048	-15.784
2	4.5333	-54.223	-15.109
2	4.5667	-50.173	-14.659
2	4.6	-46.122	-13.984
2	4.6333	-42.072	-13.534
2	4.6667	-37.572	-13.084
2	4.7	-33.072	-12.634
2	4.7333	-28.571	-12.184
2	4.7667	-24.296	-11.284
2	4.8	-20.471	-10.384
2	4.8333	-16.645	-9.9339
2	4.8667	-12.595	-8.5838
2	4.9	-8.77	-7.6838
2	4.9333	-5.1816	-6.738
2	4.9667	-1.7946	-5.6586
2	5	2.0307	-4.9836
2	5.0333	5.4059	-3.8585
2	5.0667	9.0061	-2.9585
2	5.1	12.606	-1.8334
2	5.1333	16.207	-0.93335
2	5.1667	19.357	-0.2583
2	5.2	23.182	0.64175
2	5.2333	27.007	1.9918
2	5.2667	30.832	2.8919
2	5.3	34.883	3.5669
2	5.3333	39.383	4.242
2	5.3667	43.433	5.142
2	5.4	47.483	5.8171
2	5.4333	51.309	6.0421
2	5.4667	55.302	6.4401
2	5.5	59.149	6.7363
2	5.5333	62.921	7.0097
2	5.5667	66.63	7.2455
2	5.6	70.277	7.4558
3	1.8	-427.2	-70.152
3	1.8333	-423.36	-69.865
3	1.8667	-419.52	-69.633
3	1.9	-415.67	-69.564
3	1.9333	-412.1	-69.718
3	1.9667	-408.48	-70.145
3	2	-404.93	-70.383
3	2.0333	-401.51	-70.542
3	2.0667	-398.18	-70.073
3	2.1	-394.58	-69.987
3	2.1333	-391.23	-69.191
3	2.1667	-387.75	-68.559
3	2.2	-384.2	-68.162
3	2.2333	-380.37	-67.68
3	2.2667	-376.62	-66.852
3	2.3	-372.74	-66.415
3	2.3333	-368.91	-65.438
3	2.3667	-364.84	-64.254
3	2.4	-360.88	-63.196
3	2.4333	-357.01	-62.045
3	2.4667	-353.42	-60.683
3	2.5	-349.44	-58.987
3	2.5333	-345.88	-58.603
3	2.5667	-342.37	-57.888
3	2.6	-338.87	-57.187
3	2.6333	-335.52	-57.081
3	2.6667	-332.16	-56.481
3	2.7	-328.76	-56.033
3	2.7333	-325.17	-55.506
3	2.7667	-321.53	-54.765
3	2.8	-317.77	-54.227
3	2.8333	-313.6	-53.824
3	2.8667	-309.73	-53.343
3	2.9	-305.67	-53.23
3	2.9333	-301.82	-53.154
3	2.9667	-298.34	-53.017
3	3	-294.68	-52.751
3	3.0333	-291.03	-52.091
3	3.0667	-287.47	-51.311
3	3.1	-284	-50.224
3	3.1333	-280.75	-49.289
3	3.1667	-277.29	-48.242
3	3.2	-273.53	-47.226
3	3.2333	-270.12	-46.499
3	3.2667	-266.27	-45.422
3	3.3	-262.36	-43.686
3	3.3333	-258.31	-42.336
3	3.3667	-254.51	-41.143
3	3.4	-250.66	-39.186
3	3.4333	-246.59	-37.228
3	3.4667	-242.92	-35.406
3	3.5	-239.14	-33.626
3	3.5333	-235.23	-32.065
3	3.5667	-231.31	-30.635
3	3.6	-227.63	-29.828
3	3.6333	-223.88	-29.06
3	3.6667	-220.46	-28.295
3	3.7	-217	-27.833
3	3.7333	-213.31	-27.26
3	3.7667	-210.04	-26.473
3	3.8	-206.02	-26.034
3	3.8333	-202.8	-25.218
3	3.8667	-198.86	-24.92
3	3.9	-194.86	-24.56
3	3.9333	-190.58	-24.335
3	3.9667	-186.82	-24.132
3	4	-182.98	-23.57
3	4.0333	-179.04	-22.962
3	4.0667	-175.14	-21.984
3	4.1	-171.15	-20.929
3	4.1333	-167.36	-19.97
3	4.1667	-163.81	-18.934
3	4.2	-160.21	-18.035
3	4.2333	-156.6	-17.134
3	4.2667	-152.55	-16.459
3	4.3	-148.95	-15.109
3	4.3333	-145.35	-13.759
3	4.3667	-141.98	-12.409
3	4.4	-138.38	-11.059
3	4.4333	-134.78	-9.7089
3	4.4667	-131.18	-8.3588
3	4.5	-127.35	-7.0087
3	4.5333	-123.75	-6.1087
3	4.5667	-119.96	-5.6542
3	4.6	-116.33	-4.7586
3	4.6333	-112.95	-4.0835
3	4.6667	-109.85	-3.0935
3	4.7	-106.2	-2.5084
3	4.7333	-103.05	-2.0584
3	4.7667	-99.676	-1.3834
3	4.8	-96.3	-1.1584
3	4.8333	-92.7	-1.1584
3	4.8667	-89.1	-1.1584
3	4.9	-85.5	-0.93335
3	4.9333	-81.675	-0.70833
3	4.9667	-77.849	-0.2583
3	5	-74.024	0.19172
3	5.0333	-70.604	0.28171
3	5.0667	-66.824	1.0918
3	5.1	-63.449	1.3168
3	5.1333	-60.298	1.9918
3	5.1667	-56.923	2.4419
3	5.2	-53.323	3.3419
3	5.2333	-50.735	3.9044
3	5.2667	-47.472	4.692
3	5.3	-44.097	5.5921
3	5.3333	-40.812	5.9971
3	5.3667	-37.257	6.3121
3	5.4	-33.813	6.4524
3	5.4333	-30.337	6.386
3	5.4667	-26.996	6.2671
3	5.5	-23.756	5.9971
3	5.5333	-20.305	5.8279
3	5.5667	-17.061	5.5264
3	5.6	-13.642	4.9801
3	5.6333	-10.39	4.602
3	5.6667	-7.0149	4.107
3	5.7	-3.5947	3.7919
3	5.7333	-0.21947	2.8919
3	5.7667	3.6133	1.649
3	5.8	7.5781	1.1965
3	5.8333	11.886	0.55171
3	5.8667	15.945	0.64785
3	5.9	19.312	0.32673
3	5.9333	22.759	0.65961
3	5.9667	25.876	0.20768
3	6	28.206	0.54479
3	6.0333	32.13	0.2722
3	6.0667	35.755	0.88545
3	6.1	38.917	0.82795
3	6.1333	42.146	2.0066
3	6.1667	45.648	2.1354
3	6.2	49.529	3.224
3	6.2333	53.261	4.0048
3	6.2667	57.065	4.737
3	6.3	60.896	5.1948
3	6.3333	64.721	5.4359
3	6.3667	68.421	5.5011
3	6.4	71.948	5.5387
4	2.2	-427.16	-204.8
4	2.2333	-423.6	-204.34
4	2.2667	-420.09	-204
4	2.3	-416.75	-203.76
4	2.3333	-413.59	-203.33
4	2.3667	-410.53	-202.66
4	2.4	-406.94	-202.39
4	2.4333	-405.02	-200.75
4	2.4667	-402.43	-199.51
4	2.5	-399.01	-198.96
4	2.5333	-396.11	-197.16
4	2.5667	-393.08	-195.02
4	2.6	-390.33	-193.54
4	2.6333	-387	-191.6
4	2.6667	-384.12	-189.31
4	2.7	-381.84	-186.57
4	2.7333	-379.48	-183.98
4	2.7667	-376.2	-182.18
4	2.8	-374.19	-179.82
4	2.8333	-371.24	-178.09
4	2.8667	-369.47	-175.99
4	2.9	-366.43	-174.88
4	2.9333	-364.18	-173.41
4	2.9667	-361.48	-172.28
4	3	-358.78	-170.93
4	3.0333	-355.63	-169.81
4	3.0667	-352.59	-168.34
4	3.1	-348.82	-167.45
4	3.1333	-345.95	-165.76
4	3.1667	-342.69	-164.74
4	3.2	-339.43	-163.73
4	3.2333	-335.83	-162.83
4	3.2667	-331.56	-162.79
4	3.3	-329.17	-161.39
4	3.3333	-324.65	-161.71
4	3.3667	-322.44	-160.47
4	3.4	-319.29	-159.57
4	3.4333	-316.36	-158.22
4	3.4667	-313.66	-157.09
4	3.5	-310.96	-155.97
4	3.5333	-307.8	-154.76
4	3.5667	-305.11	-153.04
4	3.6	-301.96	-151.47
4	3.6333	-297.85	-150.47
4	3.6667	-295.66	-147.87
4	3.7	-292.74	-145.62
4	3.7333	-289.81	-143.37
4	3.7667	-287	-141.46
4	3.8	-283.11	-140.02
4	3.8333	-281.71	-137.07
4	3.8667	-279.24	-135.04
4	3.9	-275.31	-133.89
4	3.9333	-273.5	-132
4	3.9667	-270.46	-130.54
4	4	-267.87	-129.08
4	4.0333	-264.72	-127.95
4	4.0667	-260.83	-127.42
4	4.1	-258.65	-125.48
4	4.1333	-254.49	-124.78
4	4.1667	-251.24	-123.63
4	4.2	-248.12	-122.34
4	4.2333	-244.76	-121.35
4	4.2667	-241.28	-120.58
4	4.3	-237.81	-119.85
4	4.3333	-234.84	-119.27
4	4.3667	-231.71	-118.51
4	4.4	-228.88	-117.58
4	4.4333	-226.92	-115.58
4	4.4667	-223.34	-115.29
4	4.5	-220.78	-113.98
4	4.5333	-217.76	-112.63
4	4.5667	-215.29	-111.28
4	4.6	-212.79	-109.81
4	4.6333	-210.2	-108.17
4	4.6667	-207.63	-106.36
4	4.7	-205.25	-104.58
4	4.7333	-203.07	-102.54
4	4.7667	-200.84	-100.37
4	4.8	-198.53	-97.978
4	4.8333	-196.62	-95.545
4	4.8667	-194.72	-93.164
4	4.9	-192.83	-90.039
4	4.9333	-190.91	-88.317
4	4.9667	-188.83	-86.072
4	5	-186.53	-83.288
4	5.0333	-183.88	-81.896
4	5.0667	-181.36	-79.688
4	5.1	-178.87	-78.285
4	5.1333	-176.24	-76.453
4	5.1667	-173.89	-74.747
4	5.2	-171.46	-72.488
4	5.2333	-168.98	-71.138
4	5.2667	-166.28	-69.563
4	5.3	-163.75	-68.649
4	5.3333	-160.86	-67.204
4	5.3667	-157.9	-65.778
4	5.4	-155.03	-64.387
4	5.4333	-152.33	-63.037
4	5.4667	-149.4	-62.137
4	5.5	-146.71	-61.086
4	5.5333	-144	-59.437
4	5.5667	-141.53	-57.862
4	5.6	-139.28	-56.287
4	5.6333	-137.03	-54.712
4	5.6667	-134.78	-53.137
4	5.7	-132.53	-51.787
4	5.7333	-130.5	-50.212
4	5.7667	-128.25	-48.861
4	5.8	-126.23	-47.061
4	5.8333	-124.2	-45.486
4	5.8667	-122.29	-43.472
4	5.9	-120.6	-41.661
4	5.9333	-118.8	-39.861
4	5.9667	-117	-37.611
4	6	-115.2	-35.81
4	6.0333	-113.4	-34.01
4	6.0667	-111.6	-32.435
4	6.1	-109.58	-30.86
4	6.1333	-107.78	-29.285
4	6.1667	-105.53	-28.16
4	6.2	-103.73	-27.035
4	6.2333	-101.93	-25.91
4	6.2667	-100.13	-25.01
4	6.3	-98.101	-23.885
4	6.3333	-96.076	-22.985
4	6.3667	-93.825	-22.085
4	6.4	-91.8	-21.635
4	6.4333	-89.55	-21.185
4	6.4667	-87.3	-20.735
4	6.5	-85.545	-20.42
4	6.5333	-83.25	-20.06
4	6.5667	-80.549	-19.834
4	6.6	-78.074	-19.384
4	6.6333	-75.599	-19.16
4	6.6667	-73.349	-18.709
4	6.7	-71.099	-18.259
4	6.7333	-69.074	-17.584
4	6.7667	-67.049	-16.909
4	6.8	-65.023	-16.459
4	6.8333	-63.223	-15.559
4	6.8667	-61.423	-14.659
4	6.9	-60.208	-13.804
4	6.9333	-58.498	-12.859
4	6.9667	-56.473	-11.734
4	7	-54.673	-10.834
4	7.0333	-53.323	-9.9339
4	7.0667	-51.973	-8.5838
4	7.1	-50.398	-7.4588
4	7.1333	-48.822	-6.1087
4	7.1667	-47.247	-5.2086
4	7.2	-45.717	-4.3986
4	7.2333	-43.647	-3.4085
4	7.2667	-41.847	-2.9585
4	7.3	-40.047	-2.5084
4	7.3333	-38.247	-2.0584
4	7.3667	-36.529	-1.9926
4	7.4	-34.56	-1.8161
4	7.4333	-32.397	-1.6084
4	7.4667	-30.506	-1.8784
4	7.5	-28.697	-2.0289
4	7.5333	-26.546	-2.0584
4	7.5667	-24.521	-2.5084
4	7.6	-22.833	-3.296
4	7.6333	-20.583	-3.746
4	7.6667	-18.266	-4.2185
4	7.7	-15.97	-3.8585
4	7.7333	-13.72	-3.8585
4	7.7667	-11.695	-3.8585
4	7.8	-10.008	-4.196
4	7.8333	-7.1949	-3.4085
4	7.8667	-5.3429	-3.6681
4	7.9	-3.1446	-2.5084
4	7.9333	-0.89451	-2.0584
4	7.9667	1.5671	-1.7029
4	8	3.4689	-1.1249
4	8.0333	5.6309	0.41674
4	8.0667	7.656	1.3168
4	8.1	10.131	2.6669
4	8.1333	12.381	3.7919
4	8.1667	15.082	4.467
4	8.2	17.782	5.367
4	8.2333	20.257	6.0421
4	8.2667	22.732	6.0421
4	8.3	25.432	6.7171
4	8.3333	28.132	6.9421
4	8.3667	30.72	6.6047
4	8.4	33.42	6.6046
4	8.4333	36.233	7.1672
4	8.4667	38.933	6.9421
4	8.5	41.183	6.0421
4	8.5333	43.883	5.5921
4	8.5667	46.809	5.367
4	8.6	49.509	4.692
4	8.6333	52.659	4.242
4	8.6667	55.76	3.7854
4	8.7	58.896	3.4696
4	8.7333	62.078	3.3268
4	8.7667	65.254	3.3344
4	8.8	68.32	3.3997
4	8.8333	71.31	3.5718
5	2.4	-428.1	-127.2
5	2.4333	-423.98	-125.55
5	2.4667	-419.99	-123.81
5	2.5	-416.11	-122.06
5	2.5333	-412.44	-120.42
5	2.5667	-408.69	-118.82
5	2.6	-405.15	-117.54
5	2.6333	-401.78	-115.96
5	2.6667	-398.44	-114.71
5	2.7	-396.02	-112.99
5	2.7333	-392.45	-111.75
5	2.7667	-389.49	-110.97
5	2.8	-385.89	-109.84
5	2.8333	-381.35	-108.85
5	2.8667	-377.21	-107.55
5	2.9	-372.93	-106.42
5	2.9333	-368.52	-105.25
5	2.9667	-364.16	-103.94
5	3	-360.05	-103.14
5	3.0333	-356.19	-101.74
5	3.0667	-352.14	-100.84
5	3.1	-347.55	-100.44
5	3.1333	-343.68	-99.67
5	3.1667	-340.44	-98.59
5	3.2	-336.35	-98.049
5	3.2333	-333.15	-97.059
5	3.2667	-329.64	-96.114
5	3.3	-326	-94.899
5	3.3333	-322.73	-93.698
5	3.3667	-318.88	-92.199
5	3.4	-315.46	-90.939
5	3.4333	-311.64	-89.589
5	3.4667	-307.5	-88.059
5	3.5	-303.67	-86.484
5	3.5333	-300.16	-84.639
5	3.5667	-296.54	-82.709
5	3.6	-293.07	-80.926
5	3.6333	-289.72	-79.283
5	3.6667	-286.44	-77.663
5	3.7	-282.88	-75.572
5	3.7333	-279.69	-74.063
5	3.7667	-276.09	-72.488
5	3.8	-272.31	-70.778
5	3.8333	-268.66	-69.113
5	3.8667	-264.84	-67.537
5	3.9	-261.08	-65.777
5	3.9333	-257.19	-64.387
5	3.9667	-253.36	-62.812
5	4	-249.76	-61.237
5	4.0333	-245.71	-59.887
5	4.0667	-241.6	-58.565
5	4.1	-238.06	-57.187
5	4.1333	-234.46	-55.612
5	4.1667	-231.08	-54.262
5	4.2	-227.91	-52.491
5	4.2333	-225.23	-50.661
5	4.2667	-222.31	-48.411
5	4.3	-219.38	-46.161
5	4.3333	-216.46	-43.911
5	4.3667	-213.76	-41.886
5	4.4	-211.06	-39.186
5	4.4333	-208.36	-36.936
5	4.4667	-205.72	-34.175
5	4.5	-203.41	-31.535
5	4.5333	-200.67	-29.156
5	4.5667	-198.46	-26.81
5	4.6	-196.21	-24.56
5	4.6333	-193.51	-22.31
5	4.6667	-190.81	-20.06
5	4.7	-188.11	-18.259
5	4.7333	-185.41	-16.909
5	4.7667	-182.71	-15.559
5	4.8	-179.78	-14.209
5	4.8333	-176.86	-12.859
5	4.8667	-173.93	-11.509
5	4.9	-171	-10.159
5	4.9333	-168.08	-9.2589
5	4.9667	-164.93	-8.3588
5	5	-161.78	-7.6838
5	5.0333	-158.63	-7.0087
5	5.0667	-155.48	-6.1087
5	5.1	-152.33	-5.6586
5	5.1333	-149.18	-4.7586
5	5.1667	-146.45	-4.2866
5	5.2	-143.1	-2.9585
5	5.2333	-140.49	-2.3285
5	5.2667	-137.53	-1.3702
5	5.3	-134.79	-0.31126
5	5.3333	-131.88	0.7208
5	5.3667	-128.7	1.5418
5	5.4	-126.23	2.8919
5	5.4333	-122.85	3.7919
5	5.4667	-119.93	5.142
5	5.5	-116.55	5.8171
5	5.5333	-113.62	7.216
5	5.5667	-110.63	8.2697
5	5.6	-107.48	9.232
5	5.6333	-104.49	10.013
5	5.6667	-101.39	10.587
5	5.7	-98.506	11.082
5	5.7333	-95.535	11.622
5	5.7667	-92.79	11.938
5	5.8	-89.983	12.256
5	5.8333	-87.165	12.613
5	5.8667	-84.378	12.923
5	5.9	-81.337	13.355
5	5.9333	-78.832	13.398
5	5.9667	-75.841	13.329
5	6	-72.449	13.242
5	6.0333	-69.524	13.018
5	6.0667	-66.869	12.703
5	6.1	-64.081	12.537
5	6.1333	-61.171	12.379
5	6.1667	-58.344	12.309
5	6.2	-55.429	12.46
5	6.2333	-52.582	12.528
5	6.2667	-49.749	12.898
5	6.3	-46.932	13.197
5	6.3333	-44.374	13.502
5	6.3667	-41.778	13.796
5	6.4	-39.147	13.918
5	6.4333	-36.983	14.35
5	6.4667	-34.768	14.523
5	6.5	-32.639	14.904
5	6.5333	-30.281	15.223
5	6.5667	-28.211	15.538
5	6.6	-26.141	15.853
5	6.6333	-23.861	16.206
5	6.6667	-21.573	16.235
5	6.7	-19.526	16.708
5	6.7333	-17.253	16.37
5	6.7667	-15.228	16.37
5	6.8	-12.924	16.237
5	6.8333	-10.734	15.879
5	6.8667	-8.393	15.505
5	6.9	-6.1492	15.175
5	6.9333	-3.5271	14.795
5	6.9667	-0.66949	14.143
5	7	1.6931	13.58
5	7.0333	4.3338	12.779
5	7.0667	6.9281	12.131
5	7.1	9.4786	11.285
5	7.1333	12.066	10.497
5	7.1667	14.857	9.6423
5	7.2	17.377	8.8773
5	7.2333	20.257	8.5172
5	7.2667	23.227	8.1572
5	7.3	26.274	7.993
5	7.3333	29.212	7.9772
5	7.3667	32.07	7.9547
5	7.4	35.558	8.0672
5	7.4333	38.258	8.0672
5	7.4667	40.557	8.5118
5	7.5	43.265	8.7777
5	7.5333	46.269	9.2373
5	7.5667	49.734	10.092
5	7.6	52.524	10.497
5	7.6333	55.647	11.111
5	7.6667	58.865	11.562
5	7.7	62.104	11.867
5	7.7333	65.466	12.058
5	7.7667	68.889	12.086
5	7.8	72.259	12.046
6	2.2	-427.48	-278.32
6	2.2333	-423.42	-277.19
6	2.2667	-419.23	-276.22
6	2.3	-414.82	-275.4
6	2.3333	-410.28	-274.74
6	2.3667	-405.73	-274.18
6	2.4	-401.3	-273.64
6	2.4333	-397.31	-273.06
6	2.4667	-393.72	-272.35
6	2.5	-390.47	-271.57
6	2.5333	-387.46	-270.68
6	2.5667	-384.56	-269.73
6	2.6	-381.63	-268.61
6	2.6333	-378.59	-267.27
6	2.6667	-375.44	-265.61
6	2.7	-372.04	-263.81
6	2.7333	-368.34	-261.73
6	2.7667	-364.91	-259.6
6	2.8	-361.31	-257.35
6	2.8333	-357.58	-255.04
6	2.8667	-354.06	-252.79
6	2.9	-350.78	-250.75
6	2.9333	-347.66	-248.88
6	2.9667	-344.77	-247.53
6	3	-341.8	-246.58
6	3.0333	-338.78	-246.01
6	3.0667	-335.82	-245.32
6	3.1	-332.62	-244.74
6	3.1333	-329.36	-243.98
6	3.1667	-325.9	-243.07
6	3.2	-322.14	-242.04
6	3.2333	-318.27	-240.95
6	3.2667	-314.34	-239.9
6	3.3	-310.2	-239
6	3.3333	-306.01	-238.32
6	3.3667	-302.05	-237.83
6	3.4	-298.05	-237.47
6	3.4333	-294.49	-237.11
6	3.4667	-291.21	-236.39
6	3.5	-288.17	-235.64
6	3.5333	-285.26	-234.68
6	3.5667	-282.48	-233.61
6	3.6	-279.73	-232.34
6	3.6333	-277.08	-230.85
6	3.6667	-273.92	-229.1
6	3.7	-270.73	-226.91
6	3.7333	-267.72	-224.46
6	3.7667	-264.25	-221.98
6	3.8	-261.03	-219.27
6	3.8333	-257.75	-216.37
6	3.8667	-254.54	-213.81
6	3.9	-251.47	-211.24
6	3.9333	-248.68	-208.92
6	3.9667	-245.72	-207.09
6	4	-243	-205.38
6	4.0333	-240.34	-203.72
6	4.0667	-237.56	-202.23
6	4.1	-234.64	-200.66
6	4.1333	-231.92	-199.15
6	4.1667	-228.97	-197.19
6	4.2	-226.09	-195.48
6	4.2333	-222.94	-193.68
6	4.2667	-219.77	-191.9
6	4.3	-216.37	-190.22
6	4.3333	-213.04	-188.67
6	4.3667	-209.52	-187.26
6	4.4	-206.31	-185.83
6	4.4333	-203.12	-184.34
6	4.4667	-200.19	-182.77
6	4.5	-197.57	-181.21
6	4.5333	-195.05	-179.18
6	4.5667	-192.63	-177.28
6	4.6	-190.43	-175.26
6	4.6333	-188.32	-173.16
6	4.6667	-186.01	-170.57
6	4.7	-183.92	-168.16
6	4.7333	-181.93	-165.29
6	4.7667	-180.06	-162.45
6	4.8	-178.36	-159.41
6	4.8333	-176.65	-156.49
6	4.8667	-175.01	-153.43
6	4.9	-173.28	-150.48
6	4.9333	-171.57	-147.73
6	4.9667	-170.06	-145.03
6	5	-168.15	-142.72
6	5.0333	-166.06	-140.44
6	5.0667	-164.3	-138.17
6	5.1	-162.37	-136.12
6	5.1333	-160.32	-134.03
6	5.1667	-158.28	-132.03
6	5.2	-156.31	-130.11
6	5.2333	-154.18	-128.27
6	5.2667	-152.1	-126.49
6	5.3	-149.63	-125.14
6	5.3333	-147.55	-123.28
6	5.3667	-144.98	-121.96
6	5.4	-142.43	-120.64
6	5.4333	-139.91	-119.16
6	5.4667	-137.55	-117.76
6	5.5	-135.45	-116.14
6	5.5333	-132.98	-114.34
6	5.5667	-131.18	-112.54
6	5.6	-129.23	-110.61
6	5.6333	-127.13	-108.49
6	5.6667	-125.55	-106.24
6	5.7	-123.98	-104.44
6	5.7333	-122.63	-102.19
6	5.7667	-121.28	-99.94
6	5.8	-119.92	-97.606
6	5.8333	-118.8	-95.214
6	5.8667	-117.68	-92.739
6	5.9	-116.78	-90.489
6	5.9333	-115.88	-88.689
6	5.9667	-114.53	-86.889
6	6	-113.18	-85.089
6	6.0333	-111.83	-83.739
6	6.0667	-110.7	-82.388
6	6.1	-109.13	-81.488
6	6.1333	-107.78	-80.138
6	6.1667	-106.43	-78.788
6	6.2	-104.51	-77.551
6	6.2333	-102.83	-76.313
6	6.2667	-101.25	-75.188
6	6.3	-99.451	-74.063
6	6.3333	-97.651	-72.938
6	6.3667	-95.4	-72.038
6	6.4	-93.6	-71.138
6	6.4333	-91.8	-70.238
6	6.4667	-89.775	-69.113
6	6.5	-87.975	-67.537
6	6.5333	-86.625	-66.412
6	6.5667	-85.05	-64.837
6	6.6	-83.475	-63.262
6	6.6333	-82.125	-61.912
6	6.6667	-81.225	-60.337
6	6.7	-80.325	-58.762
6	6.7333	-79.424	-57.187
6	6.7667	-78.749	-55.837
6	6.8	-78.074	-54.262
6	6.8333	-77.624	-52.687
6	6.8667	-76.949	-51.562
6	6.9	-76.104	-50.48
6	6.9333	-74.924	-49.311
6	6.9667	-73.799	-47.961
6	7	-72.899	-47.061
6	7.0333	-71.549	-45.936
6	7.0667	-70.199	-45.036
6	7.1	-68.849	-43.911
6	7.1333	-67.499	-43.011
6	7.1667	-66.149	-42.111
6	7.2	-64.799	-41.211
6	7.2333	-63.223	-40.761
6	7.2667	-61.423	-40.086
6	7.3	-59.623	-39.411
6	7.3333	-58.048	-38.511
6	7.3667	-56.698	-37.611
6	7.4	-54.898	-36.711
6	7.4333	-53.548	-35.81
6	7.4667	-52.423	-34.91
6	7.5	-51.073	-34.461
6	7.5333	-50.173	-33.56
6	7.5667	-49.047	-32.66
6	7.6	-48.148	-31.985
6	7.6333	-47.182	-31.168
6	7.6667	-46.122	-30.185
6	7.7	-45.222	-29.06
6	7.7333	-44.322	-28.16
6	7.7667	-43.647	-26.81
6	7.8	-42.747	-25.685
6	7.8333	-41.847	-24.785
6	7.8667	-40.947	-23.66
6	7.9	-40.047	-22.76
6	7.9333	-39.147	-21.86
6	7.9667	-37.797	-20.96
6	8	-36.447	-20.06
6	8.0333	-35.097	-19.16
6	8.0667	-33.695	-18.45
6	8.1	-32.621	-18.259
6	8.1333	-31.496	-17.809
6	8.1667	-30.146	-17.359
6	8.2	-28.796	-17.359
6	8.2333	-27.896	-16.909
6	8.2667	-26.741	-16.693
6	8.3	-25.646	-16.459
6	8.3333	-24.746	-16.009
6	8.3667	-23.846	-15.784
6	8.4	-23.154	-15.473
6	8.4333	-22.496	-14.884
6	8.4667	-22.046	-14.659
6	8.5	-21.596	-14.209
6	8.5333	-21.146	-13.534
6	8.5667	-20.696	-12.859
6	8.6	-20.021	-12.409
6	8.6333	-19.571	-11.959
6	8.6667	-18.948	-11.715
6	8.7	-18.221	-11.509
6	8.7333	-17.546	-11.059
6	8.7667	-17.096	-11.059
6	8.8	-16.195	-11.059
6	8.8333	-15.295	-10.834
6	8.8667	-14.395	-10.834
6	8.9	-13.72	-10.834
6	8.9333	-12.37	-10.609
6	8.9667	-11.245	-10.609
6	9	-9.8563	-10.624
6	9.0333	-8.32	-10.609
6	9.0667	-6.7449	-10.609
6	9.1	-5.1698	-10.609
6	9.1333	-3.3697	-11.059
6	9.1667	-1.5696	-11.509
6	9.2	0.23056	-11.959
6	9.2333	2.0683	-12.482
6	9.2667	3.8308	-13.309
6	9.3	5.6309	-13.534
6	9.3333	7.3082	-13.668
6	9.3667	9.0062	-13.759
6	9.4	10.356	-13.984
6	9.4333	11.793	-13.742
6	9.4667	13.011	-13.399
6	9.5	13.956	-13.309
6	9.5333	14.857	-13.309
6	9.5667	15.982	-12.184
6	9.6	16.657	-11.509
6	9.6333	18.007	-10.834
6	9.6667	18.232	-9.9339
6	9.7	18.884	-9.1013
6	9.7333	19.919	-8.4713
6	9.7667	21.13	-7.9308
6	9.8	22.395	-7.3463
6	9.8333	24.21	-7.0641
6	9.8667	26.074	-6.8036
6	9.9	27.907	-6.5587
6	9.9333	30.157	-6.5587
6	9.9667	32.408	-6.5587
6	10	34.658	-6.5587
6	10.033	37.358	-7.0087
6	10.067	39.833	-7.2337
6	10.1	42.533	-7.4588
6	10.133	45.459	-7.9088
6	10.167	48.496	-8.0213
6	10.2	51.534	-8.3588
6	10.233	54.487	-8.2749
6	10.267	57.486	-8.0573
6	10.3	60.411	-7.7856
6	10.333	63.347	-7.5015
6	10.367	66.178	-7.1705
6	10.4	68.951	-6.7933
6	10.433	71.576	-6.3713
7	2.8667	-428.17	-58.354
7	2.9	-424.51	-58.2
7	2.9333	-420.87	-58.077
7	2.9667	-417.3	-58.02
7	3	-413.96	-58.016
7	3.0333	-410.88	-58.011
7	3.0667	-407.72	-58.087
7	3.1	-404.78	-58.034
7	3.1333	-402.14	-57.547
7	3.1667	-399.46	-57.075
7	3.2	-396.87	-56.377
7	3.2333	-394.26	-55.522
7	3.2667	-391.41	-54.824
7	3.3	-388.44	-53.933
7	3.3333	-385.62	-52.822
7	3.3667	-382.29	-51.787
7	3.4	-379.19	-50.572
7	3.4333	-375.9	-49.491
7	3.4667	-372.29	-48.663
7	3.5	-369.21	-47.389
7	3.5333	-366.09	-46.161
7	3.5667	-363.21	-45.171
7	3.6	-360.37	-44.132
7	3.6333	-357.7	-43.202
7	3.6667	-355.16	-42.381
7	3.7	-352.55	-41.751
7	3.7333	-349.71	-41.346
7	3.7667	-347.06	-40.806
7	3.8	-344.27	-40.311
7	3.8333	-341.25	-40.041
7	3.8667	-338.1	-39.816
7	3.9	-334.91	-39.231
7	3.9333	-331.53	-38.781
7	3.9667	-328.05	-38.429
7	4	-324.56	-38.128
7	4.0333	-321	-38.016
7	4.0667	-317.49	-37.836
7	4.1	-314.34	-37.836
7	4.1333	-311.1	-38.016
7	4.1667	-308.08	-38.033
7	4.2	-305.34	-37.611
7	4.2333	-302.46	-37.296
7	4.2667	-299.76	-36.846
7	4.3	-296.75	-36.313
7	4.3333	-294.25	-35.46
7	4.3667	-291.68	-34.339
7	4.4	-289	-33.38
7	4.4333	-285.88	-32.366
7	4.4667	-283.29	-31.085
7	4.5	-280.14	-29.96
7	4.5333	-277.12	-28.79
7	4.5667	-274.02	-27.35
7	4.6	-270.94	-26.016
7	4.6333	-268.12	-24.515
7	4.6667	-265.24	-23.075
7	4.7	-262.5	-21.815
7	4.7333	-259.98	-20.33
7	4.7667	-257.46	-19.295
7	4.8	-254.98	-17.944
7	4.8333	-252.73	-17.044
7	4.8667	-249.65	-16.122
7	4.9	-247.64	-15.414
7	4.9333	-245.44	-14.524
7	4.9667	-242.92	-13.714
7	5	-240.31	-12.859
7	5.0333	-237.74	-12.139
7	5.0667	-235.18	-11.419
7	5.1	-232.31	-10.582
7	5.1333	-229.73	-9.934
7	5.1667	-226.94	-9.2139
7	5.2	-223.88	-8.3588
7	5.2333	-221.41	-8.1339
7	5.2667	-218.75	-7.5938
7	5.3	-216.05	-7.1438
7	5.3333	-213.44	-6.7387
7	5.3667	-210.85	-5.9702
7	5.4	-208.32	-5.1888
7	5.4333	-205.69	-4.3305
7	5.4667	-203.43	-3.27
7	5.5	-200.93	-2.5084
7	5.5333	-198.55	-1.4284
7	5.5667	-196.21	-0.2583
7	5.6	-193.64	0.68672
7	5.6333	-191.11	1.7732
7	5.6667	-188.58	2.9594
7	5.7	-185.99	4.0619
7	5.7333	-183.43	5.4571
7	5.7667	-180.91	6.7171
7	5.8	-178.43	7.8422
7	5.8333	-175.99	9.2637
7	5.8667	-173.64	10.565
7	5.9	-171.32	11.847
7	5.9333	-168.98	13.018
7	5.9667	-167.09	14.188
7	6	-164.88	14.953
7	6.0333	-162.63	15.628
7	6.0667	-160.66	16.168
7	6.1	-158.63	16.843
7	6.1333	-156.6	17.518
7	6.1667	-154.58	17.968
7	6.2	-152.1	18.418
7	6.2333	-150.08	19.093
7	6.2667	-147.6	19.543
7	6.3	-145.51	19.755
7	6.3333	-143.1	20.218
7	6.3667	-140.76	20.561
7	6.4	-138.42	20.758
7	6.4333	-136.22	20.713
7	6.4667	-133.83	20.803
7	6.5	-131.63	21.118
7	6.5333	-129.2	20.983
7	6.5667	-126.9	21.118
7	6.6	-124.79	21.388
7	6.6333	-122.63	21.793
7	6.6667	-120.6	22.018
7	6.7	-118.35	22.468
7	6.7333	-116.55	23.143
7	6.7667	-114.3	23.368
7	6.8	-112.42	23.69
7	6.8333	-110.48	24.493
7	6.8667	-108.23	24.493
7	6.9	-106.2	24.943
7	6.9333	-104.21	25.198
7	6.9667	-102.38	25.843
7	7	-100.13	26.293
7	7.0333	-98.326	26.968
7	7.0667	-96.3	27.643
7	7.1	-94.328	28.08
7	7.1333	-92.25	28.994
7	7.1667	-90.225	29.444
7	7.2	-88.425	29.894
7	7.2333	-86.625	30.344
7	7.2667	-84.825	30.794
7	7.3	-83.025	30.794
7	7.3333	-81.225	31.019
7	7.3667	-79.424	31.019
7	7.4	-77.849	30.794
7	7.4333	-76.049	30.794
7	7.4667	-74.474	30.794
7	7.5	-72.899	30.569
7	7.5333	-70.469	30.434
7	7.5667	-69.974	29.894
7	7.6	-67.569	29.765
7	7.6333	-67.274	28.994
7	7.6667	-65.924	28.544
7	7.7	-64.573	28.093
7	7.7333	-63.449	27.193
7	7.7667	-62.098	26.743
7	7.8	-61.198	25.843
7	7.8333	-59.848	25.168
7	7.8667	-58.498	24.943
7	7.9	-56.586	24.381
7	7.9333	-55.235	23.931
7	7.9667	-54.673	23.593
7	8	-53.323	23.593
7	8.0333	-51.973	23.143
7	8.0667	-50.848	23.143
7	8.1	-48.913	22.648
7	8.1333	-47.421	22.503
7	8.1667	-46.347	22.918
7	8.2	-44.997	22.918
7	8.2333	-43.422	22.918
7	8.2667	-42.297	23.593
7	8.3	-40.677	23.503
7	8.3333	-39.597	24.493
7	8.3667	-38.247	24.943
7	8.4	-36.267	25.753
7	8.4333	-35.547	25.843
7	8.4667	-34.197	26.068
7	8.5	-32.495	26.675
7	8.5333	-31.541	26.878
7	8.5667	-30.371	26.968
7	8.6	-29.921	26.293
7	8.6333	-28.571	26.293
7	8.6667	-26.861	26.788
7	8.7	-26.321	26.293
7	8.7333	-24.983	25.916
7	8.7667	-23.06	26.392
7	8.8	-21.448	25.128
7	8.8333	-19.818	26.001
7	8.8667	-18.446	25.393
7	8.9	-16.195	25.393
7	8.9333	-13.945	25.168
7	8.9667	-11.47	24.943
7	9	-8.995	24.718
7	9.0333	-6.7449	24.268
7	9.0667	-4.0447	23.818
7	9.1	-1.3445	23.368
7	9.1333	1.5807	21.793
7	9.1667	4.0558	22.018
7	9.2	6.981	21.118
7	9.2333	9.8208	19.869
7	9.2667	12.606	20.218
7	9.3	15.127	18.778
7	9.3333	17.557	19.768
7	9.3667	19.852	18.328
7	9.4	22.715	19.456
7	9.4333	25.019	19.362
7	9.4667	27.281	19.412
7	9.5	29.257	19.093
7	9.5333	31.848	19.755
7	9.5667	34.57	19.789
7	9.6	36.531	18.66
7	9.6333	38.933	19.993
7	9.6667	41.408	20.443
7	9.7	44.617	20.93
7	9.7333	47.428	21.43
7	9.7667	50.594	21.859
7	9.8	53.77	22.285
7	9.8333	56.958	22.634
7	9.8667	60.046	22.857
7	9.9	63.152	22.931
7	9.9333	66.286	22.854
7	9.9667	69.368	22.688
7	10	72.431	22.458
8	3.1	-428.46	-276.75
8	3.1333	-425.07	-275.48
8	3.1667	-421.72	-274.28
8	3.2	-418.48	-273.24
8	3.2333	-415.33	-272.27
8	3.2667	-412.22	-271.4
8	3.3	-408.96	-270.39
8	3.3333	-404.12	-268.25
8	3.3667	-401.68	-267.96
8	3.4	-398.27	-266.45
8	3.4333	-394.33	-265.21
8	3.4667	-390.62	-263.07
8	3.5	-385.85	-262.49
8	3.5333	-382.38	-261.9
8	3.5667	-379.07	-261.26
8	3.6	-375.58	-260.58
8	3.6333	-372.84	-259.48
8	3.6667	-368.97	-259.16
8	3.7	-366.02	-258.68
8	3.7333	-362.94	-257.9
8	3.7667	-360.36	-256.92
8	3.8	-357.14	-255.51
8	3.8333	-354.12	-253.98
8	3.8667	-351.99	-251.66
8	3.9	-348.88	-249.91
8	3.9333	-345.03	-248.4
8	3.9667	-341.82	-246.19
8	4	-339	-244.22
8	4.0333	-336.08	-242.19
8	4.0667	-333.38	-240.17
8	4.1	-331.44	-237.87
8	4.1333	-328.57	-235.82
8	4.1667	-325.5	-234.48
8	4.2	-322.7	-232.71
8	4.2333	-319.83	-230.85
8	4.2667	-316.35	-228.82
8	4.3	-314.34	-227.07
8	4.3333	-310.92	-225.63
8	4.3667	-307.77	-224.06
8	4.4	-304.69	-222.51
8	4.4333	-301.29	-220.84
8	4.4667	-298.26	-219.36
8	4.5	-294.76	-217.62
8	4.5333	-290.94	-215.6
8	4.5667	-287.71	-214.64
8	4.6	-284.26	-213.49
8	4.6333	-281.04	-212.1
8	4.6667	-277.56	-210.58
8	4.7	-274.51	-208.85
8	4.7333	-271.59	-207.05
8	4.7667	-268.89	-205.47
8	4.8	-266.19	-203.9
8	4.8333	-263.94	-202.55
8	4.8667	-261.69	-200.75
8	4.9	-259.66	-199.4
8	4.9333	-257.19	-197.6
8	4.9667	-254.94	-196.02
8	5	-252.88	-194.38
8	5.0333	-250.88	-192.42
8	5.0667	-248.63	-190.4
8	5.1	-246.84	-188.37
8	5.1333	-245.03	-186.57
8	5.1667	-243.24	-184.32
8	5.2	-241.88	-182.29
8	5.2333	-240.09	-180.5
8	5.2667	-238.51	-178.69
8	5.3	-237.28	-177
8	5.3333	-235.36	-175.09
8	5.3667	-233.78	-173.97
8	5.4	-232.21	-172.62
8	5.4333	-230.63	-171.04
8	5.4667	-229.3	-169.97
8	5.5	-227.48	-168.57
8	5.5333	-225.68	-167.44
8	5.5667	-224.11	-166.09
8	5.6	-222.45	-164.88
8	5.6333	-220.73	-163.72
8	5.6667	-218.48	-162.04
8	5.7	-216.68	-160.92
8	5.7333	-214.96	-159.66
8	5.7667	-212.91	-158.66
8	5.8	-210.38	-157.32
8	5.8333	-208.74	-156.44
8	5.8667	-206.33	-155.29
8	5.9	-204.32	-154.44
8	5.9333	-202.19	-153.35
8	5.9667	-200.18	-152.5
8	6	-197.78	-151.02
8	6.0333	-195.98	-149.89
8	6.0667	-194.63	-148.99
8	6.1	-192.84	-147.69
8	6.1333	-191.03	-146.29
8	6.1667	-189.68	-145.17
8	6.2	-188.36	-144.15
8	6.2333	-186.08	-142.92
8	6.2667	-185.01	-141.66
8	6.3	-183.75	-140.37
8	6.3333	-182.27	-138.92
8	6.3667	-180.23	-137.07
8	6.4	-178.66	-135.72
8	6.4333	-178.11	-134.45
8	6.4667	-176.97	-132.82
8	6.5	-175.81	-131.26
8	6.5333	-174.38	-129.64
8	6.5667	-173.49	-128.34
8	6.6	-172.13	-126.72
8	6.6333	-171.34	-125.7
8	6.6667	-170.04	-124.49
8	6.7	-168.74	-123.28
8	6.7333	-167.39	-122.14
8	6.7667	-166.06	-121.09
8	6.8	-164.71	-120.19
8	6.8333	-164.19	-119.31
8	6.8667	-162.97	-118.23
8	6.9	-161.61	-117.22
8	6.9333	-160.21	-116.14
8	6.9667	-159.06	-115.17
8	7	-157.75	-114.18
8	7.0333	-155.7	-112.99
8	7.0667	-154.62	-112.22
8	7.1	-153.05	-111.33
8	7.1333	-150.75	-110.29
8	7.1667	-148.95	-109.39
8	7.2	-147.75	-108.89
8	7.2333	-145.58	-107.81
8	7.2667	-144.04	-107.54
8	7.3	-142.43	-106.92
8	7.3333	-140.49	-106.17
8	7.3667	-138.38	-105.11
8	7.4	-136.87	-104.7
8	7.4333	-135.2	-103.86
8	7.4667	-133.61	-103.18
8	7.5	-131.85	-102.19
8	7.5333	-130.05	-101.29
8	7.5667	-128.7	-100.61
8	7.6	-127.69	-99.733
8	7.6333	-126.56	-98.927
8	7.6667	-125.1	-97.915
8	7.7	-123.75	-97.239
8	7.7333	-122.81	-96.631
8	7.7667	-121.5	-95.439
8	7.8	-120.15	-94.314
8	7.8333	-119.25	-93.414
8	7.8667	-118.35	-92.289
8	7.9	-117.23	-90.939
8	7.9333	-116.55	-89.589
8	7.9667	-115.65	-88.239
8	8	-115.2	-86.889
8	8.0333	-114.75	-85.764
8	8.0667	-114.3	-84.414
8	8.1	-113.71	-83.156
8	8.1333	-113.33	-82.023
8	8.1667	-112.73	-80.813
8	8.2	-112.3	-79.756
8	8.2333	-111.83	-78.563
8	8.2667	-111.38	-77.888
8	8.3	-110.66	-77.054
8	8.3333	-110.4	-76.271
8	8.3667	-109.77	-75.421
8	8.4	-109.28	-74.698
8	8.4333	-109.17	-74.153
8	8.4667	-108.68	-73.388
8	8.5	-107.78	-72.488
8	8.5333	-107.33	-72.038
8	8.5667	-106.88	-71.588
8	8.6	-106.19	-70.87
8	8.6333	-105.53	-70.463
8	8.6667	-104.85	-70.013
8	8.7	-104.18	-69.563
8	8.7333	-103.41	-69.23
8	8.7667	-102.44	-68.702
8	8.8	-101.62	-68.345
8	8.8333	-100.83	-67.892
8	8.8667	-100.13	-67.537
8	8.9	-99.001	-67.313
8	8.9333	-98.101	-67.088
8	8.9667	-96.908	-66.885
8	9	-95.824	-66.532
8	9.0333	-94.725	-66.188
8	9.0667	-93.6	-65.962
8	9.1	-92.475	-65.737
8	9.1333	-91.575	-65.737
8	9.1667	-90.225	-65.512
8	9.2	-89.325	-65.287
8	9.2333	-88.2	-65.287
8	9.2667	-87.525	-64.837
8	9.3	-86.4	-64.837
8	9.3333	-85.577	-64.629
8	9.3667	-84.825	-64.612
8	9.4	-83.925	-64.612
8	9.4333	-83.25	-64.162
8	9.4667	-82.8	-63.712
8	9.5	-81.9	-63.487
8	9.5333	-81.45	-63.037
8	9.5667	-81	-63.037
8	9.6	-80.549	-62.587
8	9.6333	-80.1	-62.137
8	9.6667	-79.874	-62.137
8	9.7	-79.424	-61.462
8	9.7333	-79.12	-61.105
8	9.7667	-78.974	-60.562
8	9.8	-78.974	-60.337
8	9.8333	-78.974	-59.437
8	9.8667	-78.749	-58.987
8	9.9	-78.749	-58.312
8	9.9333	-78.749	-57.637
8	9.9667	-78.749	-56.737
8	10	-78.749	-56.062
8	10.033	-78.299	-54.937
8	10.067	-78.299	-54.037
8	10.1	-78.074	-53.137
8	10.133	-77.849	-52.237
8	10.167	-77.399	-51.337
8	10.2	-76.724	-50.437
8	10.233	-76.274	-49.311
8	10.267	-75.599	-48.861
8	10.3	-75.149	-47.961
8	10.333	-74.474	-47.511
8	10.367	-73.574	-47.061
8	10.4	-72.899	-46.386
8	10.433	-71.999	-46.161
8	10.467	-71.099	-45.711
8	10.5	-70.242	-45.477
8	10.533	-69.299	-45.261
8	10.567	-68.32	-45.012
8	10.6	-67.499	-44.811
8	10.633	-66.824	-44.361
8	10.667	-66.149	-44.361
8	10.7	-65.474	-43.911
8	10.733	-64.573	-43.236
8	10.767	-63.898	-43.011
8	10.8	-62.998	-42.786
8	10.833	-62.998	-42.111
8	10.867	-62.548	-41.661
8	10.9	-62.098	-40.986
8	10.933	-61.648	-40.536
8	10.967	-61.423	-39.861
8	11	-61.423	-39.186
8	11.033	-61.198	-38.736
8	11.067	-60.928	-38.102
8	11.1	-60.973	-37.611
8	11.133	-60.973	-36.936
8	11.167	-60.748	-36.261
8	11.2	-60.523	-35.361
8	11.233	-60.298	-34.91
8	11.267	-59.848	-34.461
8	11.3	-59.173	-33.56
8	11.333	-58.178	-33.084
8	11.367	-57.373	-32.21
8	11.4	-56.248	-31.76
8	11.433	-55.097	-30.955
8	11.467	-53.998	-30.41
8	11.5	-52.423	-29.735
8	11.533	-51.073	-29.06
8	11.567	-49.498	-28.61
8	11.6	-48.373	-28.16
8	11.633	-46.797	-27.935
8	11.667	-45.447	-27.71
8	11.7	-44.322	-27.26
8	11.733	-43.197	-27.035
8	11.767	-41.847	-26.585
8	11.8	-41.172	-26.135
8	11.833	-40.272	-25.685
8	11.867	-39.147	-25.235
8	11.9	-38.247	-24.785
8	11.933	-37.347	-24.335
8	11.967	-35.997	-23.435
8	12	-35.097	-22.985
8	12.033	-33.972	-22.085
8	12.067	-32.846	-21.41
8	12.1	-31.947	-20.51
8	12.133	-30.821	-19.384
8	12.167	-29.471	-18.485
8	12.2	-28.301	-17.044
8	12.233	-27.349	-16.326
8	12.267	-25.871	-15.334
8	12.3	-24.521	-14.434
8	12.333	-23.389	-13.88
8	12.367	-21.821	-13.309
8	12.4	-20.471	-12.409
8	12.433	-18.764	-12.019
8	12.467	-17.546	-11.734
8	12.5	-16.015	-11.419
8	12.533	-14.62	-11.284
8	12.567	-13.045	-11.059
8	12.6	-11.523	-10.847
8	12.633	-10.014	-11.033
8	12.667	-8.4325	-11.171
8	12.7	-6.9699	-11.284
8	12.733	-5.8448	-11.734
8	12.767	-3.9907	-11.887
8	12.8	-2.4696	-12.184
8	12.833	-0.89451	-12.634
8	12.867	0.45558	-12.634
8	12.9	2.2557	-12.859
8	12.933	3.8308	-12.859
8	12.967	5.8559	-12.634
8	13	7.656	-12.184
8	13.033	9.4561	-12.184
8	13.067	11.256	-11.734
8	13.1	13.056	-11.734
8	13.133	14.992	-11.464
8	13.167	16.787	-11.31
8	13.2	18.682	-10.834
8	13.233	20.707	-10.384
8	13.267	22.732	-9.9339
8	13.3	24.757	-9.4839
8	13.333	27.007	-8.8089
8	13.367	29.257	-8.1338
8	13.4	31.282	-7.6838
8	13.433	33.533	-6.7837
8	13.467	36.008	-6.5587
8	13.5	38.483	-5.8837
8	13.533	40.733	-5.4336
8	13.567	43.208	-4.9836
8	13.6	45.233	-4.7586
8	13.633	47.71	-4.4466
8	13.667	50.184	-3.8586
8	13.7	52.209	-3.8585
8	13.733	54.519	-3.6311
8	13.767	56.825	-3.5414
8	13.8	59.161	-3.5304
8	13.833	61.592	-3.602
8	13.867	63.986	-3.7948
8	13.9	66.49	-4.0899
8	13.933	69.084	-4.4877
8	13.967	71.748	-4.9834
9	3.1	-429.57	-194.64
9	3.1333	-425.94	-194
9	3.1667	-422.45	-193.59
9	3.2	-419.14	-193.44
9	3.2333	-415.83	-193.36
9	3.2667	-412.6	-193.29
9	3.3	-409.49	-193.19
9	3.3333	-406.27	-193.22
9	3.3667	-403.31	-192.91
9	3.4	-400.51	-192.46
9	3.4333	-397.03	-191.41
9	3.4667	-394.44	-190.62
9	3.5	-390.84	-190.17
9	3.5333	-388.05	-188.1
9	3.5667	-384.37	-186.32
9	3.6	-380.9	-184.68
9	3.6333	-377.59	-183.07
9	3.6667	-374.4	-181.24
9	3.7	-371.67	-179.59
9	3.7333	-369.05	-178.08
9	3.7667	-366.07	-176.53
9	3.8	-363.5	-174.57
9	3.8333	-360.73	-174.99
9	3.8667	-358.01	-173.24
9	3.9	-355.32	-172.24
9	3.9333	-352.35	-171.98
9	3.9667	-349.84	-171.26
9	4	-346.72	-170.5
9	4.0333	-343.65	-170
9	4.0667	-340.15	-169.1
9	4.1	-336.8	-168.66
9	4.1333	-332.94	-166.91
9	4.1667	-329.9	-166.54
9	4.2	-326.38	-166.11
9	4.2333	-323.12	-166.13
9	4.2667	-319.75	-165.14
9	4.3	-316.91	-164.61
9	4.3333	-313.86	-164.86
9	4.3667	-311.27	-164.42
9	4.4	-308.42	-164.01
9	4.4333	-305.28	-163.51
9	4.4667	-303	-162.22
9	4.5	-300.39	-161.37
9	4.5333	-297.51	-160.15
9	4.5667	-294.35	-159.01
9	4.6	-291.05	-157.88
9	4.6333	-288.13	-156.53
9	4.6667	-285.96	-154.61
9	4.7	-283.11	-153.3
9	4.7333	-280.09	-151.33
9	4.7667	-276.87	-150
9	4.8	-274.7	-148.15
9	4.8333	-272.3	-146
9	4.8667	-269.45	-144.38
9	4.9	-267.71	-142.59
9	4.9333	-265.2	-140.64
9	4.9667	-262.92	-139.65
9	5	-259.77	-138.32
9	5.0333	-257.52	-137.2
9	5.0667	-255.85	-135.61
9	5.1	-253.36	-134.82
9	5.1333	-250.1	-133.58
9	5.1667	-247.85	-132.23
9	5.2	-245.98	-131.02
9	5.2333	-242.9	-129.3
9	5.2667	-240.84	-127.2
9	5.3	-237.43	-126.72
9	5.3333	-234.78	-125.29
9	5.3667	-232.1	-124.13
9	5.4	-229.73	-122.89
9	5.4333	-227.03	-122.24
9	5.4667	-224.78	-121.09
9	5.5	-222.1	-120.28
9	5.5333	-219.6	-119.39
9	5.5667	-217.49	-118.44
9	5.6	-215.19	-116.9
9	5.6333	-213.65	-115.58
9	5.6667	-211.02	-114.06
9	5.7	-209.26	-112.31
9	5.7333	-207.01	-110.87
9	5.7667	-205.11	-109.27
9	5.8	-203.2	-107.8
9	5.8333	-201.04	-105.93
9	5.8667	-198.97	-103.96
9	5.9	-197.24	-102.29
9	5.9333	-195.47	-100.48
9	5.9667	-193.8	-98.145
9	6	-192.49	-96.452
9	6.0333	-191.14	-94.427
9	6.0667	-189.57	-92.177
9	6.1	-188.11	-90.264
9	6.1333	-186.53	-88.239
9	6.1667	-185.13	-86.719
9	6.2	-183.36	-85.137
9	6.2333	-181.55	-83.844
9	6.2667	-180.46	-82.614
9	6.3	-177.98	-81.489
9	6.3333	-176.07	-80.476
9	6.3667	-174.27	-79.126
9	6.4	-172.47	-78.226
9	6.4333	-170.56	-76.988
9	6.4667	-168.78	-75.849
9	6.5	-166.92	-75.019
9	6.5333	-164.94	-74.381
9	6.5667	-162.46	-73.388
9	6.6	-160.43	-72.713
9	6.6333	-158.4	-72.038
9	6.6667	-156.27	-71.475
9	6.7	-154.33	-72.069
9	6.7333	-152.78	-70.238
9	6.7667	-150.75	-70.238
9	6.8	-148.84	-69
9	6.8333	-147.04	-68.1
9	6.8667	-145.35	-68.213
9	6.9	-143.82	-66.561
9	6.9333	-142.43	-64.837
9	6.9667	-140.5	-64.439
9	7	-138.94	-62.925
9	7.0333	-137.61	-62.495
9	7.0667	-136.1	-61.326
9	7.1	-135.34	-59.55
9	7.1333	-133.83	-58.897
9	7.1667	-132.87	-57.074
9	7.2	-131.89	-55.785
9	7.2333	-130.89	-54.408
9	7.2667	-130.09	-53.085
9	7.3	-129.2	-52.286
9	7.3333	-128.48	-51.337
9	7.3667	-127.58	-49.536
9	7.4	-126.85	-47.546
9	7.4333	-125.78	-46.386
9	7.4667	-125.1	-44.811
9	7.5	-124.22	-42.733
9	7.5333	-122.85	-41.886
9	7.5667	-122.18	-40.536
9	7.6	-121.05	-39.411
9	7.6333	-119.7	-38.061
9	7.6667	-118.88	-37.294
9	7.7	-117.9	-36.711
9	7.7333	-116.55	-35.81
9	7.7667	-115.21	-35.34
9	7.8	-114.08	-34.91
9	7.8333	-112.55	-34.426
9	7.8667	-111.6	-34.01
9	7.9	-110.04	-33.699
9	7.9333	-108.35	-33.578
9	7.9667	-107.05	-33.37
9	8	-105.4	-33.353
9	8.0333	-103.81	-33.67
9	8.0667	-102.3	-33.918
9	8.1	-100.49	-34.166
9	8.1333	-99.113	-34.348
9	8.1667	-97.374	-34.945
9	8.2	-95.656	-35.733
9	8.2333	-94.09	-35.877
9	8.2667	-92.61	-36.306
9	8.3	-91.075	-36.813
9	8.3333	-89.64	-37.116
9	8.3667	-88.091	-37.355
9	8.4	-86.805	-37.521
9	8.4333	-85.837	-36.373
9	8.4667	-84.744	-37.053
9	8.5	-83.7	-36.486
9	8.5333	-82.462	-36.373
9	8.5667	-81.486	-36.684
9	8.6	-80.496	-36.639
9	8.6333	-79.537	-35.923
9	8.6667	-78.437	-36.349
9	8.7	-77.486	-36.053
9	8.7333	-76.548	-35.32
9	8.7667	-75.648	-34.87
9	8.8	-74.702	-34.593
9	8.8333	-73.538	-34.038
9	8.8667	-72.751	-33.319
9	8.9	-71.757	-32.972
9	8.9333	-70.718	-32.089
9	8.9667	-70.182	-31.458
9	9	-68.925	-30.307
9	9.0333	-68.125	-29.426
9	9.0667	-67.267	-28.749
9	9.1	-66.164	-27.771
9	9.1333	-65.374	-26.87
9	9.1667	-64.573	-25.46
9	9.2	-63.817	-25.27
9	9.2333	-63.178	-24.695
9	9.2667	-62.458	-24.155
9	9.3	-61.822	-23.517
9	9.3333	-60.523	-22.31
9	9.3667	-60.149	-22.064
9	9.4	-59.57	-21.961
9	9.4333	-59.173	-20.96
9	9.4667	-58.587	-21.468
9	9.5	-58.318	-21.725
9	9.5333	-57.373	-20.285
9	9.5667	-56.923	-20.51
9	9.6	-56.527	-21.257
9	9.6333	-56.037	-21.212
9	9.6667	-55.593	-20.617
9	9.7	-54.749	-20.999
9	9.7333	-53.923	-20.765
9	9.7667	-52.918	-20.375
9	9.8	-52.3	-20.434
9	9.8333	-51.368	-20.451
9	9.8667	-50.761	-20.306
9	9.9	-49.61	-20.397
9	9.9333	-48.736	-20.717
9	9.9667	-47.819	-20.215
9	10	-46.78	-19.993
9	10.033	-45.663	-21.127
9	10.067	-44.304	-21.311
9	10.1	-43.201	-21.369
9	10.133	-41.741	-20.536
9	10.167	-40.347	-21.63
9	10.2	-39.512	-21.433
9	10.233	-38.247	-21.185
9	10.267	-36.633	-20.944
9	10.3	-35.541	-21.253
9	10.333	-34.309	-20.847
9	10.367	-33.297	-20.735
9	10.4	-32.059	-20.622
9	10.433	-29.696	-19.384
9	10.467	-28.228	-18.776
9	10.5	-27.671	-19.834
9	10.533	-25.997	-19.561
9	10.567	-24.05	-18.262
9	10.6	-22.721	-19.384
9	10.633	-20.627	-18.831
9	10.667	-19.249	-18.732
9	10.7	-17.162	-18.22
9	10.733	-13.919	-17.24
9	10.767	-12.128	-16.519
9	10.8	-10.796	-16.322
9	10.833	-9.4451	-16.009
9	10.867	-7.3706	-15.091
9	10.9	-4.3477	-14.003
9	10.933	-1.5696	-13.084
9	10.967	1.1809	-12.844
9	11	3.5667	-11.93
9	11.033	4.6788	-10.349
9	11.067	8.9638	-10.71
9	11.1	9.1723	-8.9681
9	11.133	13.447	-9.8113
9	11.167	15.531	-9.0339
9	11.2	17.656	-7.5386
9	11.233	19.582	-7.4588
9	11.267	21.832	-7.9088
9	11.3	23.137	-7.0988
9	11.333	24.982	-7.6838
9	11.367	27.052	-7.3238
9	11.4	29.491	-7.5479
9	11.433	31.274	-7.1905
9	11.467	33.395	-7.586
9	11.5	33.75	-6.6518
9	11.533	36.397	-7.1559
9	11.567	39.833	-8.5838
9	11.6	41.729	-8.2475
9	11.633	42.892	-8.9365
9	11.667	47.203	-9.6452
9	11.7	48.73	-9.945
9	11.733	51.72	-10.447
9	11.767	54.594	-10.429
9	11.8	57.584	-10.516
9	11.833	60.419	-10.573
9	11.867	63.346	-10.541
9	11.9	66.344	-10.43
9	11.933	69.43	-10.324
9	11.967	72.513	-10.039
10	3.3	-428.11	-105.5
10	3.3333	-424.78	-104.35
10	3.3667	-421.53	-103.14
10	3.4	-418.45	-101.93
10	3.4333	-415.69	-100.83
10	3.4667	-413.13	-99.975
10	3.5	-410.64	-99.264
10	3.5333	-407.72	-98.814
10	3.5667	-405.4	-98.78
10	3.6	-402.44	-98.436
10	3.6333	-399.85	-97.239
10	3.6667	-397.14	-96.564
10	3.7	-394.44	-96.114
10	3.7333	-391.18	-96.677
10	3.7667	-387.47	-97.24
10	3.8	-384.23	-96.519
10	3.8333	-381.77	-94.862
10	3.8667	-378.92	-93.414
10	3.9	-375.33	-94.018
10	3.9333	-372.02	-93.39
10	3.9667	-368.06	-93.218
10	4	-365.03	-92.546
10	4.0333	-361.07	-92.666
10	4.0667	-357.73	-92.757
10	4.1	-354.81	-92.671
10	4.1333	-352.16	-92.559
10	4.1667	-350.03	-92.039
10	4.2	-347.01	-92.199
10	4.2333	-344.05	-91.928
10	4.2667	-341.65	-91.396
10	4.3	-339.29	-90.625
10	4.3333	-336.46	-89.971
10	4.3667	-334.28	-88.869
10	4.4	-331.25	-88.004
10	4.4333	-328.67	-86.933
10	4.4667	-325.31	-85.863
10	4.5	-322.9	-84.164
10	4.5333	-319.38	-83.493
10	4.5667	-316.05	-82.118
10	4.6	-312.85	-80.575
10	4.6333	-309.61	-79.238
10	4.6667	-305.87	-77.803
10	4.7	-302.93	-76.094
10	4.7333	-300.79	-73.621
10	4.7667	-297.69	-72.346
10	4.8	-294.66	-70.827
10	4.8333	-291.29	-69.71
10	4.8667	-288.9	-67.94
10	4.9	-285.63	-67.358
10	4.9333	-282.71	-66.234
10	4.9667	-279.55	-65.332
10	5	-276.9	-64.01
10	5.0333	-273.6	-63.739
10	5.0667	-270.37	-62.767
10	5.1	-267.47	-62.17
10	5.1333	-264.54	-61.216
10	5.1667	-261.46	-60.112
10	5.2	-258.4	-59.257
10	5.2333	-255.16	-58.762
10	5.2667	-252.28	-57.997
10	5.3	-249.08	-57.362
10	5.3333	-246.06	-56.756
10	5.3667	-242.66	-56.083
10	5.4	-239.51	-55.468
10	5.4333	-236.3	-55.072
10	5.4667	-233.2	-54.217
10	5.5	-229.96	-54.088
10	5.5333	-227.48	-52.687
10	5.5667	-224.33	-52.462
10	5.6	-221.63	-51.562
10	5.6333	-218.93	-50.437
10	5.6667	-216.38	-49.122
10	5.7	-213.98	-47.961
10	5.7333	-212.18	-46.161
10	5.7667	-209.21	-45.141
10	5.8	-206.79	-43.42
10	5.8333	-204.5	-41.834
10	5.8667	-202.01	-40.248
10	5.9	-199.66	-38.527
10	5.9333	-197.56	-36.486
10	5.9667	-195.53	-34.461
10	6	-193.62	-32.323
10	6.0333	-192.04	-30.298
10	6.0667	-190.58	-28.16
10	6.1	-189.01	-26.36
10	6.1333	-187.65	-24.947
10	6.1667	-185.86	-23.66
10	6.2	-184.46	-22.445
10	6.2333	-182.48	-21.185
10	6.2667	-180.91	-20.285
10	6.3	-179.33	-18.485
10	6.3333	-177.53	-18.034
10	6.3667	-175.87	-17.314
10	6.4	-174.12	-16.5
10	6.4333	-172.58	-16.234
10	6.4667	-170.77	-14.904
10	6.5	-168.75	-14.434
10	6.5333	-166.83	-14.278
10	6.5667	-164.76	-13.687
10	6.6	-162.31	-13.91
10	6.6333	-160.43	-13.534
10	6.6667	-158.07	-13.439
10	6.7	-155.7	-13.534
10	6.7333	-153.23	-13.534
10	6.7667	-150.98	-14.434
10	6.8	-148.61	-14.806
10	6.8333	-146.03	-14.659
10	6.8667	-143.88	-15.41
10	6.9	-141.87	-15.447
10	6.9333	-139.66	-15.738
10	6.9667	-137.57	-15.964
10	7	-135.68	-15.784
10	7.0333	-133.5	-15.77
10	7.0667	-131.63	-14.884
10	7.1	-129.74	-15.154
10	7.1333	-127.58	-13.984
10	7.1667	-125.96	-13.849
10	7.2	-124.21	-13.382
10	7.2333	-122.95	-12.953
10	7.2667	-120.98	-12.234
10	7.3	-119.29	-11.466
10	7.3333	-117.36	-10.287
10	7.3667	-115.5	-9.2536
10	7.4	-114.13	-8.2263
10	7.4333	-112.5	-6.7837
10	7.4667	-110.97	-5.6552
10	7.5	-109.58	-4.3086
10	7.5333	-107.8	-3.341
10	7.5667	-105.98	-2.2834
10	7.6	-104.98	-1.0025
10	7.6333	-103.63	-0.0073329
10	7.6667	-102.15	1.0918
10	7.7	-100.58	1.3168
10	7.7333	-99.042	1.9771
10	7.7667	-96.976	2.4419
[truncated: 10,314 more rows]
