# Supplementary material for: A system for efficient egress scheduling during mass events and small-scale experimental demonstration
Source: R Soc Open Sci. 2020 Dec 9;7(12):201465. doi: 10.1098/rsos.201465 (PMC7813256; doi:10.1098/rsos.201465)
Supplement: Experimental data [file rsos201465supp5.zip › experimental_data/data/Sensor05.csv]

ped. #	time (s)	x (cm)	y (cm)
1	1.4333	-429.55	211.59
1	1.4667	-425.18	210.47
1	1.5	-420.8	209.18
1	1.5333	-416.5	207.78
1	1.5667	-412.35	206.38
1	1.6	-408.25	204.89
1	1.6333	-404.56	203.67
1	1.6667	-400.87	202.61
1	1.7	-397.23	200.95
1	1.7333	-393.81	200.14
1	1.7667	-390.26	199.37
1	1.8	-386.84	198.79
1	1.8333	-383.01	197.89
1	1.8667	-379.14	196.63
1	1.9	-375.09	195.65
1	1.9333	-371.02	194.33
1	1.9667	-366.72	193.08
1	2	-361.92	191.47
1	2.0333	-357.03	189.94
1	2.0667	-352.53	188.38
1	2.1	-348.13	187.08
1	2.1333	-344.04	185.38
1	2.1667	-339.8	185.22
1	2.2	-335.54	182.75
1	2.2333	-331.79	181.51
1	2.2667	-328.1	181.05
1	2.3	-324.04	179.23
1	2.3333	-319.98	177.54
1	2.3667	-315.63	175.58
1	2.4	-310.96	173.68
1	2.4333	-306.6	170.94
1	2.4667	-301.85	168.62
1	2.5	-297.46	166.03
1	2.5333	-293.45	163
1	2.5667	-289.02	160.29
1	2.6	-285.09	157.93
1	2.6333	-281.36	155.2
1	2.6667	-277.6	152.66
1	2.7	-273.97	150.61
1	2.7333	-270.06	148.37
1	2.7667	-266.52	146.26
1	2.8	-262.95	144.24
1	2.8333	-258.99	142.63
1	2.8667	-255.16	140.6
1	2.9	-251.48	138.18
1	2.9333	-247.51	136.1
1	2.9667	-243.35	133.74
1	3	-239.41	131.6
1	3.0333	-235.36	129.35
1	3.0667	-231.08	126.65
1	3.1	-227.15	124.74
1	3.1333	-223.78	122.31
1	3.1667	-219.2	120.95
1	3.2	-215.9	118.44
1	3.2333	-212.04	116.97
1	3.2667	-209.03	114.5
1	3.3	-205.75	112.2
1	3.3333	-201.74	110.51
1	3.3667	-198.91	107.97
1	3.4	-195.53	105.95
1	3.4333	-192.16	103.47
1	3.4667	-188.89	100.89
1	3.5	-185.41	98.298
1	3.5333	-182.03	95.598
1	3.5667	-178.77	93.01
1	3.6	-174.99	90.751
1	3.6333	-172.35	87.947
1	3.6667	-169.54	85.81
1	3.7	-166.22	83.663
1	3.7333	-163.07	81.188
1	3.7667	-159.62	79.054
1	3.8	-156.83	76.697
1	3.8333	-153.79	74.559
1	3.8667	-150.53	71.746
1	3.9	-147.38	69.496
1	3.9333	-144.34	68.421
1	3.9667	-141.53	65.446
1	4	-138.6	63.196
1	4.0333	-135.68	61.171
1	4.0667	-132.27	60.444
1	4.1	-129.6	57.57
1	4.1333	-126.23	55.77
1	4.1667	-123.3	53.97
1	4.2	-120.15	52.62
1	4.2333	-117.23	51.27
1	4.2667	-113.94	50.716
1	4.3	-110.9	49.209
1	4.3333	-107.73	47.535
1	4.3667	-104.39	44.917
1	4.4	-101.7	43.169
1	4.4333	-98.25	42.388
1	4.4667	-95.166	40.757
1	4.5	-92.092	37.762
1	4.5333	-88.864	37.193
1	4.5667	-85.95	34.394
1	4.6	-82.575	33.269
1	4.6333	-79.424	30.344
1	4.6667	-75.959	29.038
1	4.7	-72.787	27.531
1	4.7333	-69.513	24.834
1	4.7667	-66.824	23.143
1	4.8	-62.688	21.507
1	4.8333	-58.6	20.313
1	4.8667	-54.999	18.936
1	4.9	-51.227	17.79
1	4.9333	-47.495	16.685
1	4.9667	-44.027	15.656
1	5	-41.172	14.818
1	5.0333	-36.65	13.785
1	5.0667	-33.929	13.363
1	5.1	-29.696	12.568
1	5.1333	-25.86	11.344
1	5.1667	-21.942	11.124
1	5.2	-17.784	11.614
1	5.2333	-13.798	11.053
1	5.2667	-9.4451	10.317
1	5.3	-4.6958	9.0898
1	5.3333	-0.10701	8.8547
1	5.3667	3.1557	8.9673
1	5.4	7.206	8.5173
1	5.4333	11.214	7.8256
1	5.4667	14.829	7.6532
1	5.5	18.985	7.1066
1	5.5333	24.307	6.7171
1	5.5667	28.704	5.8364
1	5.6	32.426	5.9431
1	5.6333	35.333	5.5921
1	5.6667	41.048	4.737
1	5.7	45.171	4.6537
1	5.7333	50.192	4.5103
1	5.7667	54.671	3.9057
1	5.8	59.088	3.8365
1	5.8333	63.392	3.8368
1	5.8667	67.541	3.9335
1	5.9	71.505	4.0844
2	1.5667	-427.39	51.954
2	1.6	-423.71	51.9
2	1.6333	-419.86	51.861
2	1.6667	-415.86	51.869
2	1.7	-411.9	51.965
2	1.7333	-407.94	52.17
2	1.7667	-404.35	52.17
2	1.8	-400.21	53.087
2	1.8333	-396.36	53.182
2	1.8667	-392.64	53.07
2	1.9	-389.04	53.295
2	1.9333	-384.99	53.52
2	1.9667	-381.17	53.295
2	2	-377.23	52.958
2	2.0333	-373.29	52.17
2	2.0667	-369.01	51.882
2	2.1	-364.86	51.607
2	2.1333	-360.24	50.595
2	2.1667	-355.78	50.093
2	2.2	-351.35	49.357
2	2.2333	-346.74	48.57
2	2.2667	-342.24	47.445
2	2.3	-337.97	46.545
2	2.3333	-333.58	45.307
2	2.3667	-329.64	44.52
2	2.4	-325.37	43.844
2	2.4333	-321.4	43.124
2	2.4667	-317.26	42.269
2	2.5	-313.55	42.157
2	2.5333	-309.34	41.56
2	2.5667	-305.23	41.032
2	2.6	-300.73	40.145
2	2.6333	-296.11	39.569
2	2.6667	-291.8	38.723
2	2.7	-287.16	38.254
2	2.7333	-282.56	37.734
2	2.7667	-277.89	37.544
2	2.8	-273.43	37.201
2	2.8333	-269.07	36.997
2	2.8667	-264.33	36.569
2	2.9	-259.84	36.413
2	2.9333	-255.39	35.519
2	2.9667	-251.07	34.969
2	3	-246.5	34.506
2	3.0333	-241.99	33.87
2	3.0667	-237.61	33.044
2	3.1	-232.93	32.234
2	3.1333	-228.27	31.131
2	3.1667	-223.48	30.434
2	3.2	-218.93	28.994
2	3.2333	-214.12	27.913
2	3.2667	-209.44	26.653
2	3.3	-204.76	25.168
2	3.3333	-200.15	23.931
2	3.3667	-195.42	22.806
2	3.4	-190.58	21.793
2	3.4333	-186.53	20.893
2	3.4667	-181.81	19.993
2	3.5	-176.74	19.43
2	3.5333	-172.58	18.193
2	3.5667	-167.41	17.743
2	3.6	-162.96	16.856
2	3.6333	-158.19	16.006
2	3.6667	-153.34	15.38
2	3.7	-148.39	14.722
2	3.7333	-143.55	14.143
2	3.7667	-137.82	13.355
2	3.8	-132.75	13.018
2	3.8333	-127.35	12.117
2	3.8667	-122.4	11.442
2	3.9	-117.45	10.767
2	3.9333	-112.5	10.092
2	3.9667	-107.78	9.1923
2	4	-102.6	8.2922
2	4.0333	-97.921	7.4822
2	4.0667	-92.925	6.4921
2	4.1	-88.2	5.367
2	4.1333	-83.164	3.9161
2	4.1667	-78.412	2.7794
2	4.2	-73.663	1.243
2	4.2333	-68.624	-0.03329
2	4.2667	-63.59	-0.95466
2	4.3	-58.498	-1.6084
2	4.3333	-53.548	-2.0584
2	4.3667	-48.822	-2.5084
2	4.4	-44.322	-2.9585
2	4.4333	-39.934	-3.296
2	4.4667	-35.524	-3.566
2	4.5	-31.159	-3.9711
2	4.5333	-26.546	-3.8585
2	4.5667	-22.383	-3.9711
2	4.6	-17.822	-3.8118
2	4.6333	-13.36	-3.3635
2	4.6667	-8.32	-2.9585
2	4.7	-2.9196	-2.5084
2	4.7333	2.2557	-2.2834
2	4.7667	7.656	-1.6084
2	4.8	12.606	-1.6084
2	4.8333	17.557	-1.6084
2	4.8667	22.507	-1.1584
2	4.9	27.457	-1.1584
2	4.9333	31.958	-0.70833
2	4.9667	36.233	-0.2583
2	5	40.958	-0.2583
2	5.0333	45.458	-0.03329
2	5.0667	50.184	-0.03329
2	5.1	54.622	-0.11245
2	5.1333	59.204	-0.27566
2	5.1667	63.921	-0.445
2	5.2	68.656	-0.51768
2	5.2333	73.344	-0.41141
3	1.6	-428.92	257.87
3	1.6333	-425.35	257.04
3	1.6667	-421.64	256.12
3	1.7	-418	255.3
3	1.7333	-414.42	254.62
3	1.7667	-411.07	254.05
3	1.8	-407.87	253.36
3	1.8333	-404.78	253.21
3	1.8667	-401.65	252.6
3	1.9	-398.81	252.39
3	1.9333	-396.04	252.14
3	1.9667	-393.34	251.69
3	2	-390.5	251.15
3	2.0333	-387.46	250.49
3	2.0667	-384.32	249.57
3	2.1	-381.24	248.5
3	2.1333	-377.6	247.14
3	2.1667	-374.02	245.85
3	2.2	-370.37	244.37
3	2.2333	-366.79	242.87
3	2.2667	-362.83	241.03
3	2.3	-359.04	239.18
3	2.3333	-355.38	237.6
3	2.3667	-351.93	235.8
3	2.4	-348.43	234.13
3	2.4333	-345.73	232.67
3	2.4667	-342.85	231.32
3	2.5	-340.06	230.06
3	2.5333	-337.41	228.98
3	2.5667	-334.62	227.88
3	2.6	-331.73	226.78
3	2.6333	-328.61	225.66
3	2.6667	-325.48	224.35
3	2.7	-322.17	223.11
3	2.7333	-318.7	221.51
3	2.7667	-315.31	220
3	2.8	-311.79	218.21
3	2.8333	-307.95	216.38
3	2.8667	-304.21	214.41
3	2.9	-300.25	212.53
3	2.9333	-296.52	210.67
3	2.9667	-292.83	209.06
3	3	-289.28	207.8
3	3.0333	-285.74	206.26
3	3.0667	-282.6	205.13
3	3.1	-279.28	203.47
3	3.1333	-276.09	202.17
3	3.1667	-273.13	200.86
3	3.2	-270.1	199.31
3	3.2333	-267.07	197.62
3	3.2667	-262.36	194.6
3	3.3	-260.52	193.57
3	3.3333	-257.6	191.88
3	3.3667	-253.66	189.55
3	3.4	-250.3	186.77
3	3.4333	-246.71	184.77
3	3.4667	-243.05	181.37
3	3.5	-239.82	179.81
3	3.5333	-236.66	176.92
3	3.5667	-233.71	175.2
3	3.6	-230.82	173.11
3	3.6333	-228.18	170.61
3	3.6667	-225.68	168.28
3	3.7	-222.42	167.49
3	3.7333	-220.05	164.61
3	3.7667	-217.27	163.06
3	3.8	-214.39	161.39
3	3.8333	-211.42	159.68
3	3.8667	-208.25	158.71
3	3.9	-205.43	155.9
3	3.9333	-202.04	154.95
3	3.9667	-198.01	151.63
3	4	-196.34	149.78
3	4.0333	-193.17	148.59
3	4.0667	-190.04	145.51
3	4.1	-185.63	143.53
3	4.1333	-182.71	141.5
3	4.1667	-181.2	140.27
3	4.2	-177.87	139.36
3	4.2333	-175.06	137.68
3	4.2667	-172.19	136.35
3	4.3	-169.61	133.72
3	4.3333	-167.07	133.06
3	4.3667	-163.98	131.63
3	4.4	-161.82	129.22
3	4.4333	-157.73	127.1
3	4.4667	-156.38	125.97
3	4.5	-153.9	123.95
3	4.5333	-151.22	121.62
3	4.5667	-148.62	119.79
3	4.6	-145.91	117.28
3	4.6333	-143.42	115.13
3	4.6667	-141.3	113.37
3	4.7	-138.51	111.62
3	4.7333	-136.92	108.99
3	4.7667	-134.65	106.42
3	4.8	-132.21	105.32
3	4.8333	-130.66	102.61
3	4.8667	-128.69	100.48
3	4.9	-126.66	98.55
3	4.9333	-124.5	96.484
3	4.9667	-122.26	94.455
3	5	-120.02	92.545
3	5.0333	-117.81	90.55
3	5.0667	-115.41	88.311
3	5.1	-113.28	86.453
3	5.1333	-110.03	84.347
3	5.1667	-108.64	81.924
3	5.2	-105.75	80.072
3	5.2333	-103.87	77.48
3	5.2667	-101.25	75.796
3	5.3	-99.451	73.996
3	5.3333	-97.201	71.971
3	5.3667	-95.288	70.284
3	5.4	-93.038	68.484
3	5.4333	-91.013	66.908
3	5.4667	-88.987	65.333
3	5.5	-86.962	63.758
3	5.5333	-84.712	62.183
3	5.5667	-83.036	60.167
3	5.6	-80.996	58.447
3	5.6333	-79.226	56.859
3	5.6667	-77.252	54.988
3	5.7	-75.599	53.52
3	5.7333	-73.799	51.945
3	5.7667	-72.098	49.754
3	5.8	-70.535	48.077
3	5.8333	-68.993	46.269
3	5.8667	-67.409	44.474
3	5.9	-66.128	42.643
3	5.9333	-64.888	40.739
3	5.9667	-63.673	38.894
3	6	-62.391	36.892
3	6.0333	-61.288	35.024
3	6.0667	-60.239	33.252
3	6.1	-59.111	31.662
3	6.1333	-58.07	29.936
3	6.1667	-56.862	28.313
3	6.2	-55.573	26.968
3	6.2333	-54.448	25.168
3	6.2667	-53.323	23.593
3	6.3	-51.94	22.2
3	6.3333	-50.623	20.893
3	6.3667	-49.273	19.543
3	6.4	-47.922	17.968
3	6.4333	-46.347	16.843
3	6.4667	-44.772	15.493
3	6.5	-43.197	14.143
3	6.5333	-41.397	13.242
3	6.5667	-39.597	12.342
3	6.6	-37.797	11.442
3	6.6333	-35.547	11.217
3	6.6667	-33.297	10.542
3	6.7	-31.271	10.317
3	6.7333	-28.796	9.8673
3	6.7667	-26.321	9.4173
3	6.8	-24.071	8.9673
3	6.8333	-21.371	8.5173
3	6.8667	-18.671	7.8422
3	6.9	-15.745	7.1672
3	6.9333	-12.82	6.7171
3	6.9667	-9.8951	6.0421
3	7	-6.9699	5.142
3	7.0333	-4.0447	4.467
3	7.0667	-1.1195	3.5669
3	7.1	1.8057	2.6669
3	7.1333	4.7309	1.7668
3	7.1667	7.656	0.86677
3	7.2	10.581	-0.03329
3	7.2333	13.731	-0.93335
3	7.2667	16.949	-2.4859
3	7.3	19.952	-3.5895
3	7.3333	23.116	-4.6159
3	7.3667	26.512	-5.5687
3	7.4	30.157	-6.1088
3	7.4333	33.645	-7.1213
3	7.4667	36.908	-7.6838
3	7.5	40.396	-8.2463
3	7.5333	43.771	-8.6963
3	7.5667	46.921	-8.9214
3	7.6	50.071	-9.3714
3	7.6333	53.253	-9.4967
3	7.6667	56.38	-9.6233
3	7.7	59.373	-9.6357
3	7.7333	62.545	-9.5468
3	7.7667	65.785	-9.3467
3	7.8	69.213	-9.0943
3	7.8333	72.719	-8.8101
4	1.6667	-428.51	100.37
4	1.7	-425.53	100.05
4	1.7333	-422.45	99.825
4	1.7667	-419.33	99.693
4	1.8	-416.25	99.703
4	1.8333	-413.38	99.868
4	1.8667	-410.64	100.1
4	1.9	-408.17	100.1
4	1.9333	-405.47	100.1
4	1.9667	-403	99.873
4	2	-400.97	99.873
4	2.0333	-398.5	99.423
4	2.0667	-396.02	98.523
4	2.1	-393.32	98.298
4	2.1333	-390.84	97.173
4	2.1667	-388.14	96.273
4	2.2	-385.44	95.373
4	2.2333	-382.29	94.473
4	2.2667	-378.92	93.348
4	2.3	-375.54	91.998
4	2.3333	-372.39	90.647
4	2.3667	-369.02	89.297
4	2.4	-366.09	87.947
4	2.4333	-363.17	86.147
4	2.4667	-360.47	85.247
4	2.5	-358.22	84.122
4	2.5333	-355.52	82.997
4	2.5667	-353.04	81.872
4	2.6	-350.57	81.422
4	2.6333	-347.87	80.747
4	2.6667	-345.62	79.847
4	2.7	-342.92	79.397
4	2.7333	-339.77	78.497
4	2.7667	-336.62	77.822
4	2.8	-333.24	76.922
4	2.8333	-330.09	75.796
4	2.8667	-326.49	74.896
4	2.9	-323.34	74.221
4	2.9333	-319.48	73.364
4	2.9667	-316.59	72.871
4	3	-313.21	72.196
4	3.0333	-310.29	71.296
4	3.0667	-307.11	70.374
4	3.1	-304.44	69.721
4	3.1333	-301.74	68.596
4	3.1667	-298.76	67.251
4	3.2	-296.12	66.41
4	3.2333	-293.64	65.221
4	3.2667	-290.71	63.646
4	3.3	-287.79	62.296
4	3.3333	-284.64	60.721
4	3.3667	-281.71	59.145
4	3.4	-278.34	57.345
4	3.4333	-275.19	55.77
4	3.4667	-271.81	53.97
4	3.5	-268.66	52.17
4	3.5333	-265.96	50.37
4	3.5667	-263.04	48.795
4	3.6	-260.06	46.822
4	3.6333	-257.64	45.645
4	3.6667	-254.94	44.52
4	3.7	-252.46	43.62
4	3.7333	-249.76	42.494
4	3.7667	-246.69	41.66
4	3.8	-243.75	40.547
4	3.8333	-240.98	39.758
4	3.8667	-238.06	39.119
4	3.9	-235.36	38.219
4	3.9333	-231.81	37.197
4	3.9667	-228.61	36.419
4	4	-225.68	35.969
4	4.0333	-222.32	35.142
4	4.0667	-218.83	34.42
4	4.1	-216.01	34.169
4	4.1333	-212.32	33.224
4	4.1667	-209.93	32.594
4	4.2	-206.33	31.694
4	4.2333	-203.41	30.569
4	4.2667	-200.04	29.262
4	4.3	-197.11	28.093
4	4.3333	-193.96	26.743
4	4.3667	-190.81	25.168
4	4.4	-187.66	23.368
4	4.4333	-184.06	21.793
4	4.4667	-180.91	20.218
4	4.5	-177.31	18.418
4	4.5333	-173.71	17.068
4	4.5667	-170.56	15.268
4	4.6	-167.18	13.468
4	4.6333	-164.03	11.667
4	4.6667	-160.43	10.092
4	4.7	-157.52	8.7952
4	4.7333	-154.35	7.6172
4	4.7667	-151.2	6.2671
4	4.8	-148.28	5.367
4	4.8333	-145.4	4.5339
4	4.8667	-142.65	4.017
4	4.9	-139.73	3.1169
4	4.9333	-136.8	2.6669
4	4.9667	-133.88	1.7668
4	5	-130.95	1.0918
4	5.0333	-127.8	0.41674
4	5.0667	-124.65	-0.03329
4	5.1	-121.66	-0.91085
4	5.1333	-118.39	-1.3217
4	5.1667	-115.2	-1.6084
4	5.2	-111.83	-1.8334
4	5.2333	-108.68	-2.0584
4	5.2667	-105.98	-2.5084
4	5.3	-102.83	-2.9585
4	5.3333	-100.13	-3.8585
4	5.3667	-97.201	-4.5336
4	5.4	-94.5	-5.2086
4	5.4333	-90.945	-5.7487
4	5.4667	-88.065	-6.5137
4	5.5	-84.96	-7.2788
4	5.5333	-81.9	-8.1338
4	5.5667	-78.749	-8.8089
4	5.6	-76.274	-9.9339
4	5.6333	-73.124	-10.834
4	5.6667	-69.479	-11.419
4	5.7	-66.486	-12.972
4	5.7333	-62.863	-13.264
4	5.7667	-59.848	-14.659
4	5.8	-56.586	-15.447
4	5.8333	-53.435	-15.897
4	5.8667	-50.285	-16.122
4	5.9	-47.247	-16.234
4	5.9333	-44.161	-16.179
4	5.9667	-41.059	-16.122
4	6	-38.157	-15.154
4	6.0333	-35.547	-15.559
4	6.0667	-32.509	-15.222
4	6.1	-29.359	-14.772
4	6.1333	-26.771	-13.984
4	6.1667	-23.171	-13.984
4	6.2	-20.133	-13.422
4	6.2333	-16.983	-12.747
4	6.2667	-13.608	-12.072
4	6.3	-10.57	-11.059
4	6.3333	-6.9699	-10.159
4	6.3667	-3.3386	-8.7313
4	6.4	-0.44448	-8.3588
4	6.4333	3.4933	-8.4713
4	6.4667	6.531	-7.4588
4	6.5	9.9062	-7.2337
4	6.5333	13.281	-7.0087
4	6.5667	16.657	-6.7837
4	6.6	20.032	-6.7837
4	6.6333	23.857	-7.0087
4	6.6667	26.557	-6.5587
4	6.7	30.157	-6.1087
4	6.7333	34.095	-6.8963
4	6.7667	37.875	-6.1312
4	6.8	41.183	-6.5587
4	6.8333	45.458	-6.3337
4	6.8667	48.834	-6.7837
4	6.9	52.836	-6.9996
4	6.9333	56.699	-7.0867
4	6.9667	60.561	-6.9551
4	7	64.373	-6.7398
4	7.0333	68.116	-6.3591
4	7.0667	71.821	-5.9072
5	1.8333	-426.48	149.85
5	1.8667	-423.82	149.66
5	1.9	-421.12	149.47
5	1.9333	-418.39	149.37
5	1.9667	-415.7	149.37
5	2	-412.86	149.4
5	2.0333	-410.05	149.47
5	2.0667	-407.27	149.6
5	2.1	-405.02	150.05
5	2.1333	-402.58	150.41
5	2.1667	-399.96	150.71
5	2.2	-397.6	151.18
5	2.2333	-395.71	151.52
5	2.2667	-393.61	151.93
5	2.3	-391.57	152.12
5	2.3333	-389.27	152.3
5	2.3667	-386.68	151.96
5	2.4	-384.32	151.85
5	2.4333	-381.39	151.63
5	2.4667	-378.47	150.95
5	2.5	-375.66	150.61
5	2.5333	-372.39	149.83
5	2.5667	-369.24	149.15
5	2.6	-366.2	148.36
5	2.6333	-363.06	147.46
5	2.6667	-359.79	146
5	2.7	-356.75	144.76
5	2.7333	-353.6	143.41
5	2.7667	-350.57	142.18
5	2.8	-347.64	140.6
5	2.8333	-344.94	139.25
5	2.8667	-342.13	137.79
5	2.9	-339.77	135.2
5	2.9333	-337.07	133.85
5	2.9667	-334.37	132.95
5	3	-331.67	132.05
5	3.0333	-328.96	131.15
5	3.0667	-325.81	131.6
5	3.1	-323.56	129.35
5	3.1333	-320.08	129.69
5	3.1667	-316.93	128.79
5	3.2	-313.71	127.83
5	3.2333	-310.74	125.3
5	3.2667	-307.59	126.2
5	3.3	-304.21	125.08
5	3.3333	-300.84	123.95
5	3.3667	-297.35	123.16
5	3.4	-294.09	121.25
5	3.4333	-291.05	122.26
5	3.4667	-287.9	121.81
5	3.5	-284.98	121.59
5	3.5333	-282.16	121.02
5	3.5667	-279.14	120.74
5	3.6	-276.31	120.12
5	3.6333	-273.7	119.4
5	3.6667	-271.19	118.48
5	3.7	-268.75	117.44
5	3.7333	-265.9	116
5	3.7667	-263.71	113.82
5	3.8	-261.01	112.02
5	3.8333	-258.22	111.3
5	3.8667	-255.57	109.68
5	3.9	-253.03	107.33
5	3.9333	-250.66	105.05
5	3.9667	-248.19	103.02
5	4	-245.49	100.77
5	4.0333	-243.24	98.523
5	4.0667	-241.21	96.273
5	4.1	-239.41	94.248
5	4.1333	-237.31	91.643
5	4.1667	-235.36	89.747
5	4.2	-233.33	87.947
5	4.2333	-231.53	85.922
5	4.2667	-229.28	84.122
5	4.3	-227.48	82.547
5	4.3333	-225.03	81.899
5	4.3667	-223.1	80.634
5	4.4	-220.96	78.272
5	4.4333	-218.53	77.631
5	4.4667	-216.68	76.022
5	4.5	-213.95	74.854
5	4.5333	-211.46	73.763
5	4.5667	-208.72	72.916
5	4.6	-206.24	71.791
5	4.6333	-203.5	70.576
5	4.6667	-200.83	69.237
5	4.7	-198.01	68.596
5	4.7333	-195.31	67.471
5	4.7667	-192.49	66.908
5	4.8	-189.55	65.401
5	4.8333	-187.03	64.411
5	4.8667	-184.61	63.358
5	4.9	-182.12	62.476
5	4.9333	-179.69	61.215
5	4.9667	-177.35	59.91
5	5	-175	58.428
5	5.0333	-172.49	57.165
5	5.0667	-170.11	55.523
5	5.1	-167.59	54.105
5	5.1333	-165.16	52.62
5	5.1667	-162.68	51.045
5	5.2	-160.3	49.266
5	5.2333	-157.87	47.837
5	5.2667	-155.57	46.275
5	5.3	-153.66	44.799
5	5.3333	-151.52	43.124
5	5.3667	-149.56	41.673
5	5.4	-147.74	40.199
5	5.4333	-145.98	39.029
5	5.4667	-144.19	37.985
5	5.5	-142.38	36.779
5	5.5333	-140.4	35.744
5	5.5667	-138.6	34.844
5	5.6	-136.53	33.809
5	5.6333	-134.37	32.954
5	5.6667	-132.14	32.036
5	5.7	-129.96	31.371
5	5.7333	-127.58	30.344
5	5.7667	-125.69	29.713
5	5.8	-123.3	29.444
5	5.8333	-121.28	29.444
5	5.8667	-119.35	29.101
5	5.9	-117.4	29.138
5	5.9333	-115.56	29.174
5	5.9667	-113.58	29.134
5	6	-111.62	29.061
5	6.0333	-109.71	29.346
5	6.0667	-107.68	29.051
5	6.1	-105.53	28.319
5	6.1333	-103.55	28.353
5	6.1667	-101.68	27.576
5	6.2	-99.527	26.926
5	6.2333	-97.59	25.991
5	6.2667	-95.603	24.651
5	6.3	-93.364	23.63
5	6.3333	-91.514	22.154
5	6.3667	-89.1	20.893
5	6.4	-87.508	19.602
5	6.4333	-85.767	18.313
5	6.4667	-84.224	16.59
5	6.5	-82.44	14.863
5	6.5333	-80.73	13.107
5	6.5667	-79.199	10.992
5	6.6	-77.555	9.1302
5	6.6333	-75.806	7.3987
5	6.6667	-74.204	5.9071
5	6.7	-72.337	4.5795
5	6.7333	-70.821	3.3551
5	6.7667	-69.299	2.4419
5	6.8	-67.701	1.6993
5	6.8333	-66.149	0.64172
5	6.8667	-64.484	0.68672
5	6.9	-62.778	0.32796
5	6.9333	-60.973	0.41671
5	6.9667	-59.263	0.37172
5	7	-57.598	0.19172
5	7.0333	-55.798	0.64175
5	7.0667	-53.85	0.91473
5	7.1	-52.085	1.2043
5	7.1333	-49.947	1.7668
5	7.1667	-48.035	2.3294
5	7.2	-46.176	3.1889
5	7.2333	-44.435	3.6794
5	7.2667	-43.041	4.5709
5	7.3	-41.734	5.0295
5	7.3333	-40.609	5.9296
5	7.3667	-38.922	6.2671
5	7.4	-38.005	7.7038
5	7.4333	-36.627	7.9322
5	7.4667	-35.254	9.4398
5	7.5	-33.522	9.4173
5	7.5333	-32.059	9.9798
5	7.5667	-30.596	10.092
5	7.6	-28.909	10.43
5	7.6333	-27.167	10.744
5	7.6667	-25.427	10.709
5	7.7	-23.508	10.205
5	7.7333	-21.506	10.137
5	7.7667	-19.578	9.7954
5	7.8	-17.59	9.0573
5	7.8333	-15.52	8.0672
5	7.8667	-13.495	6.7171
5	7.9	-11.718	5.6596
5	7.9333	-9.6144	4.1167
5	7.9667	-7.7124	2.6444
5	8	-5.6198	1.0917
5	8.0333	-3.4527	-0.1155
5	8.0667	-1.2995	-1.4734
5	8.1	0.90566	-2.7335
5	8.1333	3.1558	-3.6335
5	8.1667	5.5184	-4.4211
5	8.2	7.7686	-5.0961
5	8.2333	10.356	-5.4337
5	8.2667	12.606	-5.6586
5	8.3	15.644	-5.5462
5	8.3333	18.42	-5.4397
5	8.3667	21.08	-5.5496
5	8.4	23.918	-5.5735
5	8.4333	26.557	-5.2086
5	8.4667	29.195	-5.0278
5	8.5	32.362	-4.5752
5	8.5333	35.819	-3.8524
5	8.5667	39.025	-3.2212
5	8.6	42.218	-2.4634
5	8.6333	45.768	-1.7362
5	8.6667	49.323	-1.0667
5	8.7	52.826	-1.1851
5	8.7333	56.202	-0.85438
5	8.7667	59.445	-0.63535
5	8.8	62.607	-0.56111
5	8.8333	65.658	-0.54746
5	8.8667	68.6	-0.66455
5	8.9	71.723	-0.80227
6	2.3	-426.19	233.5
6	2.3333	-423.47	232.26
6	2.3667	-420.62	230.79
6	2.4	-417.61	229.15
6	2.4333	-414.49	227.4
6	2.4667	-411.27	225.52
6	2.5	-407.77	223.47
6	2.5333	-404.84	221.52
6	2.5667	-401.67	219.42
6	2.6	-398.66	217.11
6	2.6333	-395.3	214.94
6	2.6667	-392.45	212.57
6	2.7	-390	210.23
6	2.7333	-387.11	208.15
6	2.7667	-384.57	205.91
6	2.8	-381.64	204.14
6	2.8333	-378.96	202.31
6	2.8667	-376.1	200.83
6	2.9	-373.31	199.44
6	2.9333	-370.33	197.85
6	2.9667	-366.84	196.36
6	3	-363.93	194.65
6	3.0333	-360.64	192.93
6	3.0667	-357.75	191.24
6	3.1	-355.08	189.5
6	3.1333	-351.78	187.9
6	3.1667	-348.4	186.48
6	3.2	-345.67	184.97
6	3.2333	-342.41	183.71
6	3.2667	-339.59	182.59
6	3.3	-336.75	181.69
6	3.3333	-333.85	180.69
6	3.3667	-331.05	180.03
6	3.4	-328.32	178.98
6	3.4333	-325.77	177.68
6	3.4667	-323.17	176.27
6	3.5	-320.32	174.86
6	3.5333	-317.58	173.15
6	3.5667	-314.68	171.45
6	3.6	-312.13	169.78
6	3.6333	-309.18	167.84
6	3.6667	-306.35	166.14
6	3.7	-303.58	164.38
6	3.7333	-300.62	162.53
6	3.7667	-298.17	160.79
6	3.8	-295.38	158.71
6	3.8333	-292.86	156.85
6	3.8667	-290.62	154.96
6	3.9	-288.28	153.34
6	3.9333	-285.75	151.65
6	3.9667	-283	150.34
6	4	-280.43	149.3
6	4.0333	-277.81	148.07
6	4.0667	-275.02	146.8
6	4.1	-272.2	145.43
6	4.1333	-269.44	144.27
6	4.1667	-266.6	142.9
6	4.2	-263.69	141.64
6	4.2333	-260.67	140.58
6	4.2667	-258.24	139.39
6	4.3	-255.35	138.41
6	4.3333	-252.51	137.3
6	4.3667	-249.57	136.5
6	4.4	-246.97	135.89
6	4.4333	-244.08	135.17
6	4.4667	-241.08	134.59
6	4.5	-238.67	133.81
6	4.5333	-235.42	132.87
6	4.5667	-233.06	131.8
6	4.6	-230.16	130.61
6	4.6333	-227.42	129.16
6	4.6667	-225.01	127.72
6	4.7	-222.32	126.26
6	4.7333	-220.12	124.84
6	4.7667	-217.76	123.34
6	4.8	-215.12	121.76
6	4.8333	-212.6	120.1
6	4.8667	-210.06	118.39
6	4.9	-207.92	116.47
6	4.9333	-205.48	114.53
6	4.9667	-203.27	112.68
6	5	-201.28	110.83
6	5.0333	-199.04	108.76
6	5.0667	-196.91	106.95
6	5.1	-194.73	105.11
6	5.1333	-192.69	103.48
6	5.1667	-190.61	101.89
6	5.2	-188.13	100.42
6	5.2333	-185.86	98.81
6	5.2667	-183.53	97.38
6	5.3	-181.37	96.074
6	5.3333	-179.16	94.735
6	5.3667	-176.93	93.332
6	5.4	-174.76	91.951
6	5.4333	-172.56	90.688
6	5.4667	-170.16	89.107
6	5.5	-167.98	87.906
6	5.5333	-165.68	86.551
6	5.5667	-163.25	85.484
6	5.6	-160.88	84.48
6	5.6333	-158.49	83.43
6	5.6667	-156.12	82.599
6	5.7	-153.75	81.766
6	5.7333	-151.69	80.92
6	5.7667	-149.6	79.959
6	5.8	-147.67	78.843
6	5.8333	-145.76	77.624
6	5.8667	-143.78	76.472
6	5.9	-141.88	75.277
6	5.9333	-140.14	74.048
6	5.9667	-138.4	72.958
6	6	-136.68	71.953
6	6.0333	-135.02	70.708
6	6.0667	-133.34	69.451
6	6.1	-131.57	68.456
6	6.1333	-130	67.211
6	6.1667	-128.46	66.034
6	6.2	-127.07	64.733
6	6.2333	-125.69	63.5
6	6.2667	-124.4	62.344
6	6.3	-123.08	61.17
6	6.3333	-121.79	60.254
6	6.3667	-120.38	59.37
6	6.4	-118.93	58.515
6	6.4333	-117.36	57.65
6	6.4667	-115.74	56.816
6	6.5	-114.08	55.995
6	6.5333	-112.37	55.325
6	6.5667	-110.66	54.572
6	6.6	-108.89	53.917
6	6.6333	-107.19	53.093
6	6.6667	-105.44	52.35
6	6.7	-103.46	51.793
6	6.7333	-101.66	51.135
6	6.7667	-99.583	50.674
6	6.8	-97.478	50.132
6	6.8333	-95.48	49.788
6	6.8667	-93.348	49.293
6	6.9	-91.337	48.881
6	6.9333	-89.524	48.464
6	6.9667	-87.679	47.963
6	7	-86.05	47.438
6	7.0333	-84.468	46.871
6	7.0667	-82.882	46.216
6	7.1	-81.219	45.473
6	7.1333	-79.643	44.831
6	7.1667	-78.255	44.195
6	7.2	-76.859	43.574
6	7.2333	-75.593	42.805
6	7.2667	-74.263	42.245
6	7.3	-73.09	41.475
6	7.3333	-71.892	40.826
6	7.3667	-70.777	39.964
6	7.4	-69.717	39.176
6	7.4333	-68.759	38.174
6	7.4667	-67.807	37.316
6	7.5	-66.824	36.194
6	7.5333	-65.834	35.024
6	7.5667	-64.88	34.155
6	7.6	-63.834	33.096
6	7.6333	-62.773	31.919
6	7.6667	-61.672	31.189
6	7.7	-60.484	30.328
6	7.7333	-59.173	29.219
6	7.7667	-57.823	28.319
6	7.8	-56.675	28.161
6	7.8333	-55.341	27.662
6	7.8667	-53.953	27.103
6	7.9	-52.423	26.293
6	7.9333	-51.337	26.36
6	7.9667	-50.056	26.247
6	8	-48.79	26.159
6	8.0333	-47.45	26.136
6	8.0667	-45.897	25.843
6	8.1	-44.792	26.014
6	8.1333	-43.647	25.843
6	8.1667	-42.297	25.393
6	8.2	-40.925	25.461
6	8.2333	-39.504	25.028
6	8.2667	-38.022	24.493
6	8.3	-36.559	24.156
6	8.3333	-34.872	23.593
6	8.3667	-33.297	22.918
6	8.4	-31.661	22.546
6	8.4333	-30.025	21.848
6	8.4667	-28.121	21.118
6	8.5	-26.321	20.218
6	8.5333	-24.521	19.318
6	8.5667	-22.496	18.418
6	8.6	-20.696	17.518
6	8.6333	-18.446	17.068
6	8.6667	-16.645	16.618
6	8.7	-14.17	15.943
6	8.7333	-11.92	15.943
6	8.7667	-9.4451	15.718
6	8.8	-7.1949	15.718
6	8.8333	-4.4947	15.043
6	8.8667	-2.0196	14.818
6	8.9	0.68059	15.268
6	8.9333	3.3808	15.268
6	8.9667	6.666	14.998
6	9	9.0365	15.997
6	9.0333	11.911	16.466
6	9.0667	14.857	16.843
6	9.1	18.007	16.843
6	9.1333	20.985	16.856
6	9.1667	23.884	16.962
6	9.2	27.007	17.068
6	9.2333	29.932	17.068
6	9.2667	33.42	16.055
6	9.3	35.142	17.345
6	9.3333	38.258	17.068
6	9.3667	40.958	16.843
6	9.4	43.883	16.618
6	9.4333	47.033	16.618
6	9.4667	50.184	16.168
6	9.5	53.559	15.943
6	9.5333	57.088	15.549
6	9.5667	60.783	15.11
6	9.6	64.662	14.721
6	9.6333	68.559	14.404
6	9.6667	72.407	14.281
7	2.8	-427.02	188.36
7	2.8333	-424.41	187.3
7	2.8667	-421.89	186.31
7	2.9	-419.48	185.42
7	2.9333	-417.15	184.63
7	2.9667	-414.75	183.92
7	3	-412.36	183.29
7	3.0333	-409.97	182.68
7	3.0667	-407.5	182.23
7	3.1	-404.8	182.23
7	3.1333	-402.07	181.26
7	3.1667	-399.85	180.43
7	3.2	-397.37	180.43
7	3.2333	-394.67	179.3
7	3.2667	-392.19	179.3
7	3.3	-389.49	178.4
7	3.3333	-386.79	178.4
7	3.3667	-384.32	178.18
7	3.4	-381.88	177.87
7	3.4333	-379.14	177.95
7	3.4667	-376.78	177.84
7	3.5	-374.31	178.06
7	3.5333	-371.76	177.57
7	3.5667	-369.47	177.73
7	3.6	-367.17	177.41
7	3.6333	-365.42	176.38
7	3.6667	-362.83	176.94
7	3.7	-360.58	176.49
7	3.7333	-358.22	175.93
7	3.7667	-355.74	175.48
7	3.8	-353.15	174.69
7	3.8333	-350.45	174.01
7	3.8667	-347.71	173.19
7	3.9	-345.05	172.22
7	3.9333	-342.02	171.2
7	3.9667	-339.43	170.41
7	4	-337.07	170.08
7	4.0333	-334.25	169.29
7	4.0667	-331.44	168.73
7	4.1	-328.74	168.5
7	4.1333	-325.7	168.16
7	4.1667	-322.78	167.94
7	4.2	-319.63	167.72
7	4.2333	-316.41	166.79
7	4.2667	-313.44	167.15
7	4.3	-310.18	167.04
7	4.3333	-306.8	166.81
7	4.3667	-303.76	166.93
7	4.4	-300.5	166.81
7	4.4333	-297.45	166.84
7	4.4667	-294.2	167.26
7	4.5	-291.27	167.26
7	4.5333	-288.8	167.49
7	4.5667	-286.66	167.83
7	4.6	-284.3	167.49
7	4.6333	-282.16	167.6
7	4.6667	-280.14	167.38
7	4.7	-278.11	166.93
7	4.7333	-275.86	166.48
7	4.7667	-273.5	166.14
7	4.8	-271.36	165.58
7	4.8333	-268.73	164.56
7	4.8667	-266.33	163.48
7	4.9	-263.91	162.44
7	4.9333	-261.51	161.62
7	4.9667	-259.32	160.74
7	5	-257.41	159.28
7	5.0333	-254.62	158.65
7	5.0667	-252.23	157.8
7	5.1	-249.9	157.07
7	5.1333	-247.51	156.35
7	5.1667	-245.03	155.23
7	5.2	-242.53	155.18
7	5.2333	-239.81	154.46
7	5.2667	-237.38	153.43
7	5.3	-234.46	152.53
7	5.3333	-231.53	151.63
7	5.3667	-228.38	150.73
7	5.4	-225.46	149.6
7	5.4333	-222.31	149.15
7	5.4667	-219.38	148.48
7	5.5	-216.23	147.58
7	5.5333	-213.6	146.89
7	5.5667	-211.06	145.78
7	5.6	-208.36	144.88
7	5.6333	-206.11	143.98
7	5.6667	-204.31	142.85
7	5.7	-202.28	141.95
7	5.7333	-200.48	140.6
7	5.7667	-198.23	139.48
7	5.8	-196.43	138.35
7	5.8333	-194.41	137
7	5.8667	-192.61	135.65
7	5.9	-190.58	133.85
7	5.9333	-188.72	132.39
7	5.9667	-186.98	130.7
7	6	-185.41	128.9
7	6.0333	-183.61	127.1
7	6.0667	-182.12	125.57
7	6.1	-180.23	123.5
7	6.1333	-178.46	122
7	6.1667	-176.86	120.35
7	6.2	-175.03	118.94
7	6.2333	-173.03	117.2
7	6.2667	-171	115.85
7	6.3	-168.98	114.27
7	6.3333	-166.73	112.92
7	6.3667	-164.48	111.57
7	6.4	-162	110.22
7	6.4333	-159.3	108.65
7	6.4667	-157.05	107.3
7	6.5	-154.35	106.4
7	6.5333	-152.1	105.5
7	6.5667	-149.4	104.37
7	6.6	-146.93	103.25
7	6.6333	-144.45	102.8
7	6.6667	-142.2	101.45
7	6.7	-139.95	100.77
7	6.7333	-138.15	99.648
7	6.7667	-136.02	98.496
7	6.8	-134.55	97.398
7	6.8333	-132.75	96.498
7	6.8667	-131.18	95.373
7	6.9	-129.6	94.023
7	6.9333	-128.25	92.898
7	6.9667	-126.45	91.772
7	7	-125.1	90.197
7	7.0333	-123.75	89.072
7	7.0667	-122.54	87.227
7	7.1	-121.5	86.147
7	7.1333	-120.15	84.797
7	7.1667	-119.25	83.222
7	7.2	-118.35	81.647
7	7.2333	-117.23	80.297
7	7.2667	-116.1	78.722
7	7.3	-114.87	77.173
7	7.3333	-113.69	75.836
7	7.3667	-112.28	74.896
7	7.4	-110.93	73.546
7	7.4333	-109.58	72.646
7	7.4667	-107.78	71.746
7	7.5	-106.43	70.396
7	7.5333	-104.63	69.496
7	7.5667	-102.83	68.596
7	7.6	-101.48	67.696
7	7.6333	-99.676	67.246
7	7.6667	-98.101	66.346
7	7.7	-96.04	65.704
7	7.7333	-94.5	65.446
7	7.7667	-92.25	64.996
7	7.8	-90.45	64.771
7	7.8333	-88.875	64.546
7	7.8667	-87.075	64.096
7	7.9	-85.5	63.421
7	7.9333	-84.15	62.746
7	7.9667	-82.8	62.521
7	8	-81.45	61.846
7	8.0333	-80.549	60.946
7	8.0667	-79.424	60.495
7	8.1	-78.299	60.045
7	8.1333	-77.624	59.145
7	8.1667	-76.949	58.695
7	8.2	-75.867	57.719
7	8.2333	-75.374	57.12
7	8.2667	-74.699	56.445
7	8.3	-74.024	55.545
7	8.3333	-73.534	54.261
7	8.3667	-73.124	53.295
7	8.4	-72.674	52.17
7	8.4333	-72.224	50.82
7	8.4667	-71.549	49.695
7	8.5	-71.324	48.345
7	8.5333	-70.874	46.995
7	8.5667	-70.199	45.645
7	8.6	-69.524	44.52
7	8.6333	-69.074	42.944
7	8.6667	-68.174	41.594
7	8.7	-67.949	40.469
7	8.7333	-67.049	39.344
7	8.7667	-66.149	38.444
7	8.8	-65.608	37.351
7	8.8333	-64.349	36.644
7	8.8667	-63.449	35.744
7	8.9	-62.548	35.069
7	8.9333	-61.648	34.394
7	8.9667	-60.298	33.719
7	9	-58.948	33.269
7	9.0333	-57.823	32.819
7	9.0667	-56.698	32.369
7	9.1	-55.348	32.144
7	9.1333	-53.773	31.919
7	9.1667	-52.648	31.694
7	9.2	-51.298	31.244
7	9.2333	-49.948	30.794
7	9.2667	-48.825	30.143
7	9.3	-47.697	29.894
7	9.3333	-46.347	28.994
7	9.3667	-45.447	28.319
7	9.4	-44.322	27.643
7	9.4333	-43.422	26.743
7	9.4667	-42.297	25.843
7	9.5	-41.189	24.58
7	9.5333	-40.272	24.043
7	9.5667	-39.147	22.693
7	9.6	-38.247	21.793
7	9.6333	-37.347	20.668
7	9.6667	-36.222	19.543
7	9.7	-34.951	17.93
7	9.7333	-33.747	16.843
7	9.7667	-32.397	15.718
7	9.8	-31.046	14.818
7	9.8333	-29.696	13.468
7	9.8667	-27.896	12.568
7	9.9	-26.321	11.667
7	9.9333	-24.521	11.217
7	9.9667	-22.721	10.317
7	10	-20.696	9.6423
7	10.033	-18.896	9.1923
7	10.067	-16.87	8.7423
7	10.1	-14.845	8.2922
7	10.133	-12.82	8.2922
7	10.167	-10.57	7.8422
7	10.2	-8.32	7.8422
7	10.233	-5.8448	7.8422
7	10.267	-3.3697	7.8422
7	10.3	-0.89451	7.8422
7	10.333	2.0307	7.8422
7	10.367	4.9559	8.2922
7	10.4	7.3651	8.2099
7	10.433	9.9062	8.0672
7	10.467	12.606	8.0672
7	10.5	15.082	7.8422
7	10.533	17.557	7.8422
7	10.567	19.582	7.3922
7	10.6	21.832	7.3922
7	10.633	24.082	7.1672
7	10.667	26.332	6.4921
7	10.7	28.582	6.2671
7	10.733	31.282	5.5921
7	10.767	33.758	5.142
7	10.8	36.233	4.467
7	10.833	38.933	3.7919
7	10.867	41.408	3.1169
7	10.9	44.333	1.9918
7	10.933	47.258	1.0918
7	10.967	49.734	0.19172
7	11	52.659	-0.2583
7	11.033	55.719	-0.66727
7	11.067	58.702	-0.98056
7	11.1	61.676	-1.1745
7	11.133	64.513	-1.3067
7	11.167	67.346	-1.3621
7	11.2	70.123	-1.3691
8	2.8667	-426.02	136.85
8	2.9	-423.96	136.29
8	2.9333	-421.87	135.8
8	2.9667	-419.65	135.31
8	3	-417.3	134.84
8	3.0333	-414.95	134.41
8	3.0667	-412.44	133.93
8	3.1	-410.01	133.49
8	3.1333	-406.95	132.92
8	3.1667	-404.28	132.94
8	3.2	-401.58	132.53
8	3.2333	-398.4	132.28
8	3.2667	-395.77	132.51
8	3.3	-392.58	132.31
8	3.3333	-389.63	132.47
8	3.3667	-387.36	132.72
8	3.4	-384.7	132.95
8	3.4333	-382.04	133.04
8	3.4667	-379.72	133.24
8	3.5	-377.12	133.4
8	3.5333	-374.6	133.26
8	3.5667	-372.05	133.09
8	3.6	-369.35	132.89
8	3.6333	-366.75	132.59
8	3.6667	-364.37	132.22
8	3.7	-361.98	131.84
8	3.7333	-359.1	131.01
8	3.7667	-356.74	130.32
8	3.8	-354.22	129.48
8	3.8333	-352.15	128.49
8	3.8667	-349.59	127.51
8	3.9	-347.45	126.28
8	3.9333	-345.08	125.25
8	3.9667	-343.23	124.25
8	4	-341	123.09
8	4.0333	-338.96	122.1
8	4.0667	-337.2	121.33
8	4.1	-335.08	120.39
8	4.1333	-332.98	119.67
8	4.1667	-331.27	119.03
8	4.2	-329	118.34
8	4.2333	-326.92	117.54
8	4.2667	-324.82	116.89
8	4.3	-322.56	116.22
8	4.3333	-320.42	115.4
8	4.3667	-318.29	114.92
8	4.4	-316	114.22
8	4.4333	-313.57	113.6
8	4.4667	-311.02	112.53
8	4.5	-308.68	112.08
8	4.5333	-305.78	111.35
8	4.5667	-303.23	110.9
8	4.6	-300.79	110.31
8	4.6333	-298.07	110
8	4.6667	-295.35	109.76
8	4.7	-292.78	109.49
8	4.7333	-290.41	109.19
8	4.7667	-287.92	108.76
8	4.8	-285.57	108.37
8	4.8333	-283.11	107.78
8	4.8667	-280.84	107.23
8	4.9	-278.43	106.53
8	4.9333	-276.24	105.77
8	4.9667	-273.97	105.04
8	5	-271.69	104.17
8	5.0333	-269.54	103.16
8	5.0667	-267.13	101.93
8	5.1	-264.98	100.98
8	5.1333	-262.8	99.691
8	5.1667	-260.65	98.142
8	5.2	-258.39	96.432
8	5.2333	-256.38	94.724
8	5.2667	-254.43	93.144
8	5.3	-252.51	91.423
8	5.3333	-250.55	89.846
8	5.3667	-248.58	88.181
8	5.4	-246.95	86.881
8	5.4333	-245.03	85.596
8	5.4667	-242.87	84.154
8	5.5	-240.89	83.055
8	5.5333	-238.91	81.901
8	5.5667	-236.82	80.784
8	5.6	-234.82	79.68
8	5.6333	-232.88	78.497
8	5.6667	-230.68	77.603
8	5.7	-228.43	76.653
8	5.7333	-226.16	75.643
8	5.7667	-223.92	74.571
8	5.8	-221.5	73.575
8	5.8333	-219.3	72.785
8	5.8667	-217.05	71.989
8	5.9	-214.79	71.204
8	5.9333	-212.67	70.569
8	5.9667	-210.49	70.24
8	6	-208.26	69.599
8	6.0333	-206.19	69.186
8	6.0667	-204.07	68.815
8	6.1	-201.96	68.143
8	6.1333	-199.96	67.328
8	6.1667	-198.09	66.554
8	6.2	-196.21	65.671
8	6.2333	-194.54	64.726
8	6.2667	-192.51	63.741
8	6.3	-190.72	62.763
8	6.3333	-189.27	61.794
8	6.3667	-187.54	60.834
8	6.4	-185.64	59.435
8	6.4333	-184.15	58.398
8	6.4667	-182.78	56.99
8	6.5	-181.32	55.721
8	6.5333	-179.87	54.141
8	6.5667	-178.72	52.611
8	6.6	-177.48	50.913
8	6.6333	-176.18	49.02
8	6.6667	-175.12	47.168
8	6.7	-174.22	45.535
8	6.7333	-173.2	43.708
8	6.7667	-172.14	42.025
8	6.8	-171.03	40.246
8	6.8333	-169.98	38.624
8	6.8667	-168.87	36.877
8	6.9	-167.68	35.429
8	6.9333	-166.73	33.944
8	6.9667	-165.43	32.504
8	7	-164.22	31.273
8	7.0333	-162.92	29.924
8	7.0667	-161.57	28.901
8	7.1	-160.21	27.82
8	7.1333	-158.84	26.707
8	7.1667	-157.44	25.938
8	7.2	-155.88	25.105
8	7.2333	-154.36	24.314
8	7.2667	-153	23.716
8	7.3	-151.4	23.38
8	7.3333	-149.87	23.114
8	7.3667	-148.19	22.873
8	7.4	-146.7	22.891
8	7.4333	-145.07	22.984
8	7.4667	-143.46	23.098
8	7.5	-141.74	23.395
8	7.5333	-140.09	23.548
8	7.5667	-138.33	23.683
8	7.6	-136.64	23.822
8	7.6333	-134.93	23.931
8	7.6667	-133.47	23.808
8	7.7	-131.81	23.894
8	7.7333	-130.33	23.853
8	7.7667	-128.87	23.692
8	7.8	-127.57	23.553
8	7.8333	-126.33	23.395
8	7.8667	-124.65	22.693
8	7.9	-123.88	22.93
8	7.9333	-122.95	22.528
8	7.9667	-121.73	21.793
8	8	-121.01	21.684
8	8.0333	-120.29	21.523
8	8.0667	-119.48	20.893
8	8.1	-118.58	20.443
8	8.1333	-118.13	20.218
8	8.1667	-117.23	19.768
8	8.2	-117.1	19.739
8	8.2333	-116.55	18.868
8	8.2667	-116.1	18.418
8	8.3	-115.88	17.968
8	8.3333	-115.43	17.068
8	8.3667	-115.16	16.528
8	8.4	-114.53	15.718
8	8.4333	-114.53	14.818
8	8.4667	-114.08	14.143
8	8.5	-113.63	13.242
8	8.5333	-113.18	12.568
8	8.5667	-112.5	11.667
8	8.6	-112.05	10.767
8	8.6333	-111.6	9.8673
8	8.6667	-110.93	8.9673
8	8.7	-110.25	8.2922
8	8.7333	-109.8	7.3922
8	8.7667	-109.13	6.7171
8	8.8	-108.45	6.2671
8	8.8333	-108	5.367
8	8.8667	-107.1	4.692
8	8.9	-106.65	4.242
8	8.9333	-105.98	3.5669
8	8.9667	-105.08	3.1169
8	9	-104.4	2.6669
8	9.0333	-103.73	2.2168
8	9.0667	-102.83	1.7668
8	9.1	-101.93	1.3168
8	9.1333	-101.03	0.86677
8	9.1667	-100.13	0.86677
8	9.2	-99.226	0.41674
8	9.2333	-97.867	-0.076579
8	9.2667	-96.903	-0.38985
8	9.3	-95.85	-0.48332
8	9.3333	-94.945	-0.45615
8	9.3667	-94.095	-1.0234
8	9.4	-92.627	-0.69619
8	9.4333	-91.8	-0.70833
8	9.4667	-90.675	-0.48332
8	9.5	-89.55	-0.2583
8	9.5333	-88.2	-0.03329
8	9.5667	-87.075	0.64175
8	9.6	-85.95	0.86677
8	9.6333	-84.6	1.0918
8	9.6667	-83.258	1.4986
8	9.7	-81.9	1.7668
8	9.7333	-80.549	2.2168
8	9.7667	-79.65	2.2168
8	9.8	-78.074	2.2168
8	9.8333	-77.174	2.2168
8	9.8667	-76.049	2.4419
8	9.9	-74.924	2.2168
8	9.9333	-74.024	2.4419
8	9.9667	-72.674	1.9918
8	10	-71.774	1.9918
8	10.033	-70.874	1.7668
8	10.067	-70.292	1.984
8	10.1	-69.074	1.5418
8	10.133	-67.949	1.0918
8	10.167	-66.824	0.86677
8	10.2	-65.942	0.97625
8	10.233	-65.152	0.62206
8	10.267	-64.037	0.19288
8	10.3	-63.133	-0.52831
8	10.333	-61.708	-0.83152
8	10.367	-60.588	-1.331
8	10.4	-59.173	-2.0584
8	10.433	-58.262	-2.5291
8	10.467	-56.923	-3.4085
8	10.5	-55.732	-4.0438
8	10.533	-54.638	-4.9052
8	10.567	-52.873	-5.8837
8	10.6	-51.826	-6.4981
8	10.633	-50.362	-7.3835
8	10.667	-48.822	-8.1338
8	10.7	-47.247	-8.8088
8	10.733	-45.672	-9.4839
8	10.767	-44.097	-9.9339
8	10.8	-42.522	-10.384
8	10.833	-40.947	-10.834
8	10.867	-39.147	-11.284
8	10.9	-37.347	-11.734
8	10.933	-35.547	-11.734
8	10.967	-33.812	-11.782
8	11	-32.172	-12.184
8	11.033	-30.174	-11.75
8	11.067	-28.317	-11.663
8	11.1	-26.321	-11.734
8	11.133	-24.473	-10.997
8	11.167	-22.485	-10.352
8	11.2	-20.471	-10.609
8	11.233	-18.716	-9.2271
8	11.267	-16.706	-8.2809
8	11.3	-14.802	-7.4501
8	11.333	-12.69	-6.5328
8	11.367	-10.53	-5.7172
8	11.4	-8.4362	-4.6997
8	11.433	-6.2724	-3.9261
8	11.467	-3.8197	-3.8585
8	11.5	-1.7826	-2.9127
8	11.533	0.54622	-2.2924
8	11.567	2.7525	-1.814
8	11.6	5.2187	-1.2538
8	11.633	7.5104	-0.57597
8	11.667	9.7457	-0.51837
8	11.7	12.606	-0.48332
8	11.733	14.712	0.042164
8	11.767	17.332	-0.03329
8	11.8	19.807	-0.03329
8	11.833	22.282	-0.03329
8	11.867	24.985	0.16703
8	11.9	27.682	-0.48332
8	11.933	30.517	-0.21329
8	11.967	33.521	-0.61994
8	12	36.683	-1.1584
8	12.033	39.719	-0.86443
8	12.067	42.983	-1.6084
8	12.1	45.683	-1.6084
8	12.133	48.586	-0.60077
8	12.167	51.569	-0.56166
8	12.2	54.459	-0.25833
8	12.233	57.236	0.0017039
8	12.267	59.948	0.39235
8	12.3	62.629	0.87451
8	12.333	65.287	1.4461
8	12.367	67.902	2.137
8	12.4	70.506	2.9543
9	2.9	-429.04	50.575
9	2.9333	-425.82	51.395
9	2.9667	-422.68	52.128
9	3	-419.65	52.733
9	3.0333	-416.73	53.102
9	3.0667	-413.98	53.158
9	3.1	-411.32	53.07
9	3.1333	-409.25	52.912
9	3.1667	-406.27	52.319
9	3.2	-404	52.225
9	3.2333	-400.97	51.495
9	3.2667	-398.5	51.045
9	3.3	-395.34	50.37
9	3.3333	-392.87	49.92
9	3.3667	-390.05	48.988
9	3.4	-387.24	48.12
9	3.4333	-384.09	47.22
9	3.4667	-381.39	46.095
9	3.5	-378.47	44.969
9	3.5333	-375.32	43.62
9	3.5667	-372.62	42.719
9	3.6	-370.14	41.369
9	3.6333	-367.44	40.244
9	3.6667	-364.74	39.119
9	3.7	-362.04	38.219
9	3.7333	-359.34	37.769
9	3.7667	-356.42	36.869
9	3.8	-353.27	36.419
9	3.8333	-350.12	35.969
9	3.8667	-347.42	35.294
9	3.9	-344.04	34.844
9	3.9333	-340.67	34.394
9	3.9667	-337.52	33.494
9	4	-333.92	33.044
9	4.0333	-331.13	33.089
9	4.0667	-326.94	31.694
9	4.1	-323.56	31.244
9	4.1333	-320.42	30.569
9	4.1667	-317.04	29.894
9	4.2	-313.66	29.669
9	4.2333	-310.29	28.994
9	4.2667	-307.14	28.544
9	4.3	-303.99	27.643
9	4.3333	-300.84	26.968
9	4.3667	-298.36	25.843
9	4.4	-295.44	24.718
9	4.4333	-292.73	23.673
9	4.4667	-289.81	22.468
9	4.5	-287.11	21.343
9	4.5333	-284.41	20.218
9	4.5667	-281.49	19.093
9	4.6	-278.56	17.968
9	4.6333	-275.86	16.618
9	4.6667	-272.71	15.493
9	4.7	-269.79	14.143
9	4.7333	-267.09	12.793
9	4.7667	-264.16	11.217
9	4.8	-261.69	9.8673
9	4.8333	-258.76	8.5173
9	4.8667	-256.29	7.8422
9	4.9	-253.81	6.9421
9	4.9333	-250.88	6.0421
9	4.9667	-248.22	5.1978
9	5	-245.71	5.142
9	5.0333	-243.01	4.467
9	5.0667	-240.31	4.242
9	5.1	-237.83	3.5669
9	5.1333	-234.91	3.3419
9	5.1667	-232.21	3.1169
9	5.2	-229.51	2.6669
9	5.2333	-226.81	2.2168
9	5.2667	-223.66	2.2168
9	5.3	-220.73	1.9918
9	5.3333	-217.58	1.7668
9	5.3667	-214.66	1.7668
9	5.4	-211.73	1.5418
9	5.4333	-208.81	1.5418
9	5.4667	-205.66	1.3168
9	5.5	-202.51	1.0918
9	5.5333	-199.3	0.78423
9	5.5667	-196.88	0.19172
9	5.6	-193.96	-0.2583
9	5.6333	-191.48	-1.3834
9	5.6667	-188.68	-2.0036
9	5.7	-186.31	-2.7335
9	5.7333	-183.61	-3.6335
9	5.7667	-180.91	-4.0835
9	5.8	-178.43	-4.7586
9	5.8333	-175.96	-5.4336
9	5.8667	-173.48	-6.1087
9	5.9	-171	-6.7837
9	5.9333	-168.53	-7.6838
9	5.9667	-166.28	-8.5838
9	6	-164.03	-9.9339
9	6.0333	-162.23	-10.834
9	6.0667	-159.98	-11.959
9	6.1	-158.18	-12.859
9	6.1333	-155.93	-13.759
9	6.1667	-153.86	-14.69
9	6.2	-151.65	-15.334
9	6.2333	-149.63	-15.784
9	6.2667	-147.38	-16.234
9	6.3	-145.97	-16.381
9	6.3333	-143.55	-16.459
9	6.3667	-141.3	-16.909
9	6.4	-139.5	-16.909
9	6.4333	-137.25	-17.134
9	6.4667	-135.23	-17.134
9	6.5	-133.43	-17.134
9	6.5333	-131.18	-16.909
9	6.5667	-129.26	-16.486
9	6.6	-127.35	-16.234
9	6.6333	-125.55	-15.334
9	6.6667	-123.75	-14.659
9	6.7	-121.73	-13.759
9	6.7333	-119.93	-13.309
9	6.7667	-118.13	-12.634
9	6.8	-116.78	-12.184
9	6.8333	-114.98	-11.734
9	6.8667	-113.4	-11.509
9	6.9	-111.83	-11.284
9	6.9333	-110.48	-11.284
9	6.9667	-108.9	-11.284
9	7	-107.55	-11.509
9	7.0333	-105.98	-11.734
9	7.0667	-104.63	-11.734
9	7.1	-103.28	-11.959
9	7.1333	-101.48	-12.409
9	7.1667	-99.901	-12.409
9	7.2	-98.326	-12.634
9	7.2333	-96.976	-13.084
9	7.2667	-95.175	-13.534
9	7.3	-93.375	-14.209
9	7.3333	-91.8	-14.659
9	7.3667	-90	-15.334
9	7.4	-88.2	-16.234
9	7.4333	-86.4	-17.134
9	7.4667	-84.6	-17.809
9	7.5	-82.8	-19.16
9	7.5333	-81	-20.06
9	7.5667	-78.974	-20.96
9	7.6	-76.724	-21.86
9	7.6333	-75.149	-22.31
9	7.6667	-73.124	-23.21
9	7.7	-71.324	-23.66
9	7.7333	-69.749	-24.11
9	7.7667	-68.174	-24.11
9	7.8	-66.374	-24.56
9	7.8333	-64.799	-24.56
9	7.8667	-63.449	-24.56
9	7.9	-61.986	-23.997
9	7.9333	-60.636	-23.997
9	7.9667	-59.398	-23.66
9	8	-58.273	-23.435
9	8.0333	-57.261	-22.872
9	8.0667	-56.248	-22.31
9	8.1	-55.573	-22.085
9	8.1333	-54.673	-21.185
9	8.1667	-53.435	-19.947
9	8.2	-52.535	-19.047
9	8.2333	-51.973	-18.485
9	8.2667	-51.073	-17.359
9	8.3	-49.835	-15.897
9	8.3333	-48.822	-15.109
9	8.3667	-47.697	-14.209
9	8.4	-46.437	-13.039
9	8.4333	-45.2	-12.342
9	8.4667	-43.647	-11.509
9	8.5	-42.522	-11.284
9	8.5333	-41.172	-11.059
9	8.5667	-39.822	-10.609
9	8.6	-38.472	-10.609
9	8.6333	-37.122	-10.609
9	8.6667	-35.484	-10.375
9	8.7	-33.859	-10.496
9	8.7333	-32.621	-11.059
9	8.7667	-30.821	-11.284
9	8.8	-29.246	-11.959
9	8.8333	-27.109	-12.747
9	8.8667	-25.421	-13.759
9	8.9	-23.171	-14.659
9	8.9333	-20.583	-14.997
9	8.9667	-18.446	-16.009
9	9	-16.083	-16.797
9	9.0333	-14.17	-18.034
9	9.0667	-11.808	-18.372
9	9.1	-9.67	-18.709
9	9.1333	-7.4649	-18.799
9	9.1667	-5.5073	-18.597
9	9.2	-3.0321	-18.372
9	9.2333	-1.007	-18.147
9	9.2667	0.79315	-17.697
9	9.3	2.8182	-17.472
9	9.3333	4.6184	-17.022
9	9.3667	6.531	-16.909
9	9.4	8.2186	-16.572
9	9.4333	10.356	-16.234
9	9.4667	12.494	-15.897
9	9.5	14.519	-15.447
9	9.5333	16.577	-15.017
9	9.5667	18.872	-14.486
9	9.6	21.264	-14.082
9	9.6333	23.972	-13.622
9	9.6667	26.422	-13.129
9	9.7	29.257	-12.409
9	9.7333	31.958	-11.959
9	9.7667	35.171	-11.743
9	9.8	38.015	-11.41
9	9.8333	40.609	-11.369
9	9.8667	44.056	-11.319
9	9.9	47.259	-11.284
9	9.9333	50.139	-11.374
9	9.9667	53.427	-11.555
9	10	56.696	-11.73
9	10.033	59.928	-11.912
9	10.067	63.181	-12.13
9	10.1	66.501	-12.414
9	10.133	69.797	-12.764
9	10.167	73.215	-13.227
10	2.9333	-427.14	93.75
10	2.9667	-424.39	93.709
10	3	-421.67	93.728
10	3.0333	-418.95	93.766
10	3.0667	-416.42	93.823
10	3.1	-414.08	93.898
10	3.1333	-411.93	93.919
10	3.1667	-410	93.652
10	3.2	-408.22	93.281
10	3.2333	-406.34	92.778
10	3.2667	-404.33	91.859
10	3.3	-402.06	90.843
10	3.3333	-399.63	89.694
10	3.3667	-397.03	88.06
10	3.4	-394.45	86.718
10	3.4333	-392.01	85.189
10	3.4667	-389.34	83.366
10	3.5	-387.19	81.929
10	3.5333	-384.84	80.169
10	3.5667	-382.73	78.591
10	3.6	-380.99	76.877
10	3.6333	-379.37	74.671
10	3.6667	-377.64	73.218
10	3.7	-375.82	71.978
10	3.7333	-373.97	70.171
10	3.7667	-371.72	69.271
10	3.8	-369.64	68.315
10	3.8333	-366.8	67.513
10	3.8667	-363.7	66.342
10	3.9	-360.78	65.332
10	3.9333	-357.91	64.57
10	3.9667	-355.25	63.691
10	4	-352.38	62.672
10	4.0333	-349.71	61.737
10	4.0667	-346.94	60.77
10	4.1	-344.04	60.045
10	4.1333	-341.79	59.145
10	4.1667	-339.54	58.47
10	4.2	-337.52	57.12
10	4.2333	-335.28	56.147
10	4.2667	-333.11	54.852
10	4.3	-331.26	53.385
10	4.3333	-329	51.524
10	4.3667	-327.16	49.781
10	4.4	-325.46	47.749
10	4.4333	-323.49	45.759
10	4.4667	-321.5	43.778
10	4.5	-319.3	41.626
10	4.5333	-317.2	39.568
10	4.5667	-315.09	37.226
10	4.6	-313.05	34.706
10	4.6333	-311.1	32.471
10	4.6667	-309.38	29.721
10	4.7	-307.6	26.925
10	4.7333	-306.06	24.318
10	4.7667	-304.39	21.559
10	4.8	-303	19.097
10	4.8333	-301.41	16.912
10	4.8667	-299.46	14.883
10	4.9	-297.66	13.123
10	4.9333	-295.48	10.984
10	4.9667	-293.22	9.0609
10	5	-291.16	7.3922
10	5.0333	-288.91	5.5921
10	5.0667	-286.53	3.652
10	5.1	-284.19	1.9918
10	5.1333	-281.71	0.64175
10	5.1667	-279.46	-0.70833
10	5.2	-276.76	-1.8334
10	5.2333	-274.51	-2.2834
10	5.2667	-272.27	-3.0846
10	5.3	-269.79	-3.4085
10	5.3333	-267.54	-4.3086
10	5.3667	-265.06	-5.2086
10	5.4	-262.81	-6.5587
10	5.4333	-261.01	-7.9088
10	5.4667	-258.54	-9.0339
10	5.5	-256.51	-10.384
10	5.5333	-253.81	-11.509
10	5.5667	-251.31	-12.8
10	5.6	-248.89	-13.795
10	5.6333	-246.51	-15.135
10	5.6667	-244.04	-16.438
10	5.7	-241.66	-17.584
10	5.7333	-239.08	-19.253
10	5.7667	-236.66	-20.645
10	5.8	-234.46	-22.535
10	5.8333	-232.21	-23.885
10	5.8667	-230	-25.145
10	5.9	-227.75	-26.45
10	5.9333	-225.55	-27.44
10	5.9667	-223.46	-28.411
10	6	-221.44	-28.883
10	6.0333	-219.41	-29.443
10	6.0667	-217.36	-29.96
10	6.1	-215.29	-30.5
10	6.1333	-213.04	-30.725
10	6.1667	-211.06	-31.071
10	6.2	-208.93	-31.274
10	6.2333	-206.83	-31.22
10	6.2667	-204.85	-31.011
10	6.3	-202.96	-30.635
10	6.3333	-201.17	-30.304
10	6.3667	-199.72	-29.69
10	6.4	-198.41	-28.735
10	6.4333	-197.06	-27.8
10	6.4667	-195.42	-26.922
10	6.5	-194.06	-26.204
10	6.5333	-192.55	-25.698
10	6.5667	-190.91	-25.304
10	6.6	-189.68	-25.46
10	6.6333	-187.43	-24.785
10	6.6667	-185.77	-25.19
10	6.7	-184.06	-25.01
10	6.7333	-182.08	-25.447
10	6.7667	-180.37	-25.865
10	6.8	-178.57	-26.54
10	6.8333	-176.54	-26.827
10	6.8667	-174.31	-27.364
10	6.9	-172.68	-28.22
10	6.9333	-170.74	-28.953
10	6.9667	-169.07	-29.915
10	7	-167.52	-30.748
10	7.0333	-166.17	-31.648
10	7.0667	-165.38	-32.66
10	7.1	-164.24	-33.699
10	7.1333	-162.79	-35.023
10	7.1667	-162	-35.586
10	7.2	-161.41	-36.311
10	7.2333	-160.21	-36.936
10	7.2667	-159.42	-37.273
10	7.3	-158.34	-37.725
10	7.3333	-157.42	-37.853
10	7.3667	-156.27	-37.723
10	7.4	-155.08	-37.989
10	7.4333	-153.89	-38.05
10	7.4667	-152.36	-37.907
10	7.5	-151.03	-37.655
10	7.5333	-149.52	-37.498
10	7.5667	-148.05	-37.161
10	7.6	-146.81	-36.54
10	7.6333	-145.58	-35.81
10	7.6667	-144.46	-35.106
10	7.7	-143.91	-33.937
10	7.7333	-143.55	-32.66
10	7.7667	-142.77	-31.423
10	7.8	-142.1	-30.584
10	7.8333	-141.19	-29.398
10	7.8667	-140.72	-28.655
10	7.9	-139.39	-27.598
10	7.9333	-138.27	-26.922
10	7.9667	-137.48	-26.585
10	8	-136.08	-26.225
10	8.0333	-134.55	-26.135
10	8.0667	-133.65	-26.135
10	8.1	-132.08	-26.135
10	8.1333	-130.95	-26.135
10	8.1667	-129.4	-25.712
10	8.2	-128	-25.919
10	8.2333	-126.79	-26.247
10	8.2667	-125.55	-26.585
10	8.3	-124.2	-27.26
10	8.3333	-123.08	-27.71
10	8.3667	-122.29	-28.273
10	8.4	-121.39	-28.948
10	8.4333	-120.78	-29.612
10	8.4667	-120.15	-30.635
10	8.5	-119.37	-31.179
10	8.5333	-119.03	-32.435
10	8.5667	-118.58	-33.335
10	8.6	-118.13	-34.235
10	8.6333	-117.36	-34.956
10	8.6667	-117	-35.586
10	8.7	-116.55	-36.036
10	8.7333	-116.19	-36.666
10	8.7667	-115.74	-37.341
10	8.8	-115.48	-37.56
10	8.8333	-114.89	-38.106
10	8.8667	-114.26	-38.646
10	8.9	-113.67	-38.826
10	8.9333	-112.84	-38.848
10	8.9667	-111.93	-39.092
10	9	-111.11	-39.096
10	9.0333	-110.07	-39.051
10	9.0667	-109.04	-38.493
10	9.1	-108.56	-38.398
10	9.1333	-107.55	-38.061
10	9.1667	-106.68	-37.422
10	9.2	-106.31	-37.048
10	9.2333	-105.75	-36.261
10	9.2667	-105.41	-35.248
10	9.3	-105.19	-34.123
10	9.3333	-104.96	-32.998
10	9.3667	-104.74	-31.873
10	9.4	-104.74	-30.748
10	9.4333	-104.63	-30.185
10	9.4667	-104.53	-29.364
10	9.5	-104.22	-28.745
10	9.5333	-103.73	-28.61
10	9.5667	-103.05	-27.935
10	9.6	-102.49	-27.598
10	9.6333	-101.82	-27.341
10	9.6667	-101.41	-27.293
10	9.7	-100.35	-27.035
10	9.7333	-99.676	-26.81
10	9.7667	-98.888	-26.922
10	9.8	-97.876	-26.81
10	9.8333	-96.784	-26.95
[truncated: 12,856 more rows]
