# Supplementary material for: A system for efficient egress scheduling during mass events and small-scale experimental demonstration
Source: R Soc Open Sci. 2020 Dec 9;7(12):201465. doi: 10.1098/rsos.201465 (PMC7813256; doi:10.1098/rsos.201465)
Supplement: Experimental data [file rsos201465supp5.zip › experimental_data/data/Sensor06.csv]

ped. #	time (s)	x (cm)	y (cm)
1	1.5667	-428.1	259.61
1	1.6	-424.63	258.42
1	1.6333	-420.91	257.06
1	1.6667	-417.03	255.59
1	1.7	-413.01	254.12
1	1.7333	-408.96	252.85
1	1.7667	-404.77	251.6
1	1.8	-400.97	250.93
1	1.8333	-397.07	250.28
1	1.8667	-393.4	250
1	1.9	-389.83	249.55
1	1.9333	-386.15	249.24
1	1.9667	-382.43	248.65
1	2	-379.09	247.93
1	2.0333	-375.54	247.12
1	2.0667	-371.83	245.97
1	2.1	-367.83	244.52
1	2.1333	-363.92	242.7
1	2.1667	-359.71	241.13
1	2.2	-355.39	239.26
1	2.2333	-350.97	237.45
1	2.2667	-346.56	235.24
1	2.3	-342.42	233.4
1	2.3333	-338.46	231.42
1	2.3667	-334.59	229.48
1	2.4	-330.94	227.77
1	2.4333	-327.39	226.11
1	2.4667	-323.79	224.76
1	2.5	-319.65	223.36
1	2.5333	-315.86	222.1
1	2.5667	-312	221.11
1	2.6	-307.86	219.94
1	2.6333	-303.72	218.09
1	2.6667	-299.58	216.03
1	2.7	-295.26	213.64
1	2.7333	-290.98	211.39
1	2.7667	-286.62	208.87
1	2.8	-282.21	206.66
1	2.8333	-277.8	204.69
1	2.8667	-273.46	203.01
1	2.9	-269.19	201.22
1	2.9333	-264.8	199.4
1	2.9667	-260.91	197.91
1	3	-256.63	196.02
1	3.0333	-252.46	195.05
1	3.0667	-248.63	192
1	3.1	-244.72	189.7
1	3.1333	-240.69	187.17
1	3.1667	-236.69	184.56
1	3.2	-232.66	181.68
1	3.2333	-228.8	179.01
1	3.2667	-224.61	175.89
1	3.3	-220.88	173.02
1	3.3333	-217.03	170.01
1	3.3667	-213.76	167.38
1	3.4	-209.93	164.45
1	3.4333	-206.39	161.52
1	3.4667	-201.38	159.28
1	3.5	-199.07	156.34
1	3.5333	-195.1	153.61
1	3.5667	-191.38	151.19
1	3.6	-187.52	148.55
1	3.6333	-183.83	146
1	3.6667	-180.2	143.17
1	3.7	-176.6	140.43
1	3.7333	-172.81	137.45
1	3.7667	-169.16	134.41
1	3.8	-165.34	131.44
1	3.8333	-161.64	128.91
1	3.8667	-158.05	126.38
1	3.9	-154.47	124.06
1	3.9333	-150.75	121.47
1	3.9667	-147.23	118.76
1	4	-143.78	115.85
1	4.0333	-140.18	112.92
1	4.0667	-136.8	109.77
1	4.1	-133.43	106.62
1	4.1333	-130.28	103.47
1	4.1667	-127.13	100.1
1	4.2	-123.86	96.61
1	4.2333	-120.38	93.798
1	4.2667	-117.93	89.797
1	4.3	-115.16	86.615
1	4.3333	-111.83	83.897
1	4.3667	-109.22	80.252
1	4.4	-106.31	77.034
1	4.4333	-103.28	73.996
1	4.4667	-100.01	70.734
1	4.5	-96.525	68.146
1	4.5333	-92.925	65.221
1	4.5667	-90.338	62.408
1	4.6	-86.85	60.27
1	4.6333	-83.7	57.57
1	4.6667	-80.549	54.87
1	4.7	-77.962	51.833
1	4.7333	-74.812	49.132
1	4.7667	-71.324	46.995
1	4.8	-68.174	44.52
1	4.8333	-65.699	41.819
1	4.8667	-61.949	39.834
1	4.9	-58.498	37.994
1	4.9333	-55.348	35.744
1	4.9667	-52.088	33.181
1	5	-48.904	30.792
1	5.0333	-45.596	28.683
1	5.0667	-42.747	26.518
1	5.1	-39.676	24.455
1	5.1333	-36.672	22.243
1	5.1667	-33.68	20.403
1	5.2	-30.821	18.643
1	5.2333	-27.671	16.843
1	5.2667	-24.588	15.02
1	5.3	-21.596	13.242
1	5.3333	-18.198	11.6
1	5.3667	-14.845	9.8673
1	5.4	-11.47	8.2922
1	5.4333	-7.87	6.9421
1	5.4667	-3.8197	5.5921
1	5.5	0.1856	4.782
1	5.5333	4.0558	3.5669
1	5.5667	7.656	2.6669
1	5.6	11.256	2.2168
1	5.6333	14.857	1.3168
1	5.6667	18.37	0.83559
1	5.7	21.832	0.41674
1	5.7333	25.432	0.41674
1	5.7667	28.807	0.41674
1	5.8	32.183	-0.03329
1	5.8333	35.783	-0.03329
1	5.8667	39.833	0.1917
1	5.9	43.433	-0.2583
1	5.9333	47.258	-0.03329
1	5.9667	51.309	-0.03329
1	6	55.392	-0.21787
1	6.0333	59.475	-0.48771
1	6.0667	63.456	-0.85625
1	6.1	67.249	-1.3159
1	6.1333	70.928	-1.818
2	1.6	-426.33	58.748
2	1.6333	-422.14	58.24
2	1.6667	-417.96	57.759
2	1.7	-413.78	57.265
2	1.7333	-409.65	56.94
2	1.7667	-405.44	55.9
2	1.8	-401.91	56.152
2	1.8333	-397.85	55.623
2	1.8667	-394.19	54.775
2	1.9	-390.14	54.839
2	1.9333	-386.29	54.074
2	1.9667	-381.82	53.162
2	2	-377.7	53.096
2	2.0333	-373.17	52.551
2	2.0667	-368.68	52.248
2	2.1	-363.33	51.447
2	2.1333	-358.44	50.669
2	2.1667	-353.17	49.615
2	2.2	-348.28	48.298
2	2.2333	-343.55	47.58
2	2.2667	-338.78	46.59
2	2.3	-334.03	45.082
2	2.3333	-329.41	43.888
2	2.3667	-324.64	42.767
2	2.4	-319.96	41.819
2	2.4333	-315.46	40.919
2	2.4667	-310.6	41.639
2	2.5	-306.6	39.714
2	2.5333	-301.91	39.53
2	2.5667	-297.62	38.709
2	2.6	-292.22	38.115
2	2.6333	-288.24	36.194
2	2.6667	-283.74	35.744
2	2.7	-279.01	35.069
2	2.7333	-274.51	34.394
2	2.7667	-269.88	34.889
2	2.8	-265.96	33.494
2	2.8333	-261.91	32.819
2	2.8667	-257.86	32.144
2	2.9	-253.38	31.05
2	2.9333	-249.09	30.569
2	2.9667	-244.93	30.317
2	3	-240.13	29.534
2	3.0333	-235.81	27.869
2	3.0667	-230.86	26.968
2	3.1	-225.86	27.058
2	3.1333	-221.41	25.168
2	3.1667	-216.97	24.125
2	3.2	-212.03	22.926
2	3.2333	-207.01	22.018
2	3.2667	-202.51	20.443
2	3.3	-197.56	19.768
2	3.3333	-193.06	18.485
2	3.3667	-188.11	18.782
2	3.4	-184.06	17.068
2	3.4333	-179.17	16.666
2	3.4667	-174.54	16.139
2	3.5	-169.7	15.951
2	3.5333	-164.71	14.818
2	3.5667	-159.98	14.593
2	3.6	-154.71	14.998
2	3.6333	-150.53	13.693
2	3.6667	-145.21	14.267
2	3.7	-140.6	13.992
2	3.7333	-135.9	13.018
2	3.7667	-130.73	12.793
2	3.8	-126	12.568
2	3.8333	-121.5	12.342
2	3.8667	-116.32	12.805
2	3.9	-111.47	12.416
2	3.9333	-107.33	10.992
2	3.9667	-102.1	11.867
2	4	-97.397	11.383
2	4.0333	-92.804	10.837
2	4.0667	-88.335	10.722
2	4.1	-83.88	10.182
2	4.1333	-79.087	8.8547
2	4.1667	-75.599	8.5173
2	4.2	-70.311	7.7297
2	4.2333	-65.834	8.0222
2	4.2667	-61.119	6.3994
2	4.3	-56.338	6.9871
2	4.3333	-52.164	6.7017
2	4.3667	-46.797	5.592
2	4.4	-41.761	5.4498
2	4.4333	-37.335	6.3284
2	4.4667	-33.297	5.5921
2	4.5	-27.559	5.0295
2	4.5333	-23.14	4.8139
2	4.5667	-19.059	6.1569
2	4.6	-14.283	5.2545
2	4.6333	-10.795	6.0421
2	4.6667	-6.5199	6.4921
2	4.7	-2.2446	6.2671
2	4.7333	2.9729	5.9165
2	4.7667	6.8243	7.3115
2	4.8	11.373	8.1137
2	4.8333	15.982	7.8422
2	4.8667	22.931	7.9613
2	4.9	26.67	7.2796
2	4.9333	33.535	8.5025
2	4.9667	38.033	8.0672
2	5	40.508	8.0672
2	5.0333	47.033	8.0672
2	5.0667	51.534	8.0672
2	5.1	55.837	8.0243
2	5.1333	60.106	7.9372
2	5.1667	64.381	7.7855
2	5.2	68.826	7.5919
2	5.2333	73.466	7.2897
3	1.6333	-426	196.71
3	1.6667	-422.95	196.36
3	1.7	-419.98	196.19
3	1.7333	-417.09	196.21
3	1.7667	-414.29	196.33
3	1.8	-411.43	196.52
3	1.8333	-408.55	196.46
3	1.8667	-405.88	195.98
3	1.9	-403.3	195.16
3	1.9333	-400.94	194.06
3	1.9667	-399.26	193.08
3	2	-396.74	191.78
3	2.0333	-393.55	190.44
3	2.0667	-390.29	189.1
3	2.1	-387.04	187.8
3	2.1333	-384.11	186.01
3	2.1667	-380.79	184.45
3	2.2	-377.81	182.98
3	2.2333	-375.25	181.37
3	2.2667	-372.35	179.98
3	2.3	-369.76	178.02
3	2.3333	-366.94	176.55
3	2.3667	-363.96	175.26
3	2.4	-360.54	173.69
3	2.4333	-357.21	172.85
3	2.4667	-353.82	171.83
3	2.5	-350.69	170.51
3	2.5333	-347.1	170.03
3	2.5667	-343.89	168.44
3	2.6	-340.24	167.39
3	2.6333	-336.55	166.67
3	2.6667	-333.06	165.67
3	2.7	-329.58	165.87
3	2.7333	-326.4	165.4
3	2.7667	-323.27	165.51
3	2.8	-320.1	165.53
3	2.8333	-317.31	164.81
3	2.8667	-314.61	163.69
3	2.9	-311.63	162.9
3	2.9333	-308.94	161.3
3	2.9667	-305.83	159.59
3	3	-302.73	158.87
3	3.0333	-299.4	157.69
3	3.0667	-296.27	155.51
3	3.1	-293.08	154.26
3	3.1333	-290.19	151.66
3	3.1667	-287.42	149.5
3	3.2	-284.52	148.28
3	3.2333	-282.07	145.96
3	3.2667	-279.69	144.2
3	3.3	-277.08	142.45
3	3.3333	-273.9	141.19
3	3.3667	-271.32	139.56
3	3.4	-267.09	137.45
3	3.4333	-265.25	136.76
3	3.4667	-261.01	134.75
3	3.5	-258.88	133.66
3	3.5333	-255.95	132.39
3	3.5667	-251.56	130.25
3	3.6	-249.05	129.3
3	3.6333	-244.81	128
3	3.6667	-241.66	126.88
3	3.7	-239.19	126.42
3	3.7333	-235.98	125.7
3	3.7667	-232.54	124.88
3	3.8	-228.61	123.72
3	3.8333	-226.84	123.42
3	3.8667	-223.59	121.51
3	3.9	-219.83	119.9
3	3.9333	-217.13	118.1
3	3.9667	-214.21	116.75
3	4	-211.73	115.17
3	4.0333	-208.81	113.6
3	4.0667	-206.33	111.8
3	4.1	-203.63	110
3	4.1333	-201.38	108.2
3	4.1667	-198.68	106.17
3	4.2	-196.43	104.15
3	4.2333	-194.18	102.35
3	4.2667	-192.16	100.1
3	4.3	-189.91	98.298
3	4.3333	-187.21	96.498
3	4.3667	-184.73	95.148
3	4.4	-182.03	94.023
3	4.4333	-179.33	92.898
3	4.4667	-177.31	91.547
3	4.5	-174.83	90.197
3	4.5333	-172.35	88.847
3	4.5667	-169.7	87.672
3	4.6	-167.41	86.822
3	4.6333	-164.71	85.922
3	4.6667	-162	85.247
3	4.7	-159.08	84.347
3	4.7333	-156.6	84.122
3	4.7667	-153.68	83.447
3	4.8	-150.98	83.222
3	4.8333	-148.28	82.547
3	4.8667	-145.58	81.422
3	4.9	-143.33	80.297
3	4.9333	-140.63	78.947
3	4.9667	-138.38	77.597
3	5	-136.13	76.022
3	5.0333	-133.88	74.671
3	5.0667	-131.63	73.096
3	5.1	-129.38	71.296
3	5.1333	-127.35	69.946
3	5.1667	-125.55	67.921
3	5.2	-123.3	65.896
3	5.2333	-121.5	63.646
3	5.2667	-119.7	61.396
3	5.3	-117.68	59.37
3	5.3333	-115.88	57.12
3	5.3667	-113.85	55.32
3	5.4	-111.6	53.745
3	5.4333	-109.58	52.395
3	5.4667	-107.33	51.045
3	5.5	-105.53	49.92
3	5.5333	-103.12	48.592
3	5.5667	-101.19	47.472
3	5.6	-99.451	46.095
3	5.6333	-97.426	45.194
3	5.6667	-95.237	44.406
3	5.7	-93.6	43.62
3	5.7333	-91.575	43.169
3	5.7667	-89.55	42.719
3	5.8	-87.075	42.719
3	5.8333	-85.275	42.269
3	5.8667	-83.25	41.819
3	5.9	-81	40.919
3	5.9333	-79.199	40.469
3	5.9667	-77.399	39.119
3	6	-75.599	37.769
3	6.0333	-74.024	36.869
3	6.0667	-72.224	35.519
3	6.1	-70.29	34.491
3	6.1333	-68.588	33.296
3	6.1667	-67.499	31.919
3	6.2	-66.149	30.569
3	6.2333	-64.219	29.197
3	6.2667	-62.8	27.749
3	6.3	-61.243	26.428
3	6.3333	-59.666	24.863
3	6.3667	-57.795	23.519
3	6.4	-56.018	22.224
3	6.4333	-53.84	21.32
3	6.4667	-51.643	20.441
3	6.5	-49.258	19.671
3	6.5333	-46.859	19.023
3	6.5667	-44.605	18.329
3	6.6	-42.216	17.778
3	6.6333	-39.687	17.473
3	6.6667	-37.302	17.203
3	6.7	-34.647	17.068
3	6.7333	-31.952	17.228
3	6.7667	-28.976	17.428
3	6.8	-26.142	17.452
3	6.8333	-23.31	17.29
3	6.8667	-20.609	16.826
3	6.9	-17.933	16.384
3	6.9333	-15.374	15.753
3	6.9667	-12.907	15.285
3	7	-10.345	15.043
3	7.0333	-7.9308	14.881
3	7.0667	-5.4468	14.783
3	7.1	-2.8284	14.69
3	7.1333	-0.44443	14.368
3	7.1667	2.5257	13.828
3	7.2	5.2113	13.285
3	7.2333	8.0615	12.621
3	7.2667	10.851	11.835
3	7.3	13.838	10.801
3	7.3333	16.628	10.119
3	7.3667	19.721	9.6925
3	7.4	22.462	9.3273
3	7.4333	25.288	9.5764
3	7.4667	28.075	9.7429
3	7.5	30.831	10.063
3	7.5333	33.445	10.372
3	7.5667	36.12	10.655
3	7.6	38.596	11.105
3	7.6333	40.992	11.5
3	7.6667	43.606	12.016
3	7.7	46.051	12.727
3	7.7333	48.455	13.66
3	7.7667	50.967	14.674
3	7.8	53.517	15.765
3	7.8333	56.084	16.428
3	7.8667	58.687	16.784
3	7.9	61.51	16.842
3	7.9333	64.361	16.711
3	7.9667	67.148	16.509
3	8	69.87	16.299
3	8.0333	72.493	16.141
4	1.8	-428.42	119.78
4	1.8333	-425.22	119.44
4	1.8667	-421.92	119.12
4	1.9	-418.48	118.83
4	1.9333	-414.92	118.62
4	1.9667	-411.47	118.5
4	2	-408.01	118.46
4	2.0333	-404.48	118.66
4	2.0667	-401.25	118.95
4	2.1	-397.82	119.22
4	2.1333	-394.67	119.22
4	2.1667	-391.86	119.56
4	2.2	-389.49	119.67
4	2.2333	-387.02	119.67
4	2.2667	-384.28	119.35
4	2.3	-381.51	119.11
4	2.3333	-378.58	118.44
4	2.3667	-375.4	117.38
4	2.4	-372.06	116.41
4	2.4333	-368.34	115.17
4	2.4667	-364.86	113.94
4	2.5	-361.25	112.59
4	2.5333	-357.54	111.12
4	2.5667	-353.83	109.44
4	2.6	-350.23	107.86
4	2.6333	-346.86	106.1
4	2.6667	-343.37	104.37
4	2.7	-339.88	102.46
4	2.7333	-336.5	100.89
4	2.7667	-333.46	99.198
4	2.8	-330.76	96.723
4	2.8333	-327.39	95.373
4	2.8667	-324.01	94.473
4	2.9	-320.75	94.585
4	2.9333	-317.38	93.46
4	2.9667	-314.11	92.448
4	3	-310.29	91.322
4	3.0333	-306.69	89.972
4	3.0667	-302.75	88.735
4	3.1	-299.15	87.385
4	3.1333	-294.78	85.888
4	3.1667	-290.92	85.109
4	3.2	-287.34	83.447
4	3.2333	-283.18	83.334
4	3.2667	-279.37	82.277
4	3.3	-276.01	81.434
4	3.3333	-272.6	81.759
4	3.3667	-269.22	81.084
4	3.4	-265.78	79.77
4	3.4333	-262.45	79.352
4	3.4667	-259.37	78.069
4	3.5	-256.29	76.922
4	3.5333	-253.13	75.572
4	3.5667	-249.26	74.806
4	3.6	-246.03	72.956
4	3.6333	-242.25	71.791
4	3.6667	-238.89	69.906
4	3.7	-235.23	68.292
4	3.7333	-231.85	66.751
4	3.7667	-228.58	64.665
4	3.8	-225.54	62.46
4	3.8333	-222.3	60.852
4	3.8667	-219.4	58.591
4	3.9	-216.55	56.625
4	3.9333	-213.8	54.46
4	3.9667	-211.07	52.752
4	4	-208.43	51.022
4	4.0333	-205.52	49.65
4	4.0667	-202.73	48.12
4	4.1	-199.86	46.735
4	4.1333	-197.02	45.465
4	4.1667	-194	44.16
4	4.2	-191.08	43.034
4	4.2333	-188.02	41.864
4	4.2667	-184.89	40.685
4	4.3	-181.92	39.457
4	4.3333	-178.39	38.579
4	4.3667	-174.92	37.499
4	4.4	-171.54	36.374
4	4.4333	-167.9	35.654
4	4.4667	-164.3	34.484
4	4.5	-160.57	33.851
4	4.5333	-156.99	32.841
4	4.5667	-153.67	31.787
4	4.6	-150.54	30.818
4	4.6333	-147.29	29.489
4	4.6667	-144.24	28.596
4	4.7	-141.3	26.968
4	4.7333	-138.15	25.843
4	4.7667	-135	24.493
4	4.8	-132.26	23.278
4	4.8333	-129.15	22.018
4	4.8667	-126.11	20.65
4	4.9	-123.32	19.316
4	4.9333	-120.38	17.743
4	4.9667	-117.37	16.406
4	5	-114.45	14.911
4	5.0333	-111.53	13.157
4	5.0667	-108.77	11.54
4	5.1	-105.53	9.1923
4	5.1333	-102.67	7.5947
4	5.1667	-99.385	5.7774
4	5.2	-96.268	3.9456
4	5.2333	-93.126	2.1781
4	5.2667	-90.563	0.07919
4	5.3	-87.3	-0.93335
4	5.3333	-84.825	-2.0584
4	5.3667	-82.029	-3.1478
4	5.4	-79.409	-4.1223
4	5.4333	-76.612	-4.5856
4	5.4667	-74.024	-5.8837
4	5.5	-71.324	-6.3337
4	5.5333	-68.196	-6.2662
4	5.5667	-65.338	-6.8288
4	5.6	-62.098	-6.7837
4	5.6333	-58.948	-7.0087
4	5.6667	-55.798	-6.7837
4	5.7	-52.535	-6.8963
4	5.7333	-49.453	-5.9737
4	5.7667	-46.212	-5.2536
4	5.8	-43.107	-4.7136
4	5.8333	-39.957	-4.0386
4	5.8667	-36.658	-3.4615
4	5.9	-33.589	-2.981
4	5.9333	-30.596	-3.1835
4	5.9667	-27.311	-2.4634
4	6	-24.341	-2.4185
4	6.0333	-20.966	-2.3735
4	6.0667	-18.018	-2.441
4	6.1	-14.845	-3.4085
4	6.1333	-11.965	-2.5984
4	6.1667	-8.9049	-2.9135
4	6.2	-6.0247	-3.0485
4	6.2333	-3.0321	-3.071
4	6.2667	0.23056	-3.8585
4	6.3	2.7058	-4.0835
4	6.3333	5.811	-4.6236
4	6.3667	8.8936	-4.6461
4	6.4	11.841	-4.8036
4	6.4333	15.095	-5.075
4	6.4667	18.007	-5.4337
4	6.5	21.226	-5.3125
4	6.5333	24.691	-4.7983
4	6.5667	27.57	-4.8711
4	6.6	30.72	-4.4211
4	6.6333	33.533	-3.8586
4	6.6667	36.57	-3.071
4	6.7	39.807	-1.7143
4	6.7333	42.639	-0.62623
4	6.7667	45.871	0.51535
4	6.8	49.187	1.6455
4	6.8333	52.007	3.1712
4	6.8667	55.159	4.5389
4	6.9	58.415	5.9918
4	6.9333	61.7	7.4763
4	6.9667	65.022	8.9067
4	7	68.43	10.258
4	7.0333	71.904	11.485
5	2.3667	-426.26	265.34
5	2.4	-424.4	263.79
5	2.4333	-422.33	262.39
5	2.4667	-419.99	260.95
5	2.5	-417.33	259.45
5	2.5333	-414.42	257.9
5	2.5667	-411.25	256.21
5	2.6	-407.99	254.52
5	2.6333	-404.17	252.69
5	2.6667	-400.33	250.81
5	2.7	-396.68	249.4
5	2.7333	-393.09	247.93
5	2.7667	-389.64	246.86
5	2.8	-386.02	246
5	2.8333	-382.7	245.7
5	2.8667	-379.62	245.22
5	2.9	-376.81	244.82
5	2.9333	-374.18	243.8
5	2.9667	-371.33	243.16
5	3	-368.8	241.76
5	3.0333	-366	240.24
5	3.0667	-362.98	238.87
5	3.1	-359.5	237.24
5	3.1333	-356.13	235.57
5	3.1667	-352.57	233.44
5	3.2	-348.82	231.54
5	3.2333	-345.02	229.66
5	3.2667	-341.33	227.4
5	3.3	-337.65	225.26
5	3.3333	-334.19	223.05
5	3.3667	-330.82	220.9
5	3.4	-327.65	218.93
5	3.4333	-324.63	217.21
5	3.4667	-321.48	215.54
5	3.5	-318.41	214.04
5	3.5333	-315.12	212.91
5	3.5667	-311.49	211.31
5	3.6	-308.4	209.41
5	3.6333	-304.49	207.96
5	3.6667	-300.5	206.14
5	3.7	-296.94	204.18
5	3.7333	-293.08	202.41
5	3.7667	-289.43	200.8
5	3.8	-285.72	199.46
5	3.8333	-281.89	198.17
5	3.8667	-278.34	197.3
5	3.9	-275.46	196.12
5	3.9333	-272.55	195.27
5	3.9667	-269.28	194.33
5	4	-266.41	193.03
5	4.0333	-263.04	191.23
5	4.0667	-260	189.32
5	4.1	-256.96	187.18
5	4.1333	-253.47	184.59
5	4.1667	-249.99	182.23
5	4.2	-246.57	179.97
5	4.2333	-243.35	177.39
5	4.2667	-239.7	174.62
5	4.3	-236.74	171.9
5	4.3333	-233.67	169.06
5	4.3667	-230.52	166.37
5	4.4	-227.49	163.48
5	4.4333	-224.9	161.19
5	4.4667	-221.97	159.16
5	4.5	-219.16	157.25
5	4.5333	-216.01	155.68
5	4.5667	-213.19	153.76
5	4.6	-210.22	152.31
5	4.6333	-207.03	150.36
5	4.6667	-203.88	148.41
5	4.7	-200.77	146.41
5	4.7333	-197.55	144.35
5	4.7667	-194.41	142.63
5	4.8	-191.24	140.61
5	4.8333	-188.16	139.16
5	4.8667	-185.25	137.83
5	4.9	-182.4	136.77
5	4.9333	-179.62	135.71
5	4.9667	-176.86	134.36
5	5	-174.27	133.06
5	5.0333	-171.72	131.24
5	5.0667	-169.3	129.29
5	5.1	-166.73	127.33
5	5.1333	-164.44	125.21
5	5.1667	-162.1	123.06
5	5.2	-159.98	121.06
5	5.2333	-157.64	118.82
5	5.2667	-155.48	116.97
5	5.3	-153.65	114.65
5	5.3333	-151.74	112.97
5	5.3667	-150.17	110.49
5	5.4	-148.76	107.9
5	5.4333	-147.28	105.79
5	5.4667	-145.61	103.79
5	5.5	-143.92	102.22
5	5.5333	-141.94	100.43
5	5.5667	-139.94	98.835
5	5.6	-138.02	97.549
5	5.6333	-135.92	95.828
5	5.6667	-133.66	94.126
5	5.7	-131.51	92.56
5	5.7333	-129.46	90.65
5	5.7667	-127.02	89.41
5	5.8	-124.65	87.947
5	5.8333	-122.6	86.478
5	5.8667	-120.2	86.057
5	5.9	-117.96	84.446
5	5.9333	-115.2	83.447
5	5.9667	-112.94	83.169
5	6	-110.48	81.422
5	6.0333	-108.56	80.409
5	6.0667	-106.43	79.172
5	6.1	-104.4	76.922
5	6.1333	-102.38	75.121
5	6.1667	-100.58	73.321
5	6.2	-98.776	71.521
5	6.2333	-97.313	70.284
5	6.2667	-95.626	68.371
5	6.3	-94.275	66.571
5	6.3333	-92.925	64.771
5	6.3667	-91.8	62.971
5	6.4	-90.9	61.171
5	6.4333	-89.775	59.145
5	6.4667	-89.1	57.12
5	6.5	-87.975	55.545
5	6.5333	-87.03	54.285
5	6.5667	-86.175	52.62
5	6.6	-85.05	50.595
5	6.6333	-84.172	49.402
5	6.6667	-82.8	47.895
5	6.7	-81.675	46.545
5	6.7333	-80.549	45.195
5	6.7667	-79.199	44.069
5	6.8	-78.144	42.823
5	6.8333	-76.949	41.594
5	6.8667	-75.599	40.469
5	6.9	-74.249	39.569
5	6.9333	-72.899	38.894
5	6.9667	-71.774	38.444
5	7	-70.419	38.05
5	7.0333	-68.849	37.769
5	7.0667	-67.499	37.769
5	7.1	-65.924	37.544
5	7.1333	-64.387	37.378
5	7.1667	-62.773	37.094
5	7.2	-61.807	36.909
5	7.2333	-60.599	36.325
5	7.2667	-59.173	35.744
5	7.3	-58.273	35.294
5	7.3333	-57.148	34.844
5	7.3667	-56.248	34.394
5	7.4	-55.348	33.944
5	7.4333	-54.977	33.401
5	7.4667	-53.998	32.594
5	7.5	-53.548	31.694
5	7.5333	-53.098	31.244
5	7.5667	-52.786	30.216
5	7.6	-52.648	29.444
5	7.6333	-52.26	28.499
5	7.6667	-52.198	27.643
5	7.7	-52.198	26.518
5	7.7333	-51.748	25.618
5	7.7667	-51.298	25.168
5	7.8	-50.848	24.493
5	7.8333	-50.398	24.043
5	7.8667	-49.523	23.273
5	7.9	-49.273	22.693
5	7.9333	-48.3	22.229
5	7.9667	-47.922	21.793
5	8	-47.022	21.343
5	8.0333	-46.361	20.988
5	8.0667	-45.586	20.695
5	8.1	-44.827	20.546
5	8.1333	-44.322	20.443
5	8.1667	-43.252	20.571
5	8.2	-42.747	20.893
5	8.2333	-41.847	21.343
5	8.2667	-40.947	21.343
5	8.3	-40.272	21.568
5	8.3333	-38.823	21.643
5	8.3667	-38.022	22.018
5	8.4	-37.122	22.018
5	8.4333	-35.81	21.589
5	8.4667	-35.097	21.568
5	8.5	-33.786	21.277
5	8.5333	-32.734	21.006
5	8.5667	-31.541	20.803
5	8.6	-30.371	20.443
5	8.6333	-29.471	20.218
5	8.6667	-27.651	19.72
5	8.7	-26.321	19.318
5	8.7333	-25.421	18.868
5	8.7667	-23.621	18.193
5	8.8	-22.091	17.608
5	8.8333	-21.146	16.843
5	8.8667	-19.346	15.943
5	8.9	-17.771	15.268
5	8.9333	-16.195	14.593
5	8.9667	-14.395	13.693
5	9	-12.595	13.242
5	9.0333	-11.02	12.793
5	9.0667	-8.8393	12.221
5	9.1	-7.4199	11.442
5	9.1333	-5.4307	11.415
5	9.1667	-3.8197	10.992
5	9.2	-2.4696	10.542
5	9.2333	-0.22639	10.487
5	9.2667	0.9056	10.092
5	9.3	3.4673	10.075
5	9.3333	5.469	10.083
5	9.3667	7.3618	9.9712
5	9.4	9.4202	10.065
5	9.4333	11.076	10.002
5	9.4667	12.831	10.542
5	9.5	15.232	10.676
5	9.5333	17.484	11.039
5	9.5667	19.551	11.328
5	9.6	21.587	11.476
5	9.6333	23.407	11.442
5	9.6667	25.726	11.339
5	9.7	27.457	10.992
5	9.7333	29.707	10.542
5	9.7667	31.733	10.092
5	9.8	34.492	9.7681
5	9.8333	36.458	9.4173
5	9.8667	39.052	8.7687
5	9.9	41.304	8.223
5	9.9333	43.658	7.3922
5	9.9667	45.77	6.4748
5	10	47.483	5.367
5	10.033	50.389	4.2751
5	10.067	52.434	2.8919
5	10.1	55.227	1.7843
5	10.133	58.095	0.70075
5	10.167	60.887	-0.23177
5	10.2	63.626	-1.0758
5	10.233	66.375	-1.8571
5	10.267	69.121	-2.6293
5	10.3	71.838	-3.2944
6	2.5667	-426.59	48.821
6	2.6	-423.96	48.103
6	2.6333	-421.44	47.469
6	2.6667	-418.95	46.918
6	2.7	-416.54	46.51
6	2.7333	-414.13	46.224
6	2.7667	-411.71	45.98
6	2.8	-408.85	45.645
6	2.8333	-406.39	45.634
6	2.8667	-403.22	45.195
6	2.9	-400.07	45.195
6	2.9333	-397.17	44.971
6	2.9667	-394.06	44.689
6	3	-390.75	44.617
6	3.0333	-387.25	44.042
6	3.0667	-383.95	43.827
6	3.1	-380.46	43.577
6	3.1333	-377.02	43.202
6	3.1667	-373.61	42.847
6	3.2	-370.43	42.298
6	3.2333	-367.34	41.869
6	3.2667	-364.43	41.242
6	3.3	-361.52	40.376
6	3.3333	-358.64	39.752
6	3.3667	-355.52	38.444
6	3.4	-352.82	37.513
6	3.4333	-349.76	36.432
6	3.4667	-346.79	35.227
6	3.5	-343.64	33.822
6	3.5333	-340.19	32.366
6	3.5667	-336.86	30.901
6	3.6	-333.13	29.177
6	3.6333	-329.65	27.542
6	3.6667	-326.32	25.744
6	3.7	-323.41	24.051
6	3.7333	-320.45	22.228
6	3.7667	-317.59	20.521
6	3.8	-314.56	18.868
6	3.8333	-311.86	17.518
6	3.8667	-308.94	16.168
6	3.9	-306.01	15.043
6	3.9333	-303.09	13.918
6	3.9667	-299.71	13.018
6	4	-296.56	11.667
6	4.0333	-293.19	10.767
6	4.0667	-289.81	9.6423
6	4.1	-285.99	8.9673
6	4.1333	-282.39	8.0672
6	4.1667	-278.56	7.1672
6	4.2	-274.74	6.4921
6	4.2333	-270.91	5.5921
6	4.2667	-267.09	4.917
6	4.3	-263.94	4.242
6	4.3333	-260.32	3.411
6	4.3667	-256.86	2.5388
6	4.4	-253.59	1.7668
6	4.4333	-250.44	0.86677
6	4.4667	-247.28	-0.03329
6	4.5	-244.13	-1.3834
6	4.5333	-240.76	-2.2834
6	4.5667	-237.13	-3.7919
6	4.6	-234.23	-4.7586
6	4.6333	-230.28	-6.188
6	4.6667	-226.85	-7.2999
6	4.7	-223.41	-8.6897
6	4.7333	-220.28	-10.159
6	4.7667	-216.68	-11.509
6	4.8	-213.43	-12.991
6	4.8333	-210.18	-14.367
6	4.8667	-207.1	-15.739
6	4.9	-204.04	-16.819
6	4.9333	-201.1	-17.931
6	4.9667	-198.1	-18.664
6	5	-195.17	-19.34
6	5.0333	-192.19	-19.982
6	5.0667	-189.21	-20.577
6	5.1	-186.13	-21.05
6	5.1333	-183.04	-21.522
6	5.1667	-179.94	-21.872
6	5.2	-176.86	-22.085
6	5.2333	-173.65	-22.47
6	5.2667	-170.33	-22.535
6	5.3	-167.04	-22.68
6	5.3333	-163.76	-22.778
6	5.3667	-160.59	-22.799
6	5.4	-157.49	-22.813
6	5.4333	-154.39	-22.969
6	5.4667	-151.56	-23.255
6	5.5	-148.73	-23.435
6	5.5333	-145.81	-24.18
6	5.5667	-143.33	-24.335
6	5.6	-140.32	-25.238
6	5.6333	-137.71	-25.648
6	5.6667	-134.94	-26.337
6	5.7	-132.04	-26.881
6	5.7333	-129.38	-27.035
6	5.7667	-126.36	-27.89
6	5.8	-123.75	-27.935
6	5.8333	-120.78	-29.15
6	5.8667	-118.13	-29.285
6	5.9	-115.2	-30.41
6	5.9333	-112.5	-30.635
6	5.9667	-109.8	-31.535
6	6	-107.24	-32.589
6	6.0333	-104.71	-33.117
6	6.0667	-102.33	-33.65
6	6.1	-99.829	-34.026
6	6.1333	-97.651	-33.785
6	6.1667	-95.4	-34.01
6	6.2	-93.375	-34.01
6	6.2333	-91.177	-34.901
6	6.2667	-89.37	-34.821
6	6.3	-87.3	-34.01
6	6.3333	-85.209	-34.719
6	6.3667	-83.475	-33.785
6	6.4	-81.225	-33.335
6	6.4333	-79.39	-33.387
6	6.4667	-77.624	-32.66
6	6.5	-75.617	-31.847
6	6.5333	-73.816	-30.947
6	6.5667	-71.973	-30.074
6	6.6	-70.06	-29.268
6	6.6333	-68.174	-27.71
6	6.6667	-66.46	-27.918
6	6.7	-64.643	-27.381
6	6.7333	-62.739	-26.862
6	6.7667	-60.973	-25.91
6	6.8	-59.147	-26.029
6	6.8333	-57.373	-25.01
6	6.8667	-55.573	-24.56
6	6.9	-53.953	-24.875
6	6.9333	-52.237	-24.401
6	6.9667	-50.443	-24.245
6	7	-48.822	-23.21
6	7.0333	-47.022	-23.21
6	7.0667	-45.447	-22.76
6	7.1	-43.647	-22.535
6	7.1333	-41.847	-22.31
6	7.1667	-40.047	-21.86
6	7.2	-38.173	-22.211
6	7.2333	-36.357	-22.04
6	7.2667	-34.422	-21.41
6	7.3	-32.471	-21.662
6	7.3333	-30.146	-20.735
6	7.3667	-28.346	-20.285
6	7.4	-26.321	-20.285
6	7.4333	-24.296	-20.06
6	7.4667	-22.271	-19.834
6	7.5	-20.246	-19.384
6	7.5333	-18.041	-19.745
6	7.5667	-16.195	-18.934
6	7.6	-14.188	-19.021
6	7.6333	-12.37	-18.485
6	7.6667	-10.12	-18.034
6	7.7	-8.545	-17.584
6	7.7333	-6.5199	-17.359
6	7.7667	-4.4947	-16.684
6	7.8	-2.6946	-16.234
6	7.8333	-0.89451	-15.784
6	7.8667	1.1306	-14.884
6	7.9	2.9307	-14.434
6	7.9333	4.7613	-13.942
6	7.9667	6.981	-13.084
6	8	8.5561	-12.859
6	8.0333	10.806	-12.184
6	8.0667	12.831	-12.184
6	8.1	14.857	-12.184
6	8.1333	17.107	-12.184
6	8.1667	19.357	-11.734
6	8.2	21.607	-11.734
6	8.2333	24.082	-11.734
6	8.2667	26.557	-11.734
6	8.3	28.807	-11.509
6	8.3333	31.058	-11.734
6	8.3667	34.163	-12.544
6	8.4	36.233	-12.409
6	8.4333	39.383	-12.859
6	8.4667	42.083	-13.309
6	8.5	44.783	-13.309
6	8.5333	47.709	-13.759
6	8.5667	50.409	-13.759
6	8.6	52.903	-13.881
6	8.6333	55.722	-13.91
6	8.6667	58.539	-13.863
6	8.7	61.323	-13.776
6	8.7333	64.11	-13.657
6	8.7667	66.818	-13.521
6	8.8	69.579	-13.307
6	8.8333	72.29	-13.07
7	2.6333	-427.15	97.982
7	2.6667	-424.27	97.603
7	2.7	-421.28	97.195
7	2.7333	-418.17	96.787
7	2.7667	-415.03	96.314
7	2.8	-411.77	95.823
7	2.8333	-408.62	95.148
7	2.8667	-405.02	94.698
7	2.9	-401.87	94.248
7	2.9333	-398.5	94.023
7	2.9667	-394.89	94.023
7	3	-392.19	93.798
7	3.0333	-389.49	94.023
7	3.0667	-386.57	94.023
7	3.1	-383.87	93.798
7	3.1333	-380.72	93.573
7	3.1667	-377.79	93.123
7	3.2	-374.87	92.673
7	3.2333	-371.49	92.673
7	3.2667	-368.57	91.998
7	3.3	-365.19	91.323
7	3.3333	-361.82	90.872
7	3.3667	-358.22	89.972
7	3.4	-354.17	89.522
7	3.4333	-350.57	88.622
7	3.4667	-347.19	87.497
7	3.5	-343.82	86.597
7	3.5333	-340.44	85.472
7	3.5667	-337.29	84.572
7	3.6	-334.37	83.222
7	3.6333	-331.55	83.334
7	3.6667	-328.74	81.422
7	3.7	-326.04	80.972
7	3.7333	-323.34	80.072
7	3.7667	-320.42	79.622
7	3.8	-317.49	78.947
7	3.8333	-314.34	78.272
7	3.8667	-311.19	77.822
7	3.9	-307.81	77.372
7	3.9333	-304.44	76.697
7	3.9667	-301.06	76.022
7	4	-297.46	75.572
7	4.0333	-293.86	74.896
7	4.0667	-290.49	74.671
7	4.1	-287.11	74.221
7	4.1333	-284.19	74.221
7	4.1667	-281.11	73.953
7	4.2	-277.89	73.321
7	4.2333	-275.19	72.871
7	4.2667	-272.04	72.421
7	4.3	-268.66	71.521
7	4.3333	-265.51	70.621
7	4.3667	-262.36	69.721
7	4.4	-259.21	68.596
7	4.4333	-256.06	67.471
7	4.4667	-252.91	66.571
7	4.5	-249.99	65.221
7	4.5333	-246.84	64.096
7	4.5667	-244.36	62.746
7	4.6	-242.14	61.56
7	4.6333	-239.86	60.27
7	4.6667	-237.69	58.842
7	4.7	-235.58	57.57
7	4.7333	-233.56	56.445
7	4.7667	-231.31	55.095
7	4.8	-229.51	53.745
7	4.8333	-227.2	52.923
7	4.8667	-224.78	51.495
7	4.9	-222.76	50.145
7	4.9333	-220.51	49.245
7	4.9667	-218.26	47.895
7	5	-216.01	46.77
7	5.0333	-213.31	45.645
7	5.0667	-211.06	44.294
7	5.1	-208.58	42.944
7	5.1333	-205.88	41.819
7	5.1667	-203.63	40.919
7	5.2	-200.93	39.794
7	5.2333	-198.46	38.669
7	5.2667	-195.98	37.994
7	5.3	-193.73	37.094
7	5.3333	-191.26	36.194
7	5.3667	-188.78	35.294
7	5.4	-186.53	34.394
7	5.4333	-183.83	33.494
7	5.4667	-181.58	32.369
7	5.5	-179.11	31.244
7	5.5333	-176.63	30.119
7	5.5667	-174.6	29.444
7	5.6	-172.13	28.319
7	5.6333	-169.43	26.968
7	5.6667	-167.18	26.293
7	5.7	-164.93	25.393
7	5.7333	-162.46	24.268
7	5.7667	-160.01	23.107
7	5.8	-158.18	22.243
7	5.8333	-155.93	21.118
7	5.8667	-153.81	19.688
7	5.9	-152.1	18.868
7	5.9333	-150.3	17.968
7	5.9667	-148.5	16.618
7	6	-146.7	15.493
7	6.0333	-144.9	14.818
7	6.0667	-143.1	13.693
7	6.1	-140.84	12.161
7	6.1333	-139.28	11.667
7	6.1667	-137.25	10.317
7	6.2	-135.45	9.8673
7	6.2333	-133.43	8.9673
7	6.2667	-131.63	8.0672
7	6.3	-129.29	6.9299
7	6.3333	-127.58	6.7171
7	6.3667	-125.78	5.8171
7	6.4	-124.2	5.367
7	6.4333	-122.01	4.1451
7	6.4667	-120.6	4.017
7	6.5	-118.8	3.5669
7	6.5333	-117.05	2.9819
7	6.5667	-115.43	3.1169
7	6.6	-114.08	2.6669
7	6.6333	-112.5	2.2168
7	6.6667	-110.93	2.2168
7	6.7	-109.35	1.7668
7	6.7333	-108	1.0918
7	6.7667	-105.85	0.022387
7	6.8	-104.85	-0.03329
7	6.8333	-102.83	-1.1584
7	6.8667	-101.56	-1.8365
7	6.9	-100.01	-2.396
7	6.9333	-98.506	-3.0485
7	6.9667	-96.831	-3.7001
7	7	-95.4	-4.0836
7	7.0333	-94.005	-5.0736
7	7.0667	-92.475	-5.6587
7	7.1	-91.125	-6.3337
7	7.1333	-89.654	-7.303
7	7.1667	-88.174	-8.0748
7	7.2	-86.962	-8.6963
7	7.2333	-85.387	-9.5964
7	7.2667	-84.37	-10.455
7	7.3	-82.912	-11.171
7	7.3333	-81.675	-11.734
7	7.3667	-80.549	-12.409
7	7.4	-79.649	-12.859
7	7.4333	-78.254	-13.399
7	7.4667	-77.512	-13.647
7	7.5	-76.084	-14.261
7	7.5333	-75.374	-14.434
7	7.5667	-74.249	-14.884
7	7.6	-73.124	-15.109
7	7.6333	-71.801	-15.637
7	7.6667	-70.724	-15.846
7	7.7	-69.593	-16.113
7	7.7333	-68.736	-16.122
7	7.7667	-67.274	-16.459
7	7.8	-65.58	-16.833
7	7.8333	-64.236	-16.797
7	7.8667	-62.237	-16.892
7	7.9	-60.333	-16.961
7	7.9333	-58.282	-17.071
7	7.9667	-56.36	-17.022
7	8	-54.223	-17.134
7	8.0333	-51.973	-17.134
7	8.0667	-49.723	-17.359
7	8.1	-47.36	-17.472
7	8.1333	-44.799	-17.845
7	8.1667	-42.257	-18.031
7	8.2	-39.709	-18.147
7	8.2333	-37.347	-18.259
7	8.2667	-34.984	-18.597
7	8.3	-32.621	-18.259
7	8.3333	-30.371	-18.259
7	8.3667	-28.121	-18.035
7	8.4	-26.051	-18.169
7	8.4333	-23.891	-17.494
7	8.4667	-21.596	-17.359
7	8.5	-19.571	-17.359
7	8.5333	-17.546	-17.359
7	8.5667	-15.642	-17.654
7	8.6	-13.686	-17.532
7	8.6333	-11.461	-17.527
7	8.6667	-8.995	-16.684
7	8.7	-6.7449	-16.459
7	8.7333	-4.2697	-16.234
7	8.7667	-1.5696	-15.559
7	8.8	1.1307	-15.109
7	8.8333	3.8308	-14.209
7	8.8667	6.531	-13.309
7	8.9	9.3847	-12.663
7	8.9333	11.931	-11.734
7	8.9667	14.586	-10.699
7	9	17.246	-9.7155
7	9.0333	19.357	-8.1338
7	9.0667	22.192	-7.2788
7	9.1	24.802	-5.9736
7	9.1333	27.817	-4.8036
7	9.1667	30.383	-2.9585
7	9.2	33.308	-2.0584
7	9.2333	36.233	-1.1584
7	9.2667	39.726	-0.58072
7	9.3	42.713	0.28171
7	9.3333	45.008	1.5418
7	9.3667	48.384	1.5418
7	9.4	51.084	1.9918
7	9.4333	53.821	2.4995
7	9.4667	56.538	2.9344
7	9.5	59.322	3.4294
7	9.5333	62.057	3.9174
7	9.5667	64.802	4.3666
7	9.6	67.497	4.8171
7	9.6333	70.155	5.191
8	2.7667	-426.66	148.34
8	2.8	-424.46	147.1
8	2.8333	-422.3	146.1
8	2.8667	-420.18	145.27
8	2.9	-417.98	144.6
8	2.9333	-415.65	143.97
8	2.9667	-413.21	143.33
8	3	-410.64	142.63
8	3.0333	-408.73	142.74
8	3.0667	-405.25	140.83
8	3.1	-402.32	140.38
8	3.1333	-399.39	139.48
8	3.1667	-396.78	138.97
8	3.2	-393.09	138.13
8	3.2333	-390.75	137.93
8	3.2667	-387.71	137.62
8	3.3	-384.56	137.14
8	3.3333	-380.94	137
8	3.3667	-378.59	136.68
8	3.4	-376.06	136.35
8	3.4333	-373.04	135.67
8	3.4667	-370.55	135.12
8	3.5	-367.22	134.3
8	3.5333	-365.69	133.26
8	3.5667	-362.88	131.87
8	3.6	-360.02	130.93
8	3.6333	-358.26	129.66
8	3.6667	-356.19	128.9
8	3.7	-353.38	128.34
8	3.7333	-350.58	125.66
8	3.7667	-348.14	124.49
8	3.8	-345.55	123.03
8	3.8333	-342.47	121.47
8	3.8667	-340.56	119.65
8	3.9	-338.31	118.07
8	3.9333	-335.9	116.55
8	3.9667	-333.69	114.72
8	4	-331.82	113.78
8	4.0333	-329.72	112.61
8	4.0667	-327.17	111.57
8	4.1	-325.01	110.69
8	4.1333	-322.21	109.77
8	4.1667	-319.96	109.1
8	4.2	-317.49	108.42
8	4.2333	-315.01	107.75
8	4.2667	-312.31	106.62
8	4.3	-309.84	105.95
8	4.3333	-307.36	105.27
8	4.3667	-304.44	104.37
8	4.4	-301.74	103.47
8	4.4333	-298.81	103.02
8	4.4667	-295.89	102.35
8	4.5	-292.96	101.67
8	4.5333	-290.35	101.24
8	4.5667	-287.11	101.22
8	4.6	-284.75	100.66
8	4.6333	-281.85	100.49
8	4.6667	-278.79	100.32
8	4.7	-276.47	99.508
8	4.7333	-273.77	98.869
8	4.7667	-271.46	98.272
8	4.8	-269.35	97.57
8	4.8333	-266.64	96.723
8	4.8667	-265.05	95.802
8	4.9	-262.69	94.752
8	4.9333	-260.56	94.248
8	4.9667	-258.68	92.765
8	5	-256.64	91.649
8	5.0333	-254.58	90.502
8	5.0667	-252.81	89.164
8	5.1	-250.68	87.88
8	5.1333	-248.91	86.563
8	5.1667	-246.49	84.852
8	5.2	-244.36	83.447
8	5.2333	-242.83	81.557
8	5.2667	-240.99	79.847
8	5.3	-238.71	78.114
8	5.3333	-236.26	76.697
8	5.3667	-234.37	75.104
8	5.4	-232.39	73.93
8	5.4333	-229.96	73.096
8	5.4667	-227.93	71.746
8	5.5	-225.68	70.846
8	5.5333	-223.55	69.609
8	5.5667	-221.32	68.456
8	5.6	-219.05	67.219
8	5.6333	-216.61	66.261
8	5.6667	-214.2	65.264
8	5.7	-211.73	64.546
8	5.7333	-209.57	63.466
8	5.7667	-206.56	62.746
8	5.8	-204.35	61.687
8	5.8333	-201.9	60.923
8	5.8667	-199.6	59.959
8	5.9	-197.44	58.947
8	5.9333	-195.58	58.155
8	5.9667	-193.37	56.85
8	6	-191.48	55.995
8	6.0333	-189.68	54.645
8	6.0667	-188.29	52.98
8	6.1	-186.69	51.76
8	6.1333	-185.27	50.55
8	6.1667	-183.67	49.267
8	6.2	-182.44	48.21
8	6.2333	-181	46.725
8	6.2667	-179.68	45.322
8	6.3	-178.43	44.294
8	6.3333	-177.08	42.944
8	6.3667	-176.18	41.594
8	6.4	-174.83	40.244
8	6.4333	-173.48	38.894
8	6.4667	-172.13	37.994
8	6.5	-170.78	37.094
8	6.5333	-169.25	36.264
8	6.5667	-167.63	35.744
8	6.6	-165.83	35.294
8	6.6333	-164.34	34.626
8	6.6667	-162.68	34.394
8	6.7	-160.94	33.736
8	6.7333	-159.08	33.719
8	6.7667	-157.28	33.944
8	6.8	-155.48	33.944
8	6.8333	-153.68	34.169
8	6.8667	-151.65	34.394
8	6.9	-149.85	34.844
8	6.9333	-148.05	35.069
8	6.9667	-146	35.543
8	7	-144.23	35.969
8	7.0333	-142.43	35.969
8	7.0667	-140.85	35.969
8	7.1	-139.05	35.969
8	7.1333	-137.82	35.632
8	7.1667	-136.34	35.311
8	7.2	-135.09	34.889
8	7.2333	-133.74	34.439
8	7.2667	-132.53	33.944
8	7.3	-131.18	33.269
8	7.3333	-129.83	32.594
8	7.3667	-128.88	32.009
8	7.4	-127.58	31.244
8	7.4333	-126.45	30.344
8	7.4667	-125.78	29.444
8	7.5	-124.88	28.544
8	7.5333	-124.31	27.174
8	7.5667	-123.53	26.068
8	7.6	-123.07	24.877
8	7.6333	-122.4	23.593
8	7.6667	-121.97	22.523
8	7.7	-121.28	21.343
8	7.7333	-120.38	20.443
8	7.7667	-119.93	19.543
8	7.8	-119.25	18.643
8	7.8333	-118.8	17.968
8	7.8667	-117.9	17.293
8	7.9	-117.45	16.843
8	7.9333	-116.26	16.264
8	7.9667	-115.43	15.943
8	8	-114.53	15.493
8	8.0333	-113.63	15.043
8	8.0667	-112.73	14.593
8	8.1	-111.83	14.143
8	8.1333	-110.93	13.918
8	8.1667	-109.8	13.693
8	8.2	-108.81	13.422
8	8.2333	-107.78	13.468
8	8.2667	-106.73	13.375
8	8.3	-105.53	13.918
8	8.3333	-104.63	13.918
8	8.3667	-103.5	14.143
8	8.4	-102.47	14.638
8	8.4333	-101.48	15.043
8	8.4667	-100.31	15.808
8	8.5	-99.136	16.213
8	8.5333	-97.876	16.843
8	8.5667	-96.525	17.293
8	8.6	-95.175	17.743
8	8.6333	-94.208	18.17
8	8.6667	-92.7	18.643
8	8.7	-91.575	18.643
8	8.7333	-90.225	18.868
8	8.7667	-89.1	18.868
8	8.8	-87.975	18.868
8	8.8333	-86.85	18.643
8	8.8667	-85.725	18.643
8	8.9	-84.6	18.193
8	8.9333	-83.25	17.968
8	8.9667	-82.125	17.743
8	9	-81.225	17.068
8	9.0333	-79.874	16.618
8	9.0667	-78.974	15.943
8	9.1	-77.849	15.043
8	9.1333	-76.724	14.143
8	9.1667	-75.599	13.242
8	9.2	-74.699	12.342
8	9.2333	-73.574	11.442
8	9.2667	-72.449	10.542
8	9.3	-71.443	9.8408
8	9.3333	-70.199	9.1923
8	9.3667	-69.299	8.7423
8	9.4	-68.174	8.2922
8	9.4333	-67.049	7.8422
8	9.4667	-65.924	7.8422
8	9.5	-64.799	7.3922
8	9.5333	-63.673	7.3922
8	9.5667	-62.773	7.3922
8	9.6	-61.423	7.3922
8	9.6333	-60.073	7.1672
8	9.6667	-58.948	7.1672
8	9.7	-57.373	7.3922
8	9.7333	-56.023	7.6172
8	9.7667	-54.673	7.8422
8	9.8	-53.323	8.2922
8	9.8333	-51.523	8.7423
8	9.8667	-50.398	9.4173
8	9.9	-48.597	10.092
8	9.9333	-46.797	10.767
8	9.9667	-45.222	11.442
8	10	-43.872	12.342
8	10.033	-42.072	13.018
8	10.067	-40.497	13.693
8	10.1	-38.922	14.143
8	10.133	-37.347	14.593
8	10.167	-35.997	14.818
8	10.2	-34.422	14.818
8	10.233	-32.846	14.818
8	10.267	-31.496	14.818
8	10.3	-29.921	14.818
8	10.333	-28.571	14.818
8	10.367	-27.221	14.593
8	10.4	-25.871	14.368
8	10.433	-24.296	13.918
8	10.467	-22.946	13.468
8	10.5	-21.371	13.018
8	10.533	-20.021	12.793
8	10.567	-18.446	12.117
8	10.6	-17.096	11.442
8	10.633	-15.52	10.542
8	10.667	-13.945	10.092
8	10.7	-12.37	9.1923
8	10.733	-10.795	8.5173
8	10.767	-8.995	7.8422
8	10.8	-7.1948	7.3922
8	10.833	-5.1248	7.2572
8	10.867	-3.1446	6.7171
8	10.9	-1.1195	6.7171
8	10.933	0.9056	6.7171
8	10.967	3.1557	6.9421
8	11	5.676	7.2572
8	11.033	7.881	7.1672
8	11.067	10.131	7.3922
8	11.1	12.381	7.6172
8	11.133	14.568	8.4068
8	11.167	16.882	8.9673
8	11.2	19.132	9.4173
8	11.233	21.867	10.715
8	11.267	24.082	11.217
8	11.3	26.557	11.667
8	11.333	29.032	12.342
8	11.367	31.508	12.342
8	11.4	33.645	12.68
8	11.433	35.783	12.117
8	11.467	37.877	12.446
8	11.5	39.92	12.36
8	11.533	41.633	11.893
8	11.567	43.883	12.342
8	11.6	45.908	12.117
8	11.633	47.889	12.027
8	11.667	49.734	11.442
8	11.7	52.02	11.223
8	11.733	54.091	10.733
8	11.767	56.23	10.087
8	11.8	58.479	9.3554
8	11.833	60.832	8.5274
8	11.867	63.263	7.6627
8	11.9	65.723	6.847
8	11.933	68.216	6.1754
8	11.967	70.74	5.6469
9	2.9	-426.8	197.18
9	2.9333	-424.71	196.38
9	2.9667	-422.6	195.61
9	3	-420.57	194.96
9	3.0333	-418.49	194.36
9	3.0667	-416.4	193.76
9	3.1	-414.16	193.09
9	3.1333	-411.89	192.39
9	3.1667	-409.18	191.57
9	3.2	-406.48	190.7
9	3.2333	-403.63	189.98
9	3.2667	-400.94	189.14
9	3.3	-398.16	188.34
9	3.3333	-395.1	187.43
9	3.3667	-392.09	186.62
9	3.4	-389.21	186.03
9	3.4333	-386.38	185.68
9	3.4667	-383.88	185.16
9	3.5	-381.05	185.01
9	3.5333	-378.48	184.58
9	3.5667	-375.94	184.54
9	3.6	-373.45	184.3
9	3.6333	-371.09	183.71
9	3.6667	-368.8	183.21
9	3.7	-366.71	182.53
9	3.7333	-364.23	181.63
9	3.7667	-361.84	180.77
9	3.8	-359.23	179.92
9	3.8333	-356.77	178.91
9	3.8667	-353.83	177.58
9	3.9	-351.53	176.31
9	3.9333	-348.7	174.6
9	3.9667	-345.98	173.21
9	4	-343.35	171.6
9	4.0333	-340.84	170.1
9	4.0667	-338.35	168.63
9	4.1	-336.05	167.64
9	4.1333	-333.76	166.63
9	4.1667	-331.62	165.6
9	4.2	-329.39	164.69
9	4.2333	-327.14	163.81
9	4.2667	-324.87	163.1
9	4.3	-322.77	162.34
9	4.3333	-320.55	161.74
9	4.3667	-318.15	161.19
9	4.4	-315.68	160.22
9	4.4333	-313.33	159.22
9	4.4667	-310.66	158.71
9	4.5	-308.05	157.87
9	4.5333	-305.53	157.08
9	4.5667	-302.88	156.3
9	4.6	-300.01	155.84
9	4.6333	-297.37	155.18
9	4.6667	-294.42	154.43
9	4.7	-291.87	153.99
9	4.7333	-289.18	153.56
9	4.7667	-286.38	153.04
9	4.8	-283.9	152.87
9	4.8333	-281.27	152.34
9	4.8667	-278.94	151.63
9	4.9	-276.71	151.45
9	4.9333	-274.24	150.64
9	4.9667	-272.02	150.41
9	5	-269.77	149.17
9	5.0333	-267.71	148.51
9	5.0667	-265.59	147.36
9	5.1	-263.36	146.51
9	5.1333	-261.09	144.95
9	5.1667	-258.96	143.66
9	5.2	-256.83	142.56
9	5.2333	-254.64	140.79
9	5.2667	-252.77	139.14
9	5.3	-250.64	137.7
9	5.3333	-248.94	136.12
9	5.3667	-246.98	134.16
9	5.4	-245.2	132.64
9	5.4333	-243.66	131
9	5.4667	-241.85	129.53
9	5.5	-240.26	127.95
9	5.5333	-238.52	126.75
9	5.5667	-236.55	125.36
9	5.6	-234.9	123.5
9	5.6333	-233.23	122.62
9	5.6667	-231.55	121.37
9	5.7	-229.76	120.12
9	5.7333	-228.06	118.87
9	5.7667	-226.38	117.74
9	5.8	-224.5	116.59
9	5.8333	-222.65	115.7
9	5.8667	-220.98	114.32
9	5.9	-219.03	113.41
9	5.9333	-217.24	112.06
9	5.9667	-215.19	111.21
9	6	-213.17	110.31
9	6.0333	-211.23	109.51
9	6.0667	-209.17	108.62
9	6.1	-206.95	107.76
9	6.1333	-204.81	107.17
9	6.1667	-202.8	106.53
9	6.2	-200.82	106.06
9	6.2333	-198.91	105.5
9	6.2667	-196.77	104.71
9	6.3	-194.74	104.04
9	6.3333	-192.72	103.14
9	6.3667	-191.03	102.12
9	6.4	-189.23	101.45
9	6.4333	-187.43	100.55
9	6.4667	-185.97	99.535
9	6.5	-184.28	98.748
9	6.5333	-182.71	97.848
9	6.5667	-181.13	96.948
9	6.6	-179.67	95.935
9	6.6333	-178.32	94.81
9	6.6667	-176.83	93.704
9	6.7	-175.73	92.673
9	6.7333	-174.72	91.435
9	6.7667	-173.59	90.31
9	6.8	-172.58	88.847
9	6.8333	-171.68	87.497
9	6.8667	-170.89	86.26
9	6.9	-170.36	84.883
9	6.9333	-169.79	83.45
9	6.9667	-169.09	82.209
9	7	-168.56	80.823
9	7.0333	-168.09	79.356
9	7.0667	-167.51	77.678
9	7.1	-166.78	77.012
9	7.1333	-166.22	75.79
9	7.1667	-165.41	74.428
9	7.2	-164.78	73.176
9	7.2333	-163.99	71.975
9	7.2667	-163.08	71.298
9	7.3	-162.38	70.257
9	7.3333	-161.52	69.587
9	7.3667	-160.59	68.705
9	7.4	-159.86	67.784
9	7.4333	-158.81	67.242
9	7.4667	-157.82	66.631
9	7.5	-156.99	65.978
9	7.5333	-155.93	65.586
9	7.5667	-154.78	65.023
9	7.6	-153.87	64.631
9	7.6333	-152.77	64.331
9	7.6667	-151.68	64.068
9	7.7	-150.53	63.934
9	7.7333	-149.28	63.889
9	7.7667	-148.22	63.81
9	7.8	-146.9	64.009
9	7.8333	-145.7	64.1
9	7.8667	-144.35	64.387
9	7.9	-143.06	64.644
9	7.9333	-141.74	64.897
9	7.9667	-140.33	65.157
9	8	-138.99	65.486
9	8.0333	-137.7	65.896
9	8.0667	-136.28	65.935
9	8.1	-135	66.346
9	8.1333	-133.65	66.346
9	8.1667	-132.45	66.601
9	8.2	-131.18	67.021
9	8.2333	-130.05	67.246
9	8.2667	-128.83	67.3
9	8.3	-127.75	67.557
9	8.3333	-126.79	67.584
9	8.3667	-125.89	67.808
9	8.4	-125.1	67.921
9	8.4333	-124.27	68.22
9	8.4667	-123.64	68.034
9	8.5	-122.73	68.419
9	8.5333	-122.4	68.371
9	8.5667	-121.57	68.629
9	8.6	-121.08	68.648
9	8.6333	-120.75	68.488
9	8.6667	-120.34	68.267
9	8.7	-120.27	67.808
9	8.7333	-120.04	67.583
9	8.7667	-119.7	67.471
9	8.8	-119.36	67.358
9	8.8333	-118.97	67.285
9	8.8667	-118.81	66.95
9	8.9	-118.8	66.346
9	8.9333	-118.8	65.896
9	8.9667	-118.29	65.887
9	9	-118.13	65.221
9	9.0333	-118.13	64.771
9	9.0667	-117.79	64.433
9	9.1	-117.49	64.069
9	9.1333	-117.26	63.497
9	9.1667	-117	62.812
9	9.2	-116.82	62.034
9	9.2333	-116.66	61.283
9	9.2667	-116.21	60.383
9	9.3	-115.86	59.681
9	9.3333	-115.72	58.704
9	9.3667	-115.41	57.674
9	9.4	-115.24	56.715
9	9.4333	-115.2	55.545
9	9.4667	-114.9	54.401
9	9.5	-114.75	53.295
9	9.5333	-114.3	51.945
9	9.5667	-114.08	50.82
9	9.6	-113.63	49.92
9	9.6333	-113.18	48.57
9	9.6667	-112.73	47.67
9	9.7	-112.28	46.545
9	9.7333	-111.83	45.419
9	9.7667	-111.15	44.52
9	9.8	-110.48	43.394
9	9.8333	-109.91	42.607
9	9.8667	-109.01	41.707
9	9.9	-108.23	40.919
9	9.9333	-107.55	40.019
9	9.9667	-106.54	39.232
9	10	-105.75	38.669
9	10.033	-104.74	37.882
9	10.067	-103.95	36.644
9	10.1	-102.71	36.757
9	10.133	-101.7	35.969
9	10.167	-100.55	35.755
9	10.2	-99.563	35.406
9	10.233	-98.136	35.439
9	10.267	-96.973	35.235
9	10.3	-95.573	35.332
9	10.333	-94.381	34.818
9	10.367	-92.925	35.069
9	10.4	-91.575	35.069
9	10.433	-90.45	34.844
9	10.467	-89.438	34.731
9	10.5	-88.2	34.844
9	10.533	-87.075	34.619
9	10.567	-85.95	34.394
9	10.6	-85.05	33.944
9	10.633	-83.925	33.719
9	10.667	-83.025	33.269
9	10.7	-82.237	32.931
9	10.733	-81.225	32.144
9	10.767	-80.437	32.031
9	10.8	-79.762	31.356
9	10.833	-78.749	30.344
9	10.867	-78.074	30.119
9	10.9	-76.896	28.98
9	10.933	-76.103	28.047
9	10.967	-75.824	27.643
9	11	-74.924	26.518
9	11.033	-74.171	25.333
9	11.067	-73.574	24.043
9	11.1	-73.124	23.143
9	11.133	-72.674	22.243
9	11.167	-71.943	21.002
9	11.2	-71.324	19.993
9	11.233	-70.874	19.093
9	11.267	-70.424	18.193
9	11.3	-69.974	17.068
9	11.333	-69.299	15.943
9	11.367	-68.624	15.043
9	11.4	-67.949	14.368
9	11.433	-67.589	13.738
9	11.467	-66.374	12.793
9	11.5	-66.149	12.117
9	11.533	-65.249	11.667
9	11.567	-64.151	11.014
9	11.6	-63.329	10.741
9	11.633	-62.548	10.092
9	11.667	-61.624	9.9464
9	11.7	-60.672	9.6344
9	11.733	-59.531	9.3379
9	11.767	-58.723	8.9673
9	11.8	-57.209	8.8822
9	11.833	-56.383	8.7873
9	11.867	-54.906	8.8905
9	11.9	-53.707	8.9276
9	11.933	-52.648	8.7423
9	11.967	-51.073	9.1923
9	12	-49.723	9.4173
9	12.033	-48.377	9.9561
9	12.067	-47.112	10.272
9	12.1	-45.394	10.721
9	12.133	-44.13	11.055
9	12.167	-42.747	11.442
9	12.2	-40.837	12.181
9	12.233	-39.48	12.528
9	12.267	-38.051	12.986
9	12.3	-36.627	13.377
9	12.333	-35.325	13.814
9	12.367	-34.135	14.212
9	12.4	-32.834	14.485
9	12.433	-31.721	14.368
9	12.467	-30.596	14.593
9	12.5	-29.696	14.818
9	12.533	-28.346	14.818
9	12.567	-27.446	14.818
9	12.6	-26.306	15.229
9	12.633	-25.382	15.283
9	12.667	-24.405	15.314
9	12.7	-23.351	15.178
9	12.733	-22.605	15.035
9	12.767	-21.421	14.946
9	12.8	-20.75	14.391
9	12.833	-19.391	14.278
9	12.867	-18.896	13.468
9	12.9	-17.546	13.018
9	12.933	-16.645	12.342
9	12.967	-14.395	11.893
9	13	-14.395	11.217
9	13.033	-12.145	10.317
9	13.067	-11.47	9.4173
9	13.1	-9.8951	8.5173
9	13.133	-9.4	7.5271
9	13.167	-7.6449	6.4921
9	13.2	-7.0785	5.6386
9	13.233	-5.8448	4.692
9	13.267	-3.5947	3.7919
9	13.3	-2.2446	3.1169
9	13.333	-0.89451	2.4419
9	13.367	0.45558	1.9918
9	13.4	2.2557	1.3168
9	13.433	3.8308	0.86677
9	13.467	5.11	0.7558
9	13.5	6.936	0.55174
9	13.533	9.2311	0.19172
9	13.567	11.031	-0.2583
9	13.6	13.056	-0.2583
9	13.633	15.082	-0.03329
9	13.667	17.107	0.41674
9	13.7	19.047	1.3776
9	13.733	21.157	0.86677
9	13.767	23.023	2.1771
9	13.8	25.216	2.8486
9	13.833	27.682	2.6669
9	13.867	29.932	3.3419
9	13.9	32.337	4.6985
9	13.933	34.834	5.2855
9	13.967	37.133	5.142
9	14	39.646	6.1894
9	14.033	42.308	6.2671
9	14.067	44.649	6.804
9	14.1	47.258	6.7171
9	14.133	49.959	6.9421
9	14.167	52.209	7.1672
9	14.2	54.542	7.1871
9	14.233	56.857	7.1426
9	14.267	59.134	6.9791
9	14.3	61.416	6.7203
9	14.333	63.681	6.3583
9	14.367	66.003	5.8867
9	14.4	68.347	5.3513
9	14.433	70.785	4.7713
10	3.3667	-428.14	41.842
10	3.4	-425.15	42.012
10	3.4333	-422	42.166
10	3.4667	-418.72	42.236
10	3.5	-415.35	42.26
10	3.5333	-412	42.269
10	3.5667	-408.77	42.434
10	3.6	-405.08	42.629
10	3.6333	-401.92	42.985
10	3.6667	-397.86	42.93
10	3.7	-394.55	43.151
10	3.7333	-391.48	43.495
10	3.7667	-388.38	43.819
10	3.8	-385.19	44.04
10	3.8333	-382.31	44.101
10	3.8667	-379.3	43.76
10	3.9	-376.37	43.277
10	3.9333	-373.26	42.443
10	3.9667	-370.06	41.625
10	4	-366.73	40.813
10	4.0333	-362.93	39.726
10	4.0667	-358.62	38.804
10	4.1	-354.73	37.48
10	4.1333	-350.07	36.104
10	4.1667	-346.29	33.944
10	4.2	-342.11	33.123
10	4.2333	-339.09	31.244
10	4.2667	-336.11	30.33
10	4.3	-333.45	29.047
10	4.3333	-330.87	27.58
10	4.3667	-328.37	26.259
10	4.4	-325.83	25.097
10	4.4333	-323.22	23.845
10	4.4667	-320.76	22.788
10	4.5	-318.14	21.74
10	4.5333	-315.42	20.434
10	4.5667	-312.76	19.318
10	4.6	-309.86	18.027
10	4.6333	-306.89	17.198
10	4.6667	-304.44	15.718
10	4.7	-301.74	14.593
10	4.7333	-298.56	14.46
10	4.7667	-296.11	13.242
10	4.8	-293.23	13.251
10	4.8333	-290.41	12.507
10	4.8667	-287.69	11.693
10	4.9	-285.05	10.803
10	4.9333	-282.36	9.7721
10	4.9667	-279.8	8.5355
10	5	-276.99	7.3607
10	5.0333	-273.89	6.3959
10	5.0667	-270.94	5.1466
10	5.1	-267.78	4.0845
10	5.1333	-264.9	2.9009
10	5.1667	-261.69	1.0918
10	5.2	-258.44	0.38106
10	5.2333	-255.31	-0.74643
10	5.2667	-252.43	-2.1965
10	5.3	-249.53	-3.6335
10	5.3333	-246.84	-4.7586
10	5.3667	-243.69	-5.8837
10	5.4	-240.7	-6.1612
10	5.4333	-238.06	-7.2337
10	5.4667	-235.36	-7.4588
10	5.5	-232.88	-7.9088
10	5.5333	-229.96	-8.3588
10	5.5667	-227.26	-8.8088
10	5.6	-224.33	-9.2589
10	5.6333	-221.41	-9.7089
10	5.6667	-218.48	-9.9339
10	5.7	-215.56	-9.7089
10	5.7333	-212.86	-9.9339
10	5.7667	-210.16	-9.7089
10	5.8	-207.23	-9.7089
10	5.8333	-204.53	-9.2589
10	5.8667	-201.83	-8.8088
10	5.9	-199.36	-8.8088
10	5.9333	-197.11	-8.8088
10	5.9667	-194.63	-8.8088
10	6	-192.16	-9.2589
10	6.0333	-189.62	-9.4679
10	6.0667	-187.21	-9.9339
10	6.1	-184.73	-10.384
10	6.1333	-182.48	-11.059
10	6.1667	-180.23	-11.284
10	6.2	-177.98	-11.959
10	6.2333	-175.51	-12.184
10	6.2667	-173.03	-12.634
10	6.3	-171	-13.309
10	6.3333	-168.75	-14.209
10	6.3667	-166.52	-14.793
10	6.4	-164.03	-15.559
10	6.4333	-162	-16.459
10	6.4667	-159.75	-17.134
10	6.5	-157.28	-18.034
10	6.5333	-155.25	-18.934
10	6.5667	-153	-19.384
10	6.6	-150.98	-20.06
10	6.6333	-148.95	-20.735
10	6.6667	-147.15	-20.96
10	6.7	-144.9	-21.635
10	6.7333	-142.88	-22.085
10	6.7667	-140.85	-22.535
10	6.8	-139.28	-22.76
10	6.8333	-137.7	-22.76
10	6.8667	-135.9	-23.21
10	6.9	-134.1	-23.21
10	6.9333	-132.3	-23.21
10	6.9667	-130.73	-23.21
10	7	-129.15	-23.435
10	7.0333	-127.58	-23.21
10	7.0667	-126.23	-22.985
10	7.1	-124.88	-22.76
10	7.1333	-123.3	-22.535
10	7.1667	-121.73	-22.535
10	7.2	-120.38	-22.31
10	7.2333	-119.35	-22.196
10	7.2667	-117.9	-22.31
10	7.3	-116.55	-22.535
10	7.3333	-115.2	-22.76
10	7.3667	-113.85	-23.21
10	7.4	-112.5	-23.21
10	7.4333	-111.15	-23.885
10	7.4667	-109.8	-23.885
10	7.5	-108.68	-24.11
10	7.5333	-107.36	-24.562
10	7.5667	-105.98	-25.01
10	7.6	-104.85	-25.46
10	7.6333	-103.5	-25.91
10	7.6667	-102.32	-26.288
10	7.7	-101.03	-27.035
10	7.7333	-99.676	-27.935
10	7.7667	-98.776	-28.385
10	7.8	-97.651	-28.835
10	7.8333	-96.525	-29.735
10	7.8667	-95.797	-29.722
10	7.9	-94.858	-30.04
[truncated: 13,779 more rows]
