# Supplementary material for: A system for efficient egress scheduling during mass events and small-scale experimental demonstration
Source: R Soc Open Sci. 2020 Dec 9;7(12):201465. doi: 10.1098/rsos.201465 (PMC7813256; doi:10.1098/rsos.201465)
Supplement: Experimental data [file rsos201465supp5.zip › experimental_data/data/Sensor07.csv]

ped. #	time (s)	x (cm)	y (cm)
1	1.3667	-429.13	163.77
1	1.4	-425.67	162.72
1	1.4333	-422.32	161.56
1	1.4667	-419.06	160.35
1	1.5	-415.93	159.05
1	1.5333	-412.98	157.8
1	1.5667	-409.98	156.81
1	1.6	-406.93	155.51
1	1.6333	-404.12	154.46
1	1.6667	-401.02	153.48
1	1.7	-398.36	152.74
1	1.7333	-395.11	151.81
1	1.7667	-391.74	150.56
1	1.8	-388.17	149.46
1	1.8333	-384.45	148.3
1	1.8667	-380.31	147.22
1	1.9	-376.36	145.91
1	1.9333	-372	144.97
1	1.9667	-367.95	144.09
1	2	-363.55	143.05
1	2.0333	-359.07	142.23
1	2.0667	-355.38	141.68
1	2.1	-351.31	141.38
1	2.1333	-347.3	140.71
1	2.1667	-343.89	140.58
1	2.2	-340.24	140.21
1	2.2333	-336.5	139.75
1	2.2667	-332.88	139.19
1	2.3	-329.01	138.29
1	2.3333	-324.83	137.34
1	2.3667	-320.6	136.41
1	2.4	-316.66	135.11
1	2.4333	-311.86	133.85
1	2.4667	-307.77	132.59
1	2.5	-303.36	131.06
1	2.5333	-299.13	129.84
1	2.5667	-295.03	128.36
1	2.6	-291.21	127.01
1	2.6333	-287.24	125.87
1	2.6667	-283.7	124.3
1	2.7	-279.6	123.45
1	2.7333	-275.84	122.09
1	2.7667	-271.77	121.34
1	2.8	-267.78	120.16
1	2.8333	-263.58	119.27
1	2.8667	-259.32	117.83
1	2.9	-255	116.59
1	2.9333	-250.39	115.71
1	2.9667	-246.08	114.1
1	3	-241.74	113.05
1	3.0333	-237.28	111.9
1	3.0667	-232.5	111.12
1	3.1	-228.51	109.88
1	3.1333	-223.96	109.43
1	3.1667	-219.98	108.38
1	3.2	-216.05	107.43
1	3.2333	-212.09	106.44
1	3.2667	-207.91	105.27
1	3.3	-203.41	104.6
1	3.3333	-199.58	103.25
1	3.3667	-196.07	101.04
1	3.4	-191.35	100.21
1	3.4333	-187.96	97.941
1	3.4667	-183.94	96.61
1	3.5	-180.04	94.896
1	3.5333	-176.52	92.785
1	3.5667	-172.54	90.875
1	3.6	-168.71	88.532
1	3.6333	-165.45	86.251
1	3.6667	-161.31	84.035
1	3.7	-157.73	80.972
1	3.7333	-153.9	78.947
1	3.7667	-150.08	76.697
1	3.8	-146.48	74.671
1	3.8333	-142.65	72.421
1	3.8667	-139.2	70.822
1	3.9	-135.81	68.9
1	3.9333	-132.3	66.346
1	3.9667	-128.7	64.321
1	4	-125.1	62.521
1	4.0333	-121.73	60.27
1	4.0667	-118.13	58.695
1	4.1	-114.75	56.67
1	4.1333	-110.7	54.87
1	4.1667	-106.88	53.07
1	4.2	-103.05	51.045
1	4.2333	-99.226	49.245
1	4.2667	-95.626	46.995
1	4.3	-91.8	44.969
1	4.3333	-87.975	42.494
1	4.3667	-84.375	40.019
1	4.4	-80.1	37.769
1	4.4333	-76.274	35.294
1	4.4667	-72.224	32.594
1	4.5	-68.399	30.119
1	4.5333	-64.799	27.418
1	4.5667	-61.198	24.718
1	4.6	-57.498	22.142
1	4.6333	-53.773	19.318
1	4.6667	-50.173	16.843
1	4.7	-46.572	14.368
1	4.7333	-42.747	11.893
1	4.7667	-38.472	9.1923
1	4.8	-34.329	6.7965
1	4.8333	-29.921	5.142
1	4.8667	-25.822	3.3604
1	4.9	-23.171	1.9918
1	4.9333	-19.571	0.64175
1	4.9667	-15.272	-1.104
1	5	-11.665	-1.6
1	5.0333	-8.0717	-2.0041
1	5.0667	-3.106	-1.5668
1	5.1	-1.3825	-1.5477
1	5.1333	2.0307	-2.0584
1	5.1667	5.9786	-3.1054
1	5.2	9.6812	-1.6084
1	5.2333	14.209	-3.1061
1	5.2667	20.336	-2.8462
1	5.3	24.145	-2.486
1	5.3333	26.613	-2.6265
1	5.3667	31.282	-2.9585
1	5.4	32.288	-3.607
1	5.4333	36.366	-3.9645
1	5.4667	40.991	-4.3854
1	5.5	44.558	-2.2834
1	5.5333	45.458	-2.2834
1	5.5667	48.609	-2.0584
1	5.6	52.209	-2.0584
1	5.6333	55.511	-1.8702
1	5.6667	58.876	-1.6704
1	5.7	62.261	-1.4624
1	5.7333	65.754	-1.2454
1	5.7667	69.483	-1.0213
1	5.8	73.43	-0.77555
2	1.6	-427.43	198.26
2	1.6333	-424.06	197.16
2	1.6667	-420.52	195.94
2	1.7	-416.92	194.79
2	1.7333	-413.3	193.65
2	1.7667	-409.59	192.6
2	1.8	-406.01	191.69
2	1.8333	-402.56	191.05
2	1.8667	-398.85	190.55
2	1.9	-395.8	190.45
2	1.9333	-392.73	190.21
2	1.9667	-389.45	190.03
2	2	-386.7	189.87
2	2.0333	-383.67	189.36
2	2.0667	-380.76	188.66
2	2.1	-377.57	187.63
2	2.1333	-374.37	186.14
2	2.1667	-370.67	184.82
2	2.2	-367.13	183.23
2	2.2333	-363.68	181.45
2	2.2667	-359.68	179.93
2	2.3	-355.92	178.27
2	2.3333	-352.51	176.5
2	2.3667	-348.86	175.01
2	2.4	-345.94	173.29
2	2.4333	-342.55	171.77
2	2.4667	-339.53	170.36
2	2.5	-336.88	169.01
2	2.5333	-333.56	167.77
2	2.5667	-330.48	166.84
2	2.6	-327.15	165.84
2	2.6333	-323.56	164.92
2	2.6667	-319.89	163.88
2	2.7	-316.17	162.68
2	2.7333	-312.11	161.63
2	2.7667	-308.59	160.25
2	2.8	-304.59	158.99
2	2.8333	-300.75	157.65
2	2.8667	-296.83	156.49
2	2.9	-293.22	155.42
2	2.9333	-289.3	154.44
2	2.9667	-285.61	153.72
2	3	-282.07	152.93
2	3.0333	-278.68	152.43
2	3.0667	-274.8	151.53
2	3.1	-271.45	150.51
2	3.1333	-268.24	149.27
2	3.1667	-265.03	148.3
2	3.2	-262.08	147.14
2	3.2333	-258.78	145.66
2	3.2667	-255.4	144.54
2	3.3	-251.89	143.15
2	3.3333	-248.83	141.77
2	3.3667	-245.35	140.13
2	3.4	-241.99	138.65
2	3.4333	-239.22	136.98
2	3.4667	-235.91	135.16
2	3.5	-233.14	133.87
2	3.5333	-230.11	132.1
2	3.5667	-227.06	130.58
2	3.6	-224	129.15
2	3.6333	-220.65	127.6
2	3.6667	-217.38	126.16
2	3.7	-213.98	124.8
2	3.7333	-210.49	123.35
2	3.7667	-206.74	121.59
2	3.8	-203.65	119.76
2	3.8333	-200.06	118.12
2	3.8667	-196.76	116.38
2	3.9	-193.19	114.61
2	3.9333	-189.86	112.95
2	3.9667	-186.57	111.48
2	4	-183.28	109.98
2	4.0333	-179.91	108.66
2	4.0667	-176.68	107.02
2	4.1	-173.76	105.32
2	4.1333	-170.75	103.64
2	4.1667	-168.05	101.61
2	4.2	-165.47	99.718
2	4.2333	-162.79	97.533
2	4.2667	-160.37	95.402
2	4.3	-157.8	93.081
2	4.3333	-155.35	90.761
2	4.3667	-153.03	88.194
2	4.4	-150.4	85.845
2	4.4333	-148.21	82.876
2	4.4667	-145.87	80.436
2	4.5	-143.68	77.648
2	4.5333	-141.45	74.838
2	4.5667	-139.35	72.149
2	4.6	-136.91	69.34
2	4.6333	-134.41	66.65
2	4.6667	-131.77	64.338
2	4.7	-129.07	61.977
2	4.7333	-126.36	59.741
2	4.7667	-123.82	57.467
2	4.8	-121.17	55.289
2	4.8333	-118.31	53.136
2	4.8667	-115.74	51.042
2	4.9	-113.06	48.993
2	4.9333	-110.36	47.038
2	4.9667	-107.68	45.202
2	5	-104.7	43.487
2	5.0333	-101.75	41.954
2	5.0667	-98.776	40.694
2	5.1	-95.449	39.372
2	5.1333	-92.197	38.232
2	5.1667	-88.92	37.004
2	5.2	-85.545	35.429
2	5.2333	-82.305	33.809
2	5.2667	-79.019	32.054
2	5.3	-76.094	30.254
2	5.3333	-73.147	28.476
2	5.3667	-70.173	26.816
2	5.4	-67.071	25.101
2	5.4333	-63.952	23.339
2	5.4667	-60.695	21.555
2	5.5	-57.386	19.94
2	5.5333	-54.078	18.298
2	5.5667	-50.424	16.263
2	5.6	-46.797	14.368
2	5.6333	-43.088	12.774
2	5.6667	-39.372	10.992
2	5.7	-35.547	9.1923
2	5.7333	-31.496	7.8422
2	5.7667	-27.446	6.7171
2	5.8	-23.396	5.8171
2	5.8333	-19.571	4.917
2	5.8667	-15.52	4.242
2	5.9	-11.92	3.5669
2	5.9333	-8.095	3.1169
2	5.9667	-4.0447	2.6669
2	6	-0.21947	2.4419
2	6.0333	3.8308	2.2168
2	6.0667	7.85	2.3643
2	6.1	12.381	2.4419
2	6.1333	16.207	2.8919
2	6.1667	20.482	3.3419
2	6.2	25.207	3.7919
2	6.2333	29.482	3.7919
2	6.2667	33.983	4.242
2	6.3	38.483	4.017
2	6.3333	42.808	3.8711
2	6.3667	47.033	3.3419
2	6.4	50.859	3.3419
2	6.4333	54.909	2.8919
2	6.4667	58.754	2.7636
2	6.5	62.604	2.6289
2	6.5333	66.535	2.494
2	6.5667	70.594	2.3182
3	1.7667	-427.03	259.28
3	1.8	-424.35	257.57
3	1.8333	-421.74	255.77
3	1.8667	-419.24	253.85
3	1.9	-416.99	251.95
3	1.9333	-414.92	250.2
3	1.9667	-412.96	248.38
3	2	-410.85	246.69
3	2.0333	-409.2	244.71
3	2.0667	-406.49	244.04
3	2.1	-404.39	242.67
3	2.1333	-402.19	241.68
3	2.1667	-399.22	240.99
3	2.2	-397.19	239.52
3	2.2333	-394.17	238.35
3	2.2667	-391.28	237.27
3	2.3	-387.92	236.03
3	2.3333	-384.47	235
3	2.3667	-381.75	233.49
3	2.4	-378.6	232.81
3	2.4333	-375.74	232.61
3	2.4667	-372.66	232.34
3	2.5	-370.21	231.84
3	2.5333	-366.54	231.96
3	2.5667	-363.62	230.83
3	2.6	-360.81	229.59
3	2.6333	-357.99	228.13
3	2.6667	-355.88	225.84
3	2.7	-352.38	224.79
3	2.7333	-349.22	222.96
3	2.7667	-346.29	220.93
3	2.8	-343.63	218.12
3	2.8333	-340.8	215.71
3	2.8667	-337.52	213.5
3	2.9	-335	210.87
3	2.9333	-332.87	207.84
3	2.9667	-330.49	205.58
3	3	-327.44	204.41
3	3.0333	-325.21	202.28
3	3.0667	-322.67	200.78
3	3.1	-319.87	200.79
3	3.1333	-317.4	199.51
3	3.1667	-314.79	198.2
3	3.2	-312	197.03
3	3.2333	-308.94	195.73
3	3.2667	-305.88	194.42
3	3.3	-302.13	193.7
3	3.3333	-298.98	192.76
3	3.3667	-296.02	191.41
3	3.4	-292.71	190.41
3	3.4333	-289.41	190.46
3	3.4667	-285.9	190.06
3	3.5	-282.27	190.22
3	3.5333	-279.28	189.69
3	3.5667	-276.09	188.75
3	3.6	-273.27	187.74
3	3.6333	-270.24	186.5
3	3.6667	-267.42	185.04
3	3.7	-265.15	183.17
3	3.7333	-261.57	181.89
3	3.7667	-259.12	179.35
3	3.8	-255.61	178.18
3	3.8333	-252.69	175.93
3	3.8667	-249.99	173.45
3	3.9	-247.4	171.31
3	3.9333	-244.94	168.92
3	3.9667	-243.14	165.82
3	4	-240.48	163.89
3	4.0333	-237.87	162.14
3	4.0667	-234.91	161.53
3	4.1	-232.43	159.73
3	4.1333	-228.95	159.16
3	4.1667	-226.85	157.57
3	4.2	-223.99	155.86
3	4.2333	-220.28	155.45
3	4.2667	-217.69	153.96
3	4.3	-215.11	151.85
3	4.3333	-212	151.31
3	4.3667	-208.47	150.61
3	4.4	-205.79	149.56
3	4.4333	-202.96	148.7
3	4.4667	-199.58	148.7
3	4.5	-196.54	147.91
3	4.5333	-194.18	146.76
3	4.5667	-191.26	145.78
3	4.6	-188.98	143.91
3	4.6333	-186.58	142.27
3	4.6667	-184.06	140.38
3	4.7	-181.24	139.36
3	4.7333	-179.11	136.78
3	4.7667	-176.86	134.97
3	4.8	-174.45	132.9
3	4.8333	-172.58	130.47
3	4.8667	-170.56	128.45
3	4.9	-169.13	125.66
3	4.9333	-167.18	122.82
3	4.9667	-165.38	120.57
3	5	-164	117.88
3	5.0333	-162.07	115.65
3	5.0667	-159.98	113.37
3	5.1	-157.73	111.57
3	5.1333	-155.48	109.55
3	5.1667	-153.68	107.97
3	5.2	-151.6	106.61
3	5.2333	-149.63	104.82
3	5.2667	-147.15	103.25
3	5.3	-145.13	101.67
3	5.3333	-142.88	100.1
3	5.3667	-141.08	98.298
3	5.4	-138.6	96.948
3	5.4333	-136.58	96.048
3	5.4667	-134.33	94.923
3	5.5	-132.08	94.023
3	5.5333	-129.6	92.898
3	5.5667	-127.35	92.222
3	5.6	-125.1	91.097
3	5.6333	-123.08	89.972
3	5.6667	-121.28	88.622
3	5.7	-119.48	87.272
3	5.7333	-117.9	85.472
3	5.7667	-116.55	83.897
3	5.8	-114.98	82.322
3	5.8333	-113.4	80.747
3	5.8667	-112.28	78.722
3	5.9	-110.93	76.922
3	5.9333	-110.03	75.121
3	5.9667	-109.2	72.975
3	6	-108.45	71.071
3	6.0333	-107.55	69.046
3	6.0667	-106.65	67.021
3	6.1	-105.53	64.771
3	6.1333	-104.63	63.646
3	6.1667	-103.28	61.621
3	6.2	-102.38	60.495
3	6.2333	-101.03	59.145
3	6.2667	-99.676	58.02
3	6.3	-98.326	56.67
3	6.3333	-97.201	55.77
3	6.3667	-95.85	54.87
3	6.4	-94.5	53.745
3	6.4333	-93.15	53.07
3	6.4667	-91.8	52.17
3	6.5	-90.225	51.27
3	6.5333	-88.875	51.045
3	6.5667	-87.525	50.595
3	6.6	-85.95	50.37
3	6.6333	-84.375	49.92
3	6.6667	-82.575	49.92
3	6.7	-81	49.92
3	6.7333	-79.424	49.695
3	6.7667	-78.299	49.47
3	6.8	-76.499	49.02
3	6.8333	-75.149	48.57
3	6.8667	-74.024	48.12
3	6.9	-72.899	47.67
3	6.9333	-71.774	46.995
3	6.9667	-70.874	46.32
3	7	-69.974	45.645
3	7.0333	-69.299	44.969
3	7.0667	-68.399	44.069
3	7.1	-67.499	43.169
3	7.1333	-66.824	42.269
3	7.1667	-66.149	41.369
3	7.2	-65.249	40.019
3	7.2333	-64.573	38.669
3	7.2667	-63.898	37.319
3	7.3	-62.998	36.194
3	7.3333	-62.548	34.844
3	7.3667	-62.098	33.719
3	7.4	-61.648	32.369
3	7.4333	-61.198	31.019
3	7.4667	-60.523	29.669
3	7.5	-60.073	28.768
3	7.5333	-59.398	27.869
3	7.5667	-58.723	26.968
3	7.6	-57.823	26.293
3	7.6333	-57.148	25.618
3	7.6667	-56.248	25.168
3	7.7	-55.348	24.718
3	7.7333	-54.673	24.268
3	7.7667	-53.548	23.818
3	7.8	-52.648	23.368
3	7.8333	-51.41	22.581
3	7.8667	-50.398	22.243
3	7.9	-49.498	22.693
3	7.9333	-48.148	22.243
3	7.9667	-47.022	22.468
3	8	-45.672	22.468
3	8.0333	-44.547	22.468
3	8.0667	-42.972	22.468
3	8.1	-41.622	22.468
3	8.1333	-40.272	21.793
3	8.1667	-38.697	22.468
3	8.2	-37.347	22.468
3	8.2333	-36.222	22.018
3	8.2667	-34.872	21.793
3	8.3	-33.747	21.568
3	8.3333	-32.397	21.568
3	8.3667	-31.271	20.893
3	8.4	-30.146	20.668
3	8.4333	-28.796	20.443
3	8.4667	-27.896	20.218
3	8.5	-26.546	19.768
3	8.5333	-25.646	18.643
3	8.5667	-24.746	18.193
3	8.6	-23.846	18.643
3	8.6333	-22.721	18.193
3	8.6667	-22.046	16.843
3	8.7	-20.696	17.068
3	8.7333	-19.571	16.393
3	8.7667	-18.783	15.605
3	8.8	-17.397	15.284
3	8.8333	-16.083	15.155
3	8.8667	-14.62	15.043
3	8.9	-13.27	15.493
3	8.9333	-11.92	15.493
3	8.9667	-10.57	15.493
3	9	-9.22	15.718
3	9.0333	-7.7574	15.605
3	9.0667	-6.0698	16.393
3	9.1	-4.7198	16.393
3	9.1333	-3.318	16.241
3	9.1667	-1.5696	16.843
3	9.2	-0.21452	16.523
3	9.2333	1.8454	16.459
3	9.2667	3.664	16.356
3	9.3	5.6997	16.083
3	9.3333	7.7027	15.667
3	9.3667	9.8945	15.295
3	9.4	11.857	14.845
3	9.4333	14.083	14.295
3	9.4667	16.253	13.594
3	9.5	18.423	13.075
3	9.5333	20.828	11.989
3	9.5667	22.878	10.9
3	9.6	25.022	9.8349
3	9.6333	27.521	8.5674
3	9.6667	29.707	7.8422
3	9.7	32.273	6.4471
3	9.7333	34.883	6.0421
3	9.7667	37.133	5.142
3	9.8	39.833	4.467
3	9.8333	42.083	3.7919
3	9.8667	44.916	3.0375
3	9.9	47.033	3.3419
3	9.9333	49.284	2.8919
3	9.9667	51.534	2.6669
3	10	53.903	2.668
3	10.033	56.136	2.7419
3	10.067	58.419	3.0424
3	10.1	60.678	3.5149
3	10.133	62.931	4.0787
3	10.167	65.413	4.7911
3	10.2	68.061	5.4858
3	10.233	70.73	6.1184
4	1.8667	-426.33	96.964
4	1.9	-423.13	97.455
4	1.9333	-419.98	98.02
4	1.9667	-416.88	98.697
4	2	-413.97	99.536
4	2.0333	-411.27	100.58
4	2.0667	-408.89	101.7
4	2.1	-406.9	102.92
4	2.1333	-405.02	103.47
4	2.1667	-403.03	103.78
4	2.2	-400.97	104.37
4	2.2333	-398.31	104.2
4	2.2667	-396.02	103.92
4	2.3	-393.28	103.32
4	2.3333	-390.1	103.06
4	2.3667	-387.16	102.09
4	2.4	-384.18	100.95
4	2.4333	-380.82	99.757
4	2.4667	-377.7	98.568
4	2.5	-374.5	96.824
4	2.5333	-371.22	95.508
4	2.5667	-368.16	93.796
4	2.6	-365.34	91.707
4	2.6333	-362.54	90.062
4	2.6667	-359.93	88.629
4	2.7	-357.66	87.567
4	2.7333	-355.12	86.338
4	2.7667	-352.71	85.766
4	2.8	-350.11	85.114
4	2.8333	-347.33	84.555
4	2.8667	-344.37	84.053
4	2.9	-341.38	83.711
4	2.9333	-338.23	83.328
4	2.9667	-335.07	83.176
4	3	-331.89	82.772
4	3.0333	-328.37	82.649
4	3.0667	-324.7	82.571
4	3.1	-321.23	82.592
4	3.1333	-317.98	82.907
4	3.1667	-314.56	83.222
4	3.2	-311.86	83.672
4	3.2333	-308.66	84.32
4	3.2667	-306.46	85.247
4	3.3	-304.08	85.427
4	3.3333	-302.14	85.382
4	3.3667	-300.31	85.108
4	3.4	-298.55	84.819
4	3.4333	-296.56	83.897
4	3.4667	-294.49	82.907
4	3.5	-292.29	81.872
4	3.5333	-289.85	80.605
4	3.5667	-287.38	79.262
4	3.6	-284.88	77.759
4	3.6333	-282.19	76.076
4	3.6667	-279.36	74.373
4	3.7	-276.42	72.25
4	3.7333	-273.86	70.076
4	3.7667	-270.77	67.966
4	3.8	-267.94	65.806
4	3.8333	-265.15	63.376
4	3.8667	-262.5	61.35
4	3.9	-259.63	59.628
4	3.9333	-256.7	58.265
4	3.9667	-253.86	57.148
4	4	-250.67	56.081
4	4.0333	-247.78	55.611
4	4.0667	-244.78	54.831
4	4.1	-241.39	54.555
4	4.1333	-238.15	54.15
4	4.1667	-234.82	53.79
4	4.2	-231.49	53.294
4	4.2333	-228.25	53.025
4	4.2667	-225.05	53.16
4	4.3	-221.95	53.25
4	4.3333	-218.93	53.52
4	4.3667	-216	54.036
4	4.4	-213.53	55.095
4	4.4333	-210.7	55.5
4	4.4667	-208.51	55.793
4	4.5	-206.51	56.004
4	4.5333	-204.53	55.77
4	4.5667	-202.73	55.545
4	4.6	-200.48	54.87
4	4.6333	-198.68	54.195
4	4.6667	-196.7	53.454
4	4.7	-194.86	52.62
4	4.7333	-192.83	51.495
4	4.7667	-191.03	50.595
4	4.8	-188.56	49.245
4	4.8333	-186.58	47.704
4	4.8667	-184.51	46.32
4	4.9	-182.47	44.221
4	4.9333	-180.68	42.494
4	4.9667	-178.66	40.469
4	5	-176.52	38.266
4	5.0333	-174.06	35.924
4	5.0667	-172.13	33.944
4	5.1	-169.64	31.514
4	5.1333	-167.41	29.444
4	5.1667	-165.06	27.688
4	5.2	-162.72	26.158
4	5.2333	-160.48	24.835
4	5.2667	-158.16	23.732
4	5.3	-155.79	22.648
4	5.3333	-153.68	21.793
4	5.3667	-151.11	20.938
4	5.4	-148.55	20.083
4	5.4333	-146.25	19.768
4	5.4667	-143.34	18.802
4	5.5	-140.85	18.418
4	5.5333	-138.42	18.058
4	5.5667	-136.16	18.102
4	5.6	-133.65	18.193
4	5.6333	-131.63	18.418
4	5.6667	-129.38	18.868
4	5.7	-127.08	18.778
4	5.7333	-124.88	19.318
4	5.7667	-122.63	19.318
4	5.8	-120.81	19.025
4	5.8333	-118.58	18.643
4	5.8667	-116.33	18.193
4	5.9	-114.08	17.518
4	5.9333	-111.69	16.348
4	5.9667	-109.4	15.358
4	6	-107.06	14.278
4	6.0333	-104.9	13.107
4	6.0667	-102.83	11.667
4	6.1	-100.58	10.542
4	6.1333	-98.326	8.9672
4	6.1667	-96.3	7.6172
4	6.2	-94.14	5.7721
4	6.2333	-91.89	4.287
4	6.2667	-89.775	3.1169
4	6.3	-88.2	1.7668
4	6.3333	-86.148	0.76085
4	6.3667	-84.307	-0.010821
4	6.4	-82.35	-0.48332
4	6.4333	-80.549	-0.48332
4	6.4667	-78.299	-0.48332
4	6.5	-76.049	-0.70833
4	6.5333	-73.799	-0.48332
4	6.5667	-71.32	-0.64241
4	6.6	-68.849	-0.2583
4	6.6333	-66.304	0.12965
4	6.6667	-63.673	0.64175
4	6.7	-60.838	1.0467
4	6.7333	-58.048	1.7668
4	6.7667	-55.123	2.6669
4	6.8	-52.198	3.5669
4	6.8333	-48.778	4.3319
4	6.8667	-46.122	4.917
4	6.9	-43.422	5.5921
4	6.9333	-40.497	5.8171
4	6.9667	-37.941	5.9341
4	7	-35.547	5.8171
4	7.0333	-32.953	5.5404
4	7.0667	-30.641	5.232
4	7.1	-28.346	4.692
4	7.1333	-26.148	4.5016
4	7.1667	-24.449	3.846
4	7.2	-22.496	3.1169
4	7.2333	-20.021	2.6669
4	7.2667	-18.221	1.7668
4	7.3	-16.247	0.83221
4	7.3333	-14.17	-0.03329
4	7.3667	-12.266	-1.3141
4	7.4	-10.296	-2.6666
4	7.4333	-8.2119	-4.0025
4	7.4667	-5.9908	-5.4093
4	7.5	-3.8303	-6.9214
4	7.5333	-1.5695	-8.3588
4	7.5667	0.80661	-9.5019
4	7.6	2.9308	-10.609
4	7.6333	5.3173	-11.583
4	7.6667	7.6621	-12.148
4	7.7	9.8882	-12.76
4	7.7333	12.052	-12.928
4	7.7667	14.075	-13.16
4	7.8	16.016	-13.136
4	7.8333	18.142	-12.904
4	7.8667	19.755	-12.444
4	7.9	21.742	-12.004
4	7.9333	23.826	-11.398
4	7.9667	25.657	-10.609
4	8	27.772	-9.7539
4	8.0333	29.479	-9.0744
4	8.0667	31.17	-8.4713
4	8.1	32.858	-8.1338
4	8.1333	35.023	-7.7169
4	8.1667	37.061	-7.5128
4	8.2	39.045	-7.5713
4	8.2333	41.521	-7.7963
4	8.2667	44.074	-7.8568
4	8.3	46.584	-8.3588
4	8.3333	48.946	-8.9214
4	8.3667	51.811	-9.4492
4	8.4	54.663	-10.129
4	8.4333	57.617	-10.938
4	8.4667	60.745	-11.904
4	8.5	64.087	-12.963
4	8.5333	67.498	-14.036
4	8.5667	70.76	-14.966
5	1.8667	-426.07	49.511
5	1.9	-423.97	49.387
5	1.9333	-421.78	49.163
5	1.9667	-419.55	48.87
5	2	-417.25	48.527
5	2.0333	-414.85	48.155
5	2.0667	-412.47	47.793
5	2.1	-410.1	47.466
5	2.1333	-407.56	46.832
5	2.1667	-404.8	46.095
5	2.2	-402.43	46.032
5	2.2333	-400	45.496
5	2.2667	-397.41	44.708
5	2.3	-395.09	43.832
5	2.3333	-392.96	43.183
5	2.3667	-390.9	42.52
5	2.4	-388.77	41.795
5	2.4333	-386.41	41.132
5	2.4667	-384.24	40.527
5	2.5	-382.17	40.113
5	2.5333	-379.5	39.543
5	2.5667	-377.09	39.022
5	2.6	-374.48	38.506
5	2.6333	-371.88	37.965
5	2.6667	-368.94	37.343
5	2.7	-366.1	36.969
5	2.7333	-362.91	36.428
5	2.7667	-359.62	35.866
5	2.8	-356.24	35.172
5	2.8333	-353.21	34.879
5	2.8667	-349.87	34.48
5	2.9	-346.28	33.792
5	2.9333	-343.19	33.459
5	2.9667	-340.06	32.831
5	3	-336.89	32.247
5	3.0333	-333.95	31.667
5	3.0667	-330.54	30.794
5	3.1	-328.06	29.894
5	3.1333	-325.51	29.235
5	3.1667	-322.21	28.093
5	3.2	-319.61	27.279
5	3.2333	-316.85	26.184
5	3.2667	-313.89	25.168
5	3.3	-310.74	24.268
5	3.3333	-307.81	23.143
5	3.3667	-304.89	22.018
5	3.4	-301.74	20.668
5	3.4333	-298.59	19.768
5	3.4667	-295.44	18.418
5	3.5	-292.51	17.068
5	3.5333	-289.59	15.718
5	3.5667	-287.11	14.368
5	3.6	-284.19	13.018
5	3.6333	-281.49	11.667
5	3.6667	-278.77	10.544
5	3.7	-276.09	9.6423
5	3.7333	-273.39	8.7423
5	3.7667	-270.53	7.7487
5	3.8	-267.99	7.3922
5	3.8333	-264.84	6.4921
5	3.8667	-261.67	5.6116
5	3.9	-258.85	5.0143
5	3.9333	-255.84	4.692
5	3.9667	-252.91	4.017
5	4	-249.67	3.3479
5	4.0333	-246.34	2.9005
5	4.0667	-243.18	2.5635
5	4.1	-240.07	2.234
5	4.1333	-237.16	1.9918
5	4.1667	-233.48	1.4382
5	4.2	-230.86	1.3168
5	4.2333	-227.93	0.86677
5	4.2667	-225.23	0.41674
5	4.3	-222.08	-0.2583
5	4.3333	-218.97	-1.4932
5	4.3667	-216.13	-2.3329
5	4.4	-213.53	-3.1835
5	4.4333	-210.16	-4.0835
5	4.4667	-207.46	-4.9836
5	4.5	-204.31	-5.8837
5	4.5333	-200.93	-7.0087
5	4.5667	-197.56	-8.1338
5	4.6	-193.87	-9.3954
5	4.6333	-190.4	-10.558
5	4.6667	-187.13	-11.827
5	4.7	-183.75	-13.177
5	4.7333	-180.42	-14.593
5	4.7667	-177.13	-15.888
5	4.8	-174	-17.32
5	4.8333	-171	-18.259
5	4.8667	-167.7	-19.328
5	4.9	-164.61	-20.064
5	4.9333	-161.62	-20.757
5	4.9667	-158.7	-21.432
5	5	-156.15	-21.635
5	5.0333	-152.82	-22.4
5	5.0667	-150.01	-22.737
5	5.1	-147.16	-22.902
5	5.1333	-144.3	-23.232
5	5.1667	-141.53	-23.21
5	5.2	-138.42	-23.3
5	5.2333	-135.68	-22.985
5	5.2667	-132.48	-22.895
5	5.3	-129.38	-22.535
5	5.3333	-126.29	-22.423
5	5.3667	-123.04	-22.175
5	5.4	-120.16	-21.976
5	5.4333	-117.23	-21.86
5	5.4667	-114.31	-22.34
5	5.5	-111.6	-22.31
5	5.5333	-108.9	-22.76
5	5.5667	-106.2	-22.985
5	5.6	-103.5	-23.21
5	5.6333	-100.8	-23.66
5	5.6667	-98.139	-24.214
5	5.7	-95.262	-24.415
5	5.7333	-92.394	-24.702
5	5.7667	-89.415	-24.83
5	5.8	-86.353	-24.901
5	5.8333	-83.205	-25.1
5	5.8667	-80.189	-25.28
5	5.9	-76.859	-25.64
5	5.9333	-73.655	-25.867
5	5.9667	-70.335	-26.23
5	6	-67.184	-26.315
5	6.0333	-64.349	-26.36
5	6.0667	-61.384	-26.235
5	6.1	-58.56	-25.936
5	6.1333	-56.023	-25.01
5	6.1667	-53.323	-24.56
5	6.2	-50.96	-24.672
5	6.2333	-48.597	-22.985
5	6.2667	-46.205	-22.283
5	6.3	-43.647	-22.31
5	6.3333	-41.397	-20.51
5	6.3667	-38.922	-19.834
5	6.4	-36.672	-18.709
5	6.4333	-34.382	-16.843
5	6.4667	-31.946	-15.559
5	6.5	-29.601	-14.167
5	6.5333	-27.212	-12.571
5	6.5667	-24.534	-10.437
5	6.6	-22.004	-8.9162
5	6.6333	-19.506	-7.6269
5	6.6667	-16.788	-6.8496
5	6.7	-14.101	-6.184
5	6.7333	-11.543	-5.396
5	6.7667	-8.77	-4.7586
5	6.8	-6.2949	-4.3086
5	6.8333	-3.5947	-3.4085
5	6.8667	-0.89451	-3.1835
5	6.9	1.8057	-2.5084
5	6.9333	4.5058	-2.0584
5	6.9667	7.431	-1.8334
5	7	10.356	-1.3834
5	7.0333	13.281	-0.93335
5	7.0667	16.801	-1.3308
5	7.1	19.582	-0.93335
5	7.1333	22.957	-0.93335
5	7.1667	26.458	-1.4014
5	7.2	29.482	-0.48332
5	7.2333	33.079	-0.65373
5	7.2667	35.783	0.19172
5	7.3	38.821	0.07919
5	7.3333	42.083	1.5418
5	7.3667	43.998	2.2519
5	7.4	46.809	2.8919
5	7.4333	49.509	3.5669
5	7.4667	52.188	4.1708
5	7.5	54.895	4.8399
5	7.5333	57.636	5.5155
5	7.5667	60.44	6.286
5	7.6	63.406	7.096
5	7.6333	66.456	8.0079
5	7.6667	69.654	8.9393
5	7.7	73.123	9.9604
6	2.5333	-427.75	264.82
6	2.5667	-425.77	263.36
6	2.6	-423.81	261.94
6	2.6333	-421.94	260.64
6	2.6667	-420.11	259.44
6	2.7	-418.3	258.5
6	2.7333	-416.43	257.72
6	2.7667	-414.42	256.88
6	2.8	-412.25	255.97
6	2.8333	-409.8	254.95
6	2.8667	-405.19	254.39
6	2.9	-402.28	252.93
6	2.9333	-400.66	250.82
6	2.9667	-396.34	250.2
6	3	-393.01	248.99
6	3.0333	-390.26	248.11
6	3.0667	-386.99	247.19
6	3.1	-384.11	246.75
6	3.1333	-381.58	246.28
6	3.1667	-379.21	246.05
6	3.2	-376.36	245.45
6	3.2333	-374	245
6	3.2667	-371.52	244.33
6	3.3	-369.05	243.59
6	3.3333	-366.38	242.51
6	3.3667	-363.22	241.28
6	3.4	-361.55	239.7
6	3.4333	-358.44	238.03
6	3.4667	-354.02	236.97
6	3.5	-350.98	235.33
6	3.5333	-347.96	233.65
6	3.5667	-345.18	232.15
6	3.6	-342.76	230.72
6	3.6333	-340.22	229.48
6	3.6667	-339.35	227.9
6	3.7	-336.54	227.07
6	3.7333	-333.79	225.9
6	3.7667	-331.12	225.36
6	3.8	-326.35	225.34
6	3.8333	-323.23	224.64
6	3.8667	-321.86	222.95
6	3.9	-318.48	221.86
6	3.9333	-315.06	221.29
6	3.9667	-310.51	220.93
6	4	-308.45	219.42
6	4.0333	-305.29	218.32
6	4.0667	-300.61	218.23
6	4.1	-297.35	217.67
6	4.1333	-294.54	217.56
6	4.1667	-292.83	216.47
6	4.2	-288.35	216.77
6	4.2333	-287.02	215.71
6	4.2667	-284.05	215.32
6	4.3	-280.71	214.91
6	4.3333	-276.87	214.29
6	4.3667	-273.41	213.39
6	4.4	-270.59	212.11
6	4.4333	-268.82	210.48
6	4.4667	-264.6	209.57
6	4.5	-261.22	207.79
6	4.5333	-258.15	206.26
6	4.5667	-255	204.14
6	4.6	-252.18	202.26
6	4.6333	-249.53	200.31
6	4.6667	-247.62	198.09
6	4.7	-244.92	196.52
6	4.7333	-243.46	194.15
6	4.7667	-239.97	193.37
6	4.8	-236.97	192.17
6	4.8333	-235.43	190.41
6	4.8667	-232.51	189.12
6	4.9	-228.6	188.67
6	4.9333	-225.68	187.47
6	4.9667	-222.82	186.24
6	5	-220.15	185.03
6	5.0333	-217.32	183.61
6	5.0667	-214.46	182.12
6	5.1	-211.47	180.38
6	5.1333	-208.5	178.91
6	5.1667	-205.55	177.35
6	5.2	-202.73	174.8
6	5.2333	-199.58	174.58
6	5.2667	-197.85	172.83
6	5.3	-193.92	172.05
6	5.3333	-190.99	170.68
6	5.3667	-188.21	169.37
6	5.4	-185.5	168.01
6	5.4333	-183.16	166.7
6	5.4667	-180.47	165
6	5.5	-178.08	163.25
6	5.5333	-175.83	161.68
6	5.5667	-173.37	159.66
6	5.6	-170.87	157.75
6	5.6333	-168.64	155.79
6	5.6667	-166.37	153.66
6	5.7	-164.19	151.42
6	5.7333	-162	148.7
6	5.7667	-159.75	146.45
6	5.8	-157.7	144.23
6	5.8333	-155.66	142.01
6	5.8667	-154.35	139.47
6	5.9	-151.79	137.59
6	5.9333	-149.99	135.63
6	5.9667	-147.55	133.85
6	6	-145.35	132.05
6	6.0333	-143.13	130.42
6	6.0667	-140.89	129.1
6	6.1	-138.53	127.65
6	6.1333	-136.31	126.94
6	6.1667	-133.96	125.23
6	6.2	-131.67	123.86
6	6.2333	-130.06	122.23
6	6.2667	-127.35	121.47
6	6.3	-125.24	119.8
6	6.3333	-123.08	118.77
6	6.3667	-120.65	117.33
6	6.4	-118.46	115.96
6	6.4333	-115.65	115.17
6	6.4667	-113.27	114.1
6	6.5	-110.93	113.15
6	6.5333	-109.13	112.47
6	6.5667	-106.99	110.87
6	6.6	-105.25	109.4
6	6.6333	-103.61	108.09
6	6.6667	-102.15	106.62
6	6.7	-100.09	105.33
6	6.7333	-99.226	104.37
6	6.7667	-97.876	103.02
6	6.8	-96.751	100.77
6	6.8333	-95.738	99.535
6	6.8667	-94.466	98.35
6	6.9	-93.938	96.61
6	6.9333	-93.263	95.035
6	6.9667	-92.925	94.023
6	7	-92.025	92.673
6	7.0333	-91.431	90.415
6	7.0667	-90.767	88.962
6	7.1	-90.338	87.61
6	7.1333	-89.695	86.41
6	7.1667	-89.325	85.922
6	7.2	-88.297	84.402
6	7.2333	-87.574	82.992
6	7.2667	-86.823	81.908
6	7.3	-85.894	80.924
6	7.3333	-85.275	80.522
6	7.3667	-84.026	79.086
6	7.4	-82.975	78.052
6	7.4333	-82.125	77.147
6	7.4667	-81.225	76.922
6	7.5	-80.1	75.571
6	7.5333	-78.674	74.661
6	7.5667	-77.512	73.884
6	7.6	-76.274	73.096
6	7.6333	-74.665	72.698
6	7.6667	-73.799	72.196
6	7.7	-71.807	71.384
6	7.7333	-70.536	70.509
6	7.7667	-69.299	70.171
6	7.8	-68.399	69.946
6	7.8333	-67.049	69.271
6	7.8667	-65.474	68.146
6	7.9	-64.573	67.471
6	7.9333	-63.705	66.547
6	7.9667	-62.436	66.008
6	8	-61.423	65.221
6	8.0333	-60.748	64.546
6	8.0667	-60.167	63.39
6	8.1	-59.286	63.083
6	8.1333	-59.128	61.981
6	8.1667	-58.678	61.081
6	8.2	-58.3	60.39
6	8.2333	-58.048	59.37
6	8.2667	-57.868	58.56
6	8.3	-57.733	57.615
6	8.3333	-57.823	56.67
6	8.3667	-57.75	55.724
6	8.4	-57.598	55.32
6	8.4333	-57.936	54.308
6	8.4667	-58.723	53.295
6	8.5	-58.605	52.118
6	8.5333	-59.061	51.382
6	8.5667	-59.286	50.707
6	8.6	-59.511	50.032
6	8.6333	-59.848	49.47
6	8.6667	-59.961	48.232
6	8.7	-60.073	47.895
6	8.7333	-59.736	46.882
6	8.7667	-60.073	46.545
6	8.8	-59.459	46.017
6	8.8333	-59.398	45.42
6	8.8667	-58.816	44.824
6	8.9	-58.516	44.658
6	8.9333	-58.273	44.294
6	8.9667	-57.418	44.205
6	9	-57.148	43.619
6	9.0333	-56.428	43.484
6	9.0667	-55.548	43.885
6	9.1	-55.123	43.844
6	9.1333	-54.223	44.069
6	9.1667	-53.743	43.846
6	9.2	-53.435	43.957
6	9.2333	-52.873	43.844
6	9.2667	-52.46	44.025
6	9.3	-52.198	44.069
6	9.3333	-51.501	43.872
6	9.3667	-51.298	44.294
6	9.4	-50.848	43.619
6	9.4333	-50.735	43.282
6	9.4667	-50.128	43.259
6	9.5	-49.948	43.169
6	9.5333	-49.542	42.629
6	9.5667	-49.619	41.75
6	9.6	-49.325	41.356
6	9.6333	-49.182	40.739
6	9.6667	-49.047	40.019
6	9.7	-48.867	39.254
6	9.7333	-48.665	38.692
6	9.7667	-48.644	37.657
6	9.8	-48.373	37.094
6	9.8333	-48.303	36.09
6	9.8667	-48.102	34.754
6	9.9	-47.922	34.169
6	9.9333	-47.99	32.391
6	9.9667	-47.673	31.615
6	10	-47.472	31.019
6	10.033	-47.247	29.894
6	10.067	-47.022	28.768
6	10.1	-46.797	28.093
6	10.133	-46.797	27.193
6	10.167	-46.347	26.293
6	10.2	-45.897	25.618
6	10.233	-45.447	25.168
6	10.267	-44.997	24.268
6	10.3	-44.547	24.043
6	10.333	-44.097	23.593
6	10.367	-43.647	23.143
6	10.4	-42.747	22.918
6	10.433	-42.297	22.693
6	10.467	-41.397	22.693
6	10.5	-40.497	22.918
6	10.533	-39.597	23.368
6	10.567	-38.697	23.368
6	10.6	-37.525	23.756
6	10.633	-36.499	23.628
6	10.667	-35.639	23.739
6	10.7	-34.444	23.886
6	10.733	-33.252	23.908
6	10.767	-32.354	23.813
6	10.8	-31.441	23.693
6	10.833	-30.416	23.683
6	10.867	-29.426	23.728
6	10.9	-28.391	23.683
6	10.933	-27.617	23.746
6	10.967	-26.364	23.788
6	11	-25.421	23.818
6	11.033	-24.071	23.818
6	11.067	-22.608	23.931
6	11.1	-21.033	23.931
6	11.133	-19.458	23.706
6	11.167	-17.554	23.747
6	11.2	-15.953	23.415
6	11.233	-14.058	23.031
6	11.267	-12.145	22.243
6	11.3	-10.008	21.681
6	11.333	-7.6449	20.893
6	11.367	-5.7323	20.105
6	11.4	-3.4821	19.205
6	11.433	-2.0196	17.743
6	11.467	0.34312	17.18
6	11.5	2.0307	16.618
6	11.533	4.0558	15.943
6	11.567	5.6309	15.268
6	11.6	7.3162	14.891
6	11.633	8.8937	14.48
6	11.667	10.694	14.48
6	11.7	12.269	14.705
6	11.733	14.069	14.705
6	11.767	15.532	15.268
6	11.8	17.332	15.718
6	11.833	18.682	16.168
6	11.867	20.032	17.068
6	11.9	21.649	17.716
6	11.933	23.066	18.503
6	11.967	24.42	19.655
6	12	25.995	20.331
6	12.033	27.682	21.118
6	12.067	29.685	21.55
6	12.1	31.283	22.018
6	12.133	33.417	22.331
6	12.167	34.883	22.468
6	12.2	37.194	22.615
6	12.233	39.129	22.57
6	12.267	41.27	22.676
6	12.3	42.758	22.018
6	12.333	45.233	22.243
6	12.367	47.596	21.906
6	12.4	50.409	21.343
6	12.433	52.884	20.668
6	12.467	55.577	20.164
6	12.5	58.435	19.626
6	12.533	61.27	19.006
6	12.567	64.228	18.32
6	12.6	67.073	17.602
6	12.633	69.832	16.996
6	12.667	72.407	16.51
7	2.7333	-427.33	179.32
7	2.7667	-424.25	179.01
7	2.8	-421.33	178.65
7	2.8333	-418.48	178.14
7	2.8667	-415.66	177.4
7	2.9	-412.91	176.49
7	2.9333	-410.15	175.34
7	2.9667	-407.34	173.93
7	3	-403.89	171.88
7	3.0333	-401.33	170.6
7	3.0667	-398.27	168.73
7	3.1	-394.91	166.59
7	3.1333	-391.52	164.23
7	3.1667	-388.67	162.67
7	3.2	-385.57	160.4
7	3.2333	-382.29	157.7
7	3.2667	-379.75	156.18
7	3.3	-377	153.94
7	3.3333	-374.19	151.4
7	3.3667	-371.27	150.05
7	3.4	-368.79	147.8
7	3.4333	-366.32	146.45
7	3.4667	-363.39	144.65
7	3.5	-360.24	143.3
7	3.5333	-357.09	141.95
7	3.5667	-354.17	140.6
7	3.6	-351.02	139.25
7	3.6333	-347.64	137.9
7	3.6667	-344.27	136.55
7	3.7	-340.67	135.65
7	3.7333	-337.07	134.75
7	3.7667	-334.07	133.52
7	3.8	-330.47	132.55
7	3.8333	-327.11	131.86
7	3.8667	-323.83	131.05
7	3.9	-320.87	130.7
7	3.9333	-318.17	130.25
7	3.9667	-315.46	129.63
7	4	-312.76	128.9
7	4.0333	-310.06	128
7	4.0667	-307.14	126.88
7	4.1	-305.11	125.3
7	4.1333	-302.19	123.72
7	4.1667	-299.78	122.25
7	4.2	-297.15	120.64
7	4.2333	-294.31	119
7	4.2667	-291.84	117.2
7	4.3	-289.14	115.4
7	4.3333	-286.44	113.6
7	4.3667	-283.96	111.57
7	4.4	-281.49	109.77
7	4.4333	-279.24	108.2
7	4.4667	-276.76	106.17
7	4.5	-274.29	105.05
7	4.5333	-272.26	103.25
7	4.5667	-270.01	102.12
7	4.6	-267.76	101
7	4.6333	-265.51	99.873
7	4.6667	-263.04	98.523
7	4.7	-260.34	97.848
7	4.7333	-257.64	96.948
7	4.7667	-255.16	95.823
7	4.8	-252.69	94.698
7	4.8333	-249.99	93.573
7	4.8667	-247.28	92.898
7	4.9	-244.59	91.998
7	4.9333	-241.88	91.097
7	4.9667	-239.19	90.647
7	5	-236.48	89.972
7	5.0333	-234.01	89.747
7	5.0667	-231.53	89.297
7	5.1	-228.85	88.91
7	5.1333	-226.62	88.564
7	5.1667	-224.12	88.344
7	5.2	-221.41	87.497
7	5.2333	-219.26	86.891
7	5.2667	-216.68	85.697
7	5.3	-214.43	85.022
7	5.3333	-212.43	83.791
7	5.3667	-210.38	82.547
7	5.4	-208.13	81.197
7	5.4333	-206.11	79.847
7	5.4667	-204.08	78.497
7	5.5	-201.83	77.147
7	5.5333	-199.81	75.796
7	5.5667	-198.11	74.698
7	5.6	-195.98	73.096
7	5.6333	-194.97	71.634
7	5.6667	-192.61	69.946
7	5.7	-190.58	68.596
7	5.7333	-189.01	67.246
7	5.7667	-186.98	65.896
7	5.8	-185.18	64.771
7	5.8333	-183.38	63.646
7	5.8667	-181.13	62.296
7	5.9	-178.88	61.396
7	5.9333	-176.63	60.27
7	5.9667	-174.38	59.37
7	6	-172.13	58.245
7	6.0333	-169.88	57.345
7	6.0667	-167.63	56.445
7	6.1	-165.28	55.49
7	6.1333	-163.02	54.758
7	6.1667	-160.7	53.754
7	6.2	-158.54	52.89
7	6.2333	-156.14	52.223
7	6.2667	-153.9	51.495
7	6.3	-151.43	51.045
7	6.3333	-149.18	50.145
7	6.3667	-147.07	50.013
7	6.4	-144.68	49.245
7	6.4333	-142.98	48.821
7	6.4667	-141.03	47.805
7	6.5	-138.92	46.849
7	6.5333	-136.96	45.684
7	6.5667	-135.19	44.485
7	6.6	-133.43	42.944
7	6.6333	-132.08	41.594
7	6.6667	-130.28	40.244
7	6.7	-128.53	39.357
7	6.7333	-126.9	37.544
7	6.7667	-125.12	36.557
7	6.8	-123.53	34.844
7	6.8333	-122.28	33.476
7	6.8667	-120.64	31.971
7	6.9	-119.29	30.621
7	6.9333	-118.24	29.331
7	6.9667	-116.78	27.869
7	7	-115.43	26.293
7	7.0333	-114.08	24.943
7	7.0667	-113.18	23.368
7	7.1	-111.52	22.001
7	7.1333	-110.07	20.533
7	7.1667	-108.9	19.543
7	7.2	-107.55	18.418
7	7.2333	-106.1	17.362
7	7.2667	-104.73	16.549
7	7.3	-103.73	15.718
7	7.3333	-102.38	15.043
7	7.3667	-100.89	14.548
7	7.4	-100.13	14.143
7	7.4333	-98.776	13.693
7	7.4667	-97.26	13.342
7	7.5	-95.941	13.197
7	7.5333	-94.86	13.287
7	7.5667	-93.69	13.422
7	7.6	-92.655	13.602
7	7.6333	-92.025	13.693
7	7.6667	-90.9	14.143
7	7.7	-89.636	14.37
7	7.7333	-88.987	14.705
7	7.7667	-88.088	14.705
7	7.8	-86.962	14.48
7	7.8333	-86.062	14.705
7	7.8667	-85.05	14.143
7	7.9	-84.037	13.805
7	7.9333	-82.755	13.152
7	7.9667	-82.125	13.018
7	8	-80.844	12.221
7	8.0333	-80.1	11.442
7	8.0667	-78.749	10.767
7	8.1	-77.492	10.172
7	8.1333	-76.499	8.9673
7	8.1667	-74.924	8.0672
7	8.2	-73.799	7.1672
7	8.2333	-72.449	6.2671
7	8.2667	-70.734	4.8562
7	8.3	-69.344	4.107
7	8.3333	-68.183	3.1747
7	8.3667	-67.724	2.2168
7	8.4	-66.374	1.3168
7	8.4333	-64.475	-0.24028
7	8.4667	-63.223	-1.3834
7	8.5	-62.098	-2.5085
7	8.5333	-60.973	-3.4085
7	8.5667	-59.848	-4.5336
7	8.6	-58.498	-5.6586
7	8.6333	-57.598	-6.5587
7	8.6667	-56.36	-7.3463
7	8.7	-55.123	-8.1338
7	8.7333	-54.898	-8.8088
7	8.7667	-53.223	-9.4544
7	8.8	-52.873	-9.9339
7	8.8333	-50.96	-10.496
7	8.8667	-51.073	-10.384
7	8.9	-49.948	-10.609
7	8.9333	-48.923	-11.199
7	8.9667	-48.373	-10.834
7	9	-47.022	-11.284
7	9.0333	-45.897	-11.059
7	9.0667	-45.672	-10.609
7	9.1	-44.21	-10.722
7	9.1333	-44.097	-10.159
7	9.1667	-42.792	-9.7989
7	9.2	-42.072	-9.0339
7	9.2333	-40.947	-8.3588
7	9.2667	-40.047	-7.9088
7	9.3	-38.697	-7.4588
7	9.3333	-37.797	-7.0087
7	9.3667	-36.447	-6.5587
7	9.4	-34.984	-6.4462
7	9.4333	-34.197	-5.6586
7	9.4667	-33.297	-5.4336
7	9.5	-31.947	-5.4336
7	9.5333	-30.821	-5.4336
7	9.5667	-29.246	-5.4336
7	9.6	-27.896	-5.6586
7	9.6333	-26.771	-5.6586
7	9.6667	-25.421	-6.1087
7	9.7	-23.396	-6.7837
7	9.7333	-22.721	-6.5587
7	9.7667	-20.921	-7.0087
7	9.8	-18.851	-7.8188
7	9.8333	-17.996	-7.9088
7	9.8667	-16.645	-8.5838
7	9.9	-14.607	-9.2059
7	9.9333	-13.244	-9.5791
7	9.9667	-11.695	-9.4839
7	10	-10.345	-9.4839
7	10.033	-8.6767	-9.5442
7	10.067	-7.1949	-9.2589
7	10.1	-4.8547	-8.8539
7	10.133	-4.0447	-8.3588
7	10.167	-2.2446	-7.9088
7	10.2	-0.44448	-7.4588
7	10.233	1.1306	-7.2337
7	10.267	3.1557	-6.5587
7	10.3	4.7309	-6.3337
7	10.333	6.572	-5.8003
7	10.367	8.5561	-5.2086
7	10.4	10.131	-4.5336
7	10.433	12.381	-4.0835
7	10.467	14.406	-3.6335
7	10.5	16.432	-3.4085
7	10.533	18.232	-3.1835
7	10.567	21.269	-3.071
7	10.6	21.832	-2.5084
7	10.633	25.32	-2.621
7	10.667	26.782	-2.5084
7	10.7	29.656	-2.7349
7	10.733	30.608	-2.5084
7	10.767	32.858	-2.5084
7	10.8	34.658	-2.9585
7	10.833	36.908	-3.1835
7	10.867	40.283	-3.8586
7	10.9	41.183	-3.8585
7	10.933	43.433	-4.3086
7	10.967	45.458	-4.7586
7	11	47.483	-5.4336
7	11.033	50.184	-6.1087
7	11.067	52.713	-6.6792
7	11.1	55.166	-7.2017
7	11.133	57.548	-7.6551
7	11.167	59.899	-8.0312
7	11.2	62.279	-8.2536
7	11.233	64.705	-8.4106
7	11.267	67.176	-8.4823
7	11.3	69.599	-8.3965
7	11.333	71.972	-8.228
8	2.9	-426.67	49.39
8	2.9333	-424.33	49.952
8	2.9667	-421.94	50.429
8	3	-419.51	50.857
8	3.0333	-416.94	51.223
8	3.0667	-414.19	51.475
8	3.1	-411.42	51.651
8	3.1333	-408.39	51.045
8	3.1667	-405.65	51.234
8	3.2	-402.55	50.595
8	3.2333	-399.62	50.145
8	3.2667	-396.92	49.695
8	3.3	-393.99	49.245
8	3.3333	-391.24	48.854
8	3.3667	-388.71	48.386
8	3.4	-386.12	47.67
8	3.4333	-382.97	47.445
8	3.4667	-380.04	47.22
8	3.5	-377.12	46.995
8	3.5333	-374.19	46.77
8	3.5667	-371.04	46.095
8	3.6	-367.67	45.645
8	3.6333	-364.74	45.195
8	3.6667	-361.14	44.52
8	3.7	-357.99	43.844
8	3.7333	-354.43	43.362
8	3.7667	-351.02	42.719
8	3.8	-347.64	42.044
8	3.8333	-344.41	41.38
8	3.8667	-341.12	40.694
8	3.9	-337.97	40.019
8	3.9333	-335.04	39.094
8	3.9667	-331.91	38.387
8	4	-328.51	37.544
8	4.0333	-325.76	36.154
8	4.0667	-321.99	34.844
8	4.1	-318.84	33.494
8	4.1333	-315.99	32.115
8	4.1667	-312.76	30.794
8	4.2	-309.8	29.288
8	4.2333	-307.13	27.953
8	4.2667	-304.08	26.264
8	4.3	-301.26	24.714
8	4.3333	-298.38	23.034
8	4.3667	-295.66	21.282
8	4.4	-292.96	19.543
8	4.4333	-290.63	17.951
8	4.4667	-288.25	16.282
8	4.5	-285.49	14.573
8	4.5333	-283.29	13.211
8	4.5667	-280.58	11.832
8	4.6	-277.89	10.317
8	4.6333	-275.41	9.1923
8	4.6667	-272.94	7.8422
8	4.7	-270.24	6.7171
8	4.7333	-267.31	5.367
8	4.7667	-264.84	4.017
8	4.8	-262.14	2.4419
8	4.8333	-259.21	1.0918
8	4.8667	-256.51	-0.03329
8	4.9	-253.81	-1.3834
8	4.9333	-250.66	-2.7335
8	4.9667	-248.05	-3.9723
8	5	-245.26	-4.9836
8	5.0333	-242.78	-6.3337
8	5.0667	-239.86	-7.6838
8	5.1	-237.21	-8.6854
8	5.1333	-234.46	-10.159
8	5.1667	-231.76	-11.509
8	5.2	-228.83	-13.084
8	5.2333	-225.91	-14.884
8	5.2667	-222.76	-16.234
8	5.3	-220.06	-17.809
8	5.3333	-217.13	-19.61
8	5.3667	-214.43	-20.96
8	5.4	-211.24	-22.701
8	5.4333	-208.28	-24.229
8	5.4667	-205.66	-25.685
8	5.5	-202.73	-27.26
8	5.5333	-200.03	-28.61
8	5.5667	-197.33	-29.96
8	5.6	-194.16	-31.866
8	5.6333	-191.93	-33.11
8	5.6667	-188.8	-34.374
8	5.7	-186.31	-35.136
8	5.7333	-183.07	-35.99
8	5.7667	-180.54	-36.799
8	5.8	-177.98	-37.161
8	5.8333	-175.5	-37.611
8	5.8667	-173.02	-37.972
8	5.9	-170.49	-38.164
8	5.9333	-168.08	-38.061
8	5.9667	-165.6	-37.836
8	6	-163.09	-38.113
8	6.0333	-160.66	-37.611
8	6.0667	-158.07	-37.048
8	6.1	-155.59	-36.823
8	6.1333	-153.45	-36.261
8	6.1667	-150.84	-36.081
8	6.2	-148.5	-35.361
8	6.2333	-145.94	-35.316
8	6.2667	-143.49	-34.907
8	6.3	-141.08	-34.461
8	6.3333	-138.47	-34.505
8	6.3667	-135.9	-34.01
8	6.4	-133.43	-34.01
8	6.4333	-130.5	-34.01
8	6.4667	-128.03	-33.785
8	6.5	-125.55	-33.785
8	6.5333	-122.74	-33.673
8	6.5667	-120.15	-33.56
8	6.6	-117.68	-33.56
8	6.6333	-114.98	-33.56
8	6.6667	-112.28	-33.56
8	6.7	-109.91	-33.673
8	6.7333	-107.33	-33.785
8	6.7667	-105.08	-34.01
8	6.8	-102.15	-34.461
8	6.8333	-99.676	-34.685
8	6.8667	-97.651	-34.91
8	6.9	-95.063	-35.248
8	6.9333	-92.7	-35.361
8	6.9667	-90.45	-35.361
8	7	-88.2	-35.361
8	7.0333	-85.95	-35.361
8	7.0667	-83.925	-35.136
8	7.1	-81.675	-35.136
8	7.1333	-79.537	-34.798
8	7.1667	-77.534	-34.73
8	7.2	-75.623	-34.499
8	7.2333	-73.574	-34.235
8	7.2667	-71.566	-33.924
8	7.3	-69.749	-33.335
8	7.3333	-67.836	-32.773
8	7.3667	-65.811	-32.098
8	7.4	-63.898	-31.31
8	7.4333	-61.873	-30.185
8	7.4667	-59.961	-29.398
8	7.5	-57.823	-28.16
8	7.5333	-55.573	-26.81
8	7.5667	-53.251	-25.739
8	7.6	-51.073	-24.56
8	7.6333	-48.822	-23.435
8	7.6667	-46.527	-22.445
8	7.7	-44.322	-21.41
8	7.7333	-42.072	-20.51
8	7.7667	-40.047	-19.61
8	7.8	-38.022	-18.709
8	7.8333	-35.997	-17.809
8	7.8667	-34.197	-17.134
8	7.9	-32.397	-16.459
8	7.9333	-30.596	-16.009
8	7.9667	-29.134	-15.447
8	8	-27.41	-14.87
8	8.0333	-25.534	-14.547
8	8.0667	-23.733	-14.547
8	8.1	-21.933	-14.547
8	8.1333	-19.908	-14.547
8	8.1667	-17.996	-14.434
8	8.2	-15.884	-14.192
8	8.2333	-13.608	-13.872
8	8.2667	-11.218	-13.273
8	8.3	-8.815	-12.544
8	8.3333	-6.4298	-11.779
8	8.3667	-4.1659	-10.903
8	8.4	-1.9295	-9.9789
8	8.4333	0.23056	-8.8088
8	8.4667	2.4807	-7.9088
8	8.5	4.7023	-6.7335
8	8.5333	6.981	-5.6586
8	8.5667	9.2312	-4.5336
8	8.6	12.156	-3.4085
8	8.6333	14.875	-2.2526
8	8.6667	18.119	-1.2709
8	8.7	21.157	-0.2583
8	8.7333	24.532	0.64175
8	8.7667	27.907	1.5418
8	8.8	30.832	2.4419
8	8.8333	33.758	3.1169
8	8.8667	36.683	4.017
8	8.9	39.383	4.917
8	8.9333	42.343	5.5401
8	8.9667	45.233	6.2671
8	9	48.069	6.6721
8	9.0333	50.859	7.1672
8	9.0667	53.678	7.5249
8	9.1	56.544	7.7978
8	9.1333	59.47	8.0342
8	9.1667	62.546	8.2607
8	9.2	65.741	8.5342
8	9.2333	69.055	8.796
8	9.2667	72.355	9.1043
9	3.2333	-426.69	228.68
9	3.2667	-424.46	227.99
9	3.3	-422.39	227.24
9	3.3333	-420.46	226.4
9	3.3667	-418.58	225.45
9	3.4	-416.72	224.33
9	3.4333	-414.72	223.08
9	3.4667	-412.56	221.72
9	3.5	-409.8	220.16
9	3.5333	-407.5	218.68
9	3.5667	-405.02	217.33
9	3.6	-402	215.59
9	3.6333	-399.05	213.54
9	3.6667	-396.47	211.03
9	3.7	-392.76	209.57
9	3.7333	-390.17	206.08
9	3.7667	-387.35	205.44
9	3.8	-384.66	203.72
9	3.8333	-381.84	202.03
9	3.8667	-379.37	200.23
9	3.9	-377.12	197.53
9	3.9333	-374.31	197.42
9	3.9667	-372.2	195.06
9	4	-369.34	194.8
9	4.0333	-366.54	192.35
9	4.0667	-363.62	192.35
9	4.1	-360.47	191
9	4.1333	-357.32	189.88
9	4.1667	-353.95	188.22
9	4.2	-350.79	186.95
9	4.2333	-347.42	185.83
9	4.2667	-344.04	184.7
9	4.3	-341.28	183.57
9	4.3333	-337.85	183.02
9	4.3667	-334.99	182.35
9	4.4	-331.65	181.88
9	4.4333	-328.51	181.1
9	4.4667	-325.7	180.32
9	4.5	-322.89	179.75
9	4.5333	-320.08	178.74
9	4.5667	-317.04	177.73
9	4.6	-314.56	176.83
9	4.6333	-311.41	175.48
9	4.6667	-308.83	174.47
9	4.7	-305.56	173
9	4.7333	-302.41	171.2
9	4.7667	-299.49	169.63
9	4.8	-296.45	167.94
9	4.8333	-293.1	165.5
9	4.8667	-290.36	163.76
9	4.9	-287.58	161.41
9	4.9333	-285.13	159.69
9	4.9667	-282.8	157.92
9	5	-280.35	155.99
9	5.0333	-277.9	154.26
9	5.0667	-275.41	152.5
9	5.1	-272.99	150.98
9	5.1333	-270.53	149.25
9	5.1667	-268.25	148.08
9	5.2	-265.8	146.76
9	5.2333	-263.28	145.24
9	5.2667	-260.86	144.02
9	5.3	-258.22	142.61
9	5.3333	-255.73	141.57
9	5.3667	-253.12	140.32
9	5.4	-250.44	139.25
9	5.4333	-247.79	138.32
9	5.4667	-245.02	137.31
9	5.5	-242.5	136.77
9	5.5333	-239.75	135.84
9	5.5667	-237.06	135.26
9	5.6	-234.41	134.66
9	5.6333	-231.74	133.94
9	5.6667	-229.33	133.2
9	5.7	-226.81	132.5
9	5.7333	-224.37	131.43
9	5.7667	-221.95	130.58
9	5.8	-219.5	129.46
9	5.8333	-217.18	128.31
9	5.8667	-214.84	127.23
9	5.9	-212.54	126.25
9	5.9333	-210.13	124.77
9	5.9667	-207.88	123.55
9	6	-205.57	122.19
9	6.0333	-203.5	120.75
9	6.0667	-201.25	119.18
9	6.1	-199.4	117.51
9	6.1333	-197.75	115.87
9	6.1667	-195.94	114.18
9	6.2	-194.32	112.52
9	6.2333	-192.65	110.99
9	6.2667	-191.12	109.5
9	6.3	-189.5	108.06
9	6.3333	-187.79	106.67
9	6.3667	-186.05	105.42
9	6.4	-184.33	104.46
9	6.4333	-182.62	103.29
9	6.4667	-181.04	102.17
9	6.5	-179.2	100.95
9	6.5333	-177.5	99.799
9	6.5667	-175.82	99.153
9	6.6	-173.97	98.163
9	6.6333	-172.18	97.488
9	6.6667	-170.27	96.564
9	6.7	-168.42	95.935
9	6.7333	-166.41	95.418
9	6.7667	-164.25	94.698
9	6.8	-162.19	94.158
9	6.8333	-160.23	93.662
9	6.8667	-158.18	93.573
9	6.9	-156.2	92.988
9	6.9333	-154.25	92.443
9	6.9667	-152.46	92.043
9	7	-150.66	91.368
9	7.0333	-148.88	90.678
9	7.0667	-147.27	90.068
9	7.1	-145.78	89.058
9	7.1333	-144.11	88.444
9	7.1667	-142.61	87.587
9	7.2	-141.21	86.867
9	7.2333	-139.68	86.012
9	7.2667	-138.43	85.131
9	7.3	-136.96	84.144
9	7.3333	-135.81	83.177
9	7.3667	-134.57	82.164
9	7.4	-133.57	80.989
9	7.4333	-132.54	79.675
9	7.4667	-131.65	78.136
9	7.5	-130.8	76.837
9	7.5333	-130.06	75.278
9	7.5667	-129.47	73.951
9	7.6	-128.48	72.421
9	7.6333	-127.8	71.071
9	7.6667	-127.35	69.721
9	7.7	-126.45	68.596
9	7.7333	-125.55	67.471
9	7.7667	-124.34	66.751
9	7.8	-123.32	66.154
9	7.8333	-122.13	65.581
9	7.8667	-120.96	65.041
9	7.9	-119.97	64.636
9	7.9333	-118.85	64.186
9	7.9667	-117.68	63.871
9	8	-116.61	63.434
9	8.0333	-115.38	63.331
9	8.0667	-114.05	63.128
9	8.1	-113	63.286
9	8.1333	-111.71	63.533
9	8.1667	-110.63	63.75
9	8.2	-109.58	63.871
9	8.2333	-108.45	64.096
9	8.2667	-107.27	63.894
9	8.3	-106.39	63.948
9	8.3333	-105.75	64.096
9	8.3667	-104.85	64.096
9	8.4	-103.84	63.758
9	8.4333	-103.18	63.62
9	8.4667	-102.66	63.49
9	8.5	-102.16	63.103
9	8.5333	-101.93	62.971
9	8.5667	-101.48	62.746
9	8.6	-100.8	62.296
9	8.6333	-100.58	61.846
9	8.6667	-100.13	61.396
9	8.7	-99.676	60.946
9	8.7333	-99.361	60.316
9	8.7667	-99.226	59.596
9	8.8	-98.776	58.92
9	8.8333	-98.506	58.155
9	8.8667	-98.326	57.345
9	8.9	-98.011	56.625
9	8.9333	-97.786	55.815
9	8.9667	-97.876	55.095
9	9	-97.291	54.15
9	9.0333	-97.426	53.295
9	9.0667	-96.885	52.665
9	9.1	-96.863	52.057
9	9.1333	-96.525	51.045
9	9.1667	-96.076	50.595
9	9.2	-95.626	49.92
9	9.2333	-95.288	49.582
9	9.2667	-94.568	48.997
9	9.3	-94.275	48.345
9	9.3333	-93.825	48.12
9	9.3667	-92.97	47.985
9	9.4	-92.7	48.12
9	9.4333	-91.8	47.895
9	9.4667	-91.35	47.895
9	9.5	-90.63	48.03
9	9.5333	-90.113	48.232
9	9.5667	-89.55	48.57
9	9.6	-88.71	48.619
9	9.6333	-88.11	48.975
9	9.6667	-87.75	49.245
9	9.7	-86.982	49.462
9	9.7333	-86.413	49.748
9	9.7667	-85.818	49.797
9	9.8	-85.354	49.788
9	9.8333	-85.05	49.695
9	9.8667	-84.6	49.695
9	9.9	-84.15	49.245
9	9.9333	-83.925	48.795
9	9.9667	-83.475	48.345
9	10	-83.25	47.67
9	10.033	-82.464	47.149
9	10.067	-82.35	46.545
9	10.1	-81.9	45.645
9	10.133	-81.45	44.745
9	10.167	-81	43.844
9	10.2	-81	42.944
9	10.233	-80.549	41.594
9	10.267	-80.1	40.244
9	10.3	-79.762	39.007
9	10.333	-79.65	37.544
9	10.367	-78.884	36.464
9	10.4	-78.524	34.844
9	10.433	-78.074	33.494
9	10.467	-77.849	32.144
9	10.5	-76.949	30.794
9	10.533	-76.499	29.669
9	10.567	-76.049	28.768
9	10.6	-75.374	27.643
9	10.633	-74.699	26.518
9	10.667	-74.024	25.843
9	10.7	-73.574	25.168
9	10.733	-72.584	24.448
9	10.767	-71.774	23.818
9	10.8	-70.874	23.368
9	10.833	-70.199	22.918
9	10.867	-69.524	22.468
9	10.9	-68.511	22.356
9	10.933	-67.611	21.906
9	10.967	-66.711	21.906
9	11	-65.564	21.613
9	11.033	-64.686	21.681
9	11.067	-63.449	21.568
9	11.1	-62.395	21.601
9	11.133	-61.311	21.681
9	11.167	-60.186	21.906
9	11.2	-58.981	22.263
9	11.233	-57.936	22.581
9	11.267	-56.81	23.031
9	11.3	-55.685	23.706
9	11.333	-54.56	23.931
9	11.367	-53.242	24.385
9	11.4	-52.085	24.606
9	11.433	-50.944	24.563
9	11.467	-49.723	24.493
9	11.5	-48.26	24.606
9	11.533	-47.247	24.268
9	11.567	-46.01	23.706
9	11.6	-44.772	23.368
9	11.633	-43.872	22.468
9	11.667	-42.86	21.456
9	11.7	-41.96	20.555
9	11.733	-40.956	19.381
9	11.767	-40.16	18.305
9	11.8	-39.372	17.293
9	11.833	-38.472	16.393
9	11.867	-37.495	15.395
9	11.9	-36.222	14.593
9	11.933	-35.259	13.927
9	11.967	-34.17	13.278
9	12	-33.072	12.793
9	12.033	-31.946	12.117
9	12.067	-30.585	11.569
9	12.1	-29.373	11.069
9	12.133	-28.009	10.655
9	12.167	-26.618	10.347
9	12.2	-25.084	9.9798
9	12.233	-23.621	9.8673
9	12.267	-22.271	9.8673
9	12.3	-20.909	9.5694
9	12.333	-19.502	9.7462
9	12.367	-17.978	10.006
9	12.4	-16.313	10.224
9	12.433	-14.69	10.664
9	12.467	-13.018	10.816
9	12.5	-11.47	11.217
9	12.533	-9.805	11.172
9	12.567	-8.2507	11.321
9	12.6	-6.6998	10.857
9	12.633	-5.0348	10.812
9	12.667	-3.5601	10.819
9	12.7	-2.1454	10.483
9	12.733	-0.6314	10.328
9	12.767	0.68065	9.8673
9	12.8	2.0307	9.6423
9	12.833	3.2008	9.2823
9	12.867	4.3709	8.9223
9	12.9	5.2259	8.6072
9	12.933	6.126	8.1572
9	12.967	7.2061	7.8422
9	13	8.3311	7.3921
9	13.033	9.7623	6.9561
9	13.067	11.256	6.7171
9	13.1	12.921	6.4471
9	13.133	14.605	6.598
9	13.167	16.432	6.4921
9	13.2	18.322	6.6721
9	13.233	20.167	6.9871
9	13.267	22.237	7.3022
9	13.3	24.037	7.7521
9	13.333	25.919	8.2106
9	13.367	27.907	8.7422
9	13.4	29.843	9.4623
9	13.433	31.868	10.137
9	13.467	33.87	10.43
9	13.5	35.648	11.037
9	13.533	37.448	11.847
9	13.567	39.518	12.162
9	13.6	41.813	11.982
9	13.633	43.973	12.297
9	13.667	46.561	11.825
9	13.7	48.834	11.892
9	13.733	51.174	11.622
9	13.767	53.569	11.454
9	13.8	56.008	11.293
9	13.833	58.495	11.135
9	13.867	61.006	10.903
9	13.9	63.541	10.584
9	13.933	66.088	10.194
9	13.967	68.743	9.7004
9	14	71.47	9.1245
10	3.3667	-427.07	110.46
10	3.4	-424.63	110.38
[truncated: 13,691 more rows]
