# Supplementary material for: A system for efficient egress scheduling during mass events and small-scale experimental demonstration
Source: R Soc Open Sci. 2020 Dec 9;7(12):201465. doi: 10.1098/rsos.201465 (PMC7813256; doi:10.1098/rsos.201465)
Supplement: Experimental data [file rsos201465supp5.zip › experimental_data/data/Sensor08.csv]

ped. #	time (s)	x (cm)	y (cm)
1	1.4333	-428.97	155.37
1	1.4667	-425.19	154.88
1	1.5	-421.31	154.37
1	1.5333	-417.39	153.78
1	1.5667	-413.52	153.21
1	1.6	-409.72	152.63
1	1.6333	-405.25	151.4
1	1.6667	-402.36	151.69
1	1.7	-398.93	151.29
1	1.7333	-395.46	150.68
1	1.7667	-391.95	150.48
1	1.8	-389.61	151.15
1	1.8333	-386.27	150.67
1	1.8667	-382.99	151.11
1	1.9	-379.59	150.5
1	1.9333	-375.81	149.92
1	1.9667	-371.94	148.95
1	2	-367.8	147.72
1	2.0333	-363.53	146.09
1	2.0667	-359.58	145.28
1	2.1	-355.14	144.38
1	2.1333	-350.86	143.1
1	2.1667	-346.84	141.25
1	2.2	-342.58	139.69
1	2.2333	-339.14	138.89
1	2.2667	-335.04	136.55
1	2.3	-332.27	135.7
1	2.3333	-329.01	134.76
1	2.3667	-326.1	133.77
1	2.4	-322.21	132.5
1	2.4333	-319.2	133.13
1	2.4667	-315.78	131.39
1	2.5	-311.86	130.25
1	2.5333	-308.64	129.7
1	2.5667	-304.66	128.48
1	2.6	-300.88	127.56
1	2.6333	-296.54	125.9
1	2.6667	-292.75	124.81
1	2.7	-288.46	123.5
1	2.7333	-284.53	122.42
1	2.7667	-280.68	121.38
1	2.8	-276.61	120.57
1	2.8333	-273.14	119.97
1	2.8667	-269.18	118.79
1	2.9	-264.95	117.84
1	2.9333	-261.63	117.14
1	2.9667	-257.64	116.07
1	3	-254.42	115.36
1	3.0333	-250.7	114.35
1	3.0667	-246.74	112.77
1	3.1	-243.06	111.66
1	3.1333	-238.85	110.11
1	3.1667	-234.33	108.05
1	3.2	-230.01	106.14
1	3.2333	-225.39	104.19
1	3.2667	-220.83	102.28
1	3.3	-216.61	100.36
1	3.3333	-212.24	98.113
1	3.3667	-207.91	95.823
1	3.4	-203.97	93.948
1	3.4333	-199.36	91.772
1	3.4667	-195.31	89.747
1	3.5	-191.41	87.962
1	3.5333	-187.04	86.294
1	3.5667	-182.71	84.517
1	3.6	-178.21	82.997
1	3.6333	-174.11	81.275
1	3.6667	-169.94	79.529
1	3.7	-165.91	77.782
1	3.7333	-161.56	76.022
1	3.7667	-157.28	74.221
1	3.8	-153	72.196
1	3.8333	-148.73	70.396
1	3.8667	-144.23	68.596
1	3.9	-140.18	66.796
1	3.9333	-135.76	65.385
1	3.9667	-131.18	63.646
1	4	-126.99	62.012
1	4.0333	-122.68	60.258
1	4.0667	-118.13	58.47
1	4.1	-114.08	56.67
1	4.1333	-109.92	54.837
1	4.1667	-105.98	52.62
1	4.2	-102.38	50.82
1	4.2333	-98.326	48.57
1	4.2667	-94.275	46.77
1	4.3	-90.675	44.52
1	4.3333	-87.075	42.269
1	4.3667	-83.25	40.244
1	4.4	-79.65	38.219
1	4.4333	-76.274	35.744
1	4.4667	-72.638	33.398
1	4.5	-69.074	31.244
1	4.5333	-65.657	28.661
1	4.5667	-61.648	26.743
1	4.6	-58.048	24.493
1	4.6333	-54.13	22.773
1	4.6667	-50.173	21.343
1	4.7	-46.527	19.678
1	4.7333	-42.747	18.868
1	4.7667	-39.147	17.293
1	4.8	-35.698	15.629
1	4.8333	-32.158	14.765
1	4.8667	-28.346	13.468
1	4.9	-24.971	12.342
1	4.9333	-21.618	11.285
1	4.9667	-18.063	10.295
1	5	-14.418	9.4848
1	5.0333	-10.683	8.4047
1	5.0667	-7.1048	7.8872
1	5.1	-3.4146	7.2571
1	5.1333	0.45563	6.7171
1	5.1667	4.5059	6.0421
1	5.2	8.5111	5.457
1	5.2333	12.866	4.6401
1	5.2667	16.657	4.017
1	5.3	20.707	3.5669
1	5.3333	24.532	3.1169
1	5.3667	28.132	2.6669
1	5.4	32.156	1.8028
1	5.4333	35.67	1.4293
1	5.4667	39.046	0.97925
1	5.5	42.263	0.50672
1	5.5333	45.233	0.19172
1	5.5667	49.284	-0.48335
1	5.6	52.974	-1.087
1	5.6333	56.744	-1.7392
1	5.6667	60.725	-2.3787
1	5.7	64.817	-3.0485
1	5.7333	69.075	-3.6414
1	5.7667	73.423	-4.1658
2	1.5333	-426.96	91.947
2	1.5667	-423.58	91.721
2	1.6	-420	91.518
2	1.6333	-416.18	91.393
2	1.6667	-412.22	91.323
2	1.7	-408.17	91.323
2	1.7333	-404.12	91.547
2	1.7667	-400.3	91.772
2	1.8	-396.24	91.998
2	1.8333	-392.19	91.772
2	1.8667	-388.59	91.772
2	1.9	-385.54	91.414
2	1.9333	-381.84	90.647
2	1.9667	-378.48	89.572
2	2	-374.87	88.397
2	2.0333	-372.3	87.073
2	2.0667	-368.34	85.697
2	2.1	-365.48	84.532
2	2.1333	-361.37	82.772
2	2.1667	-357.32	81.197
2	2.2	-353.72	79.397
2	2.2333	-350.45	77.709
2	2.2667	-346.52	75.121
2	2.3	-342.71	72.987
2	2.3333	-338.87	70.846
2	2.3667	-335.72	68.596
2	2.4	-332.34	66.796
2	2.4333	-329.19	65.446
2	2.4667	-326.26	64.321
2	2.5	-323.34	63.196
2	2.5333	-321.09	62.521
2	2.5667	-318.17	61.846
2	2.6	-315.46	60.946
2	2.6333	-312.31	60.045
2	2.6667	-309.16	59.145
2	2.7	-305.79	58.245
2	2.7333	-302.41	57.345
2	2.7667	-298.59	56.67
2	2.8	-294.54	55.995
2	2.8333	-290.94	55.095
2	2.8667	-286.89	54.645
2	2.9	-282.84	54.42
2	2.9333	-278.79	53.745
2	2.9667	-275.19	53.295
2	3	-271.59	52.845
2	3.0333	-267.99	51.945
2	3.0667	-264.84	50.595
2	3.1	-261.24	49.695
2	3.1333	-258.31	48.345
2	3.1667	-255.16	46.995
2	3.2	-252.01	45.87
2	3.2333	-248.99	44.484
2	3.2667	-246	43.273
2	3.3	-242.34	41.819
2	3.3333	-238.96	40.469
2	3.3667	-235.81	39.119
2	3.4	-232.21	37.544
2	3.4333	-228.83	35.744
2	3.4667	-225.68	34.169
2	3.5	-222.44	32.244
2	3.5333	-218.93	30.569
2	3.5667	-215.78	29.219
2	3.6	-212.63	27.869
2	3.6333	-209.26	26.968
2	3.6667	-206.11	26.518
2	3.7	-202.73	26.068
2	3.7333	-199.81	25.393
2	3.7667	-196.66	24.718
2	3.8	-193.06	24.493
2	3.8333	-189.91	23.818
2	3.8667	-186.76	23.368
2	3.9	-183.16	22.918
2	3.9333	-179.56	22.468
2	3.9667	-175.96	22.243
2	4	-172.35	21.793
2	4.0333	-168.53	21.568
2	4.0667	-164.71	21.568
2	4.1	-160.66	21.568
2	4.1333	-157.05	21.568
2	4.1667	-153.45	21.118
2	4.2	-149.63	20.668
2	4.2333	-146.03	20.218
2	4.2667	-142.88	19.543
2	4.3	-139.5	18.868
2	4.3333	-136.42	18.215
2	4.3667	-133.2	17.518
2	4.4	-129.83	16.618
2	4.4333	-126.45	15.718
2	4.4667	-123.3	15.043
2	4.5	-119.93	14.143
2	4.5333	-116.55	13.018
2	4.5667	-113.18	11.893
2	4.6	-109.58	10.317
2	4.6333	-106.2	9.1923
2	4.6667	-102.6	7.3922
2	4.7	-99.116	5.8067
2	4.7333	-95.468	4.2645
2	4.7667	-91.575	2.8919
2	4.8	-87.975	1.7668
2	4.8333	-84.6	1.0918
2	4.8667	-80.999	0.1917
2	4.9	-77.624	-0.48335
2	4.9333	-74.249	-1.1584
2	4.9667	-71.099	-1.6084
2	5	-67.949	-2.0584
2	5.0333	-64.911	-2.396
2	5.0667	-61.761	-2.846
2	5.1	-58.723	-3.1835
2	5.1333	-55.573	-3.1835
2	5.1667	-52.535	-3.296
2	5.2	-49.117	-3.5296
2	5.2333	-45.897	-3.1835
2	5.2667	-42.851	-3.1142
2	5.3	-39.327	-3.0485
2	5.3333	-35.997	-2.9585
2	5.3667	-32.509	-3.071
2	5.4	-28.796	-3.1835
2	5.4333	-25.196	-3.6335
2	5.4667	-21.371	-4.0835
2	5.5	-17.32	-4.3086
2	5.5333	-13.608	-4.8711
2	5.5667	-10.008	-5.3212
2	5.6	-6.5198	-5.8837
2	5.6333	-3.0321	-6.4462
2	5.6667	0.11808	-6.8962
2	5.7	2.9307	-7.6838
2	5.7333	6.531	-8.1338
2	5.7667	9.6812	-8.5838
2	5.8	13.281	-9.0339
2	5.8333	16.882	-9.0339
2	5.8667	20.819	-8.9214
2	5.9	24.532	-8.8088
2	5.9333	28.357	-8.1338
2	5.9667	32.408	-7.2337
2	6	36.233	-6.3337
2	6.0333	39.833	-5.4336
2	6.0667	43.433	-4.5336
2	6.1	47.619	-3.1385
2	6.1333	51.084	-2.2834
2	6.1667	54.657	-1.0341
2	6.2	58.256	0.31055
2	6.2333	62.178	1.7038
2	6.2667	66.307	3.1066
2	6.3	70.465	4.3178
3	1.8	-427	208.76
3	1.8333	-424	208.01
3	1.8667	-420.92	207.34
3	1.9	-417.66	206.68
3	1.9333	-414.41	206.11
3	1.9667	-411.18	205.68
3	2	-408.01	205.38
3	2.0333	-404.68	205.29
3	2.0667	-401.31	205.29
3	2.1	-398.79	205.4
3	2.1333	-395.59	205.65
3	2.1667	-393.03	205.86
3	2.2	-390.11	206.05
3	2.2333	-387.43	205.82
3	2.2667	-384.66	205.74
3	2.3	-381.94	205.37
3	2.3333	-378.81	204.84
3	2.3667	-375.77	204.06
3	2.4	-372.95	203.27
3	2.4333	-369.69	202.25
3	2.4667	-366.43	201.02
3	2.5	-363.39	200
3	2.5333	-360.13	198.54
3	2.5667	-356.64	196.85
3	2.6	-353.49	195.28
3	2.6333	-349.89	193.48
3	2.6667	-346.63	191.57
3	2.7	-343.82	190.1
3	2.7333	-340.78	188.42
3	2.7667	-337.85	186.84
3	2.8	-335.27	185.6
3	2.8333	-332.06	184.16
3	2.8667	-329.53	183.12
3	2.9	-326.47	181.87
3	2.9333	-323.39	180.72
3	2.9667	-320.19	179.53
3	3	-317.31	178.59
3	3.0333	-313.82	177.46
3	3.0667	-310.65	176.33
3	3.1	-307.11	175.12
3	3.1333	-303.85	174.01
3	3.1667	-300.26	172.98
3	3.2	-297.02	172.07
3	3.2333	-293.39	171.14
3	3.2667	-289.89	170.16
3	3.3	-286.63	169.54
3	3.3333	-283.48	168.9
3	3.3667	-280.42	168.43
3	3.4	-277.61	167.93
3	3.4333	-274.69	167.29
3	3.4667	-272.12	166.47
3	3.5	-269.34	165.58
3	3.5333	-266.64	164.45
3	3.5667	-263.89	163.01
3	3.6	-260.79	161.08
3	3.6333	-258.13	159.86
3	3.6667	-255.61	158.38
3	3.7	-252.69	155.68
3	3.7333	-249.83	154.35
3	3.7667	-247.06	151.85
3	3.8	-244.36	150.05
3	3.8333	-241.66	148.25
3	3.8667	-239.19	145.55
3	3.9	-236.71	143.53
3	3.9333	-234.23	141.05
3	3.9667	-231.76	139.03
3	4	-229.51	137
3	4.0333	-227.33	134.76
3	4.0667	-224.78	132.95
3	4.1	-222.76	131.6
3	4.1333	-220.28	130.25
3	4.1667	-218.03	128.9
3	4.2	-215.33	127.55
3	4.2333	-213.08	126.2
3	4.2667	-210.38	124.85
3	4.3	-208.13	123.72
3	4.3333	-205.66	122.6
3	4.3667	-202.96	121.47
3	4.4	-200.71	120.12
3	4.4333	-198.01	119.22
3	4.4667	-195.53	118.32
3	4.5	-193.06	117.65
3	4.5333	-190.36	116.75
3	4.5667	-187.66	115.85
3	4.6	-184.96	115.17
3	4.6333	-182.71	114.27
3	4.6667	-180.01	113.6
3	4.7	-177.56	112.3
3	4.7333	-175.14	111.07
3	4.7667	-172.81	110
3	4.8	-170.33	108.42
3	4.8333	-168.31	106.85
3	4.8667	-165.83	105.5
3	4.9	-163.58	103.7
3	4.9333	-161.56	101.9
3	4.9667	-159.28	99.979
3	5	-157.5	98.298
3	5.0333	-155.47	96.366
3	5.0667	-153.84	94.369
3	5.1	-152.78	92.673
3	5.1333	-151.19	90.521
3	5.1667	-149.85	88.622
3	5.2	-148.73	86.822
3	5.2333	-147.14	84.953
3	5.2667	-145.8	83.222
3	5.3	-144.23	81.422
3	5.3333	-142.65	80.072
3	5.3667	-140.85	78.272
3	5.4	-138.6	76.472
3	5.4333	-136.8	74.896
3	5.4667	-134.55	73.321
3	5.5	-132.08	71.746
3	5.5333	-129.79	70.569
3	5.5667	-127.35	69.046
3	5.6	-125.1	67.921
3	5.6333	-122.85	67.246
3	5.6667	-120.6	66.346
3	5.7	-118.13	65.671
3	5.7333	-115.88	64.771
3	5.7667	-113.85	64.096
3	5.8	-111.83	63.421
3	5.8333	-109.62	62.587
3	5.8667	-107.78	61.171
3	5.9	-105.65	60.179
3	5.9333	-103.95	58.695
3	5.9667	-102.15	57.12
3	6	-100.16	55.728
3	6.0333	-98.551	53.745
3	6.0667	-96.751	51.945
3	6.1	-95.4	50.145
3	6.1333	-93.902	48.328
3	6.1667	-92.7	46.32
3	6.2	-91.8	44.294
3	6.2333	-90.675	42.269
3	6.2667	-89.325	40.244
3	6.3	-88.425	38.669
3	6.3333	-87.075	36.869
3	6.3667	-85.95	35.519
3	6.4	-84.6	34.169
3	6.4333	-83.25	32.819
3	6.4667	-81.9	31.694
3	6.5	-80.325	30.569
3	6.5333	-78.974	29.669
3	6.5667	-77.174	28.544
3	6.6	-75.374	27.869
3	6.6333	-73.574	27.193
3	6.6667	-71.774	26.743
3	6.7	-69.974	26.293
3	6.7333	-68.174	26.293
3	6.7667	-66.374	26.293
3	6.8	-64.349	26.293
3	6.8333	-62.548	26.743
3	6.8667	-60.748	26.743
3	6.9	-58.948	26.968
3	6.9333	-57.148	27.193
3	6.9667	-55.573	26.968
3	7	-53.773	26.518
3	7.0333	-52.198	26.518
3	7.0667	-50.398	25.843
3	7.1	-48.373	25.393
3	7.1333	-46.797	24.718
3	7.1667	-45.222	24.043
3	7.2	-43.422	23.593
3	7.2333	-41.622	22.693
3	7.2667	-39.822	21.343
3	7.3	-38.247	20.443
3	7.3333	-36.967	19.302
3	7.3667	-35.322	17.968
3	7.4	-33.928	17.042
3	7.4333	-32.397	15.493
3	7.4667	-31.29	14.338
3	7.5	-29.246	13.242
3	7.5333	-28.068	12.131
3	7.5667	-26.434	11.105
3	7.6	-24.239	10.364
3	7.6333	-22.766	9.0573
3	7.6667	-20.021	8.2922
3	7.7	-18.671	8.0672
3	7.7333	-16.256	7.6951
3	7.7667	-13.72	6.4921
3	7.8	-12.145	6.7171
3	7.8333	-9.715	6.5821
3	7.8667	-7.3507	6.1633
3	7.9	-4.9448	6.2671
3	7.9333	-2.5146	6.8072
3	7.9667	-0.15025	7.0633
3	8	3.0883	7.8197
3	8.0333	5.3789	8.1032
3	8.0667	8.8431	8.7094
3	8.1	10.999	9.0043
3	8.1333	13.87	9.8607
3	8.1667	16.414	10.006
3	8.2	19.019	9.7548
3	8.2333	21.998	10.393
3	8.2667	24.487	10.407
3	8.3	27.367	10.362
3	8.3333	29.477	9.5735
3	8.3667	32.252	9.5385
3	8.4	36.008	8.5173
3	8.4333	37.805	9.0615
3	8.4667	40.903	8.8866
3	8.5	43.883	8.5172
3	8.5333	47.258	7.1672
3	8.5667	49.509	7.3922
3	8.6	52.018	6.6788
3	8.6333	54.707	5.8984
3	8.6667	57.519	5.0743
3	8.7	60.307	4.3011
3	8.7333	63.104	3.6288
3	8.7667	65.876	3.1324
3	8.8	68.68	2.8223
3	8.8333	71.387	2.6507
4	1.8667	-426.73	48.912
4	1.9	-424.23	48.61
4	1.9333	-421.78	48.202
4	1.9667	-419.4	47.689
4	2	-417.05	47.124
4	2.0333	-414.84	46.573
4	2.0667	-412.68	46.081
4	2.1	-410.19	45.87
4	2.1333	-408.17	45.42
4	2.1667	-405.69	45.195
4	2.2	-403.67	45.195
4	2.2333	-400.97	44.745
4	2.2667	-398.94	44.294
4	2.3	-395.79	43.844
4	2.3333	-393.38	43.246
4	2.3667	-390.84	42.944
4	2.4	-388.14	42.494
4	2.4333	-384.99	42.044
4	2.4667	-382.07	41.594
4	2.5	-378.92	40.694
4	2.5333	-375.32	40.244
4	2.5667	-371.94	39.344
4	2.6	-368.38	38.916
4	2.6333	-364.97	38.894
4	2.6667	-361.37	38.669
4	2.7	-358.22	38.219
4	2.7333	-355.29	37.994
4	2.7667	-352.37	37.544
4	2.8	-349.67	36.869
4	2.8333	-346.97	36.419
4	2.8667	-344.49	35.519
4	2.9	-341.57	34.844
4	2.9333	-338.64	34.169
4	2.9667	-335.72	33.269
4	3	-332.79	32.144
4	3.0333	-329.42	31.244
4	3.0667	-326.04	29.894
4	3.1	-322.89	28.994
4	3.1333	-319.74	27.418
4	3.1667	-316.59	26.068
4	3.2	-313.44	24.268
4	3.2333	-310.96	22.468
4	3.2667	-308.26	21.118
4	3.3	-305.56	19.768
4	3.3333	-303.54	18.193
4	3.3667	-300.84	16.843
4	3.4	-298.59	15.718
4	3.4333	-295.66	14.593
4	3.4667	-292.96	13.242
4	3.5	-290.04	12.342
4	3.5333	-287.11	11.217
4	3.5667	-283.74	10.092
4	3.6	-280.59	8.9673
4	3.6333	-276.99	7.8422
4	3.6667	-273.84	6.9421
4	3.7	-270.46	6.0421
4	3.7333	-266.64	5.142
4	3.7667	-263.26	4.242
4	3.8	-260.11	3.3419
4	3.8333	-256.96	2.6669
4	3.8667	-253.59	1.5418
4	3.9	-250.66	0.64175
4	3.9333	-247.74	-0.2583
4	3.9667	-245.03	-1.6084
4	4	-242.11	-2.5084
4	4.0333	-239.41	-3.8585
4	4.0667	-236.03	-4.9836
4	4.1	-233.33	-6.3337
4	4.1333	-230.18	-7.4588
4	4.1667	-227.03	-8.8088
4	4.2	-223.88	-9.9339
4	4.2333	-220.73	-11.059
4	4.2667	-217.58	-12.634
4	4.3	-214.43	-13.984
4	4.3333	-211.51	-15.334
4	4.3667	-208.81	-16.684
4	4.4	-205.88	-18.034
4	4.4333	-203.18	-19.16
4	4.4667	-200.26	-20.06
4	4.5	-197.33	-21.185
4	4.5333	-194.63	-21.635
4	4.5667	-191.71	-22.085
4	4.6	-188.7	-22.892
4	4.6333	-185.86	-22.985
4	4.6667	-182.83	-23.302
4	4.7	-179.78	-23.66
4	4.7333	-176.86	-23.66
4	4.7667	-173.71	-23.66
4	4.8	-171	-23.66
4	4.8333	-167.85	-23.66
4	4.8667	-164.93	-23.435
4	4.9	-161.78	-23.435
4	4.9333	-158.85	-22.76
4	4.9667	-155.93	-22.76
4	5	-153.23	-22.76
4	5.0333	-150.3	-22.985
4	5.0667	-147.38	-23.21
4	5.1	-145.13	-23.435
4	5.1333	-142.88	-23.66
4	5.1667	-139.95	-24.11
4	5.2	-137.48	-24.56
4	5.2333	-134.78	-24.785
4	5.2667	-132.08	-24.785
4	5.3	-129.25	-25.537
4	5.3333	-126.45	-25.46
4	5.3667	-124.2	-25.91
4	5.4	-121.5	-26.36
4	5.4333	-118.8	-27.26
4	5.4667	-116.09	-27.793
4	5.5	-113.85	-28.61
4	5.5333	-111.38	-29.285
4	5.5667	-108.68	-29.96
4	5.6	-106.43	-30.41
4	5.6333	-104.18	-30.86
4	5.6667	-101.81	-31.018
4	5.7	-99.451	-31.085
4	5.7333	-97.201	-31.085
4	5.7667	-94.95	-31.085
4	5.8	-92.7	-31.085
4	5.8333	-90.9	-31.31
4	5.8667	-88.757	-30.7
4	5.9	-86.85	-30.41
4	5.9333	-84.812	-30.169
4	5.9667	-82.8	-29.96
4	6	-81.203	-29.868
4	6.0333	-79.199	-29.06
4	6.0667	-77.287	-28.498
4	6.1	-75.149	-27.935
4	6.1333	-73.349	-27.035
4	6.1667	-71.099	-26.36
4	6.2	-69.434	-25.73
4	6.2333	-67.049	-24.56
4	6.2667	-65.3	-23.919
4	6.3	-63.418	-23.256
4	6.3333	-61.08	-22.623
4	6.3667	-58.948	-22.085
4	6.4	-56.923	-21.635
4	6.4333	-55.013	-21.272
4	6.4667	-52.727	-20.81
4	6.5	-50.848	-20.735
4	6.5333	-48.452	-20.243
4	6.5667	-46.122	-19.834
4	6.6	-43.872	-19.384
4	6.6333	-41.622	-19.384
4	6.6667	-39.372	-18.934
4	6.7	-37.122	-18.934
4	6.7333	-34.872	-18.259
4	6.7667	-32.172	-18.259
4	6.8	-29.696	-18.034
4	6.8333	-26.771	-17.809
4	6.8667	-24.296	-17.584
4	6.9	-21.596	-17.359
4	6.9333	-18.558	-17.922
4	6.9667	-16.195	-16.909
4	7	-13.72	-16.459
4	7.0333	-11.245	-16.009
4	7.0667	-8.545	-15.559
4	7.1	-6.0698	-15.109
4	7.1333	-3.5947	-14.884
4	7.1667	-0.89451	-14.434
4	7.2	1.8057	-13.984
4	7.2333	4.5058	-13.309
4	7.2667	6.981	-13.084
4	7.3	9.6812	-12.184
4	7.3333	11.931	-11.509
4	7.3667	14.632	-10.609
4	7.4	17.557	-9.9339
4	7.4333	20.482	-9.2589
4	7.4667	23.182	-8.8088
4	7.5	26.107	-8.3588
4	7.5333	28.807	-7.9088
4	7.5667	31.508	-7.9088
4	7.6	34.208	-7.6838
4	7.6333	37.133	-7.4588
4	7.6667	39.833	-7.4588
4	7.7	42.758	-7.4588
4	7.7333	45.458	-7.4588
4	7.7667	48.384	-7.9088
4	7.8	51.534	-7.9088
4	7.8333	54.559	-8.2252
4	7.8667	57.62	-8.6996
4	7.9	60.689	-9.2588
4	7.9333	63.89	-9.874
4	7.9667	67.194	-10.444
4	8	70.558	-10.983
5	2.1	-426.64	266.64
5	2.1333	-424.49	265.59
5	2.1667	-422.43	264.56
5	2.2	-420.4	263.56
5	2.2333	-418.41	262.5
5	2.2667	-416.32	261.4
5	2.3	-414.12	260.07
5	2.3333	-411.83	258.6
5	2.3667	-409.52	256.71
5	2.4	-407.18	254.86
5	2.4333	-405.11	253.15
5	2.4667	-402.58	251.26
5	2.5	-400.88	249.01
5	2.5333	-398.45	247.23
5	2.5667	-396.47	245.23
5	2.6	-394.39	243.98
5	2.6333	-392.05	242.61
5	2.6667	-389.61	240.98
5	2.7	-386.12	240.73
5	2.7333	-384.36	238.63
5	2.7667	-381.8	237.42
5	2.8	-379.19	235.69
5	2.8333	-376.12	234.43
5	2.8667	-373.25	232.72
5	2.9	-369.64	231.25
5	2.9333	-366.6	230.07
5	2.9667	-363.12	228.55
5	3	-359.37	226.94
5	3.0333	-356.2	226.2
5	3.0667	-352.86	225.6
5	3.1	-349.7	224.99
5	3.1333	-346.49	224.25
5	3.1667	-343.31	223.54
5	3.2	-340.45	222.58
5	3.2333	-337.07	221.83
5	3.2667	-333.84	220.02
5	3.3	-331.94	218.82
5	3.3333	-328.83	217.68
5	3.3667	-326.7	216.79
5	3.4	-323.79	215.53
5	3.4333	-320.99	214.21
5	3.4667	-318.04	212.62
5	3.5	-314.74	210.44
5	3.5333	-312.19	208.5
5	3.5667	-309.67	206.68
5	3.6	-307.43	205.04
5	3.6333	-304.44	202.7
5	3.6667	-302.58	201.01
5	3.7	-300.03	199.37
5	3.7333	-297.64	197.85
5	3.7667	-294.59	196.64
5	3.8	-292.08	195.46
5	3.8333	-289.37	194.75
5	3.8667	-287.24	193.41
5	3.9	-283.96	192.58
5	3.9333	-281.92	190.84
5	3.9667	-278.88	189.28
5	4	-276.4	188.02
5	4.0333	-273.13	186.41
5	4.0667	-269.79	186.05
5	4.1	-267.4	184.72
5	4.1333	-264.84	184.03
5	4.1667	-262.02	183.47
5	4.2	-259.57	182.84
5	4.2333	-256.29	182.23
5	4.2667	-253.81	181.33
5	4.3	-251.47	179.95
5	4.3333	-248.95	178.45
5	4.3667	-246.18	177.37
5	4.4	-243.98	175.78
5	4.4333	-241.89	173.95
5	4.4667	-239.29	172.73
5	4.5	-237.02	171.02
5	4.5333	-234.46	169
5	4.5667	-232.39	167.24
5	4.6	-229.92	165.23
5	4.6333	-228.17	163.42
5	4.6667	-226.11	161.49
5	4.7	-224.4	159.8
5	4.7333	-222.46	157.87
5	4.7667	-220.15	156.31
5	4.8	-218.34	154.46
5	4.8333	-215.85	153.41
5	4.8667	-213.72	152.09
5	4.9	-211.96	150.5
5	4.9333	-209.71	149.38
5	4.9667	-207.91	148.03
5	5	-205.84	146.59
5	5.0333	-203.86	145.18
5	5.0667	-201.38	144.2
5	5.1	-199.56	142.86
5	5.1333	-196.88	142.18
5	5.1667	-194.63	141.28
5	5.2	-192.68	140.11
5	5.2333	-189.91	139.7
5	5.2667	-187.89	138.86
5	5.3	-185.5	137.94
5	5.3333	-183.3	137.22
5	5.3667	-181.23	136.11
5	5.4	-179.06	135.06
5	5.4333	-177.04	133.94
5	5.4667	-174.97	132.91
5	5.5	-172.81	132.28
5	5.5333	-171	130.93
5	5.5667	-169.38	129.44
5	5.6	-167.41	128
5	5.6333	-165.92	126.3
5	5.6667	-164.49	124.5
5	5.7	-162.99	123.26
5	5.7333	-161.56	122.15
5	5.7667	-160.23	120
5	5.8	-158.77	118.47
5	5.8333	-157.28	117.2
5	5.8667	-155.82	115.06
5	5.9	-154.04	113.78
5	5.9333	-152.29	112.31
5	5.9667	-150.53	111.35
5	6	-148.73	110
5	6.0333	-147.27	108.31
5	6.0667	-145.8	107.3
5	6.1	-144.23	106.85
5	6.1333	-142.45	105.62
5	6.1667	-140.97	104.49
5	6.2	-138.9	103.82
5	6.2333	-137.37	102.69
5	6.2667	-135.45	101.9
5	6.3	-133.88	101.67
5	6.3333	-131.97	100.44
5	6.3667	-130.41	99.77
5	6.4	-128.25	99.198
5	6.4333	-126.68	98.249
5	6.4667	-124.88	97.848
5	6.5	-123.75	97.398
5	6.5333	-122.4	96.498
5	6.5667	-120.91	94.958
5	6.6	-119.7	94.698
5	6.6333	-118.13	93.798
5	6.6667	-117.23	92.897
5	6.7	-116.55	92.448
5	6.7333	-115.65	91.323
5	6.7667	-114.75	90.422
5	6.8	-114.01	88.607
5	6.8333	-113.45	87.587
5	6.8667	-112.5	87.272
5	6.9	-112.24	85.514
5	6.9333	-111.56	84.707
5	6.9667	-111.06	83.717
5	7	-110.31	82.844
5	7.0333	-109.24	82.209
5	7.0667	-108.9	81.422
5	7.1	-108.09	79.864
5	7.1333	-107.28	78.857
5	7.1667	-106.47	77.912
5	7.2	-105.53	77.372
5	7.2333	-104.87	76.314
5	7.2667	-103.95	76.022
5	7.3	-103.42	75.029
5	7.3333	-102.73	74.4
5	7.3667	-101.93	74.221
5	7.4	-101.12	73.276
5	7.4333	-100.31	72.736
5	7.4667	-99.496	72.286
5	7.5	-98.551	71.746
5	7.5333	-97.426	71.971
5	7.5667	-96.525	71.521
5	7.6	-95.805	70.756
5	7.6333	-94.703	70.554
5	7.6667	-93.758	70.194
5	7.7	-92.835	69.766
5	7.7333	-91.808	69.403
5	7.7667	-90.945	68.956
5	7.8	-90.225	68.371
5	7.8333	-89.294	67.989
5	7.8667	-88.425	68.146
5	7.9	-87.776	67.127
5	7.9333	-87.075	66.796
5	7.9667	-86.625	66.346
5	8	-86.201	65.327
5	8.0333	-85.995	64.636
5	8.0667	-85.77	64.186
5	8.1	-85.59	63.601
5	8.1333	-85.455	63.106
5	8.1667	-85.275	62.971
5	8.2	-85.275	62.296
5	8.2333	-84.825	61.396
5	8.2667	-84.6	60.495
5	8.3	-84.285	59.19
5	8.3333	-83.925	58.47
5	8.3667	-83.475	57.795
5	8.4	-83.025	57.12
5	8.4333	-82.575	56.22
5	8.4667	-82.35	55.545
5	8.5	-81.9	55.095
5	8.5333	-81.45	54.195
5	8.5667	-80.744	53.248
5	8.6	-79.874	52.845
5	8.6333	-79.199	52.395
5	8.6667	-78.159	51.331
5	8.7	-77.255	50.712
5	8.7333	-76.049	50.595
5	8.7667	-75.149	49.695
5	8.8	-74.249	49.245
5	8.8333	-72.899	48.795
5	8.8667	-71.549	48.345
5	8.9	-70.649	47.895
5	8.9333	-69.524	47.445
5	8.9667	-68.655	46.824
5	9	-67.949	46.545
5	9.0333	-67.049	46.095
5	9.0667	-66.149	45.645
5	9.1	-65.474	44.969
5	9.1333	-65.023	44.745
5	9.1667	-64.349	43.844
5	9.2	-63.673	43.169
5	9.2333	-63.223	42.494
5	9.2667	-62.773	41.594
5	9.3	-62.323	40.694
5	9.3333	-61.648	39.794
5	9.3667	-61.198	38.894
5	9.4	-60.748	37.994
5	9.4333	-60.298	36.869
5	9.4667	-59.848	35.969
5	9.5	-59.173	35.069
5	9.5333	-58.273	34.169
5	9.5667	-57.598	33.269
5	9.6	-56.698	32.369
5	9.6333	-55.831	31.41
5	9.6667	-54.898	31.019
5	9.7	-53.998	30.119
5	9.7333	-53.098	29.669
5	9.7667	-52.085	28.656
5	9.8	-50.848	28.319
5	9.8333	-49.857	27.503
5	9.8667	-48.643	27.058
5	9.9	-47.247	26.968
5	9.9333	-46.122	26.518
5	9.9667	-44.997	26.068
5	10	-44.097	25.618
5	10.033	-43.041	25.064
5	10.067	-42.072	24.718
5	10.1	-41.397	24.493
5	10.133	-41.016	23.714
5	10.167	-40.407	23.188
5	10.2	-39.822	22.918
5	10.233	-39.57	22.362
5	10.267	-38.922	22.018
5	10.3	-38.472	21.568
5	10.333	-38.022	20.668
5	10.367	-37.122	20.668
5	10.4	-36.222	20.218
5	10.433	-35.322	19.768
5	10.467	-34.647	18.868
5	10.5	-33.746	18.418
5	10.533	-32.396	18.193
5	10.567	-31.226	17.878
5	10.6	-30.094	17.552
5	10.633	-28.864	17.72
5	10.667	-27.626	17.383
5	10.7	-26.434	17.18
5	10.733	-24.881	17.338
5	10.767	-23.261	17.248
5	10.8	-21.596	17.293
5	10.833	-20.436	16.791
5	10.867	-19.031	16.573
5	10.9	-17.658	16.28
5	10.933	-16.349	16.222
5	10.967	-15.183	16.055
5	11	-14.058	15.83
5	11.033	-12.91	15.898
5	11.067	-11.821	15.511
5	11.1	-10.795	15.043
5	11.133	-9.715	15.133
5	11.167	-8.32	14.818
5	11.2	-7.1948	14.368
5	11.233	-6.0698	14.143
5	11.267	-4.9447	13.918
5	11.3	-3.5947	13.693
5	11.333	-2.4695	13.693
5	11.367	-1.1195	13.693
5	11.4	0.23062	13.693
5	11.433	1.5807	13.693
5	11.467	2.8182	13.58
5	11.5	4.1684	13.58
5	11.533	5.6309	14.143
5	11.567	6.8011	13.828
5	11.6	8.1061	14.368
5	11.633	9.787	13.963
5	11.667	11.349	14.063
5	11.7	12.812	14.169
5	11.733	14.294	14.255
5	11.767	16.026	14.233
5	11.8	17.767	13.98
5	11.833	19.422	13.824
5	11.867	21.044	13.58
5	11.9	22.576	12.914
5	11.933	24.358	12.254
5	11.967	25.828	11.48
5	12	27.362	11.03
5	12.033	29.178	9.9997
5	12.067	30.936	9.4865
5	12.1	32.69	8.7573
5	12.133	34.566	8.0616
5	12.167	36.281	7.6893
5	12.2	37.92	7.7297
5	12.233	39.608	7.3921
5	12.267	41.633	7.3922
5	12.3	43.208	7.3922
5	12.333	44.919	6.8971
5	12.367	47.033	7.1672
5	12.4	48.834	7.1672
5	12.433	50.634	7.3922
5	12.467	52.321	7.2796
5	12.5	54.391	7.4973
5	12.533	56.558	7.6717
5	12.567	58.792	7.8
5	12.6	60.991	7.7974
5	12.633	63.166	7.7023
5	12.667	65.333	7.517
5	12.7	67.429	7.2191
5	12.733	69.406	6.8875
5	12.767	71.404	6.554
6	2.3667	-426.71	106.94
6	2.4	-422.46	106.45
6	2.4333	-418.41	106.09
6	2.4667	-414.51	105.88
6	2.5	-410.65	105.71
6	2.5333	-406.98	105.54
6	2.5667	-403.31	105.9
6	2.6	-399.26	106.22
6	2.6333	-395.57	105.95
6	2.6667	-391.37	105.18
6	2.7	-386.93	104.78
6	2.7333	-382.86	103.59
6	2.7667	-378.16	103.21
6	2.8	-373.52	102.57
6	2.8333	-369.08	101.25
6	2.8667	-365.04	100.35
6	2.9	-360.51	98.942
6	2.9333	-356.64	98.442
6	2.9667	-352.79	97.794
6	3	-348.81	96.892
6	3.0333	-345.08	96.903
6	3.0667	-341.05	95.575
6	3.1	-337.11	95.191
6	3.1333	-333.39	94.123
6	3.1667	-328.92	94.113
6	3.2	-324.65	93.639
6	3.2333	-320.82	91.931
6	3.2667	-316.45	91.502
6	3.3	-311.95	91.142
6	3.3333	-307.77	89.882
6	3.3667	-303.45	89.342
6	3.4	-298.82	89.113
6	3.4333	-294.99	87.272
6	3.4667	-290.92	86.89
6	3.5	-287.16	86.732
6	3.5333	-283.38	86.192
6	3.5667	-279.63	85.888
6	3.6	-276.21	84.723
6	3.6333	-272.44	84.537
6	3.6667	-268.93	83.582
6	3.7	-264.92	83.225
6	3.7333	-261.22	82.235
6	3.7667	-257.55	80.702
6	3.8	-253.43	80.483
6	3.8333	-249.33	79.249
6	3.8667	-246.21	77.507
6	3.9	-242	77.259
6	3.9333	-238.44	75.976
6	3.9667	-235.02	74.784
6	4	-231.65	73.884
6	4.0333	-228.47	72.016
6	4.0667	-224.67	71.634
6	4.1	-221.07	70.734
6	4.1333	-217.58	69.721
6	4.1667	-213.76	68.72
6	4.2	-210.38	67.696
6	4.2333	-207.01	66.571
6	4.2667	-203.63	64.546
6	4.3	-199.81	64.546
6	4.3333	-196.43	63.646
6	4.3667	-193.06	62.746
6	4.4	-189.19	61.838
6	4.4333	-185.79	60.776
6	4.4667	-182.6	60.084
6	4.5	-179.78	59.145
6	4.5333	-176.63	58.245
6	4.5667	-172.99	57.551
6	4.6	-169.81	56.624
6	4.6333	-166.96	54.645
6	4.6667	-163.81	53.52
6	4.7	-160.51	53.8
6	4.7333	-157.36	52.593
6	4.7667	-154.45	51.646
6	4.8	-151.57	50.464
6	4.8333	-148.6	49.273
6	4.8667	-145.92	47.782
6	4.9	-143.17	46.991
6	4.9333	-140.4	44.745
6	4.9667	-137.41	44.561
6	5	-134.59	43.49
6	5.0333	-131.95	42.228
6	5.0667	-129.49	41.032
6	5.1	-126.09	39.812
6	5.1333	-123.3	37.544
6	5.1667	-120.38	37.769
6	5.2	-117.45	36.644
6	5.2333	-114.19	35.796
6	5.2667	-111.28	34.862
6	5.3	-108.39	34.026
6	5.3333	-105.64	32.126
6	5.3667	-102.6	31.244
6	5.4	-100.35	30.794
6	5.4333	-97.426	30.119
6	5.4667	-94.5	29.444
6	5.5	-91.127	28.821
6	5.5333	-88.2	28.544
6	5.5667	-84.96	28.049
6	5.6	-81.872	27.655
6	5.6333	-78.696	27.648
6	5.6667	-75.712	27.081
6	5.7	-72.575	26.67
6	5.7333	-69.834	25.588
6	5.7667	-66.728	25.054
6	5.8	-63.977	24.333
6	5.8333	-60.887	23.738
6	5.8667	-57.791	23.117
6	5.9	-54.703	22.651
6	5.9333	-51.98	21.949
6	5.9667	-48.97	21.316
6	6	-46.122	21.343
6	6.0333	-42.972	20.668
6	6.0667	-39.578	19.752
6	6.1	-36.559	18.98
6	6.1333	-33.074	17.618
6	6.1667	-29.584	17.855
6	6.2	-26.996	16.843
6	6.2333	-23.609	16.466
6	6.2667	-20.007	17.427
6	6.3	-15.88	15.988
6	6.3333	-13.045	16.168
6	6.3667	-8.9049	17.023
6	6.4	-5.7323	15.605
6	6.4333	-2.7054	14.992
6	6.4667	0.45558	15.493
6	6.5	5.4031	15.774
6	6.5333	9.0046	15.736
6	6.5667	11.336	15.625
6	6.6	14.481	16.333
6	6.6333	19.852	16.753
6	6.6667	23.352	16.875
6	6.7	27.456	17.639
6	6.7333	31.035	17.585
6	6.7667	35.226	17.956
6	6.8	40.385	18.145
6	6.8333	44.899	19.216
6	6.8667	47.384	19.003
6	6.9	50.87	18.967
6	6.9333	54.369	18.829
6	6.9667	57.726	18.602
6	7	60.956	18.396
6	7.0333	64.08	18.146
6	7.0667	67.205	17.888
6	7.1	70.31	17.588
7	2.6	-427.87	176.53
7	2.6333	-425.23	175.99
7	2.6667	-422.51	175.39
7	2.7	-419.72	174.78
7	2.7333	-416.7	174.18
7	2.7667	-413.46	173.55
7	2.8	-410.19	173
7	2.8333	-406.6	172.55
7	2.8667	-403	172.1
7	2.9	-399.96	172.23
7	2.9333	-396.32	172.15
7	2.9667	-392.87	171.65
7	3	-389.79	173.03
7	3.0333	-386.43	172.82
7	3.0667	-383.96	171.13
7	3.1	-381.21	170.46
7	3.1333	-378.59	169.69
7	3.1667	-375.54	168.5
7	3.2	-371.94	168.73
7	3.2333	-369.24	166.25
7	3.2667	-365.87	165.8
7	3.3	-362.74	164.26
7	3.3333	-359.86	161.96
7	3.3667	-356.24	161.21
7	3.4	-353.95	158.22
7	3.4333	-351.06	156.18
7	3.4667	-348.32	154.33
7	3.5	-345.39	152.3
7	3.5333	-342.92	150.5
7	3.5667	-339.99	149.15
7	3.6	-337.07	148.03
7	3.6333	-334.37	146.9
7	3.6667	-331.21	146
7	3.7	-328.31	144.91
7	3.7333	-325.14	143.75
7	3.7667	-321.31	143.75
7	3.8	-318.41	142.11
7	3.8333	-314.62	141.31
7	3.8667	-311.71	139
7	3.9	-307.99	139.34
7	3.9333	-305.11	137.45
7	3.9667	-301.42	138.08
7	4	-298.59	136.55
7	4.0333	-295.48	137.36
7	4.0667	-292.39	136.84
7	4.1	-289.95	135.6
7	4.1333	-287.2	134.57
7	4.1667	-284.46	133.66
7	4.2	-281.76	131.96
7	4.2333	-278.94	130.8
7	4.2667	-276.11	129.12
7	4.3	-273.84	127.33
7	4.3333	-271.08	125.21
7	4.3667	-268.39	123.59
7	4.4	-266.19	120.57
7	4.4333	-263.94	118.1
7	4.4667	-261.78	116.08
7	4.5	-259.44	114.05
7	4.5333	-257.21	112.86
7	4.5667	-254.49	111.35
7	4.6	-252.46	108.65
7	4.6333	-250.2	107.28
7	4.6667	-247.74	105.95
7	4.7	-244.81	104.6
7	4.7333	-242.34	103.25
7	4.7667	-239.86	102.12
7	4.8	-237.16	101
7	4.8333	-234.23	99.648
7	4.8667	-231.53	98.523
7	4.9	-228.6	97.556
7	4.9333	-225.68	96.948
7	4.9667	-222.98	96.273
7	5	-220.28	95.598
7	5.0333	-217.58	95.148
7	5.0667	-215.11	94.698
7	5.1	-212.41	94.248
7	5.1333	-209.71	93.798
7	5.1667	-207.46	92.898
7	5.2	-204.98	91.998
7	5.2333	-203.18	90.872
7	5.2667	-200.93	89.972
7	5.3	-198.68	88.847
7	5.3333	-196.88	87.722
7	5.3667	-195.08	86.597
7	5.4	-193.06	85.247
7	5.4333	-191.06	83.547
7	5.4667	-189.23	82.322
7	5.5	-187.43	80.522
7	5.5333	-185.86	78.722
7	5.5667	-184.28	77.147
7	5.6	-182.93	75.347
7	5.6333	-181.13	73.996
7	5.6667	-179.56	72.646
7	5.7	-177.7	70.97
7	5.7333	-175.96	69.946
7	5.7667	-174.6	68.596
7	5.8	-172.58	67.696
7	5.8333	-170.78	66.796
7	5.8667	-168.75	65.896
7	5.9	-167.18	64.996
7	5.9333	-165.38	64.096
7	5.9667	-163.81	63.196
7	6	-162	62.296
7	6.0333	-159.98	61.621
7	6.0667	-158.18	60.946
7	6.1	-156.11	60.181
7	6.1333	-154.35	60.27
7	6.1667	-152.55	59.821
7	6.2	-150.75	59.37
7	6.2333	-148.95	59.37
7	6.2667	-146.7	58.92
7	6.3	-145.04	58.309
7	6.3333	-143.33	57.795
7	6.3667	-141.53	57.345
7	6.4	-139.5	56.445
7	6.4333	-138.1	55.442
7	6.4667	-136.26	54.6
7	6.5	-134.55	53.52
7	6.5333	-133.11	52.575
7	6.5667	-131.72	51.641
7	6.6	-130.07	50.437
7	6.6333	-128.93	49.695
7	6.6667	-127.28	48.142
7	6.7	-126.23	47.445
7	6.7333	-125.1	46.32
7	6.7667	-123.53	44.52
7	6.8	-122.27	43.574
7	6.8333	-120.92	42.674
7	6.8667	-119.66	41.954
7	6.9	-118.22	41.324
7	6.9333	-116.55	40.919
7	6.9667	-114.75	40.469
7	7	-113.18	40.244
7	7.0333	-111.83	39.794
7	7.0667	-110.36	39.907
7	7.1	-108.68	39.794
7	7.1333	-107.1	40.019
7	7.1667	-105.53	40.244
7	7.2	-103.95	40.469
7	7.2333	-102.6	40.919
7	7.2667	-101.03	41.144
7	7.3	-99.451	41.369
7	7.3333	-97.988	41.482
7	7.3667	-96.889	41.577
7	7.4	-95.626	42.269
7	7.4333	-94.5	42.044
7	7.4667	-93.263	41.257
7	7.5	-92.138	41.032
7	7.5333	-91.125	41.369
7	7.5667	-89.775	40.244
7	7.6	-88.763	39.907
7	7.6333	-87.637	39.232
7	7.6667	-86.76	38.939
7	7.7	-85.5	38.669
7	7.7333	-84.375	37.994
7	7.7667	-83.475	37.094
7	7.8	-82.575	36.194
7	7.8333	-81.9	35.294
7	7.8667	-81.112	33.606
7	7.9	-80.325	33.044
7	7.9333	-79.312	31.356
7	7.9667	-78.187	30.231
7	8	-77.287	29.331
7	8.0333	-76.387	28.431
7	8.0667	-75.487	27.531
7	8.1	-74.362	26.856
7	8.1333	-73.237	26.181
7	8.1667	-72.337	25.731
7	8.2	-71.211	25.281
7	8.2333	-69.974	25.618
7	8.2667	-69.074	24.493
7	8.3	-67.724	24.718
7	8.3333	-66.374	24.718
7	8.3667	-65.023	24.493
7	8.4	-63.786	23.706
7	8.4333	-62.323	24.718
7	8.4667	-60.973	24.718
7	8.5	-59.398	24.943
7	8.5333	-58.048	24.718
7	8.5667	-56.248	25.843
7	8.6	-54.898	25.393
7	8.6333	-53.098	26.293
7	8.6667	-51.748	25.843
7	8.7	-50.398	26.518
7	8.7333	-48.935	25.956
7	8.7667	-47.697	26.518
7	8.8	-46.572	25.618
7	8.8333	-45.447	26.068
7	8.8667	-44.097	26.068
7	8.9	-43.197	25.618
7	8.9333	-41.847	25.168
7	8.9667	-41.059	23.931
7	9	-39.597	23.593
7	9.0333	-38.472	22.468
7	9.0667	-36.897	22.018
7	9.1	-36.222	20.668
7	9.1333	-34.917	19.678
7	9.1667	-33.747	19.318
7	9.2	-32.531	17.698
7	9.2333	-31.226	16.933
7	9.2667	-29.696	16.618
7	9.3	-28.346	15.493
7	9.3333	-26.321	15.493
7	9.3667	-24.858	14.705
7	9.4	-23.058	14.48
7	9.4333	-21.056	14.323
7	9.4667	-19.256	14.323
7	9.5	-17.251	14.306
7	9.5333	-15.295	14.818
7	9.5667	-13.27	15.043
7	9.6	-11.47	15.493
7	9.6333	-9.625	15.583
7	9.6667	-7.4199	16.843
7	9.7	-5.1698	17.293
7	9.7333	-3.1446	17.743
7	9.7667	-1.1195	17.743
7	9.8	1.103	17.054
7	9.8333	2.9935	17.037
7	9.8667	5.0191	16.673
7	9.9	7.0525	16.409
7	9.9333	8.968	15.878
7	9.9667	10.874	15.534
7	10	12.743	15.129
7	10.033	14.69	14.682
7	10.067	16.387	14.683
7	10.1	18.007	14.593
7	10.133	20.212	13.152
7	10.167	22.084	11.631
7	10.2	23.923	10.959
7	10.233	25.975	10.279
7	10.267	28.876	9.2352
7	10.3	30.36	8.29
7	10.333	32.183	8.2922
7	10.367	34.433	7.6172
7	10.4	36.593	6.9871
7	10.433	38.843	6.7621
7	10.467	41.093	6.3121
7	10.5	43.298	6.2221
7	10.533	45.639	5.952
7	10.567	47.934	6.0421
7	10.6	50.184	6.2671
7	10.633	52.659	6.2671
7	10.667	54.859	6.5516
7	10.7	57.13	6.9441
7	10.733	59.787	7.4102
7	10.767	62.605	7.9356
7	10.8	65.459	8.3544
7	10.833	68.334	8.6279
7	10.867	71.204	8.7314
8	2.8667	-427.56	43.446
8	2.9	-424.36	43.606
8	2.9333	-421.18	43.778
8	2.9667	-417.98	43.978
8	3	-414.73	44.177
8	3.0333	-411.42	44.549
8	3.0667	-408.14	44.93
8	3.1	-405.22	45.416
8	3.1333	-402.33	45.781
8	3.1667	-399.1	46.291
8	3.2	-396.01	46.639
8	3.2333	-393.48	46.593
8	3.2667	-390.82	46.316
8	3.3	-387.81	46.306
8	3.3333	-384.79	45.985
8	3.3667	-381.96	45.55
8	3.4	-378.57	45.271
8	3.4333	-375.2	44.697
8	3.4667	-372.08	43.99
8	3.5	-368.79	43.347
8	3.5333	-365.81	42.663
8	3.5667	-362.61	41.794
8	3.6	-359.47	40.681
8	3.6333	-356.26	39.738
8	3.6667	-353.38	38.504
8	3.7	-350.61	37.179
8	3.7333	-347.78	36.152
8	3.7667	-344.89	35.213
8	3.8	-342.05	34.383
8	3.8333	-339.21	33.557
8	3.8667	-336.37	33.167
8	3.9	-333.02	32.246
8	3.9333	-329.72	31.831
8	3.9667	-326.21	31.403
8	4	-322.76	30.807
8	4.0333	-319.22	29.869
8	4.0667	-315.73	29.416
8	4.1	-312.23	28.847
8	4.1333	-308.66	28.372
8	4.1667	-304.99	28.044
8	4.2	-301.51	27.675
8	4.2333	-298.31	27.54
8	4.2667	-294.93	27.558
8	4.3	-291.81	27.275
8	4.3333	-288.67	27.089
8	4.3667	-285.42	26.662
8	4.4	-282.5	25.979
8	4.4333	-278.91	25.361
8	4.4667	-275.81	24.469
8	4.5	-272.94	23.368
8	4.5333	-269.47	22.939
8	4.5667	-266.1	22.167
8	4.6	-263.04	20.893
8	4.6333	-259.62	20.576
8	4.6667	-256.29	19.093
8	4.7	-252.86	18.71
8	4.7333	-249.88	17.824
8	4.7667	-246.42	16.624
8	4.8	-243.46	15.043
8	4.8333	-240.52	14.254
8	4.8667	-237.27	13.227
8	4.9	-234.18	12.335
8	4.9333	-231.13	11.448
8	4.9667	-228.28	10.67
8	5	-225.23	9.6423
8	5.0333	-222.31	9.4173
8	5.0667	-219.32	9.1526
8	5.1	-216.46	8.2922
8	5.1333	-213.76	7.8422
8	5.1667	-211.06	7.3922
8	5.2	-208.13	7.3922
8	5.2333	-205.66	6.9421
8	5.2667	-202.96	6.9421
8	5.3	-200.48	6.9421
8	5.3333	-198.01	6.9421
8	5.3667	-195.31	6.9421
8	5.4	-192.83	6.9421
8	5.4333	-190.58	7.1672
8	5.4667	-188.11	7.1672
8	5.5	-185.86	7.1672
8	5.5333	-183.61	6.9421
8	5.5667	-181.36	6.4921
8	5.6	-178.88	6.0421
8	5.6333	-176.63	5.5921
8	5.6667	-174.38	5.367
8	5.7	-171.91	4.692
8	5.7333	-169.6	4.099
8	5.7667	-167.41	3.3419
8	5.8	-165.16	2.8919
8	5.8333	-163.13	2.4419
8	5.8667	-161.1	1.5418
8	5.9	-158.85	0.86677
8	5.9333	-156.6	0.19172
8	5.9667	-154.8	-0.70833
8	6	-152.55	-1.8334
8	6.0333	-150.3	-2.5084
8	6.0667	-148.5	-3.6335
8	6.1	-146.7	-4.5336
8	6.1333	-144.9	-4.9836
8	6.1667	-143.1	-5.6586
8	6.2	-141.08	-6.3337
8	6.2333	-139.28	-6.5587
8	6.2667	-137.48	-7.2337
8	6.3	-135.61	-7.3222
8	6.3333	-133.88	-7.4588
8	6.3667	-132.08	-7.4588
8	6.4	-130.73	-7.4588
8	6.4333	-128.93	-7.9088
8	6.4667	-127.58	-8.1338
8	6.5	-125.78	-7.9088
8	6.5333	-123.98	-7.6838
8	6.5667	-122.63	-7.6838
8	6.6	-121.28	-7.2337
8	6.6333	-119.93	-6.7837
8	6.6667	-118.35	-6.3337
8	6.7	-116.78	-5.8837
8	6.7333	-115.43	-5.4336
8	6.7667	-114.08	-4.9836
8	6.8	-113.18	-4.5336
8	6.8333	-111.83	-4.5336
8	6.8667	-110.25	-4.0835
8	6.9	-108.68	-4.0835
8	6.9333	-107.1	-3.6335
8	6.9667	-105.75	-3.6335
8	7	-103.95	-3.6335
8	7.0333	-102.6	-3.6335
8	7.0667	-100.8	-3.6335
8	7.1	-99.226	-3.6335
8	7.1333	-97.651	-3.8585
8	7.1667	-96.3	-3.8585
8	7.2	-94.5	-3.8585
8	7.2333	-93.15	-4.3086
8	7.2667	-91.35	-4.5336
8	7.3	-89.775	-4.9836
8	7.3333	-87.975	-5.4336
8	7.3667	-86.625	-5.8837
8	7.4	-84.825	-6.5587
8	7.4333	-83.025	-7.2337
8	7.4667	-81.225	-7.9088
8	7.5	-79.199	-8.5838
8	7.5333	-77.174	-9.4839
8	7.5667	-74.924	-10.159
8	7.6	-73.136	-10.679
8	7.6333	-71.123	-11.138
8	7.6667	-69.313	-11.88
8	7.7	-67.274	-12.634
8	7.7333	-65.474	-13.084
8	7.7667	-63.991	-13.164
8	7.8	-62.098	-13.984
8	7.8333	-60.731	-13.594
8	7.8667	-59.226	-13.772
8	7.9	-57.756	-13.899
8	7.9333	-56.248	-13.984
8	7.9667	-54.739	-13.944
8	8	-53.442	-13.958
8	8.0333	-51.973	-14.209
8	8.0667	-50.742	-13.508
8	8.1	-49.047	-13.984
8	8.1333	-47.737	-13.15
8	8.1667	-46.308	-12.793
8	8.2	-44.807	-12.592
8	8.2333	-43.31	-12.297
8	8.2667	-41.397	-12.184
8	8.3	-40.047	-11.734
8	8.3333	-38.263	-10.762
8	8.3667	-36.682	-10.336
8	8.4	-34.872	-10.159
8	8.4333	-33.461	-9.2533
8	8.4667	-31.754	-8.4056
8	8.5	-30.371	-7.9088
8	8.5333	-28.346	-7.4588
8	8.5667	-26.546	-7.0087
8	8.6	-24.746	-6.5587
8	8.6333	-22.946	-6.3337
8	8.6667	-21.146	-6.1087
8	8.7	-19.121	-5.8837
8	8.7333	-17.096	-5.6586
8	8.7667	-15.295	-5.6586
8	8.8	-13.045	-5.2086
8	8.8333	-10.795	-5.2086
8	8.8667	-8.8029	-5.1373
8	8.9	-6.5199	-5.6586
8	8.9333	-4.4947	-5.6586
8	8.9667	-2.2446	-6.1087
8	9	0.0055483	-6.5587
8	9.0333	2.0307	-7.0087
8	9.0667	4.5058	-6.7837
8	9.1	6.756	-7.0087
8	9.1333	9.0061	-7.0087
8	9.1667	11.706	-6.7837
8	9.2	13.754	-6.4012
8	9.2333	16.207	-6.5587
8	9.2667	18.475	-6.3322
8	9.3	20.716	-5.9954
8	9.3333	23.182	-6.1087
8	9.3667	25.657	-5.6586
8	9.4	27.907	-5.6586
8	9.4333	30.832	-5.2086
8	9.4667	33.18	-4.4424
8	9.5	36.008	-4.3086
8	9.5333	38.933	-3.8585
8	9.5667	42.083	-3.4085
8	9.6	44.783	-2.9585
8	9.6333	47.709	-2.5084
8	9.6667	50.859	-2.5084
8	9.7	54.009	-2.2834
8	9.7333	56.985	-2.2279
8	9.7667	59.893	-2.1879
8	9.8	62.763	-2.1889
8	9.8333	65.652	-2.1892
8	9.8667	68.45	-2.2253
8	9.9	71.345	-2.271
9	3.2	-427.16	116.84
9	3.2333	-424.4	115.97
9	3.2667	-421.58	115.04
9	3.3	-418.75	114.02
9	3.3333	-415.85	112.95
9	3.3667	-412.86	111.82
9	3.4	-409.87	110.38
9	3.4333	-406.44	108.83
9	3.4667	-403.16	107.26
9	3.5	-399.53	106.44
9	3.5333	-396.2	104.53
9	3.5667	-393.02	102.74
9	3.6	-389.22	102.44
9	3.6333	-386.71	99.517
9	3.6667	-384.03	98.338
9	3.7	-381.47	97.178
9	3.7333	-378.92	95.863
9	3.7667	-375.95	94.266
9	3.8	-373.42	93.577
9	3.8333	-370.24	91.864
9	3.8667	-367.25	90.72
9	3.9	-363.94	89.49
9	3.9333	-359.57	88.172
9	3.9667	-356.93	87.129
9	4	-352.82	85.697
9	4.0333	-349.6	84.857
9	4.0667	-346	83.651
9	4.1	-342.65	82.574
9	4.1333	-338.94	81.49
9	4.1667	-335.64	80.53
9	4.2	-332.48	79.836
9	4.2333	-329.56	79.349
9	4.2667	-326.67	78.527
9	4.3	-323.53	77.624
9	4.3333	-320.93	76.933
9	4.3667	-317.78	75.9
9	4.4	-314.8	74.823
9	4.4333	-311.61	73.766
9	4.4667	-308.28	72.423
9	4.5	-305.05	71.287
9	4.5333	-301.98	70.085
9	4.5667	-298.36	68.821
9	4.6	-295.84	67.506
9	4.6333	-292.51	66.346
9	4.6667	-289.89	64.917
9	4.7	-286.66	63.646
9	4.7333	-284.41	62.42
9	4.7667	-281.73	61.128
9	4.8	-279.14	59.729
9	4.8333	-276.69	58.523
9	4.8667	-274.18	57.353
9	4.9	-271.73	56.337
9	4.9333	-268.66	55.095
9	4.9667	-266.57	54.171
9	5	-263.58	52.765
9	5.0333	-260.79	51.945
9	5.0667	-258.32	50.636
9	5.1	-255.39	49.695
9	5.1333	-253.06	48.383
9	5.1667	-249.99	47.445
9	5.2	-247.51	46.32
9	5.2333	-245.49	45.195
9	5.2667	-242.78	44.294
9	5.3	-240.93	43.015
9	5.3333	-238.51	41.925
9	5.3667	-236.03	41.369
9	5.4	-233.97	40.515
9	5.4333	-231.76	39.794
9	5.4667	-230.02	38.935
9	5.5	-227.71	38.669
9	5.5333	-225.91	37.544
9	5.5667	-224.17	36.67
9	5.6	-221.86	35.969
9	5.6333	-220.19	35.008
9	5.6667	-217.97	34.114
9	5.7	-215.8	33.103
9	5.7333	-213.76	32.594
9	5.7667	-211.88	31.63
9	5.8	-210.1	30.722
9	5.8333	-208.32	29.973
9	5.8667	-206.11	29.444
9	5.9	-204.76	28.544
9	5.9333	-202.96	28.093
9	5.9667	-201.61	27.193
9	6	-200.55	26.227
9	6.0333	-199.13	25.618
9	6.0667	-197.78	24.943
9	6.1	-196.43	24.268
9	6.1333	-195.08	23.593
9	6.1667	-193.28	23.143
9	6.2	-191.93	22.693
9	6.2333	-190.13	22.243
9	6.2667	-188.56	21.793
9	6.3	-186.98	21.343
9	6.3333	-185.18	20.893
9	6.3667	-183.38	20.893
9	6.4	-181.58	20.668
9	6.4333	-180.01	20.443
9	6.4667	-178.21	20.218
9	6.5	-176.41	20.443
9	6.5333	-174.83	20.443
9	6.5667	-173.03	20.443
9	6.6	-171.46	20.443
9	6.6333	-169.88	20.443
9	6.6667	-168.08	20.443
9	6.7	-166.73	20.443
9	6.7333	-164.96	19.822
9	6.7667	-163.35	19.543
9	6.8	-161.78	19.093
9	6.8333	-160.43	18.643
9	6.8667	-158.89	17.835
9	6.9	-157.28	17.293
9	6.9333	-156.6	16.393
9	6.9667	-155.25	15.943
9	7	-154.35	15.043
9	7.0333	-153.45	14.143
9	7.0667	-152.33	13.242
9	7.1	-151.65	12.342
9	7.1333	-150.75	11.442
9	7.1667	-150.08	10.542
9	7.2	-149.63	9.6423
9	7.2333	-148.5	8.7423
9	7.2667	-147.6	8.0672
9	7.3	-146.7	7.6172
9	7.3333	-145.67	6.7621
9	7.3667	-144.45	6.7171
9	7.4	-143.33	6.0421
9	7.4333	-141.98	5.5921
9	7.4667	-140.63	5.142
9	7.5	-139.41	4.7922
9	7.5333	-138.38	4.692
9	7.5667	-136.87	4.3631
9	7.6	-135.45	4.242
9	7.6333	-133.88	4.242
9	7.6667	-132.75	4.242
9	7.7	-131.4	4.242
9	7.7333	-130.05	4.242
9	7.7667	-128.7	4.692
9	7.8	-127.35	4.692
9	7.8333	-126	5.142
9	7.8667	-124.87	5.2839
9	7.9	-123.75	5.5921
9	7.9333	-122.56	5.5523
9	7.9667	-121.73	5.5921
9	8	-120.6	5.5921
9	8.0333	-119.48	5.5921
9	8.0667	-118.35	5.5921
9	8.1	-117.23	5.367
9	8.1333	-116.1	5.142
9	8.1667	-114.98	5.142
9	8.2	-114.08	4.917
9	8.2333	-113.18	4.467
9	8.2667	-112.28	4.017
9	8.3	-111.38	3.7919
9	8.3333	-110.48	3.3419
9	8.3667	-109.58	2.6669
9	8.4	-108.68	2.2168
9	8.4333	-108	1.3168
9	8.4667	-107.1	0.41674
9	8.5	-106.65	-0.48332
9	8.5333	-105.75	-1.3834
9	8.5667	-105.3	-2.2834
9	8.6	-104.85	-3.1835
9	8.6333	-103.95	-3.8585
9	8.6667	-103.28	-4.5336
9	8.7	-102.1	-4.949
9	8.7333	-101.48	-5.6586
9	8.7667	-100.46	-5.7711
9	8.8	-99.541	-6.3787
9	8.8333	-98.481	-6.6626
9	8.8667	-97.723	-6.9624
9	8.9	-96.941	-7.0607
9	8.9333	-96.113	-7.1731
9	8.9667	-95.4	-7.2338
9	9	-94.791	-7.0703
9	9.0333	-94.131	-6.9535
9	9.0667	-93.445	-6.6798
9	9.1	-92.925	-6.5587
9	9.1333	-92.25	-6.1087
9	9.1667	-91.8	-5.8837
9	9.2	-91.013	-5.0961
9	9.2333	-90.135	-4.9386
9	9.2667	-89.663	-4.4211
9	9.3	-88.83	-3.9485
9	9.3333	-88.148	-3.5989
9	9.3667	-87.49	-3.2354
9	9.4	-86.916	-2.8762
9	9.4333	-86.328	-2.5934
9	9.4667	-86.175	-2.2834
9	9.5	-85.257	-1.7469
9	9.5333	-85.05	-1.3834
9	9.5667	-84.42	-1.0683
9	9.6	-84.15	-0.93335
9	9.6333	-83.925	-0.48332
9	9.6667	-83.475	-0.03329
9	9.7	-82.665	0.14671
9	9.7333	-82.575	0.19172
9	9.7667	-81.692	0.78024
9	9.8	-81.45	0.64175
9	9.8333	-81	0.64175
9	9.8667	-80.325	1.0918
9	9.9	-79.649	1.3168
9	9.9333	-79.019	1.4068
9	9.9667	-78.544	1.437
9	10	-77.939	1.4968
9	10.033	-77.399	1.5418
9	10.067	-76.724	1.5418
9	10.1	-76.118	1.4206
9	10.133	-75.419	1.4068
9	10.167	-74.744	1.1818
9	10.2	-74.249	0.64175
9	10.233	-73.304	0.77678
9	10.267	-72.584	0.46173
9	10.3	-71.743	0.044306
9	10.333	-70.936	-0.32813
9	10.367	-69.884	-0.88838
9	10.4	-69.029	-1.2484
9	10.433	-68.046	-1.7267
9	10.467	-67.075	-2.1643
9	10.5	-66.288	-2.5018
9	10.533	-65.38	-2.9662
9	10.567	-64.511	-3.3386
9	10.6	-63.651	-3.7011
9	10.633	-62.773	-4.0836
9	10.667	-61.963	-4.3536
9	10.7	-61.333	-4.7136
9	10.733	-60.478	-5.0736
9	10.767	-59.848	-5.8837
9	10.8	-58.903	-5.9737
9	10.833	-58.273	-6.7837
9	10.867	-57.373	-7.2337
9	10.9	-56.383	-7.4138
9	10.933	-55.393	-7.8188
9	10.967	-54.493	-8.2689
9	11	-53.548	-8.5839
9	11.033	-52.603	-8.8989
9	11.067	-51.613	-9.3039
9	11.1	-50.623	-9.4839
9	11.133	-49.498	-9.7089
9	11.167	-48.373	-9.9339
9	11.2	-47.022	-9.9339
9	11.233	-45.762	-9.9789
9	11.267	-44.547	-10.159
9	11.3	-43.422	-10.159
9	11.333	-42.072	-9.9339
9	11.367	-40.767	-9.6189
9	11.4	-39.372	-9.4839
9	11.433	-37.797	-9.2589
9	11.467	-36.312	-8.8539
9	11.5	-34.962	-8.4039
9	11.533	-33.611	-8.1788
9	11.567	-32.016	-7.8049
9	11.6	-30.641	-7.3688
9	11.633	-29.039	-7.0953
9	11.667	-27.626	-6.8738
9	11.7	-26.096	-6.5587
9	11.733	-24.746	-6.1087
9	11.767	-23.441	-5.7937
9	11.8	-22.091	-5.3437
9	11.833	-20.921	-4.9836
9	11.867	-19.571	-4.5336
9	11.9	-18.221	-4.0835
9	11.933	-16.87	-3.8585
9	11.967	-15.202	-3.6413
9	12	-13.9	-3.5435
9	12.033	-12.595	-3.4085
9	12.067	-11.47	-3.6335
9	12.1	-10.03	-3.5885
9	12.133	-8.5899	-3.7685
9	12.167	-7.3299	-4.0386
9	12.2	-6.0698	-4.3086
9	12.233	-4.6297	-4.4886
9	12.267	-3.2796	-4.7136
9	12.3	-2.0381	-4.9343
9	12.333	-0.44443	-4.9836
9	12.367	0.86591	-4.9174
9	12.4	2.4807	-4.9836
9	12.433	4.1909	-4.8036
9	12.467	5.8559	-4.5336
9	12.5	7.3185	-4.4211
9	12.533	8.7811	-4.0835
9	12.567	10.176	-3.9486
9	12.6	11.481	-3.8585
9	12.633	12.944	-3.521
9	12.667	14.268	-3.4258
9	12.7	15.531	-3.1835
9	12.733	17.017	-3.0035
9	12.767	18.526	-2.8373
9	12.8	20.032	-2.7335
9	12.833	21.607	-2.2834
9	12.867	23.294	-1.7209
9	12.9	24.847	-1.3384
9	12.933	26.782	-1.1584
9	12.967	28.582	-0.70833
9	13	30.608	-0.2583
9	13.033	32.858	-0.03329
9	13.067	34.883	0.41674
9	13.1	37.133	0.41674
9	13.133	39.383	0.41674
9	13.167	41.183	0.41674
9	13.2	43.433	-0.03329
9	13.233	45.233	-0.48332
9	13.267	47.033	-0.70833
9	13.3	49.156	-1.1626
9	13.333	51.084	-1.8334
9	13.367	53.166	-2.5838
9	13.4	55.254	-3.4092
9	13.433	57.393	-4.2862
9	13.467	59.619	-5.1876
9	13.5	61.885	-6.1167
9	13.533	64.129	-7.0016
9	13.567	66.314	-7.8468
9	13.6	68.497	-8.6339
9	13.633	70.678	-9.3776
10	3.3	-427.58	254.37
10	3.3333	-424.84	253.59
10	3.3667	-422.12	252.79
10	3.4	-419.31	251.73
10	3.4333	-416.54	250.5
10	3.4667	-413.69	249.21
10	3.5	-410.66	247.24
10	3.5333	-407.22	245.51
10	3.5667	-404.28	243.05
10	3.6	-401.46	240.79
10	3.6333	-398.69	238.53
10	3.6667	-396.55	236.32
10	3.7	-393.52	234.24
10	3.7333	-390.99	232.12
10	3.7667	-388.39	230.49
10	3.8	-385.45	229.54
10	3.8333	-383.17	227.71
10	3.8667	-380.7	226.34
10	3.9	-378.02	224.76
10	3.9333	-375.16	223.29
10	3.9667	-371.9	221.45
10	4	-368.58	220.12
10	4.0333	-365.33	217.96
10	4.0667	-361.86	216.34
10	4.1	-358.56	215.46
10	4.1333	-355.23	213.89
10	4.1667	-352.17	213.02
10	4.2	-348.96	211.15
10	4.2333	-346.33	209.85
10	4.2667	-343.64	208.01
10	4.3	-341.07	206.84
10	4.3333	-337.52	206.53
10	4.3667	-335.12	204.13
10	4.4	-331.67	203.6
10	4.4333	-329.37	200.77
10	4.4667	-326.31	198.79
10	4.5	-323.61	196.99
10	4.5333	-321	195.23
10	4.5667	-318.74	193.86
10	4.6	-315.46	193.03
10	4.6333	-313.59	190.36
10	4.6667	-310.74	189.2
10	4.7	-308.11	187.79
10	4.7333	-305.78	186.93
10	4.7667	-303.4	185.65
10	4.8	-299.49	184.25
10	4.8333	-296.79	183.13
10	4.8667	-295.71	181.91
10	4.9	-292.36	180.23
10	4.9333	-289.83	179.38
10	4.9667	-285.09	177.95
10	5	-283.92	176.92
10	5.0333	-279.46	175.7
10	5.0667	-278.2	174.62
10	5.1	-274.06	173.45
10	5.1333	-273.75	172.06
10	5.1667	-269.56	170.98
10	5.2	-267.31	169.63
10	5.2333	-265.89	167.81
10	5.2667	-262.36	166.7
10	5.3	-261.51	165.61
10	5.3333	-257.41	163.55
10	5.3667	-255.39	161.75
10	5.4	-253.81	159.73
10	5.4333	-251.11	158.6
10	5.4667	-248.86	156.8
10	5.5	-248.32	155.41
10	5.5333	-245.93	153.68
10	5.5667	-242.78	152.75
10	5.6	-241.18	151.19
10	5.6333	-239.43	150.27
10	5.6667	-235.81	149.38
10	5.7	-233.56	148.03
10	5.7333	-232.39	146.6
10	5.7667	-228.61	145.78
10	5.8	-226.13	144.88
10	5.8333	-223.21	143.53
10	5.8667	-221.53	142.25
10	5.9	-218.03	141.5
10	5.9333	-215.78	140.83
10	5.9667	-213.31	139.7
10	6	-212.27	138.08
10	6.0333	-209.03	137.68
10	6.0667	-207.23	136.32
10	6.1	-205.21	135.43
10	6.1333	-202.96	134.07
10	6.1667	-201.16	132.72
10	6.2	-199.36	131.38
[truncated: 14,520 more rows]
