# Supplementary material for: A system for efficient egress scheduling during mass events and small-scale experimental demonstration
Source: R Soc Open Sci. 2020 Dec 9;7(12):201465. doi: 10.1098/rsos.201465 (PMC7813256; doi:10.1098/rsos.201465)
Supplement: Experimental data [file rsos201465supp5.zip › experimental_data/data/Sensor09.csv]

ped. #	time (s)	x (cm)	y (cm)
1	1.6333	-428.6	143.35
1	1.6667	-425.34	142.44
1	1.7	-421.89	141.52
1	1.7333	-418.28	140.55
1	1.7667	-414.58	139.62
1	1.8	-410.84	138.8
1	1.8333	-407	138.27
1	1.8667	-403.25	137.44
1	1.9	-399.64	137
1	1.9333	-396.51	136.89
1	1.9667	-392.77	136.49
1	2	-389.47	136.02
1	2.0333	-386.16	135.62
1	2.0667	-382.95	134.84
1	2.1	-379.62	133.94
1	2.1333	-376.14	133.18
1	2.1667	-372.94	132.07
1	2.2	-369.02	130.47
1	2.2333	-365.34	129.53
1	2.2667	-361.68	128.21
1	2.3	-357.63	126.8
1	2.3333	-353.85	125.6
1	2.3667	-350.01	124.24
1	2.4	-346.25	122.82
1	2.4333	-342.78	121.44
1	2.4667	-339.58	120.42
1	2.5	-336.26	119.4
1	2.5333	-333.28	117.72
1	2.5667	-329.75	116.17
1	2.6	-326.74	115.27
1	2.6333	-323.54	114.4
1	2.6667	-320.21	113.41
1	2.7	-316.6	112.17
1	2.7333	-313.27	111.5
1	2.7667	-309.8	110.44
1	2.8	-306.28	109.61
1	2.8333	-302.52	108.35
1	2.8667	-298.55	107.05
1	2.9	-294.82	105.87
1	2.9333	-291	104.68
1	2.9667	-287.43	103.71
1	3	-283.7	102.79
1	3.0333	-280.07	101.85
1	3.0667	-276.67	101.02
1	3.1	-273.4	100.38
1	3.1333	-269.87	99.72
1	3.1667	-266.54	98.894
1	3.2	-263.29	97.967
1	3.2333	-259.71	97.533
1	3.2667	-255.99	95.689
1	3.3	-252.56	94.434
1	3.3333	-248.99	93.07
1	3.3667	-245.59	91.805
1	3.4	-241.79	90.401
1	3.4333	-238.8	89.251
1	3.4667	-235.22	87.902
1	3.5	-232	86.393
1	3.5333	-228.56	85.023
1	3.5667	-224.56	84.122
1	3.6	-221.58	82.609
1	3.6333	-218.78	81.319
1	3.6667	-215.6	80.162
1	3.7	-211.59	79.023
1	3.7333	-208.12	77.908
1	3.7667	-204.21	76.701
1	3.8	-200.03	76.022
1	3.8333	-196.43	75.347
1	3.8667	-192.83	74.446
1	3.9	-189.23	73.321
1	3.9333	-185.63	72.646
1	3.9667	-182.03	71.521
1	4	-178.78	70.145
1	4.0333	-174.83	69.496
1	4.0667	-171.23	68.821
1	4.1	-167.9	67.606
1	4.1333	-164.23	66.915
1	4.1667	-160.66	66.444
1	4.2	-157.18	65.812
1	4.2333	-153	65.671
1	4.2667	-150.15	64.158
1	4.3	-146.7	63.196
1	4.3333	-143.28	61.936
1	4.3667	-139.95	60.721
1	4.4	-136.8	59.37
1	4.4333	-133.74	57.859
1	4.4667	-130.73	56.445
1	4.5	-127.56	54.969
1	4.5333	-124.52	53.115
1	4.5667	-121.55	51.405
1	4.6	-118.46	50.032
1	4.6333	-115.43	47.895
1	4.6667	-112.59	45.915
1	4.7	-109.46	44.182
1	4.7333	-106.2	42.719
1	4.7667	-103.05	40.919
1	4.8	-100.13	39.119
1	4.8333	-96.976	37.544
1	4.8667	-94.23	35.834
1	4.9	-91.175	34.505
1	4.9333	-88.425	33.269
1	4.9667	-85.529	32.177
1	5	-83.025	30.794
1	5.0333	-80.203	29.614
1	5.0667	-77.624	28.319
1	5.1	-74.685	27.07
1	5.1333	-71.999	26.068
1	5.1667	-69.299	25.168
1	5.2	-66.599	24.043
1	5.2333	-63.898	23.368
1	5.2667	-61.253	22.67
1	5.3	-58.498	22.018
1	5.3333	-55.521	21.534
1	5.3667	-52.648	20.893
1	5.4	-49.723	20.443
1	5.4333	-46.691	19.794
1	5.4667	-43.872	19.093
1	5.5	-41.037	18.373
1	5.5333	-38.472	17.743
1	5.5667	-35.772	16.843
1	5.6	-33.297	16.393
1	5.6333	-30.821	15.718
1	5.6667	-28.571	15.493
1	5.7	-25.646	15.043
1	5.7333	-23.171	14.593
1	5.7667	-20.471	14.143
1	5.8	-17.996	13.693
1	5.8333	-15.295	13.242
1	5.8667	-12.595	12.342
1	5.9	-9.67	11.893
1	5.9333	-6.9169	11.231
1	5.9667	-4.2697	10.317
1	6	-1.187	9.8448
1	6.0333	1.5807	9.1923
1	6.0667	4.7309	8.7423
1	6.1	7.881	8.7423
1	6.1333	11.031	8.2922
1	6.1667	13.956	8.2922
1	6.2	17.107	8.5173
1	6.2333	19.78	8.8482
1	6.2667	22.74	9.0604
1	6.3	25.657	9.1923
1	6.3333	28.357	9.1923
1	6.3667	31.823	9.4623
1	6.4	34.793	9.5973
1	6.4333	38.123	9.6873
1	6.4667	41.408	9.6423
1	6.5	44.783	9.8673
1	6.5333	48.675	10.053
1	6.5667	52.178	10.17
1	6.6	55.74	10.192
1	6.6333	59.32	10.163
1	6.6667	62.938	10.056
1	6.7	66.483	9.8889
1	6.7333	69.937	9.6807
1	6.7667	73.31	9.4249
2	1.6	-428.7	60.38
2	1.6333	-425.62	60.514
2	1.6667	-422.28	60.478
2	1.7	-418.7	60.294
2	1.7333	-414.93	59.912
2	1.7667	-410.96	59.389
2	1.8	-406.82	58.695
2	1.8333	-402.26	57.369
2	1.8667	-398.14	56.518
2	1.9	-393.52	55.523
2	1.9333	-389.94	54.42
2	1.9667	-386.34	53.07
2	2	-382.97	51.72
2	2.0333	-380.04	50.82
2	2.0667	-377.34	49.92
2	2.1	-374.64	49.02
2	2.1333	-371.94	48.57
2	2.1667	-369.24	47.895
2	2.2	-366.4	47.325
2	2.2333	-363.39	47.22
2	2.2667	-360.07	46.579
2	2.3	-356.52	46.068
2	2.3333	-353.04	46.095
2	2.3667	-348.97	45.31
2	2.4	-344.74	45.163
2	2.4333	-340.89	44.969
2	2.4667	-336.42	44.565
2	2.5	-332.3	44.586
2	2.5333	-328.54	44.649
2	2.5667	-325.14	44.969
2	2.6	-321.13	45.06
2	2.6333	-317.87	45.474
2	2.6667	-315.01	46.095
2	2.7	-311.32	45.825
2	2.7333	-308.71	45.87
2	2.7667	-305.79	45.645
2	2.8	-302.41	45.87
2	2.8333	-299.04	45.1
2	2.8667	-295.66	44.294
2	2.9	-292.31	43.235
2	2.9333	-288.75	42.292
2	2.9667	-284.86	41.144
2	3	-280.48	40.357
2	3.0333	-276.04	38.579
2	3.0667	-271.81	37.094
2	3.1	-267.54	35.519
2	3.1333	-262.92	33.606
2	3.1667	-258.44	31.299
2	3.2	-253.87	29.104
2	3.2333	-249.39	26.836
2	3.2667	-245.2	24.57
2	3.3	-241.25	22.678
2	3.3333	-237.7	21.176
2	3.3667	-234.11	19.933
2	3.4	-230.75	19.387
2	3.4333	-227.51	18.904
2	3.4667	-224.33	18.418
2	3.5	-220.69	18.103
2	3.5333	-217.09	17.653
2	3.5667	-213.31	17.293
2	3.6	-209.17	16.663
2	3.6333	-204.89	16.213
2	3.6667	-200.39	15.538
2	3.7	-195.49	15.178
2	3.7333	-190.94	14.638
2	3.7667	-186.13	14.503
2	3.8	-181.54	14.503
2	3.8333	-177.08	14.593
2	3.8667	-172.4	14.745
2	3.9	-167.81	14.953
2	3.9333	-163.44	14.586
2	3.9667	-159.04	14.425
2	4	-154.93	14.167
2	4.0333	-150.89	13.422
2	4.0667	-147.03	12.766
2	4.1	-142.75	11.855
2	4.1333	-138.47	11.196
2	4.1667	-134.32	10.274
2	4.2	-130.05	9.1923
2	4.2333	-125.98	8.6328
2	4.2667	-122.11	7.4147
2	4.3	-118.1	6.6112
2	4.3333	-113.97	5.5229
2	4.3667	-109.8	4.017
2	4.4	-105.61	2.7595
2	4.4333	-101.39	0.59676
2	4.4667	-97.201	-0.2583
2	4.5	-93.015	-1.7884
2	4.5333	-88.875	-2.5085
2	4.5667	-84.825	-2.5084
2	4.6	-80.96	-2.6673
2	4.6333	-77.062	-3.071
2	4.6667	-73.124	-2.9585
2	4.7	-69.546	-3.116
2	4.7333	-65.766	-3.206
2	4.7667	-61.963	-3.1385
2	4.8	-57.823	-3.4085
2	4.8333	-54.043	-3.7236
2	4.8667	-49.948	-2.9585
2	4.9	-45.65	-2.351
2	4.9333	-41.172	-1.6084
2	4.9667	-36.717	-1.0684
2	5	-32.284	-0.37084
2	5.0333	-27.446	0.86677
2	5.0667	-22.946	1.3168
2	5.1	-18.446	1.9918
2	5.1333	-14.054	2.7134
2	5.1667	-9.4451	2.4419
2	5.2	-5.6545	2.39
2	5.2333	-1.5308	3.1324
2	5.2667	2.2557	3.1169
2	5.3	6.171	3.1619
2	5.3333	10.581	2.8919
2	5.3667	13.957	2.8919
2	5.4	18.03	3.2016
2	5.4333	21.993	3.2862
2	5.4667	25.922	3.1831
2	5.5	29.933	2.6669
2	5.5333	34.603	2.8686
2	5.5667	39.045	2.3293
2	5.6	43.552	2.0183
2	5.6333	48.159	1.0918
2	5.6667	52.487	1.9786
2	5.7	56.822	2.2447
2	5.7333	61.088	2.7159
2	5.7667	65.258	3.3236
2	5.8	69.316	4.0255
2	5.8333	73.258	4.8154
3	1.6333	-426.07	-264
3	1.6667	-422.89	-264.12
3	1.7	-419.92	-264.16
3	1.7333	-417.17	-264.04
3	1.7667	-414.51	-263.79
3	1.8	-412.04	-263.4
3	1.8333	-409.52	-262.85
3	1.8667	-407.7	-261.17
3	1.9	-404.36	-261.1
3	1.9333	-401.87	-259.7
3	1.9667	-398.72	-258.13
3	2	-395.34	-256.32
3	2.0333	-392.19	-254.52
3	2.0667	-388.37	-252.05
3	2.1	-384.99	-249.8
3	2.1333	-381.62	-247.55
3	2.1667	-378.14	-245.21
3	2.2	-374.71	-243.04
3	2.2333	-371.45	-240.66
3	2.2667	-367.67	-239
3	2.3	-364.52	-237.42
3	2.3333	-360.92	-236.07
3	2.3667	-357.77	-234.95
3	2.4	-354.49	-234.04
3	2.4333	-351.48	-233.7
3	2.4667	-348.4	-233.53
3	2.5	-345.29	-233.48
3	2.5333	-342.15	-233.04
3	2.5667	-338.87	-232.25
3	2.6	-335.27	-230.9
3	2.6333	-331.21	-229.55
3	2.6667	-327.04	-227.68
3	2.7	-323.12	-226.17
3	2.7333	-318.93	-224.8
3	2.7667	-314.79	-223.92
3	2.8	-310.74	-223.47
3	2.8333	-306.46	-223.02
3	2.8667	-302.19	-222.57
3	2.9	-298.36	-222.12
3	2.9333	-294.54	-221.22
3	2.9667	-291.38	-220.12
3	3	-288.37	-218.77
3	3.0333	-285.94	-217.08
3	3.0667	-282.61	-216.05
3	3.1	-279.46	-214.25
3	3.1333	-276.31	-212.45
3	3.1667	-272.86	-209.91
3	3.2	-269.11	-207.95
3	3.2333	-265.51	-205.47
3	3.2667	-261.5	-202.68
3	3.3	-257.81	-200.11
3	3.3333	-254.26	-198.05
3	3.3667	-250.66	-195.35
3	3.4	-247.06	-193.09
3	3.4333	-243.24	-191.07
3	3.4667	-239.63	-189.04
3	3.5	-236.26	-187.69
3	3.5333	-232.88	-186.34
3	3.5667	-229.73	-185.9
3	3.6	-226.75	-185.14
3	3.6333	-223.88	-184.77
3	3.6667	-220.73	-184.09
3	3.7	-217.57	-182.69
3	3.7333	-214.65	-181.27
3	3.7667	-211.41	-179.62
3	3.8	-208.05	-177.57
3	3.8333	-204.7	-175.4
3	3.8667	-201.61	-173.52
3	3.9	-197.66	-171.49
3	3.9333	-194.41	-169.92
3	3.9667	-190.21	-168.25
3	4	-186.48	-166.65
3	4.0333	-182.75	-165.26
3	4.0667	-179.3	-163.62
3	4.1	-176.03	-161.85
3	4.1333	-173.3	-159.96
3	4.1667	-170.82	-158.01
3	4.2	-168.76	-156.08
3	4.2333	-166.96	-154.39
3	4.2667	-165.16	-152.59
3	4.3	-162.95	-150.56
3	4.3333	-161.1	-148.77
3	4.3667	-159.08	-146.74
3	4.4	-156.93	-145.15
3	4.4333	-155.44	-142.85
3	4.4667	-153.9	-140.89
3	4.5	-152.1	-138.87
3	4.5333	-150.75	-136.62
3	4.5667	-149.4	-134.59
3	4.6	-147.38	-133.02
3	4.6333	-146.48	-130.54
3	4.6667	-144.9	-128.29
3	4.7	-143.33	-126.49
3	4.7333	-141.53	-124.69
3	4.7667	-139.73	-122.44
3	4.8	-138.38	-120.64
3	4.8333	-136.58	-119.07
3	4.8667	-134.79	-117.67
3	4.9	-133.2	-116.14
3	4.9333	-131.4	-114.79
3	4.9667	-130.18	-113.57
3	5	-128.7	-112.31
3	5.0333	-127.35	-110.97
3	5.0667	-125.71	-109.64
3	5.1	-124.47	-108.13
3	5.1333	-123.75	-106.47
3	5.1667	-122.63	-104.89
3	5.2	-121.28	-103.54
3	5.2333	-120.15	-102.19
3	5.2667	-118.8	-100.39
3	5.3	-117.41	-99.13
3	5.3333	-116.01	-97.644
3	5.3667	-114.75	-96.114
3	5.4	-112.95	-94.539
3	5.4333	-110.93	-93.414
3	5.4667	-109.75	-91.424
3	5.5	-107.55	-90.039
3	5.5333	-105.98	-88.464
3	5.5667	-104.64	-86.607
3	5.6	-103.05	-85.089
3	5.6333	-101.7	-83.514
3	5.6667	-100.09	-81.865
3	5.7	-99.451	-80.138
3	5.7333	-98.551	-78.338
3	5.7667	-97.651	-76.988
3	5.8	-96.751	-75.413
3	5.8333	-95.626	-74.288
3	5.8667	-94.852	-72.956
3	5.9	-94.05	-71.588
3	5.9333	-93.15	-70.238
3	5.9667	-92.475	-69.338
3	6	-91.8	-67.988
3	6.0333	-91.35	-67.088
3	6.0667	-90.675	-66.188
3	6.1	-90	-65.062
3	6.1333	-89.775	-63.937
3	6.1667	-88.92	-63.127
3	6.2	-88.875	-61.912
3	6.2333	-88.11	-61.057
3	6.2667	-87.975	-59.662
3	6.3	-86.625	-58.987
3	6.3333	-86.625	-57.412
3	6.3667	-86.175	-56.512
3	6.4	-85.5	-55.612
3	6.4333	-84.6	-54.712
3	6.4667	-83.587	-53.699
3	6.5	-83.157	-52.44
3	6.5333	-82.8	-51.562
3	6.5667	-81.562	-50.774
3	6.6	-81.237	-49.463
3	6.6333	-80.437	-48.749
3	6.6667	-79.677	-47.714
3	6.7	-78.862	-46.949
3	6.7333	-78.749	-45.936
3	6.7667	-77.282	-45.18
3	6.8	-76.274	-44.361
3	6.8333	-75.037	-44.024
3	6.8667	-73.912	-43.349
3	6.9	-73.349	-43.011
3	6.9333	-71.665	-42.318
3	6.9667	-70.372	-41.92
3	7	-68.953	-41.592
3	7.0333	-67.949	-41.436
3	7.0667	-66.599	-40.986
3	7.1	-64.686	-40.873
3	7.1333	-63.584	-40.266
3	7.1667	-62.998	-40.311
3	7.2	-61.467	-39.466
3	7.2333	-60.186	-39.073
3	7.2667	-59.173	-38.736
3	7.3	-58.228	-37.971
3	7.3333	-57.148	-37.611
3	7.3667	-56.135	-37.048
3	7.4	-55.332	-36.499
3	7.4333	-54.448	-36.036
3	7.4667	-53.435	-35.698
3	7.5	-52.76	-35.248
3	7.5333	-51.973	-34.91
3	7.5667	-51.409	-34.361
3	7.6	-50.735	-34.123
3	7.6333	-49.948	-33.56
3	7.6667	-49.385	-33.223
3	7.7	-48.71	-32.548
3	7.7333	-48.147	-32.21
3	7.7667	-47.36	-31.648
3	7.8	-46.91	-31.198
3	7.8333	-46.347	-30.635
3	7.8667	-45.785	-30.073
3	7.9	-45.11	-29.398
3	7.9333	-44.435	-28.723
3	7.9667	-43.647	-27.935
3	8	-42.747	-27.035
3	8.0333	-41.847	-26.135
3	8.0667	-40.947	-25.01
3	8.1	-39.934	-23.997
3	8.1333	-39.597	-23.435
3	8.1667	-38.247	-21.635
3	8.2	-37.572	-20.51
3	8.2333	-36.784	-19.272
3	8.2667	-36.222	-18.934
3	8.3	-35.097	-17.134
3	8.3333	-34.602	-16.144
3	8.3667	-33.426	-15.445
3	8.4	-32.734	-14.772
3	8.4333	-31.834	-14.097
3	8.4667	-31.159	-13.422
3	8.5	-30.146	-12.859
3	8.5333	-29.471	-12.184
3	8.5667	-28.675	-11.874
3	8.6	-28.121	-11.284
3	8.6333	-27.231	-10.953
3	8.6667	-26.287	-10.436
3	8.7	-25.369	-10.124
3	8.7333	-24.296	-9.7089
3	8.7667	-23.171	-9.4839
3	8.8	-21.821	-10.384
3	8.8333	-20.065	-9.3587
3	8.8667	-18.558	-9.1464
3	8.9	-16.51	-9.3039
3	8.9333	-14.575	-9.3489
3	8.9667	-12.505	-9.4389
3	9	-10.12	-9.4839
3	9.0333	-7.6449	-9.4839
3	9.0667	-5.0093	-9.4782
3	9.1	-2.2896	-9.6189
3	9.1333	0.54561	-9.6639
3	9.1667	3.1107	-9.8439
3	9.2	5.631	-9.934
3	9.2333	7.9669	-10.071
3	9.2667	10.221	-10.114
3	9.3	12.426	-10.024
3	9.3333	14.181	-10.834
3	9.3667	16.207	-10.834
3	9.4	18.367	-9.8889
3	9.4333	20.189	-9.7314
3	9.4667	22.057	-9.9339
3	9.5	23.857	-10.384
3	9.5333	25.635	-9.4164
3	9.5667	27.39	-9.2814
3	9.6	29.232	-9.3947
3	9.6333	30.945	-9.1464
3	9.6667	32.633	-9.9339
3	9.7	34.563	-9.0174
3	9.7333	36.008	-9.4839
3	9.7667	37.808	-9.2589
3	9.8	39.979	-8.4912
3	9.8333	41.9	-8.0611
3	9.8667	44.108	-7.4588
3	9.9	46.193	-6.9917
3	9.9333	48.429	-6.6937
3	9.9667	50.949	-6.3787
3	10	53.334	-7.2337
3	10.033	55.925	-7.3173
3	10.067	58.547	-7.5625
3	10.1	61.114	-7.8647
3	10.133	63.61	-8.1691
3	10.167	66.121	-8.4324
3	10.2	68.629	-8.6339
3	10.233	71.184	-8.8185
4	1.9667	-427.76	206.32
4	2	-424.28	204.97
4	2.0333	-420.51	203.44
4	2.0667	-416.46	201.73
4	2.1	-412.22	200
4	2.1333	-407.94	199.78
4	2.1667	-403.67	197.08
4	2.2	-399.85	197.08
4	2.2333	-395.79	194.6
4	2.2667	-391.74	195.05
4	2.3	-388.48	194.49
4	2.3333	-384.54	193.7
4	2.3667	-380.72	191
4	2.4	-377.34	190.1
4	2.4333	-374.27	190.8
4	2.4667	-370.82	189.43
4	2.5	-367.67	188.3
4	2.5333	-363.85	185.41
4	2.5667	-360.47	185.15
4	2.6	-356.64	183.35
4	2.6333	-352.37	181.33
4	2.6667	-348.32	179.3
4	2.7	-344.04	175.7
4	2.7333	-339.65	174.91
4	2.7667	-335.49	172.55
4	2.8	-331.78	170.41
4	2.8333	-328.18	168.62
4	2.8667	-324.64	166.79
4	2.9	-320.87	164.68
4	2.9333	-317.76	163.76
4	2.9667	-314.45	162.75
4	3	-311.64	160.4
4	3.0333	-308.15	160.51
4	3.0667	-304.66	159.5
4	3.1	-301.04	158.35
4	3.1333	-297.36	157.1
4	3.1667	-293.6	155.7
4	3.2	-289.67	154.34
4	3.2333	-285.69	152.87
4	3.2667	-281.84	151.5
4	3.3	-277.85	150.22
4	3.3333	-274.41	149.35
4	3.3667	-270.43	147.91
4	3.4	-266.77	147.29
4	3.4333	-263.26	146.9
4	3.4667	-259.66	146
4	3.5	-256.02	145.46
4	3.5333	-252.91	144.2
4	3.5667	-249.36	144.09
4	3.6	-246.16	143.53
4	3.6333	-243.06	142.94
4	3.6667	-239.64	141.62
4	3.7	-236.53	140.69
4	3.7333	-233.24	139.29
4	3.7667	-230.05	138.08
4	3.8	-226.79	136.29
4	3.8333	-223.41	134.58
4	3.8667	-220.21	132.76
4	3.9	-217.11	131.04
4	3.9333	-214.07	129.31
4	3.9667	-211.24	127.46
4	4	-208.2	125.69
4	4.0333	-205.53	124.1
4	4.0667	-202.78	122.14
4	4.1	-200	120.7
4	4.1333	-197.33	119.45
4	4.1667	-194.53	117.89
4	4.2	-191.62	116.48
4	4.2333	-188.94	115.24
4	4.2667	-186.08	114.05
4	4.3	-183.57	113.06
4	4.3333	-180.73	111.46
4	4.3667	-178.16	110.58
4	4.4	-175.31	109.18
4	4.4333	-172.56	107.6
4	4.4667	-169.72	106.46
4	4.5	-166.98	105.22
4	4.5333	-164.17	103.67
4	4.5667	-161.38	102.66
4	4.6	-158.41	101.32
4	4.6333	-155.57	100.37
4	4.6667	-152.58	99.594
4	4.7	-149.58	98.613
4	4.7333	-146.62	97.755
4	4.7667	-143.57	96.776
4	4.8	-140.63	96.048
4	4.8333	-137.85	95.015
4	4.8667	-135.06	94.1
4	4.9	-132.3	93.123
4	4.9333	-129.58	92.117
4	4.9667	-127.13	90.647
4	5	-124.37	89.894
4	5.0333	-121.79	88.671
4	5.0667	-119.25	87.272
4	5.1	-116.71	86.099
4	5.1333	-114.48	84.683
4	5.1667	-112.05	82.997
4	5.2	-110.05	81.72
4	5.2333	-108	80.072
4	5.2667	-106.2	78.497
4	5.3	-104.4	76.697
4	5.3333	-102.6	75.121
4	5.3667	-101.25	73.321
4	5.4	-99.348	71.847
4	5.4333	-97.876	70.396
4	5.4667	-96.076	69.046
4	5.5	-94.085	67.631
4	5.5333	-92.25	66.571
4	5.5667	-90.225	64.996
4	5.6	-88.289	64.087
4	5.6333	-86.4	62.971
4	5.6667	-84.6	61.846
4	5.7	-82.575	60.495
4	5.7333	-80.775	59.596
4	5.7667	-78.524	58.92
4	5.8	-76.634	58.29
4	5.8333	-74.699	57.795
4	5.8667	-72.674	56.895
4	5.9	-70.649	56.445
4	5.9333	-68.624	55.545
4	5.9667	-66.824	54.645
4	6	-65.249	54.195
4	6.0333	-63.673	53.07
4	6.0667	-61.873	52.17
4	6.1	-60.523	51.27
4	6.1333	-58.948	50.145
4	6.1667	-57.373	48.795
4	6.2	-56.023	47.445
4	6.2333	-54.223	45.87
4	6.2667	-52.873	44.069
4	6.3	-51.523	42.719
4	6.3333	-50.173	40.919
4	6.3667	-48.822	38.894
4	6.4	-47.472	37.094
4	6.4333	-46.235	35.181
4	6.4667	-44.547	33.494
4	6.5	-42.747	31.694
4	6.5333	-41.285	30.006
4	6.5667	-39.484	28.656
4	6.6	-37.684	27.306
4	6.6333	-35.884	26.181
4	6.6667	-34.084	25.056
4	6.7	-32.216	24.358
4	6.7333	-30.371	23.368
4	6.7667	-28.346	22.693
4	6.8	-26.434	22.131
4	6.8333	-24.408	21.456
4	6.8667	-22.496	21.343
4	6.9	-20.471	20.893
4	6.9333	-18.221	20.668
4	6.9667	-16.195	20.218
4	7	-14.17	20.218
4	7.0333	-12.145	19.993
4	7.0667	-9.8951	19.768
4	7.1	-7.6449	19.768
4	7.1333	-5.3948	19.543
4	7.1667	-3.1446	19.543
4	7.2	-0.89451	19.318
4	7.2333	0.9056	19.318
4	7.2667	3.1557	19.093
4	7.3	5.1809	19.093
4	7.3333	7.656	18.643
4	7.3667	9.4561	18.193
4	7.4	12.156	17.968
4	7.4333	14.406	17.743
4	7.4667	16.657	17.293
4	7.5	18.907	16.843
4	7.5333	21.157	16.843
4	7.5667	23.857	16.393
4	7.6	26.557	16.168
4	7.6333	29.257	15.718
4	7.6667	31.958	15.493
4	7.7	34.83	15.056
4	7.7333	37.583	15.043
4	7.7667	40.733	14.818
4	7.8	43.433	14.593
4	7.8333	46.584	14.593
4	7.8667	49.284	14.593
4	7.9	51.759	14.818
4	7.9333	54.473	14.801
4	7.9667	57.167	14.826
4	8	59.858	14.948
4	8.0333	62.611	15.193
4	8.0667	65.357	15.578
4	8.1	68.146	16.139
4	8.1333	70.945	16.783
5	1.9667	-427.16	-106.08
5	2	-423.25	-105.02
5	2.0333	-419.12	-103.84
5	2.0667	-414.89	-102.56
5	2.1	-410.64	-101.29
5	2.1333	-406.87	-99.625
5	2.1667	-402.44	-98.841
5	2.2	-398.86	-96.969
5	2.2333	-395.03	-95.844
5	2.2667	-391.52	-95.128
5	2.3	-388.22	-93.957
5	2.3333	-385.26	-92.874
5	2.3667	-381.32	-92.168
5	2.4	-377.99	-91.107
5	2.4333	-374.11	-90.506
5	2.4667	-370.22	-89.543
5	2.5	-366	-88.911
5	2.5333	-361.78	-87.889
5	2.5667	-357.59	-87.204
5	2.6	-353.1	-86.142
5	2.6333	-348.95	-85.414
5	2.6667	-344.5	-84.535
5	2.7	-340.49	-83.936
5	2.7333	-336.26	-83.228
5	2.7667	-332.62	-82.705
5	2.8	-329.03	-82.081
5	2.8333	-325.79	-81.334
5	2.8667	-322.7	-80.536
5	2.9	-319.16	-79.659
5	2.9333	-316.04	-78.675
5	2.9667	-312.83	-77.469
5	3	-309.55	-76.37
5	3.0333	-306.09	-75.077
5	3.0667	-302.67	-73.905
5	3.1	-299.26	-72.653
5	3.1333	-295.81	-71.379
5	3.1667	-292.29	-70.013
5	3.2	-289.13	-68.799
5	3.2333	-285.88	-67.468
5	3.2667	-282.35	-66.292
5	3.3	-279.13	-64.725
5	3.3333	-276.14	-63.861
5	3.3667	-272.97	-62.659
5	3.4	-269.97	-61.572
5	3.4333	-266.72	-60.545
5	3.4667	-263.27	-59.425
5	3.5	-259.92	-58.564
5	3.5333	-256.57	-57.596
5	3.5667	-253.01	-56.53
5	3.6	-249.49	-55.536
5	3.6333	-245.9	-54.46
5	3.6667	-242.38	-53.445
5	3.7	-238.61	-52.669
5	3.7333	-235.13	-51.746
5	3.7667	-231.31	-50.661
5	3.8	-227.64	-50.403
5	3.8333	-224	-49.649
5	3.8667	-220.89	-49.12
5	3.9	-217.56	-48.316
5	3.9333	-214.32	-47.174
5	3.9667	-211.14	-46.601
5	4	-208.12	-45.619
5	4.0333	-205.03	-44.618
5	4.0667	-201.86	-43.607
5	4.1	-198.7	-42.484
5	4.1333	-195.68	-41.443
5	4.1667	-192.62	-40.407
5	4.2	-189.68	-38.961
5	4.2333	-186.64	-37.948
5	4.2667	-183.47	-37.05
5	4.3	-180.57	-35.698
5	4.3333	-177.64	-34.573
5	4.3667	-174.69	-33.547
5	4.4	-171.91	-32.21
5	4.4333	-169.04	-31.583
5	4.4667	-166.17	-30.523
5	4.5	-163.43	-29.825
5	4.5333	-160.5	-29.017
5	4.5667	-157.67	-28.292
5	4.6	-154.8	-27.56
5	4.6333	-151.99	-26.922
5	4.6667	-149.29	-26.023
5	4.7	-146.37	-25.347
5	4.7333	-143.56	-24.774
5	4.7667	-140.58	-24.257
5	4.8	-137.82	-23.547
5	4.8333	-134.89	-23.322
5	4.8667	-132.19	-22.872
5	4.9	-129.49	-22.647
5	4.9333	-126.9	-22.31
5	4.9667	-124.43	-21.86
5	5	-121.95	-21.635
5	5.0333	-119.81	-21.072
5	5.0667	-117.34	-20.397
5	5.1	-114.78	-19.872
5	5.1333	-112.73	-19.16
5	5.1667	-110.25	-18.709
5	5.2	-107.89	-18.147
5	5.2333	-105.53	-17.359
5	5.2667	-103.16	-16.572
5	5.3	-100.8	-15.784
5	5.3333	-98.438	-14.997
5	5.3667	-96.232	-14.214
5	5.4	-93.875	-13.307
5	5.4333	-91.463	-12.522
5	5.4667	-89.1	-11.509
5	5.5	-86.85	-10.609
5	5.5333	-84.6	-9.9339
5	5.5667	-82.35	-9.2589
5	5.6	-79.643	-8.9283
5	5.6333	-77.399	-8.3588
5	5.6667	-74.924	-8.1338
5	5.7	-72.899	-7.9088
5	5.7333	-70.199	-7.4588
5	5.7667	-67.611	-6.8963
5	5.8	-64.919	-6.5972
5	5.8333	-62.323	-6.3337
5	5.8667	-59.623	-6.1087
5	5.9	-56.923	-6.1087
5	5.9333	-54.448	-6.5587
5	5.9667	-51.748	-6.5587
5	6	-48.597	-6.5587
5	6.0333	-45.897	-6.5587
5	6.0667	-43.422	-6.5587
5	6.1	-40.722	-6.7837
5	6.1333	-38.247	-6.5587
5	6.1667	-35.772	-7.0087
5	6.2	-33.297	-7.0087
5	6.2333	-31.046	-7.0087
5	6.2667	-28.796	-7.0087
5	6.3	-26.546	-7.0087
5	6.3333	-24.296	-7.0087
5	6.3667	-22.046	-6.5587
5	6.4	-20.021	-6.7837
5	6.4333	-17.546	-6.5587
5	6.4667	-15.295	-6.5587
5	6.5	-13.045	-6.1087
5	6.5333	-11.02	-6.1087
5	6.5667	-8.77	-6.1087
5	6.6	-6.5199	-5.6586
5	6.6333	-4.4947	-5.6586
5	6.6667	-1.7946	-5.6586
5	6.7	0.9056	-5.6586
5	6.7333	2.9307	-5.8837
5	6.7667	5.4059	-5.8837
5	6.8	7.881	-5.8837
5	6.8333	10.356	-6.1087
5	6.8667	13.056	-6.5587
5	6.9	16.207	-6.5587
5	6.9333	18.457	-6.5587
5	6.9667	21.157	-7.0087
5	7	23.992	-6.9637
5	7.0333	26.557	-7.2337
5	7.0667	28.92	-7.5713
5	7.1	31.958	-7.6838
5	7.1333	34.545	-7.5713
5	7.1667	37.358	-7.9088
5	7.2	40.283	-7.4588
5	7.2333	42.533	-7.4588
5	7.2667	45.458	-7.2337
5	7.3	47.934	-7.0087
5	7.3333	50.859	-6.5587
5	7.3667	53.608	-6.1404
5	7.4	56.324	-5.7018
5	7.4333	59.083	-5.1966
5	7.4667	61.937	-4.6677
5	7.5	64.887	-4.0743
5	7.5333	67.981	-3.4917
5	7.5667	71.072	-2.9604
6	2.1333	-428.56	246.69
6	2.1667	-425.48	246.34
6	2.2	-422.39	246.22
6	2.2333	-419.35	246.08
6	2.2667	-416.41	245.68
6	2.3	-413.61	244.97
6	2.3333	-410.95	243.99
6	2.3667	-408.32	242.88
6	2.4	-405.78	241.68
6	2.4333	-403.05	240.57
6	2.4667	-400.55	239.62
6	2.5	-397.47	237.9
6	2.5333	-394.38	236.53
6	2.5667	-390.71	234.31
6	2.6	-387.11	232.33
6	2.6333	-383.56	230.31
6	2.6667	-380.69	228.01
6	2.7	-377.32	225.63
6	2.7333	-374.23	223.12
6	2.7667	-371.18	221.17
6	2.8	-368.08	218.99
6	2.8333	-364.93	217.93
6	2.8667	-362.14	216.5
6	2.9	-359.24	215.5
6	2.9333	-356.48	214.47
6	2.9667	-353.5	213.06
6	3	-350.62	211.36
6	3.0333	-347.22	209.67
6	3.0667	-343.71	207.25
6	3.1	-340.07	205.37
6	3.1333	-336.12	203.3
6	3.1667	-332.12	201.58
6	3.2	-328.23	200.07
6	3.2333	-324.15	199.06
6	3.2667	-320.56	198.03
6	3.3	-316.95	196.81
6	3.3333	-313.37	195.48
6	3.3667	-310.14	193.95
6	3.4	-307.07	192.81
6	3.4333	-303.94	191.14
6	3.4667	-301.06	189.43
6	3.5	-297.79	188.13
6	3.5333	-294.49	186.52
6	3.5667	-291.34	184.57
6	3.6	-287.67	182.88
6	3.6333	-284.28	180.47
6	3.6667	-281.08	178.54
6	3.7	-277.98	176.2
6	3.7333	-275.13	174.22
6	3.7667	-272.44	171.74
6	3.8	-269.13	170.27
6	3.8333	-266.29	168.79
6	3.8667	-263.15	166.59
6	3.9	-260.47	166.21
6	3.9333	-257.59	164.99
6	3.9667	-254.94	163.55
6	4	-251.92	162.16
6	4.0333	-248.76	161.01
6	4.0667	-245.73	159.14
6	4.1	-242.11	156.13
6	4.1333	-239.48	156.02
6	4.1667	-234.68	153.2
6	4.2	-233.2	153.47
6	4.2333	-229.91	152.62
6	4.2667	-226.85	151.54
6	4.3	-224.03	151.06
6	4.3333	-221.07	150.16
6	4.3667	-219.12	147.87
6	4.4	-216.68	146.68
6	4.4333	-212.63	143.75
6	4.4667	-210.89	141.99
6	4.5	-209.37	142.29
6	4.5333	-207.23	140.6
6	4.5667	-203.86	137.22
6	4.6	-202.06	135.2
6	4.6333	-200.26	133.4
6	4.6667	-199.33	131.06
6	4.7	-197.11	129.13
6	4.7333	-195.98	127.1
6	4.7667	-195.26	125.45
6	4.8	-192.61	123.72
6	4.8333	-190.81	122.37
6	4.8667	-189.01	121.47
6	4.9	-187.21	120.35
6	4.9333	-185.41	119.22
6	4.9667	-183.83	117.87
6	5	-182.03	116.52
6	5.0333	-180.23	115.4
6	5.0667	-178.21	114.27
6	5.1	-176.18	113.15
6	5.1333	-174.38	112.47
6	5.1667	-172.13	111.8
6	5.2	-169.88	111.35
6	5.2333	-168.22	110.72
6	5.2667	-165.38	110.22
6	5.3	-163.13	109.32
6	5.3333	-161.1	108.42
6	5.3667	-159.08	107.3
6	5.4	-157.28	106.17
6	5.4333	-155.7	105.27
6	5.4667	-153.9	104.37
6	5.5	-152.76	103.18
6	5.5333	-150.75	102.12
6	5.5667	-148.95	101.22
6	5.6	-147.15	100.32
6	5.6333	-145.35	98.973
6	5.6667	-144	97.623
6	5.7	-142.2	96.273
6	5.7333	-140.85	94.698
6	5.7667	-139.5	93.123
6	5.8	-138.15	91.323
6	5.8333	-136.8	89.972
6	5.8667	-134.81	88.795
6	5.9	-133.65	86.822
6	5.9333	-131.85	85.922
6	5.9667	-130.47	84.782
6	6	-128.7	83.897
6	6.0333	-127.13	83.222
6	6.0667	-125.78	82.322
6	6.1	-124.43	81.422
6	6.1333	-123.08	80.297
6	6.1667	-121.5	79.622
6	6.2	-119.93	78.947
6	6.2333	-118.35	78.497
6	6.2667	-116.55	78.272
6	6.3	-114.75	78.272
6	6.3333	-112.95	78.272
6	6.3667	-110.7	78.047
6	6.4	-108.9	78.047
6	6.4333	-107.1	77.822
6	6.4667	-105.3	77.372
6	6.5	-103.95	76.922
6	6.5333	-102.38	76.472
6	6.5667	-101.03	75.572
6	6.6	-99.676	74.671
6	6.6333	-98.326	73.771
6	6.6667	-97.201	72.871
6	6.7	-96.076	71.971
6	6.7333	-94.725	71.071
6	6.7667	-93.965	69.655
6	6.8	-92.475	68.821
6	6.8333	-91.575	67.471
6	6.8667	-90.675	66.121
6	6.9	-89.775	64.771
6	6.9333	-88.875	63.196
6	6.9667	-87.975	61.621
6	7	-87.075	59.821
6	7.0333	-86.175	58.245
6	7.0667	-85.05	56.895
6	7.1	-83.925	55.545
6	7.1333	-82.8	53.97
6	7.1667	-81.675	52.845
6	7.2	-80.325	51.72
6	7.2333	-79.199	50.37
6	7.2667	-77.849	49.47
6	7.3	-76.949	48.345
6	7.3333	-75.599	46.995
6	7.3667	-74.249	46.095
6	7.4	-73.124	44.969
6	7.4333	-71.324	44.069
6	7.4667	-69.974	43.169
6	7.5	-68.174	42.494
6	7.5333	-66.374	41.819
6	7.5667	-64.349	41.144
6	7.6	-62.323	40.244
6	7.6333	-60.523	39.794
6	7.6667	-58.948	38.894
6	7.7	-57.598	37.769
6	7.7333	-56.119	37.026
6	7.7667	-55.123	35.969
6	7.8	-53.773	35.069
6	7.8333	-52.198	33.944
6	7.8667	-51.073	33.044
6	7.9	-49.948	32.144
6	7.9333	-48.597	31.244
6	7.9667	-46.996	30.214
6	8	-45.752	29.086
6	8.0333	-44.719	27.882
6	8.0667	-44.322	26.743
6	8.1	-42.455	25.641
6	8.1333	-41.236	24.379
6	8.1667	-39.687	23.413
6	8.2	-37.977	22.828
6	8.2333	-36.311	21.851
6	8.2667	-34.602	21.478
6	8.3	-32.757	20.938
6	8.3333	-30.921	20.608
6	8.3667	-29.281	20.27
6	8.4	-27.464	19.89
6	8.4333	-25.691	19.678
6	8.4667	-23.958	19.881
6	8.5	-22.046	19.768
6	8.5333	-20.133	20.105
6	8.5667	-18.558	20.331
6	8.6	-16.645	20.668
6	8.6333	-14.845	21.118
6	8.6667	-13.158	21.006
6	8.7	-11.02	20.443
6	8.7333	-8.8824	19.88
6	8.7667	-7.0824	19.43
6	8.8	-4.8322	18.98
6	8.8333	-3.1446	18.868
6	8.8667	-0.89448	18.418
6	8.9	1.1306	18.193
6	8.9333	3.4933	18.08
6	8.9667	5.8559	17.743
6	9	8.3311	17.293
6	9.0333	11.256	17.068
6	9.0667	14.185	16.706
6	9.1	17.342	16.277
6	9.1333	20.519	15.751
6	9.1667	23.97	15.605
6	9.2	27.433	15.204
6	9.2333	30.495	15.155
6	9.2667	33.207	15.25
6	9.3	36.045	15.405
6	9.3333	38.621	15.925
6	9.3667	41.011	16.163
6	9.4	43.26	16.358
6	9.4333	45.683	16.393
6	9.4667	47.934	16.168
6	9.5	50.686	16.583
6	9.5333	53.215	16.141
6	9.5667	55.545	16.348
6	9.6	57.929	16.701
6	9.6333	60.44	17.165
6	9.6667	63.114	17.81
6	9.7	65.81	18.507
6	9.7333	68.59	19.245
6	9.7667	71.478	19.806
7	2.4333	-426.15	-174.72
7	2.4667	-422.04	-173.84
7	2.5	-417.77	-172.89
7	2.5333	-413.41	-171.93
7	2.5667	-408.93	-171.02
7	2.6	-404.53	-170.15
7	2.6333	-399.98	-169.42
7	2.6667	-395.4	-168.56
7	2.7	-391.43	-168.34
7	2.7333	-387.65	-167.69
7	2.7667	-384.13	-167.15
7	2.8	-380.61	-166.6
7	2.8333	-377.17	-165.84
7	2.8667	-373.75	-164.57
7	2.9	-370.31	-163.24
7	2.9333	-366.73	-161.81
7	2.9667	-363.07	-159.81
7	3	-359.39	-157.51
7	3.0333	-354.95	-155.41
7	3.0667	-351.36	-153.09
7	3.1	-346.85	-150.68
7	3.1333	-343.43	-147.88
7	3.1667	-339.53	-145.38
7	3.2	-336	-143
7	3.2333	-332.44	-140.55
7	3.2667	-328.93	-138.24
7	3.3	-325.43	-136.29
7	3.3333	-322.07	-134.56
7	3.3667	-318.68	-133.06
7	3.4	-315.11	-131.62
7	3.4333	-311.4	-130.46
7	3.4667	-307.71	-129.12
7	3.5	-303.73	-127.67
7	3.5333	-299.81	-126.25
7	3.5667	-295.73	-124.81
7	3.6	-291.68	-123.24
7	3.6333	-287.58	-121.85
7	3.6667	-283.48	-120.47
7	3.7	-279.49	-119.48
7	3.7333	-275.62	-118.3
7	3.7667	-271.7	-117.83
7	3.8	-268.33	-116.75
7	3.8333	-265.03	-115.84
7	3.8667	-261.95	-114.59
7	3.9	-258.81	-113.42
7	3.9333	-255.75	-111.66
7	3.9667	-252.57	-110.63
7	4	-249.75	-108.32
7	4.0333	-246.59	-106.38
7	4.0667	-243.24	-103.99
7	4.1	-240.1	-102.28
7	4.1333	-236.75	-99.85
7	4.1667	-233.42	-97.51
7	4.2	-230.27	-95.259
7	4.2333	-227.03	-92.739
7	4.2667	-224.02	-90.669
7	4.3	-221.18	-88.464
7	4.3333	-218.01	-86.095
7	4.3667	-215.74	-84.729
7	4.4	-213.26	-83.154
7	4.4333	-210.52	-81.533
7	4.4667	-208.04	-80.422
7	4.5	-205.43	-79.238
7	4.5333	-202.82	-78.158
7	4.5667	-199.87	-77.04
7	4.6	-197.06	-75.979
7	4.6333	-194.26	-74.932
7	4.6667	-191.37	-73.725
7	4.7	-188.74	-72.803
7	4.7333	-185.7	-71.61
7	4.7667	-182.89	-70.778
7	4.8	-179.96	-69.878
7	4.8333	-176.99	-69.068
7	4.8667	-173.97	-68.348
7	4.9	-171.05	-67.673
7	4.9333	-168.64	-67.425
7	4.9667	-166.17	-66.75
7	5	-163.48	-65.443
7	5.0333	-160.99	-64.725
7	5.0667	-158.49	-63.217
7	5.1	-155.96	-61.635
7	5.1333	-153.45	-60.337
7	5.1667	-150.98	-58.762
7	5.2	-148.73	-56.962
7	5.2333	-146.48	-55.162
7	5.2667	-144.45	-53.362
7	5.3	-142.43	-51.562
7	5.3333	-140.74	-49.649
7	5.3667	-139.05	-47.961
7	5.4	-137.7	-46.161
7	5.4333	-135.9	-44.586
7	5.4667	-134.89	-42.449
7	5.5	-133.54	-40.648
7	5.5333	-131.85	-38.961
7	5.5667	-130.5	-36.936
7	5.6	-129.27	-35.291
7	5.6333	-127.35	-33.785
7	5.6667	-125.55	-32.435
7	5.7	-123.71	-31.4
7	5.7333	-121.5	-30.41
7	5.7667	-119.25	-29.285
7	5.8	-117.23	-28.385
7	5.8333	-115.07	-27.755
7	5.8667	-112.73	-27.26
7	5.9	-110.48	-26.81
7	5.9333	-108.41	-26.45
7	5.9667	-105.81	-26.172
7	6	-103.28	-25.91
7	6.0333	-101.48	-25.235
7	6.0667	-100.01	-24.447
7	6.1	-98.326	-23.66
7	6.1333	-96.076	-22.985
7	6.1667	-94.275	-22.085
7	6.2	-92.475	-20.96
7	6.2333	-90.675	-19.834
7	6.2667	-88.65	-18.709
7	6.3	-87.075	-17.809
7	6.3333	-85.5	-16.459
7	6.3667	-84.15	-15.334
7	6.4	-82.8	-14.209
7	6.4333	-81.225	-12.634
7	6.4667	-80.1	-11.284
7	6.5	-78.749	-9.9339
7	6.5333	-77.399	-8.5838
7	6.5667	-76.049	-7.2337
7	6.6	-74.699	-5.8837
7	6.6333	-73.349	-4.5336
7	6.6667	-71.549	-3.8585
7	6.7	-70.034	-3.0363
7	6.7333	-68.399	-2.0584
7	6.7667	-66.842	-1.7344
7	6.8	-65.249	-1.1584
7	6.8333	-63.673	-0.93335
7	6.8667	-62.323	-0.70833
7	6.9	-60.847	-0.24028
7	6.9333	-59.173	-0.48332
7	6.9667	-57.373	-0.70833
7	7	-55.573	-1.1584
7	7.0333	-53.773	-1.6084
7	7.0667	-52.198	-2.5084
7	7.1	-50.173	-3.4085
7	7.1333	-48.148	-4.3086
7	7.1667	-46.122	-4.9836
7	7.2	-44.097	-5.8837
7	7.2333	-42.522	-6.7837
7	7.2667	-40.497	-7.2337
7	7.3	-38.697	-8.1338
7	7.3333	-36.897	-8.5838
7	7.3667	-34.647	-8.8088
7	7.4	-32.441	-9.1239
7	7.4333	-30.596	-9.0339
7	7.4667	-28.346	-9.2589
7	7.5	-26.096	-9.2589
7	7.5333	-24.071	-9.0339
7	7.5667	-21.821	-9.0339
7	7.6	-20.021	-8.8088
7	7.6333	-17.996	-8.5838
7	7.6667	-16.195	-7.9088
7	7.7	-14.845	-7.2338
7	7.7333	-13.045	-6.3337
7	7.7667	-11.47	-5.6586
7	7.8	-9.6701	-4.7586
7	7.8333	-7.6449	-4.0835
7	7.8667	-5.8448	-3.1835
7	7.9	-3.5947	-2.7335
7	7.9333	-1.3445	-2.2834
7	7.9667	0.9056	-1.8334
7	8	3.6058	-1.8334
7	8.0333	6.0809	-1.8334
7	8.0667	8.7811	-1.8334
7	8.1	11.031	-1.8334
7	8.1333	13.506	-2.2834
7	8.1667	15.982	-2.2834
7	8.2	18.232	-2.7335
7	8.2333	20.482	-3.4085
7	8.2667	22.957	-3.8585
7	8.3	25.207	-4.5336
7	8.3333	27.907	-5.4336
7	8.3667	30.608	-5.8837
7	8.4	32.858	-6.5587
7	8.4333	35.558	-6.7837
7	8.4667	38.483	-7.4588
7	8.5	41.408	-7.4588
7	8.5333	44.558	-7.2337
7	8.5667	47.483	-6.7837
7	8.6	50.409	-6.7837
7	8.6333	53.398	-6.4091
7	8.6667	56.258	-5.9492
7	8.7	59.008	-5.4096
7	8.7333	61.744	-4.7574
7	8.7667	64.492	-4.0287
7	8.8	67.428	-3.2553
7	8.8333	70.399	-2.5547
8	2.5333	-428.51	87.63
8	2.5667	-425.42	87.297
8	2.6	-422.53	86.974
8	2.6333	-419.68	86.556
8	2.6667	-416.86	85.975
8	2.7	-414.09	85.288
8	2.7333	-411.41	84.547
8	2.7667	-408.56	83.392
8	2.8	-406.12	82.504
8	2.8333	-403.15	81.41
8	2.8667	-400.3	80.238
8	2.9	-396.58	78.703
8	2.9333	-393.36	77.378
8	2.9667	-390.32	76.121
8	3	-386.95	74.623
8	3.0333	-383.48	72.981
8	3.0667	-380.57	71.464
8	3.1	-377.33	69.893
8	3.1333	-374.53	68.213
8	3.1667	-371.81	66.43
8	3.2	-369.13	65.019
8	3.2333	-366.47	63.557
8	3.2667	-363.92	62.371
8	3.3	-361.14	61.171
8	3.3333	-358.67	60.27
8	3.3667	-355.97	59.37
8	3.4	-352.82	58.47
8	3.4333	-349.67	57.57
8	3.4667	-346.52	56.445
8	3.5	-342.92	55.77
8	3.5333	-339.75	55.178
8	3.5667	-336.17	53.97
8	3.6	-332.79	52.845
8	3.6333	-329.35	52.386
8	3.6667	-325.81	51.495
8	3.7	-322.75	50.93
8	3.7333	-319.63	50.208
8	3.7667	-316.31	49.489
8	3.8	-312.99	48.345
8	3.8333	-310.38	47.715
8	3.8667	-306.91	46.32
8	3.9	-304.26	45.342
8	3.9333	-301.06	44.069
8	3.9667	-297.91	42.719
8	4	-294.99	41.594
8	4.0333	-291.84	40.244
8	4.0667	-288.69	38.894
8	4.1	-285.54	37.544
8	4.1333	-281.94	36.194
8	4.1667	-278.79	34.844
8	4.2	-275.64	33.494
8	4.2333	-272.71	32.144
8	4.2667	-269.56	30.344
8	4.3	-266.64	28.994
8	4.3333	-263.94	27.418
8	4.3667	-261.24	26.518
8	4.4	-258.54	25.618
8	4.4333	-255.61	24.718
8	4.4667	-252.91	23.818
8	4.5	-249.76	23.368
8	4.5333	-247.28	22.468
8	4.5667	-244.59	22.018
8	4.6	-241.44	21.118
8	4.6333	-238.73	20.668
8	4.6667	-235.58	19.993
8	4.7	-232.88	19.318
8	4.7333	-229.73	18.868
8	4.7667	-227.03	18.643
8	4.8	-223.88	17.968
8	4.8333	-220.96	17.518
8	4.8667	-217.75	17.357
8	4.9	-215.11	16.843
8	4.9333	-212.63	16.393
8	4.9667	-209.93	15.943
8	5	-207.46	15.043
8	5.0333	-204.67	14.724
8	5.0667	-202.51	14.143
8	5.1	-200.26	13.468
8	5.1333	-197.78	13.156
8	5.1667	-195.35	12.668
8	5.2	-193.28	12.117
8	5.2333	-190.81	11.667
8	5.2667	-188.06	11.315
8	5.3	-185.63	10.992
8	5.3333	-183.16	10.317
8	5.3667	-180.91	9.8673
8	5.4	-178.43	9.1923
8	5.4333	-175.96	8.7423
8	5.4667	-173.36	8.0115
8	5.5	-171	7.6172
8	5.5333	-168.44	6.9499
8	5.5667	-166.08	6.5106
8	5.6	-163.58	6.2671
8	5.6333	-161.56	5.8171
8	5.6667	-159.53	5.5921
8	5.7	-157.5	5.5921
8	5.7333	-155.7	5.142
8	5.7667	-154.13	4.917
8	5.8	-152.33	4.917
8	5.8333	-150.75	4.692
8	5.8667	-149.18	4.467
8	5.9	-147.38	4.467
8	5.9333	-146.03	4.467
8	5.9667	-144.9	4.467
8	6	-143.4	4.6541
8	6.0333	-141.98	4.692
8	6.0667	-140.4	5.142
8	6.1	-139.28	5.142
8	6.1333	-137.93	5.5921
8	6.1667	-136.35	5.8171
8	6.2	-134.55	6.0421
8	6.2333	-133.43	6.2671
8	6.2667	-132.08	6.2671
8	6.3	-130.95	6.7171
8	6.3333	-129.38	6.4921
8	6.3667	-128.48	6.4921
8	6.4	-127.13	6.7171
8	6.4333	-126.23	6.4921
8	6.4667	-125.1	6.7171
8	6.5	-123.94	6.4402
8	6.5333	-122.98	6.3719
8	6.5667	-122.12	6.1418
8	6.6	-121.73	5.8171
8	6.6333	-121.05	5.8171
8	6.6667	-120.01	5.4599
8	6.7	-119.7	5.142
8	6.7333	-119.03	4.917
8	6.7667	-118.58	4.467
8	6.8	-117.86	3.8633
8	6.8333	-117.45	3.3419
8	6.8667	-117	2.6669
8	6.9	-116.78	2.2168
8	6.9333	-116.33	1.5418
8	6.9667	-115.31	1.2043
8	7	-115.2	0.64175
8	7.0333	-114.25	0.057738
8	7.0667	-113.85	-0.2583
8	7.1	-113.32	-0.84877
8	7.1333	-112.73	-1.1584
8	7.1667	-112.14	-1.2806
8	7.2	-111.15	-1.3834
8	7.2333	-110.93	-1.3834
8	7.2667	-110.25	-1.6084
8	7.3	-109.58	-1.6084
8	7.3333	-109.13	-1.6084
8	7.3667	-108.23	-1.6084
8	7.4	-107.75	-1.475
8	7.4333	-107.33	-1.1584
8	7.4667	-106.65	-0.70833
8	7.5	-105.98	-0.48332
8	7.5333	-105.53	-0.2583
8	7.5667	-104.63	-0.03329
8	7.6	-103.95	0.41674
8	7.6333	-102.87	0.50675
8	7.6667	-102.6	0.41674
8	7.7	-101.93	0.64175
8	7.7333	-101.25	0.64175
8	7.7667	-100.58	0.86677
8	7.8	-100.13	0.86677
8	7.8333	-99.226	0.86677
8	7.8667	-98.53	0.86056
8	7.9	-97.943	0.88926
8	7.9333	-97.583	0.84427
8	7.9667	-96.976	0.86677
8	8	-96.751	0.86677
8	8.0333	-95.986	0.68675
8	8.0667	-95.626	0.41674
8	8.1	-95.175	0.41674
8	8.1333	-94.5	0.19172
8	8.1667	-94.275	-0.03329
8	8.2	-93.725	-0.34367
8	8.2333	-93.399	-0.654
8	8.2667	-93.15	-1.1584
8	8.3	-92.858	-1.4059
8	8.3333	-92.7	-1.8334
8	8.3667	-92.2	-2.4658
8	8.4	-91.959	-3.1438
8	8.4333	-92.025	-3.6335
8	8.4667	-91.508	-4.3311
8	8.5	-91.575	-4.9836
8	8.5333	-91.35	-5.6586
8	8.5667	-91.125	-6.3337
8	8.6	-90.675	-6.7837
8	8.6333	-90.675	-7.2337
8	8.6667	-90.225	-7.6838
8	8.7	-90.225	-8.5838
8	8.7333	-89.775	-9.0339
8	8.7667	-89.325	-9.4839
8	8.8	-88.862	-9.881
8	8.8333	-88.875	-10.384
8	8.8667	-88.875	-10.609
8	8.9	-88.425	-11.059
8	8.9333	-87.975	-11.509
8	8.9667	-87.75	-11.509
8	9	-87.525	-11.734
8	9.0333	-87.3	-11.959
8	9.0667	-86.85	-11.959
8	9.1	-86.175	-11.959
8	9.1333	-85.95	-11.959
8	9.1667	-85.209	-11.919
8	9.2	-84.825	-11.959
8	9.2333	-84.375	-11.959
8	9.2667	-83.925	-11.959
8	9.3	-83.25	-11.509
8	9.3333	-82.575	-11.059
8	9.3667	-81.675	-10.609
8	9.4	-81.225	-10.159
8	9.4333	-80.325	-9.7089
8	9.4667	-79.199	-9.2589
8	9.5	-78.299	-8.5838
8	9.5333	-77.399	-7.9088
8	9.5667	-76.499	-7.4588
8	9.6	-75.374	-7.0087
8	9.6333	-74.223	-6.2039
8	9.6667	-73.34	-5.6154
8	9.7	-72.461	-5.0566
8	9.7333	-71.774	-4.7586
8	9.7667	-71.324	-4.3086
8	9.8	-70.424	-4.0835
8	9.8333	-69.749	-3.6335
8	9.8667	-68.902	-3.3953
8	9.9	-68.171	-3.3428
8	9.9333	-67.949	-3.1835
8	9.9667	-67.274	-3.1835
8	10	-66.599	-3.1835
8	10.033	-65.924	-3.1835
8	10.067	-65.249	-3.1835
8	10.1	-64.573	-3.6335
8	10.133	-63.898	-4.0835
8	10.167	-63.223	-4.5336
8	10.2	-62.548	-4.9836
8	10.233	-61.873	-5.6586
8	10.267	-61.025	-6.1433
8	10.3	-60.523	-6.7837
8	10.333	-59.848	-7.6838
8	10.367	-59.173	-8.5838
8	10.4	-58.273	-9.2589
8	10.433	-57.598	-9.9339
8	10.467	-56.698	-10.609
8	10.5	-55.798	-11.059
8	10.533	-54.898	-11.509
8	10.567	-53.998	-11.959
8	10.6	-52.648	-12.184
8	10.633	-51.298	-12.409
8	10.667	-49.948	-12.409
8	10.7	-48.822	-12.634
8	10.733	-47.022	-12.409
8	10.767	-46.122	-12.409
8	10.8	-44.547	-11.959
8	10.833	-43.197	-11.509
8	10.867	-41.847	-11.284
8	10.9	-40.272	-10.384
8	10.933	-39.147	-9.9339
8	10.967	-37.572	-9.4839
8	11	-36.447	-9.0339
8	11.033	-35.097	-8.8088
8	11.067	-33.972	-8.5838
8	11.1	-32.621	-8.3588
8	11.133	-31.046	-8.5838
8	11.167	-29.696	-8.5838
8	11.2	-28.121	-8.8088
8	11.233	-26.771	-8.8088
8	11.267	-25.196	-9.0339
8	11.3	-23.621	-9.4839
8	11.333	-22.496	-9.9339
8	11.367	-20.921	-10.834
8	11.4	-19.571	-11.284
8	11.433	-18.221	-12.184
8	11.467	-16.87	-13.084
8	11.5	-15.295	-13.534
8	11.533	-13.945	-13.984
8	11.567	-12.37	-14.434
8	11.6	-10.57	-14.884
8	11.633	-8.995	-14.884
8	11.667	-7.4199	-14.884
8	11.7	-5.6198	-14.884
8	11.733	-3.8197	-14.884
8	11.767	-2.2446	-14.884
8	11.8	-0.21947	-14.884
8	11.833	1.5807	-14.434
8	11.867	3.3808	-14.209
8	11.9	5.7911	-13.441
8	11.933	7.431	-13.084
8	11.967	9.2311	-12.634
8	12	11.481	-11.734
8	12.033	13.281	-11.059
8	12.067	15.531	-10.609
8	12.1	17.332	-10.384
8	12.133	19.357	-9.9339
8	12.167	21.157	-9.7089
8	12.2	23.182	-9.4839
8	12.233	25.207	-9.4839
8	12.267	26.782	-9.4839
8	12.3	29.032	-9.4839
8	12.333	31.733	-9.4839
8	12.367	33.083	-9.4839
8	12.4	35.108	-9.4839
8	12.433	37.133	-9.7089
8	12.467	39.608	-9.7089
8	12.5	41.858	-9.9339
8	12.533	44.333	-10.159
8	12.567	46.809	-10.834
8	12.6	49.284	-11.059
8	12.633	52.017	-11.533
8	12.667	54.761	-11.954
8	12.7	57.438	-12.226
8	12.733	60.058	-12.363
8	12.767	62.696	-12.433
8	12.8	65.379	-12.369
8	12.833	68.067	-12.208
8	12.867	70.704	-12.002
9	2.6667	-425.97	176.41
9	2.7	-422.6	174.93
9	2.7333	-419.32	173.37
9	2.7667	-416.21	171.76
9	2.8	-413.17	170.21
9	2.8333	-409.88	168.46
9	2.8667	-406.63	167.13
9	2.9	-403.38	165.87
9	2.9333	-399.62	164.9
9	2.9667	-396.74	163.87
9	3	-393.32	163.1
9	3.0333	-390.5	162
9	3.0667	-387.23	160.7
9	3.1	-383.87	159.5
9	3.1333	-380.58	158.2
9	3.1667	-376.76	156.85
9	3.2	-372.98	155.5
9	3.2333	-369.06	154.46
9	3.2667	-364.89	153.34
9	3.3	-361.39	152.68
9	3.3333	-357.95	151.97
9	3.3667	-354.31	151.06
9	3.4	-350.45	149.94
9	3.4333	-347.27	148.61
9	3.4667	-344.42	147.08
9	3.5	-341.07	145.82
9	3.5333	-337.79	144.52
9	3.5667	-334.68	142.9
9	3.6	-331.04	141.19
9	3.6333	-327.28	139.59
9	3.6667	-323.56	137.9
9	3.7	-320.15	135.86
9	3.7333	-316.7	133.9
9	3.7667	-313.48	132.12
9	3.8	-310.29	130.03
9	3.8333	-307.13	128.41
9	3.8667	-303.95	127.03
9	3.9	-300.57	125.82
9	3.9333	-297.34	124.58
9	3.9667	-294.05	123.63
9	4	-291.2	122.12
9	4.0333	-288.16	120.89
9	4.0667	-285.14	119.19
9	4.1	-282.21	117.44
9	4.1333	-279.03	116.34
9	4.1667	-276.09	115.09
9	4.2	-272.71	114.27
9	4.2333	-269.93	113.14
9	4.2667	-266.75	112.59
9	4.3	-263.62	112.07
9	4.3333	-260.47	110.85
9	4.3667	-257.52	109.89
9	4.4	-254.29	108.76
9	4.4333	-251.31	107.37
9	4.4667	-248.69	105.91
9	4.5	-246.18	104.32
9	4.5333	-243.41	102.98
9	4.5667	-240.31	102.35
9	4.6	-237.59	100.46
9	4.6333	-234.54	98.647
9	4.6667	-231.53	97.398
9	4.7	-229.06	95.373
9	4.7333	-226.36	93.573
9	4.7667	-224.02	91.593
9	4.8	-221.63	89.972
9	4.8333	-219.16	88.622
9	4.8667	-216.57	86.935
9	4.9	-213.76	85.922
9	4.9333	-211.06	84.797
9	4.9667	-208.67	83.267
9	5	-206.11	82.547
9	5.0333	-203.88	80.711
9	5.0667	-201.69	79.607
9	5.1	-199.13	79.397
9	5.1333	-196.66	78.497
9	5.1667	-194.41	77.597
9	5.2	-192.16	76.922
9	5.2333	-189.91	76.022
9	5.2667	-187.88	74.896
9	5.3	-185.18	75.121
9	5.3333	-183.16	74.671
9	5.3667	-180.91	74.446
9	5.4	-178.88	73.321
9	5.4333	-177.08	71.296
9	5.4667	-175.28	70.396
9	5.5	-173.07	69.856
9	5.5333	-171.46	68.821
9	5.5667	-169.8	66.951
9	5.6	-168.08	66.571
9	5.6333	-166.73	64.546
9	5.6667	-165.16	63.196
9	5.7	-163.58	62.521
9	5.7333	-162.34	60.383
9	5.7667	-161.22	58.808
9	5.8	-160.09	57.458
9	5.8333	-158.83	55.996
9	5.8667	-157.28	55.095
9	5.9	-156.27	53.633
9	5.9333	-154.8	53.07
9	5.9667	-153.79	51.157
9	6	-152.12	50.231
9	6.0333	-150.89	49.13
9	6.0667	-149.74	48.232
9	6.1	-148.14	47.715
9	6.1333	-146.93	47.22
9	6.1667	-145.8	45.87
9	6.2	-144.23	45.194
9	6.2333	-142.88	44.745
9	6.2667	-141.1	44.272
9	6.3	-139.57	43.836
9	6.3333	-137.93	44.069
9	6.3667	-136.47	43.282
9	6.4	-134.89	43.057
9	6.4333	-133.43	42.944
9	6.4667	-131.74	42.832
9	6.5	-130.16	42.832
9	6.5333	-128.59	42.832
9	6.5667	-127.04	42.764
9	6.6	-125.33	43.169
9	6.6333	-123.86	42.382
9	6.6667	-122.42	41.968
9	6.7	-121.05	42.269
9	6.7333	-119.76	41.255
9	6.7667	-118.35	41.594
9	6.8	-117.45	40.919
9	6.8333	-116.55	40.469
9	6.8667	-115.79	39.389
9	6.9	-114.75	39.344
9	6.9333	-114.08	38.669
9	6.9667	-113.36	37.859
9	7	-112.5	37.544
9	7.0333	-112.39	36.532
9	7.0667	-111.6	36.644
9	7.1	-111.15	35.969
9	7.1333	-110.79	34.989
9	7.1667	-110.25	34.169
9	7.2	-109.35	34.169
9	7.2333	-109.24	33.156
9	7.2667	-108.45	33.269
9	7.3	-107.91	32.324
9	7.3333	-107.1	32.594
9	7.3667	-106.76	31.356
9	7.4	-105.98	31.694
9	7.4333	-105.3	31.469
9	7.4667	-104.78	30.792
9	7.5	-103.95	31.244
9	7.5333	-103.28	31.019
9	7.5667	-102.38	31.019
9	7.6	-101.81	30.681
9	7.6333	-101.03	31.469
9	7.6667	-100.13	31.019
9	7.7	-99.338	31.356
9	7.7333	-98.326	32.369
9	7.7667	-97.659	32.398
9	7.8	-96.863	32.256
9	7.8333	-95.626	33.269
9	7.8667	-94.838	32.481
9	7.9	-93.825	32.369
9	7.9333	-92.88	32.279
9	7.9667	-91.575	32.819
9	8	-90.675	32.369
9	8.0333	-89.798	31.536
9	8.0667	-88.627	31.176
9	8.1	-87.795	30.659
9	8.1333	-86.742	30.158
9	8.1667	-85.725	30.119
9	8.2	-84.656	28.831
9	8.2333	-83.7	28.319
9	8.2667	-82.575	28.319
9	8.3	-81.56	27.225
9	8.3333	-80.497	26.73
9	8.3667	-79.388	26.16
9	8.4	-78.169	25.804
9	8.4333	-77.017	25.596
9	8.4667	-75.824	25.168
9	8.5	-74.249	25.618
9	8.5333	-73.372	25.011
9	8.5667	-72.139	25.108
9	8.6	-71.046	24.956
9	8.6333	-69.749	25.168
9	8.6667	-68.849	25.393
9	8.7	-67.499	25.618
9	8.7333	-66.149	25.618
9	8.7667	-65.253	25.213
9	8.8	-64.05	25.18
9	8.8333	-62.975	24.949
9	8.8667	-61.648	25.168
9	8.9	-60.298	24.718
9	8.9333	-59.398	24.043
9	8.9667	-58.221	23.784
9	9	-57.148	23.818
9	9.0333	-56.248	23.143
9	9.0667	-55.483	22.423
9	9.1	-54.223	22.468
9	9.1333	-53.323	22.018
9	9.1667	-52.423	21.568
9	9.2	-51.523	21.118
9	9.2333	-50.173	21.118
9	9.2667	-49.273	20.668
9	9.3	-48.373	20.668
9	9.3333	-47.472	20.668
9	9.3667	-46.572	20.668
9	9.4	-46.212	20.173
9	9.4333	-45.56	20.105
9	9.4667	-44.772	20.668
9	9.5	-44.322	20.668
9	9.5333	-43.872	21.118
9	9.5667	-43.467	20.983
9	9.6	-42.919	21.356
9	9.6333	-42.418	21.499
9	9.6667	-42.095	21.636
9	9.7	-41.526	21.688
9	9.7333	-40.722	22.018
9	9.7667	-40.272	22.018
9	9.8	-39.777	22.108
9	9.8333	-39.372	22.018
9	9.8667	-38.607	22.288
9	9.9	-38.009	22.415
9	9.9333	-37.214	22.389
9	9.9667	-36.248	22.349
9	10	-35.189	22.164
9	10.033	-34.197	21.793
9	10.067	-33.072	21.568
9	10.1	-32.036	21.073
9	10.133	-30.98	20.708
9	10.167	-29.831	20.263
9	10.2	-28.796	19.768
9	10.233	-27.446	19.318
9	10.267	-26.096	18.868
9	10.3	-24.521	18.643
9	10.333	-23.171	18.418
9	10.367	-21.933	18.08
9	10.4	-20.358	17.855
9	10.433	-19.121	17.518
9	10.467	-17.546	17.293
9	10.5	-16.195	17.293
9	10.533	-14.733	17.18
9	10.567	-13.158	17.18
9	10.6	-11.808	17.18
9	10.633	-10.345	17.068
9	10.667	-8.77	17.743
9	10.7	-7.7574	17.405
9	10.733	-6.1823	17.405
9	10.767	-4.7197	17.743
9	10.8	-3.2572	17.855
9	10.833	-1.907	17.855
9	10.867	-0.44443	17.968
9	10.9	1.0438	17.735
9	10.933	2.3335	17.595
9	10.967	3.3808	17.743
9	11	4.5058	17.518
9	11.033	5.9009	17.203
9	11.067	7.2039	17.122
9	11.1	8.7334	17.092
9	11.133	10.255	17.017
9	11.167	12.21	17.114
9	11.2	13.77	17.448
9	11.233	15.656	17.412
9	11.267	16.601	17.802
9	11.3	18.731	17.774
9	11.333	20.361	18.124
9	11.367	22.213	18.314
9	11.4	24.334	18.32
9	11.433	26.235	18.497
9	11.467	28.489	18.216
9	11.5	30.811	18.067
9	11.533	32.182	18.418
9	11.567	34.32	18.305
9	11.6	36.178	18.484
9	11.633	38.45	18.449
9	11.667	40.819	18.294
9	11.7	42.421	18.305
9	11.733	44.783	18.643
9	11.767	47.084	17.678
9	11.8	49.887	16.81
9	11.833	52.763	15.873
9	11.867	55.46	15.467
9	11.9	58.149	15.191
9	11.933	60.758	14.977
9	11.967	63.312	14.837
9	12	65.809	14.738
9	12.033	68.328	14.637
9	12.067	70.866	14.521
10	3.0667	-426.52	-74.879
10	3.1	-423.01	-74.8
10	3.1333	-419.3	-74.47
10	3.1667	-415.28	-74.006
10	3.2	-411.1	-73.388
10	3.2333	-406.96	-73.124
10	3.2667	-402.55	-72.488
10	3.3	-398.13	-72.001
10	3.3333	-393.99	-71.813
10	3.3667	-389.94	-71.138
10	3.4	-385.94	-71.498
10	3.4333	-382.14	-70.789
10	3.4667	-378.24	-70.688
10	3.5	-374.32	-70.522
10	3.5333	-370.59	-69.338
10	3.5667	-367.17	-68.978
10	3.6	-363.62	-67.988
10	3.6333	-360.29	-67.222
10	3.6667	-356.69	-66.547
10	3.7	-352.98	-65.914
10	3.7333	-349	-65.083
10	3.7667	-345.17	-64.162
10	3.8	-341.34	-63.262
10	3.8333	-337.16	-62.182
10	3.8667	-333.69	-61.012
10	3.9	-329.71	-59.477
10	3.9333	-326.26	-58.312
10	3.9667	-322.77	-56.825
10	4	-319.29	-55.612
10	4.0333	-315.55	-54.757
10	4.0667	-312.25	-54.096
10	4.1	-308.58	-53.632
10	4.1333	-305.11	-53.362
10	4.1667	-301.74	-53.137
10	4.2	-298.59	-52.462
10	4.2333	-295.35	-51.967
10	4.2667	-291.84	-51.787
10	4.3	-288.46	-50.661
10	4.3333	-285.09	-50.437
10	4.3667	-281.4	-49.491
10	4.4	-277.93	-49.221
10	4.4333	-274.51	-49.536
10	4.4667	-271.02	-49.199
10	4.5	-268.21	-49.311
10	4.5333	-264.72	-49.649
10	4.5667	-261.69	-49.986
10	4.6	-257.97	-49.649
10	4.6333	-255.16	-49.536
10	4.6667	-252.1	-48.681
10	4.7	-249.31	-48.636
10	4.7333	-246.39	-47.449
10	4.7667	-243.46	-47.061
10	4.8	-241.04	-46.421
10	4.8333	-238.27	-45.85
10	4.8667	-235.58	-45.036
10	4.9	-232.88	-44.361
10	4.9333	-230.49	-43.437
10	4.9667	-227.93	-42.561
10	5	-225.68	-41.436
10	5.0333	-223.21	-40.311
10	5.0667	-221.29	-38.885
10	5.1	-219.16	-37.611
10	5.1333	-217.03	-36.201
10	5.1667	-214.66	-35.586
10	5.2	-212.63	-34.235
10	5.2333	-210.38	-33.11
10	5.2667	-208.13	-32.435
10	5.3	-206.11	-31.535
10	5.3333	-204.08	-30.86
10	5.3667	-201.74	-29.915
10	5.4	-199.58	-29.51
10	5.4333	-197.56	-28.835
10	5.4667	-195.53	-28.61
10	5.5	-193.28	-28.16
10	5.5333	-191.26	-27.71
10	5.5667	-189.46	-27.71
10	5.6	-187.43	-27.26
10	5.6333	-185.41	-27.485
10	5.6667	-183.61	-27.26
10	5.7	-182.03	-27.26
10	5.7333	-179.78	-27.26
10	5.7667	-178.21	-27.71
10	5.8	-176.41	-27.71
10	5.8333	-174.83	-27.71
10	5.8667	-173.14	-26.922
[truncated: 15,692 more rows]
