# Supplementary material for: A system for efficient egress scheduling during mass events and small-scale experimental demonstration
Source: R Soc Open Sci. 2020 Dec 9;7(12):201465. doi: 10.1098/rsos.201465 (PMC7813256; doi:10.1098/rsos.201465)
Supplement: Experimental data [file rsos201465supp5.zip › experimental_data/data/Sensor10.csv]

ped. #	time (s)	x (cm)	y (cm)
1	1.7	-426.67	-204.09
1	1.7333	-423.49	-203.02
1	1.7667	-420.2	-201.87
1	1.8	-416.84	-200.6
1	1.8333	-413.33	-199.27
1	1.8667	-409.7	-197.85
1	1.9	-406.06	-196.79
1	1.9333	-402.53	-195.71
1	1.9667	-398.67	-194.75
1	2	-394.88	-194.27
1	2.0333	-390.84	-193.32
1	2.0667	-387.85	-192.4
1	2.1	-383.42	-190.84
1	2.1333	-380.4	-190.13
1	2.1667	-375.77	-187.92
1	2.2	-372.7	-186.47
1	2.2333	-368.51	-184.53
1	2.2667	-363.84	-182.75
1	2.3	-359.79	-180.72
1	2.3333	-356.14	-178.75
1	2.3667	-351.94	-176.6
1	2.4	-347.19	-174.42
1	2.4333	-342.92	-172.17
1	2.4667	-338.87	-170.14
1	2.5	-335.04	-168.12
1	2.5333	-330.99	-166.54
1	2.5667	-327.48	-164.82
1	2.6	-323.34	-163.84
1	2.6333	-320.02	-162.28
1	2.6667	-315.69	-161.14
1	2.7	-312.61	-159.75
1	2.7333	-308.96	-158.34
1	2.7667	-305.29	-156.78
1	2.8	-301.38	-155.15
1	2.8333	-297.49	-153.39
1	2.8667	-292.96	-151.92
1	2.9	-289.09	-150
1	2.9333	-284.64	-148.77
1	2.9667	-280.81	-147.19
1	3	-277.35	-145.57
1	3.0333	-273.23	-143.78
1	3.0667	-270.13	-142.39
1	3.1	-266.46	-140.08
1	3.1333	-263.04	-138.64
1	3.1667	-260.22	-136.64
1	3.2	-256.96	-135.04
1	3.2333	-254	-133.01
1	3.2667	-250.44	-131.44
1	3.3	-247.19	-128.99
1	3.3333	-243.69	-127.39
1	3.3667	-239.86	-125.14
1	3.4	-236.75	-122.35
1	3.4333	-232.88	-120.42
1	3.4667	-229.34	-117.91
1	3.5	-225.73	-115.89
1	3.5333	-222.76	-114.12
1	3.5667	-219.1	-112.53
1	3.6	-215.92	-111.14
1	3.6333	-212.81	-109.7
1	3.6667	-209.84	-108.22
1	3.7	-206.11	-107.14
1	3.7333	-203.54	-105.3
1	3.7667	-200.35	-103.58
1	3.8	-196.72	-101.7
1	3.8333	-192.83	-100.17
1	3.8667	-189.23	-98.59
1	3.9	-186.17	-96.159
1	3.9333	-181.81	-94.764
1	3.9667	-177.98	-93.189
1	4	-174.47	-90.894
1	4.0333	-171.04	-89.058
1	4.0667	-167.6	-87.233
1	4.1	-164.64	-85.066
1	4.1333	-161.95	-83.384
1	4.1667	-158.85	-81.939
1	4.2	-156.82	-80.075
1	4.2333	-154.11	-78.371
1	4.2667	-151.56	-76.493
1	4.3	-149.07	-75.301
1	4.3333	-146.31	-72.972
1	4.3667	-143.1	-71.363
1	4.4	-140.87	-68.974
1	4.4333	-138.21	-66.672
1	4.4667	-135.41	-64.356
1	4.5	-132.87	-62.7
1	4.5333	-129.78	-60.26
1	4.5667	-126.79	-58.425
1	4.6	-123.53	-56.962
1	4.6333	-120.6	-55.387
1	4.6667	-117.9	-54.037
1	4.7	-115.92	-52.372
1	4.7333	-113.18	-51.562
1	4.7667	-110.66	-50.145
1	4.8	-108.23	-48.861
1	4.8333	-105.75	-47.736
1	4.8667	-103.5	-46.611
1	4.9	-101.03	-45.261
1	4.9333	-98.776	-43.911
1	4.9667	-96.076	-43.011
1	5	-93.375	-41.661
1	5.0333	-90.675	-40.311
1	5.0667	-87.525	-39.186
1	5.1	-84.825	-37.836
1	5.1333	-82.125	-36.486
1	5.1667	-79.65	-35.136
1	5.2	-77.174	-33.785
1	5.2333	-75.149	-32.66
1	5.2667	-72.899	-31.535
1	5.3	-71.099	-30.41
1	5.3333	-69.299	-29.51
1	5.3667	-67.499	-28.385
1	5.4	-65.699	-27.485
1	5.4333	-63.898	-26.585
1	5.4667	-62.098	-25.46
1	5.5	-60.478	-24.245
1	5.5333	-58.498	-23.21
1	5.5667	-56.698	-21.86
1	5.6	-54.898	-20.51
1	5.6333	-53.098	-19.384
1	5.6667	-51.523	-18.259
1	5.7	-49.318	-17.224
1	5.7333	-47.472	-16.009
1	5.7667	-45.222	-15.109
1	5.8	-43.197	-14.209
1	5.8333	-40.722	-13.534
1	5.8667	-38.922	-12.859
1	5.9	-36.672	-12.409
1	5.9333	-34.197	-11.959
1	5.9667	-32.397	-11.509
1	6	-30.146	-11.059
1	6.0333	-27.896	-10.609
1	6.0667	-25.646	-10.384
1	6.1	-22.946	-10.159
1	6.1333	-20.471	-9.7089
1	6.1667	-17.546	-9.7089
1	6.2	-14.845	-9.4839
1	6.2333	-12.013	-9.5633
1	6.2667	-9.1594	-9.5618
1	6.3	-5.8448	-9.2589
1	6.3333	-3.1446	-9.2589
1	6.3667	-0.21947	-8.8088
1	6.4	2.9147	-8.3599
1	6.4333	5.8559	-7.9088
1	6.4667	8.7811	-7.4588
1	6.5	11.706	-7.0087
1	6.5333	14.406	-6.5587
1	6.5667	17.782	-6.1087
1	6.6	20.932	-5.6586
1	6.6333	24.082	-4.7586
1	6.6667	27.682	-4.3086
1	6.7	31.456	-3.6681
1	6.7333	35.558	-3.1835
1	6.7667	39.833	-2.5084
1	6.8	44.108	-2.0584
1	6.8333	48.159	-1.8334
1	6.8667	52.659	-1.8334
1	6.9	56.491	-1.8992
1	6.9333	60.183	-1.9997
1	6.9667	63.751	-2.1446
1	7	67.238	-2.2565
1	7.0333	70.719	-2.3471
2	1.7333	-428.71	62.926
2	1.7667	-425.6	62.916
2	1.8	-422.3	62.772
2	1.8333	-418.79	62.518
2	1.8667	-415.02	62.126
2	1.9	-411.06	61.589
2	1.9333	-407.05	60.946
2	1.9667	-402.32	60.27
2	2	-397.6	60.495
2	2.0333	-392.64	58.92
2	2.0667	-388.59	56.895
2	2.1	-384.09	55.32
2	2.1333	-380.04	53.97
2	2.1667	-375.77	52.62
2	2.2	-372.06	52.282
2	2.2333	-369.24	50.82
2	2.2667	-365.71	49.949
2	2.3	-362.7	50.058
2	2.3333	-360.02	49.695
2	2.3667	-356.42	49.695
2	2.4	-353.49	49.245
2	2.4333	-350.12	49.245
2	2.4667	-346.07	48.795
2	2.5	-342.47	48.795
2	2.5333	-337.85	49.089
2	2.5667	-333.35	49.132
2	2.6	-329.08	48.907
2	2.6333	-325.14	48.345
2	2.6667	-320.85	48.828
2	2.7	-316.59	48.795
2	2.7333	-312.2	49.807
2	2.7667	-308.13	49.875
2	2.8	-304.66	49.47
2	2.8333	-300.73	50.482
2	2.8667	-297	50.157
2	2.9	-293.86	49.02
2	2.9333	-289.93	48.907
2	2.9667	-285.7	48.061
2	3	-282.16	46.32
2	3.0333	-278.11	45.42
2	3.0667	-273.39	44.294
2	3.1	-269.34	42.944
2	3.1333	-264.61	41.369
2	3.1667	-260.27	39.98
2	3.2	-255.94	38.513
2	3.2333	-251.57	36.912
2	3.2667	-247.28	35.519
2	3.3	-243.45	33.584
2	3.3333	-239.54	31.998
2	3.3667	-236.03	30.794
2	3.4	-232.34	29.488
2	3.4333	-228.97	28.588
2	3.4667	-225.55	27.823
2	3.5	-222.47	27.458
2	3.5333	-218.79	27.052
2	3.5667	-215.4	26.847
2	3.6	-211.75	26.506
2	3.6333	-208.14	25.975
2	3.6667	-204.44	25.888
2	3.7	-200.48	26.068
2	3.7333	-196.66	25.843
2	3.7667	-192.56	25.412
2	3.8	-188.69	25.419
2	3.8333	-184.47	26.002
2	3.8667	-180.34	26.856
2	3.9	-176.18	27.643
2	3.9333	-172.24	28.431
2	3.9667	-167.99	28.933
2	4	-163.93	29.008
2	4.0333	-160.19	28.999
2	4.0667	-156.11	29.128
2	4.1	-152.37	28.634
2	4.1333	-148.46	28.003
2	4.1667	-144.61	27.216
2	4.2	-141.08	26.068
2	4.2333	-136.85	25.528
2	4.2667	-133.02	24.808
2	4.3	-129.02	23.863
2	4.3333	-125.1	22.468
2	4.3667	-121.29	21.846
2	4.4	-117	20.443
2	4.4333	-113.4	19.318
2	4.4667	-109.55	17.9
2	4.5	-105.52	16.575
2	4.5333	-101.78	14.849
2	4.5667	-97.876	13.468
2	4.6	-94.394	12.594
2	4.6333	-90.675	11.442
2	4.6667	-87.075	10.767
2	4.7	-83.7	10.092
2	4.7333	-80.464	9.9439
2	4.7667	-76.949	9.1923
2	4.8	-73.574	8.7423
2	4.8333	-70.159	8.8084
2	4.8667	-66.617	8.6267
2	4.9	-62.773	8.0672
2	4.9333	-59.173	7.8422
2	4.9667	-55.933	8.1122
2	5	-51.876	8.4327
2	5.0333	-48.147	8.2922
2	5.0667	-44.136	8.7267
2	5.1	-39.742	9.0996
2	5.1333	-35.494	9.4306
2	5.1667	-31.384	9.7548
2	5.2	-27.356	9.9123
2	5.2333	-23.306	10.137
2	5.2667	-19.121	10.317
2	5.3	-15.089	10.087
2	5.3333	-11.56	9.5973
2	5.3667	-7.558	9.2604
2	5.4	-3.8197	8.2922
2	5.4333	-0.21947	7.8422
2	5.4667	2.9083	7.9097
2	5.5	6.5309	7.1671
2	5.5333	9.8162	6.7621
2	5.5667	13.169	5.7046
2	5.6	16.838	5.8084
2	5.6333	20.916	5.3437
2	5.6667	24.622	4.872
2	5.7	28.672	4.422
2	5.7333	32.876	3.693
2	5.7667	37.399	3.0017
2	5.8	41.962	2.2716
2	5.8333	46.497	1.9745
2	5.8667	51.1	1.6953
2	5.9	55.467	1.4601
2	5.9333	59.766	1.3466
2	5.9667	63.968	1.2906
2	6	68.02	1.2949
2	6.0333	71.91	1.3832
3	1.9333	-426.78	193.28
3	1.9667	-423.64	193.04
3	2	-420.58	192.93
3	2.0333	-417.61	192.93
3	2.0667	-414.8	192.92
3	2.1	-412.1	192.79
3	2.1333	-409.48	192.44
3	2.1667	-406.99	191.08
3	2.2	-403.89	191.23
3	2.2333	-401.11	190.06
3	2.2667	-398.64	188.33
3	2.3	-395.61	187.94
3	2.3333	-392.87	186.02
3	2.3667	-389.94	184.93
3	2.4	-386.79	183.58
3	2.4333	-383.87	180.88
3	2.4667	-380.76	179.84
3	2.5	-378.69	176.83
3	2.5333	-375.14	175.84
3	2.5667	-372.98	173.72
3	2.6	-370.93	171.25
3	2.6333	-367.89	170.3
3	2.6667	-366.09	168.05
3	2.7	-363.39	167.15
3	2.7333	-360.69	166.25
3	2.7667	-357.99	165.35
3	2.8	-355.29	164
3	2.8333	-352.59	163.1
3	2.8667	-349.22	161.75
3	2.9	-346.07	160.4
3	2.9333	-342.71	159.49
3	2.9667	-339.54	158.6
3	3	-336.17	157.7
3	3.0333	-332.79	157.25
3	3.0667	-329.52	157.18
3	3.1	-326.71	156.35
3	3.1333	-323.56	155.9
3	3.1667	-320.42	155.45
3	3.2	-317.71	154.55
3	3.2333	-315.01	153.65
3	3.2667	-312.54	152.53
3	3.3	-309.83	151.66
3	3.3333	-307.36	150.28
3	3.3667	-304.34	149.18
3	3.4	-301.51	147.35
3	3.4333	-298.81	145.78
3	3.4667	-295.89	143.98
3	3.5	-293.41	141.95
3	3.5333	-290.71	139.7
3	3.5667	-288.46	137.45
3	3.6	-285.76	135.2
3	3.6333	-283.51	133.4
3	3.6667	-281.26	131.6
3	3.7	-278.76	129.6
3	3.7333	-276.31	128.45
3	3.7667	-273.61	127.1
3	3.8	-271.14	125.97
3	3.8333	-268.44	124.85
3	3.8667	-265.96	123.27
3	3.9	-263.34	122.58
3	3.9333	-261.01	120.8
3	3.9667	-258.31	119.9
3	4	-255.13	118.34
3	4.0333	-252.46	117.65
3	4.0667	-249.76	117.2
3	4.1	-246.61	116.3
3	4.1333	-243.91	115.85
3	4.1667	-241.21	115.4
3	4.2	-238.28	114.95
3	4.2333	-236.03	114.05
3	4.2667	-233.56	113.15
3	4.3	-231.31	112.25
3	4.3333	-228.83	110.9
3	4.3667	-226.58	109.55
3	4.4	-224.33	108.2
3	4.4333	-222.08	106.85
3	4.4667	-219.59	105.44
3	4.5	-217.58	104.15
3	4.5333	-215.33	102.35
3	4.5667	-213.31	100.77
3	4.6	-211.28	99.198
3	4.6333	-209.19	96.996
3	4.6667	-207.1	95.193
3	4.7	-205.66	93.798
3	4.7333	-203.41	92.448
3	4.7667	-201.17	90.475
3	4.8	-199.36	89.747
3	4.8333	-197.01	88.313
3	4.8667	-194.74	87.16
3	4.9	-192.88	86.407
3	4.9333	-190.23	85.72
3	4.9667	-189.01	85.247
3	5	-186.13	83.762
3	5.0333	-184.51	83.222
3	5.0667	-182.26	82.47
3	5.1	-179.83	82.007
3	5.1333	-178.21	81.872
3	5.1667	-175.96	81.647
3	5.2	-174.16	81.647
3	5.2333	-171.61	81.157
3	5.2667	-169.66	81.197
3	5.3	-167.77	80.4
3	5.3333	-165.16	80.297
3	5.3667	-163.73	78.893
3	5.4	-162.23	78.272
3	5.4333	-160.43	77.372
3	5.4667	-159.08	76.697
3	5.5	-157.5	75.572
3	5.5333	-155.67	74.394
3	5.5667	-154.58	73.546
3	5.6	-153	72.196
3	5.6333	-151.65	70.846
3	5.6667	-150.26	69.29
3	5.7	-149.18	68.146
3	5.7333	-147.83	66.796
3	5.7667	-146.93	65.446
3	5.8	-145.8	64.096
3	5.8333	-144.45	63.196
3	5.8667	-143.1	62.296
3	5.9	-141.75	61.396
3	5.9333	-140.12	60.193
3	5.9667	-138.2	59.46
3	6	-137.12	58.841
3	6.0333	-135.9	58.695
3	6.0667	-133.7	57.66
3	6.1	-132.35	57.435
3	6.1333	-131	57.03
3	6.1667	-129.83	57.57
3	6.2	-128.7	57.345
3	6.2333	-126.9	57.345
3	6.2667	-125.55	57.345
3	6.3	-124.2	57.795
3	6.3333	-122.4	57.795
3	6.3667	-121.05	57.795
3	6.4	-119.93	57.345
3	6.4333	-118.16	56.977
3	6.4667	-117.23	56.376
3	6.5	-116.33	55.995
3	6.5333	-115.02	55.244
3	6.5667	-114.53	55.095
3	6.6	-112.94	53.931
3	6.6333	-112.52	53.404
3	6.6667	-111.6	53.07
3	6.7	-111.1	51.733
3	6.7333	-110.5	50.95
3	6.7667	-110.1	50.084
3	6.8	-109.8	49.695
3	6.8333	-109.5	48.252
3	6.8667	-109.13	47.67
3	6.9	-109.58	46.995
3	6.9333	-109.04	45.911
3	6.9667	-108.63	45.298
3	7	-108.1	44.623
3	7.0333	-107.33	44.069
3	7.0667	-107.1	44.069
3	7.1	-106.43	43.844
3	7.1333	-104.85	43.619
3	7.1667	-104.35	42.958
3	7.2	-103.43	42.742
3	7.2333	-102.24	42.674
3	7.2667	-101.3	42.809
3	7.3	-100.44	42.764
3	7.3333	-99.901	43.394
3	7.3667	-98.281	43.259
3	7.4	-97.651	43.844
3	7.4333	-96.165	43.889
3	7.4667	-94.95	44.294
3	7.5	-94.077	44.625
3	7.5333	-93.175	44.758
3	7.5667	-92.183	44.992
3	7.6	-91.238	45.082
3	7.6333	-90.9	45.195
3	7.6667	-89.775	45.195
3	7.7	-89.033	44.992
3	7.7333	-88.425	45.195
3	7.7667	-87.637	44.632
3	7.8	-87.126	44.439
3	7.8333	-86.625	44.294
3	7.8667	-85.86	43.574
3	7.9	-85.275	43.62
3	7.9333	-85.05	42.944
3	7.9667	-84.375	42.269
3	8	-84.15	41.594
3	8.0333	-83.342	40.491
3	8.0667	-83.025	40.469
3	8.1	-82.575	39.569
3	8.1333	-81.9	38.444
3	8.1667	-81.54	37.949
3	8.2	-81.45	37.994
3	8.2333	-81	37.769
3	8.2667	-80.279	36.779
3	8.3	-79.897	36.712
3	8.3333	-78.862	36.532
3	8.3667	-78.749	36.869
3	8.4	-78.066	36.57
3	8.4333	-77.062	36.081
3	8.4667	-76.634	36.014
3	8.5	-75.824	36.644
3	8.5333	-74.924	36.644
3	8.5667	-74.143	36.618
3	8.6	-73.349	36.869
3	8.6333	-72.449	37.319
3	8.6667	-71.324	37.769
3	8.7	-70.649	37.769
3	8.7333	-69.749	37.994
3	8.7667	-68.849	37.994
3	8.8	-67.949	37.994
3	8.8333	-67.499	37.994
3	8.8667	-66.824	37.769
3	8.9	-65.924	37.769
3	8.9333	-65.699	37.769
3	8.9667	-64.663	37.589
3	9	-64.573	37.319
3	9.0333	-63.898	37.319
3	9.0667	-63.223	36.869
3	9.1	-62.773	36.419
3	9.1333	-62.323	35.969
3	9.1667	-62.098	35.744
3	9.2	-61.648	35.069
3	9.2333	-61.198	34.619
3	9.2667	-60.748	33.944
3	9.3	-60.298	33.494
3	9.3333	-60.298	32.819
3	9.3667	-59.848	31.919
3	9.4	-59.398	31.244
3	9.4333	-58.948	30.344
3	9.4667	-58.498	29.669
3	9.5	-58.498	28.768
3	9.5333	-58.048	27.869
3	9.5667	-57.598	26.968
3	9.6	-57.148	26.293
3	9.6333	-56.248	25.393
3	9.6667	-56.248	24.943
3	9.7	-55.798	24.043
3	9.7333	-55.348	23.143
3	9.7667	-54.448	22.918
3	9.8	-53.998	21.793
3	9.8333	-53.323	20.893
3	9.8667	-52.648	19.993
3	9.9	-51.748	19.543
3	9.9333	-50.848	18.643
3	9.9667	-49.385	18.305
3	10	-48.822	17.743
3	10.033	-47.697	17.293
3	10.067	-46.797	16.843
3	10.1	-45.447	16.618
3	10.133	-44.772	16.393
3	10.167	-43.872	16.393
3	10.2	-42.41	16.28
3	10.233	-41.847	16.168
3	10.267	-40.947	16.393
3	10.3	-40.047	16.168
3	10.333	-39.147	16.393
3	10.367	-38.247	16.168
3	10.4	-37.797	16.618
3	10.433	-36.897	16.618
3	10.467	-36.222	16.618
3	10.5	-35.772	16.393
3	10.533	-34.872	16.168
3	10.567	-34.197	15.718
3	10.6	-33.522	15.268
3	10.633	-32.397	14.818
3	10.667	-31.271	13.468
3	10.7	-30.371	13.242
3	10.733	-29.471	12.568
3	10.767	-28.121	11.667
3	10.8	-27.221	10.767
3	10.833	-26.096	10.317
3	10.867	-24.746	9.4173
3	10.9	-23.171	8.7423
3	10.933	-21.596	8.5173
3	10.967	-19.796	7.8422
3	11	-17.996	7.6172
3	11.033	-16.308	7.0546
3	11.067	-14.62	7.6172
3	11.1	-12.933	6.8296
3	11.133	-11.245	7.6172
3	11.167	-9.22	7.6172
3	11.2	-7.4199	8.0672
3	11.233	-5.8448	8.5173
3	11.267	-3.9321	8.4047
3	11.3	-2.0196	9.1923
3	11.333	0.23056	9.8673
3	11.367	2.0307	9.8673
3	11.4	4.2809	9.4173
3	11.433	6.306	9.8673
3	11.467	8.5561	9.1923
3	11.5	10.806	9.4173
3	11.533	12.831	8.9673
3	11.567	15.271	8.3253
3	11.6	17.417	7.678
3	11.633	19.807	7.6172
3	11.667	22.057	6.7171
3	11.7	24.307	5.8171
3	11.733	26.557	4.917
3	11.767	29.032	3.3419
3	11.8	31.958	2.2168
3	11.833	34.883	1.3168
3	11.867	37.583	0.41674
3	11.9	40.508	-0.2583
3	11.933	43.208	-0.70836
3	11.967	46.021	-1.0459
3	12	48.496	-1.2709
3	12.033	51.395	-1.5911
3	12.067	53.975	-1.8018
3	12.1	56.587	-1.9732
3	12.133	59.23	-2.0986
3	12.167	61.838	-2.0361
3	12.2	64.449	-1.8005
3	12.233	67.067	-1.4016
3	12.267	69.801	-0.83466
3	12.3	72.669	-0.1828
4	1.9333	-427.76	111.94
4	1.9667	-424.82	111.71
4	2	-421.87	111.58
4	2.0333	-418.94	111.52
4	2.0667	-416.12	111.56
4	2.1	-413.49	111.68
4	2.1333	-411.02	111.84
4	2.1667	-408.74	112.33
4	2.2	-406.44	111.81
4	2.2333	-404.07	111.77
4	2.2667	-401.71	111.73
4	2.3	-399.26	111.5
4	2.3333	-396.99	111.23
4	2.3667	-394.48	110.76
4	2.4	-392.14	110.33
4	2.4333	-389.37	109.72
4	2.4667	-386.63	108.92
4	2.5	-383.71	108.23
4	2.5333	-380.82	107.33
4	2.5667	-378	106.45
4	2.6	-374.89	105.39
4	2.6333	-372.1	104.26
4	2.6667	-369.26	103.19
4	2.7	-366.77	102.26
4	2.7333	-364.2	100.92
4	2.7667	-361.79	100.2
4	2.8	-359.42	99.425
4	2.8333	-356.75	98.825
4	2.8667	-354.22	98.217
4	2.9	-351.62	97.665
4	2.9333	-348.77	97.072
4	2.9667	-346.23	96.537
4	3	-343.27	95.968
4	3.0333	-340.17	95.218
4	3.0667	-337.24	94.684
4	3.1	-334.37	94.07
4	3.1333	-331.25	93.498
4	3.1667	-327.75	92.748
4	3.2	-324.74	92.088
4	3.2333	-321.29	91.412
4	3.2667	-318.21	90.962
4	3.3	-315.08	90.67
4	3.3333	-312.22	90.074
4	3.3667	-309.22	89.442
4	3.4	-306.3	88.866
4	3.4333	-303.45	88.217
4	3.4667	-300.57	87.098
4	3.5	-297.87	86.094
4	3.5333	-294.64	85.049
4	3.5667	-291.79	83.884
4	3.6	-288.46	82.547
4	3.6333	-285.56	81.579
4	3.6667	-282.16	80.297
4	3.7	-278.68	78.695
4	3.7333	-275.53	77.345
4	3.7667	-272.13	76.201
4	3.8	-268.71	74.441
4	3.8333	-265.87	73.051
4	3.8667	-262.96	71.839
4	3.9	-259.96	70.457
4	3.9333	-256.91	69.338
4	3.9667	-254.21	68.631
4	4	-251.31	67.629
4	4.0333	-248.37	67.012
4	4.0667	-245.03	66.346
4	4.1	-241.88	65.446
4	4.1333	-239.26	65.056
4	4.1667	-235.81	64.096
4	4.2	-233.07	63.5
4	4.2333	-230.09	62.772
4	4.2667	-226.36	62.296
4	4.3	-223.95	61.868
4	4.3333	-220.81	61.043
4	4.3667	-217.77	60.591
4	4.4	-214.92	60.377
4	4.4333	-211.28	59.821
4	4.4667	-208.88	59.474
4	4.5	-205.43	58.92
4	4.5333	-203.19	58.193
4	4.5667	-200.3	57.411
4	4.6	-197.44	56.472
4	4.6333	-193.96	55.995
4	4.6667	-191.26	55.095
4	4.7	-188.97	53.888
4	4.7333	-186.09	53.017
4	4.7667	-182.71	52.62
4	4.8	-180.31	51.209
4	4.8333	-177.44	50.55
4	4.8667	-174.37	49.298
4	4.9	-171.54	48.3
4	4.9333	-168.08	47.445
4	4.9667	-165.56	46.028
4	5	-162.59	44.914
4	5.0333	-159.5	43.955
4	5.0667	-156.9	43.048
4	5.1	-153.99	42.434
4	5.1333	-151.22	41.746
4	5.1667	-148.53	41.263
4	5.2	-145.89	40.937
4	5.2333	-143.08	40.429
4	5.2667	-140.72	39.993
4	5.3	-137.97	39.548
4	5.3333	-135.52	39.142
4	5.3667	-132.99	38.769
4	5.4	-130.5	38.383
4	5.4333	-128.16	38.002
4	5.4667	-125.81	37.768
4	5.5	-123.48	37.539
4	5.5333	-121.1	37.378
4	5.5667	-118.8	37.319
4	5.6	-116.72	37.117
4	5.6333	-114.56	36.96
4	5.6667	-112.53	36.844
4	5.7	-110.61	36.706
4	5.7333	-108.78	36.535
4	5.7667	-107.01	36.252
4	5.8	-105.35	35.879
4	5.8333	-103.71	35.648
4	5.8667	-102.33	35.384
4	5.9	-100.71	35.024
4	5.9333	-99.676	34.844
4	5.9667	-98.191	34.439
4	6	-96.629	34.013
4	6.0333	-95.49	33.539
4	6.0667	-94.41	33.224
4	6.1	-93.15	32.594
4	6.1333	-91.89	31.739
4	6.1667	-90.9	31.244
4	6.2	-89.82	30.704
4	6.2333	-88.671	29.97
4	6.2667	-87.795	29.354
4	6.3	-86.715	28.814
4	6.3333	-85.635	28.498
4	6.3667	-84.51	28.049
4	6.4	-83.34	27.688
4	6.4333	-82.17	27.328
4	6.4667	-81.18	27.103
4	6.5	-80.01	26.923
4	6.5333	-78.839	26.788
4	6.5667	-77.669	26.653
4	6.6	-76.499	26.518
4	6.6333	-75.284	26.473
4	6.6667	-74.699	26.743
4	6.7	-73.349	26.743
4	6.7333	-71.999	26.743
4	6.7667	-70.604	27.283
4	6.8	-69.434	27.598
4	6.8333	-68.624	28.093
4	6.8667	-67.38	28.57
4	6.9	-65.744	29.128
4	6.9333	-65.01	29.721
4	6.9667	-63.358	30.299
4	7	-62.278	30.659
4	7.0333	-61.333	30.974
4	7.0667	-60.46	31.079
4	7.1	-59.308	31.424
4	7.1333	-58.453	31.559
4	7.1667	-57.615	31.409
4	7.2	-56.518	31.379
4	7.2333	-55.732	31.283
4	7.2667	-54.673	31.019
4	7.3	-53.818	30.704
4	7.3333	-53.008	30.524
4	7.3667	-52.108	30.074
4	7.4	-51.53	29.613
4	7.4333	-50.488	29.038
4	7.4667	-49.948	28.319
4	7.5	-49.273	27.643
4	7.5333	-48.822	26.743
4	7.5667	-47.922	25.843
4	7.6	-47.472	24.943
4	7.6333	-46.797	24.043
4	7.6667	-46.347	23.143
4	7.7	-45.447	22.243
4	7.7333	-44.772	21.568
4	7.7667	-44.097	21.118
4	7.8	-43.647	20.218
4	7.8333	-42.747	19.768
4	7.8667	-42.072	19.768
4	7.9	-41.397	19.318
4	7.9333	-40.722	19.318
4	7.9667	-39.822	18.868
4	8	-38.922	18.643
4	8.0333	-38.022	18.418
4	8.0667	-37.122	18.193
4	8.1	-35.997	18.193
4	8.1333	-34.872	17.968
4	8.1667	-33.972	17.743
4	8.2	-32.515	17.912
4	8.2333	-31.271	18.193
4	8.2667	-29.921	18.418
4	8.3	-28.571	18.868
4	8.3333	-26.996	19.093
4	8.3667	-25.421	19.768
4	8.4	-23.846	20.443
4	8.4333	-22.496	21.118
4	8.4667	-20.921	21.568
4	8.5	-19.796	22.018
4	8.5333	-18.221	22.468
4	8.5667	-17.096	22.693
4	8.6	-15.745	22.918
4	8.6333	-14.62	22.918
4	8.6667	-13.495	22.918
4	8.7	-11.92	22.918
4	8.7333	-10.12	22.918
4	8.7667	-8.851	22.81
4	8.8	-7.1971	22.853
4	8.8333	-5.3253	22.692
4	8.8667	-3.3697	22.693
4	8.9	-1.5696	22.693
4	8.9333	0.9056	22.693
4	8.9667	3.0503	22.02
4	9	5.4362	21.662
4	9.0333	8.1061	21.568
4	9.0667	10.356	20.893
4	9.1	13.056	20.218
4	9.1333	15.757	19.543
4	9.1667	18.827	18.511
4	9.2	21.607	18.193
4	9.2333	24.307	17.743
4	9.2667	27.007	17.293
4	9.3	29.482	16.843
4	9.3333	32.183	16.843
4	9.3667	34.704	16.051
4	9.4	37.133	16.618
4	9.4333	39.833	16.618
4	9.4667	42.083	16.618
4	9.5	44.439	16.194
4	9.5333	47.033	16.618
4	9.5667	49.734	16.618
4	9.6	52.274	16.792
4	9.6333	54.886	17.086
4	9.6667	57.548	17.46
4	9.7	60.256	17.969
4	9.7333	62.996	18.523
4	9.7667	65.935	19.121
4	9.8	69.014	19.745
4	9.8333	72.176	20.278
5	2	-426.31	259.43
5	2.0333	-423.7	258.64
5	2.0667	-421.25	258.2
5	2.1	-419.09	257.99
5	2.1333	-417.01	257.8
5	2.1667	-414.86	257.52
5	2.2	-412.73	257.17
5	2.2333	-409.93	257.19
5	2.2667	-407.66	256.5
5	2.3	-405.28	255.93
5	2.3333	-402.93	255.31
5	2.3667	-400.8	254.18
5	2.4	-398.35	253.26
5	2.4333	-396.11	251.86
5	2.4667	-393.63	250.51
5	2.5	-391.24	249.04
5	2.5333	-388.42	247.32
5	2.5667	-385.83	245.65
5	2.6	-383.4	243.66
5	2.6333	-380.86	241.41
5	2.6667	-378.3	239.51
5	2.7	-375.97	237.41
5	2.7333	-373.61	235.24
5	2.7667	-371.49	233.31
5	2.8	-369.57	231.4
5	2.8333	-367.78	229.92
5	2.8667	-365.82	228.15
5	2.9	-363.87	226.85
5	2.9333	-361.97	225.6
5	2.9667	-359.49	224.07
5	3	-357.2	222.92
5	3.0333	-354.97	221.64
5	3.0667	-352.06	220.42
5	3.1	-349.18	219.43
5	3.1333	-346.69	218.07
5	3.1667	-343.91	216.78
5	3.2	-340.94	215.25
5	3.2333	-337.56	212.29
5	3.2667	-334.99	212.57
5	3.3	-331.71	211.19
5	3.3333	-328.53	209.96
5	3.3667	-325.36	208.5
5	3.4	-322.22	207.79
5	3.4333	-319.68	206.9
5	3.4667	-316.93	205.93
5	3.5	-314.08	203.59
5	3.5333	-311.64	204.5
5	3.5667	-309.39	203.38
5	3.6	-307.03	202.14
5	3.6333	-304.78	201.02
5	3.6667	-302.31	198.42
5	3.7	-299.94	198.43
5	3.7333	-297.46	196.85
5	3.7667	-295.21	195.73
5	3.8	-292.85	194.04
5	3.8333	-290.26	192.35
5	3.8667	-287.9	190.89
5	3.9	-285.54	188.98
5	3.9333	-283.06	187.18
5	3.9667	-280.92	184.73
5	4	-278.56	183.35
5	4.0333	-276.3	180.14
5	4.0667	-274.14	178.02
5	4.1	-272.04	176.83
5	4.1333	-270.07	173.95
5	4.1667	-267.87	173.12
5	4.2	-265.74	171.43
5	4.2333	-264.09	168.71
5	4.2667	-261.78	167.2
5	4.3	-259.68	166.18
5	4.3333	-257.24	165.32
5	4.3667	-254.71	165.58
5	4.4	-252.66	163.82
5	4.4333	-249.88	162.18
5	4.4667	-247.39	161.58
5	4.5	-244.83	160.26
5	4.5333	-242.11	160.18
5	4.5667	-239.69	157.96
5	4.6	-236.97	156.97
5	4.6333	-234.27	156.07
5	4.6667	-231.08	156.13
5	4.7	-228.38	155.23
5	4.7333	-225.75	153.55
5	4.7667	-222.96	153.4
5	4.8	-220.37	153.05
5	4.8333	-217.81	152.75
5	4.8667	-215.15	151.48
5	4.9	-212.86	151.4
5	4.9333	-210.72	150.39
5	4.9667	-208.36	149.38
5	5	-205.93	148.32
5	5.0333	-203.97	147.46
5	5.0667	-201.88	145.94
5	5.1	-199.81	145.55
5	5.1333	-197.89	144.31
5	5.1667	-196.09	143.19
5	5.2	-193.94	142
5	5.2333	-192	140.72
5	5.2667	-190.47	139.59
5	5.3	-188.47	137.61
5	5.3333	-186.87	136.44
5	5.3667	-185.46	134.6
5	5.4	-183.67	132.87
5	5.4333	-182.65	130.8
5	5.4667	-181.24	129.69
5	5.5	-179.98	127.36
5	5.5333	-178.6	125.34
5	5.5667	-177.43	123.45
5	5.6	-176.29	122.26
5	5.6333	-174.89	120.44
5	5.6667	-173.54	118.58
5	5.7	-172.02	117.99
5	5.7333	-170.38	115.84
5	5.7667	-168.74	114.75
5	5.8	-167.09	113.78
5	5.8333	-165.43	112.83
5	5.8667	-164.03	112.7
5	5.9	-162.38	111.4
5	5.9333	-160.66	110.47
5	5.9667	-158.74	110.11
5	6	-156.87	108.87
5	6.0333	-154.71	108.38
5	6.0667	-153.04	107.97
5	6.1	-150.97	107.56
5	6.1333	-148.84	107.41
5	6.1667	-146.58	106.94
5	6.2	-144.57	106.96
5	6.2333	-142.32	106.51
5	6.2667	-140.29	106.29
5	6.3	-138.15	105.53
5	6.3333	-136.25	104.84
5	6.3667	-134.17	104.07
5	6.4	-131.97	103.14
5	6.4333	-130.68	101.71
5	6.4667	-129.31	100.58
5	6.5	-128.32	99.688
5	6.5333	-127.44	98.253
5	6.5667	-126	98.073
5	6.6	-125.33	96.948
5	6.6333	-125.01	95.328
5	6.6667	-124.2	94.698
5	6.7	-124	93.19
5	6.7333	-123.98	92.448
5	6.7667	-123.75	91.323
5	6.8	-123.66	90.152
5	6.8333	-124.43	89.072
5	6.8667	-124.65	87.497
5	6.9	-125.1	86.372
5	6.9333	-125.1	85.247
5	6.9667	-124.94	84.762
5	7	-123.53	83.971
5	7.0333	-123.64	83.549
5	7.0667	-123.53	83.222
5	7.1	-122.45	82.637
5	7.1333	-121.73	81.872
5	7.1667	-120.55	81.612
5	7.2	-119.7	81.197
5	7.2333	-118.18	81.038
5	7.2667	-117	80.747
5	7.3	-116.78	80.297
5	7.3333	-114.53	80.522
5	7.3667	-113.18	80.522
5	7.4	-111.83	80.747
5	7.4333	-110.06	81.391
5	7.4667	-108.77	81.753
5	7.5	-107.66	82.176
5	7.5333	-105.6	82.476
5	7.5667	-104.81	82.61
5	7.6	-103.84	82.434
5	7.6333	-102.51	82.473
5	7.6667	-100.87	82.901
5	7.7	-101.02	82.285
5	7.7333	-100.02	82.338
5	7.7667	-98.663	82.209
5	7.8	-98.551	82.547
5	7.8333	-97.876	82.772
5	7.8667	-96.953	82.254
5	7.9	-96.188	82.659
5	7.9333	-95.626	82.997
5	7.9667	-95.4	82.997
5	8	-95.4	83.222
5	8.0333	-94.275	82.997
5	8.0667	-94.209	82.732
5	8.1	-93.759	82.732
5	8.1333	-93.195	82.637
5	8.1667	-92.785	82.514
5	8.2	-92.7	83.222
5	8.2333	-91.821	83.298
5	8.2667	-91.719	83.135
5	8.3	-92.138	82.209
5	8.3333	-92.025	82.097
5	8.3667	-91.269	82.827
5	8.4	-91.463	81.984
5	8.4333	-91.845	81.062
5	8.4667	-91.665	80.792
5	8.5	-91.575	80.747
5	8.5333	-91.575	80.297
5	8.5667	-91.575	79.397
5	8.6	-92.382	77.829
5	8.6333	-91.62	77.687
5	8.6667	-92.363	76.312
5	8.7	-92.7	75.347
5	8.7333	-92.852	74.085
5	8.7667	-93.189	72.892
5	8.8	-93.174	71.692
5	8.8333	-93.375	70.396
5	8.8667	-93.891	69.269
5	8.9	-93.555	68.236
5	8.9333	-93.675	67.502
5	8.9667	-93.541	66.195
5	9	-93.6	65.221
5	9.0333	-93.376	64.665
5	9.0667	-93.15	64.096
5	9.1	-92.799	63.257
5	9.1333	-92.564	63.752
5	9.1667	-91.575	62.521
5	9.2	-91.575	62.071
5	9.2333	-90.081	61.901
5	9.2667	-89.55	61.621
5	9.3	-88.154	61.494
5	9.3333	-87.427	61.279
5	9.3667	-86.625	61.396
5	9.4	-85.82	62.049
5	9.4333	-84.762	62.581
5	9.4667	-83.7	63.196
5	9.5	-82.77	63.897
5	9.5333	-81.832	64.343
5	9.5667	-80.565	64.993
5	9.6	-79.629	65.399
5	9.6333	-78.749	65.896
5	9.6667	-77.624	65.896
5	9.7	-76.493	66.226
5	9.7333	-75.647	66.404
5	9.7667	-74.969	66.256
5	9.8	-73.855	66.504
5	9.8333	-72.852	66.577
5	9.8667	-72.269	66.481
5	9.9	-70.64	66.839
5	9.9333	-69.692	66.759
5	9.9667	-69.739	66.462
5	10	-68.862	66.399
5	10.033	-67.984	66.162
5	10.067	-67.333	65.915
5	10.1	-67.235	65.565
5	10.133	-66.367	65.294
5	10.167	-66.267	64.978
5	10.2	-65.926	64.584
5	10.233	-66.062	63.847
5	10.267	-66.007	63.418
5	10.3	-65.991	62.948
5	10.333	-65.979	62.17
5	10.367	-66.158	61.537
5	10.4	-66.329	60.586
5	10.433	-66.956	59.704
5	10.467	-67.34	58.637
5	10.5	-67.782	57.339
5	10.533	-67.994	56.31
5	10.567	-68.264	55.05
5	10.6	-68.333	53.9
5	10.633	-68.727	52.696
5	10.667	-68.511	51.607
5	10.7	-68.354	50.685
5	10.733	-68.035	49.937
5	10.767	-67.344	49.408
5	10.8	-66.711	48.682
5	10.833	-66.112	48.246
5	10.867	-65.023	47.445
5	10.9	-64.484	47.04
5	10.933	-63.336	46.432
5	10.967	-62.311	46.168
5	11	-61.204	45.667
5	11.033	-60.046	45.456
5	11.067	-58.571	45.155
5	11.1	-57.428	45.073
5	11.133	-55.798	45.419
5	11.167	-54.038	45.312
5	11.2	-52.237	45.554
5	11.233	-51.073	45.195
5	11.267	-49.776	45.181
5	11.3	-48.485	45.307
5	11.333	-47.736	44.504
5	11.367	-46.378	44.414
5	11.4	-45.204	43.896
5	11.433	-44.065	43.723
5	11.467	-43.658	42.818
5	11.5	-43.316	42.041
5	11.533	-42.175	41.54
5	11.567	-41.795	41.11
5	11.6	-41.25	40.209
5	11.633	-41.172	39.569
5	11.667	-40.732	38.662
5	11.7	-39.846	37.513
5	11.733	-40.722	36.194
5	11.767	-39.034	35.631
5	11.8	-38.453	34.207
5	11.833	-39.164	32.899
5	11.867	-38.22	31.629
5	11.9	-39.822	29.894
5	11.933	-38.725	28.695
5	11.967	-39.728	27.097
5	12	-37.562	25.778
5	12.033	-37.89	24.226
5	12.067	-36.85	23.116
5	12.1	-36.758	22.021
5	12.133	-36.173	21.239
5	12.167	-35.386	20.432
5	12.2	-35.161	18.849
5	12.233	-34.059	18.162
5	12.267	-33.297	17.518
5	12.3	-31.947	17.068
5	12.333	-30.671	15.992
5	12.367	-29.046	15.665
5	12.4	-27.399	15.7
5	12.433	-25.421	14.593
5	12.467	-23.828	14.708
5	12.5	-21.645	14.21
5	12.533	-19.756	13.759
5	12.567	-17.41	14.127
5	12.6	-14.972	14.331
5	12.633	-12.933	14.67
5	12.667	-11.245	14.818
5	12.7	-9.7182	15.355
5	12.733	-7.6449	15.943
5	12.767	-6.0691	15.637
5	12.8	-4.6435	15.759
5	12.833	-3.233	15.856
5	12.867	-1.779	15.982
5	12.9	-0.26712	15.707
5	12.933	0.91426	16.575
5	12.967	2.0439	15.89
5	13	3.3808	15.493
5	13.033	5.065	15.71
5	13.067	6.3938	15.046
5	13.1	8.4117	14.663
5	13.133	9.9062	13.693
5	13.167	11.481	13.693
5	13.2	12.52	12.135
5	13.233	14.918	11.906
5	13.267	16.866	10.708
5	13.3	19.206	9.4753
5	13.333	21.476	8.2953
5	13.367	23.646	7.1634
5	13.4	26.184	5.9261
5	13.433	28.467	5.5738
5	13.467	31.053	5.715
5	13.5	33.352	5.0923
5	13.533	36.632	3.9332
5	13.567	39.059	4.4779
5	13.6	42.218	3.7469
5	13.633	44.783	3.1169
5	13.667	47.767	3.7748
5	13.7	50.602	3.7324
5	13.733	53.64	3.9618
5	13.767	56.749	3.9458
5	13.8	59.95	4.0663
5	13.833	63.223	4.3015
5	13.867	66.714	4.6999
5	13.9	70.461	5.1665
6	2.2	-426.82	-64.375
6	2.2333	-422.78	-63.689
6	2.2667	-418.73	-62.9
6	2.3	-414.72	-62.128
6	2.3333	-410.92	-61.353
6	2.3667	-407.36	-60.524
6	2.4	-403.78	-59.538
6	2.4333	-400.46	-58.753
6	2.4667	-396.98	-58.228
6	2.5	-393.69	-57.722
6	2.5333	-390.15	-57.303
6	2.5667	-386.79	-57.051
6	2.6	-383.15	-56.953
6	2.6333	-379.55	-56.836
6	2.6667	-375.77	-56.669
6	2.7	-371.73	-56.361
6	2.7333	-367.62	-56.274
6	2.7667	-363.6	-55.789
6	2.8	-359.47	-55.667
6	2.8333	-355.31	-55.544
6	2.8667	-351.42	-55.213
6	2.9	-347.69	-55.252
6	2.9333	-344.2	-54.914
6	2.9667	-340.69	-54.657
6	3	-337.32	-53.959
6	3.0333	-334.16	-53.416
6	3.0667	-330.81	-52.597
6	3.1	-327.82	-51.6
6	3.1333	-324.45	-50.403
6	3.1667	-321.15	-49.156
6	3.2	-317.51	-48.054
6	3.2333	-313.83	-46.859
6	3.2667	-310.14	-45.434
6	3.3	-306.26	-44.069
6	3.3333	-302.48	-42.584
6	3.3667	-298.77	-41.121
6	3.4	-295.08	-39.265
6	3.4333	-291.57	-37.995
6	3.4667	-288.07	-36.352
6	3.5	-285.09	-34.91
6	3.5333	-281.93	-34.308
6	3.5667	-278.67	-33.334
6	3.6	-275.64	-32.66
6	3.6333	-272.26	-31.985
6	3.6667	-268.89	-31.535
6	3.7	-265.29	-31.31
6	3.7333	-261.91	-31.085
6	3.7667	-257.86	-30.185
6	3.8	-254.26	-29.96
6	3.8333	-250.44	-29.285
6	3.8667	-246.84	-29.06
6	3.9	-243.28	-28.798
6	3.9333	-239.63	-28.61
6	3.9667	-236.05	-28.484
6	4	-232.43	-28.16
6	4.0333	-229.06	-27.71
6	4.0667	-225.68	-27.26
6	4.1	-222.67	-27.102
6	4.1333	-219.16	-26.36
6	4.1667	-215.78	-25.46
6	4.2	-213.02	-24.825
6	4.2333	-209.48	-23.66
6	4.2667	-206.33	-22.76
6	4.3	-202.73	-21.86
6	4.3333	-199.36	-20.735
6	4.3667	-195.76	-19.61
6	4.4	-192.16	-18.709
6	4.4333	-188.73	-17.759
6	4.4667	-184.73	-16.459
6	4.5	-181.36	-15.559
6	4.5333	-177.76	-14.209
6	4.5667	-174.83	-13.534
6	4.6	-171.68	-12.634
6	4.6333	-168.53	-12.184
6	4.6667	-165.38	-11.509
6	4.7	-162.46	-11.059
6	4.7333	-159.3	-10.834
6	4.7667	-155.93	-10.609
6	4.8	-153	-10.159
6	4.8333	-149.85	-9.9339
6	4.8667	-146.48	-9.4839
6	4.9	-143.51	-9.1927
6	4.9333	-140.4	-9.2589
6	4.9667	-137.25	-9.0339
6	5	-133.88	-8.8088
6	5.0333	-130.95	-9.2589
6	5.0667	-127.9	-9.1985
6	5.1	-125.1	-9.4839
6	5.1333	-122.4	-9.4839
6	5.1667	-119.48	-9.0339
6	5.2	-116.78	-9.0339
6	5.2333	-114.08	-8.5838
6	5.2667	-111.6	-8.1338
6	5.3	-108.68	-7.6838
6	5.3333	-105.98	-7.2337
6	5.3667	-103.5	-6.7837
6	5.4	-101.41	-5.8611
6	5.4333	-98.551	-5.4336
6	5.4667	-96.3	-4.5336
6	5.5	-94.05	-4.0835
6	5.5333	-92.146	-3.0277
6	5.5667	-90	-2.2834
6	5.6	-87.75	-1.3834
6	5.6333	-85.5	-0.48332
6	5.6667	-83.475	0.19172
6	5.7	-81.45	0.86677
6	5.7333	-79.65	1.3168
6	5.7667	-77.675	1.878
6	5.8	-75.824	2.2168
6	5.8333	-73.799	2.6669
6	5.8667	-71.774	3.1169
6	5.9	-69.524	3.1169
6	5.9333	-67.499	3.3419
6	5.9667	-65.699	3.3419
6	6	-63.673	3.3419
6	6.0333	-61.873	3.1169
6	6.0667	-60.073	2.8919
6	6.1	-58.558	2.5983
6	6.1333	-57.148	2.2168
6	6.1667	-55.348	1.9918
6	6.2	-53.548	1.7668
6	6.2333	-51.973	1.7668
6	6.2667	-49.948	1.7668
6	6.3	-47.922	2.2168
6	6.3333	-46.032	2.7119
6	6.3667	-43.422	2.6669
6	6.4	-41.622	3.1169
6	6.4333	-39.372	3.5669
6	6.4667	-37.347	4.242
6	6.5	-35.322	4.692
6	6.5333	-33.522	5.5921
6	6.5667	-31.271	6.0421
6	6.6	-29.021	6.7171
6	6.6333	-26.771	6.9421
6	6.6667	-24.296	7.1672
6	6.7	-21.596	7.3922
6	6.7333	-18.896	7.3922
6	6.7667	-16.645	7.3922
6	6.8	-13.945	7.1672
6	6.8333	-11.695	7.1672
6	6.8667	-8.995	7.1672
6	6.9	-6.7449	6.7171
6	6.9333	-4.0447	6.2671
6	6.9667	-1.5696	5.8171
6	7	1.1306	5.367
6	7.0333	3.6058	4.917
6	7.0667	6.0809	4.467
6	7.1	8.7811	4.017
6	7.1333	11.481	3.5669
6	7.1667	14.181	3.1169
6	7.2	17.332	2.8919
6	7.2333	20.144	3.0044
6	7.2667	23.407	2.6669
6	7.3	26.557	2.2168
6	7.3333	29.707	2.2168
6	7.3667	32.408	2.2168
6	7.4	35.558	2.2168
6	7.4333	38.483	2.6669
6	7.4667	42.229	2.6426
6	7.5	45.233	3.1169
6	7.5333	48.609	3.7919
6	7.5667	51.534	4.467
6	7.6	55.032	5.0054
6	7.6333	58.526	5.4005
6	7.6667	61.943	5.5874
6	7.7	65.303	5.5977
6	7.7333	68.613	5.4496
6	7.7667	71.886	5.2518
7	2.1667	-427.69	-140.5
7	2.2	-424.15	-140.18
7	2.2333	-420.63	-139.76
7	2.2667	-417.2	-139.14
7	2.3	-413.87	-138.33
7	2.3333	-410.7	-137.33
7	2.3667	-407.55	-135.98
7	2.4	-404.41	-134.85
7	2.4333	-401.21	-133.55
7	2.4667	-397.82	-132.79
7	2.5	-394.36	-131.46
7	2.5333	-390.76	-130.11
7	2.5667	-387.16	-128.76
7	2.6	-383.54	-127.1
7	2.6333	-379.95	-125.59
7	2.6667	-376.44	-124.02
7	2.7	-373.46	-122.13
7	2.7333	-370.4	-120.3
7	2.7667	-367.29	-118.51
7	2.8	-364.24	-116.84
7	2.8333	-360.91	-115.33
7	2.8667	-357.65	-113.98
7	2.9	-354.25	-112.86
7	2.9333	-351.08	-112.07
7	2.9667	-347.96	-111.23
7	3	-344.66	-110.48
7	3.0333	-341.55	-109.34
7	3.0667	-338.04	-108.22
7	3.1	-334.54	-106.88
7	3.1333	-330.75	-105.7
7	3.1667	-326.83	-104.78
7	3.2	-323.18	-103.44
7	3.2333	-319.41	-102.8
7	3.2667	-315.49	-102.38
7	3.3	-311.75	-101.85
7	3.3333	-308.19	-101.39
7	3.3667	-304.54	-100.91
7	3.4	-300.99	-100.27
7	3.4333	-297.46	-99.715
7	3.4667	-294.38	-98.507
7	3.5	-291.27	-97.352
7	3.5333	-288.24	-96.114
7	3.5667	-285.76	-94.764
7	3.6	-282.61	-94.089
7	3.6333	-279.78	-92.244
7	3.6667	-276.46	-91.11
7	3.7	-272.71	-90.039
7	3.7333	-269.67	-88.126
7	3.7667	-266.41	-86.889
7	3.8	-263.49	-85.089
7	3.8333	-260.56	-83.288
7	3.8667	-257.81	-81.114
7	3.9	-255.03	-79.302
7	3.9333	-252.01	-78.338
7	3.9667	-249.31	-76.988
7	4	-246.16	-76.088
7	4.0333	-243.01	-74.513
7	4.0667	-240.09	-74.288
7	4.1	-237.14	-73.076
7	4.1333	-234.01	-72.263
7	4.1667	-230.97	-71.475
7	4.2	-227.93	-71.138
7	4.2333	-224.78	-69.563
7	4.2667	-221.62	-68.789
7	4.3	-218.44	-68.123
7	4.3333	-215.06	-67.593
7	4.3667	-212.1	-67.234
7	4.4	-208.81	-67.537
7	4.4333	-205.66	-67.537
7	4.4667	-202.4	-67.049
7	4.5	-199.02	-66.975
7	4.5333	-195.62	-66.747
7	4.5667	-192.5	-66.269
7	4.6	-189.57	-65.625
7	4.6333	-186.64	-64.725
7	4.6667	-183.47	-64.342
7	4.7	-181.13	-63.487
7	4.7333	-178.28	-62.845
7	4.7667	-175.51	-62.587
7	4.8	-173.14	-61.125
7	4.8333	-170.28	-60.247
7	4.8667	-167.97	-58.874
7	4.9	-165.43	-57.952
7	4.9333	-163.35	-56.512
7	4.9667	-160.99	-55.274
7	5	-158.56	-54.249
7	5.0333	-156.49	-52.574
7	5.0667	-153.9	-51.787
7	5.1	-151.77	-49.649
7	5.1333	-149.4	-48.411
7	5.1667	-147.04	-47.174
7	5.2	-144.68	-46.161
7	5.2333	-141.98	-45.261
7	5.2667	-139.28	-45.036
7	5.3	-137.25	-43.686
7	5.3333	-134.89	-42.898
7	5.3667	-132.17	-42.381
7	5.4	-130.16	-41.323
7	5.4333	-127.58	-41.211
7	5.4667	-125.44	-40.198
7	5.5	-122.97	-39.887
7	5.5333	-121.05	-39.861
7	5.5667	-118.8	-39.861
7	5.6	-116.78	-39.861
7	5.6333	-114.73	-38.933
7	5.6667	-112.73	-38.736
7	5.7	-110.25	-39.186
7	5.7333	-108.45	-38.736
7	5.7667	-106.65	-37.836
7	5.8	-104.49	-37.531
7	5.8333	-102.83	-37.386
7	5.8667	-101.03	-36.936
7	5.9	-99.353	-36.352
7	5.9333	-97.664	-35.639
7	5.9667	-96.076	-35.586
7	6	-94.604	-34.53
7	6.0333	-93.375	-34.235
7	6.0667	-91.8	-33.56
7	6.1	-90.675	-32.885
7	6.1333	-89.325	-31.76
7	6.1667	-87.819	-30.531
7	6.2	-86.512	-29.173
7	6.2333	-84.825	-28.835
7	6.2667	-83.475	-27.935
7	6.3	-82.125	-27.035
7	6.3333	-80.325	-26.36
7	6.3667	-78.974	-25.685
7	6.4	-77.174	-25.01
7	6.4333	-75.824	-24.56
7	6.4667	-74.024	-23.885
7	6.5	-72.674	-23.435
7	6.5333	-71.099	-22.985
7	6.5667	-69.524	-22.535
7	6.6	-67.949	-21.86
7	6.6333	-66.374	-21.86
7	6.6667	-64.573	-21.41
7	6.7	-63.204	-21.237
7	6.7333	-61.423	-20.96
7	6.7667	-59.623	-20.96
7	6.8	-57.823	-20.96
7	6.8333	-56.023	-20.96
7	6.8667	-54.223	-20.96
7	6.9	-52.198	-20.51
7	6.9333	-50.306	-20.187
7	6.9667	-48.373	-20.06
7	7	-46.797	-19.61
7	7.0333	-44.772	-18.934
7	7.0667	-42.972	-18.259
7	7.1	-41.172	-17.584
7	7.1333	-39.365	-16.813
7	7.1667	-37.787	-16.085
7	7.2	-36.222	-15.334
7	7.2333	-34.647	-14.434
7	7.2667	-33.072	-13.534
7	7.3	-31.721	-12.409
7	7.3333	-30.371	-11.284
7	7.3667	-29.021	-10.159
7	7.4	-27.896	-9.2589
7	7.4333	-26.546	-8.1338
7	7.4667	-25.196	-7.0087
7	7.5	-23.846	-6.1087
7	7.5333	-22.496	-5.4336
7	7.5667	-20.696	-4.7586
7	7.6	-18.896	-4.3086
7	7.6333	-16.87	-4.0835
7	7.6667	-14.845	-3.6335
7	7.7	-13.045	-3.4085
7	7.7333	-11.245	-3.1835
7	7.7667	-9.22	-2.7335
7	7.8	-6.9699	-2.5084
7	7.8333	-4.7198	-2.5084
7	7.8667	-2.4696	-2.2834
7	7.9	0.0055483	-2.2834
7	7.9333	2.5071	-2.1919
7	7.9667	5.1809	-2.2834
7	8	7.881	-2.7335
7	8.0333	11.031	-2.7335
7	8.0667	13.731	-2.9585
7	8.1	16.637	-2.9063
7	8.1333	19.383	-3.0776
7	8.1667	22.282	-2.7335
7	8.2	25.207	-2.7335
7	8.2333	27.907	-2.7335
7	8.2667	30.668	-2.8186
7	8.3	33.334	-2.7894
7	8.3333	36.075	-2.7821
7	8.3667	38.915	-2.8429
7	8.4	41.81	-2.8003
7	8.4333	44.602	-2.7209
7	8.4667	47.501	-2.4219
7	8.5	50.409	-2.0584
7	8.5333	53.334	-1.6084
7	8.5667	56.15	-1.0015
7	8.6	59.17	-0.36721
7	8.6333	62.302	0.17884
7	8.6667	65.549	0.57254
7	8.7	68.906	0.75182
7	8.7333	72.185	0.81117
8	2.4667	-427.83	56.09
8	2.5	-425.17	55.253
8	2.5333	-422.38	54.539
8	2.5667	-419.45	53.946
8	2.6	-416.46	53.452
8	2.6333	-413.46	53.019
8	2.6667	-410.5	52.546
8	2.7	-407.05	51.72
8	2.7333	-403.89	51.27
8	2.7667	-400.75	50.82
8	2.8	-397.21	50.399
8	2.8333	-394.03	50.275
8	2.8667	-390.68	49.946
8	2.9	-387.24	49.92
8	2.9333	-383.77	49.938
8	2.9667	-380.49	49.92
8	3	-376.71	50.128
8	3.0333	-373.52	49.92
8	3.0667	-370.36	49.52
8	3.1	-367.08	48.959
8	3.1333	-364.22	48.241
8	3.1667	-360.94	47.475
8	3.2	-357.62	46.77
8	3.2333	-354.23	45.955
8	3.2667	-350.79	44.969
8	3.3	-346.97	44.52
8	3.3333	-343.59	43.844
8	3.3667	-340.4	42.349
8	3.4	-337.03	41.12
8	3.4333	-333.92	39.794
8	3.4667	-330.76	38.669
8	3.5	-327.84	37.319
8	3.5333	-324.46	36.194
8	3.5667	-321.09	35.519
8	3.6	-318.17	34.844
8	3.6333	-314.79	34.169
8	3.6667	-311.86	33.719
8	3.7	-308.26	33.044
8	3.7333	-305.29	32.234
8	3.7667	-301.84	31.672
8	3.8	-298.14	31.019
8	3.8333	-294.76	30.794
8	3.8667	-291.16	30.569
8	3.9	-288.01	30.344
8	3.9333	-284.86	30.344
8	3.9667	-281.71	30.344
8	4	-278.34	30.344
8	4.0333	-274.74	30.119
8	4.0667	-271.81	29.444
8	4.1	-268.66	28.544
8	4.1333	-265.74	27.869
8	4.1667	-262.81	27.193
8	4.2	-259.44	26.743
8	4.2333	-256.51	26.068
8	4.2667	-253.36	25.393
8	4.3	-249.76	24.943
8	4.3333	-246.61	24.043
8	4.3667	-243.46	23.143
8	4.4	-240.53	22.018
8	4.4333	-238.06	21.118
8	4.4667	-235.36	20.443
8	4.5	-232.66	19.543
8	4.5333	-230.01	19.252
8	4.5667	-227.26	19.093
8	4.6	-224.56	18.643
8	4.6333	-221.86	18.643
8	4.6667	-219.32	18.186
8	4.7	-216.91	18.193
8	4.7333	-214.21	17.968
8	4.7667	-211.86	17.981
8	4.8	-209.26	17.743
8	4.8333	-206.56	18.193
8	4.8667	-204.08	18.643
8	4.9	-201.38	19.093
8	4.9333	-198.91	19.543
8	4.9667	-196.21	19.543
8	5	-193.51	19.993
8	5.0333	-190.81	19.993
8	5.0667	-188.11	19.993
8	5.1	-185.41	19.768
8	5.1333	-182.93	19.318
8	5.1667	-180.46	19.318
8	5.2	-177.98	19.093
8	5.2333	-175.51	18.868
8	5.2667	-172.81	18.418
8	5.3	-170.56	17.968
8	5.3333	-167.91	17.079
8	5.3667	-165.6	16.618
8	5.4	-163.13	15.943
8	5.4333	-160.88	14.593
8	5.4667	-158.63	13.918
8	5.5	-156.38	13.242
8	5.5333	-153.86	12.207
8	5.5667	-151.43	12.117
8	5.6	-149.18	11.667
8	5.6333	-146.93	11.217
8	5.6667	-144.68	10.85
8	5.7	-142.65	10.992
8	5.7333	-140.61	10.61
8	5.7667	-138.83	10.767
8	5.8	-136.96	10.554
8	5.8333	-134.87	10.397
8	5.8667	-132.95	10.622
8	5.9	-131.13	10.857
8	5.9333	-129.4	11.168
8	5.9667	-127.61	11.719
8	6	-126.23	12.793
8	6.0333	-124.43	13.242
8	6.0667	-122.63	13.693
8	6.1	-121.05	13.918
8	6.1333	-119.57	13.873
8	6.1667	-118.13	14.368
8	6.2	-116.69	13.873
8	6.2333	-114.98	14.368
8	6.2667	-114.08	14.368
8	6.3	-112.73	14.368
8	6.3333	-111.71	13.805
8	6.3667	-110.48	13.918
8	6.4	-109.49	13.422
8	6.4333	-108.23	13.693
8	6.4667	-107.1	13.468
8	6.5	-105.98	12.568
8	6.5333	-104.74	12.23
8	6.5667	-103.5	11.893
8	6.6	-102.15	11.217
8	6.6333	-100.8	10.767
8	6.6667	-99.451	10.092
8	6.7	-97.651	9.4173
8	6.7333	-96.3	8.7423
8	6.7667	-94.725	8.2922
8	6.8	-93.6	7.3922
8	6.8333	-92.475	6.7171
8	6.8667	-90.9	6.4921
8	6.9	-89.55	6.2671
8	6.9333	-88.875	5.367
8	6.9667	-87.525	5.142
8	7	-86.85	4.692
8	7.0333	-85.95	4.467
8	7.0667	-85.05	4.692
8	7.1	-84.15	4.692
8	7.1333	-83.25	4.242
8	7.1667	-82.462	4.3545
8	7.2	-81.562	4.3545
8	7.2333	-80.662	4.3545
8	7.2667	-79.65	4.692
8	7.3	-78.974	4.692
8	7.3333	-78.187	5.0295
8	7.3667	-77.174	5.142
8	7.4	-76.229	5.277
8	7.4333	-75.487	5.4795
8	7.4667	-74.474	5.367
8	7.5	-73.574	5.367
8	7.5333	-72.584	5.187
8	7.5667	-71.549	5.367
8	7.6	-70.874	4.467
8	7.6333	-70.086	4.1295
8	7.6667	-69.389	3.7469
8	7.7	-68.669	3.4319
8	7.7333	-67.949	2.8919
8	7.7667	-67.049	2.4419
8	7.8	-66.374	1.9918
8	7.8333	-65.609	1.8118
8	7.8667	-64.844	1.6768
8	7.9	-64.124	1.5418
8	7.9333	-63.449	1.5418
8	7.9667	-62.548	1.5418
8	8	-62.098	1.7668
8	8.0333	-61.648	1.5418
8	8.0667	-60.748	1.9918
8	8.1	-60.073	1.9918
8	8.1333	-59.623	1.7668
8	8.1667	-58.723	1.9918
8	8.2	-57.823	1.9918
8	8.2333	-57.035	1.8793
8	8.2667	-55.798	2.2168
8	8.3	-54.673	1.9918
8	8.3333	-53.746	1.2808
8	8.3667	-52.423	1.0918
8	8.4	-51.471	0.67639
8	8.4333	-50.173	0.19172
8	8.4667	-48.822	-0.2583
8	8.5	-47.247	-0.70833
8	8.5333	-46.122	-1.1584
8	8.5667	-44.637	-1.4284
8	8.6	-43.197	-1.6084
8	8.6333	-41.734	-1.9459
8	8.6667	-40.272	-1.8335
8	8.7	-38.584	-1.9459
8	8.7333	-36.897	-2.0584
8	8.7667	-35.547	-2.0584
8	8.8	-34.197	-1.8334
8	8.8333	-32.846	-1.8334
8	8.8667	-31.496	-1.6084
8	8.9	-30.259	-1.4959
8	8.9333	-28.796	-1.3834
8	8.9667	-27.334	-1.0458
8	9	-25.646	-1.1584
8	9.0333	-24.183	-1.0458
8	9.0667	-22.608	-0.82084
8	9.1	-20.471	-0.70833
8	9.1333	-18.783	-1.0459
8	9.1667	-16.96	-1.2034
8	9.2	-14.62	-1.1584
8	9.2333	-12.82	-1.6084
8	9.2667	-10.57	-2.2835
8	9.3	-8.4066	-2.9412
8	9.3333	-5.9573	-3.521
8	9.3667	-3.3696	-4.3086
8	9.4	-0.66947	-4.9836
8	9.4333	2.2557	-5.8837
8	9.4667	5.1809	-6.7837
8	9.5	8.5561	-7.4588
8	9.5333	11.256	-7.9088
8	9.5667	13.956	-8.3588
8	9.6	16.432	-8.8088
8	9.6333	18.907	-9.2589
8	9.6667	20.932	-9.2589
8	9.7	23.341	-9.7486
8	9.7333	25.432	-9.7089
8	9.7667	27.682	-9.7089
8	9.8	29.82	-9.8214
8	9.8333	32.183	-10.159
8	9.8667	34.433	-9.9339
8	9.9	36.908	-9.7089
8	9.9333	39.023	-9.4389
8	9.9667	41.633	-9.2589
8	10	44.333	-8.8088
8	10.033	47.258	-8.3588
8	10.067	49.959	-7.9088
8	10.1	53.109	-7.9088
8	10.133	56.031	-7.7011
8	10.167	58.931	-7.5862
8	10.2	61.775	-7.5331
8	10.233	64.588	-7.5427
8	10.267	67.378	-7.5597
8	10.3	70.129	-7.5681
9	2.8	-429.37	-236.28
9	2.8333	-425	-235.34
9	2.8667	-420.79	-234.34
9	2.9	-416.53	-233.24
9	2.9333	-412.15	-232.13
9	2.9667	-407.64	-230.94
9	3	-403.51	-230.14
9	3.0333	-399.53	-229.34
9	3.0667	-395.92	-228.62
9	3.1	-391.58	-228.12
9	3.1333	-388.2	-227.49
9	3.1667	-385.18	-226.9
9	3.2	-381.98	-226.19
9	3.2333	-378.72	-225.15
9	3.2667	-375.5	-223.93
9	3.3	-372.31	-222.46
9	3.3333	-368.75	-220.74
9	3.3667	-364.81	-218.95
9	3.4	-361.13	-217.01
9	3.4333	-357.01	-215.01
9	3.4667	-353.34	-212.75
9	3.5	-349.81	-210.84
9	3.5333	-346.39	-209.22
9	3.5667	-343.37	-207.42
9	3.6	-340.46	-205.85
9	3.6333	-337.57	-204.22
9	3.6667	-334.33	-202.91
9	3.7	-331.26	-201.31
9	3.7333	-327.97	-199.8
9	3.7667	-324.5	-198.42
9	3.8	-320.92	-196.79
9	3.8333	-317.25	-195.13
9	3.8667	-313.55	-193.21
9	3.9	-309.69	-191.65
9	3.9333	-305.57	-190.1
9	3.9667	-301.96	-188.37
9	4	-298.14	-186.57
9	4.0333	-294.54	-185.22
9	4.0667	-290.82	-183.98
9	4.1	-287.23	-182.86
9	4.1333	-283.85	-181.75
9	4.1667	-280.81	-180.72
9	4.2	-277.88	-179.63
9	4.2333	-275.18	-178.37
9	4.2667	-272.41	-177.24
9	4.3	-269.7	-175.75
9	4.3333	-266.81	-174.41
9	4.3667	-264.18	-172.93
9	4.4	-261.42	-171.4
9	4.4333	-258.76	-169.92
9	4.4667	-256.02	-168.25
9	4.5	-253.41	-166.86
9	4.5333	-250.63	-165.27
9	4.5667	-248.18	-163.69
9	4.6	-245.86	-162.18
9	4.6333	-243.67	-160.88
9	4.6667	-241.53	-159.44
9	4.7	-239.72	-158.17
9	4.7333	-237.14	-156.83
9	4.7667	-234.59	-155.47
9	4.8	-232.09	-153.95
9	4.8333	-229.91	-153.13
9	4.8667	-227.48	-151.02
9	4.9	-225.18	-150.58
9	4.9333	-222.98	-149.67
9	4.9667	-220.28	-147.64
9	5	-217.84	-146.96
9	5.0333	-215.76	-146.2
9	5.0667	-213.4	-145.09
9	5.1	-210.61	-143.37
9	5.1333	-208.36	-142.92
9	5.1667	-206.11	-142.02
9	5.2	-203.86	-141.34
9	5.2333	-202.06	-140.89
9	5.2667	-200.24	-141.09
9	5.3	-198.01	-139.77
9	5.3333	-196.24	-139.54
9	5.3667	-194.57	-138.79
9	5.4	-193.06	-137.74
9	5.4333	-191.48	-136.84
9	5.4667	-190.13	-136.17
9	5.5	-188.78	-135.27
9	5.5333	-187.66	-134.59
9	5.5667	-186.98	-133.69
9	5.6	-185.86	-132.79
9	5.6333	-184.96	-132.12
9	5.6667	-184.06	-130.77
9	5.7	-183.38	-130.09
9	5.7333	-182.48	-128.74
9	5.7667	-182.03	-127.84
9	5.8	-181.58	-126.94
9	5.8333	-180.68	-125.59
9	5.8667	-180.23	-124.69
9	5.9	-179.33	-123.34
9	5.9333	-178.43	-121.99
9	5.9667	-177.76	-120.64
9	6	-176.57	-119.97
9	6.0333	-175.51	-118.39
9	6.0667	-174.38	-117.49
9	6.1	-173.25	-116.37
9	6.1333	-172.01	-115.69
9	6.1667	-170.77	-114.74
9	6.2	-169.81	-114.14
9	6.2333	-168.06	-112.9
9	6.2667	-166.64	-112.06
9	6.3	-165.33	-111.2
9	6.3333	-163.91	-110.52
9	6.3667	-162.48	-109.96
9	6.4	-161.2	-109.35
9	6.4333	-159.83	-108.81
9	6.4667	-158.56	-108.15
9	6.5	-157.47	-107.51
9	6.5333	-156.42	-106.92
9	6.5667	-155.33	-106.29
9	6.6	-154.37	-105.59
9	6.6333	-153.21	-104.85
9	6.6667	-152.3	-104.18
9	6.7	-151.56	-103.52
9	6.7333	-150.73	-102.8
9	6.7667	-150.12	-102.1
9	6.8	-149.36	-101.38
9	6.8333	-148.76	-100.62
9	6.8667	-148.55	-100.03
9	6.9	-147.58	-99.103
9	6.9333	-147.24	-98.184
9	6.9667	-146.9	-97.228
9	7	-146.56	-96.37
9	7.0333	-146.34	-95.29
9	7.0667	-145.93	-94.173
9	7.1	-145.85	-93.279
9	7.1333	-145.6	-92.175
9	7.1667	-145.42	-91.216
9	7.2	-145.22	-90.219
9	7.2333	-145.17	-89.229
9	7.2667	-144.92	-88.053
9	7.3	-144.82	-86.99
9	7.3333	-144.78	-85.984
9	7.3667	-144.65	-84.962
9	7.4	-144.6	-84.051
9	7.4333	-144.63	-83.199
9	7.4667	-144.45	-82.388
9	7.5	-144.27	-81.579
9	7.5333	-144.18	-80.948
9	7.5667	-143.82	-80.228
9	7.6	-143.73	-79.598
9	7.6333	-143.3	-79.086
9	7.6667	-143.05	-78.574
9	7.7	-142.7	-78.058
9	7.7333	-142.46	-77.61
9	7.7667	-142.16	-77.279
9	7.8	-141.59	-76.774
9	7.8333	-141.12	-76.403
9	7.8667	-140.72	-76.194
9	7.9	-140.01	-75.802
9	7.9333	-139.41	-75.683
9	7.9667	-138.81	-75.584
9	8	-138.33	-75.548
9	8.0333	-137.57	-75.423
9	8.0667	-136.91	-75.367
9	8.1	-136.4	-75.278
9	8.1333	-135.8	-75.392
9	8.1667	-135.05	-75.278
9	8.2	-134.64	-75.315
9	8.2333	-133.94	-75.211
9	8.2667	-133.47	-75.234
9	8.3	-132.87	-75.3
9	8.3333	-132.38	-75.281
9	8.3667	-131.74	-75.1
9	8.4	-131.4	-74.963
9	8.4333	-130.74	-74.921
9	8.4667	-130.21	-74.736
9	8.5	-129.6	-74.513
9	8.5333	-129.29	-74.333
9	8.5667	-128.75	-74.153
9	8.6	-128.48	-73.838
9	8.6333	-128.05	-73.541
9	8.6667	-127.75	-73.26
9	8.7	-127.4	-72.803
9	8.7333	-127.12	-72.549
9	8.7667	-126.86	-71.948
9	8.8	-126.5	-71.453
9	8.8333	-126.34	-70.868
9	8.8667	-126.06	-70.256
9	8.9	-125.94	-69.618
9	8.9333	-125.75	-68.957
9	8.9667	-125.72	-68.341
9	9	-125.69	-67.569
9	9.0333	-125.61	-66.888
9	9.0667	-125.47	-66.17
9	9.1	-125.36	-65.506
9	9.1333	-125.22	-64.819
9	9.1667	-125.14	-64.099
9	9.2	-124.96	-63.379
9	9.2333	-124.98	-62.794
9	9.2667	-124.79	-62.071
9	9.3	-124.64	-61.442
9	9.3333	-124.66	-60.949
9	9.3667	-124.44	-60.358
[truncated: 16,893 more rows]
