# Supplementary material for: A system for efficient egress scheduling during mass events and small-scale experimental demonstration
Source: R Soc Open Sci. 2020 Dec 9;7(12):201465. doi: 10.1098/rsos.201465 (PMC7813256; doi:10.1098/rsos.201465)
Supplement: Experimental data [file rsos201465supp5.zip › experimental_data/data/Sensor11.csv]

ped. #	time (s)	x (cm)	y (cm)
1	1.3667	-426.62	147.13
1	1.4	-422.43	145.74
1	1.4333	-418.16	144.23
1	1.4667	-413.94	142.64
1	1.5	-409.77	140.96
1	1.5333	-405.6	139.07
1	1.5667	-401.78	137.55
1	1.6	-398.18	135.88
1	1.6333	-394.49	134.25
1	1.6667	-391.04	132.74
1	1.7	-387.62	131.43
1	1.7333	-383.85	129.93
1	1.7667	-380.24	128.52
1	1.8	-376.14	126.91
1	1.8333	-372.21	125.4
1	1.8667	-367.79	123.82
1	1.9	-362.9	121.94
1	1.9333	-358.59	120.28
1	1.9667	-353.89	118.67
1	2	-349.12	117.11
1	2.0333	-344.48	115.31
1	2.0667	-340.13	114.21
1	2.1	-335.9	112.83
1	2.1333	-331.7	111.94
1	2.1667	-327.53	110.55
1	2.2	-323.12	109.55
1	2.2333	-319.06	108.26
1	2.2667	-314.88	106.44
1	2.3	-310.29	104.6
1	2.3333	-305.88	102.62
1	2.3667	-301.33	100.68
1	2.4	-296.61	98.658
1	2.4333	-291.67	95.999
1	2.4667	-286.75	94.068
1	2.5	-282.34	91.439
1	2.5333	-277.66	89.072
1	2.5667	-273.12	87.362
1	2.6	-268.71	85.382
1	2.6333	-264.49	82.865
1	2.6667	-260.07	81.332
1	2.7	-255.09	80.277
1	2.7333	-250.73	78.585
1	2.7667	-246.97	76.427
1	2.8	-241.9	75.188
1	2.8333	-237.76	73.304
1	2.8667	-233.11	70.621
1	2.9	-228.4	70.631
1	2.9333	-223.55	68.933
1	2.9667	-219.18	67.444
1	3	-214.88	64.546
1	3.0333	-210.53	63.245
1	3.0667	-206.19	61.809
1	3.1	-201.02	61.75
1	3.1333	-197.11	58.92
1	3.1667	-192.61	57.345
1	3.2	-187.43	57.12
1	3.2333	-183.38	54.195
1	3.2667	-178.88	52.395
1	3.3	-174.38	50.595
1	3.3333	-169.54	50.032
1	3.3667	-165.04	48.232
1	3.4	-161.1	44.969
1	3.4333	-156.2	42.936
1	3.4667	-151.77	42.157
1	3.5	-147.38	40.019
1	3.5333	-143.1	36.644
1	3.5667	-138.83	34.844
1	3.6	-133.88	32.594
1	3.6333	-128.93	30.794
1	3.6667	-124.2	28.768
1	3.7	-119.25	26.968
1	3.7333	-114.75	25.168
1	3.7667	-110.03	23.368
1	3.8	-105.3	21.568
1	3.8333	-101.25	19.993
1	3.8667	-96.525	18.643
1	3.9	-92.025	17.518
1	3.9333	-87.975	15.943
1	3.9667	-82.575	15.493
1	4	-78.207	13.772
1	4.0333	-74.474	12.793
1	4.0667	-69.524	11.893
1	4.1	-64.236	11.555
1	4.1333	-60.073	9.4173
1	4.1667	-54.47	8.823
1	4.2	-49.948	7.8422
1	4.2333	-46.347	6.2671
1	4.2667	-42.072	5.142
1	4.3	-37.572	4.242
1	4.3333	-32.621	4.0169
1	4.3667	-28.515	2.3602
1	4.4	-24.898	2.192
1	4.4333	-19.796	1.9918
1	4.4667	-16.195	0.86677
1	4.5	-11.695	0.64175
1	4.5333	-6.9041	0.11556
1	4.5667	-0.33079	0.011098
1	4.6	2.4807	-0.03329
1	4.6333	7.431	-0.2583
1	4.6667	12.609	-0.60772
1	4.7	16.882	-0.48332
1	4.7333	21.596	0.078119
1	4.7667	26.037	-1.3213
1	4.8	29.707	0.41674
1	4.8333	33.758	0.64175
1	4.8667	40.958	0.64175
1	4.9	45.662	0.25185
1	4.9333	49.734	1.5418
1	4.9667	53.334	2.2168
1	5	57.998	2.6873
1	5.0333	62.846	3.1032
1	5.0667	67.814	3.4534
1	5.1	72.827	3.7256
2	1.8333	-429.33	192.86
2	1.8667	-425	191.83
2	1.9	-420.64	190.91
2	1.9333	-416.3	190.19
2	1.9667	-412.03	189.68
2	2	-407.94	189.43
2	2.0333	-404.12	189.2
2	2.0667	-399.92	190.53
2	2.1	-396.28	190.73
2	2.1333	-392.52	190.35
2	2.1667	-389.4	189.96
2	2.2	-385.67	188.08
2	2.2333	-382.94	188.58
2	2.2667	-378.82	187.9
2	2.3	-374.64	185.38
2	2.3333	-370.7	185.27
2	2.3667	-366.43	183.47
2	2.4	-362.19	181.44
2	2.4333	-357.54	178.18
2	2.4667	-353.04	176.15
2	2.5	-348.54	175.03
2	2.5333	-343.64	172.19
2	2.5667	-340.22	169.18
2	2.6	-336.17	167.15
2	2.6333	-332.56	165.35
2	2.6667	-328.96	164.68
2	2.7	-325.81	161.75
2	2.7333	-322.44	160.63
2	2.7667	-317.98	159.82
2	2.8	-315.01	157.93
2	2.8333	-310.65	157.3
2	2.8667	-306.68	156.04
2	2.9	-302.86	153.65
2	2.9333	-298.36	152.08
2	2.9667	-293.86	150.28
2	3	-289.37	149.46
2	3.0333	-284.95	147.76
2	3.0667	-280.59	146.23
2	3.1	-276.49	145
2	3.1333	-272.35	143.93
2	3.1667	-267.76	142.4
2	3.2	-263.8	141.68
2	3.2333	-259.8	140.42
2	3.2667	-256.11	138.71
2	3.3	-252.5	137.31
2	3.3333	-248.94	135.28
2	3.3667	-245.26	132.28
2	3.4	-241.57	130.52
2	3.4333	-237.86	128.12
2	3.4667	-233.96	125.21
2	3.5	-230.18	122.37
2	3.5333	-226.36	119.67
2	3.5667	-222.54	116.66
2	3.6	-219.38	113.15
2	3.6333	-214.7	110.54
2	3.6667	-211.17	107.41
2	3.7	-207.41	104.46
2	3.7333	-203.26	101.25
2	3.7667	-199.27	98.343
2	3.8	-195.31	95.598
2	3.8333	-191.26	93.348
2	3.8667	-186.98	91.097
2	3.9	-182.93	89.072
2	3.9333	-178.88	86.822
2	3.9667	-174.94	84.46
2	4	-170.78	82.547
2	4.0333	-166.96	80.297
2	4.0667	-162.91	77.822
2	4.1	-159.08	75.796
2	4.1333	-154.92	73.434
2	4.1667	-150.81	71.363
2	4.2	-146.34	69.991
2	4.2333	-141.82	68.186
2	4.2667	-137.25	66.121
2	4.3	-132.86	64.485
2	4.3333	-128.71	62.624
2	4.3667	-124.77	60.608
2	4.4	-121.05	58.47
2	4.4333	-117.68	56.22
2	4.4667	-114.3	53.97
2	4.5	-110.7	51.292
2	4.5333	-107.55	49.02
2	4.5667	-103.83	46.475
2	4.6	-100.23	44
2	4.6333	-96.445	41.486
2	4.6667	-92.718	39.033
2	4.7	-88.987	36.306
2	4.7333	-85.113	33.728
2	4.7667	-81.337	31.131
2	4.8	-77.287	28.206
2	4.8333	-73.012	25.506
2	4.8667	-69.186	23.031
2	4.9	-65.023	20.893
2	4.9333	-60.908	19.007
2	4.9667	-56.616	17.677
2	5	-52.535	16.955
2	5.0333	-48.633	15.97
2	5.0667	-44.772	15.493
2	5.1	-41.163	14.53
2	5.1333	-37.433	13.675
2	5.1667	-33.85	12.862
2	5.2	-30.146	12.342
2	5.2333	-26.321	11.667
2	5.2667	-22.361	11.487
2	5.3	-18.108	11.78
2	5.3333	-13.99	11.352
2	5.3667	-9.2045	11.179
2	5.4	-4.3146	11.352
2	5.4333	0.46725	11.47
2	5.4667	4.7759	11.307
2	5.5	9.4251	10.915
2	5.5333	13.731	10.767
2	5.5667	18.187	10.227
2	5.6	22.488	9.747
2	5.6333	26.644	9.8847
2	5.6667	30.878	9.2823
2	5.7	34.973	9.1473
2	5.7333	39.113	9.1023
2	5.7667	43.163	9.1022
2	5.8	47.169	9.0122
2	5.8333	51.309	8.9672
2	5.8667	55.61	8.8333
2	5.9	60.097	8.6031
2	5.9333	65.018	8.3215
2	5.9667	70.146	8.009
3	2.2	-426.23	243.72
3	2.2333	-424	242.96
3	2.2667	-421.8	242.21
3	2.3	-419.62	241.5
3	2.3333	-417.31	240.64
3	2.3667	-414.86	239.56
3	2.4	-412.24	238.35
3	2.4333	-409.74	237
3	2.4667	-406.77	235.52
3	2.5	-403.43	233.55
3	2.5333	-400.68	231.99
3	2.5667	-397.59	229.88
3	2.6	-394.87	228.42
3	2.6333	-391.98	226.24
3	2.6667	-389.67	224.81
3	2.7	-387.2	222.87
3	2.7333	-384.73	221.75
3	2.7667	-382.08	220.34
3	2.8	-379.77	219.44
3	2.8333	-377.01	218.25
3	2.8667	-374.8	217.6
3	2.9	-372.23	216.74
3	2.9333	-369.66	216.54
3	2.9667	-366.82	215.37
3	3	-363.79	214.35
3	3.0333	-360.56	212.94
3	3.0667	-357.29	212.04
3	3.1	-354.05	210.92
3	3.1333	-350.68	209.34
3	3.1667	-347.19	208.1
3	3.2	-343.74	206.85
3	3.2333	-340.33	206.19
3	3.2667	-337.36	205.38
3	3.3	-334.07	204.67
3	3.3333	-331.1	203.73
3	3.3667	-328.06	203.38
3	3.4	-325.41	202.54
3	3.4333	-322.5	201.85
3	3.4667	-319.96	200.9
3	3.5	-317.18	200.17
3	3.5333	-313.92	198.94
3	3.5667	-310.99	197.58
3	3.6	-308.24	195.93
3	3.6333	-305.08	194.23
3	3.6667	-301.84	192.71
3	3.7	-298.74	190.85
3	3.7333	-295.46	189
3	3.7667	-292.23	186.85
3	3.8	-289.25	185
3	3.8333	-285.97	183.09
3	3.8667	-283.08	181.51
3	3.9	-279.96	180.13
3	3.9333	-277	178.71
3	3.9667	-274.12	176.96
3	4	-270.96	175.58
3	4.0333	-267.97	174.49
3	4.0667	-265.12	173.34
3	4.1	-261.81	172.16
3	4.1333	-258.83	171.19
3	4.1667	-255.48	169.84
3	4.2	-252.2	168.47
3	4.2333	-248.58	166.39
3	4.2667	-245.15	164.49
3	4.3	-241.56	163.08
3	4.3333	-237.97	161.4
3	4.3667	-234.44	159.66
3	4.4	-230.96	158.03
3	4.4333	-227.21	156.84
3	4.4667	-223.58	155.68
3	4.5	-220.21	154.63
3	4.5333	-216.92	153.2
3	4.5667	-213.7	151.86
3	4.6	-210.6	150.57
3	4.6333	-207.57	149.04
3	4.6667	-204.61	147.39
3	4.7	-201.16	145.42
3	4.7333	-198.34	143.11
3	4.7667	-195.34	141.14
3	4.8	-192.37	138.69
3	4.8333	-189.41	136.22
3	4.8667	-186.49	133.74
3	4.9	-183.71	131.36
3	4.9333	-180.87	128.64
3	4.9667	-178.47	126.22
3	5	-175.7	124
3	5.0333	-173.14	121.14
3	5.0667	-170.56	119
3	5.1	-167.57	116.89
3	5.1333	-164.83	114.96
3	5.1667	-162.12	112.59
3	5.2	-159.05	111.05
3	5.2333	-156.21	109.06
3	5.2667	-153.66	106.97
3	5.3	-150.78	105.08
3	5.3333	-147.92	102.96
3	5.3667	-145.12	100.81
3	5.4	-142.42	98.433
3	5.4333	-139.62	96.354
3	5.4667	-136.65	94.126
3	5.5	-133.66	92.125
3	5.5333	-130.73	90.114
3	5.5667	-128.01	88.073
3	5.6	-124.84	86.396
3	5.6333	-121.96	84.605
3	5.6667	-119.26	82.991
3	5.7	-116.69	80.954
3	5.7333	-113.87	79.279
3	5.7667	-111.02	77.327
3	5.8	-108.59	75.391
3	5.8333	-106.58	72.993
3	5.8667	-104.13	71.324
3	5.9	-101.61	69.091
3	5.9333	-99.702	66.915
3	5.9667	-97.246	64.636
3	6	-95.345	62.199
3	6.0333	-93.22	59.924
3	6.0667	-90.945	57.66
3	6.1	-88.92	55.185
3	6.1333	-87.006	52.741
3	6.1667	-85.113	50.154
3	6.2	-82.869	47.999
3	6.2333	-80.838	45.746
3	6.2667	-78.698	43.429
3	6.3	-76.505	41.095
3	6.3333	-74.515	38.898
3	6.3667	-71.88	37.018
3	6.4	-69.524	34.844
3	6.4333	-66.936	32.931
3	6.4667	-64.461	31.131
3	6.5	-61.873	29.218
3	6.5333	-59.061	27.531
3	6.5667	-56.473	25.843
3	6.6	-53.885	24.156
3	6.6333	-51.298	22.468
3	6.6667	-48.597	21.118
3	6.7	-45.783	19.985
3	6.7333	-42.9	19.039
3	6.7667	-40.011	18.166
3	6.8	-37.001	17.362
3	6.8333	-33.937	16.566
3	6.8667	-30.869	15.989
3	6.9	-27.851	15.358
3	6.9333	-24.877	14.819
3	6.9667	-21.825	14.069
3	7	-18.889	13.329
3	7.0333	-15.903	12.32
3	7.0667	-12.828	12.008
3	7.1	-9.9401	11.352
3	7.1333	-7.0039	10.731
3	7.1667	-3.8197	9.8673
3	7.2	-0.89451	9.1923
3	7.2333	1.8057	8.5173
3	7.2667	4.5058	7.6172
3	7.3	7.656	6.7171
3	7.3333	10.356	5.8171
3	7.3667	13.506	4.917
3	7.4	16.657	4.017
3	7.4333	20.257	3.1169
3	7.4667	23.825	2.6059
3	7.5	27.232	1.9918
3	7.5333	30.655	1.6534
3	7.5667	34.101	1.2611
3	7.6	37.583	0.64175
3	7.6333	40.733	0.64175
3	7.6667	43.883	0.64175
3	7.7	46.809	0.64175
3	7.7333	49.959	1.3168
3	7.7667	52.877	1.6966
3	7.8	55.763	2.2114
3	7.8333	58.749	2.9122
3	7.8667	61.766	3.7276
3	7.9	64.965	4.6778
3	7.9333	68.259	5.6986
3	7.9667	71.739	6.7015
4	2.3	-427.34	144.5
4	2.3333	-423.99	143.32
4	2.3667	-420.64	142.08
4	2.4	-417.32	140.85
4	2.4333	-414.13	139.67
4	2.4667	-411.1	138.57
4	2.5	-407.54	138.71
4	2.5333	-405.02	136.55
4	2.5667	-401.42	137.45
4	2.6	-398.31	136.46
4	2.6333	-395.25	136.06
4	2.6667	-391.74	135.43
4	2.7	-388.17	134.93
4	2.7333	-384.72	133.94
4	2.7667	-380.57	133.35
4	2.8	-377.22	131.63
4	2.8333	-372.05	131.61
4	2.8667	-368.63	129.58
4	2.9	-363.43	130.27
4	2.9333	-359.27	129.85
4	2.9667	-354.68	129.34
4	3	-351.24	127.55
4	3.0333	-347.42	127.1
4	3.0667	-342.97	128.03
4	3.1	-339.2	127.37
4	3.1333	-335.95	126.49
4	3.1667	-332.98	125.1
4	3.2	-329.39	124.21
4	3.2333	-325.98	123.06
4	3.2667	-322.4	121.72
4	3.3	-318.74	120.19
4	3.3333	-315.46	117.42
4	3.3667	-311.86	115.62
4	3.4	-307.3	114.67
4	3.4333	-303.2	112.59
4	3.4667	-299.89	110.63
4	3.5	-296.25	108.41
4	3.5333	-292.65	106.33
4	3.5667	-289.72	103.45
4	3.6	-285.56	102.55
4	3.6333	-282.61	100.32
4	3.6667	-279.01	98.973
4	3.7	-275.07	97.96
4	3.7333	-271.92	96.61
4	3.7667	-268.89	94.023
4	3.8	-264.84	93.123
4	3.8333	-261.91	90.872
4	3.8667	-257.49	89.613
4	3.9	-253.81	87.995
4	3.9333	-250.1	86.035
4	3.9667	-246.14	84.372
4	4	-242.22	82.659
4	4.0333	-238.63	80.977
4	4.0667	-235.02	79.284
4	4.1	-231.98	76.922
4	4.1333	-228.5	75.684
4	4.1667	-225.01	72.871
4	4.2	-221.63	70.846
4	4.2333	-218.71	68.596
4	4.2667	-215.78	66.346
4	4.3	-212.36	64.333
4	4.3333	-209.48	62.071
4	4.3667	-206.56	59.145
4	4.4	-203.18	56.445
4	4.4333	-200.26	53.97
4	4.4667	-197.43	51.587
4	4.5	-194.41	48.57
4	4.5333	-191.14	46.432
4	4.5667	-188.22	43.957
4	4.6	-186.18	41.455
4	4.6333	-183.47	39.312
4	4.6667	-180.28	37.941
4	4.7	-177.58	36.159
4	4.7333	-174.38	34.619
4	4.7667	-171.64	33.226
4	4.8	-168.53	31.694
4	4.8333	-165.79	30.16
4	4.8667	-162.99	28.86
4	4.9	-159.75	27.193
4	4.9333	-156.49	25.956
4	4.9667	-153.68	24.268
4	5	-150.75	22.693
4	5.0333	-147.53	21.933
4	5.0667	-144.25	20.337
4	5.1	-141.08	19.318
4	5.1333	-137.96	18.204
4	5.1667	-134.1	17.068
4	5.2	-130.73	15.943
4	5.2333	-127.8	14.368
4	5.2667	-124.65	13.018
4	5.3	-121.28	11.667
4	5.3333	-118.35	10.542
4	5.3667	-115.2	8.9673
4	5.4	-111.83	8.0672
4	5.4333	-108.45	6.7171
4	5.4667	-105.3	5.367
4	5.5	-101.7	4.017
4	5.5333	-98.663	3.0044
4	5.5667	-94.95	0.86677
4	5.6	-91.125	-0.48332
4	5.6333	-87.75	-1.8334
4	5.6667	-83.7	-2.5084
4	5.7	-80.1	-3.4085
4	5.7333	-76.049	-3.8585
4	5.7667	-72.091	-4.335
4	5.8	-68.399	-4.5336
4	5.8333	-65.023	-4.9836
4	5.8667	-61.423	-4.9836
4	5.9	-57.531	-4.9611
4	5.9333	-54.088	-4.8036
4	5.9667	-50.518	-4.888
4	6	-47.09	-4.5561
4	6.0333	-43.602	-4.1736
4	6.0667	-39.912	-3.8237
4	6.1	-36.244	-3.341
4	6.1333	-32.653	-2.8111
4	6.1667	-29.021	-2.2835
4	6.2	-25.241	-1.9684
4	6.2333	-21.596	-1.8334
4	6.2667	-18.154	-1.5687
4	6.3	-15.07	-2.2834
4	6.3333	-11.47	-1.8334
4	6.3667	-7.6899	-1.5184
4	6.4	-4.4497	-1.4734
4	6.4333	-1.1195	-1.3834
4	6.4667	2.0307	-1.8334
4	6.5	5.9552	-1.5488
4	6.5333	9.9062	-1.8334
4	6.5667	13.957	-2.2834
4	6.6	17.972	-2.5604
4	6.6333	22.057	-2.9585
4	6.6667	26.231	-3.0217
4	6.7	30.469	-2.9758
4	6.7333	34.779	-2.8026
4	6.7667	38.821	-2.396
4	6.8	43.055	-1.7794
4	6.8333	47.133	-1.3654
4	6.8667	51.002	-0.7742
4	6.9	54.728	-0.26726
4	6.9333	58.403	0.27775
4	6.9667	61.976	0.86814
4	7	65.535	1.5238
4	7.0333	69.238	2.2342
4	7.0667	73.338	3.0505
5	2.3	-427.36	91.684
5	2.3333	-424.55	91.07
5	2.3667	-421.73	90.424
5	2.4	-418.96	89.696
5	2.4333	-416.22	88.94
5	2.4667	-413.64	88.287
5	2.5	-411.1	87.722
5	2.5333	-408.39	87.272
5	2.5667	-406.14	86.822
5	2.6	-403.44	87.047
5	2.6333	-400.75	86.597
5	2.6667	-398.05	86.822
5	2.7	-395.34	86.822
5	2.7333	-392.64	86.822
5	2.7667	-390.17	87.047
5	2.8	-387.47	87.047
5	2.8333	-384.77	87.047
5	2.8667	-381.84	87.272
5	2.9	-379.37	87.722
5	2.9333	-376.67	87.947
5	2.9667	-373.97	88.172
5	3	-371.49	88.622
5	3.0333	-369.02	89.297
5	3.0667	-366.99	89.747
5	3.1	-365.19	90.197
5	3.1333	-362.94	90.422
5	3.1667	-361.37	90.197
5	3.2	-359.57	90.197
5	3.2333	-357.77	89.972
5	3.2667	-355.52	89.522
5	3.3	-353.72	89.072
5	3.3333	-351.47	88.397
5	3.3667	-348.77	87.947
5	3.4	-346.52	87.272
5	3.4333	-343.59	86.372
5	3.4667	-340.67	85.697
5	3.5	-337.92	84.456
5	3.5333	-334.82	83.447
5	3.5667	-332.12	82.547
5	3.6	-329.27	81.329
5	3.6333	-326.62	80.061
5	3.6667	-323.79	79.172
5	3.7	-321.31	78.272
5	3.7333	-319.06	77.597
5	3.7667	-316.36	76.697
5	3.8	-314.11	76.472
5	3.8333	-311.86	75.796
5	3.8667	-309.6	75.399
5	3.9	-307.59	74.896
5	3.9333	-305.34	74.446
5	3.9667	-302.96	74.046
5	4	-300.46	73.592
5	4.0333	-297.9	73.049
5	4.0667	-295.44	72.646
5	4.1	-292.58	72.307
5	4.1333	-290.01	71.904
5	4.1667	-287.45	71.634
5	4.2	-285.02	71.366
5	4.2333	-282.9	71.319
5	4.2667	-281.04	71.071
5	4.3	-278.79	70.846
5	4.3333	-277.1	70.218
5	4.3667	-275.64	69.721
5	4.4	-273.97	68.866
5	4.4333	-272.22	68.162
5	4.4667	-270.35	67.358
5	4.5	-268.4	66.424
5	4.5333	-266.28	65.401
5	4.5667	-263.88	64.274
5	4.6	-261.51	63.061
5	4.6333	-259.03	61.806
5	4.6667	-256.72	60.357
5	4.7	-254.1	58.943
5	4.7333	-251.84	57.134
5	4.7667	-249.09	55.77
5	4.8	-246.84	53.97
5	4.8333	-244.56	52.462
5	4.8667	-242.23	51.071
5	4.9	-240.1	49.833
5	4.9333	-237.96	48.844
5	4.9667	-235.68	47.749
5	5	-233.2	47.265
5	5.0333	-231.31	45.87
5	5.0667	-228.72	45.307
5	5.1	-226.18	44.429
5	5.1333	-223.63	43.385
5	5.1667	-220.96	42.494
5	5.2	-218.12	41.414
5	5.2333	-215.42	40.514
5	5.2667	-212.5	39.323
5	5.3	-209.54	38.467
5	5.3333	-206.46	37.552
5	5.3667	-203.64	36.669
5	5.4	-200.57	35.789
5	5.4333	-198.1	34.799
5	5.4667	-195.22	33.899
5	5.5	-192.51	32.759
5	5.5333	-190.03	31.625
5	5.5667	-187.88	30.344
5	5.6	-185.6	29.27
5	5.6333	-183.12	27.849
5	5.6667	-180.63	26.749
5	5.7	-178.43	25.168
5	5.7333	-175.73	23.818
5	5.7667	-172.69	22.581
5	5.8	-170.56	20.893
5	5.8333	-167.29	19.655
5	5.8667	-164.59	17.855
5	5.9	-162.46	16.168
5	5.9333	-159.36	14.586
5	5.9667	-157.21	12.545
5	6	-154.58	10.992
5	6.0333	-151.83	9.7323
5	6.0667	-149.34	8.2331
5	6.1	-146.34	7.2122
5	6.1333	-144	5.8171
5	6.1667	-141.36	5.1552
5	6.2	-138.83	4.467
5	6.2333	-136.35	3.5669
5	6.2667	-133.72	2.9657
5	6.3	-131.18	2.2168
5	6.3333	-128.93	1.5418
5	6.3667	-126.18	1.4518
5	6.4	-123.85	0.81213
5	6.4333	-121.28	0.64175
5	6.4667	-118.97	0.37062
5	6.5	-115.92	0.77676
5	6.5333	-113.63	0.41674
5	6.5667	-110.93	0.19172
5	6.6	-108.42	0.07257
5	6.6333	-106.2	-0.48332
5	6.6667	-103.43	-0.61134
5	6.7	-101.13	-1.2049
5	6.7333	-99.226	-2.2834
5	6.7667	-97.201	-2.7335
5	6.8	-94.725	-3.6335
5	6.8333	-92.475	-4.5336
5	6.8667	-90.225	-4.9836
5	6.9	-87.319	-5.8343
5	6.9333	-84.993	-6.7482
5	6.9667	-83.025	-8.1338
5	7	-80.069	-8.6904
5	7.0333	-77.602	-9.8664
5	7.0667	-75.374	-11.509
5	7.1	-72.674	-12.409
5	7.1333	-70.199	-13.759
5	7.1667	-67.499	-15.109
5	7.2	-64.799	-16.009
5	7.2333	-62.151	-16.446
5	7.2667	-59.623	-17.809
5	7.3	-56.923	-18.034
5	7.3333	-54.673	-18.709
5	7.3667	-51.973	-18.934
5	7.4	-49.273	-19.384
5	7.4333	-47.022	-19.61
5	7.4667	-44.547	-19.61
5	7.5	-42.15	-19.562
5	7.5333	-39.525	-19.663
5	7.5667	-37.347	-19.834
5	7.6	-34.872	-19.384
5	7.6333	-32.397	-19.16
5	7.6667	-29.696	-18.934
5	7.7	-27.446	-18.259
5	7.7333	-24.521	-17.809
5	7.7667	-21.821	-17.584
5	7.8	-19.121	-17.134
5	7.8333	-16.421	-16.684
5	7.8667	-13.945	-16.459
5	7.9	-10.875	-15.91
5	7.9333	-8.1671	-15.644
5	7.9667	-5.8448	-15.334
5	8	-2.9196	-15.334
5	8.0333	-0.27421	-14.988
5	8.0667	2.0307	-14.884
5	8.1	4.5058	-14.884
5	8.1333	7.206	-14.659
5	8.1667	10.257	-14.342
5	8.2	12.606	-14.434
5	8.2333	15.306	-14.434
5	8.2667	18.457	-14.434
5	8.3	21.157	-14.434
5	8.3333	24.532	-14.434
5	8.3667	27.682	-14.434
5	8.4	30.832	-14.434
5	8.4333	34.334	-14.198
5	8.4667	37.802	-13.716
5	8.5	40.508	-13.759
5	8.5333	43.883	-13.534
5	8.5667	47.033	-13.084
5	8.6	50.409	-12.409
5	8.6333	53.543	-11.835
5	8.6667	56.593	-11.21
5	8.7	59.628	-10.461
5	8.7333	62.685	-9.6102
5	8.7667	65.721	-8.6511
5	8.8	68.809	-7.6226
5	8.8333	71.92	-6.441
6	2.6333	-427.3	53.526
6	2.6667	-425.15	53.759
6	2.7	-422.96	53.935
6	2.7333	-420.74	54.018
6	2.7667	-418.52	54.017
6	2.8	-416.25	53.919
6	2.8333	-414.05	53.703
6	2.8667	-412.03	53.463
6	2.9	-410.1	53.228
6	2.9333	-408.21	53.049
6	2.9667	-406.06	52.89
6	3	-404.35	52.845
6	3.0333	-402.76	52.673
6	3.0667	-401.1	52.806
6	3.1	-399.36	52.911
6	3.1333	-397.63	53.095
6	3.1667	-396.21	53.182
6	3.2	-394.24	53.333
6	3.2333	-392.4	53.363
6	3.2667	-390.79	53.629
6	3.3	-389.05	53.823
6	3.3333	-387.16	54.14
6	3.3667	-385.31	54.224
6	3.4	-383.67	54.578
6	3.4333	-382.14	54.874
6	3.4667	-380.64	55.191
6	3.5	-379.21	55.568
6	3.5333	-377.64	56.018
6	3.5667	-375.78	56.352
6	3.6	-374.44	56.603
6	3.6333	-372.94	57.178
6	3.6667	-371.38	57.583
6	3.7	-369.67	57.907
6	3.7333	-367.71	58.155
6	3.7667	-366.15	58.218
6	3.8	-364.16	58.301
6	3.8333	-362.22	58.335
6	3.8667	-360.15	57.975
6	3.9	-357.77	57.57
6	3.9333	-355.92	57.21
6	3.9667	-353.7	56.574
6	4	-351.6	55.725
6	4.0333	-349.2	54.862
6	4.0667	-347.19	53.745
6	4.1	-345.03	52.665
6	4.1333	-343.59	50.595
6	4.1667	-341.12	49.245
6	4.2	-339.09	48.69
6	4.2333	-337.74	46.32
6	4.2667	-336.17	44.745
6	4.3	-334.05	44.025
6	4.3333	-332.32	41.527
6	4.3667	-331.44	40.469
6	4.4	-329.87	39.344
6	4.4333	-327.88	38.804
6	4.4667	-326.71	37.094
6	4.5	-324.86	35.757
6	4.5333	-323.14	34.686
6	4.5667	-321.59	33.706
6	4.6	-319.81	32.77
6	4.6333	-318.06	32.02
6	4.6667	-315.7	31.376
6	4.7	-313.81	30.476
6	4.7333	-311.7	29.652
6	4.7667	-309.28	28.881
6	4.8	-307.05	28.379
6	4.8333	-304.71	28.003
6	4.8667	-302.16	27.566
6	4.9	-300.07	27.314
6	4.9333	-297.87	27.058
6	4.9667	-295.6	26.929
6	5	-293.64	27.193
6	5.0333	-291.03	26.788
6	5.0667	-288.67	26.782
6	5.1	-286.57	26.395
6	5.1333	-284.16	26.062
6	5.1667	-281.6	25.765
6	5.2	-279.21	25.468
6	5.2333	-276.96	24.612
6	5.2667	-274.7	24.109
6	5.3	-272.42	23.328
6	5.3333	-269.8	22.507
6	5.3667	-267.32	21.322
6	5.4	-265.51	20.668
6	5.4333	-262.59	19.543
6	5.4667	-260	18.53
6	5.5	-257.41	17.293
6	5.5333	-255.05	15.83
6	5.5667	-252.94	14.474
6	5.6	-250.57	12.507
6	5.6333	-248.3	10.88
6	5.6667	-246.16	8.9673
6	5.7	-244.33	7.1891
6	5.7333	-242.22	5.4795
6	5.7667	-240.42	3.9044
6	5.8	-238.62	2.5543
6	5.8333	-237.27	1.2043
6	5.8667	-235.47	0.30423
6	5.9	-233.67	-0.78126
6	5.9333	-232.43	-1.3834
6	5.9667	-230.42	-2.1529
6	6	-229.06	-2.7335
6	6.0333	-227.15	-3.746
6	6.0667	-225.38	-4.4164
6	6.1	-223.66	-4.7586
6	6.1333	-221.81	-4.8936
6	6.1667	-219.52	-5.2536
6	6.2	-217.81	-5.2086
6	6.2333	-215.78	-5.2086
6	6.2667	-213.98	-5.2086
6	6.3	-211.57	-4.7361
6	6.3333	-209.93	-4.3086
6	6.3667	-207.5	-3.4985
6	6.4	-205.5	-2.8373
6	6.4333	-203.44	-2.0314
6	6.4667	-201.72	-1.2709
6	6.5	-199.69	-0.59585
6	6.5333	-197.82	-0.11097
6	6.5667	-196.08	0.32849
6	6.6	-194.41	0.41674
6	6.6333	-192.94	0.52922
6	6.6667	-191.37	0.75426
6	6.7	-189.94	0.64373
6	6.7333	-188.22	0.52922
6	6.7667	-186.76	0.64172
6	6.8	-185.21	0.39476
6	6.8333	-183.61	0.41671
6	6.8667	-181.69	0.30423
6	6.9	-180.01	0.1917
6	6.9333	-178.22	-0.42536
6	6.9667	-176.29	-0.37084
6	7	-174.38	-1.1584
6	7.0333	-172.65	-1.8226
6	7.0667	-170.82	-2.4185
6	7.1	-168.8	-3.3185
6	7.1333	-167.07	-3.9711
6	7.1667	-165.34	-5.2986
6	7.2	-163.67	-6.6037
6	7.2333	-161.78	-7.2337
6	7.2667	-160.13	-8.6877
6	7.3	-158.52	-9.5964
6	7.3333	-156.72	-10.496
6	7.3667	-155.03	-11.059
6	7.4	-153.47	-12.012
6	7.4333	-151.71	-12.669
6	7.4667	-150.03	-13.236
6	7.5	-148.42	-13.79
6	7.5333	-146.67	-14.261
6	7.5667	-145.18	-14.694
6	7.6	-143.41	-15.107
6	7.6333	-141.87	-15.447
6	7.6667	-140.03	-15.714
6	7.7	-138.31	-15.938
6	7.7333	-136.47	-15.897
6	7.7667	-134.65	-15.899
6	7.8	-132.83	-15.676
6	7.8333	-130.73	-15.334
6	7.8667	-128.81	-14.772
6	7.9	-126.79	-14.097
6	7.9333	-124.88	-13.309
6	7.9667	-122.85	-12.634
6	8	-121.05	-11.734
6	8.0333	-119.16	-11.239
6	8.0667	-117.36	-10.789
6	8.1	-115.74	-10.26
6	8.1333	-114.02	-9.9572
6	8.1667	-112.33	-9.4971
6	8.2	-110.57	-9.4389
6	8.2333	-108.77	-9.4389
6	8.2667	-106.9	-9.3317
6	8.3	-105.13	-9.3707
6	8.3333	-103.39	-9.5476
6	8.3667	-101.57	-9.6639
6	8.4	-99.631	-10.069
6	8.4333	-97.786	-10.564
6	8.4667	-96.094	-10.756
6	8.5	-94.388	-10.947
6	8.5333	-92.79	-11.554
6	8.5667	-91.231	-11.986
6	8.6	-90.09	-12.679
6	8.6333	-88.83	-13.399
6	8.6667	-87.705	-14.074
6	8.7	-86.76	-14.614
6	8.7333	-85.68	-16.144
6	8.7667	-84.735	-15.964
6	8.8	-83.475	-17.359
6	8.8333	-82.575	-17.584
6	8.8667	-81.675	-18.259
6	8.9	-80.325	-18.934
6	8.9333	-79.154	-19.294
6	8.9667	-78.23	-19.263
6	9	-77.287	-19.722
6	9.0333	-75.937	-20.172
6	9.0667	-74.474	-20.51
6	9.1	-73.349	-20.735
6	9.1333	-72.224	-20.735
6	9.1667	-70.874	-20.735
6	9.2	-69.524	-20.735
6	9.2333	-67.949	-20.51
6	9.2667	-66.824	-20.285
6	9.3	-65.023	-19.834
6	9.3333	-63.673	-19.384
6	9.3667	-62.323	-18.934
6	9.4	-61.086	-17.922
6	9.4333	-59.398	-17.584
6	9.4667	-57.823	-16.684
6	9.5	-56.248	-16.009
6	9.5333	-54.898	-15.109
6	9.5667	-53.257	-14.62
6	9.6	-51.748	-13.759
6	9.6333	-50.173	-13.534
6	9.6667	-48.684	-13.067
6	9.7	-46.815	-12.721
6	9.7333	-44.885	-12.972
6	9.7667	-42.972	-12.859
6	9.8	-41.285	-12.972
6	9.8333	-39.484	-13.197
6	9.8667	-37.887	-13.714
6	9.9	-36.559	-14.097
6	9.9333	-34.872	-14.659
6	9.9667	-33.072	-15.109
6	10	-31.676	-15.199
6	10.033	-29.696	-16.009
6	10.067	-28.121	-16.234
6	10.1	-26.434	-16.572
6	10.133	-24.521	-16.684
6	10.167	-22.608	-16.572
6	10.2	-20.808	-16.572
6	10.233	-18.783	-16.347
6	10.267	-16.836	-15.836
6	10.3	-14.395	-16.009
6	10.333	-12.37	-15.334
6	10.367	-9.9297	-14.607
6	10.4	-7.368	-13.95
6	10.433	-4.8322	-13.422
6	10.467	-2.1095	-12.004
6	10.5	0.79312	-11.171
6	10.533	3.7269	-9.5531
6	10.567	6.846	-8.0888
6	10.6	10.019	-6.8963
6	10.633	13.169	-5.5461
6	10.667	16.432	-4.3086
6	10.7	19.411	-2.8055
6	10.733	22.687	-1.2934
6	10.767	25.657	-0.25833
6	10.8	28.717	0.68675
6	10.833	31.17	0.97925
6	10.867	34.173	1.8188
6	10.9	37.02	1.8793
6	10.933	39.729	2.3727
6	10.967	42.533	2.6669
6	11	45.233	2.8919
6	11.033	48.078	2.8413
6	11.067	51.039	2.9819
6	11.1	53.943	2.9471
6	11.133	56.908	2.7914
6	11.167	59.935	2.529
6	11.2	63.012	2.1258
6	11.233	66.163	1.551
6	11.267	69.451	0.8438
6	11.3	72.718	0.091056
7	3.0333	-426.43	253.53
7	3.0667	-423.48	252.83
7	3.1	-420.5	251.92
7	3.1333	-417.45	250.83
7	3.1667	-414.31	249.55
7	3.2	-411.1	247.99
7	3.2333	-407.85	246.21
7	3.2667	-404.48	244.29
7	3.3	-401.24	242.44
7	3.3333	-398.15	240.48
7	3.3667	-395.46	238.94
7	3.4	-392.24	236.82
7	3.4333	-389.33	235.14
7	3.4667	-386.16	233.67
7	3.5	-383.46	232.32
7	3.5333	-380.47	231.15
7	3.5667	-377.06	230.05
7	3.6	-374.05	228.76
7	3.6333	-371	227.79
7	3.6667	-367.38	226.63
7	3.7	-364.12	225.69
7	3.7333	-360.18	224.52
7	3.7667	-356.85	223.44
7	3.8	-353.59	222.73
7	3.8333	-350.12	221.61
7	3.8667	-346.97	220.71
7	3.9	-344.42	219.92
7	3.9333	-341.41	218.73
7	3.9667	-338.31	217.26
7	4	-335.36	215.8
7	4.0333	-332.28	214.12
7	4.0667	-329.61	212.7
7	4.1	-326.42	210.46
7	4.1333	-323.4	208.51
7	4.1667	-320.48	206.41
7	4.2	-317.55	204.28
7	4.2333	-314.67	202.29
7	4.2667	-311.19	200.45
7	4.3	-307.9	198.7
7	4.3333	-304.46	197.03
7	4.3667	-301.06	195.55
7	4.4	-297.65	194.36
7	4.4333	-294.31	192.8
7	4.4667	-291.02	191.16
7	4.5	-287.56	189.84
7	4.5333	-283.51	188.75
7	4.5667	-280.15	187.04
7	4.6	-276.62	185.74
7	4.6333	-273.03	184.34
7	4.6667	-269.61	182.94
7	4.7	-266.3	181.67
7	4.7333	-263	180.09
7	4.7667	-259.74	178.53
7	4.8	-256.32	176.73
7	4.8333	-252.91	174.8
7	4.8667	-249.69	172.8
7	4.9	-246.57	170.67
7	4.9333	-243.24	168.28
7	4.9667	-240.15	166.02
7	5	-237.05	163.66
7	5.0333	-233.9	161.41
7	5.0667	-230.86	159.28
7	5.1	-227.6	157.14
7	5.1333	-224.51	155.35
7	5.1667	-221.08	153.57
7	5.2	-217.45	152.12
7	5.2333	-214.16	150.31
7	5.2667	-210.78	148.67
7	5.3	-207.15	147.07
7	5.3333	-203.57	145.34
7	5.3667	-199.36	144.43
7	5.4	-196.16	142.1
7	5.4333	-192.49	140.49
7	5.4667	-188.74	139.16
7	5.5	-185.97	137.11
7	5.5333	-182.63	135.32
7	5.5667	-179.67	133.06
7	5.6	-176.63	130.93
7	5.6333	-173.82	129.01
7	5.6667	-171	126.65
7	5.7	-168.19	124.29
7	5.7333	-165.16	122.15
7	5.7667	-162.57	119.11
7	5.8	-159.98	116.97
7	5.8333	-157.17	113.71
7	5.8667	-154.66	111.06
7	5.9	-151.77	108.76
7	5.9333	-148.86	107.12
7	5.9667	-146.09	104.75
7	6	-142.88	103.25
7	6.0333	-140.07	101.34
7	6.0667	-136.53	99.783
7	6.1	-133.76	98.185
7	6.1333	-130.64	96.543
7	6.1667	-128.03	94.923
7	6.2	-124.83	93.257
7	6.2333	-121.91	91.457
7	6.2667	-119.12	89.702
7	6.3	-116.73	87.743
7	6.3333	-113.88	85.705
7	6.3667	-111.38	84.347
7	6.4	-108.72	81.737
7	6.4333	-106.09	79.509
7	6.4667	-103.73	77.597
7	6.5	-101.53	74.737
7	6.5333	-99.496	72.511
7	6.5667	-97.736	70.037
7	6.6	-95.626	67.921
7	6.6333	-93.825	65.446
7	6.6667	-92.475	63.196
7	6.7	-90.225	61.171
7	6.7333	-88.245	59.236
7	6.7667	-86.175	58.02
7	6.8	-83.7	56.67
7	6.8333	-81.45	55.32
7	6.8667	-78.974	53.97
7	6.9	-76.499	53.07
7	6.9333	-74.249	51.945
7	6.9667	-71.938	50.742
7	7	-69.749	50.145
7	7.0333	-67.724	49.47
7	7.0667	-65.474	49.02
7	7.1	-63.488	48.054
7	7.1333	-61.558	47.265
7	7.1667	-59.67	46.371
7	7.2	-57.999	45.523
7	7.2333	-56.248	44.52
7	7.2667	-54.673	43.62
7	7.3	-53.323	42.719
7	7.3333	-51.973	41.369
7	7.3667	-50.398	40.019
7	7.4	-48.895	38.432
7	7.4333	-47.472	37.094
7	7.4667	-45.897	35.519
7	7.5	-44.772	33.944
7	7.5333	-43.422	32.144
7	7.5667	-42.297	30.344
7	7.6	-41.172	28.544
7	7.6333	-39.597	26.293
7	7.6667	-38.247	24.493
7	7.7	-36.897	22.918
7	7.7333	-35.322	21.343
7	7.7667	-33.852	20.244
7	7.8	-32.172	18.868
7	7.8333	-30.731	18.013
7	7.8667	-29.246	16.843
7	7.9	-27.671	16.393
7	7.9333	-26.096	15.718
7	7.9667	-24.296	15.268
7	8	-22.721	15.043
7	8.0333	-21.146	14.818
7	8.0667	-19.346	15.043
7	8.1	-17.77	15.043
7	8.1333	-15.745	15.493
7	8.1667	-13.945	16.168
7	8.2	-12.145	16.618
7	8.2333	-10.345	16.618
7	8.2667	-8.77	17.068
7	8.3	-7.1948	16.843
7	8.3333	-5.3948	16.843
7	8.3667	-3.7072	16.73
7	8.4	-1.907	16.505
7	8.4333	-0.081029	16.375
7	8.4667	1.5807	16.168
7	8.5	3.3808	15.718
7	8.5333	5.4059	15.268
7	8.5667	7.206	14.818
7	8.6	9.1412	14.098
7	8.6333	11.256	13.918
7	8.6667	13.281	13.018
7	8.7	15.136	12.239
7	8.7333	17.107	11.217
7	8.7667	19.294	10.551
7	8.8	21.382	9.8673
7	8.8333	24.082	9.1923
7	8.8667	26.449	8.4362
7	8.9	28.912	7.8806
7	8.9333	31.418	7.4371
7	8.9667	33.983	7.3922
7	9	36.233	7.1672
7	9.0333	38.708	6.9421
7	9.0667	41.408	6.9421
7	9.1	43.883	7.1672
7	9.1333	46.471	7.5047
7	9.1667	48.834	7.8422
7	9.2	51.759	8.2922
7	9.2333	54.449	8.8908
7	9.2667	57.143	9.4538
7	9.3	59.835	9.9401
7	9.3333	62.66	10.288
7	9.3667	65.614	10.526
7	9.4	68.606	10.636
7	9.4333	71.642	10.63
8	3.2333	-426.51	169.28
8	3.2667	-423.18	168.36
8	3.3	-420.08	167.58
8	3.3333	-417.27	166.85
8	3.3667	-414.77	166.18
8	3.4	-412.56	165.73
8	3.4333	-410.27	165.48
8	3.4667	-407.89	165.11
8	3.5	-405.37	164.67
8	3.5333	-402.69	164.2
8	3.5667	-399.75	163.6
8	3.6	-396.51	162.66
8	3.6333	-393.61	161.68
8	3.6667	-390.34	160.39
8	3.7	-386.88	159.24
8	3.7333	-383.57	157.86
8	3.7667	-379.92	156.43
8	3.8	-376.6	154.99
8	3.8333	-373.02	153.31
8	3.8667	-369.97	152.09
8	3.9	-366.71	150.65
8	3.9333	-363.5	149.18
8	3.9667	-360.61	147.89
8	4	-357.77	146.9
8	4.0333	-355.07	145.78
8	4.0667	-352.61	144.44
8	4.1	-349.44	143.53
8	4.1333	-346.92	142.23
8	4.1667	-344.1	141.27
8	4.2	-341.31	140.39
8	4.2333	-338.45	139.2
8	4.2667	-335.37	137.93
8	4.3	-331.89	137
8	4.3333	-328.96	135.88
8	4.3667	-326.26	134.39
8	4.4	-323.14	133.18
8	4.4333	-319.86	132.02
8	4.4667	-315.91	131.15
8	4.5	-312.99	130.03
8	4.5333	-310.65	128.82
8	4.5667	-307.14	128.22
8	4.6	-304.94	127.11
8	4.6333	-302.19	126.65
8	4.6667	-299.49	125.75
8	4.7	-297.24	124.63
8	4.7333	-294.31	123.5
8	4.7667	-292.14	121.99
8	4.8	-289.71	120.75
8	4.8333	-286.93	119.18
8	4.8667	-284.11	117.74
8	4.9	-281.59	116.17
8	4.9333	-278.9	114.61
8	4.9667	-275.88	112.86
8	5	-273.39	111.07
8	5.0333	-270.46	109.77
8	5.0667	-268.78	107.91
8	5.1	-266.39	106.24
8	5.1333	-264.17	104.57
8	5.1667	-262.29	103.29
8	5.2	-260.08	101.84
8	5.2333	-258.06	100.36
8	5.2667	-255.9	99.013
8	5.3	-253.37	97.971
8	5.3333	-251.11	96.723
8	5.3667	-248.86	95.373
8	5.4	-246.89	94.157
8	5.4333	-243.91	93.123
8	5.4667	-241.66	91.998
8	5.5	-239.41	90.872
8	5.5333	-237.25	89.315
8	5.5667	-234.87	88.164
8	5.6	-232.21	87.272
8	5.6333	-229.73	86.372
8	5.6667	-227.26	85.472
8	5.7	-224.78	84.572
8	5.7333	-222.31	83.672
8	5.7667	-220.31	82.233
8	5.8	-217.36	81.872
8	5.8333	-215.59	80.72
8	5.8667	-213.06	80.03
8	5.9	-210.16	79.622
8	5.9333	-207.91	78.497
8	5.9667	-205.96	77.063
8	6	-203.57	76.02
8	6.0333	-201.15	74.781
8	6.0667	-198.59	73.591
8	6.1	-196.28	72.366
8	6.1333	-193.96	71.521
8	6.1667	-191.71	70.621
8	6.2	-189.46	69.271
8	6.2333	-187.39	67.786
8	6.2667	-184.96	67.021
8	6.3	-182.93	65.671
8	6.3333	-180.68	64.096
8	6.3667	-178.43	62.746
8	6.4	-176.18	61.171
8	6.4333	-173.93	59.821
8	6.4667	-172.13	57.829
8	6.5	-169.88	56.67
8	6.5333	-167.63	55.32
8	6.5667	-165.76	53.56
8	6.6	-163.58	52.62
8	6.6333	-161.33	51.045
8	6.6667	-159.08	49.92
8	6.7	-156.83	48.345
8	6.7333	-154.69	46.882
8	6.7667	-152.33	45.87
8	6.8	-150.08	44.745
8	6.8333	-148.05	43.62
8	6.8667	-145.86	42.29
8	6.9	-143.78	41.144
8	6.9333	-141.75	39.794
8	6.9667	-139.5	38.894
8	7	-137.25	37.544
8	7.0333	-135	36.644
8	7.0667	-132.75	35.744
8	7.1	-130.73	34.844
8	7.1333	-128.48	33.944
8	7.1667	-126.45	33.044
8	7.2	-123.98	32.144
8	7.2333	-121.73	31.244
8	7.2667	-119.7	30.569
8	7.3	-117.45	29.894
8	7.3333	-115.38	28.657
8	7.3667	-112.95	27.869
8	7.4	-110.7	26.968
8	7.4333	-108.68	25.618
8	7.4667	-106.43	24.718
8	7.5	-104.18	23.368
8	7.5333	-102.38	22.018
8	7.5667	-100.24	21.231
8	7.6	-98.326	19.768
8	7.6333	-96.525	18.418
8	7.6667	-94.613	17.63
8	7.7	-92.835	16.213
8	7.7333	-91.125	14.818
8	7.7667	-89.55	13.242
8	7.8	-87.975	12.117
8	7.8333	-86.13	10.902
8	7.8667	-84.825	9.6423
8	7.9	-83.111	8.7357
8	7.9333	-81.675	7.1672
8	7.9667	-79.994	6.2406
8	8	-78.524	4.917
8	8.0333	-76.724	4.017
8	8.0667	-75.037	3.2294
8	8.1	-73.574	2.2168
8	8.1333	-71.999	1.3168
8	8.1667	-70.739	0.59676
8	8.2	-69.749	-0.2583
8	8.2333	-68.264	-0.75338
8	8.2667	-67.004	-1.4734
8	8.3	-65.744	-1.9684
8	8.3333	-64.484	-2.4634
8	8.3667	-63.449	-2.5084
8	8.4	-62.008	-2.9135
8	8.4333	-60.748	-2.9585
8	8.4667	-59.443	-2.8685
8	8.5	-58.183	-2.6884
8	8.5333	-57.013	-2.3285
8	8.5667	-55.573	-2.0584
8	8.6	-54.358	-1.5634
8	8.6333	-52.918	-1.0684
8	8.6667	-51.433	-0.66334
8	8.7	-49.901	-0.18549
8	8.7333	-48.328	0.32673
8	8.7667	-46.617	0.73174
8	8.8	-44.727	1.0017
8	8.8333	-42.73	1.1783
8	8.8667	-40.835	1.4293
8	8.9	-39.147	1.5418
8	8.9333	-36.942	1.6318
8	8.9667	-35.097	1.5418
8	9	-33.117	1.4068
8	9.0333	-31.226	1.2268
8	9.0667	-29.066	0.95675
8	9.1	-26.996	0.64175
8	9.1333	-24.971	0.19172
8	9.1667	-22.271	-0.48332
8	9.2	-19.751	-1.0234
8	9.2333	-17.096	-1.6084
8	9.2667	-14.395	-2.2835
8	9.3	-11.605	-2.9135
8	9.3333	-8.8149	-3.5436
8	9.3667	-6.0248	-4.1736
8	9.4	-3.0546	-4.7136
8	9.4333	-0.13297	-5.2259
8	9.4667	2.8183	-5.7712
8	9.5	5.8559	-6.1087
8	9.5333	9.1502	-6.4507
8	9.5667	12.111	-6.6937
8	9.6	15.171	-6.9637
8	9.6333	18.232	-7.0087
8	9.6667	21.382	-7.4588
8	9.7	24.082	-7.4588
8	9.7333	27.232	-7.4588
8	9.7667	30.383	-7.4588
8	9.8	33.533	-7.4588
8	9.8333	37.02	-7.3463
8	9.8667	40.396	-7.1213
8	9.9	43.883	-7.0088
8	9.9333	47.258	-7.0087
8	9.9667	51.196	-6.8963
8	10	54.895	-6.841
8	10.033	58.525	-6.7946
8	10.067	61.989	-6.787
8	10.1	65.386	-6.8061
8	10.133	68.681	-6.8567
8	10.167	71.963	-6.9455
9	3.3	-426.31	84.965
9	3.3333	-423.65	84.556
9	3.3667	-420.89	84.076
9	3.4	-418.07	83.542
9	3.4333	-415.31	82.937
9	3.4667	-412.69	82.314
9	3.5	-410.3	81.787
9	3.5333	-408.27	81.769
9	3.5667	-406.29	81.463
9	3.6	-404.31	81.201
9	3.6333	-402.7	81.451
9	3.6667	-400.7	81.669
9	3.7	-399.3	81.696
9	3.7333	-397.53	82.599
9	3.7667	-395	82.696
9	3.8	-393.54	83.447
9	3.8333	-391.18	83.845
9	3.8667	-389.75	83.076
9	3.9	-387.63	83.239
9	3.9333	-385.27	83.583
9	3.9667	-383.34	83.955
9	4	-381.07	84.158
9	4.0333	-378.93	84.674
9	4.0667	-377.12	84.975
9	4.1	-375.13	85.348
9	4.1333	-373.74	85.247
9	4.1667	-371.72	85.247
9	4.2	-370.05	84.917
9	4.2333	-368.11	84.817
9	4.2667	-366	84.651
9	4.3	-363.41	84.453
9	4.3333	-361.61	83.898
9	4.3667	-358.89	82.997
9	4.4	-356.64	82.322
9	4.4333	-354.39	81.647
9	4.4667	-352.37	81.197
9	4.5	-350.12	79.622
9	4.5333	-347.87	78.947
9	4.5667	-346.1	77.678
9	4.6	-344.27	76.246
9	4.6333	-342.69	75.572
9	4.6667	-340.89	74.671
9	4.7	-339.14	73.916
9	4.7333	-337.29	73.096
9	4.7667	-335.27	72.196
9	4.8	-333.24	71.746
9	4.8333	-330.76	71.296
9	4.8667	-328.7	70.814
9	4.9	-326.71	70.621
9	4.9333	-324.24	69.946
9	4.9667	-321.76	69.721
9	5	-319.29	69.271
9	5.0333	-316.59	68.821
9	5.0667	-314.11	68.371
9	5.1	-311.41	68.371
9	5.1333	-309.39	68.371
9	5.1667	-307.14	68.371
9	5.2	-304.44	68.596
9	5.2333	-302.64	68.821
9	5.2667	-300.84	68.596
9	5.3	-298.62	68.492
9	5.3333	-296.34	68.146
9	5.3667	-294.26	67.658
9	5.4	-292.06	67.021
9	5.4333	-289.81	66.121
9	5.4667	-287.83	65.565
9	5.5	-285.54	64.546
9	5.5333	-283.51	63.871
9	5.5667	-281.26	62.746
9	5.6	-279.46	62.521
9	5.6333	-277.21	60.721
9	5.6667	-275.42	59.53
9	5.7	-273.58	58.386
9	5.7333	-271.43	57.125
9	5.7667	-269.45	55.552
9	5.8	-267.57	53.988
9	5.8333	-265.74	52.17
9	5.8667	-264.16	50.82
9	5.9	-262.81	49.695
9	5.9333	-261.41	48.525
9	5.9667	-259.89	46.995
9	6	-258.09	45.87
9	6.0333	-256.29	45.195
9	6.0667	-254.26	44.069
9	6.1	-252.24	43.394
9	6.1333	-250.44	42.944
9	6.1667	-248.63	42.269
9	6.2	-247.06	41.594
9	6.2333	-245.03	41.144
9	6.2667	-243.24	40.694
9	6.3	-241.44	40.244
9	6.3333	-239.63	39.794
9	6.3667	-237.61	39.344
9	6.4	-235.58	39.119
9	6.4333	-233.52	39.529
9	6.4667	-231.31	38.894
9	6.5	-229.28	38.894
9	6.5333	-227.14	39.624
9	6.5667	-225.23	39.119
9	6.6	-223.21	39.119
9	6.6333	-221.41	39.119
9	6.6667	-219.61	39.119
9	6.7	-217.86	38.65
9	6.7333	-215.78	38.444
9	6.7667	-214.1	38.017
9	6.8	-212.45	37.684
9	6.8333	-210.64	37.064
9	6.8667	-208.9	36.549
9	6.9	-207.01	35.969
9	6.9333	-205.21	35.519
9	6.9667	-203.46	34.921
9	7	-201.97	34.767
9	7.0333	-200.07	33.893
9	7.0667	-198.46	33.494
9	7.1	-196.88	32.594
9	7.1333	-195.31	32.144
9	7.1667	-193.73	31.244
9	7.2	-192.19	30.298
9	7.2333	-191.26	28.768
9	7.2667	-189.91	28.093
9	7.3	-188.78	27.193
9	7.3333	-187.66	26.068
9	7.3667	-186.53	25.168
9	7.4	-185.41	24.493
9	7.4333	-184.28	24.268
9	7.4667	-182.93	23.593
9	7.5	-181.58	23.143
9	7.5333	-180.01	22.918
9	7.5667	-178.88	22.243
9	7.6	-177.31	22.018
9	7.6333	-175.51	21.793
9	7.6667	-174.16	21.343
9	7.7	-172.53	21.208
9	7.7333	-171	20.893
9	7.7667	-169.21	20.893
9	7.8	-167.41	20.893
9	7.8333	-165.6	21.118
9	7.8667	-163.81	21.343
9	7.9	-162	21.568
9	7.9333	-160.21	22.243
9	7.9667	-157.95	22.468
9	8	-155.93	22.693
9	8.0333	-154.13	22.918
9	8.0667	-152.33	23.368
9	8.1	-150.08	23.368
9	8.1333	-148.5	23.368
9	8.1667	-146.7	23.368
9	8.2	-145.13	23.143
9	8.2333	-143.1	23.143
9	8.2667	-141.53	23.143
9	8.3	-139.95	23.143
9	8.3333	-138.55	23.097
9	8.3667	-136.8	22.693
9	8.4	-135.45	22.243
9	8.4333	-134.1	22.243
9	8.4667	-132.53	22.018
9	8.5	-131.18	21.343
9	8.5333	-130.05	21.118
9	8.5667	-128.48	20.443
9	8.6	-127.13	19.543
9	8.6333	-126.23	18.868
9	8.6667	-125.1	18.193
9	8.7	-124.11	16.878
9	8.7333	-123.08	15.943
9	8.7667	-121.73	15.043
9	8.8	-121.05	13.637
9	8.8333	-119.79	12.838
9	8.8667	-119.03	12.342
9	8.9	-117.9	11.893
9	8.9333	-116.55	11.442
9	8.9667	-115.41	10.276
9	9	-114.08	9.8673
9	9.0333	-112.96	10.262
9	9.0667	-111.53	9.4398
9	9.1	-110.7	9.4173
9	9.1333	-109.93	9.0746
9	9.1667	-107.83	8.9905
9	9.2	-107.55	9.1923
9	9.2333	-105.65	9.1407
9	9.2667	-104.13	9.0573
9	9.3	-102.6	9.7741
9	9.3333	-102.38	10.317
9	9.3667	-101.25	11.217
9	9.4	-100.13	11.893
9	9.4333	-98.776	11.892
9	9.4667	-96.931	13.416
9	9.5	-95.972	14.073
9	9.5333	-94.5	14.368
9	9.5667	-93.15	15.043
9	9.6	-92.522	14.919
9	9.6333	-91.8	15.943
9	9.6667	-91.181	16.085
9	9.7	-89.865	16.663
9	9.7333	-88.875	16.843
9	9.7667	-88.185	17.455
9	9.8	-87.075	17.068
9	9.8333	-86.85	17.068
9	9.8667	-86.4	17.293
9	9.9	-85.277	17.315
9	9.9333	-84.812	16.896
9	9.9667	-84.15	16.843
9	10	-83.475	17.293
9	10.033	-82.8	16.393
9	10.067	-82.125	16.168
9	10.1	-81.45	15.943
9	10.133	-80.325	15.043
9	10.167	-79.424	14.593
9	10.2	-79.087	14.255
9	10.233	-78.362	13.701
9	10.267	-78.299	13.242
9	10.3	-76.837	12.68
9	10.333	-75.988	12.032
9	10.367	-75.546	10.076
9	10.4	-74.42	10.02
9	10.433	-73.838	9.2248
9	10.467	-73.349	8.0672
9	10.5	-72.001	7.1437
9	10.533	-71.549	6.0421
9	10.567	-70.132	4.6611
9	10.6	-69.241	4.0541
9	10.633	-68.601	3.534
9	10.667	-67.243	2.5911
9	10.7	-66.374	1.7668
9	10.733	-65.474	1.3168
9	10.767	-64.799	0.64175
9	10.8	-63.931	-0.30508
9	10.833	-62.998	-0.48332
9	10.867	-61.873	-0.93335
9	10.9	-61.062	-1.4178
9	10.933	-59.698	-1.5269
9	10.967	-59.372	-1.7143
9	11	-58.06	-1.7604
9	11.033	-56.886	-2.084
9	11.067	-55.348	-1.8334
9	11.1	-54.223	-1.8334
9	11.133	-52.873	-1.3834
9	11.167	-52.049	-0.83968
9	11.2	-50.888	-0.10652
9	11.233	-49.397	0.47384
9	11.267	-48.373	1.0918
9	11.3	-47.13	2.1732
9	11.333	-45.799	3.0367
9	11.367	-44.36	4.2436
9	11.4	-42.972	4.692
9	11.433	-42.297	5.367
9	11.467	-40.912	5.6491
9	11.5	-39.128	6.0942
9	11.533	-38.087	6.3135
9	11.567	-36.366	6.5799
9	11.6	-34.872	7.1672
9	11.633	-33.4	7.3374
9	11.667	-32.005	6.888
9	11.7	-30.435	6.9677
9	11.733	-29.057	6.6901
9	11.767	-27.511	6.1329
9	11.8	-26.096	5.8171
9	11.833	-24.588	5.0427
9	11.867	-23.396	4.467
9	11.9	-21.759	3.7478
9	11.933	-19.624	2.6138
9	11.967	-17.613	1.9693
9	12	-16.087	1.0049
9	12.033	-14.437	-0.043178
9	12.067	-12.046	0.72339
9	12.1	-9.5575	0.75426
9	12.133	-7.1295	0.43097
9	12.167	-4.9672	0.48423
9	12.2	-2.6316	0.42578
9	12.233	-0.14	0.32406
9	12.267	2.0307	1.0918
9	12.3	4.2808	1.3168
9	12.333	6.2881	1.8136
9	12.367	8.8767	2.4383
9	12.4	10.699	3.5112
9	12.433	13.713	4.3514
9	12.467	15.982	5.5921
9	12.5	18.682	6.2671
9	12.533	21.635	7.8457
9	12.567	24.082	7.8422
9	12.6	26.959	8.2299
9	12.633	28.807	9.1923
9	12.667	31.733	9.1922
9	12.7	34.473	8.9331
9	12.733	37.094	9.037
9	12.767	39.22	9.0145
9	12.8	41.803	9.1891
9	12.833	44.416	10.204
9	12.867	46.992	10.221
9	12.9	49.662	9.4713
9	12.933	52.076	9.5387
9	12.967	54.459	9.6423
9	13	57.012	9.4362
9	13.033	59.627	9.1572
9	13.067	62.395	8.7888
9	13.1	65.544	8.2976
9	13.133	68.878	7.801
9	13.167	72.128	7.4441
10	3.7667	-427.12	114.39
10	3.8	-424.33	114.08
10	3.8333	-421.52	113.88
10	3.8667	-418.84	113.72
10	3.9	-416.27	113.65
10	3.9333	-413.83	113.57
10	3.9667	-411.51	113.44
10	4	-409.33	113.32
10	4.0333	-407.27	113.6
10	4.0667	-405.02	113.82
10	4.1	-403.24	112.59
10	4.1333	-401.03	111.95
10	4.1667	-398.79	111.45
10	4.2	-396.29	111.32
10	4.2333	-393.32	110.67
10	4.2667	-391.27	109.77
10	4.3	-388.37	109.1
10	4.3333	-386.57	107.97
10	4.3667	-384.77	107.3
10	4.4	-382.97	107.52
10	4.4333	-381.39	107.97
10	4.4667	-380.23	107.19
10	4.5	-378.02	106.4
10	4.5333	-376.32	106.19
10	4.5667	-373.74	106.17
10	4.6	-371.7	105.8
10	4.6333	-369.21	105.68
10	4.6667	-366.63	105.54
10	4.7	-363.92	105.56
10	4.7333	-360.92	105.27
10	4.7667	-358.08	105.08
10	4.8	-355.14	105.37
10	4.8333	-352.32	105.59
10	4.8667	-349.27	105.38
10	4.9	-347.19	105.72
10	4.9333	-344.53	105.73
10	4.9667	-342.47	106.4
10	5	-341.48	105.9
10	5.0333	-339.32	106.85
10	5.0667	-337.52	106.17
10	5.1	-336.21	104.91
10	5.1333	-333.92	104.82
10	5.1667	-331.78	104.32
10	5.2	-329.39	103.54
10	5.2333	-326.49	103.02
10	5.2667	-324.01	102.35
10	5.3	-322.21	102.83
10	5.3333	-319.85	101.34
10	5.3667	-317.71	100.6
10	5.4	-316.09	101.07
10	5.4333	-314.5	99.688
10	5.4667	-312.27	99.333
10	5.5	-309.84	98.748
10	5.5333	-307.73	98.388
10	5.5667	-305.2	99.547
10	5.6	-302.67	98.272
10	5.6333	-300.57	98.255
10	5.6667	-297.8	97.821
10	5.7	-294.92	97.436
10	5.7333	-291.84	97.398
10	5.7667	-288.91	97.173
10	5.8	-286.82	97.007
10	5.8333	-284.12	96.863
10	5.8667	-281.04	96.498
10	5.9	-278.56	96.273
10	5.9333	-276.21	96.262
10	5.9667	-273.82	96.656
10	6	-271.56	96.418
10	6.0333	-269.34	95.373
10	6.0667	-267.51	94.281
10	6.1	-265.13	93.677
10	6.1333	-263.04	93.573
10	6.1667	-260.56	92.673
10	6.2	-257.71	90.78
10	6.2333	-255.18	89.996
10	6.2667	-252.72	88.628
10	6.3	-250.21	87.722
10	6.3333	-247.96	86.822
10	6.3667	-245.72	85.204
10	6.4	-243.95	83.963
10	6.4333	-242.11	82.82
10	6.4667	-240.29	81.683
10	6.5	-238.51	80.972
10	6.5333	-236.26	80.072
10	6.5667	-234.46	79.172
10	6.6	-232.66	78.722
10	6.6333	-231.08	77.822
10	6.6667	-229.28	77.372
10	6.7	-227.38	76.402
10	6.7333	-225.35	75.618
10	6.7667	-223.21	75.347
10	6.8	-221.59	74.536
10	6.8333	-219.61	73.996
10	6.8667	-217.67	73.726
10	6.9	-216.01	73.546
10	6.9333	-213.76	73.321
10	6.9667	-211.87	73.258
10	7	-210.16	73.321
10	7.0333	-208.24	73.616
10	7.0667	-206.56	72.871
10	7.1	-204.31	72.646
10	7.1333	-202.58	71.798
10	7.1667	-200.93	71.521
10	7.2	-199.02	70.734
10	7.2333	-197.41	69.801
10	7.2667	-195.17	69.267
10	7.3	-193.51	68.596
10	7.3333	-191.48	67.471
10	7.3667	-190.57	66.945
10	7.4	-188.78	65.896
10	7.4333	-188.24	64.726
10	7.4667	-187.12	63.718
10	7.5	-185.68	62.48
10	7.5333	-185.31	61.336
10	7.5667	-184.37	60.212
10	7.6	-183.33	59.322
10	7.6333	-181.81	58.47
10	7.6667	-181.07	57.765
10	7.7	-180.23	57.12
10	7.7333	-179.33	56.22
10	7.7667	-178.48	55.805
10	7.8	-177.08	55.32
10	7.8333	-176.63	55.095
10	7.8667	-175.51	54.87
10	7.9	-173.93	54.645
10	7.9333	-172.36	54.687
10	7.9667	-171	54.195
10	8	-169.43	54.42
10	8.0333	-168.26	54.404
10	8.0667	-166.28	53.97
10	8.1	-164.93	54.195
10	8.1333	-163.5	55.181
10	8.1667	-162	55.545
10	8.2	-160.35	56.353
10	8.2333	-158.63	56.67
10	8.2667	-157.6	56.75
10	8.3	-156.48	58.251
10	8.3333	-155.03	58.02
10	8.3667	-153.74	57.972
10	8.4	-152.54	57.736
10	8.4333	-151.54	58.583
10	8.4667	-150.19	57.233
10	8.5	-149.04	57.856
10	8.5333	-147.35	56.748
10	8.5667	-146.25	56.895
10	8.6	-144.68	56.445
10	8.6333	-143.19	54.915
10	8.6667	-141.75	54.87
10	8.7	-140.85	54.645
10	8.7333	-140.12	53.849
10	8.7667	-138.83	52.845
10	8.8	-138.15	52.17
10	8.8333	-137.03	50.82
10	8.8667	-136.35	49.695
10	8.9	-135.68	48.795
10	8.9333	-134.8	46.865
10	8.9667	-134.13	46.362
10	9	-133.43	45.42
10	9.0333	-132.75	44.969
10	9.0667	-131.85	43.919
10	9.1	-130.95	43.394
10	9.1333	-129.83	43.169
10	9.1667	-129.21	42.566
10	9.2	-128.48	42.719
10	9.2333	-127.58	42.494
10	9.2667	-126.23	41.819
10	9.3	-125.17	41.367
10	9.3333	-124.2	41.594
10	9.3667	-122.65	41.498
10	9.4	-121.93	41.432
10	9.4333	-120.73	41.314
10	9.4667	-119.42	42.026
10	9.5	-118.33	42.165
10	9.5333	-117.5	42.629
10	9.5667	-116.53	43.115
10	9.6	-115.53	43.176
10	9.6333	-114.93	43.304
10	9.6667	-114.47	43.404
10	9.7	-113.63	43.844
10	9.7333	-113.18	43.62
10	9.7667	-112.77	43.346
10	9.8	-112.5	43.394
10	9.8333	-112.5	42.944
10	9.8667	-112.28	42.719
10	9.9	-111.92	41.864
10	9.9333	-111.49	41.482
10	9.9667	-111.08	40.815
10	10	-110.85	40.509
10	10.033	-110.44	40.139
10	10.067	-110.7	39.344
10	10.1	-110.26	38.635
10	10.133	-110.03	37.994
10	10.167	-110.03	37.094
10	10.2	-109.65	36.656
10	10.233	-109.58	36.644
10	10.267	-109.13	36.194
10	10.3	-108.51	36.548
10	10.333	-107.78	36.194
10	10.367	-107.1	36.194
10	10.4	-105.53	35.969
10	10.433	-104.63	35.744
10	10.467	-103.5	35.744
10	10.5	-102.38	35.969
10	10.533	-100.58	36.194
10	10.567	-99.451	36.419
10	10.6	-98.326	36.869
10	10.633	-97.001	36.739
10	10.667	-95.832	37.542
10	10.7	-95.127	37.744
10	10.733	-94.113	37.766
10	10.767	-92.475	37.994
10	10.8	-91.575	37.544
10	10.833	-90.589	37.527
10	10.867	-89.325	37.319
10	10.9	-88.434	36.888
10	10.933	-87.487	36.798
10	10.967	-86.175	35.969
10	11	-85.005	35.384
10	11.033	-84.42	34.825
10	11.067	-83.925	34.169
10	11.1	-82.39	33.537
10	11.133	-81.72	32.504
10	11.167	-80.841	31.967
10	11.2	-80.325	30.344
10	11.233	-79.178	29.705
10	11.267	-78.434	28.948
10	11.3	-78.074	27.869
10	11.333	-76.693	27.758
10	11.367	-76.049	26.518
10	11.4	-74.699	26.518
10	11.433	-73.852	25.924
10	11.467	-73.011	25.506
10	11.5	-71.92	25.643
10	11.533	-70.509	25.546
10	11.567	-69.389	25.438
10	11.6	-67.909	25.428
10	11.633	-66.824	25.618
10	11.667	-65.614	25.736
10	11.7	-64.36	25.873
10	11.733	-63.246	26.451
10	11.767	-61.912	26.309
10	11.8	-60.526	26.61
10	11.833	-59.364	26.48
10	11.867	-58.498	26.968
10	11.9	-57.407	26.117
10	11.933	-56.347	26.046
10	11.967	-55.512	25.805
10	12	-55.123	25.843
10	12.033	-53.835	25.013
10	12.067	-52.889	24.615
10	12.1	-52.346	24.744
10	12.133	-51.298	24.268
10	12.167	-50.69	23.346
10	12.2	-49.767	22.603
10	12.233	-49.074	21.375
10	12.267	-48.631	20.296
10	12.3	-47.964	19.47
10	12.333	-47.499	18.607
10	12.367	-47.292	18.058
10	12.4	-47.247	17.518
10	12.433	-46.325	16.884
10	12.467	-46.019	16.199
10	12.5	-45.013	15.874
10	12.533	-44.772	15.493
10	12.567	-44.088	15.163
10	12.6	-43.197	15.268
10	12.633	-42.522	15.268
10	12.667	-41.622	15.043
10	12.7	-40.579	15.011
10	12.733	-39.597	15.493
10	12.767	-38.697	15.493
10	12.8	-37.243	15.772
10	12.833	-36.897	15.718
10	12.867	-35.277	15.853
10	12.9	-34.647	16.168
10	12.933	-33.184	16.055
10	12.967	-31.399	15.869
10	13	-30.342	16.142
10	13.033	-29.246	16.168
10	13.067	-26.996	16.168
10	13.1	-25.565	15.385
10	13.133	-24.282	15.039
10	13.167	-22.271	14.593
10	13.2	-20.754	14.08
10	13.233	-19.13	13.741
10	13.267	-17.996	13.018
[truncated: 10,991 more rows]
