# Supplementary material for: A system for efficient egress scheduling during mass events and small-scale experimental demonstration
Source: R Soc Open Sci. 2020 Dec 9;7(12):201465. doi: 10.1098/rsos.201465 (PMC7813256; doi:10.1098/rsos.201465)
Supplement: Experimental data [file rsos201465supp5.zip › experimental_data/data/Sensor12.csv]

ped. #	time (s)	x (cm)	y (cm)
1	1.4	-426.84	259.44
1	1.4333	-422.74	258.21
1	1.4667	-418.56	256.88
1	1.5	-414.31	255.29
1	1.5333	-410.18	253.59
1	1.5667	-406.04	251.27
1	1.6	-402	249.68
1	1.6333	-398.25	247.9
1	1.6667	-394.96	246.66
1	1.7	-391.45	245.17
1	1.7333	-388.23	243.85
1	1.7667	-384.81	242.33
1	1.8	-381.2	241.38
1	1.8333	-377.27	240.06
1	1.8667	-373.31	238.73
1	1.9	-368.93	237.3
1	1.9333	-364.35	235.26
1	1.9667	-359.29	233.02
1	2	-354.8	230.83
1	2.0333	-350.13	228.84
1	2.0667	-345.45	226.63
1	2.1	-340.91	225.01
1	2.1333	-336.39	223.18
1	2.1667	-332.23	221.72
1	2.2	-328.18	220.14
1	2.2333	-323.99	218.77
1	2.2667	-320.45	217.26
1	2.3	-316.9	215.46
1	2.3333	-313.21	213.78
1	2.3667	-309.29	211.69
1	2.4	-305.17	210.04
1	2.4333	-301.29	207.5
1	2.4667	-297.35	204.17
1	2.5	-293.01	201.52
1	2.5333	-288.59	200.11
1	2.5667	-285.31	196.18
1	2.6	-280.9	194.65
1	2.6333	-277.48	191.78
1	2.6667	-273.82	189.51
1	2.7	-270.34	187.33
1	2.7333	-266.7	185.11
1	2.7667	-263.26	182.68
1	2.8	-259.26	180.52
1	2.8333	-255.41	178.33
1	2.8667	-251.66	175.88
1	2.9	-248.23	173.54
1	2.9333	-244.22	170.93
1	2.9667	-240.53	168.5
1	3	-236.71	166.03
1	3.0333	-232.71	163.53
1	3.0667	-229.19	161.35
1	3.1	-225.56	159.14
1	3.1333	-222.4	157.21
1	3.1667	-218.98	155.32
1	3.2	-215.56	153.43
1	3.2333	-212.23	151.49
1	3.2667	-208.9	149.78
1	3.3	-205.34	147.4
1	3.3333	-201.83	145.33
1	3.3667	-198.28	143.17
1	3.4	-194.25	140.7
1	3.4333	-190.43	138.22
1	3.4667	-186.62	135.38
1	3.5	-182.32	132.67
1	3.5333	-178.13	129.6
1	3.5667	-174	126.5
1	3.6	-169.54	123.07
1	3.6333	-165.11	119.54
1	3.6667	-160.51	116
1	3.7	-156.38	112.02
1	3.7333	-151.88	108.65
1	3.7667	-147.6	105.5
1	3.8	-142.59	102.98
1	3.8333	-138.34	100.2
1	3.8667	-134.55	97.173
1	3.9	-130.5	94.473
1	3.9333	-126.45	91.772
1	3.9667	-122.19	89.446
1	4	-118.43	87.072
1	4.0333	-114.75	84.122
1	4.0667	-110.61	82.007
1	4.1	-106.82	79.851
1	4.1333	-103.05	77.372
1	4.1667	-99.121	75.265
1	4.2	-95.4	72.871
1	4.2333	-91.575	70.396
1	4.2667	-87.525	67.921
1	4.3	-83.475	65.446
1	4.3333	-79.874	62.746
1	4.3667	-76.049	60.045
1	4.4	-72.674	56.895
1	4.4333	-68.174	54.195
1	4.4667	-65.699	51.045
1	4.5	-62.192	48.931
1	4.5333	-58.948	44.969
1	4.5667	-56.037	42.139
1	4.6	-52.873	38.894
1	4.6333	-49.948	36.419
1	4.6667	-46.482	34.214
1	4.7	-43.377	31.604
1	4.7333	-40.542	28.314
1	4.7667	-37.059	26.567
1	4.8	-33.747	23.818
1	4.8333	-30.259	22.356
1	4.8667	-26.321	20.893
1	4.9	-23.392	18.066
1	4.9333	-19.66	16.556
1	4.9667	-16.699	15.127
1	5	-13.72	14.593
1	5.0333	-10.298	13.487
1	5.0667	-7.1034	12.988
1	5.1	-3.3697	12.568
1	5.1333	0.45558	12.568
1	5.1667	4.4992	12.051
1	5.2	8.3232	11.541
1	5.2333	12.606	11.442
1	5.2667	16.89	10.936
1	5.3	22.569	10.387
1	5.3333	26.107	10.542
1	5.3667	32.093	10.587
1	5.4	36.749	10.096
1	5.4333	40.715	9.2361
1	5.4667	43.774	9.0551
1	5.5	48.297	8.0846
1	5.5333	52.459	7.8143
1	5.5667	56.594	7.3322
1	5.6	60.886	6.7623
1	5.6333	65.397	6.198
1	5.6667	70.066	5.638
2	1.5	-427.1	192.19
2	1.5333	-424.32	191.32
2	1.5667	-421.49	190.37
2	1.6	-418.47	189.34
2	1.6333	-415.31	188.11
2	1.6667	-412.16	186.77
2	1.7	-408.7	185.22
2	1.7333	-404.91	183.69
2	1.7667	-402.73	180.74
2	1.8	-398.83	179.96
2	1.8333	-395.54	178.35
2	1.8667	-392.36	176.81
2	1.9	-389.11	175.46
2	1.9333	-385.54	174.29
2	1.9667	-382.17	173.58
2	2	-378.98	172.53
2	2.0333	-375.52	171.23
2	2.0667	-371.38	169.74
2	2.1	-367.56	168.39
2	2.1333	-364.38	165.85
2	2.1667	-359.52	165.13
2	2.2	-354.95	164.12
2	2.2333	-351.24	162.88
2	2.2667	-347.19	162.2
2	2.3	-344.09	161.04
2	2.3333	-340.68	159.94
2	2.3667	-336.75	158.36
2	2.4	-333.58	156.91
2	2.4333	-329.64	155.23
2	2.4667	-326.59	153.99
2	2.5	-322.47	152.37
2	2.5333	-318.5	150.39
2	2.5667	-314.56	148.25
2	2.6	-310.63	146.11
2	2.6333	-306.8	144.09
2	2.6667	-303.31	142.18
2	2.7	-300.05	140.26
2	2.7333	-296.45	138.46
2	2.7667	-293.22	137.06
2	2.8	-289.59	136.1
2	2.8333	-286.21	134.97
2	2.8667	-283.18	134.19
2	2.9	-279.8	132.84
2	2.9333	-276.54	131.38
2	2.9667	-273.05	129.91
2	3	-269.45	128.56
2	3.0333	-265.81	127.14
2	3.0667	-262.47	126.09
2	3.1	-258.87	125.19
2	3.1333	-255.61	124.17
2	3.1667	-252.35	123.16
2	3.2	-248.74	121.95
2	3.2333	-245.79	120.63
2	3.2667	-242.72	119.58
2	3.3	-239.76	118.48
2	3.3333	-236.57	116.34
2	3.3667	-233.81	115.02
2	3.4	-231.76	112.92
2	3.4333	-228.61	111.12
2	3.4667	-225.44	110.16
2	3.5	-222.85	108.34
2	3.5333	-220.25	107.71
2	3.5667	-217.59	105.99
2	3.6	-214.84	103.56
2	3.6333	-212.86	101.9
2	3.6667	-209.75	100.99
2	3.7	-207.68	99.423
2	3.7333	-205.21	98.298
2	3.7667	-202.38	98.183
2	3.8	-200.37	97.06
2	3.8333	-197.46	95.008
2	3.8667	-195.53	93.348
2	3.9	-191.98	92.763
2	3.9333	-189.65	91.374
2	3.9667	-186.62	91.115
2	4	-184.51	89.297
2	4.0333	-181.81	87.947
2	4.0667	-178.55	87.021
2	4.1	-175.62	85.514
2	4.1333	-172.78	84.217
2	4.1667	-170.1	82.772
2	4.2	-166.96	81.422
2	4.2333	-162.84	80.556
2	4.2667	-160.21	78.497
2	4.3	-156.22	77.614
2	4.3333	-153.68	75.121
2	4.3667	-150.11	73.318
2	4.4	-147.15	71.296
2	4.4333	-143.78	69.496
2	4.4667	-140.18	67.696
2	4.5	-136.8	66.346
2	4.5333	-132.98	64.996
2	4.5667	-129.6	63.871
2	4.6	-126.45	62.746
2	4.6333	-123.08	61.396
2	4.6667	-120.15	60.27
2	4.7	-117	58.695
2	4.7333	-113.61	57.259
2	4.7667	-110.7	55.995
2	4.8	-107.78	54.645
2	4.8333	-104.5	53.814
2	4.8667	-101.7	52.395
2	4.9	-98.551	51.045
2	4.9333	-95.626	49.695
2	4.9667	-92.475	48.12
2	5	-89.55	46.545
2	5.0333	-86.85	45.195
2	5.0667	-83.925	43.62
2	5.1	-81.225	42.269
2	5.1333	-78.299	40.694
2	5.1667	-75.599	38.894
2	5.2	-73.124	37.094
2	5.2333	-70.199	35.519
2	5.2667	-67.499	33.719
2	5.3	-64.799	31.919
2	5.3333	-61.873	30.569
2	5.3667	-58.723	28.544
2	5.4	-55.798	27.193
2	5.4333	-52.648	25.618
2	5.4667	-49.498	24.043
2	5.5	-46.347	22.693
2	5.5333	-43.647	21.343
2	5.5667	-40.497	19.993
2	5.6	-37.797	18.643
2	5.6333	-34.647	17.743
2	5.6667	-31.271	16.618
2	5.7	-28.121	15.268
2	5.7333	-24.573	14.177
2	5.7667	-21.371	12.568
2	5.8	-17.793	11.06
2	5.8333	-14.62	9.4173
2	5.8667	-11.47	8.5173
2	5.9	-7.9625	7.3128
2	5.9333	-4.4413	6.5408
2	5.9667	-0.8855	5.6551
2	6	2.0307	4.467
2	6.0333	5.1809	3.3419
2	6.0667	9.1187	2.5543
2	6.1	12.606	1.0917
2	6.1333	16.094	0.07919
2	6.1667	19.919	-0.37081
2	6.2	23.632	-0.70833
2	6.2333	27.995	-1.0486
2	6.2667	32.165	-1.2969
2	6.3	35.918	-1.6534
2	6.3333	39.293	-1.5634
2	6.3667	42.703	-1.4803
2	6.4	45.998	-1.2034
2	6.4333	49.329	-0.84336
2	6.4667	52.642	-0.42385
2	6.5	56.333	0.086029
2	6.5333	60.251	0.59544
2	6.5667	64.128	0.96573
2	6.6	68.073	1.2381
2	6.6333	72.109	1.4232
3	1.5333	-427.71	99.936
3	1.5667	-424.46	99.079
3	1.6	-420.93	98.233
3	1.6333	-417.27	97.44
3	1.6667	-413.46	96.68
3	1.7	-409.52	96.048
3	1.7333	-405.98	95.063
3	1.7667	-401.87	94.923
3	1.8	-397.35	95.724
3	1.8333	-393.32	95.598
3	1.8667	-390.17	94.923
3	1.9	-387.13	95.71
3	1.9333	-384.43	95.71
3	1.9667	-381.84	94.473
3	2	-378.92	95.148
3	2.0333	-376.5	94.695
3	2.0667	-373.55	93.366
3	2.1	-370.93	93.46
3	2.1333	-368.34	91.547
3	2.1667	-364.9	91.234
3	2.2	-361.7	90.085
3	2.2333	-358.67	88.172
3	2.2667	-355.21	87.33
3	2.3	-351.69	85.922
3	2.3333	-348.32	84.122
3	2.3667	-344.88	81.691
3	2.4	-341.57	80.747
3	2.4333	-338.19	78.047
3	2.4667	-335.04	75.796
3	2.5	-331.89	73.996
3	2.5333	-328.9	71.893
3	2.5667	-326.49	70.396
3	2.6	-323.67	68.671
3	2.6333	-321.31	68.146
3	2.6667	-318.84	66.796
3	2.7	-316.49	65.306
3	2.7333	-313.89	65.221
3	2.7667	-312.09	63.871
3	2.8	-308.94	63.832
3	2.8333	-306.11	63.03
3	2.8667	-303.52	62.138
3	2.9	-300.28	61.058
3	2.9333	-298.36	60.045
3	2.9667	-295.21	59.145
3	3	-291.6	59.102
3	3.0333	-288.91	57.57
3	3.0667	-285.54	57.795
3	3.1	-282.5	56.783
3	3.1333	-279.91	55.995
3	3.1667	-276.99	55.77
3	3.2	-273.54	55.893
3	3.2333	-270.46	55.77
3	3.2667	-267.63	55.5
3	3.3	-264.48	55.365
3	3.3333	-261.82	55.275
3	3.3667	-258.81	55.13
3	3.4	-256.01	54.883
3	3.4333	-253.02	54.308
3	3.4667	-250.32	54.083
3	3.5	-247.69	53.205
3	3.5333	-245.19	52.783
3	3.5667	-242.6	52.26
3	3.6	-240.53	51.72
3	3.6333	-237.7	51.062
3	3.6667	-235.58	50.37
3	3.7	-233.45	49.357
3	3.7333	-231.24	48.33
3	3.7667	-229.51	46.77
3	3.8	-227.26	45.195
3	3.8333	-224.78	44.069
3	3.8667	-222.98	42.044
3	3.9	-220.64	40.514
3	3.9333	-218.62	38.489
3	3.9667	-216.8	36.532
3	4	-214.61	34.529
3	4.0333	-212.68	32.684
3	4.0667	-210.88	30.884
3	4.1	-208.94	29.038
3	4.1333	-207.41	27.553
3	4.1667	-205.66	26.068
3	4.2	-203.97	24.831
3	4.2333	-202.28	23.593
3	4.2667	-200.69	22.555
3	4.3	-199.02	21.681
3	4.3333	-197.22	20.78
3	4.3667	-195.64	20.105
3	4.4	-193.78	19.408
3	4.4333	-192.07	18.688
3	4.4667	-190.24	17.855
3	4.5	-188.44	17.405
3	4.5333	-186.64	16.955
3	4.5667	-184.69	16.649
3	4.6	-182.71	16.168
3	4.6333	-180.57	16.055
3	4.6667	-178.32	15.83
3	4.7	-175.84	15.605
3	4.7333	-173.65	15.527
3	4.7667	-171.16	15.389
3	4.8	-168.64	15.155
3	4.8333	-166.25	15.216
3	4.8667	-163.58	14.818
3	4.9	-161.12	14.731
3	4.9333	-158.74	14.48
3	4.9667	-156.24	14.16
3	5	-153.81	13.738
3	5.0333	-151.36	13.216
3	5.0667	-149.05	12.719
3	5.1	-146.69	12.204
3	5.1333	-144.3	11.546
3	5.1667	-141.87	10.88
3	5.2	-139.5	10.317
3	5.2333	-137.12	9.5973
3	5.2667	-134.78	8.7423
3	5.3	-132.18	7.8027
3	5.3333	-129.72	7.0546
3	5.3667	-127.17	5.9521
3	5.4	-124.56	4.737
3	5.4333	-121.92	3.5185
3	5.4667	-119.22	2.1684
3	5.5	-116.53	0.76772
3	5.5333	-113.67	-0.84339
3	5.5667	-110.7	-2.2835
3	5.6	-108.09	-4.0662
3	5.6333	-105.08	-5.4337
3	5.6667	-102.36	-6.8827
3	5.7	-99.555	-8.1012
3	5.7333	-96.863	-9.1464
3	5.7667	-94.163	-10.046
3	5.8	-91.8	-10.834
3	5.8333	-89.213	-11.621
3	5.8667	-86.592	-12.255
3	5.9	-84.15	-12.859
3	5.9333	-81.437	-13.295
3	5.9667	-79.087	-13.647
3	6	-76.368	-14.044
3	6.0333	-74.024	-14.209
3	6.0667	-71.126	-14.158
3	6.1	-68.849	-13.984
3	6.1333	-65.978	-13.381
3	6.1667	-63.786	-12.747
3	6.2	-61.198	-11.734
3	6.2333	-58.723	-10.834
3	6.2667	-56.135	-9.5964
3	6.3	-53.66	-8.4713
3	6.3333	-51.073	-7.4588
3	6.3667	-48.372	-6.3337
3	6.4	-46.122	-5.4336
3	6.4333	-43.422	-4.5336
3	6.4667	-40.947	-3.8586
3	6.5	-38.472	-3.4085
3	6.5333	-35.884	-2.846
3	6.5667	-33.522	-2.5085
3	6.6	-30.821	-2.0584
3	6.6333	-28.121	-1.8334
3	6.6667	-25.526	-1.6164
3	6.7	-22.721	-1.3834
3	6.7333	-20.021	-1.3834
3	6.7667	-17.208	-1.2709
3	6.8	-14.508	-1.4959
3	6.8333	-11.245	-2.0584
3	6.8667	-8.32	-2.5084
3	6.9	-5.0572	-3.071
3	6.9333	-1.682	-3.746
3	6.9667	1.4682	-4.1961
3	7	4.8434	-4.4211
3	7.0333	8.0611	-4.8486
3	7.0667	11.144	-4.8712
3	7.1	14.271	-4.8036
3	7.1333	17.107	-4.5335
3	7.1667	20.032	-4.3086
3	7.2	23.102	-4.4669
3	7.2333	25.755	-3.7451
3	7.2667	28.47	-3.521
3	7.3	31.958	-3.4085
3	7.3333	35.108	-2.9585
3	7.3667	37.808	-2.5084
3	7.4	40.958	-2.0584
3	7.4333	44.108	-1.6084
3	7.4667	47.144	-0.064438
3	7.5	50.292	0.85191
3	7.5333	53.871	1.6762
3	7.5667	57.596	2.4502
3	7.6	61.404	3.1264
3	7.6333	65.131	3.6532
3	7.6667	68.711	4.055
3	7.7	72.118	4.3673
4	2.2	-428.09	58.758
4	2.2333	-424.77	58.394
4	2.2667	-421.25	57.92
4	2.3	-417.7	57.293
4	2.3333	-414.21	56.542
4	2.3667	-410.84	55.651
4	2.4	-408.17	54.195
4	2.4333	-405.25	53.07
4	2.4667	-402.55	52.395
4	2.5	-399.85	51.908
4	2.5333	-398.05	50.82
4	2.5667	-395.12	50.595
4	2.6	-392.64	50.37
4	2.6333	-390.39	50.145
4	2.6667	-387.24	49.92
4	2.7	-384.77	49.92
4	2.7333	-382.07	49.245
4	2.7667	-378.69	48.795
4	2.8	-375.04	49.33
4	2.8333	-371.83	48.907
4	2.8667	-368.57	48.57
4	2.9	-365.64	47.22
4	2.9333	-361.69	47.887
4	2.9667	-358.2	47.558
4	3	-355.17	47.266
4	3.0333	-352.37	45.645
4	3.0667	-349.44	45.195
4	3.1	-345.98	45.825
4	3.1333	-343.59	44.294
4	3.1667	-340.35	44.249
4	3.2	-337.74	42.494
4	3.2333	-334.4	42.166
4	3.2667	-331.67	41.144
4	3.3	-329.19	39.344
4	3.3333	-326.26	38.219
4	3.3667	-322.57	37.724
4	3.4	-319.96	35.744
4	3.4333	-316.43	34.866
4	3.4667	-312.99	33.719
4	3.5	-309.7	32.189
4	3.5333	-307.26	30.317
4	3.5667	-303.75	29.352
4	3.6	-301.51	27.193
4	3.6333	-298.59	26.293
4	3.6667	-295.47	25.114
4	3.7	-292.27	24.771
4	3.7333	-289.47	24.07
4	3.7667	-286.85	23.099
4	3.8	-284.19	22.243
4	3.8333	-281.26	21.568
4	3.8667	-278.56	21.118
4	3.9	-275.19	20.443
4	3.9333	-272.49	19.768
4	3.9667	-270.01	19.543
4	4	-266.95	19.403
4	4.0333	-264.61	19.093
4	4.0667	-262.36	19.093
4	4.1	-259.21	18.868
4	4.1333	-256.96	18.868
4	4.1667	-255.13	18.46
4	4.2	-252.91	17.968
4	4.2333	-250.88	17.068
4	4.2667	-249.09	16.393
4	4.3	-247.06	15.493
4	4.3333	-245.26	14.593
4	4.3667	-243.24	13.918
4	4.4	-241.44	13.018
4	4.4333	-239.63	12.117
4	4.4667	-237.61	11.217
4	4.5	-235.98	10.058
4	4.5333	-234.12	9.0285
4	4.5667	-232.43	7.6172
4	4.6	-231.08	6.2671
4	4.6333	-229.28	4.917
4	4.6667	-227.71	3.5669
4	4.7	-226.13	2.2168
4	4.7333	-224.78	1.3168
4	4.7667	-223.19	0.22084
4	4.8	-221.41	-0.93335
4	4.8333	-219.83	-1.8334
4	4.8667	-218.26	-2.7335
4	4.9	-216.23	-3.1835
4	4.9333	-214.43	-3.8585
4	4.9667	-212.63	-4.5336
4	5	-210.8	-4.8455
4	5.0333	-209.26	-4.9836
4	5.0667	-207.46	-5.4336
4	5.1	-205.32	-5.5461
4	5.1333	-203.86	-5.6586
4	5.1667	-201.56	-5.5237
4	5.2	-199.47	-5.5584
4	5.2333	-197.51	-5.5687
4	5.2667	-195.81	-5.6656
4	5.3	-193.66	-5.1861
4	5.3333	-191.93	-4.9836
4	5.3667	-190.13	-4.9836
4	5.4	-187.74	-4.4534
4	5.4333	-186.08	-4.5336
4	5.4667	-183.7	-4.5076
4	5.5	-182.03	-4.5336
4	5.5333	-179.78	-4.5336
4	5.5667	-177.53	-4.7586
4	5.6	-175.18	-5.0528
4	5.6333	-173.48	-5.4336
4	5.6667	-171.32	-5.4259
4	5.7	-169.43	-6.3337
4	5.7333	-167.43	-6.394
4	5.7667	-165.38	-7.2337
4	5.8	-163.44	-7.5038
4	5.8333	-161.33	-8.5838
4	5.8667	-159.42	-8.8628
4	5.9	-157.77	-9.8439
4	5.9333	-155.75	-10.969
4	5.9667	-153.68	-11.959
4	6	-151.88	-13.084
4	6.0333	-150.08	-14.434
4	6.0667	-148.26	-15.023
4	6.1	-146.23	-15.852
4	6.1333	-144.21	-16.421
4	6.1667	-142.38	-16.999
4	6.2	-140.31	-17.314
4	6.2333	-138.22	-17.591
4	6.2667	-136.62	-17.944
4	6.3	-134.88	-17.783
4	6.3333	-133.2	-17.584
4	6.3667	-131.63	-17.809
4	6.4	-129.87	-17.259
4	6.4333	-127.85	-17.044
4	6.4667	-126.1	-16.77
4	6.5	-124.65	-16.459
4	6.5333	-122.83	-15.433
4	6.5667	-121.28	-14.659
4	6.6	-119.34	-14.254
4	6.6333	-117.68	-13.309
4	6.6667	-115.74	-12.617
4	6.7	-113.9	-11.869
4	6.7333	-112.05	-11.059
4	6.7667	-110.12	-10.789
4	6.8	-108.36	-9.8889
4	6.8333	-106.29	-9.6741
4	6.8667	-104.4	-9.4839
4	6.9	-102.38	-8.8088
4	6.9333	-100.35	-8.5839
4	6.9667	-98.308	-8.4579
4	7	-96.413	-8.4713
4	7.0333	-94.388	-8.6963
4	7.0667	-92.34	-8.6288
4	7.1	-90	-9.0339
4	7.1333	-88.2	-9.4839
4	7.1667	-85.95	-9.7089
4	7.2	-84.015	-9.9789
4	7.2333	-82.237	-10.271
4	7.2667	-79.987	-11.171
4	7.3	-77.624	-12.184
4	7.3333	-75.712	-12.522
4	7.3667	-73.124	-13.534
4	7.4	-71.031	-13.962
4	7.4333	-69.019	-14.515
4	7.4667	-67.274	-14.659
4	7.5	-65.249	-15.109
4	7.5333	-63.349	-15.316
4	7.5667	-61.423	-15.784
4	7.6	-59.961	-15.672
4	7.6333	-58.093	-15.919
4	7.6667	-56.698	-16.009
4	7.7	-55.123	-16.234
4	7.7333	-53.548	-16.009
4	7.7667	-51.748	-16.009
4	7.8	-49.588	-16.189
4	7.8333	-48.373	-15.559
4	7.8667	-46.122	-15.784
4	7.9	-44.035	-15.124
4	7.9333	-42.195	-14.48
4	7.9667	-40.385	-13.647
4	8	-37.887	-12.904
4	8.0333	-35.817	-12.319
4	8.0667	-33.463	-11.645
4	8.1	-31.271	-11.284
4	8.1333	-29.068	-10.493
4	8.1667	-26.798	-9.9456
4	8.2	-24.777	-9.6313
4	8.2333	-22.721	-9.2589
4	8.2667	-20.343	-9.1076
4	8.3	-18.131	-8.9889
4	8.3333	-15.792	-8.9175
4	8.3667	-13.503	-8.902
4	8.4	-11.38	-8.9889
4	8.4333	-9.13	-8.9889
4	8.4667	-6.6098	-9.0789
4	8.5	-4.1797	-9.2139
4	8.5333	-1.5695	-9.4839
4	8.5667	1.18	-9.6859
4	8.6	3.8308	-9.9339
4	8.6333	6.8181	-10.454
4	8.6667	9.9512	-10.969
4	8.7	12.699	-11.037
4	8.7333	15.082	-11.734
4	8.7667	17.782	-11.734
4	8.8	20.707	-11.284
4	8.8333	23.25	-10.988
4	8.8667	25.83	-10.644
4	8.9	28.357	-10.834
4	8.9333	30.608	-10.159
4	8.9667	33.195	-9.8214
4	9	35.846	-9.2679
4	9.0333	38.284	-9.1397
4	9.0667	40.621	-8.6964
4	9.1	43.087	-8.203
4	9.1333	45.639	-7.8188
4	9.1667	47.934	-7.6838
4	9.2	50.521	-6.4462
4	9.2333	53.221	-5.9962
4	9.2667	55.873	-5.478
4	9.3	58.582	-4.9923
4	9.3333	61.391	-4.6027
4	9.3667	64.222	-4.2962
4	9.4	67.062	-4.0219
4	9.4333	69.89	-3.7691
4	9.4667	72.736	-3.5664
5	2.5333	-429.2	153.85
5	2.5667	-425.84	153.44
5	2.6	-422.8	153.18
5	2.6333	-419.95	152.85
5	2.6667	-417.18	152.44
5	2.7	-414.55	151.96
5	2.7333	-411.92	151.44
5	2.7667	-409.26	150.67
5	2.8	-406.02	149.92
5	2.8333	-402.92	149.15
5	2.8667	-399.8	148.02
5	2.9	-396.31	146.95
5	2.9333	-392.8	145.69
5	2.9667	-389.12	144.29
5	3	-385.47	142.93
5	3.0333	-381.98	141.47
5	3.0667	-378.56	140.05
5	3.1	-375.12	138.2
5	3.1333	-372.1	136.83
5	3.1667	-369.31	135.47
5	3.2	-366.68	134.31
5	3.2333	-363.84	133.18
5	3.2667	-361.1	132.34
5	3.3	-358.38	131.88
5	3.3333	-355.61	131.28
5	3.3667	-352.98	130.69
5	3.4	-349.91	130.03
5	3.4333	-346.93	129.15
5	3.4667	-343.87	128.41
5	3.5	-340.42	127.45
5	3.5333	-337.01	126.46
5	3.5667	-333.28	125.32
5	3.6	-330.27	124.39
5	3.6333	-326.98	123.57
5	3.6667	-323.59	122.72
5	3.7	-320.7	122.03
5	3.7333	-317.66	121.52
5	3.7667	-314.65	120.58
5	3.8	-311.93	119.7
5	3.8333	-309.1	118.75
5	3.8667	-306.5	117.8
5	3.9	-303.88	116.82
5	3.9333	-301.02	115.31
5	3.9667	-298.18	113.91
5	4	-295.4	112.56
5	4.0333	-292.66	111.09
5	4.0667	-289.94	109.59
5	4.1	-287.09	108.14
5	4.1333	-284.06	106.52
5	4.1667	-281.21	104.61
5	4.2	-278.65	103.2
5	4.2333	-275.97	101.23
5	4.2667	-273.36	99.716
5	4.3	-270.81	97.98
5	4.3333	-268.3	96.352
5	4.3667	-265.81	94.939
5	4.4	-263.31	93.946
5	4.4333	-260.79	92.672
5	4.4667	-258.18	91.627
5	4.5	-255.44	90.661
5	4.5333	-252.41	89.612
5	4.5667	-249.63	88.713
5	4.6	-247.11	87.913
5	4.6333	-243.69	87.272
5	4.6667	-241.21	86.025
5	4.7	-238.22	85.1
5	4.7333	-234.46	84.572
5	4.7667	-232.02	83.738
5	4.8	-229.12	83.144
5	4.8333	-225.68	82.997
5	4.8667	-223.19	82.183
5	4.9	-220.6	81.754
5	4.9333	-217.69	81.195
5	4.9667	-215.11	80.747
5	5	-213.2	79.82
5	5.0333	-211.01	78.857
5	5.0667	-208.67	78.002
5	5.1	-206.35	76.854
5	5.1333	-203.64	75.753
5	5.1667	-201.35	74.565
5	5.2	-198.46	73.546
5	5.2333	-196.7	72.106
5	5.2667	-194.11	70.652
5	5.3	-191.54	69.288
5	5.3333	-189.05	68.056
5	5.3667	-186.53	66.346
5	5.4	-184.1	64.636
5	5.4333	-181.54	62.904
5	5.4667	-179.28	61.356
5	5.5	-176.92	59.618
5	5.5333	-174.49	58.16
5	5.5667	-172.31	56.58
5	5.6	-169.95	55.343
5	5.6333	-167.68	54.285
5	5.6667	-165.17	53.137
5	5.7	-162.84	52.148
5	5.7333	-160.47	51.2
5	5.7667	-158.03	50.401
5	5.8	-155.57	49.515
5	5.8333	-153.36	48.84
5	5.8667	-151.2	48.12
5	5.9	-148.41	47.4
5	5.9333	-145.92	46.882
5	5.9667	-143.34	46.292
5	6	-140.97	45.982
5	6.0333	-138.36	45.754
5	6.0667	-135.68	45.645
5	6.1	-132.75	45.645
5	6.1333	-129.83	45.42
5	6.1667	-127.35	45.42
5	6.2	-124.58	44.736
5	6.2333	-122.18	44.294
5	6.2667	-119.55	43.741
5	6.3	-117.23	42.944
5	6.3333	-114.88	42.366
5	6.3667	-112.5	41.594
5	6.4	-110.25	40.694
5	6.4333	-107.78	39.794
5	6.4667	-105.3	38.894
5	6.5	-103.05	37.994
5	6.5333	-100.35	37.094
5	6.5667	-97.876	35.969
5	6.6	-95.175	35.069
5	6.6333	-92.475	33.719
5	6.6667	-90	32.369
5	6.7	-87.075	31.019
5	6.7333	-84.375	29.894
5	6.7667	-81.675	28.544
5	6.8	-78.524	27.418
5	6.8333	-76.049	26.293
5	6.8667	-73.124	25.393
5	6.9	-70.649	24.718
5	6.9333	-67.949	24.043
5	6.9667	-65.474	23.593
5	7	-62.863	22.648
5	7.0333	-60.523	22.693
5	7.0667	-58.048	22.243
5	7.1	-55.573	22.018
5	7.1333	-53.098	21.793
5	7.1667	-50.544	21.278
5	7.2	-48.158	21.08
5	7.2333	-46.122	21.568
5	7.2667	-43.647	21.793
5	7.3	-40.947	22.018
5	7.3333	-38.247	22.468
5	7.3667	-35.547	22.468
5	7.4	-33.297	22.468
5	7.4333	-30.821	22.468
5	7.4667	-28.346	22.468
5	7.5	-26.096	22.468
5	7.5333	-23.37	21.882
5	7.5667	-21.146	21.793
5	7.6	-18.896	21.568
5	7.6333	-16.285	21.073
5	7.6667	-13.945	20.893
5	7.7	-11.245	20.443
5	7.7333	-8.6349	19.723
5	7.7667	-6.0698	19.318
5	7.8	-3.3697	18.418
5	7.8333	-0.57948	17.698
5	7.8667	2.0307	16.618
5	7.9	5.1809	15.493
5	7.9333	8.1061	14.593
5	7.9667	11.3	13.476
5	8	14.406	12.793
5	8.0333	17.332	12.117
5	8.0667	20.257	11.442
5	8.1	23.297	10.628
5	8.1333	25.657	10.992
5	8.1667	28.382	10.747
5	8.2	31.005	10.529
5	8.2333	33.687	9.9571
5	8.2667	36.184	10.115
5	8.3	38.276	10.658
5	8.3333	40.893	11.029
5	8.3667	43.51	11.283
5	8.4	45.805	11.737
5	8.4333	48.339	12.252
5	8.4667	50.982	12.839
5	8.5	53.758	13.574
5	8.5333	56.712	14.386
5	8.5667	59.846	15.252
5	8.6	62.904	16.019
5	8.6333	65.806	16.612
5	8.6667	68.681	17.079
5	8.7	71.466	17.467
6	2.6333	-426.06	217.32
6	2.6667	-423.58	216.06
6	2.7	-421.1	215
6	2.7333	-418.6	214
6	2.7667	-416.14	213.13
6	2.8	-413.66	212.16
6	2.8333	-410.96	210.7
6	2.8667	-407.81	209.85
6	2.9	-405.12	208.84
6	2.9333	-401.95	207.37
6	2.9667	-398.82	206.46
6	3	-395.6	205.39
6	3.0333	-391.93	204.38
6	3.0667	-388.54	203.34
6	3.1	-385.05	202.56
6	3.1333	-381.93	202.07
6	3.1667	-378.88	202.01
6	3.2	-376.18	201.38
6	3.2333	-373.09	201.04
6	3.2667	-370.16	200.31
6	3.3	-367.61	199.76
6	3.3333	-365.05	198.77
6	3.3667	-362.21	197.9
6	3.4	-359.56	196.92
6	3.4333	-356.49	195.66
6	3.4667	-353.8	194.53
6	3.5	-350.78	193.18
6	3.5333	-347.56	191.78
6	3.5667	-344.68	190.11
6	3.6	-341.99	188.41
6	3.6333	-339.26	186.69
6	3.6667	-336.28	184.82
6	3.7	-333.86	183.09
6	3.7333	-331.34	181.3
6	3.7667	-329.15	179.81
6	3.8	-326.68	178.48
6	3.8333	-324.35	177.22
6	3.8667	-321.84	176
6	3.9	-319.18	175.06
6	3.9333	-316.36	174.02
6	3.9667	-313.72	173.39
6	4	-310.6	172.26
6	4.0333	-307.54	171.21
6	4.0667	-304.37	170.18
6	4.1	-301.5	169.13
6	4.1333	-298.01	168.07
6	4.1667	-295.07	167.34
6	4.2	-291.98	166.39
6	4.2333	-288.93	165.76
6	4.2667	-286.12	165.31
6	4.3	-283.35	164.95
6	4.3333	-280.74	164
6	4.3667	-278.32	163.25
6	4.4	-276.1	162.31
6	4.4333	-273.75	161.28
6	4.4667	-271.47	159.94
6	4.5	-269.11	158.72
6	4.5333	-266.64	157.48
6	4.5667	-264.27	156.01
6	4.6	-261.38	154.74
6	4.6333	-259.1	153.09
6	4.6667	-256.34	151.38
6	4.7	-253.77	149.41
6	4.7333	-251.45	147.01
6	4.7667	-249.31	145.33
6	4.8	-246.95	142.96
6	4.8333	-244.92	141.39
6	4.8667	-242.98	139.59
6	4.9	-240.87	137.79
6	4.9333	-238.62	136.44
6	4.9667	-236.48	134.97
6	5	-234.12	133.96
6	5.0333	-231.76	132.72
6	5.0667	-229.51	131.6
6	5.1	-227.08	130.2
6	5.1333	-224.84	129.21
6	5.1667	-221.86	128
6	5.2	-219.5	126.99
6	5.2333	-216.91	125.75
6	5.2667	-214.5	124.66
6	5.3	-211.91	123.44
6	5.3333	-208.92	122.71
6	5.3667	-206.67	121.81
6	5.4	-204.42	121.36
6	5.4333	-201.94	120.69
6	5.4667	-199.58	119.9
6	5.5	-197.41	118.71
6	5.5333	-194.84	118.01
6	5.5667	-192.94	116.86
6	5.6	-190.92	115.51
6	5.6333	-188.67	114.16
6	5.6667	-186.87	113.04
6	5.7	-184.82	111.42
6	5.7333	-182.06	110.48
6	5.7667	-180.01	108.87
6	5.8	-178.77	107.19
6	5.8333	-176.68	105.74
6	5.8667	-174.83	103.7
6	5.9	-172.97	101.99
6	5.9333	-171.57	99.986
6	5.9667	-169.66	98.073
6	6	-168.19	96.16
6	6.0333	-166.14	94.49
6	6.0667	-164.75	92.808
6	6.1	-163.35	91.097
6	6.1333	-161.67	89.635
6	6.1667	-159.97	88.413
6	6.2	-158.07	87.16
6	6.2333	-156.49	86.035
6	6.2667	-154.91	84.745
6	6.3	-152.78	83.672
6	6.3333	-151.2	82.547
6	6.3667	-149.07	81.309
6	6.4	-147.56	80.54
6	6.4333	-145.58	79.622
6	6.4667	-143.55	78.722
6	6.5	-141.3	77.597
6	6.5333	-139.39	77.034
6	6.5667	-137.14	76.134
6	6.6	-135	75.346
6	6.6333	-132.96	74.912
6	6.6667	-130.21	74.488
6	6.7	-128.37	73.659
6	6.7333	-126.56	72.984
6	6.7667	-124.69	72.268
6	6.8	-122.63	71.521
6	6.8333	-120.83	70.443
6	6.8667	-119.03	69.721
6	6.9	-117.34	68.484
6	6.9333	-115.38	67.831
6	6.9667	-114.08	66.571
6	7	-112.5	65.446
6	7.0333	-110.79	64.501
6	7.0667	-109.8	63.196
6	7.1	-108.68	62.071
6	7.1333	-107.44	60.833
6	7.1667	-105.98	59.596
6	7.2	-104.85	58.47
6	7.2333	-103.73	57.345
6	7.2667	-102.61	56.094
6	7.3	-101.14	54.983
6	7.3333	-99.563	53.858
6	7.3667	-98.101	53.07
6	7.4	-96.638	52.057
6	7.4333	-94.95	51.045
6	7.4667	-93.488	50.257
6	7.5	-91.688	49.357
6	7.5333	-89.775	48.57
6	7.5667	-87.862	47.782
6	7.6	-85.95	46.995
6	7.6333	-84.15	46.32
6	7.6667	-82.012	45.532
6	7.7	-79.987	44.857
6	7.7333	-78.092	44.169
6	7.7667	-76.274	43.394
6	7.8	-74.37	42.339
6	7.8333	-72.782	41.288
6	7.8667	-71.211	40.132
6	7.9	-69.524	38.894
6	7.9333	-67.724	37.994
6	7.9667	-66.599	36.419
6	8	-65.249	35.294
6	8.0333	-64.011	33.831
6	8.0667	-62.697	32.271
6	8.1	-61.423	31.244
6	8.1333	-60.186	29.331
6	8.1667	-59.038	28.139
6	8.2	-57.688	26.563
6	8.2333	-56.473	25.168
6	8.2667	-55.348	23.818
6	8.3	-53.963	22.52
6	8.3333	-52.423	21.793
6	8.3667	-51.185	20.78
6	8.4	-49.947	19.993
6	8.4333	-48.148	19.318
6	8.4667	-46.743	18.571
6	8.5	-45.222	17.968
6	8.5333	-43.647	17.293
6	8.5667	-42.072	16.843
6	8.6	-40.497	16.618
6	8.6333	-38.922	16.393
6	8.6667	-37.122	16.168
6	8.7	-35.434	16.055
6	8.7333	-33.634	16.055
6	8.7667	-31.834	16.055
6	8.8	-30.146	16.393
6	8.8333	-28.234	16.505
6	8.8667	-26.546	16.618
6	8.9	-24.858	16.73
6	8.9333	-23.283	16.73
6	8.9667	-21.483	16.505
6	9	-19.908	16.28
6	9.0333	-18.284	15.644
6	9.0667	-16.533	15.155
6	9.1	-14.845	14.593
6	9.1333	-13.158	14.03
6	9.1667	-11.438	13.28
6	9.2	-9.6701	12.568
6	9.2333	-7.8699	11.893
6	9.2667	-6.0698	10.992
6	9.3	-4.0446	10.092
6	9.3333	-2.3658	9.1231
6	9.3667	-0.39257	8.2576
6	9.4	1.5807	7.3922
6	9.4333	3.2008	6.5821
6	9.4667	5.4059	6.0421
6	9.5	8.1978	4.7283
6	9.5333	9.8715	4.519
6	9.5667	11.998	3.8316
6	9.6	15.306	3.7919
6	9.6333	17.699	3.1851
6	9.6667	19.357	2.8919
6	9.7	22.732	2.8919
6	9.7333	25.077	2.4918
6	9.7667	27.007	2.6669
6	9.8	29.707	2.8919
6	9.8333	32.209	2.9871
6	9.8667	35.108	3.1169
6	9.9	37.808	3.1169
6	9.9333	40.508	3.1169
6	9.9667	43.433	2.8919
6	10	45.908	2.8919
6	10.033	48.159	2.4419
6	10.067	50.859	1.9918
6	10.1	53.559	1.3168
6	10.133	56.087	0.76563
6	10.167	58.624	0.12698
6	10.2	61.229	-0.61593
6	10.233	63.801	-1.4813
6	10.267	66.347	-2.4674
6	10.3	68.911	-3.5289
6	10.333	71.599	-4.6438
7	3	-426.29	268.58
7	3.0333	-423.41	267
7	3.0667	-420.63	265.37
7	3.1	-417.99	263.85
7	3.1333	-415.45	262.42
7	3.1667	-412.79	261.15
7	3.2	-409.3	259.63
7	3.2333	-406.93	258.13
7	3.2667	-403.4	257.25
7	3.3	-400.54	255.77
7	3.3333	-396.97	254.29
7	3.3667	-393.2	252.93
7	3.4	-390.18	251.43
7	3.4333	-385.5	249.77
7	3.4667	-382.55	248.22
7	3.5	-379	246.93
7	3.5333	-374.53	245.82
7	3.5667	-371.48	245.11
7	3.6	-368.57	244.11
7	3.6333	-364.77	243.85
7	3.6667	-361.59	242.98
7	3.7	-358.89	242.08
7	3.7333	-356.08	240.84
7	3.7667	-353.49	239.83
7	3.8	-350.68	238.14
7	3.8333	-348.09	236.68
7	3.8667	-345.17	235.11
7	3.9	-342.24	233.08
7	3.9333	-339.43	231.17
7	3.9667	-336.5	229.11
7	4	-333.92	227.01
7	4.0333	-331.55	224.64
7	4.0667	-329.19	222.51
7	4.1	-327.05	220.37
7	4.1333	-325.14	218.68
7	4.1667	-323.11	216.94
7	4.2	-320.8	214.99
7	4.2333	-318.35	213.62
7	4.2667	-316.03	212.49
7	4.3	-313.64	211.12
7	4.3333	-311.08	209.79
7	4.3667	-308.26	208.33
7	4.4	-305.68	206.87
7	4.4333	-302.81	205.06
7	4.4667	-300.09	203.65
7	4.5	-297.01	202.7
7	4.5333	-294.31	201.8
7	4.5667	-291.16	200.9
7	4.6	-288.24	200.23
7	4.6333	-285.76	199.78
7	4.6667	-283.06	199.33
7	4.7	-280.36	198.43
7	4.7333	-277.66	197.53
7	4.7667	-274.74	196.4
7	4.8	-272.04	195.05
7	4.8333	-269.68	193.5
7	4.8667	-266.97	192.24
7	4.9	-264.27	190.44
7	4.9333	-261.8	188.87
7	4.9667	-259.21	187.18
7	5	-256.74	185.15
7	5.0333	-254.49	183.35
7	5.0667	-252.57	181.89
7	5.1	-250.32	179.64
7	5.1333	-248.52	177.84
7	5.1667	-246.72	176.04
7	5.2	-245.03	174.35
7	5.2333	-243.24	172.55
7	5.2667	-241.44	170.75
7	5.3	-239.63	168.95
7	5.3333	-237.83	167.15
7	5.3667	-235.92	165.69
7	5.4	-234.01	164.23
7	5.4333	-231.93	162.33
7	5.4667	-230.07	160.74
7	5.5	-228.27	159.16
7	5.5333	-226.32	157.56
7	5.5667	-224.11	155.68
7	5.6	-222.33	154.57
7	5.6333	-220.28	153.2
7	5.6667	-218.03	152.08
7	5.7	-216.27	151.29
7	5.7333	-214.37	150.19
7	5.7667	-212.41	148.93
7	5.8	-210.57	147.8
7	5.8333	-209.02	145.93
7	5.8667	-207.49	144.1
7	5.9	-205.85	142.6
7	5.9333	-204.76	140.6
7	5.9667	-203.07	138.46
7	6	-201.83	136.55
7	6.0333	-200.71	134.75
7	6.0667	-199.69	133.06
7	6.1	-198.56	131.4
7	6.1333	-197.64	129.59
7	6.1667	-196.77	127.66
7	6.2	-195.76	125.97
7	6.2333	-194.74	124.51
7	6.2667	-193.28	122.82
7	6.3	-192.04	121.59
7	6.3333	-190.58	120.12
7	6.3667	-189.46	119
7	6.4	-187.5	117.35
7	6.4333	-185.63	116.07
7	6.4667	-183.72	114.84
7	6.5	-182.03	113.82
7	6.5333	-179.69	112.77
7	6.5667	-177.64	112.14
7	6.6	-175.73	111.57
7	6.6333	-173.48	111.12
7	6.6667	-171.38	111
7	6.7	-169.45	110.7
7	6.7333	-167.18	110
7	6.7667	-165.51	109.73
7	6.8	-163.59	109
7	6.8333	-161.84	108.27
7	6.8667	-160.08	107.34
7	6.9	-158.18	106.17
7	6.9333	-156.49	105.16
7	6.9667	-154.92	104.49
7	7	-153.57	103.59
7	7.0333	-151.88	102.35
7	7.0667	-149.67	101.13
7	7.1	-149.18	100.1
7	7.1333	-147.94	98.86
7	7.1667	-146.25	97.623
7	7.2	-146.14	96.61
7	7.2333	-144.97	95.755
7	7.2667	-143.28	94.113
7	7.3	-142.27	92.794
7	7.3333	-141.53	91.772
7	7.3667	-140.4	91.097
7	7.4	-138.69	90.045
7	7.4333	-138.27	89.41
7	7.4667	-136.92	88.285
7	7.5	-136.13	87.722
7	7.5333	-135	87.047
7	7.5667	-133.7	86.057
7	7.6	-132.98	85.697
7	7.6333	-131.27	85.085
7	7.6667	-130.73	84.797
7	7.7	-129.49	84.46
7	7.7333	-128.25	84.347
7	7.7667	-127.02	84.46
7	7.8	-126.23	84.923
7	7.8333	-124.98	85.237
7	7.8667	-123.57	85.562
7	7.9	-122.44	85.707
7	7.9333	-120.38	85.697
7	7.9667	-119.25	85.922
7	8	-117.79	86.035
7	8.0333	-116.21	86.035
7	8.0667	-115.48	85.663
7	8.1	-114.22	85.456
7	8.1333	-113.02	84.918
7	8.1667	-112.73	84.572
7	8.2	-112.16	84.01
7	8.2333	-111.35	83.479
7	8.2667	-110.86	82.822
7	8.3	-110.33	82.09
7	8.3333	-110.14	81.361
7	8.3667	-109.8	80.616
7	8.4	-109.78	79.737
7	8.4333	-109.48	78.942
7	8.4667	-109.97	77.947
7	8.5	-110.03	77.147
7	8.5333	-111.04	75.909
7	8.5667	-110.43	75.365
7	8.6	-110.75	74.356
7	8.6333	-111.83	73.096
7	8.6667	-111.99	72.282
7	8.7	-111.05	71.566
7	8.7333	-111.49	70.284
7	8.7667	-110.91	69.635
7	8.8	-111.23	68.983
7	8.8333	-110.36	68.034
7	8.8667	-109.91	67.133
7	8.9	-109.24	66.458
7	8.9333	-108.79	65.783
7	8.9667	-107.55	65.508
7	9	-106.96	64.701
7	9.0333	-106.24	64.269
7	9.0667	-105.75	63.646
7	9.1	-104.96	63.308
7	9.1333	-104.18	62.971
7	9.1667	-103.16	62.858
7	9.2	-102.26	62.858
7	9.2333	-101.14	62.858
7	9.2667	-99.96	62.945
7	9.3	-99.226	62.746
7	9.3333	-97.584	63.156
7	9.3667	-96.903	62.983
7	9.4	-96.338	62.863
7	9.4333	-95.498	62.894
7	9.4667	-94.838	62.633
7	9.5	-93.732	62.806
7	9.5333	-92.34	63.241
7	9.5667	-91.686	63.132
7	9.6	-90.81	63.376
7	9.6333	-90.315	63.241
7	9.6667	-89.595	63.331
7	9.7	-89.239	63.213
7	9.7333	-88.581	63.075
7	9.7667	-87.608	63.05
7	9.8	-86.895	62.656
7	9.8333	-86.519	61.995
7	9.8667	-85.604	61.551
7	9.9	-84.87	60.81
7	9.9333	-83.991	60.128
7	9.9667	-83.537	59.149
7	10	-82.945	58.103
7	10.033	-83.362	56.558
7	10.067	-81.9	55.77
7	10.1	-81.54	54.69
7	10.133	-81.287	53.298
7	10.167	-80.73	52.26
7	10.2	-80.415	51.09
7	10.233	-80.999	49.47
7	10.267	-79.775	48.735
7	10.3	-79.577	47.616
7	10.333	-78.888	46.787
7	10.367	-78.862	45.757
7	10.4	-78.299	44.969
7	10.433	-77.624	44.294
7	10.467	-76.569	43.765
7	10.5	-76.049	43.169
7	10.533	-75.262	42.832
7	10.567	-73.721	42.601
7	10.6	-73.462	42.382
7	10.633	-72.449	42.269
7	10.667	-71.211	42.382
7	10.7	-70.199	42.719
7	10.733	-68.52	42.952
7	10.767	-67.836	43.057
7	10.8	-66.599	43.394
7	10.833	-64.747	44.035
7	10.867	-64.349	43.844
7	10.9	-63.223	44.069
7	10.933	-62.436	43.957
7	10.967	-60.838	44.474
7	11	-60.523	44.294
7	11.033	-58.983	44.468
7	11.067	-58.836	44.182
7	11.1	-58.161	43.957
7	11.133	-57.486	43.732
7	11.167	-56.3	43.654
7	11.2	-56.361	43.057
7	11.233	-55.296	42.685
7	11.267	-55.685	41.932
7	11.3	-55.46	41.257
7	11.333	-54.772	40.487
7	11.367	-54.379	39.673
7	11.4	-54.188	38.721
7	11.433	-53.877	37.613
7	11.467	-54.335	36.306
7	11.5	-53.885	34.956
7	11.533	-52.936	33.935
7	11.567	-52.788	32.618
7	11.6	-52.423	31.469
7	11.633	-51.512	30.245
7	11.667	-51.41	29.106
7	11.7	-50.735	27.981
7	11.733	-49.835	27.081
7	11.767	-48.935	25.731
7	11.8	-48.035	24.831
7	11.833	-47.247	23.818
7	11.867	-46.46	22.806
7	11.9	-45.56	21.906
7	11.933	-44.435	20.78
7	11.967	-43.31	20.105
7	12	-42.185	19.43
7	12.033	-41.059	18.755
7	12.067	-39.822	18.193
7	12.1	-38.584	18.08
7	12.133	-37.234	18.08
7	12.167	-35.884	17.855
7	12.2	-34.534	17.855
7	12.233	-32.959	17.855
7	12.267	-31.618	17.674
7	12.3	-30.259	17.63
7	12.333	-28.976	17.383
7	12.367	-27.637	16.895
7	12.4	-26.281	16.777
7	12.433	-25.228	16.131
7	12.467	-23.936	15.538
7	12.5	-22.496	15.493
7	12.533	-21.326	14.233
7	12.567	-19.886	13.197
7	12.6	-18.333	12.23
7	12.633	-16.96	11.262
7	12.667	-15.404	9.9139
7	12.7	-13.641	8.6099
7	12.733	-12.348	7.3247
7	12.767	-10.84	5.6821
7	12.8	-9.22	4.242
7	12.833	-7.539	2.6404
7	12.867	-5.6198	1.5418
7	12.9	-3.8379	0.082266
7	12.933	-1.7946	-0.48332
7	12.967	-0.19293	-1.7275
7	13	1.8057	-2.2834
7	13.033	3.6058	-2.9585
7	13.067	5.8559	-3.6335
7	13.1	8.1021	-3.5738
7	13.133	10.131	-3.8586
7	13.167	12.156	-4.7586
7	13.2	15.082	-4.5336
7	13.233	16.432	-4.5336
7	13.267	19.132	-4.0835
7	13.3	22.057	-3.4085
7	13.333	24.082	-2.5084
7	13.367	26.557	-1.3834
7	13.4	29.032	-0.03329
7	13.433	31.058	0.86677
7	13.467	33.308	1.7668
7	13.5	35.558	2.6669
7	13.533	37.583	3.3419
7	13.567	39.833	4.017
7	13.6	42.083	4.467
7	13.633	44.333	4.467
7	13.667	47.033	4.917
7	13.7	49.059	4.917
7	13.733	51.534	5.142
7	13.767	54.009	5.142
7	13.8	56.4	5.1298
7	13.833	58.809	4.9475
7	13.867	61.219	4.6101
7	13.9	63.693	3.9543
7	13.933	66.181	3.1295
7	13.967	68.769	2.2516
7	14	71.549	1.3364
8	3.2333	-426.06	71.375
8	3.2667	-422.63	71.165
8	3.3	-419.24	71.012
8	3.3333	-416	70.962
8	3.3667	-412.88	70.986
8	3.4	-409.87	71.002
8	3.4333	-406.26	71.184
8	3.4667	-403.22	71.296
8	3.5	-400.42	71.304
8	3.5333	-397.48	70.959
8	3.5667	-394.56	70.509
8	3.6	-391.43	69.316
8	3.6333	-388.59	69.271
8	3.6667	-385.56	68.484
8	3.7	-382.41	67.584
8	3.7333	-379.13	66.697
8	3.7667	-375.88	66.008
8	3.8	-372.28	64.658
8	3.8333	-369.02	63.871
8	3.8667	-365.75	62.633
8	3.9	-362.72	60.495
8	3.9333	-359.23	59.933
8	3.9667	-356.64	58.695
8	4	-353.78	57.439
8	4.0333	-350.9	56.108
8	4.0667	-348.32	54.87
8	4.1	-345.62	53.295
8	4.1333	-343.82	52.395
8	4.1667	-340.55	52.057
8	4.2	-338.42	50.82
8	4.2333	-335.15	50.707
8	4.2667	-332.23	50.257
8	4.3	-329.42	49.695
8	4.3333	-326.45	49.3
8	4.3667	-323.45	48.682
8	4.4	-320.3	48.232
8	4.4333	-317.26	48.12
8	4.4667	-314.34	47.895
8	4.5	-311.3	47.782
8	4.5333	-308.6	47.782
8	4.5667	-305.9	47.782
8	4.6	-302.93	47.655
8	4.6333	-300.28	47.782
8	4.6667	-297.8	47.557
8	4.7	-295.21	47.22
8	4.7333	-292.55	46.773
8	4.7667	-290.03	46.304
8	4.8	-287.56	45.87
8	4.8333	-285.54	44.745
8	4.8667	-282.73	45.082
8	4.9	-279.91	44.069
8	4.9333	-277.32	43.282
8	4.9667	-274.82	42.602
8	5	-272.19	41.799
8	5.0333	-269.67	41.032
8	5.0667	-267.09	40.019
8	5.1	-264.27	38.782
8	5.1333	-261.77	37.336
8	5.1667	-259.36	36.211
8	5.2	-257.07	35.181
8	5.2333	-254.69	33.805
8	5.2667	-252.35	33.156
8	5.3	-249.99	31.919
8	5.3333	-247.4	30.906
8	5.3667	-245.15	30.231
8	5.4	-242.92	29.201
8	5.4333	-240.53	28.994
8	5.4667	-238.22	28.333
8	5.5	-235.81	27.868
8	5.5333	-233.45	27.531
8	5.5667	-231.2	27.081
8	5.6	-228.72	26.856
8	5.6333	-226.25	26.631
8	5.6667	-223.66	26.518
8	5.7	-221.3	26.631
8	5.7333	-218.82	26.856
8	5.7667	-216.57	26.856
8	5.8	-214.21	27.193
8	5.8333	-211.96	27.418
8	5.8667	-209.71	27.643
8	5.9	-207.57	27.981
8	5.9333	-205.32	28.206
8	5.9667	-203.07	28.206
8	6	-201.06	28.248
8	6.0333	-199.02	28.206
8	6.0667	-196.77	28.206
8	6.1	-194.86	28.093
8	6.1333	-192.72	27.981
8	6.1667	-190.69	27.756
8	6.2	-188.67	27.531
8	6.2333	-186.53	27.193
8	6.2667	-184.13	26.397
8	6.3	-182.37	26.631
8	6.3333	-180.34	25.956
8	6.3667	-178.29	25.186
8	6.4	-176.29	24.606
8	6.4333	-174.27	23.931
8	6.4667	-172.58	23.143
8	6.5	-170.78	22.243
8	6.5333	-169.21	20.893
8	6.5667	-166.96	20.218
8	6.6	-165	19.236
8	6.6333	-163.59	18.526
8	6.6667	-161.67	18.08
8	6.7	-159.87	17.18
8	6.7333	-158.07	16.73
8	6.7667	-156.04	16.055
8	6.8	-154.8	15.493
8	6.8333	-153.23	14.818
8	6.8667	-150.64	14.705
8	6.9	-148.73	14.368
8	6.9333	-147.47	14.149
8	6.9667	-145.13	13.918
8	7	-143.44	13.805
8	7.0333	-141.75	13.693
8	7.0667	-140.18	13.918
8	7.1	-139.05	13.693
8	7.1333	-136.69	14.48
8	7.1667	-135.23	14.593
8	7.2	-133.65	15.043
8	7.2333	-131.97	15.38
8	7.2667	-130.28	15.718
8	7.3	-128.81	15.83
8	7.3333	-127.24	16.055
8	7.3667	-126	16.393
8	7.4	-124.88	16.168
8	7.4333	-123.21	16.438
8	7.4667	-122.18	16.168
8	7.5	-120.38	16.168
8	7.5333	-119.03	16.168
8	7.5667	-117.68	15.943
8	7.6	-116.41	15.735
8	7.6333	-115.2	15.493
8	7.6667	-113.85	15.043
8	7.7	-112.73	14.368
8	7.7333	-111.49	13.805
8	7.7667	-110.25	13.242
8	7.8	-109.13	12.568
8	7.8333	-107.89	12.005
8	7.8667	-106.72	10.871
8	7.9	-105.8	9.9573
8	7.9333	-104.54	9.2373
8	7.9667	-103.28	8.0672
8	8	-102.2	7.4821
8	8.0333	-101.48	6.4921
8	8.0667	-99.811	5.6371
8	8.1	-98.551	5.367
8	8.1333	-97.201	4.692
8	8.1667	-95.963	4.3545
8	8.2	-94.5	4.242
8	8.2333	-93.144	3.9115
8	8.2667	-92.025	3.3419
8	8.3	-90.338	3.6794
8	8.3333	-88.763	3.6794
8	8.3667	-87.412	3.6794
8	8.4	-86.062	3.9045
8	8.4333	-84.487	4.1295
8	8.4667	-83.362	4.3545
8	8.5	-82.012	4.8045
8	8.5333	-80.437	5.0295
8	8.5667	-79.1	5.385
8	8.6	-77.768	5.7091
8	8.6333	-76.364	5.7721
8	8.6667	-75.262	5.9296
8	8.7	-73.965	5.8379
8	8.7333	-72.899	5.8171
8	8.7667	-71.729	5.502
8	8.8	-70.649	5.142
8	8.8333	-69.479	4.827
8	8.8667	-68.243	4.3459
8	8.9	-67.118	3.8958
8	8.9333	-65.837	3.5496
8	8.9667	-64.618	2.9819
8	9	-63.414	2.4938
8	9.0333	-62.211	1.8793
8	9.0667	-60.748	1.0917
8	9.1	-59.749	0.35716
8	9.1333	-58.273	-0.25833
8	9.1667	-56.833	-0.88836
8	9.2	-55.438	-1.8784
8	9.2333	-54.223	-2.5085
8	9.2667	-52.828	-3.2735
8	9.3	-51.678	-3.9797
8	9.3333	-50.263	-4.8036
8	9.3667	-49.047	-5.2086
8	9.4	-47.663	-5.7106
8	9.4333	-46.295	-6.2991
8	9.4667	-44.885	-6.6712
8	9.5	-43.31	-6.8963
8	9.5333	-41.892	-7.5488
8	9.5667	-40.384	-7.5713
8	9.6	-38.922	-7.6838
8	9.6333	-37.572	-7.6838
8	9.6667	-35.817	-7.5488
8	9.7	-34.197	-7.2338
8	9.7333	-32.846	-7.0087
8	9.7667	-30.821	-6.1087
8	9.8	-29.246	-5.4336
8	9.8333	-27.446	-4.5336
8	9.8667	-25.871	-3.8585
8	9.9	-24.071	-2.9585
8	9.9333	-22.046	-1.6084
8	9.9667	-20.021	-0.70833
8	10	-17.771	0.86677
8	10.033	-15.52	1.9918
8	10.067	-12.82	3.1169
8	10.1	-10.57	4.467
8	10.133	-8.1399	5.277
8	10.167	-5.7098	6.2221
8	10.2	-3.2346	7.1222
8	10.233	-0.8324	7.9974
8	10.267	1.6707	8.6972
8	10.3	4.2359	9.3273
8	10.333	6.756	9.8673
8	10.367	9.1862	10.227
8	10.4	11.706	10.542
8	10.433	14.181	10.542
8	10.467	16.657	10.542
8	10.5	19.124	10.185
8	10.533	21.472	9.8223
8	10.567	23.947	9.3723
8	10.6	26.895	8.4047
8	10.633	29.553	7.5062
8	10.667	32.138	6.6271
8	10.7	34.388	5.952
8	10.733	36.728	5.2321
8	10.767	39.158	4.692
8	10.8	41.678	4.107
8	10.833	44.243	3.8369
8	10.867	46.811	3.5159
8	10.9	49.284	3.3419
8	10.933	51.759	3.3419
8	10.967	54.346	3.3562
8	11	56.913	3.5248
8	11.033	59.476	3.8238
8	11.067	62.128	4.1778
8	11.1	64.828	4.6163
8	11.133	67.638	5.2079
8	11.167	70.574	5.7636
9	3.3	-427.57	124.43
9	3.3333	-424.58	123.62
9	3.3667	-421.42	122.83
9	3.4	-418.15	122.03
9	3.4333	-414.85	121.33
9	3.4667	-411.55	120.8
9	3.5	-408.17	120.57
9	3.5333	-405.25	120.35
9	3.5667	-402.55	120.57
9	3.6	-399.39	120.35
9	3.6333	-396.47	120.57
9	3.6667	-393.44	120.29
9	3.7	-390.17	119.67
9	3.7333	-387.92	119.22
9	3.7667	-384.54	118.55
9	3.8	-381.84	117.2
9	3.8333	-378.92	115.85
9	3.8667	-375.54	114.5
9	3.9	-372.39	113.15
9	3.9333	-368.79	111.8
9	3.9667	-365.64	110.45
9	4	-362.49	109.1
9	4.0333	-359.34	107.52
9	4.0667	-356.42	106.17
9	4.1	-354.17	104.56
9	4.1333	-351.92	103.25
9	4.1667	-349.89	101.45
9	4.2	-347.87	100.1
9	4.2333	-345.39	98.748
9	4.2667	-343.59	97.848
9	4.3	-341.34	96.948
9	4.3333	-339.32	96.498
9	4.3667	-336.84	95.823
9	4.4	-334.37	95.148
9	4.4333	-332.12	94.473
9	4.4667	-329.19	93.573
9	4.5	-326.71	93.123
9	4.5333	-324.01	92.448
9	4.5667	-321.39	91.467
9	4.6	-318.62	91.097
9	4.6333	-315.91	90.647
9	4.6667	-313.44	90.422
9	4.7	-311.19	90.422
9	4.7333	-308.71	89.972
9	4.7667	-306.24	89.972
9	4.8	-304.21	89.972
9	4.8333	-301.96	90.197
9	4.8667	-299.49	90.197
9	4.9	-297.24	89.522
9	4.9333	-294.54	89.072
9	4.9667	-291.84	88.397
9	5	-289.36	87.272
9	5.0333	-286.44	86.147
9	5.0667	-283.96	85.247
9	5.1	-281.26	84.347
9	5.1333	-279.01	83.222
9	5.1667	-276.54	82.097
9	5.2	-274.06	80.522
9	5.2333	-271.81	79.172
9	5.2667	-269.79	77.597
9	5.3	-267.99	76.022
9	5.3333	-266.41	74.446
9	5.3667	-264.84	73.096
9	5.4	-263.26	71.746
9	5.4333	-261.91	70.396
9	5.4667	-260.56	69.496
9	5.5	-258.66	68.807
9	5.5333	-256.96	68.146
9	5.5667	-254.71	67.696
9	5.6	-252.91	66.796
9	5.6333	-250.39	66.129
9	5.6667	-248.41	65.446
9	5.7	-246.16	64.996
9	5.7333	-243.91	64.546
9	5.7667	-241.66	64.321
9	5.8	-239.41	64.096
9	5.8333	-237.16	63.646
9	5.8667	-234.91	63.871
9	5.9	-232.66	64.096
9	5.9333	-230.41	64.096
9	5.9667	-228.61	64.096
9	6	-226.36	64.546
9	6.0333	-223.88	64.771
9	6.0667	-221.63	64.996
9	6.1	-219.61	64.996
9	6.1333	-217.36	64.996
9	6.1667	-215.11	64.546
9	6.2	-212.63	64.546
9	6.2333	-210.16	63.871
9	6.2667	-207.91	63.196
9	6.3	-205.88	62.746
9	6.3333	-203.86	62.296
9	6.3667	-201.83	61.621
9	6.4	-200.03	60.721
9	6.4333	-198.23	59.821
9	6.4667	-196.43	58.92
9	6.5	-194.63	58.02
9	6.5333	-193.06	57.12
9	6.5667	-191.71	55.995
9	6.6	-190.36	54.87
9	6.6333	-189.01	53.52
9	6.6667	-187.66	52.62
9	6.7	-185.86	51.72
9	6.7333	-184.37	51
9	6.7667	-182.48	50.145
9	6.8	-180.23	49.47
9	6.8333	-178.3	49.065
9	6.8667	-175.96	48.57
9	6.9	-173.48	48.12
9	6.9333	-171.68	47.67
9	6.9667	-168.98	47.67
9	7	-166.73	47.22
9	7.0333	-164.25	47.22
9	7.0667	-161.87	47.175
9	7.1	-159.3	46.995
9	7.1333	-157.05	47.445
9	7.1667	-154.58	47.895
9	7.2	-152.33	48.345
9	7.2333	-149.63	48.345
9	7.2667	-147.38	49.02
9	7.3	-145.35	49.245
9	7.3333	-143.1	49.245
9	7.3667	-140.85	49.245
9	7.4	-138.83	49.02
9	7.4333	-136.58	48.57
9	7.4667	-134.78	48.57
9	7.5	-133.34	48.3
9	7.5333	-131.85	48.12
9	7.5667	-130.05	47.67
9	7.6	-128.7	47.67
9	7.6333	-127.8	47.22
9	7.6667	-126.23	46.77
9	7.7	-125.15	46.185
9	7.7333	-124.2	45.87
9	7.7667	-123.3	45.42
9	7.8	-122.75	44.605
9	7.8333	-122.4	44.069
9	7.8667	-121.5	42.944
9	7.9	-120.83	42.269
9	7.9333	-120.56	41.054
9	7.9667	-119.7	40.469
9	8	-119.03	39.794
9	8.0333	-118.58	39.119
9	8.0667	-117.45	38.669
9	8.1	-116.33	38.219
9	8.1333	-115.43	37.769
9	8.1667	-114.3	37.769
9	8.2	-113.18	37.544
9	8.2333	-112.05	37.544
9	8.2667	-110.7	37.544
9	8.3	-109.58	37.319
9	8.3333	-108.34	37.398
9	8.3667	-106.92	37.679
9	8.4	-105.57	37.904
9	8.4333	-103.73	38.219
9	8.4667	-102.83	38.669
9	8.5	-101.3	38.804
9	8.5333	-99.676	39.344
9	8.5667	-97.876	39.569
9	8.6	-96.3	39.794
9	8.6333	-94.725	40.019
9	8.6667	-92.925	40.019
9	8.7	-91.575	40.019
9	8.7333	-90	39.794
9	8.7667	-88.65	39.569
9	8.8	-87.525	39.119
9	8.8333	-86.4	38.669
9	8.8667	-85.275	38.444
9	8.9	-84.375	37.994
9	8.9333	-83.475	37.544
9	8.9667	-82.575	36.869
9	9	-82.125	36.419
9	9.0333	-81.45	35.744
9	9.0667	-80.775	35.069
9	9.1	-80.752	34.101
9	9.1333	-80.325	33.494
9	9.1667	-80.325	32.594
9	9.2	-80.1	31.919
9	9.2333	-79.874	31.019
9	9.2667	-79.424	30.344
9	9.3	-78.524	29.444
9	9.3333	-77.849	28.544
9	9.3667	-76.724	27.869
9	9.4	-75.149	26.968
9	9.4333	-74.024	26.293
9	9.4667	-72.449	25.618
9	9.5	-70.604	25.078
9	9.5333	-68.756	24.639
9	9.5667	-66.955	24.37
9	9.6	-65.023	24.043
9	9.6333	-63.403	23.728
9	9.6667	-61.198	23.818
9	9.7	-59.398	23.818
9	9.7333	-57.136	23.891
9	9.7667	-55.348	24.268
9	9.8	-53.098	24.268
9	9.8333	-51.073	24.718
9	9.8667	-49.047	24.718
9	9.9	-47.247	24.943
9	9.9333	-45.897	24.943
9	9.9667	-44.322	24.943
9	10	-42.86	24.831
9	10.033	-41.397	24.718
9	10.067	-40.047	24.718
9	10.1	-38.875	24.523
9	10.133	-37.347	24.268
9	10.167	-36.447	23.818
9	10.2	-35.097	23.368
9	10.233	-34.197	22.918
9	10.267	-32.846	22.468
9	10.3	-31.756	21.845
9	10.333	-30.821	21.568
9	10.367	-29.696	20.893
9	10.4	-28.571	20.218
9	10.433	-27.671	19.768
9	10.467	-26.771	18.868
9	10.5	-25.871	18.418
9	10.533	-24.971	17.518
9	10.567	-24.071	16.618
9	10.6	-22.946	15.943
9	10.633	-21.821	15.268
9	10.667	-20.696	14.368
9	10.7	-19.346	13.918
9	10.733	-17.546	13.468
9	10.767	-15.745	13.018
9	10.8	-14.058	12.68
9	10.833	-11.92	12.568
9	10.867	-9.8951	12.568
9	10.9	-8.095	12.568
9	10.933	-5.8448	12.568
9	10.967	-3.8197	13.018
9	11	-1.7946	13.242
9	11.033	0.45558	13.693
9	11.067	2.4807	14.143
9	11.1	5.2158	14.52
9	11.133	8.0477	14.962
9	11.167	10.815	15.46
9	11.2	13.549	15.713
9	11.233	16.127	16.035
9	11.267	18.514	15.973
9	11.3	21.197	16.009
9	11.333	23.79	15.47
9	11.367	26.389	15.082
9	11.4	28.807	14.818
9	11.433	31.508	14.593
9	11.467	33.758	13.918
9	11.5	36.233	13.468
9	11.533	38.033	12.568
9	11.567	40.283	11.892
9	11.6	42.34	11.118
9	11.633	44.558	10.317
9	11.667	46.31	9.5754
9	11.7	48.323	8.6024
9	11.733	50.859	7.8422
9	11.767	53.128	6.7067
9	11.8	55.401	5.5608
9	11.833	57.675	4.4907
9	11.867	59.983	3.5189
9	11.9	62.305	2.6939
9	11.933	64.698	2.0267
9	11.967	67.089	1.4807
9	12	69.508	1.0492
9	12.033	71.93	0.76168
10	3.6	-428.43	215.96
10	3.6333	-425.5	216.05
10	3.6667	-422.76	216.12
10	3.7	-420.2	216.1
10	3.7333	-417.71	215.98
10	3.7667	-415.24	215.8
10	3.8	-412.56	215.41
10	3.8333	-409.7	214.78
10	3.8667	-406.62	214.34
10	3.9	-403.2	213.35
10	3.9333	-399.99	212.45
10	3.9667	-396.14	211.31
10	4	-393.08	209.97
10	4.0333	-390	209.02
10	4.0667	-386.64	207.9
10	4.1	-384.22	206.73
10	4.1333	-381.6	205.82
10	4.1667	-379.32	205.31
10	4.2	-377.21	204.8
10	4.2333	-374.73	204.46
10	4.2667	-372.61	204.11
10	4.3	-370.31	203.95
10	4.3333	-367.76	203.77
10	4.3667	-365.49	203.47
10	4.4	-362.69	203
10	4.4333	-360.11	202.66
10	4.4667	-357.06	202.04
10	4.5	-354.56	201.64
10	4.5333	-351.81	201.6
10	4.5667	-349.55	201.33
10	4.6	-347.42	201.35
10	4.6333	-345.39	201.13
10	4.6667	-343.46	200.95
10	4.7	-341.47	201.13
10	4.7333	-339.81	200.76
10	4.7667	-337.79	199.91
10	4.8	-335.61	199.34
10	4.8333	-333.38	198.38
10	4.8667	-331.17	197.39
10	4.9	-329.11	196.93
10	4.9333	-326.81	195.55
10	4.9667	-324.51	194.51
10	5	-322.39	193.34
10	5.0333	-320.03	192.47
10	5.0667	-318.23	191.3
10	5.1	-316.58	189.93
10	5.1333	-315.01	188.53
10	5.1667	-312.74	187.77
10	5.2	-311.37	186.37
10	5.2333	-309.44	185.17
10	5.2667	-307.63	184.39
10	5.3	-305.69	183.89
10	5.3333	-304.34	182.56
10	5.3667	-302.14	181.62
10	5.4	-300.07	180.61
10	5.4333	-297.74	179.79
10	5.4667	-295.6	178.81
10	5.5	-293.32	177.66
10	5.5333	-291.2	176.3
[truncated: 11,851 more rows]
