# Supplementary material for: A system for efficient egress scheduling during mass events and small-scale experimental demonstration
Source: R Soc Open Sci. 2020 Dec 9;7(12):201465. doi: 10.1098/rsos.201465 (PMC7813256; doi:10.1098/rsos.201465)
Supplement: Experimental data [file rsos201465supp5.zip › experimental_data/data/Sensor13.csv]

ped. #	time (s)	x (cm)	y (cm)
1	1.3	-427.49	209.31
1	1.3333	-423.44	208.29
1	1.3667	-419.28	207.07
1	1.4	-415.01	205.71
1	1.4333	-410.87	204.28
1	1.4667	-406.53	202.49
1	1.5	-403	201.06
1	1.5333	-399.76	199.44
1	1.5667	-396.35	198.21
1	1.6	-393.15	196.74
1	1.6333	-389.58	194.94
1	1.6667	-386.19	193.46
1	1.7	-382.55	191.89
1	1.7333	-378.86	190.31
1	1.7667	-375.06	188.31
1	1.8	-370.85	186.15
1	1.8333	-366.54	184.25
1	1.8667	-362.04	182
1	1.9	-357.65	179.64
1	1.9333	-353.55	177.03
1	1.9667	-349.33	175.37
1	2	-345.38	172.8
1	2.0333	-341.23	171.09
1	2.0667	-337.63	168.84
1	2.1	-333.76	167.2
1	2.1333	-330.14	165.09
1	2.1667	-327.1	162.34
1	2.2	-324.01	159.73
1	2.2333	-319.57	158.03
1	2.2667	-316.48	154.66
1	2.3	-311.55	152.35
1	2.3333	-308.49	149.15
1	2.3667	-303.63	146.63
1	2.4	-300.4	143.38
1	2.4333	-296.29	140.63
1	2.4667	-292.96	137.45
1	2.5	-289.59	134.97
1	2.5333	-285.94	132.63
1	2.5667	-282.61	130.03
1	2.6	-279.24	127.55
1	2.6333	-275.64	125.3
1	2.6667	-272.26	123.27
1	2.7	-268.66	121.02
1	2.7333	-264.66	118.67
1	2.7667	-260.79	116.07
1	2.8	-256.67	113.74
1	2.8333	-253.02	111.24
1	2.8667	-248.86	108.87
1	2.9	-244.81	106.88
1	2.9333	-241.1	104.71
1	2.9667	-237.16	102.57
1	3	-233.56	100.77
1	3.0333	-230.28	98.962
1	3.0667	-226.25	97.51
1	3.1	-222.4	95.812
1	3.1333	-218.93	94.023
1	3.1667	-215.33	92.222
1	3.2	-211.73	90.422
1	3.2333	-207.68	88.622
1	3.2667	-203.86	86.822
1	3.3	-200.03	85.022
1	3.3333	-196.21	82.997
1	3.3667	-192.38	80.972
1	3.4	-188.56	78.947
1	3.4333	-184.53	77.169
1	3.4667	-181.24	75.234
1	3.5	-177.42	73.31
1	3.5333	-173.93	71.521
1	3.5667	-170.44	69.834
1	3.6	-166.73	68.146
1	3.6333	-163.02	66.458
1	3.6667	-158.82	64.955
1	3.7	-155.25	63.421
1	3.7333	-151.32	61.733
1	3.7667	-147.49	60.158
1	3.8	-143.45	58.452
1	3.8333	-139.5	56.895
1	3.8667	-135.56	54.983
1	3.9	-131.65	53.519
1	3.9333	-127.92	52.282
1	3.9667	-123.98	50.82
1	4	-120.15	49.245
1	4.0333	-116.33	47.67
1	4.0667	-112.39	46.207
1	4.1	-108.56	44.407
1	4.1333	-104.63	42.719
1	4.1667	-101.03	40.919
1	4.2	-97.088	39.007
1	4.2333	-93.084	36.996
1	4.2667	-89.55	35.294
1	4.3	-85.95	33.044
1	4.3333	-82.237	31.131
1	4.3667	-78.524	28.768
1	4.4	-74.97	26.828
1	4.4333	-70.946	23.484
1	4.4667	-67.496	22.415
1	4.5	-63.336	20.555
1	4.5333	-60.523	17.968
1	4.5667	-55.573	16.618
1	4.6	-51.41	15.155
1	4.6333	-47.247	13.467
1	4.6667	-43.467	10.857
1	4.7	-39.642	9.5073
1	4.7333	-36.672	9.1923
1	4.7667	-32.171	8.5172
1	4.8	-27.267	6.9739
1	4.8333	-24.566	6.8521
1	4.8667	-19.705	4.8833
1	4.9	-16.45	5.7432
1	4.9333	-11.678	4.1035
1	4.9667	-8.995	4.017
1	5	-3.7323	4.2147
1	5.0333	1.0182	3.4544
1	5.0667	5.7345	2.8699
1	5.1	10.425	2.2941
1	5.1333	14.609	2.1494
1	5.1667	17.062	2.5319
1	5.2	22.957	1.7668
1	5.2333	26.476	1.7459
1	5.2667	29.64	2.0023
1	5.3	33.478	1.7435
1	5.3333	38.152	1.9797
1	5.3667	42.938	1.2268
1	5.4	48.159	1.3168
1	5.4333	51.804	0.73174
1	5.4667	56.551	0.75714
1	5.5	61.433	0.86182
1	5.5333	66.387	1.0728
1	5.5667	71.351	1.3587
2	1.3333	-426.36	90.249
2	1.3667	-422.74	89.388
2	1.4	-418.88	88.415
2	1.4333	-414.73	87.368
2	1.4667	-410.38	86.306
2	1.5	-405.51	86.012
2	1.5333	-401.19	83.672
2	1.5667	-396.69	82.772
2	1.6	-391.52	82.097
2	1.6333	-387.47	81.647
2	1.6667	-382.72	82.389
2	1.7	-378.23	82.231
2	1.7333	-375.09	80.522
2	1.7667	-370.59	80.972
2	1.8	-367.44	78.947
2	1.8333	-363.62	78.047
2	1.8667	-358.89	78.36
2	1.9	-354.66	77.393
2	1.9333	-350.79	75.347
2	1.9667	-345.57	75.211
2	2	-341.34	72.871
2	2.0333	-336.39	71.521
2	2.0667	-331.67	69.946
2	2.1	-326.23	69.596
2	2.1333	-322.67	66.796
2	2.1667	-317.17	66.526
2	2.2	-313.03	65.356
2	2.2333	-308.49	64.321
2	2.2667	-305.11	62.296
2	2.3	-299.58	62.566
2	2.3333	-295.44	60.721
2	2.3667	-290.71	60.045
2	2.4	-285.74	59.066
2	2.4333	-280.81	58.02
2	2.4667	-275.64	56.67
2	2.5	-269.88	56.49
2	2.5333	-264.48	55.59
2	2.5667	-259.79	54.566
2	2.6	-254.26	53.295
2	2.6333	-249.65	52.827
2	2.6667	-244.66	51.961
2	2.7	-239.63	50.595
2	2.7333	-234.59	50.081
2	2.7667	-230.63	48.12
2	2.8	-225.82	46.69
2	2.8333	-220.96	45.195
2	2.8667	-216.23	43.62
2	2.9	-211.18	42.018
2	2.9333	-206.33	40.469
2	2.9667	-201.38	38.669
2	3	-196.66	36.869
2	3.0333	-191.71	35.069
2	3.0667	-186.98	32.819
2	3.1	-182.48	30.794
2	3.1333	-177.31	28.994
2	3.1667	-172.51	27.304
2	3.2	-167.85	26.068
2	3.2333	-162.68	25.168
2	3.2667	-157.5	23.818
2	3.3	-152.55	23.143
2	3.3333	-147.83	21.793
2	3.3667	-143.1	20.668
2	3.4	-138.38	19.543
2	3.4333	-133.65	18.418
2	3.4667	-128.78	17.785
2	3.5	-124	16.794
2	3.5333	-119.23	16.078
2	3.5667	-114.3	15.268
2	3.6	-109.35	14.368
2	3.6333	-104.35	13.89
2	3.6667	-99.676	12.568
2	3.7	-94.766	11.813
2	3.7333	-90.45	10.542
2	3.7667	-85.95	9.4173
2	3.8	-81.216	8.6989
2	3.8333	-77.214	7.799
2	3.8667	-72.967	6.6946
2	3.9	-68.646	5.8846
2	3.9333	-64.124	4.917
2	3.9667	-59.736	3.9045
2	4	-55.303	2.9819
2	4.0333	-51.298	1.7668
2	4.0667	-46.196	0.839
2	4.1	-41.568	-0.28157
2	4.1333	-36.658	-0.98628
2	4.1667	-32.172	-1.3834
2	4.2	-27.221	-1.3834
2	4.2333	-21.829	-1.4765
2	4.2667	-16.96	-1.2034
2	4.3	-12.19	-1.2934
2	4.3333	-7.8303	-1.2245
2	4.3667	-3.3246	-1.4734
2	4.4	1.231	-1.1653
2	4.4333	5.8942	-0.91217
2	4.4667	10.356	-0.70833
2	4.5	15.657	0.011263
2	4.5333	20.581	0.88479
2	4.5667	25.882	1.5417
2	4.6	31.139	2.1089
2	4.6333	36.661	2.6691
2	4.6667	41.984	2.9736
2	4.7	47.357	3.1059
2	4.7333	52.406	3.3738
2	4.7667	57.109	3.6803
2	4.8	61.584	4.0516
2	4.8333	65.894	4.4291
2	4.8667	70.201	4.8354
3	1.7333	-427.69	252.18
3	1.7667	-424.75	250.88
3	1.8	-421.64	249.47
3	1.8333	-418.48	247.9
3	1.8667	-415.24	246.17
3	1.9	-412.1	244.42
3	1.9333	-408.81	242.43
3	1.9667	-405.83	240.49
3	2	-402.89	239.01
3	2.0333	-400.15	237.39
3	2.0667	-397.74	236.07
3	2.1	-394.91	234.92
3	2.1333	-391.98	233.7
3	2.1667	-389.04	232.63
3	2.2	-386.06	231.56
3	2.2333	-383.2	230.41
3	2.2667	-380.09	229.24
3	2.3	-376.53	227.78
3	2.3333	-372.93	226.15
3	2.3667	-368	225.32
3	2.4	-365.77	222.96
3	2.4333	-361.59	221.16
3	2.4667	-357.69	219.35
3	2.5	-353.81	217.82
3	2.5333	-350.25	216.21
3	2.5667	-346.76	214.9
3	2.6	-343.68	213.82
3	2.6333	-340.67	212.38
3	2.6667	-337.83	211.12
3	2.7	-335.24	209.94
3	2.7333	-332.38	208.42
3	2.7667	-329.69	206.86
3	2.8	-326.91	205.16
3	2.8333	-324.13	203.27
3	2.8667	-321.18	201.17
3	2.9	-318.3	199.06
3	2.9333	-314.88	196.67
3	2.9667	-311.73	194.2
3	3	-308.8	191.95
3	3.0333	-305.83	189.79
3	3.0667	-302.59	187.27
3	3.1	-299.85	185.11
3	3.1333	-296.93	183.03
3	3.1667	-294.35	181.34
3	3.2	-291.4	179.69
3	3.2333	-288.24	177.95
3	3.2667	-285.27	176.47
3	3.3	-282.25	174.85
3	3.3333	-278.74	173.09
3	3.3667	-275.28	171.25
3	3.4	-271.72	169.36
3	3.4333	-268.17	167.47
3	3.4667	-264.52	165.53
3	3.5	-260.83	163.69
3	3.5333	-257.28	161.8
3	3.5667	-253.62	160.09
3	3.6	-250.22	158.5
3	3.6333	-246.93	157.07
3	3.6667	-243.76	155.59
3	3.7	-240.72	154.19
3	3.7333	-238	152.81
3	3.7667	-235.33	151.52
3	3.8	-232.47	149.59
3	3.8333	-229.79	147.87
3	3.8667	-227.21	146.01
3	3.9	-224.63	144.02
3	3.9333	-221.63	141.73
3	3.9667	-218.98	139.61
3	4	-216.06	137.49
3	4.0333	-212.99	134.93
3	4.0667	-210.11	132.59
3	4.1	-207.37	129.98
3	4.1333	-204.65	128.11
3	4.1667	-201.97	125.25
3	4.2	-199.21	122.81
3	4.2333	-196.41	120.64
3	4.2667	-193.64	118.73
3	4.3	-190.4	116.84
3	4.3333	-187.78	115.09
3	4.3667	-185	113.51
3	4.4	-181.46	111.87
3	4.4333	-178.75	110.04
3	4.4667	-175.82	108.24
3	4.5	-172.49	106.46
3	4.5333	-169.52	104.64
3	4.5667	-166.45	102.71
3	4.6	-163.22	101.04
3	4.6333	-159.84	99.243
3	4.6667	-156.56	97.488
3	4.7	-153.41	95.913
3	4.7333	-150.21	94.428
3	4.7667	-147.01	92.867
3	4.8	-144.14	91.278
3	4.8333	-141.35	89.657
3	4.8667	-138.65	88.082
3	4.9	-135.86	86.486
3	4.9333	-133.43	84.797
3	4.9667	-130.88	82.951
3	5	-128.3	81.332
3	5.0333	-125.62	79.293
3	5.0667	-123.04	77.424
3	5.1	-120.41	75.52
3	5.1333	-117.75	73.309
3	5.1667	-115.32	71.227
3	5.2	-112.67	69.011
3	5.2333	-110.06	66.744
3	5.2667	-107.46	64.517
3	5.3	-104.82	62.348
3	5.3333	-102.15	60.27
3	5.3667	-99.406	58.56
3	5.4	-96.474	56.636
3	5.4333	-93.69	55.14
3	5.4667	-90.744	53.416
3	5.5	-88.02	52.08
3	5.5333	-85.5	50.595
3	5.5667	-82.679	49
3	5.6	-80.1	47.445
3	5.6333	-77.469	45.541
3	5.6667	-74.879	44.16
3	5.7	-72.269	42.629
3	5.7333	-69.839	41.414
3	5.7667	-66.914	40.064
3	5.8	-64.168	38.804
3	5.8333	-61.29	37.486
3	5.8667	-58.723	37.094
3	5.9	-55.753	35.384
3	5.9333	-53.098	34.169
3	5.9667	-50.813	33.236
3	6	-47.974	31.503
3	6.0333	-45.887	30.616
3	6.0667	-43.235	29.197
3	6.1	-40.344	27.286
3	6.1333	-38.019	26.19
3	6.1667	-35.322	24.493
3	6.2	-32.846	23.143
3	6.2333	-30.146	21.793
3	6.2667	-27.446	20.218
3	6.3	-24.746	18.418
3	6.3333	-21.596	16.393
3	6.3667	-18.896	14.593
3	6.4	-15.444	12.878
3	6.4333	-12.37	11.217
3	6.4667	-8.995	9.6423
3	6.5	-5.8448	8.5173
3	6.5333	-2.4696	7.6172
3	6.5667	1.1306	6.7171
3	6.6	4.5058	6.2671
3	6.6333	7.656	5.5921
3	6.6667	10.581	5.142
3	6.7	13.731	4.692
3	6.7333	16.657	4.467
3	6.7667	19.582	4.467
3	6.8	22.732	4.242
3	6.8333	25.882	4.467
3	6.8667	29.257	4.692
3	6.9	32.633	5.142
3	6.9333	36.134	5.1311
3	6.9667	39.383	5.5921
3	7	42.983	5.8171
3	7.0333	46.358	5.8171
3	7.0667	49.959	5.8171
3	7.1	53.44	5.7112
3	7.1333	56.762	5.5772
3	7.1667	60.009	5.3957
3	7.2	63.156	5.1776
3	7.2333	66.37	4.9612
3	7.2667	69.545	4.7444
3	7.3	72.756	4.5037
4	1.8	-429.47	139.93
4	1.8333	-425.5	138.82
4	1.8667	-421.53	137.77
4	1.9	-417.7	136.78
4	1.9333	-413.93	135.87
4	1.9667	-410.14	134.93
4	2	-405.68	132.11
4	2.0333	-401.68	130.99
4	2.0667	-397.5	129.76
4	2.1	-393.56	130.4
4	2.1333	-388.16	128.41
4	2.1667	-383.55	125.34
4	2.2	-378.96	123.86
4	2.2333	-374.41	121.97
4	2.2667	-370.46	120.65
4	2.3	-365.91	119.35
4	2.3333	-362.25	117.8
4	2.3667	-358.6	117.53
4	2.4	-355.34	115.31
4	2.4333	-351.98	113.39
4	2.4667	-348.77	112.25
4	2.5	-344.72	110.9
4	2.5333	-341.03	108.34
4	2.5667	-336.91	106.9
4	2.6	-333.07	104.19
4	2.6333	-329.03	102.23
4	2.6667	-325.79	99.979
4	2.7	-321.76	98.748
4	2.7333	-318.42	95.717
4	2.7667	-315.3	93.445
4	2.8	-312.04	91.412
4	2.8333	-309.03	89.567
4	2.8667	-305.06	87.259
4	2.9	-301.74	86.372
4	2.9333	-298.05	84.043
4	2.9667	-294.54	82.772
4	3	-290.85	80.342
4	3.0333	-287.11	79.172
4	3.0667	-283.06	76.973
4	3.1	-279.27	75.357
4	3.1333	-275.23	73.456
4	3.1667	-271.41	71.881
4	3.2	-267.4	69.991
4	3.2333	-263.42	68.573
4	3.2667	-259.5	66.588
4	3.3	-255.61	64.996
4	3.3333	-251.78	63.421
4	3.3667	-247.92	61.329
4	3.4	-244.49	59.138
4	3.4333	-240.84	57.089
4	3.4667	-237.37	54.919
4	3.5	-233.81	52.553
4	3.5333	-229.91	50.235
4	3.5667	-226.07	47.6
4	3.6	-222.44	45.15
4	3.6333	-218.93	42.719
4	3.6667	-215.08	39.859
4	3.7	-211.28	37.319
4	3.7333	-207.01	34.394
4	3.7667	-203.41	31.919
4	3.8	-199.5	29.7
4	3.8333	-195.76	27.418
4	3.8667	-191.74	25.445
4	3.9	-187.88	23.818
4	3.9333	-184.06	22.468
4	3.9667	-180.46	20.893
4	4	-176.63	19.768
4	4.0333	-172.72	18.463
4	4.0667	-168.75	17.293
4	4.1	-164.59	15.83
4	4.1333	-160.43	15.268
4	4.1667	-156.17	14.09
4	4.2	-151.65	13.693
4	4.2333	-147.83	13.018
4	4.2667	-144	12.342
4	4.3	-140.4	11.893
4	4.3333	-136.35	10.992
4	4.3667	-132.62	10.047
4	4.4	-128.93	9.4173
4	4.4333	-125.1	8.5173
4	4.4667	-121.82	6.9344
4	4.5	-118.13	6.7171
4	4.5333	-114.86	5.4795
4	4.5667	-111.6	5.142
4	4.6	-108	3.7919
4	4.6333	-104.85	2.8919
4	4.6667	-101.25	1.3168
4	4.7	-97.876	0.19172
4	4.7333	-94.275	-1.3834
4	4.7667	-91.125	-3.1835
4	4.8	-87.278	-3.9261
4	4.8333	-83.925	-4.9836
4	4.8667	-79.874	-6.1087
4	4.9	-76.049	-6.7837
4	4.9333	-72.259	-7.9607
4	4.9667	-69.524	-8.3588
4	5	-65.586	-9.3714
4	5.0333	-62.371	-8.7752
4	5.0667	-58.048	-9.4839
4	5.1	-54.151	-9.2886
4	5.1333	-50.848	-9.0339
4	5.1667	-46.122	-8.8088
4	5.2	-42.747	-8.1338
4	5.2333	-38.663	-8.24
4	5.2667	-34.872	-8.1338
4	5.3	-30.707	-7.729
4	5.3333	-26.996	-7.2337
4	5.3667	-22.249	-7.016
4	5.4	-18.597	-6.7004
4	5.4333	-14.19	-7.0332
4	5.4667	-10.12	-6.5587
4	5.5	-5.7114	-6.3371
4	5.5333	-2.6946	-6.5587
4	5.5667	2.607	-6.1197
4	5.6	5.6309	-6.1087
4	5.6333	10.526	-6.0582
4	5.6667	15.082	-5.4337
4	5.7	18.924	-5.065
4	5.7333	24.526	-5.2393
4	5.7667	27.365	-4.6792
4	5.8	33.001	-4.6469
4	5.8333	37.628	-4.3175
4	5.8667	41.705	-3.7403
4	5.9	46.537	-2.7844
4	5.9333	50.634	-1.3834
4	5.9667	54.334	-0.79529
4	6	58.301	0.12187
4	6.0333	62.257	1.0372
4	6.0667	66.268	1.9417
4	6.1	70.364	2.8306
5	2.3	-427.53	61.671
5	2.3333	-423.97	60.914
5	2.3667	-420.28	60.025
5	2.4	-416.56	58.966
5	2.4333	-412.97	57.812
5	2.4667	-409.42	56.503
5	2.5	-406.22	54.855
5	2.5333	-403.09	53.998
5	2.5667	-399.65	52.865
5	2.6	-396.92	51.72
5	2.6333	-393.99	51.045
5	2.6667	-391.16	50.543
5	2.7	-388.37	49.92
5	2.7333	-385.22	49.245
5	2.7667	-381.84	48.795
5	2.8	-378.69	48.12
5	2.8333	-375.32	47.67
5	2.8667	-371.72	47.445
5	2.9	-368.34	46.77
5	2.9333	-364.87	46.922
5	2.9667	-361.19	46.775
5	3	-357.77	46.32
5	3.0333	-354.43	46.323
5	3.0667	-351.4	46.334
5	3.1	-348.33	46.096
5	3.1333	-345.13	45.733
5	3.1667	-342.08	45.176
5	3.2	-339.04	44.377
5	3.2333	-335.95	43.525
5	3.2667	-332.64	42.695
5	3.3	-329.39	41.74
5	3.3333	-325.92	40.633
5	3.3667	-322.4	39.742
5	3.4	-319.06	38.219
5	3.4333	-315.24	36.194
5	3.4667	-311.89	35.818
5	3.5	-308.8	33.888
5	3.5333	-305.57	32.325
5	3.5667	-302.34	30.733
5	3.6	-299.5	29.146
5	3.6333	-296.29	27.982
5	3.6667	-293.52	26.348
5	3.7	-290.1	25.579
5	3.7333	-287.44	24.323
5	3.7667	-284.45	23.253
5	3.8	-281.63	22.167
5	3.8333	-278.45	21.424
5	3.8667	-275.64	20.443
5	3.9	-272.49	19.543
5	3.9333	-269.51	19.305
5	3.9667	-266.33	18.341
5	4	-263.2	17.883
5	4.0333	-259.84	17.325
5	4.0667	-256.4	17.18
5	4.1	-253.67	16.557
5	4.1333	-250.46	16.263
5	4.1667	-247.47	15.628
5	4.2	-244.66	15.25
5	4.2333	-241.21	14.143
5	4.2667	-238.06	13.242
5	4.3	-235.34	13.085
5	4.3333	-232.78	11.973
5	4.3667	-229.69	11.213
5	4.4	-226.72	10.291
5	4.4333	-223.47	9.3645
5	4.4667	-220.61	8.4678
5	4.5	-217.68	7.3254
5	4.5333	-214.31	6.219
5	4.5667	-211.22	4.9496
5	4.6	-207.91	3.5669
5	4.6333	-204.56	2.5994
5	4.6667	-201.61	1.0918
5	4.7	-198.91	-0.03329
5	4.7333	-195.76	-1.1584
5	4.7667	-193.06	-2.0584
5	4.8	-189.91	-2.9585
5	4.8333	-186.98	-3.6335
5	4.8667	-183.83	-4.3086
5	4.9	-180.91	-4.9836
5	4.9333	-178.21	-5.6586
5	4.9667	-175.28	-5.8837
5	5	-172.58	-6.3337
5	5.0333	-169.88	-6.7837
5	5.0667	-166.96	-7.0087
5	5.1	-164.03	-7.2337
5	5.1333	-161.23	-7.167
5	5.1667	-158.4	-7.0087
5	5.2	-155.48	-7.0087
5	5.2333	-152.78	-6.7837
5	5.2667	-150.08	-6.7837
5	5.3	-147.15	-7.0087
5	5.3333	-144.45	-7.2337
5	5.3667	-141.53	-7.6838
5	5.4	-138.6	-7.9088
5	5.4333	-135.9	-8.1338
5	5.4667	-132.98	-8.5838
5	5.5	-130.05	-9.0339
5	5.5333	-127.35	-9.2589
5	5.5667	-124.65	-9.7089
5	5.6	-121.93	-10.19
5	5.6333	-119.03	-10.609
5	5.6667	-116.78	-11.284
5	5.7	-114.08	-11.734
5	5.7333	-111.15	-12.184
5	5.7667	-108.68	-13.084
5	5.8	-105.98	-13.309
5	5.8333	-103.28	-13.759
5	5.8667	-101.03	-14.434
5	5.9	-98.101	-14.434
5	5.9333	-95.85	-14.659
5	5.9667	-93.15	-14.659
5	6	-90.45	-14.659
5	6.0333	-88.2	-14.659
5	6.0667	-85.785	-14.356
5	6.1	-83.25	-14.209
5	6.1333	-80.922	-13.924
5	6.1667	-78.524	-13.309
5	6.2	-76.261	-13.031
5	6.2333	-74.051	-12.528
5	6.2667	-71.999	-11.959
5	6.3	-69.299	-11.509
5	6.3333	-67.499	-10.609
5	6.3667	-65.249	-10.159
5	6.4	-63.133	-9.9789
5	6.4333	-61.018	-9.5739
5	6.4667	-58.948	-9.2589
5	6.5	-57.148	-9.2589
5	6.5333	-55.123	-9.2589
5	6.5667	-53.37	-9.0641
5	6.6	-51.523	-8.8088
5	6.6333	-49.649	-8.8772
5	6.6667	-47.983	-8.8867
5	6.7	-46.347	-8.8088
5	6.7333	-44.322	-9.2589
5	6.7667	-42.747	-9.2589
5	6.8	-41.172	-9.4839
5	6.8333	-39.372	-9.7089
5	6.8667	-37.608	-9.6819
5	6.9	-35.547	-9.2589
5	6.9333	-33.998	-9.153
5	6.9667	-32.172	-8.8088
5	7	-30.332	-8.5177
5	7.0333	-28.346	-8.1338
5	7.0667	-26.321	-7.6838
5	7.1	-24.216	-7.1014
5	7.1333	-22.115	-6.4376
5	7.1667	-19.796	-5.6586
5	7.2	-17.546	-4.7586
5	7.2333	-15.295	-3.6335
5	7.2667	-12.82	-2.7335
5	7.3	-10.522	-1.7711
5	7.3333	-7.3749	-0.79834
5	7.3667	-4.8089	-0.23281
5	7.4	-2.5565	0.58726
5	7.4333	0.038757	1.1766
5	7.4667	2.2557	1.7668
5	7.5	4.9559	2.2168
5	7.5333	7.2456	2.6741
5	7.5667	10.356	2.8919
5	7.6	12.831	3.1169
5	7.6333	15.306	3.1169
5	7.6667	17.794	3.6429
5	7.7	20.597	3.6165
5	7.7333	23.288	3.4461
5	7.7667	25.913	3.1945
5	7.8	29.032	2.6669
5	7.8333	31.958	1.9918
5	7.8667	35.108	1.3168
5	7.9	38.258	0.64175
5	7.9333	40.936	0.48423
5	7.9667	43.937	0.019091
5	8	46.782	-0.15242
5	8.0333	49.931	-0.097729
5	8.0667	52.612	-0.1497
5	8.1	55.158	-0.40427
5	8.1333	57.986	-0.34095
5	8.1667	60.765	-0.2521
5	8.2	63.581	-0.11929
5	8.2333	66.459	0.038016
5	8.2667	69.283	0.32882
5	8.3	72.099	0.71254
6	2.3333	-426.28	181.14
6	2.3667	-422.43	179.88
6	2.4	-418.69	178.79
6	2.4333	-415.25	178.06
6	2.4667	-411.92	177.34
6	2.5	-408.73	176.49
6	2.5333	-406.77	174.22
6	2.5667	-402.64	174.29
6	2.6	-399.39	170.75
6	2.6333	-396.19	171.79
6	2.6667	-393.41	169.67
6	2.7	-389.17	169.51
6	2.7333	-385.51	167.78
6	2.7667	-381.39	166.25
6	2.8	-378.17	164.53
6	2.8333	-375.27	161.94
6	2.8667	-371.42	160.38
6	2.9	-368.4	158.5
6	2.9333	-364.97	157.25
6	2.9667	-361.93	156.01
6	3	-358.78	155.34
6	3.0333	-355.8	151.76
6	3.0667	-352.62	152.8
6	3.1	-349.71	151.44
6	3.1333	-346.52	147.58
6	3.1667	-342.92	148.48
6	3.2	-339.32	146.9
6	3.2333	-335.72	145.55
6	3.2667	-332.31	144.37
6	3.3	-328.96	141.28
6	3.3333	-325.59	140.15
6	3.3667	-322.69	141.05
6	3.4	-319.63	139.81
6	3.4333	-316.81	136.32
6	3.4667	-313.66	136.55
6	3.5	-310.63	134.97
6	3.5333	-307.36	131.38
6	3.5667	-303.99	131.38
6	3.6	-300.73	129.69
6	3.6333	-297.58	127.44
6	3.6667	-294.76	123.72
6	3.7	-291.95	123.61
6	3.7333	-289.36	119.9
6	3.7667	-286.89	117.87
6	3.8	-284.73	117.47
6	3.8333	-280.81	116.97
6	3.8667	-278.34	113.6
6	3.9	-275.86	112.25
6	3.9333	-272.71	110.67
6	3.9667	-269.45	109.89
6	4	-267.09	107.52
6	4.0333	-264.61	105.95
6	4.0667	-261.46	104.6
6	4.1	-258.2	104.94
6	4.1333	-254.9	102.6
6	4.1667	-252.69	101
6	4.2	-249.99	99.873
6	4.2333	-247.02	100.19
6	4.2667	-244.22	97.668
6	4.3	-242	97.285
6	4.3333	-239.3	95.71
6	4.3667	-237.16	92.898
6	4.4	-233.78	91.547
6	4.4333	-231.08	89.747
6	4.4667	-228.38	88.172
6	4.5	-225.68	86.597
6	4.5333	-222.66	85.113
6	4.5667	-220.28	84.797
6	4.6	-218.03	81.422
6	4.6333	-215.56	79.847
6	4.6667	-213.31	78.497
6	4.7	-210.32	77.156
6	4.7333	-207.46	76.058
6	4.7667	-205.14	75
6	4.8	-202.67	73.712
6	4.8333	-200.71	72.646
6	4.8667	-198.23	71.296
6	4.9	-195.59	70.097
6	4.9333	-193.06	69.271
6	4.9667	-190.81	68.146
6	5	-188.11	67.246
6	5.0333	-185.86	66.571
6	5.0667	-183.16	65.896
6	5.1	-180.46	64.771
6	5.1333	-178.21	63.646
6	5.1667	-175.46	62.611
6	5.2	-173.03	61.396
6	5.2333	-170.78	60.045
6	5.2667	-168.31	58.92
6	5.3	-166.06	58.02
6	5.3333	-163.81	56.67
6	5.3667	-161.56	55.32
6	5.4	-159.04	53.912
6	5.4333	-157.28	52.395
6	5.4667	-154.82	51.132
6	5.5	-153	49.695
6	5.5333	-150.98	48.345
6	5.5667	-148.95	47.22
6	5.6	-146.7	46.095
6	5.6333	-144.23	44.745
6	5.6667	-141.98	43.844
6	5.7	-139.32	43.154
6	5.7333	-137.38	41.837
6	5.7667	-135.18	40.885
6	5.8	-132.67	40.677
6	5.8333	-131.18	39.344
6	5.8667	-128.71	38.569
6	5.9	-126.68	37.994
6	5.9333	-123.93	37.679
6	5.9667	-121.95	36.644
6	6	-119.75	35.879
6	6.0333	-117.9	34.844
6	6.0667	-115.42	33.796
6	6.1	-113.06	32.931
6	6.1333	-110.66	32.279
6	6.1667	-108.46	31.631
6	6.2	-106.88	30.344
6	6.2333	-105.08	29.444
6	6.2667	-103.05	28.544
6	6.3	-101.48	27.643
6	6.3333	-99.451	26.743
6	6.3667	-97.223	25.686
6	6.4	-95.265	24.763
6	6.4333	-93.171	24.034
6	6.4667	-91.575	23.593
6	6.5	-89.279	22.802
6	6.5333	-87.525	22.468
6	6.5667	-84.894	22.347
6	6.6	-83	21.786
6	6.6333	-81.222	21.519
6	6.6667	-79.469	21.208
6	6.7	-77.615	21.406
6	6.7333	-75.916	21.211
6	6.7667	-73.955	21.464
6	6.8	-72.155	21.464
6	6.8333	-70.337	21.326
6	6.8667	-68.399	21.118
6	6.9	-66.554	20.803
6	6.9333	-64.844	20.533
6	6.9667	-63.223	20.218
6	7	-62.098	19.993
6	7.0333	-59.893	19.633
6	7.0667	-58.421	19.176
6	7.1	-57.013	18.823
6	7.1333	-55.798	18.418
6	7.1667	-54.493	17.833
6	7.2	-53.008	17.338
6	7.2333	-51.928	16.708
6	7.2667	-50.618	16.27
6	7.3	-49.182	15.763
6	7.3333	-47.742	15.358
6	7.3667	-46.122	15.043
6	7.4	-44.592	14.683
6	7.4333	-43.017	14.458
6	7.4667	-41.847	14.143
6	7.5	-40.497	14.143
6	7.5333	-38.472	13.918
6	7.5667	-37.347	13.693
6	7.6	-35.457	13.738
6	7.6333	-33.844	13.619
6	7.6667	-31.901	13.602
6	7.7	-30.281	13.287
6	7.7333	-28.526	13.152
6	7.7667	-26.996	13.018
6	7.8	-24.746	12.793
6	7.8333	-22.833	12.455
6	7.8667	-21.033	12.23
6	7.9	-19.121	11.892
6	7.9333	-17.208	11.555
6	7.9667	-15.97	11.217
6	8	-13.608	10.655
6	8.0333	-11.695	10.092
6	8.0667	-9.67	9.4173
6	8.1	-8.32	8.9673
6	8.1333	-5.6198	8.5173
6	8.1667	-3.4135	8.3102
6	8.2	-0.83674	7.8514
6	8.2333	0.68059	7.6172
6	8.2667	3.7183	7.5047
6	8.3	5.8559	7.1672
6	8.3333	8.3311	7.1672
6	8.3667	9.9062	6.9421
6	8.4	12.606	6.9421
6	8.4333	15.441	7.2122
6	8.4667	18.182	7.3737
6	8.5	20.887	7.5272
6	8.5333	23.745	7.9547
6	8.5667	26.332	7.8422
6	8.6	29.257	7.3922
6	8.6333	32.295	7.7297
6	8.6667	35.108	8.0672
6	8.7	38.078	7.9772
6	8.7333	40.621	7.9547
6	8.7667	43.321	7.9547
6	8.8	45.683	7.8422
6	8.8333	48.496	7.7297
6	8.8667	51.084	7.3922
6	8.9	54.234	6.9421
6	8.9333	57.179	6.8188
6	8.9667	60.268	6.8562
6	9	63.367	6.9402
6	9.0333	66.442	7.0408
6	9.0667	69.33	7.0921
6	9.1	72.132	7.1611
7	2.7333	-427.08	269.12
7	2.7667	-423.63	267.57
7	2.8	-420.16	266.25
7	2.8333	-416.82	265.08
7	2.8667	-413.69	264.12
7	2.9	-410.42	263.46
7	2.9333	-407.22	263.58
7	2.9667	-404.1	262.93
7	3	-400.87	262.49
7	3.0333	-398.39	261.3
7	3.0667	-395.85	260.4
7	3.1	-393.17	259.24
7	3.1333	-390.81	257.7
7	3.1667	-388.08	256.42
7	3.2	-386.03	254.95
7	3.2333	-382.99	252.65
7	3.2667	-380.08	251.21
7	3.3	-376.82	247.73
7	3.3333	-374.11	246.9
7	3.3667	-370.88	244.89
7	3.4	-367.7	242.25
7	3.4333	-364.54	239.77
7	3.4667	-361.31	237.31
7	3.5	-358.48	234.6
7	3.5333	-355.78	232.58
7	3.5667	-353.38	230.39
7	3.6	-350.63	228.79
7	3.6333	-348.11	227.02
7	3.6667	-345.9	225.78
7	3.7	-343.15	224.44
7	3.7333	-339.86	222.55
7	3.7667	-337.39	222.08
7	3.8	-334.35	221.07
7	3.8333	-330.63	218.72
7	3.8667	-327.26	217.25
7	3.9	-324.09	216.76
7	3.9333	-320.44	215.49
7	3.9667	-317.12	213.84
7	4	-313.27	212.08
7	4.0333	-309.47	210.91
7	4.0667	-305.82	209.42
7	4.1	-302.09	208.54
7	4.1333	-298.63	207.71
7	4.1667	-295.15	206.84
7	4.2	-292.03	205.67
7	4.2333	-289.12	204.71
7	4.2667	-286.37	202.72
7	4.3	-283.8	201.8
7	4.3333	-281.21	199.78
7	4.3667	-278.58	198.13
7	4.4	-276.16	196.15
7	4.4333	-273.37	193.84
7	4.4667	-270.89	191.76
7	4.5	-268.37	189.66
7	4.5333	-265.66	187.28
7	4.5667	-263.03	185.09
7	4.6	-260.46	182.38
7	4.6333	-257.77	179.97
7	4.6667	-255.05	177.6
7	4.7	-252.87	174.51
7	4.7333	-250.56	172.01
7	4.7667	-248.46	169.7
7	4.8	-246.07	167.11
7	4.8333	-243.87	165.22
7	4.8667	-241.44	163.33
7	4.9	-239.05	161.22
7	4.9333	-236.57	159.77
7	4.9667	-233.89	158.45
7	5	-231.4	156.85
7	5.0333	-228.56	155.32
7	5.0667	-225.86	153.74
7	5.1	-223.39	152.17
7	5.1333	-220.55	150.64
7	5.1667	-217.81	149.15
7	5.2	-214.93	147.71
7	5.2333	-211.82	146.05
7	5.2667	-208.88	144.71
7	5.3	-205.84	143.84
7	5.3333	-202.86	142.76
7	5.3667	-200.04	142.09
7	5.4	-197.28	141.46
7	5.4333	-194.34	140.7
7	5.4667	-191.91	139.39
7	5.5	-189.51	138.28
7	5.5333	-187.09	136.84
7	5.5667	-184.99	135.49
7	5.6	-182.85	133.94
7	5.6333	-180.51	131.98
7	5.6667	-178.46	130.27
7	5.7	-176.34	128.26
7	5.7333	-174.36	126.39
7	5.7667	-172.35	124.63
7	5.8	-170.19	122.98
7	5.8333	-168.25	120.99
7	5.8667	-166.49	118.91
7	5.9	-164.59	116.91
7	5.9333	-162.92	114.81
7	5.9667	-161.35	112.41
7	6	-159.59	110.18
7	6.0333	-157.94	107.89
7	6.0667	-156.32	105.97
7	6.1	-154.71	103.88
7	6.1333	-153.05	102.26
7	6.1667	-151.5	100.29
7	6.2	-149.67	98.364
7	6.2333	-147.89	96.769
7	6.2667	-145.84	95.155
7	6.3	-143.8	93.801
7	6.3333	-141.81	92.411
7	6.3667	-139.77	91.188
7	6.4	-137.42	89.74
7	6.4333	-135	88.847
7	6.4667	-133.11	87.412
7	6.5	-131.04	86.802
7	6.5333	-128.7	85.697
7	6.5667	-126.45	84.797
7	6.6	-124.19	83.725
7	6.6333	-121.75	83.333
7	6.6667	-119.05	82.428
7	6.7	-116.54	82.259
7	6.7333	-113.99	81.377
7	6.7667	-111	81.239
7	6.8	-108.21	80.462
7	6.8333	-105.82	80.015
7	6.8667	-103.46	79.452
7	6.9	-100.83	79.598
7	6.9333	-98.888	77.934
7	6.9667	-96.754	76.737
7	7	-94.5	76.472
7	7.0333	-92.7	74.446
7	7.0667	-90.383	74.019
7	7.1	-88.622	72.643
7	7.1333	-86.806	71.591
7	7.1667	-86.062	69.834
7	7.2	-83.313	69.107
7	7.2333	-81.926	67.58
7	7.2667	-81.023	66.067
7	7.3	-79.816	64.478
7	7.3333	-78.966	62.822
7	7.3667	-78.339	61.294
7	7.4	-77.624	59.595
7	7.4333	-76.585	58.121
7	7.4667	-76.274	56.22
7	7.5	-75.599	55.32
7	7.5333	-74.014	53.828
7	7.5667	-73.349	52.395
7	7.6	-71.279	51.405
7	7.6333	-69.615	50.027
7	7.6667	-68.076	48.715
7	7.7	-66.369	48.195
7	7.7333	-64.713	47.308
7	7.7667	-63	46.742
7	7.8	-60.663	45.584
7	7.8333	-58.939	45.272
7	7.8667	-57.283	45.24
7	7.9	-55.777	44.751
7	7.9333	-53.93	44.322
7	7.9667	-52.018	44.205
7	8	-49.989	43.925
7	8.0333	-48.351	43.516
7	8.0667	-48.047	43.021
7	8.1	-48.214	41.634
7	8.1333	-46.797	41.369
7	8.1667	-43.943	40.586
7	8.2	-44.547	39.569
7	8.2333	-43.422	38.219
7	8.2667	-41.622	37.544
7	8.3	-40.633	36.762
7	8.3333	-40.465	35.324
7	8.3667	-39.484	34.281
7	8.4	-39.151	32.67
7	8.4333	-38.572	31.524
7	8.4667	-38.067	30.209
7	8.5	-37.272	28.672
7	8.5333	-37.163	27.13
7	8.5667	-36.69	25.883
7	8.6	-36.436	23.976
7	8.6333	-35.758	22.64
7	8.6667	-35.772	21.343
7	8.7	-35.228	20.71
7	8.7333	-34.377	19.453
7	8.7667	-34.062	17.788
7	8.8	-32.44	17.909
7	8.8333	-31.442	17.713
7	8.8667	-30.354	16.929
7	8.9	-29.085	16.278
7	8.9333	-27.79	15.969
7	8.9667	-26.39	15.839
7	9	-24.614	15.572
7	9.0333	-23.237	15.527
7	9.0667	-21.754	15.088
7	9.1	-19.726	15.105
7	9.1333	-17.946	15.348
7	9.1667	-16.342	15.591
7	9.2	-14.171	15.58
7	9.2333	-12.833	16.446
7	9.2667	-10.908	15.38
7	9.3	-8.7925	16.01
7	9.3333	-6.5199	15.943
7	9.3667	-4.9448	15.943
7	9.4	-2.7257	16.02
7	9.4333	-0.66949	15.268
7	9.4667	0.9056	14.818
7	9.5	2.0307	15.043
7	9.5333	3.8263	15.074
7	9.5667	4.2214	14.015
7	9.6	5.7891	14.374
7	9.6333	7.431	14.368
7	9.6667	9.0061	14.143
7	9.7	10.356	13.693
7	9.7333	11.931	13.693
7	9.7667	13.281	13.018
7	9.8	14.472	12.781
7	9.8333	15.995	12.626
7	9.8667	17.606	12.273
7	9.9	19.602	12.121
7	9.9333	20.964	11.81
7	9.9667	22.431	11.096
7	10	24.307	10.092
7	10.033	26.182	10.273
7	10.067	27.772	9.0122
7	10.1	29.966	8.6574
7	10.133	31.733	7.6172
7	10.167	33.927	7.5203
7	10.2	35.337	7.8902
7	10.233	36.87	7.2847
7	10.267	39.158	7.6172
7	10.3	41.296	7.9547
7	10.333	43.829	7.9952
7	10.367	46.232	7.8531
7	10.4	48.384	8.2922
7	10.433	51.203	7.9204
7	10.467	53.784	9.1923
7	10.5	55.247	9.9798
7	10.533	57.775	10.537
7	10.567	60.297	11.301
7	10.6	62.878	12.247
7	10.633	65.671	13.315
7	10.667	68.346	14.424
7	10.7	70.901	15.433
8	3.1667	-426.54	121.4
8	3.2	-422.53	120.81
8	3.2333	-418.55	120.32
8	3.2667	-414.66	119.94
8	3.3	-410.87	119.67
8	3.3333	-406.73	119.76
8	3.3667	-403.44	119.9
8	3.4	-399.57	119.36
8	3.4333	-396.58	119.34
8	3.4667	-392.75	118.63
8	3.5	-390.08	118.14
8	3.5333	-387.04	117.56
8	3.5667	-384.54	116.52
8	3.6	-381.08	116.12
8	3.6333	-378.16	115.53
8	3.6667	-374.96	114.56
8	3.7	-372.17	113.37
8	3.7333	-368.79	112.47
8	3.7667	-364.74	111.8
8	3.8	-361.7	110.56
8	3.8333	-358.04	108.96
8	3.8667	-354.73	107.41
8	3.9	-351.59	105.81
8	3.9333	-348.55	104.09
8	3.9667	-345.57	102.93
8	4	-342.82	101.23
8	4.0333	-339.73	100.06
8	4.0667	-336.82	99.16
8	4.1	-334.25	98.185
8	4.1333	-331.2	97.464
8	4.1667	-328.56	96.588
8	4.2	-325.5	95.643
8	4.2333	-323.12	94.698
8	4.2667	-319.74	94.023
8	4.3	-316.63	93.213
8	4.3333	-313.39	92.582
8	4.3667	-310.44	91.894
8	4.4	-307.59	91.323
8	4.4333	-304.12	90.917
8	4.4667	-301.24	90.557
8	4.5	-298.45	90.377
8	4.5333	-295.8	89.835
8	4.5667	-293.64	89.072
8	4.6	-290.94	88.622
8	4.6333	-288.15	88.217
8	4.6667	-285.99	87.497
8	4.7	-283.51	86.597
8	4.7333	-281.04	85.697
8	4.7667	-278.56	85.022
8	4.8	-276.18	84.077
8	4.8333	-273.61	82.997
8	4.8667	-271.36	81.872
8	4.9	-268.43	80.684
8	4.9333	-265.83	79.217
8	4.9667	-263.5	77.65
8	5	-261.24	76.022
8	5.0333	-258.76	73.996
8	5.0667	-256.29	72.196
8	5.1	-254.03	70.396
8	5.1333	-251.51	68.911
8	5.1667	-249.28	67.352
8	5.2	-246.81	66.053
8	5.2333	-244.59	64.546
8	5.2667	-242.15	63.481
8	5.3	-239.7	62.335
8	5.3333	-237.35	61.328
8	5.3667	-235.01	60.469
8	5.4	-232.54	59.727
8	5.4333	-230.18	58.92
8	5.4667	-227.75	58.335
8	5.5	-225.46	57.57
8	5.5333	-222.98	57.345
8	5.5667	-220.64	57.165
8	5.6	-218.48	56.895
8	5.6333	-216.23	56.895
8	5.6667	-214.24	56.596
8	5.7	-212.52	56.558
8	5.7333	-210.5	56.333
8	5.7667	-208.81	55.77
8	5.8	-206.43	55.328
8	5.8333	-204.62	54.825
8	5.8667	-203.07	54.308
8	5.9	-201.09	53.866
8	5.9333	-199.47	53.408
8	5.9667	-197.78	52.62
8	6	-195.64	52.282
8	6.0333	-193.96	51.27
8	6.0667	-191.26	50.595
8	6.1	-189.6	49.688
8	6.1333	-187.48	48.66
8	6.1667	-186.08	47.67
8	6.2	-184.28	46.32
8	6.2333	-182.48	44.969
8	6.2667	-180.79	43.957
8	6.3	-178.99	42.607
8	6.3333	-177.19	41.482
8	6.3667	-175.51	40.019
8	6.4	-173.37	39.232
8	6.4333	-171.38	37.96
8	6.4667	-168.78	37.076
8	6.5	-167	36.509
8	6.5333	-164.79	35.699
8	6.5667	-162.59	35.086
8	6.6	-161.1	34.844
8	6.6333	-158.85	34.394
8	6.6667	-156.15	34.619
8	6.7	-154.13	34.394
8	6.7333	-152.04	34.61
8	6.7667	-150.08	34.844
8	6.8	-148.17	35.181
8	6.8333	-146.31	35.187
8	6.8667	-144.23	35.519
8	6.9	-142.77	35.631
8	6.9333	-140.97	35.631
8	6.9667	-139.17	35.631
8	7	-137.45	35.441
8	7.0333	-136.13	35.069
8	7.0667	-134.15	35.124
8	7.1	-132.48	34.979
8	7.1333	-130.95	34.619
8	7.1667	-129.38	34.394
8	7.2	-127.89	33.989
8	7.2333	-126.14	33.539
8	7.2667	-124.56	33.089
8	7.3	-123.08	32.594
8	7.3333	-121.64	31.964
8	7.3667	-120.27	31.131
8	7.4	-118.91	30.231
8	7.4333	-117.56	29.331
8	7.4667	-116.21	28.431
8	7.5	-114.86	27.306
8	7.5333	-113.58	26.428
8	7.5667	-112.05	25.393
8	7.6	-110.93	24.268
8	7.6333	-109.35	23.593
8	7.6667	-108.23	22.918
8	7.7	-106.76	22.131
8	7.7333	-105.41	21.456
8	7.7667	-103.95	20.893
8	7.8	-102.6	20.443
8	7.8333	-101.36	19.881
8	7.8667	-100.24	19.655
8	7.9	-98.888	19.205
8	7.9333	-97.651	18.868
8	7.9667	-96.525	18.868
8	8	-95.288	18.755
8	8.0333	-94.275	18.643
8	8.0667	-93.263	18.755
8	8.1	-91.921	18.712
8	8.1333	-91.013	18.98
8	8.1667	-89.775	19.093
8	8.2	-88.875	19.093
8	8.2333	-87.75	19.318
8	8.2667	-86.737	19.43
8	8.3	-85.725	19.318
8	8.3333	-85.05	19.093
8	8.3667	-83.655	19.228
8	8.4	-82.8	18.868
8	8.4333	-81.9	18.868
8	8.4667	-81.112	18.53
8	8.5	-80.1	18.418
8	8.5333	-79.262	17.977
8	8.5667	-78.412	17.63
8	8.6	-77.624	17.293
8	8.6333	-76.612	16.73
8	8.6667	-75.824	16.168
8	8.7	-74.812	15.38
8	8.7333	-73.799	14.593
8	8.7667	-73.012	13.805
8	8.8	-72.224	13.018
8	8.8333	-71.324	12.117
8	8.8667	-70.649	11.442
8	8.9	-69.974	10.542
8	8.9333	-69.074	9.8673
8	8.9667	-67.949	9.1923
8	9	-67.274	8.5173
8	9.0333	-65.924	8.0672
8	9.0667	-65.023	7.3922
8	9.1	-63.673	7.3922
8	9.1333	-62.548	7.3922
8	9.1667	-61.648	7.1672
8	9.2	-60.523	7.3922
8	9.2333	-59.623	7.3922
8	9.2667	-58.723	7.3922
8	9.3	-57.651	7.829
8	9.3333	-56.698	8.0672
8	9.3667	-55.745	8.054
8	9.4	-54.496	8.0003
8	9.4333	-53.323	7.8422
8	9.4667	-51.973	7.3922
8	9.5	-50.393	7.0695
8	9.5333	-48.822	6.4921
8	9.5667	-47.225	5.8846
8	9.6	-45.717	5.052
8	9.6333	-43.872	4.242
8	9.6667	-41.847	3.3419
8	9.7	-40.235	2.1157
8	9.7333	-38.607	1.1368
8	9.7667	-36.897	0.41674
8	9.8	-35.477	-0.54542
8	9.8333	-34.106	-0.97842
8	9.8667	-32.801	-1.5184
8	9.9	-31.406	-1.8784
8	9.9333	-30.146	-2.2834
8	9.9667	-28.976	-2.4185
8	10	-27.679	-2.6403
8	10.033	-26.659	-2.621
8	10.067	-25.601	-2.4185
8	10.1	-24.566	-2.1485
8	10.133	-23.458	-1.9886
8	10.167	-22.428	-1.6309
8	10.2	-21.371	-1.1584
8	10.233	-20.291	-0.61835
8	10.267	-19.111	-0.0086239
8	10.3	-17.905	0.82175
8	10.333	-16.42	1.7668
8	10.367	-14.935	2.3968
8	10.4	-13.495	3.5669
8	10.433	-12.01	4.422
8	10.467	-10.728	5.5695
8	10.5	-9.2875	6.7397
8	10.533	-7.9149	8.2022
8	10.567	-6.3173	9.1248
8	10.6	-4.6306	10.067
8	10.633	-3.1896	11.127
8	10.667	-1.1195	11.217
8	10.7	0.59061	11.848
8	10.733	2.4807	11.892
8	10.767	4.4066	12.402
8	10.8	6.351	11.982
8	10.833	8.7256	11.52
8	10.867	10.806	11.217
8	10.9	13.236	10.452
8	10.933	15.622	9.8223
8	10.967	17.692	8.5623
8	11	19.942	7.4372
8	11.033	22.237	6.1771
8	11.067	25.432	5.367
8	11.1	26.827	4.107
8	11.133	28.987	3.2519
8	11.167	31.283	3.3419
8	11.2	33.128	2.0818
8	11.233	35.153	1.9018
8	11.267	37.133	1.5418
8	11.3	38.938	1.923
8	11.333	40.778	1.1818
8	11.367	42.758	1.0917
8	11.4	44.738	1.2268
8	11.433	46.843	1.4899
8	11.467	49.194	2.0368
8	11.5	51.399	2.3969
8	11.533	53.691	3.1352
8	11.567	55.909	3.9958
8	11.6	58.085	4.9324
8	11.633	60.258	5.9623
8	11.667	62.643	7.025
8	11.7	64.915	7.9997
8	11.733	67.049	8.8842
8	11.767	69.184	9.7155
8	11.8	71.353	10.383
9	3.2333	-428.05	206.66
9	3.2667	-425.79	205.54
9	3.3	-423.47	204.42
9	3.3333	-421.03	203.25
9	3.3667	-418.48	202.01
9	3.4	-415.81	200.74
9	3.4333	-413	199.42
9	3.4667	-410.07	198.03
9	3.5	-406.79	196.58
9	3.5333	-404.09	194.99
9	3.5667	-400.76	193.58
9	3.6	-397.51	192.34
9	3.6333	-394.86	190.75
9	3.6667	-391.57	189.88
9	3.7	-388.87	188.76
9	3.7333	-386.07	187.82
9	3.7667	-383.56	186.7
9	3.8	-380.96	185.71
9	3.8333	-378.68	184.31
9	3.8667	-376.23	183.19
9	3.9	-374.15	181.87
9	3.9333	-371.6	180.78
9	3.9667	-369.12	178.98
9	4	-366.38	177.64
9	4.0333	-363.89	175.84
9	4.0667	-361.22	173.79
9	4.1	-358.38	171.96
9	4.1333	-355.76	169.68
9	4.1667	-353.45	167.97
9	4.2	-350.79	165.8
9	4.2333	-348.45	163.33
9	4.2667	-346.29	161.37
9	4.3	-344.4	159.62
9	4.3333	-342.36	158.04
9	4.3667	-340	156.31
9	4.4	-338	155.24
9	4.4333	-335.61	153.65
9	4.4667	-333.38	152.38
9	4.5	-331.21	150.93
9	4.5333	-328.92	149.75
9	4.5667	-326.43	148.33
9	4.6	-323.71	147.02
9	4.6333	-320.86	145.98
9	4.6667	-317.9	144.48
9	4.7	-315.26	143.27
9	4.7333	-312.17	142.23
9	4.7667	-309.5	141.3
9	4.8	-306.72	140.1
9	4.8333	-303.89	139.07
9	4.8667	-301.42	138.22
9	4.9	-298.83	137.54
9	4.9333	-296.45	136.81
9	4.9667	-293.88	136.01
9	5	-291.53	135.22
9	5.0333	-289.11	134.09
9	5.0667	-287.03	133.42
9	5.1	-284.63	132.04
9	5.1333	-282.58	131.15
9	5.1667	-280.28	129.99
9	5.2	-277.94	128.93
9	5.2333	-275.65	127.38
9	5.2667	-273.53	125.96
9	5.3	-271.42	124.72
9	5.3333	-269.27	123.03
9	5.3667	-267.1	121.41
9	5.4	-265.19	119.86
9	5.4333	-263.26	118.39
9	5.4667	-261.38	116.77
9	5.5	-259.5	115.46
9	5.5333	-257.64	114.08
9	5.5667	-255.94	112.88
9	5.6	-254.2	111.49
9	5.6333	-252.1	110.1
9	5.6667	-250.13	108.98
9	5.7	-248.21	107.8
9	5.7333	-246.14	106.59
9	5.7667	-244.16	105.66
9	5.8	-242.1	104.76
9	5.8333	-240.15	103.87
9	5.8667	-237.97	102.88
9	5.9	-235.72	101.79
9	5.9333	-233.63	101.19
9	5.9667	-231.34	100.16
9	6	-229.34	99.458
9	6.0333	-226.84	98.812
9	6.0667	-224.61	98.108
9	6.1	-222.29	97.536
9	6.1333	-219.92	97.072
9	6.1667	-217.86	96.757
9	6.2	-215.42	96.396
9	6.2333	-213.16	96.102
9	6.2667	-211.04	95.736
9	6.3	-208.69	95.636
9	6.3333	-206.66	95.229
9	6.3667	-204.48	94.77
9	6.4	-202.36	94.853
9	6.4333	-200.37	94.405
9	6.4667	-198.32	93.911
9	6.5	-196.57	93.383
9	6.5333	-194.55	92.678
9	6.5667	-192.49	92.11
9	6.6	-190.85	91.429
9	6.6333	-189.21	90.641
9	6.6667	-187.66	89.972
9	6.7	-186.03	88.93
9	6.7333	-184.53	88.265
9	6.7667	-183.09	87.29
9	6.8	-181.56	86.389
9	6.8333	-180.17	85.483
9	6.8667	-178.9	84.289
9	6.9	-177.36	83.235
9	6.9333	-175.98	82.194
9	6.9667	-174.63	80.904
9	7	-173.22	79.953
9	7.0333	-171.79	78.817
9	7.0667	-170.44	77.709
9	7.1	-169.04	76.836
9	7.1333	-167.63	75.796
9	7.1667	-166.24	74.925
9	7.2	-164.98	74.147
9	7.2333	-163.54	73.341
9	7.2667	-162.18	72.441
9	7.3	-160.95	71.597
9	7.3333	-159.57	70.946
9	7.3667	-158.1	70.309
9	7.4	-156.6	69.946
9	7.4333	-155.47	69.427
9	7.4667	-154.22	69.076
9	7.5	-152.9	68.905
9	7.5333	-151.58	68.723
9	7.5667	-150.39	68.683
9	7.6	-149.03	68.66
9	7.6333	-147.68	68.85
9	7.6667	-146.28	69.162
9	7.7	-144.75	69.421
9	7.7333	-143.27	69.724
9	7.7667	-141.68	70.199
9	7.8	-140	70.558
9	7.8333	-138.38	71.071
9	7.8667	-136.58	71.746
9	7.9	-135.23	72.196
9	7.9333	-133.54	72.534
9	7.9667	-132.19	72.984
9	8	-130.47	73.351
9	8.0333	-129.15	73.596
9	8.0667	-128.03	73.321
9	8.1	-126.6	73.834
9	8.1333	-125.49	73.762
9	8.1667	-124.3	73.832
9	8.2	-123.32	73.773
9	8.2333	-122.38	73.615
9	8.2667	-121.5	73.371
9	8.3	-120.62	73
9	8.3333	-119.93	72.421
9	8.3667	-119.11	71.844
9	8.4	-118.58	71.071
9	8.4333	-117.79	70.509
9	8.4667	-117.23	69.721
9	8.5	-116.51	69.216
9	8.5333	-116.21	68.258
9	8.5667	-115.71	67.389
9	8.6	-115.54	66.233
9	8.6333	-115.01	65.359
9	8.6667	-114.74	64.189
9	8.7	-114.3	62.971
9	8.7333	-113.96	61.958
9	8.7667	-113.51	61.058
9	8.8	-113.33	59.853
9	8.8333	-112.97	58.855
9	8.8667	-112.58	57.707
9	8.9	-112.04	56.784
9	8.9333	-111.5	55.752
9	8.9667	-111.07	54.762
9	9	-110.54	53.791
9	9.0333	-110.08	52.818
9	9.0667	-109.4	52.205
9	9.1	-108.78	51.339
9	9.1333	-108.26	50.683
9	9.1667	-107.62	50.041
9	9.2	-106.89	49.556
9	9.2333	-106.29	49.002
9	9.2667	-105.7	48.424
9	9.3	-105	48.106
9	9.3333	-104.17	47.779
9	9.3667	-103.43	47.549
9	9.4	-102.55	47.185
9	9.4333	-101.62	47.135
9	9.4667	-100.62	47.161
9	9.5	-99.579	47.159
9	9.5333	-98.437	47.315
9	9.5667	-97.426	47.445
9	9.6	-96.3	47.67
9	9.6333	-95.019	47.812
9	9.6667	-93.938	47.782
9	9.7	-92.762	48.245
9	9.7333	-91.913	48.232
9	9.7667	-90.666	48.507
9	9.8	-89.533	48.656
9	9.8333	-88.471	48.722
9	9.8667	-87.525	48.345
9	9.9	-86.293	48.853
9	9.9333	-85.198	48.749
9	9.9667	-84.375	48.345
9	10	-82.975	48.701
9	10.033	-82.08	48.705
9	10.067	-80.909	48.615
9	10.1	-80.055	48.48
9	10.133	-79.199	48.345
9	10.167	-78.299	47.895
9	10.2	-77.314	48.446
9	10.233	-76.634	48.39
9	10.267	-75.914	48.3
9	10.3	-75.059	48.3
9	10.333	-74.452	48.277
9	10.367	-74.125	48.122
9	10.4	-73.264	48.213
9	10.433	-72.78	48.093
9	10.467	-72.192	48.13
9	10.5	-71.668	48.086
9	10.533	-71.144	47.985
9	10.567	-70.692	47.943
9	10.6	-70.216	47.756
9	10.633	-69.85	47.774
9	10.667	-69.646	47.543
9	10.7	-69.554	47.211
9	10.733	-69.135	47.206
9	10.767	-69.083	46.958
9	10.8	-68.849	46.77
9	10.833	-68.892	46.536
9	10.867	-68.867	46.204
9	10.9	-68.84	45.933
9	10.933	-68.887	45.74
9	10.967	-68.918	45.316
9	11	-69.018	45.057
9	11.033	-69.257	44.757
9	11.067	-69.344	44.205
9	11.1	-69.681	43.867
9	11.133	-69.838	43.447
9	11.167	-70.254	42.857
9	11.2	-70.636	42.216
9	11.233	-70.829	41.684
9	11.267	-71.099	40.694
9	11.3	-71.594	40.334
9	11.333	-72.067	39.547
9	11.367	-72.33	38.868
9	11.4	-72.595	38.126
9	11.433	-72.899	37.094
9	11.467	-73.124	36.419
9	11.5	-73.349	35.744
9	11.533	-73.349	34.844
9	11.567	-73.349	34.619
9	11.6	-73.619	33.809
9	11.633	-73.799	32.594
9	11.667	-73.754	32.279
9	11.7	-73.889	31.289
9	11.733	-73.844	30.659
9	11.767	-73.934	29.939
9	11.8	-73.799	29.219
9	11.833	-73.748	28.72
9	11.867	-73.816	28.232
9	11.9	-73.799	27.418
9	11.933	-73.548	26.849
9	11.967	-73.574	26.293
9	12	-73.298	26.284
9	12.033	-72.854	25.303
9	12.067	-72.558	24.897
9	12.1	-72.145	24.586
9	12.133	-71.684	24.088
9	12.167	-71.099	23.593
9	12.2	-70.649	23.368
9	12.233	-69.974	22.693
9	12.267	-69.299	22.693
9	12.3	-68.336	22.199
9	12.333	-67.724	21.793
9	12.367	-67.049	21.568
9	12.4	-66.149	21.568
9	12.433	-65.115	21.33
9	12.467	-64.124	21.343
9	12.5	-63.223	21.343
9	12.533	-62.548	20.893
9	12.567	-62.207	21.258
9	12.6	-60.523	21.118
9	12.633	-59.398	21.343
9	12.667	-58.273	21.343
9	12.7	-57.373	21.343
9	12.733	-56.248	21.343
9	12.767	-55.348	21.343
9	12.8	-54.223	21.343
9	12.833	-53.341	21.469
9	12.867	-52.442	21.582
9	12.9	-51.748	21.343
9	12.933	-51.206	21.594
9	12.967	-51.185	21.681
9	13	-49.948	21.343
9	13.033	-50.285	21.681
9	13.067	-49.308	21.214
9	13.1	-48.822	21.118
9	13.133	-48.597	21.118
9	13.167	-49.047	21.343
9	13.2	-48.822	21.118
9	13.233	-47.697	20.893
9	13.267	-47.697	20.443
9	13.3	-47.022	20.443
9	13.333	-46.797	20.218
9	13.367	-46.346	19.976
9	13.4	-46.014	19.849
9	13.433	-45.897	19.543
9	13.467	-45.672	19.318
9	13.5	-45.222	19.093
9	13.533	-44.772	18.643
9	13.567	-44.322	18.193
9	13.6	-43.872	17.743
9	13.633	-43.557	17.338
9	13.667	-43.535	16.73
9	13.7	-43.085	16.28
9	13.733	-42.86	15.605
9	13.767	-42.16	14.851
9	13.8	-41.96	14.255
9	13.833	-41.51	13.58
9	13.867	-40.653	12.914
9	13.9	-40.497	12.117
9	13.933	-39.934	11.555
9	13.967	-39.237	10.722
9	14	-38.359	10.205
9	14.033	-36.897	9.6423
9	14.067	-36.07	8.9551
9	14.1	-35.434	8.6298
9	14.133	-34.309	7.9547
9	14.167	-33.184	7.7297
9	14.2	-32.059	7.5047
9	14.233	-30.311	7.2051
9	14.267	-29.359	7.0546
9	14.3	-28.031	6.7621
9	14.333	-26.522	6.7544
9	14.367	-24.88	6.8171
9	14.4	-23.283	7.0546
9	14.433	-21.744	7.1592
9	14.467	-19.761	7.5653
9	14.5	-17.866	7.8597
9	14.533	-16.012	8.3309
9	14.567	-14.342	8.9805
9	14.6	-11.92	9.1923
9	14.633	-10.221	9.87
9	14.667	-7.9149	10.407
9	14.7	-6.1735	10.917
9	14.733	-3.8197	11.217
9	14.767	-2.0196	11.667
9	14.8	-0.12673	12.197
9	14.833	2.0572	12.462
9	14.867	3.6058	12.342
9	14.9	5.8578	12.673
9	14.933	7.7705	12.561
9	14.967	9.6965	12.571
9	15	11.518	12.349
9	15.033	13.306	11.972
9	15.067	14.857	11.217
9	15.1	16.882	10.542
9	15.133	18.682	9.8673
9	15.167	20.482	8.5173
9	15.2	22.282	7.6172
9	15.233	24.082	6.2671
9	15.267	26.107	4.917
9	15.3	28.291	3.8316
9	15.333	30.832	2.4419
9	15.367	32.858	1.0918
9	15.4	35.558	0.19172
9	15.433	37.808	-1.1584
9	15.467	40.448	-1.6888
9	15.5	42.758	-2.7335
9	15.533	45.008	-3.4085
9	15.567	47.709	-4.3086
9	15.6	50.184	-4.7586
9	15.633	52.659	-5.4336
9	15.667	55.151	-5.8092
9	15.7	57.498	-6.0785
9	15.733	60.013	-6.1984
9	15.767	62.561	-6.1419
9	15.8	65.046	-5.9246
9	15.833	67.522	-5.5633
9	15.867	70.126	-5.1342
10	3.3667	-427.81	247.13
10	3.4	-425.14	245.96
10	3.4333	-422.41	244.88
10	3.4667	-419.72	243.97
10	3.5	-417.05	243.18
10	3.5333	-414.56	242.62
10	3.5667	-412.16	242.18
10	3.6	-409.86	241.78
10	3.6333	-407.92	241.78
10	3.6667	-405.55	241.24
10	3.7	-403.25	240.74
10	3.7333	-401.43	240.12
10	3.7667	-399.17	239.56
10	3.8	-396.92	238.63
10	3.8333	-394.54	237.7
10	3.8667	-392.14	236.81
10	3.9	-389.67	235.69
10	3.9333	-387.65	234.07
10	3.9667	-384.4	232.86
10	4	-381.74	231.66
10	4.0333	-379.37	230.24
10	4.0667	-376.91	228.89
10	4.1	-374.56	227.49
10	4.1333	-372.52	225.6
10	4.1667	-371	223.95
10	4.2	-368.66	222.55
10	4.2333	-366.45	221.34
10	4.2667	-364.42	220.28
10	4.3	-362.04	219.36
10	4.3333	-360.06	218.37
10	4.3667	-357.5	217.19
10	4.4	-355.01	215.88
10	4.4333	-352.13	214.44
10	4.4667	-349.2	213.27
10	4.5	-346.22	211.77
10	4.5333	-342.97	210.73
10	4.5667	-339.74	209.31
10	4.6	-336.4	208.58
10	4.6333	-333.19	207.75
10	4.6667	-330.08	207.18
10	4.7	-327.24	206.59
10	4.7333	-324.39	206.05
10	4.7667	-321.63	205.41
10	4.8	-318.93	204.71
10	4.8333	-316.45	203.82
10	4.8667	-313.24	203.13
10	4.9	-310.8	202
10	4.9333	-308.05	200.55
10	4.9667	-305.25	199.67
10	5	-302.25	197.81
10	5.0333	-299.45	196.34
10	5.0667	-296.55	194.71
10	5.1	-293.8	192.93
10	5.1333	-291.07	191.35
10	5.1667	-288.49	189.67
10	5.2	-286.23	187.19
10	5.2333	-283.17	185.74
10	5.2667	-281.16	184.16
10	5.3	-278.84	182.5
10	5.3333	-276.6	180.89
10	5.3667	-274.54	179.03
10	5.4	-272.02	177.87
10	5.4333	-269.52	176.65
10	5.4667	-267.09	175.25
10	5.5	-264.51	174.21
10	5.5333	-261.78	172.72
10	5.5667	-259.29	171.44
10	5.6	-256.31	170.27
10	5.6333	-253.42	168.7
10	5.6667	-250.78	167.3
10	5.7	-247.96	166.48
10	5.7333	-245.15	165.24
10	5.7667	-242.41	164.5
10	5.8	-239.97	163.66
10	5.8333	-237.27	162.76
10	5.8667	-235.25	161.86
10	5.9	-233.11	160.85
10	5.9333	-230.86	159.5
10	5.9667	-228.27	158.26
10	6	-226.25	156.91
10	6.0333	-223.91	155.65
10	6.0667	-221.75	153.99
10	6.1	-219.72	152.86
10	6.1333	-217.58	151.18
10	6.1667	-215.14	149.8
10	6.2	-213.31	148.03
10	6.2333	-211.62	146.34
10	6.2667	-209.82	144.76
10	6.3	-208.04	143.3
10	6.3333	-206.4	141.28
10	6.3667	-205.21	139.93
10	6.4	-203.54	138.62
10	6.4333	-202.4	137.11
10	6.4667	-200.93	136.1
10	6.5	-199.69	134.86
10	6.5333	-198.23	133.85
10	6.5667	-196.66	132.72
10	6.6	-194.75	131.67
10	6.6333	-193.39	130.36
10	6.6667	-191.57	129.4
10	6.7	-190.02	127.89
10	6.7333	-188.34	127.35
10	6.7667	-186.64	125.86
10	6.8	-184.96	125.08
10	6.8333	-183.31	124.23
10	6.8667	-181.6	123.52
10	6.9	-179.81	122.94
10	6.9333	-178	122.05
10	6.9667	-176.63	121.25
10	7	-174.94	120.46
10	7.0333	-173.01	120.23
10	7.0667	-171.55	119.7
10	7.1	-170.22	118.89
10	7.1333	-168.87	117.99
10	7.1667	-167.67	117.72
10	7.2	-166.28	116.97
10	7.2333	-165.16	115.62
10	7.2667	-164.14	115.06
10	7.3	-162.96	114.82
10	7.3333	-162	113.82
10	7.3667	-160.83	113.38
10	7.4	-159.79	112.68
10	7.4333	-159.09	111.82
10	7.4667	-158.07	110.79
10	7.5	-157.05	110.22
10	7.5333	-156.15	109.32
10	7.5667	-155.48	108.65
10	7.6	-154.8	107.97
10	7.6333	-154.02	106.96
10	7.6667	-153.23	105.95
10	7.7	-152.6	105
10	7.7333	-152.02	104.08
10	7.7667	-151.43	103.52
10	7.8	-151.09	102.91
10	7.8333	-150.3	102.12
10	7.8667	-149.52	101.34
10	7.9	-149.18	100.77
10	7.9333	-148.15	99.708
10	7.9667	-147.47	99.181
10	8	-146.59	98.86
10	8.0333	-145.58	98.073
10	8.0667	-144.7	97.637
10	8.1	-143.73	97.263
10	8.1333	-142.53	97.017
10	8.1667	-141.14	96.256
10	8.2	-140.27	96.093
10	8.2333	-138.78	95.688
10	8.2667	-137.63	95.644
10	8.3	-136.56	95.511
10	8.3333	-135.41	95.463
10	8.3667	-134.22	95.935
10	8.4	-133.12	95.631
10	8.4333	-131.7	95.494
10	8.4667	-130.5	96.048
10	8.5	-129.42	95.913
10	8.5333	-128.27	95.651
10	8.5667	-127.21	95.58
10	8.6	-126.07	95.494
10	8.6333	-125.09	95.435
10	8.6667	-123.96	95.022
10	8.7	-122.98	94.638
10	8.7333	-122.31	94.593
10	8.7667	-121.58	94.489
10	8.8	-120.93	94.092
10	8.8333	-120.15	94.023
10	8.8667	-119.71	93.678
10	8.9	-119.25	93.573
10	8.9333	-118.82	92.984
10	8.9667	-118.39	92.612
10	9	-118.03	92.163
10	9.0333	-117.7	91.653
10	9.0667	-117.34	91.435
10	9.1	-117.19	90.628
10	9.1333	-117.23	90.197
10	9.1667	-116.93	89.49
10	9.2	-116.9	88.809
10	9.2333	-116.78	88.397
10	9.2667	-116.55	87.722
10	9.3	-116.33	87.047
10	9.3333	-116.04	86.171
10	9.3667	-115.59	85.536
10	9.4	-115.09	85.069
10	9.4333	-114.81	84.682
10	9.4667	-114.32	84.05
10	9.5	-113.76	83.852
10	9.5333	-113.22	83.357
10	9.5667	-112.86	82.967
10	9.6	-112.12	82.501
10	9.6333	-111.48	82.166
10	9.6667	-111.14	81.893
10	9.7	-110.34	81.63
10	9.7333	-109.63	81.231
10	9.7667	-108.91	81.008
10	9.8	-108.18	80.738
10	9.8333	-107.12	80.406
10	9.8667	-106.2	80.297
10	9.9	-105.23	79.996
10	9.9333	-104.22	79.831
10	9.9667	-103.22	79.812
10	10	-102.27	79.534
[truncated: 11,101 more rows]
