# Supplementary material for: A system for efficient egress scheduling during mass events and small-scale experimental demonstration
Source: R Soc Open Sci. 2020 Dec 9;7(12):201465. doi: 10.1098/rsos.201465 (PMC7813256; doi:10.1098/rsos.201465)
Supplement: Experimental data [file rsos201465supp5.zip › experimental_data/data/Sensor14.csv]

ped. #	time (s)	x (cm)	y (cm)
1	1.3	-426.35	-103.16
1	1.3333	-422.88	-102.76
1	1.3667	-419.28	-102.17
1	1.4	-415.6	-101.49
1	1.4333	-411.72	-100.66
1	1.4667	-407.7	-99.708
1	1.5	-403.4	-98.608
1	1.5333	-399.13	-97.555
1	1.5667	-394.4	-95.979
1	1.6	-390.08	-94.359
1	1.6333	-385.59	-92.567
1	1.6667	-381.15	-90.781
1	1.7	-376.96	-89.161
1	1.7333	-372.8	-87.654
1	1.7667	-369	-86.056
1	1.8	-364.92	-84.625
1	1.8333	-361.01	-83.187
1	1.8667	-356.72	-82.184
1	1.9	-352.33	-81.029
1	1.9333	-347.87	-80.138
1	1.9667	-343.14	-79.013
1	2	-338.3	-77.776
1	2.0333	-333.21	-76.61
1	2.0667	-328.04	-75.481
1	2.1	-322.88	-74.367
1	2.1333	-317.53	-73.478
1	2.1667	-312.36	-72.803
1	2.2	-307.37	-72.131
1	2.2333	-302.31	-71.541
1	2.2667	-297.58	-70.938
1	2.3	-292.96	-70.289
1	2.3333	-288.38	-69.369
1	2.3667	-283.92	-68.303
1	2.4	-279.37	-67.043
1	2.4333	-274.65	-65.467
1	2.4667	-269.73	-63.973
1	2.5	-264.75	-62.238
1	2.5333	-259.77	-60.45
1	2.5667	-254.42	-58.374
1	2.6	-249.31	-56.37
1	2.6333	-244.21	-54.2
1	2.6667	-239.04	-51.731
1	2.7	-234.01	-49.761
1	2.7333	-229.21	-47.117
1	2.7667	-224.61	-44.971
1	2.8	-219.87	-42.928
1	2.8333	-215.25	-41.401
1	2.8667	-210.94	-39.298
1	2.9	-205.83	-38.476
1	2.9333	-201.16	-36.936
1	2.9667	-196.09	-35.698
1	3	-191.03	-34.685
1	3.0333	-185.86	-33.56
1	3.0667	-180.68	-32.435
1	3.1	-175.23	-31.726
1	3.1333	-169.75	-31.13
1	3.1667	-164.3	-30.545
1	3.2	-159.08	-30.635
1	3.2333	-154.13	-29.285
1	3.2667	-148.95	-29.06
1	3.3	-143.89	-28.723
1	3.3333	-138.72	-28.048
1	3.3667	-133.65	-27.26
1	3.4	-128.93	-27.485
1	3.4333	-124.43	-25.235
1	3.4667	-119.59	-24.222
1	3.5	-114.53	-22.985
1	3.5333	-109.91	-21.747
1	3.5667	-104.96	-20.397
1	3.6	-100.13	-18.934
1	3.6333	-95.063	-17.247
1	3.6667	-89.888	-15.672
1	3.7	-84.937	-13.872
1	3.7333	-79.762	-12.297
1	3.7667	-74.405	-10.488
1	3.8	-69.411	-9.1464
1	3.8333	-64.124	-7.9088
1	3.8667	-58.886	-7.0659
1	3.9	-54.11	-6.2212
1	3.9333	-49.047	-5.4337
1	3.9667	-43.972	-4.9063
1	4	-39.147	-4.3086
1	4.0333	-34.283	-3.6162
1	4.0667	-29.264	-3.27
1	4.1	-24.746	-2.9585
1	4.1333	-19.683	-2.846
1	4.1667	-14.508	-2.846
1	4.2	-9.3078	-3.0738
1	4.2333	-4.1572	-3.296
1	4.2667	1.3377	-3.9575
1	4.3	6.756	-4.0835
1	4.3333	12.269	-4.1961
1	4.3667	17.444	-4.1961
1	4.4	22.619	-3.971
1	4.4333	27.682	-3.4085
1	4.4667	32.408	-2.9585
1	4.5	37.133	-2.5085
1	4.5333	42.083	-2.0584
1	4.5667	46.809	-1.3834
1	4.6	51.646	-0.82087
1	4.6333	56.366	-0.10454
1	4.6667	61.157	0.77176
1	4.7	66.01	1.7567
1	4.7333	70.942	2.8447
2	1.7	-426.67	-251.53
2	1.7333	-423.66	-249.98
2	1.7667	-420.43	-248.16
2	1.8	-417.17	-246.18
2	1.8333	-413.84	-244.08
2	1.8667	-410.6	-241.56
2	1.9	-407.24	-239.08
2	1.9333	-404.03	-237.83
2	1.9667	-401.09	-235.88
2	2	-398.47	-233.59
2	2.0333	-395.61	-231.71
2	2.0667	-392.94	-229.49
2	2.1	-390.93	-228.41
2	2.1333	-388.1	-227.39
2	2.1667	-385.04	-225.21
2	2.2	-381.93	-223.84
2	2.2333	-378.86	-222.1
2	2.2667	-375.66	-220.59
2	2.3	-372.3	-219.15
2	2.3333	-367.22	-216.5
2	2.3667	-362.83	-214.99
2	2.4	-360.47	-212.67
2	2.4333	-358.4	-212.09
2	2.4667	-353.27	-209.3
2	2.5	-350.12	-207.95
2	2.5333	-348.59	-207.63
2	2.5667	-344.27	-205.25
2	2.6	-342.78	-205.7
2	2.6333	-338.19	-202.77
2	2.6667	-334.56	-201.99
2	2.7	-333.58	-202.43
2	2.7333	-331.67	-199.62
2	2.7667	-326.13	-198.09
2	2.8	-324.01	-195.12
2	2.8333	-321.31	-193.32
2	2.8667	-319.67	-192.81
2	2.9	-315.24	-189.5
2	2.9333	-312.09	-187.47
2	2.9667	-308.38	-185.7
2	3	-306.01	-182.97
2	3.0333	-303.31	-180.5
2	3.0667	-302.04	-178.86
2	3.1	-297.79	-177.87
2	3.1333	-294.61	-174.85
2	3.1667	-292.61	-172.36
2	3.2	-289.77	-170.8
2	3.2333	-287.3	-168.86
2	3.2667	-285.31	-166.99
2	3.3	-282.61	-164.97
2	3.3333	-279.91	-163.17
2	3.3667	-276.38	-162.02
2	3.4	-273.64	-159.9
2	3.4333	-271.05	-158.14
2	3.4667	-268.06	-156.48
2	3.5	-265.31	-154.24
2	3.5333	-262.29	-152.39
2	3.5667	-259.66	-151.24
2	3.6	-256.62	-148.88
2	3.6333	-253.79	-147.13
2	3.6667	-251.22	-145.5
2	3.7	-248.41	-143.82
2	3.7333	-245.84	-142.74
2	3.7667	-243.17	-140.74
2	3.8	-240.58	-139.41
2	3.8333	-238.13	-137.27
2	3.8667	-235.88	-135.39
2	3.9	-233.31	-134.07
2	3.9333	-230.88	-132.41
2	3.9667	-228.52	-130.98
2	4	-225.99	-129.35
2	4.0333	-223.71	-127.78
2	4.0667	-221.41	-126.27
2	4.1	-218.76	-124.31
2	4.1333	-216.56	-122.59
2	4.1667	-214.19	-120.57
2	4.2	-211.89	-118.78
2	4.2333	-209.6	-116.92
2	4.2667	-207.58	-115.29
2	4.3	-205.45	-113.34
2	4.3333	-203.37	-111.25
2	4.3667	-200.89	-109.86
2	4.4	-198.5	-108.32
2	4.4333	-196.16	-106.71
2	4.4667	-194	-105.43
2	4.5	-191.7	-103.75
2	4.5333	-189.43	-102.18
2	4.5667	-187.15	-100.59
2	4.6	-184.82	-98.939
2	4.6333	-183.16	-96.789
2	4.6667	-180.27	-95.455
2	4.7	-178.43	-93.189
2	4.7333	-175.39	-92.09
2	4.7667	-172.86	-90.524
2	4.8	-170.2	-88.906
2	4.8333	-167.76	-87.36
2	4.8667	-165.05	-85.903
2	4.9	-162.66	-84.421
2	4.9333	-160.43	-82.388
2	4.9667	-157.95	-81.038
2	5	-155.07	-79.823
2	5.0333	-152.55	-77.888
2	5.0667	-150.3	-76.313
2	5.1	-148.05	-74.963
2	5.1333	-145.63	-73.751
2	5.1667	-143.78	-72.038
2	5.2	-141.53	-70.688
2	5.2333	-139.5	-69.338
2	5.2667	-137.7	-67.988
2	5.3	-135.45	-66.412
2	5.3333	-133.02	-64.996
2	5.3667	-131.4	-63.037
2	5.4	-129.35	-61.709
2	5.4333	-127.7	-60.038
2	5.4667	-126.23	-58.087
2	5.5	-124.43	-56.287
2	5.5333	-122.31	-54.932
2	5.5667	-120.49	-53.249
2	5.6	-118.31	-51.651
2	5.6333	-116.78	-49.986
2	5.6667	-114.12	-48.706
2	5.7	-112.07	-46.975
2	5.7333	-109.87	-45.689
2	5.7667	-107.71	-44.206
2	5.8	-105.75	-42.786
2	5.8333	-103.07	-41.278
2	5.8667	-100.73	-39.883
2	5.9	-98.267	-38.742
2	5.9333	-95.672	-37.502
2	5.9667	-93.285	-36.306
2	6	-91.125	-35.136
2	6.0333	-88.245	-34.1
2	6.0667	-85.635	-32.93
2	6.1	-83.144	-31.734
2	6.1333	-80.415	-30.365
2	6.1667	-77.714	-29.24
2	6.2	-75.063	-27.918
2	6.2333	-72.269	-26.675
2	6.2667	-69.614	-25.28
2	6.3	-66.914	-24.065
2	6.3333	-64.124	-22.985
2	6.3667	-61.319	-21.704
2	6.4	-58.591	-20.364
2	6.4333	-55.708	-18.98
2	6.4667	-53.143	-17.449
2	6.5	-50.263	-16.189
2	6.5333	-47.202	-14.794
2	6.5667	-44.184	-13.551
2	6.6	-41.262	-12.139
2	6.6333	-38.124	-10.927
2	6.6667	-34.872	-9.9339
2	6.7	-31.609	-8.9214
2	6.7333	-28.104	-7.7703
2	6.7667	-24.633	-6.8963
2	6.8	-21.371	-6.1087
2	6.8333	-18.065	-5.0875
2	6.8667	-14.733	-4.4211
2	6.9	-11.358	-3.746
2	6.9333	-7.9824	-3.071
2	6.9667	-4.7197	-2.5085
2	7	-1.3445	-2.2835
2	7.0333	2.2447	-1.9322
2	7.0667	5.8705	-1.4758
2	7.1	9.6812	-1.3834
2	7.1333	13.506	-1.1584
2	7.1667	17.074	-1.2297
2	7.2	20.919	-0.96095
2	7.2333	24.944	-0.50455
2	7.2667	28.695	-0.1458
2	7.3	32.295	0.3042
2	7.3333	35.895	0.52925
2	7.3667	39.158	0.64172
2	7.4	42.61	1.1082
2	7.4333	45.684	1.0917
2	7.4667	49.007	1.5072
2	7.5	51.984	1.7668
2	7.5333	55.028	2.1109
2	7.5667	58.098	2.5215
2	7.6	61.159	2.9943
2	7.6333	64.353	3.5114
2	7.6667	67.678	3.9731
2	7.7	71.085	4.377
3	1.9333	-427.39	-64.469
3	1.9667	-423.36	-64.386
3	2	-419.2	-64.229
3	2.0333	-414.7	-63.925
3	2.0667	-410.06	-63.532
3	2.1	-405.47	-63.037
3	2.1333	-400.52	-62.812
3	2.1667	-396.24	-62.587
3	2.2	-391.97	-62.362
3	2.2333	-388.05	-62.317
3	2.2667	-384.03	-62.146
3	2.3	-379.99	-61.878
3	2.3333	-375.99	-61.237
3	2.3667	-371.72	-60.337
3	2.4	-368.57	-59.662
3	2.4333	-364.52	-58.537
3	2.4667	-360.79	-57.564
3	2.5	-356.64	-56.287
3	2.5333	-352.14	-54.937
3	2.5667	-347.42	-53.587
3	2.6	-342.69	-52.237
3	2.6333	-337.85	-50.774
3	2.6667	-333.01	-49.086
3	2.7	-328.74	-47.736
3	2.7333	-324.24	-45.936
3	2.7667	-319.74	-44.361
3	2.8	-315.01	-42.786
3	2.8333	-310.74	-41.886
3	2.8667	-306.24	-40.761
3	2.9	-302.19	-40.086
3	2.9333	-297.69	-39.411
3	2.9667	-293.19	-38.511
3	3	-288.46	-37.611
3	3.0333	-283.74	-36.711
3	3.0667	-279.01	-35.586
3	3.1	-274.29	-34.685
3	3.1333	-269.56	-33.785
3	3.1667	-265.23	-32.851
3	3.2	-260.79	-32.435
3	3.2333	-256.51	-31.76
3	3.2667	-252.01	-31.085
3	3.3	-247.51	-30.185
3	3.3333	-242.78	-29.06
3	3.3667	-238.73	-27.935
3	3.4	-234.23	-26.585
3	3.4333	-229.96	-25.01
3	3.4667	-225.46	-23.885
3	3.5	-220.96	-22.535
3	3.5333	-215.78	-21.185
3	3.5667	-211.06	-19.61
3	3.6	-205.88	-18.259
3	3.6333	-201.16	-16.684
3	3.6667	-196.43	-15.109
3	3.7	-191.48	-13.534
3	3.7333	-186.76	-11.959
3	3.7667	-181.79	-10.761
3	3.8	-176.63	-9.9339
3	3.8333	-171.91	-9.2589
3	3.8667	-166.96	-8.8088
3	3.9	-162	-8.3588
3	3.9333	-157.5	-8.1338
3	3.9667	-152.55	-7.4588
3	4	-147.6	-7.0087
3	4.0333	-143.1	-6.5587
3	4.0667	-138.6	-6.1087
3	4.1	-134.1	-5.8837
3	4.1333	-129.6	-5.8837
3	4.1667	-125.33	-5.8837
3	4.2	-120.83	-5.8837
3	4.2333	-115.88	-5.8837
3	4.2667	-111.38	-5.8837
3	4.3	-106.43	-4.9836
3	4.3333	-101.48	-4.7586
3	4.3667	-96.976	-3.8585
3	4.4	-92.25	-3.4085
3	4.4333	-87.525	-2.9585
3	4.4667	-82.8	-2.2834
3	4.5	-78.074	-1.6084
3	4.5333	-73.574	-1.1584
3	4.5667	-69.074	-0.70833
3	4.6	-64.573	0.19172
3	4.6333	-60.073	0.86677
3	4.6667	-55.573	1.3168
3	4.7	-51.073	2.2168
3	4.7333	-45.897	2.4419
3	4.7667	-40.947	2.8919
3	4.8	-35.997	2.8919
3	4.8333	-30.821	2.4419
3	4.8667	-25.871	2.2168
3	4.9	-21.371	1.9918
3	4.9333	-17.208	1.8793
3	4.9667	-12.37	1.5418
3	5	-8.4054	1.6427
3	5.0333	-4.1464	1.3631
3	5.0667	0.095587	0.91176
3	5.1	4.136	0.50307
3	5.1333	8.106	-0.03329
3	5.1667	12.291	-0.75338
3	5.2	17.107	-1.1584
3	5.2333	20.994	-1.5385
3	5.2667	25.657	-1.8334
3	5.3	30.652	-1.9234
3	5.3333	35.513	-1.7434
3	5.3667	40.958	-1.6084
3	5.4	44.873	-1.3384
3	5.4333	49.104	-1.2484
3	5.4667	53.571	-1.0412
3	5.5	57.855	-0.86009
3	5.5333	62.039	-0.61497
3	5.5667	66.168	-0.29305
3	5.6	70.309	0.12448
4	2.1333	-430.74	-142.72
4	2.1667	-425.71	-140.96
4	2.2	-420.88	-139.21
4	2.2333	-416.37	-137.68
4	2.2667	-412.07	-136.22
4	2.3	-407.94	-135.04
4	2.3333	-404.43	-134.56
4	2.3667	-400.68	-133.77
4	2.4	-396.24	-133.24
4	2.4333	-393.02	-132.78
4	2.4667	-389.02	-132.25
4	2.5	-384.69	-131.65
4	2.5333	-380.06	-130.81
4	2.5667	-375.18	-130.12
4	2.6	-370.13	-129.05
4	2.6333	-364.29	-128.07
4	2.6667	-359.42	-127.3
4	2.7	-354.57	-126.83
4	2.7333	-349.47	-126.22
4	2.7667	-344.53	-125.64
4	2.8	-340.03	-125.12
4	2.8333	-335.98	-124.41
4	2.8667	-332.05	-123.54
4	2.9	-328.2	-122.71
4	2.9333	-324.04	-121.6
4	2.9667	-320.66	-120.35
4	3	-316.61	-119
4	3.0333	-312.45	-117.33
4	3.0667	-308.23	-116
4	3.1	-303.64	-113.94
4	3.1333	-299.02	-112.16
4	3.1667	-294.63	-110.33
4	3.2	-290.06	-107.97
4	3.2333	-285.92	-105.99
4	3.2667	-281.49	-103.99
4	3.3	-278.09	-102.26
4	3.3333	-274.29	-100.84
4	3.3667	-270.69	-99.715
4	3.4	-266.95	-98.194
4	3.4333	-263.55	-97.2
4	3.4667	-260.16	-96.429
4	3.5	-256.74	-95.439
4	3.5333	-252.91	-94.539
4	3.5667	-249.52	-93.463
4	3.6	-245.44	-91.998
4	3.6333	-241.48	-91.029
4	3.6667	-237.29	-89.822
4	3.7	-233.02	-88.509
4	3.7333	-228.7	-87.609
4	3.7667	-224.23	-86.216
4	3.8	-219.82	-85.148
4	3.8333	-215.67	-84.076
4	3.8667	-211.46	-82.974
4	3.9	-207.5	-81.579
4	3.9333	-203.83	-80.271
4	3.9667	-200.03	-78.728
4	4	-196.61	-77.078
4	4.0333	-192.9	-75.334
4	4.0667	-189.01	-74.063
4	4.1	-185.59	-71.678
4	4.1333	-181.72	-69.743
4	4.1667	-177.82	-67.56
4	4.2	-173.88	-65.555
4	4.2333	-170.1	-63.262
4	4.2667	-166.21	-60.99
4	4.3	-162.52	-58.785
4	4.3333	-158.6	-56.618
4	4.3667	-155.07	-54.352
4	4.4	-151.43	-52.687
4	4.4333	-147.83	-51.337
4	4.4667	-144.57	-49.424
4	4.5	-141.06	-48.254
4	4.5333	-137.68	-47.129
4	4.5667	-134.26	-46.139
4	4.6	-130.84	-45.024
4	4.6333	-127.35	-43.911
4	4.6667	-123.84	-42.831
4	4.7	-120.06	-41.616
4	4.7333	-116.64	-40.581
4	4.7667	-112.82	-39.816
4	4.8	-109.22	-39.006
4	4.8333	-105.32	-38.372
4	4.8667	-101.66	-37.971
4	4.9	-97.786	-37.431
4	4.9333	-93.803	-36.778
4	4.9667	-90.45	-36.261
4	5	-87.12	-35.045
4	5.0333	-83.79	-34.056
4	5.0667	-80.37	-32.975
4	5.1	-77.283	-31.939
4	5.1333	-74.225	-30.781
4	5.1667	-70.829	-29.375
4	5.2	-67.554	-27.854
4	5.2333	-64.56	-26.413
4	5.2667	-61.357	-24.825
4	5.3	-57.823	-23.21
4	5.3333	-54.898	-21.41
4	5.3667	-51.973	-19.61
4	5.4	-48.822	-17.809
4	5.4333	-45.897	-16.009
4	5.4667	-43.197	-14.434
4	5.5	-40.02	-13.19
4	5.5333	-37.122	-12.184
4	5.5667	-34.197	-11.284
4	5.6	-31.046	-10.609
4	5.6333	-27.896	-9.7089
4	5.6667	-25.039	-9.2364
4	5.7	-21.977	-8.735
4	5.7333	-18.724	-8.2742
4	5.7667	-15.447	-7.884
4	5.8	-12.145	-7.6838
4	5.8333	-8.77	-7.2337
4	5.8667	-5.3948	-7.2337
4	5.9	-1.7946	-7.2337
4	5.9333	2.2557	-7.2337
4	5.9667	6.306	-7.2337
4	6	9.6812	-7.2337
4	6.0333	13.506	-7.0087
4	6.0667	17.332	-6.5587
4	6.1	20.932	-6.1087
4	6.1333	24.982	-5.4336
4	6.1667	28.582	-4.9836
4	6.2	32.408	-4.0835
4	6.2333	36.3	-3.3092
4	6.2667	40.058	-2.7335
4	6.3	43.658	-1.8334
4	6.3333	47.484	-0.48335
4	6.3667	51.309	-0.48332
4	6.4	55.339	0.48618
4	6.4333	59.508	1.4905
4	6.4667	63.77	2.5195
4	6.5	68.252	3.4768
4	6.5333	72.153	4.3431
5	2.1333	-426.81	-188.19
5	2.1667	-424.23	-186.62
5	2.2	-421.64	-185.18
5	2.2333	-419.11	-183.9
5	2.2667	-416.56	-182.79
5	2.3	-413.9	-181.8
5	2.3333	-411.12	-180.88
5	2.3667	-407.96	-179.87
5	2.4	-404.66	-178.78
5	2.4333	-401.15	-177.83
5	2.4667	-397.69	-176.71
5	2.5	-393.62	-175.41
5	2.5333	-390.23	-174.34
5	2.5667	-387.06	-173.65
5	2.6	-383.64	-173.07
5	2.6333	-380.36	-172.44
5	2.6667	-377.16	-171.63
5	2.7	-374.15	-171.13
5	2.7333	-370.95	-170.32
5	2.7667	-368.14	-169.05
5	2.8	-365.28	-167.94
5	2.8333	-362.33	-166.46
5	2.8667	-359.29	-164.84
5	2.9	-356.18	-163.11
5	2.9333	-353.08	-161.34
5	2.9667	-349.72	-159.38
5	3	-347.04	-157.44
5	3.0333	-344.41	-155.45
5	3.0667	-341.75	-153.36
5	3.1	-339.54	-151.69
5	3.1333	-337.17	-149.93
5	3.1667	-334.69	-148.35
5	3.2	-332.11	-146.83
5	3.2333	-329.26	-145.35
5	3.2667	-326.47	-143.89
5	3.3	-323.79	-142.24
5	3.3333	-320.65	-140.51
5	3.3667	-317.58	-139.14
5	3.4	-314.66	-137.34
5	3.4333	-311.67	-135.89
5	3.4667	-308.26	-135.27
5	3.5	-305.75	-133.3
5	3.5333	-302.67	-132.06
5	3.5667	-300.12	-130.82
5	3.6	-297.33	-129.51
5	3.6333	-294.88	-128.18
5	3.6667	-292.4	-126.6
5	3.7	-289.81	-124.92
5	3.7333	-287.09	-123.15
5	3.7667	-284.52	-121.43
5	3.8	-281.94	-119.29
5	3.8333	-279.24	-117.04
5	3.8667	-276.14	-114.72
5	3.9	-273.72	-112.43
5	3.9333	-270.91	-110.97
5	3.9667	-268.48	-107.65
5	4	-266.75	-105.45
5	4.0333	-264.61	-103.31
5	4.0667	-262.47	-101.4
5	4.1	-260.22	-99.602
5	4.1333	-257.75	-98.027
5	4.1667	-255.16	-97.689
5	4.2	-252.91	-94.989
5	4.2333	-250.44	-93.414
5	4.2667	-247.96	-91.839
5	4.3	-245.15	-90.151
5	4.3333	-242.56	-88.689
5	4.3667	-239.97	-87.001
5	4.4	-237.05	-85.876
5	4.4333	-234.23	-84.639
5	4.4667	-231.31	-84.639
5	4.5	-229.17	-82.501
5	4.5333	-226.58	-81.263
5	4.5667	-224.22	-79.801
5	4.6	-221.86	-78.338
5	4.6333	-219.19	-76.841
5	4.6667	-216.65	-75.24
5	4.7	-214.54	-73.275
5	4.7333	-212.07	-71.7
5	4.7667	-209.59	-69.675
5	4.8	-207.12	-67.65
5	4.8333	-204.53	-65.513
5	4.8667	-202.4	-63.15
5	4.9	-199.87	-61.138
5	4.9333	-197.56	-60.112
5	4.9667	-195.76	-57.187
5	5	-193.73	-55.612
5	5.0333	-191.39	-53.992
5	5.0667	-188.78	-53.362
5	5.1	-186.94	-51.426
5	5.1333	-184.73	-50.212
5	5.1667	-182.59	-48.974
5	5.2	-180.34	-47.824
5	5.2333	-177.94	-46.251
5	5.2667	-175.65	-45.228
5	5.3	-173.03	-45.036
5	5.3333	-171.46	-43.236
5	5.3667	-168.62	-42.156
5	5.4	-166.15	-41.256
5	5.4333	-164.37	-40.873
5	5.4667	-162.12	-39.973
5	5.5	-159.35	-38.646
5	5.5333	-157.46	-37.891
5	5.5667	-154.85	-36.621
5	5.6	-152.71	-35.423
5	5.6333	-150.87	-34.348
5	5.6667	-148.95	-33.11
5	5.7	-146.52	-31.67
5	5.7333	-144.41	-30.5
5	5.7667	-142.65	-29.285
5	5.8	-140.63	-27.935
5	5.8333	-138.63	-26.587
5	5.8667	-136.13	-25.46
5	5.9	-134.33	-23.885
5	5.9333	-132.53	-22.535
5	5.9667	-130.95	-21.185
5	6	-129	-20.122
5	6.0333	-126.9	-18.709
5	6.0667	-124.65	-17.584
5	6.1	-122.38	-15.89
5	6.1333	-120.83	-15.334
5	6.1667	-118.69	-14.547
5	6.2	-116.89	-13.647
5	6.2333	-114.64	-12.747
5	6.2667	-112.5	-12.184
5	6.3	-109.73	-11.099
5	6.3333	-107.55	-10.384
5	6.3667	-105.17	-9.7539
5	6.4	-103.01	-9.6189
5	6.4333	-100.51	-9.2462
5	6.4667	-98.326	-9.4839
5	6.5	-96.076	-8.8089
5	6.5333	-93.635	-8.0819
5	6.5667	-91.575	-7.6838
5	6.6	-88.975	-6.9792
5	6.6333	-86.737	-6.4462
5	6.6667	-84.15	-5.2086
5	6.7	-81.675	-4.3086
5	6.7333	-79.199	-3.6335
5	6.7667	-76.612	-2.846
5	6.8	-73.903	-1.6776
5	6.8333	-71.549	-0.7083
5	6.8667	-69.074	0.19172
5	6.9	-66.621	1.6093
5	6.9333	-64.123	2.6669
5	6.9667	-61.873	3.5669
5	7	-59.421	4.5345
5	7.0333	-56.923	4.917
5	7.0667	-54.673	5.5921
5	7.1	-51.973	5.5921
5	7.1333	-49.273	6.0421
5	7.1667	-46.527	6.1771
5	7.2	-44.097	6.4921
5	7.2333	-41.059	6.1546
5	7.2667	-38.472	6.4921
5	7.3	-35.186	6.0481
5	7.3333	-32.382	5.6845
5	7.3667	-30.146	5.5921
5	7.4	-26.686	5.0763
5	7.4333	-23.967	4.5054
5	7.4667	-21.109	4.2737
5	7.5	-18.333	4.1295
5	7.5333	-15.35	3.748
5	7.5667	-12.481	3.6966
5	7.6	-9.715	3.702
5	7.6333	-6.7358	3.8433
5	7.6667	-3.9471	3.9055
5	7.7	-0.93022	4.0853
5	7.7333	1.3556	4.692
5	7.7667	4.9012	4.5704
5	7.8	8.1061	5.367
5	7.8333	11.256	5.8171
5	7.8667	13.867	5.997
5	7.9	18.081	7.1754
5	7.9333	21.561	7.456
5	7.9667	24.713	8.0852
5	8	27.907	8.5172
5	8.0333	31.222	8.6769
5	8.0667	34.681	8.8015
5	8.1	37.808	9.4173
5	8.1333	41.183	9.4173
5	8.1667	44.108	9.4173
5	8.2	47.258	9.4173
5	8.2333	50.184	9.1923
5	8.2667	53.559	9.1923
5	8.3	56.65	9.0345
5	8.3333	59.693	8.8135
5	8.3667	62.752	8.4627
5	8.4	65.788	8.0698
5	8.4333	68.91	7.7227
5	8.4667	72.038	7.5122
6	3.0667	-427.72	-80.812
6	3.1	-424.88	-79.781
6	3.1333	-421.91	-78.525
6	3.1667	-418.69	-77.046
6	3.2	-415.23	-75.531
6	3.2333	-411.7	-73.975
6	3.2667	-407.83	-72.43
6	3.3	-403.83	-70.508
6	3.3333	-399.72	-68.937
6	3.3667	-395.71	-67.472
6	3.4	-391.79	-65.729
6	3.4333	-388.1	-63.972
6	3.4667	-384.8	-62.325
6	3.5	-381.43	-60.685
6	3.5333	-378.2	-59.522
6	3.5667	-375.07	-58.17
6	3.6	-371.85	-57.02
6	3.6333	-368.55	-56.42
6	3.6667	-365.13	-55.567
6	3.7	-361.6	-54.755
6	3.7333	-357.89	-54.386
6	3.7667	-354.04	-53.459
6	3.8	-350.09	-53.064
6	3.8333	-346.21	-52.097
6	3.8667	-342.22	-51.423
6	3.9	-338.31	-50.967
6	3.9333	-334.72	-50.462
6	3.9667	-331.1	-50.132
6	4	-327.44	-50
6	4.0333	-324.13	-49.51
6	4.0667	-321.05	-49.425
6	4.1	-318.12	-48.996
6	4.1333	-314.98	-48.438
6	4.1667	-312.18	-47.742
6	4.2	-309.24	-46.704
6	4.2333	-306.21	-45.56
6	4.2667	-303.2	-44.401
6	4.3	-299.88	-43.166
6	4.3333	-296.68	-41.725
6	4.3667	-293.21	-40.365
6	4.4	-289.79	-39.028
6	4.4333	-285.76	-36.486
6	4.4667	-282.95	-35.923
6	4.5	-279.55	-34.641
6	4.5333	-276.33	-33.043
6	4.5667	-273.21	-31.4
6	4.6	-270.24	-29.96
6	4.6333	-267.44	-28.306
6	4.6667	-264.67	-26.773
6	4.7	-261.88	-25.791
6	4.7333	-259.25	-24.851
6	4.7667	-256.06	-23.435
6	4.8	-253.36	-22.76
6	4.8333	-250.66	-21.86
6	4.8667	-247.96	-21.41
6	4.9	-244.81	-20.735
6	4.9333	-242.11	-20.06
6	4.9667	-239.19	-19.384
6	5	-235.81	-18.934
6	5.0333	-233.33	-18.259
6	5.0667	-230.18	-18.259
6	5.1	-227.48	-17.809
6	5.1333	-224.57	-18.206
6	5.1667	-221.63	-18.034
6	5.2	-218.71	-18.034
6	5.2333	-215.78	-17.809
6	5.2667	-213.08	-18.034
6	5.3	-211.06	-18.259
6	5.3333	-207.91	-17.359
6	5.3667	-205.75	-17.228
6	5.4	-203.46	-16.698
6	5.4333	-201.07	-16.279
6	5.4667	-198.43	-15.215
6	5.5	-195.53	-14.209
6	5.5333	-193.37	-13.714
6	5.5667	-190.56	-12.539
6	5.6	-188.13	-11.666
6	5.6333	-185.41	-10.159
6	5.6667	-182.93	-9.0339
6	5.7	-180.46	-7.4588
6	5.7333	-178.51	-6.016
6	5.7667	-176.25	-4.1874
6	5.8	-173.93	-2.5084
6	5.8333	-171.68	-0.70833
6	5.8667	-169.66	1.3168
6	5.9	-167.63	3.3419
6	5.9333	-165.16	5.142
6	5.9667	-163.35	7.1672
6	6	-161.1	8.5173
6	6.0333	-159.3	9.8673
6	6.0667	-157.05	11.217
6	6.1	-154.8	12.342
6	6.1333	-152.32	13.199
6	6.1667	-149.85	13.693
6	6.2	-147.38	14.593
6	6.2333	-145.13	15.043
6	6.2667	-142.88	15.718
6	6.3	-140.63	15.943
6	6.3333	-138.38	16.393
6	6.3667	-136.35	16.393
6	6.4	-133.88	16.393
6	6.4333	-131.85	16.393
6	6.4667	-129.6	15.943
6	6.5	-127.8	15.943
6	6.5333	-125.55	15.493
6	6.5667	-123.53	15.268
6	6.6	-121.73	15.043
6	6.6333	-119.93	14.593
6	6.6667	-117.9	14.818
6	6.7	-115.88	14.818
6	6.7333	-113.85	14.818
6	6.7667	-111.83	14.818
6	6.8	-110.03	15.268
6	6.8333	-108.23	15.268
6	6.8667	-106.43	15.493
6	6.9	-104.63	15.718
6	6.9333	-102.83	15.943
6	6.9667	-101.03	16.393
6	7	-98.776	16.618
6	7.0333	-96.976	17.068
6	7.0667	-94.898	17.457
6	7.1	-92.7	17.968
6	7.1333	-90.225	18.643
6	7.1667	-87.75	19.093
6	7.2	-85.5	19.768
6	7.2333	-82.8	20.218
6	7.2667	-80.325	20.668
6	7.3	-77.849	21.118
6	7.3333	-75.149	21.568
6	7.3667	-72.449	21.793
6	7.4	-69.749	22.018
6	7.4333	-67.274	22.018
6	7.4667	-64.573	22.018
6	7.5	-62.323	21.568
6	7.5333	-59.848	21.118
6	7.5667	-57.598	20.443
6	7.6	-55.348	19.768
6	7.6333	-53.098	18.643
6	7.6667	-50.623	17.743
6	7.7	-48.148	16.618
6	7.7333	-46.122	15.493
6	7.7667	-43.786	13.675
6	7.8	-42.072	12.342
6	7.8333	-39.822	10.542
6	7.8667	-37.572	8.7423
6	7.9	-35.322	6.9421
6	7.9333	-33.297	5.142
6	7.9667	-31.046	3.5669
6	8	-28.571	2.2168
6	8.0333	-26.096	0.86677
6	8.0667	-23.621	-0.03329
6	8.1	-21.146	-1.1584
6	8.1333	-18.221	-1.8334
6	8.1667	-15.672	-2.5206
6	8.2	-13.045	-2.5084
6	8.2333	-10.345	-2.7335
6	8.2667	-7.6449	-2.5084
6	8.3	-5.5072	-2.1709
6	8.3333	-3.3247	-1.2934
6	8.3667	-1.1195	-0.48332
6	8.4	1.4457	0.011702
6	8.4333	3.8308	1.3168
6	8.4667	6.306	2.2168
6	8.5	8.7811	2.8919
6	8.5333	11.481	3.5669
6	8.5667	14.406	3.5669
6	8.6	17.107	4.017
6	8.6333	19.807	4.017
6	8.6667	22.507	4.242
6	8.7	25.207	4.242
6	8.7333	27.457	4.017
6	8.7667	30.157	3.5669
6	8.8	32.858	3.1169
6	8.8333	35.558	2.2168
6	8.8667	38.933	1.3168
6	8.9	41.82	0.7625
6	8.9333	45.008	-0.03329
6	8.9667	48.159	-0.48332
6	9	51.123	-0.41715
6	9.0333	54.263	-0.50543
6	9.0667	57.432	-0.41957
6	9.1	60.576	-0.19189
6	9.1333	63.648	0.11182
6	9.1667	66.709	0.45591
6	9.2	69.698	0.81612
6	9.2333	72.65	1.1989
7	3.1333	-426.73	-264.95
7	3.1667	-423.85	-264.01
7	3.2	-420.83	-262.91
7	3.2333	-417.63	-261.75
7	3.2667	-414.31	-260.36
7	3.3	-410.86	-258.84
7	3.3333	-407.69	-256.87
7	3.3667	-404.03	-255.07
7	3.4	-400.56	-253.2
7	3.4333	-396.36	-252.39
7	3.4667	-393.96	-250.08
7	3.5	-391.5	-248.07
7	3.5333	-388.25	-247.03
7	3.5667	-385.74	-246.45
7	3.6	-382.96	-245.31
7	3.6333	-379.49	-244.36
7	3.6667	-376.79	-243.49
7	3.7	-373.8	-242.62
7	3.7333	-370.16	-243.86
7	3.7667	-368.17	-242.08
7	3.8	-364.57	-241.64
7	3.8333	-360.58	-241.11
7	3.8667	-357.09	-240.35
7	3.9	-354.04	-237.66
7	3.9333	-350.27	-237.17
7	3.9667	-346.07	-236.75
7	4	-342.38	-236.21
7	4.0333	-339.39	-235.21
7	4.0667	-335.76	-234.18
7	4.1	-332.56	-234.05
7	4.1333	-330.38	-232.36
7	4.1667	-327.41	-231.79
7	4.2	-324.24	-231.24
7	4.2333	-320.47	-230.98
7	4.2667	-318.08	-231.07
7	4.3	-315.11	-230.19
7	4.3333	-313.41	-227.91
7	4.3667	-310.06	-227.52
7	4.4	-307.48	-225.16
7	4.4333	-304.33	-223.26
7	4.4667	-301.37	-222.08
7	4.5	-297.27	-220.62
7	4.5333	-293.64	-219.2
7	4.5667	-291.84	-216.27
7	4.6	-288.47	-214.66
7	4.6333	-286.54	-213.28
7	4.6667	-282.69	-211.02
7	4.7	-280.36	-209.07
7	4.7333	-278.11	-207.05
7	4.7667	-275.61	-205.35
7	4.8	-272.94	-204.57
7	4.8333	-270.56	-203.02
7	4.8667	-268.53	-200.79
7	4.9	-265.54	-200.58
7	4.9333	-263.26	-198.05
7	4.9667	-260.19	-197.13
7	5	-257.86	-195.35
7	5.0333	-254.94	-194.45
7	5.0667	-252.17	-193.06
7	5.1	-249.31	-191.52
7	5.1333	-246.54	-189.99
7	5.1667	-243.24	-187.47
7	5.2	-240.87	-185.99
7	5.2333	-238.85	-183.98
7	5.2667	-235.58	-183.42
7	5.3	-232.66	-182.07
7	5.3333	-230.18	-180.72
7	5.3667	-228.16	-178.69
7	5.4	-225.88	-177.63
7	5.4333	-222.76	-177.12
7	5.4667	-220.28	-175.54
7	5.5	-218.48	-174.42
7	5.5333	-216.8	-171.83
7	5.5667	-214.77	-170.51
7	5.6	-212.78	-168.91
7	5.6333	-210.03	-167.18
7	5.6667	-208.36	-165.87
7	5.7	-206.94	-163.62
7	5.7333	-204.98	-161.37
7	5.7667	-203.18	-159.38
7	5.8	-201.38	-157.32
7	5.8333	-199.69	-155.38
7	5.8667	-198.12	-153.12
7	5.9	-196.43	-150.79
7	5.9333	-195.24	-149.02
7	5.9667	-193.84	-147.08
7	6	-192.38	-145.62
7	6.0333	-191.26	-143.44
7	6.0667	-190.13	-141.25
7	6.1	-189.02	-139.42
7	6.1333	-186.98	-137.97
7	6.1667	-185.87	-136.26
7	6.2	-184.66	-134.28
7	6.2333	-183.04	-132.9
7	6.2667	-181.92	-131.33
7	6.3	-179.95	-130.13
7	6.3333	-178.54	-129.3
7	6.3667	-176.63	-127.84
7	6.4	-175.29	-126.39
7	6.4333	-173.53	-125.29
7	6.4667	-171.91	-123.79
7	6.5	-169.88	-122.89
7	6.5333	-167.97	-121.2
7	6.5667	-166.06	-120.19
7	6.6	-164.12	-120.11
7	6.6333	-162.23	-118.17
7	6.6667	-160.21	-117.49
7	6.7	-158.56	-116.49
7	6.7333	-156.04	-115.8
7	6.7667	-153.71	-115.52
7	6.8	-151.74	-114.64
7	6.8333	-150.08	-113.44
7	6.8667	-147.83	-112.77
7	6.9	-146.23	-111.39
7	6.9333	-144.68	-110.52
7	6.9667	-143.22	-109.05
7	7	-141.98	-108.04
7	7.0333	-140.67	-106.56
7	7.0667	-139.1	-105.43
7	7.1	-137.57	-104.29
7	7.1333	-136.94	-102.69
7	7.1667	-135.53	-101.14
7	7.2	-134.57	-99.576
7	7.2333	-133.33	-98.142
7	7.2667	-132.07	-96.389
7	7.3	-131.06	-94.695
7	7.3333	-129.88	-93.173
7	7.3667	-129.1	-91.424
7	7.4	-128.27	-89.502
7	7.4333	-127.3	-87.598
7	7.4667	-126.12	-85.924
7	7.5	-125.69	-84.009
7	7.5333	-124.64	-82.25
7	7.5667	-123.6	-80.728
7	7.6	-122.8	-79.273
7	7.6333	-121.77	-77.584
7	7.6667	-121.28	-75.863
7	7.7	-120.49	-74.626
7	7.7333	-119.59	-73.275
7	7.7667	-118.8	-72.038
7	7.8	-117.86	-71.635
7	7.8333	-117.18	-70.667
7	7.8667	-116.33	-69.563
7	7.9	-116.1	-68.663
7	7.9333	-115.54	-68.1
7	7.9667	-114.64	-67.425
7	8	-114.08	-66.638
7	8.0333	-112.73	-65.737
7	8.0667	-112.28	-64.837
7	8.1	-112.05	-64.612
7	8.1333	-111.31	-64.02
7	8.1667	-110.42	-63.64
7	8.2	-109.42	-63.24
7	8.2333	-108.81	-62.474
7	8.2667	-108.13	-61.691
7	8.3	-107.57	-61.305
7	8.3333	-106.76	-60.741
7	8.3667	-106.38	-60.247
7	8.4	-105.29	-59.684
7	8.4333	-104.76	-58.925
7	8.4667	-104.01	-58.411
7	8.5	-103.41	-57.929
7	8.5333	-102.65	-57.377
7	8.5667	-101.61	-57.007
7	8.6	-100.71	-56.557
7	8.6333	-99.766	-55.882
7	8.6667	-99.226	-55.162
7	8.7	-98.551	-54.487
7	8.7333	-97.831	-54.172
7	8.7667	-97.201	-53.362
7	8.8	-96.13	-53.117
7	8.8333	-94.725	-52.237
7	8.8667	-94.653	-51.603
7	8.9	-94.015	-51.008
7	8.9333	-93.375	-50.212
7	8.9667	-92.52	-49.401
7	9	-91.745	-48.98
7	9.0333	-90.662	-48.029
7	9.0667	-90.315	-47.241
7	9.1	-89.73	-46.521
7	9.1333	-88.813	-45.593
7	9.1667	-88.612	-45.026
7	9.2	-87.727	-43.873
7	9.2333	-87.075	-43.011
7	9.2667	-86.711	-42.023
7	9.3	-86.22	-41.076
7	9.3333	-85.775	-39.915
7	9.3667	-85.5	-38.961
7	9.4	-84.482	-37.604
7	9.4333	-84.116	-36.257
7	9.4667	-83.07	-34.776
7	9.5	-82.53	-33.47
7	9.5333	-81.909	-32.268
7	9.5667	-81.259	-31.137
7	9.6	-80.792	-30.099
7	9.6333	-80.325	-29.285
7	9.6667	-79.424	-28.385
7	9.7	-78.304	-27.988
7	9.7333	-77.849	-27.26
7	9.7667	-76.456	-26.819
7	9.8	-75.765	-26.161
7	9.8333	-74.803	-25.723
7	9.8667	-73.496	-25.654
7	9.9	-72.666	-25.103
7	9.9333	-71.471	-24.949
7	9.9667	-69.974	-24.56
7	10	-69.074	-23.66
7	10.033	-66.789	-23.487
7	10.067	-64.349	-22.76
7	10.1	-63.673	-22.985
7	10.133	-62.098	-22.76
7	10.167	-60.745	-22.704
7	10.2	-58.414	-22.858
7	10.233	-56.698	-22.76
7	10.267	-54.779	-22.753
7	10.3	-53.323	-22.535
7	10.333	-51.392	-22.618
7	10.367	-49.97	-22.692
7	10.4	-47.922	-21.86
7	10.433	-45.987	-20.915
7	10.467	-44.097	-20.735
7	10.5	-42.332	-19.783
7	10.533	-40.319	-19.592
7	10.567	-38.648	-18.513
7	10.6	-36.897	-17.359
7	10.633	-35.443	-16.63
7	10.667	-34.197	-16.009
7	10.7	-32.145	-14.623
7	10.733	-30.722	-13.254
7	10.767	-29.195	-11.408
7	10.8	-26.535	-10.77
7	10.833	-24.971	-9.7089
7	10.867	-22.721	-8.5838
7	10.9	-20.703	-6.8855
7	10.933	-18.662	-6.7096
7	10.967	-17.546	-6.5587
7	11	-15.07	-6.1087
7	11.033	-13.27	-4.9836
7	11.067	-11.805	-4.5153
7	11.1	-9.1458	-3.6916
7	11.133	-6.0588	-5.1098
7	11.167	-4.5495	-4.2299
7	11.2	-0.40495	-3.9832
7	11.233	0.1247	-4.5071
7	11.267	4.0558	-4.0835
7	11.3	4.6938	-3.8903
7	11.333	8.8919	-3.8447
7	11.367	11.388	-4.1909
7	11.4	12.905	-3.3808
7	11.433	16.072	-3.9036
7	11.467	19.56	-4.4106
7	11.5	21.886	-5.6819
7	11.533	24.887	-4.6538
7	11.567	27.997	-4.3536
7	11.6	30.53	-5.4646
7	11.633	33.758	-4.9836
7	11.667	37.133	-5.2086
7	11.7	39.587	-4.4428
7	11.733	42.979	-3.9948
7	11.767	44.482	-3.875
7	11.8	48.316	-4.0611
7	11.833	50.091	-4.0041
7	11.867	52.53	-3.0405
7	11.9	55.584	-2.5084
7	11.933	58.546	-2.716
7	11.967	61.954	-3.0847
7	12	65.52	-3.3825
7	12.033	69.16	-3.4721
7	12.067	72.786	-3.442
8	3.5	-428.01	-177.68
8	3.5333	-424.28	-176.96
8	3.5667	-420.69	-176.29
8	3.6	-417.36	-175.49
8	3.6333	-414.24	-174.56
8	3.6667	-411.32	-173.52
8	3.7	-408.62	-172.39
8	3.7333	-405.69	-171.04
8	3.7667	-402.77	-169.69
8	3.8	-399.62	-168.57
8	3.8333	-396.24	-167.44
8	3.8667	-392.39	-165.53
8	3.9	-388.82	-163.84
8	3.9333	-385.44	-162.04
8	3.9667	-381.84	-160.24
8	4	-378.24	-158.22
8	4.0333	-374.64	-156.19
8	4.0667	-371.49	-153.94
8	4.1	-368.57	-152.37
8	4.1333	-365.42	-150.57
8	4.1667	-362.27	-149.22
8	4.2	-359.34	-148.32
8	4.2333	-356.44	-147.05
8	4.2667	-353.27	-146.07
8	4.3	-350.34	-144.94
8	4.3333	-347.74	-143.19
8	4.3667	-344.27	-141.79
8	4.4	-340.89	-140.44
8	4.4333	-337.52	-138.87
8	4.4667	-334.14	-137.52
8	4.5	-330.77	-135.68
8	4.5333	-326.71	-134.59
8	4.5667	-323.34	-133.47
8	4.6	-320.19	-132.12
8	4.6333	-316.88	-131.46
8	4.6667	-313.44	-130.99
8	4.7	-310.29	-130.09
8	4.7333	-308.04	-128.74
8	4.7667	-305.79	-127.62
8	4.8	-303.67	-126.01
8	4.8333	-301.51	-124.47
8	4.8667	-298.81	-123.12
8	4.9	-296.56	-121.77
8	4.9333	-293.86	-119.74
8	4.9667	-290.71	-118.17
8	5	-287.79	-116.37
8	5.0333	-284.86	-114.57
8	5.0667	-281.94	-112.31
8	5.1	-278.79	-110.06
8	5.1333	-276.09	-107.81
8	5.1667	-273.39	-106.02
8	5.2	-270.91	-103.77
8	5.2333	-268.19	-101.56
8	5.2667	-265.74	-100.17
8	5.3	-263.04	-98.814
8	5.3333	-260.56	-97.464
8	5.3667	-258.31	-96.114
8	5.4	-256.06	-94.989
8	5.4333	-253.59	-93.639
8	5.4667	-251.34	-92.064
8	5.5	-248.86	-90.714
8	5.5333	-246.34	-88.68
8	5.5667	-243.69	-87.564
8	5.6	-241.16	-85.629
8	5.6333	-238.26	-84.519
8	5.6667	-235.36	-83.514
8	5.7	-232.66	-82.614
8	5.7333	-229.96	-81.488
8	5.7667	-227.03	-80.588
8	5.8	-224.56	-79.688
8	5.8333	-221.86	-79.013
8	5.8667	-219.16	-77.888
8	5.9	-216.64	-76.178
8	5.9333	-214.43	-76.088
8	5.9667	-212.18	-74.738
8	6	-210.5	-72.825
8	6.0333	-208.13	-72.263
8	6.0667	-205.88	-71.588
8	6.1	-204.19	-69.675
8	6.1333	-201.83	-69.338
8	6.1667	-200.07	-67.417
8	6.2	-197.78	-66.862
8	6.2333	-195.76	-65.287
8	6.2667	-193.96	-64.162
8	6.3	-192.16	-62.362
8	6.3333	-190.13	-60.787
8	6.3667	-188.47	-58.204
8	6.4	-186.19	-56.399
8	6.4333	-184.28	-55.162
8	6.4667	-182.41	-52.741
8	6.5	-180.01	-51.337
8	6.5333	-177.98	-49.536
8	6.5667	-175.96	-47.736
8	6.6	-173.82	-45.824
8	6.6333	-171.75	-44.69
8	6.6667	-169.76	-43.392
8	6.7	-167.88	-42.138
8	6.7333	-165.38	-41.436
8	6.7667	-163.51	-40.226
8	6.8	-161.56	-38.736
8	6.8333	-159.42	-37.498
8	6.8667	-157.05	-36.486
8	6.9	-154.53	-35.721
8	6.9333	-152.33	-34.685
8	6.9667	-150.42	-33.448
8	7	-147.58	-33.038
8	7.0333	-145.69	-31.873
8	7.0667	-142.99	-31.423
8	7.1	-140.7	-30.724
8	7.1333	-138.27	-30.073
8	7.1667	-135.41	-29.645
8	7.2	-133.2	-28.773
8	7.2333	-131.07	-27.779
8	7.2667	-128.7	-26.81
8	7.3	-126.69	-25.871
8	7.3333	-124.81	-25.032
8	7.3667	-122.99	-24.065
8	7.4	-121.25	-23.039
8	7.4333	-119.42	-22.229
8	7.4667	-117.69	-21.206
8	7.5	-115.97	-20.24
8	7.5333	-114.3	-19.16
8	7.5667	-112.76	-18.378
8	7.6	-111.15	-17.134
8	7.6333	-109.58	-16.009
8	7.6667	-107.91	-14.929
8	7.7	-106.29	-13.714
8	7.7333	-104.36	-12.769
8	7.7667	-102.65	-11.599
8	7.8	-100.85	-10.474
8	7.8333	-99.226	-9.2589
8	7.8667	-97.426	-8.3588
8	7.9	-95.4	-7.6838
8	7.9333	-93.375	-7.0087
8	7.9667	-91.215	-6.7387
8	8	-89.325	-6.3337
8	8.0333	-87.525	-5.8837
8	8.0667	-85.794	-5.5548
8	8.1	-84.175	-5.2951
8	8.1333	-82.485	-5.0286
8	8.1667	-80.878	-4.9043
8	8.2	-79.199	-4.7586
8	8.2333	-77.849	-4.7586
8	8.2667	-76.274	-4.9836
8	8.3	-74.474	-5.4337
8	8.3333	-72.449	-6.1087
8	8.3667	-71.099	-6.3337
8	8.4	-69.299	-6.7837
8	8.4333	-67.499	-7.4588
8	8.4667	-65.146	-8.1157
8	8.5	-63.336	-8.4713
8	8.5333	-61.423	-8.5839
8	8.5667	-59.398	-8.8088
8	8.6	-57.598	-8.8089
8	8.6333	-55.573	-8.8088
8	8.6667	-53.885	-8.6964
8	8.7	-51.803	-8.6475
8	8.7333	-50.06	-8.4713
8	8.7667	-47.922	-7.9088
8	8.8	-46.235	-7.7963
8	8.8333	-44.097	-7.2337
8	8.8667	-42.072	-6.5587
8	8.9	-39.822	-6.1087
8	8.9333	-37.909	-5.3212
8	8.9667	-35.772	-4.3086
8	9	-33.297	-2.9585
8	9.0333	-30.596	-2.0584
8	9.0667	-28.234	-1.0458
8	9.1	-25.534	-0.14582
8	9.1333	-22.946	1.0918
8	9.1667	-20.817	1.8361
8	9.2	-18.082	2.4592
8	9.2333	-16.195	3.1169
8	9.2667	-13.72	3.3419
8	9.3	-11.47	3.7919
8	9.3333	-9.22	4.242
8	9.3667	-6.7449	4.467
8	9.4	-4.7197	4.692
8	9.4333	-2.0196	4.692
8	9.4667	0.23056	4.692
8	9.5	2.7057	4.692
8	9.5333	5.1809	4.242
8	9.5667	7.5253	3.57
8	9.6	9.9194	3.1699
8	9.6333	12.572	2.4938
8	9.6667	15.261	2.3068
8	9.7	18.232	1.9918
8	9.7333	20.482	1.7668
8	9.7667	23.407	1.5418
8	9.8	25.908	1.6009
8	9.8333	28.132	2.2168
8	9.8667	30.945	1.8793
8	9.9	32.858	1.9918
8	9.9333	35.333	2.2168
8	9.9667	37.583	2.2168
8	10	40.621	2.3294
8	10.033	42.533	2.6669
8	10.067	45.684	2.6669
8	10.1	47.709	3.1169
8	10.133	50.544	3.5219
8	10.167	53.784	4.017
8	10.2	57.084	4.5109
8	10.233	60.365	5.0278
8	10.267	63.662	5.5365
8	10.3	66.977	5.9573
8	10.333	70.152	6.2821
9	4.0333	-429.21	-105.76
9	4.0667	-425.63	-104.83
9	4.1	-421.93	-104.04
9	4.1333	-418.18	-103.45
9	4.1667	-414.4	-102.93
9	4.2	-410.7	-102.63
9	4.2333	-407.02	-102.8
9	4.2667	-403.67	-102.42
9	4.3	-400.65	-102.46
9	4.3333	-398.27	-100.39
9	4.3667	-395.12	-99.49
9	4.4	-392.42	-98.139
9	4.4333	-389.18	-97.96
9	4.4667	-386.16	-96.273
9	4.5	-383.29	-94.387
9	4.5333	-380.21	-92.951
9	4.5667	-377.03	-91.884
9	4.6	-373.74	-89.814
9	4.6333	-370.5	-87.478
9	4.6667	-367.63	-84.691
9	4.7	-364.22	-82.376
9	4.7333	-361.01	-80.183
9	4.7667	-358.16	-78.332
9	4.8	-355.35	-76.853
9	4.8333	-352.95	-75.553
9	4.8667	-350.24	-74.612
9	4.9	-347.98	-73.663
9	4.9333	-345.64	-72.78
9	4.9667	-343.55	-71.921
9	5	-341.15	-70.928
9	5.0333	-339	-69.911
9	5.0667	-336.26	-69.345
9	5.1	-333.68	-68.638
9	5.1333	-331.44	-67.988
9	5.1667	-328.06	-67.763
9	5.2	-325.19	-67.403
9	5.2333	-322.44	-66.638
9	5.2667	-319.04	-66.532
9	5.3	-316.18	-67.178
9	5.3333	-313.44	-67.313
9	5.3667	-310.83	-66.817
9	5.4	-308.33	-65.552
9	5.4333	-306.24	-64.387
9	5.4667	-303.67	-64.207
9	5.5	-301.33	-63.127
9	5.5333	-299.02	-61.845
9	5.5667	-296.61	-60.697
9	5.6	-294.54	-59.437
9	5.6333	-291.61	-58.312
9	5.6667	-289.18	-57.502
9	5.7	-286.71	-55.879
9	5.7333	-284.36	-53.825
9	5.7667	-281.78	-52.249
9	5.8	-279.46	-51.111
9	5.8333	-277.09	-48.706
9	5.8667	-274.74	-47.511
9	5.9	-272.31	-46.251
9	5.9333	-270.08	-44.789
9	5.9667	-267.76	-43.911
9	6	-265.58	-42.989
9	6.0333	-263.44	-42.471
9	6.0667	-261.12	-41.372
9	6.1	-259.1	-40.648
9	6.1333	-256.78	-40.176
9	6.1667	-254.62	-39.456
9	6.2	-252.28	-39.051
9	6.2333	-249.85	-38.612
9	6.2667	-247.46	-38.262
9	6.3	-245.03	-38.286
9	6.3333	-242.34	-38.286
9	6.3667	-239.79	-38.507
9	6.4	-237.18	-38.856
9	6.4333	-234.68	-38.961
9	6.4667	-232.21	-38.736
9	6.5	-229.95	-38.259
9	6.5333	-227.66	-37.701
9	6.5667	-225.71	-37.228
9	6.6	-224.11	-36.486
9	6.6333	-221.99	-36.306
9	6.6667	-220.06	-35.586
9	6.7	-217.99	-34.55
9	6.7333	-216.05	-34.1
9	6.7667	-214.16	-33.245
9	6.8	-212.17	-31.956
9	6.8333	-210.43	-30.77
9	6.8667	-208.45	-29.915
9	6.9	-206.29	-28.745
9	6.9333	-204.55	-27.221
9	6.9667	-202.64	-25.955
9	7	-201.02	-24.515
9	7.0333	-198.86	-23.12
9	7.0667	-196.7	-21.725
9	7.1	-194.81	-20.42
9	7.1333	-192.97	-19.204
9	7.1667	-190.81	-18.485
9	7.2	-188.78	-17.809
9	7.2333	-186.82	-17.013
9	7.2667	-184.84	-16.39
9	7.3	-183.01	-16.056
9	7.3333	-180.84	-15.455
9	7.3667	-178.93	-15.164
9	7.4	-176.62	-14.711
9	7.4333	-174.5	-14.534
9	7.4667	-172.42	-14.517
9	7.5	-170.14	-14.486
9	7.5333	-167.98	-14.728
9	7.5667	-165.78	-14.919
9	7.6	-163.58	-15.109
9	7.6333	-161.41	-15.101
9	7.6667	-159.41	-14.949
9	7.7	-157.76	-14.695
9	7.7333	-155.84	-14.479
9	7.7667	-154.25	-14.053
9	7.8	-152.44	-13.647
9	7.8333	-150.9	-12.976
9	7.8667	-148.91	-12.482
9	7.9	-147.27	-11.621
9	7.9333	-145.13	-10.834
9	7.9667	-143.22	-9.5964
9	8	-141.3	-8.5839
9	8.0333	-139.28	-7.4588
9	8.0667	-137.48	-5.4336
9	8.1	-135.68	-4.0835
9	8.1333	-133.43	-2.7335
9	8.1667	-131.85	-1.8334
9	8.2	-130.05	-0.48332
9	8.2333	-128.48	0.64172
9	8.2667	-126.45	1.7668
9	8.3	-124.99	2.5543
9	8.3333	-123.3	3.1169
9	8.3667	-121.5	4.017
9	8.4	-120.15	4.467
9	8.4333	-118.35	4.917
9	8.4667	-116.55	5.367
9	8.5	-114.75	5.8171
9	8.5333	-112.95	5.8171
9	8.5667	-111.15	5.8171
9	8.6	-109.35	5.8171
9	8.6333	-107.55	5.8171
9	8.6667	-105.75	5.592
9	8.7	-104.11	5.5831
9	8.7333	-102.24	5.322
9	8.7667	-100.35	5.142
9	8.8	-98.707	5.1367
9	8.8333	-96.841	5.547
9	8.8667	-94.95	5.5921
9	8.9	-93.263	5.9296
9	8.9333	-91.575	6.2671
9	8.9667	-89.64	6.8972
9	9	-87.525	7.1671
9	9.0333	-85.432	8.3147
9	9.0667	-83.25	8.9672
9	9.1	-81.225	9.4173
9	9.1333	-78.974	10.317
9	9.1667	-76.162	11.33
9	9.2	-73.574	12.342
9	9.2333	-71.324	12.793
9	9.2667	-69.074	13.468
9	9.3	-66.824	13.693
9	9.3333	-64.911	13.805
9	9.3667	-62.773	14.143
9	9.4	-60.748	13.918
9	9.4333	-58.948	13.918
9	9.4667	-56.889	13.866
9	9.5	-55.123	13.468
9	9.5333	-53.21	13.13
9	9.5667	-51.073	13.018
9	9.6	-48.822	12.568
9	9.6333	-46.797	11.667
9	9.6667	-44.525	10.925
9	9.7	-42.185	9.9799
9	9.7333	-39.597	8.9673
9	9.7667	-36.672	7.6172
9	9.8	-34.602	6.8521
9	9.8333	-32.171	6.0421
9	9.8667	-29.855	5.3632
9	9.9	-27.625	4.7648
9	9.9333	-25.196	4.242
9	9.9667	-23.036	4.197
9	10	-20.786	3.972
9	10.033	-18.535	3.747
9	10.067	-16.083	3.2294
9	10.1	-13.855	3.6119
9	10.133	-11.605	3.6119
9	10.167	-9.175	3.7019
9	10.2	-6.7448	3.7919
9	10.233	-4.4497	4.152
9	10.267	-1.8845	4.197
9	10.3	0.99213	4.4497
9	10.333	3.8758	4.827
9	10.367	6.514	4.8576
9	10.4	9.1099	4.5362
9	10.433	11.793	4.2247
9	10.467	14.372	3.8439
9	10.5	17.054	3.3552
9	10.533	20.257	3.1169
9	10.567	22.274	2.283
9	10.6	24.892	1.5868
9	10.633	27.277	0.55171
9	10.667	30.067	-0.43833
9	10.7	32.578	-1.5851
9	10.733	35.288	-2.8685
9	10.767	38.258	-4.5336
9	10.8	41.228	-5.9737
9	10.833	44.468	-7.4137
9	10.867	47.479	-8.9451
9	10.9	50.454	-10.294
9	10.933	53.346	-11.405
9	10.967	56.162	-12.476
9	11	58.915	-13.525
9	11.033	61.599	-14.454
9	11.067	64.208	-15.323
9	11.1	66.777	-16.105
9	11.133	69.347	-16.803
9	11.167	71.918	-17.439
10	4.4667	-427.09	-150.47
10	4.5	-423.24	-148.96
10	4.5333	-419.51	-147.63
10	4.5667	-416.01	-146.52
10	4.6	-412.65	-145.51
10	4.6333	-409.48	-144.4
10	4.6667	-406.82	-142.92
10	4.7	-404.12	-141.12
10	4.7333	-402.1	-139.77
10	4.7667	-399.85	-138.42
10	4.8	-397.61	-136.95
10	4.8333	-395.31	-135.66
10	4.8667	-393.09	-134.14
10	4.9	-390.62	-132.79
10	4.9333	-388.14	-130.99
10	4.9667	-385.17	-129.65
10	5	-382.07	-127.39
10	5.0333	-379.37	-125.59
10	5.0667	-376.22	-123.57
10	5.1	-373.52	-121.54
10	5.1333	-370.64	-119.38
10	5.1667	-367.8	-117.41
10	5.2	-365.1	-115.51
10	5.2333	-362.43	-113.83
10	5.2667	-359.64	-112.18
10	5.3	-357.32	-111.19
10	5.3333	-354.4	-109.82
10	5.3667	-351.83	-108.76
10	5.4	-349.44	-107.81
10	5.4333	-347.19	-106.92
10	5.4667	-344.61	-105.69
10	5.5	-342.47	-104.67
10	5.5333	-339.86	-103.5
10	5.5667	-337.07	-102.24
10	5.6	-334.59	-101.29
10	5.6333	-331.75	-99.895
10	5.6667	-328.93	-99.11
10	5.7	-326.19	-98.227
10	5.7333	-323.65	-97.644
10	5.7667	-320.95	-97.195
10	5.8	-318.5	-96.677
10	5.8333	-316.81	-96.339
10	5.8667	-314.56	-95.439
10	5.9	-312.27	-94.404
10	5.9333	-310.58	-93.518
10	5.9667	-308.67	-92.154
10	6	-307.19	-91.236
10	6.0333	-305.05	-89.863
10	6.0667	-303.13	-88.779
10	6.1	-301.51	-87.339
10	6.1333	-299.49	-85.989
10	6.1667	-297.22	-84.822
10	6.2	-295.44	-83.288
10	6.2333	-293.28	-81.817
10	6.2667	-291.61	-80.588
10	6.3	-290.04	-78.788
10	6.3333	-287.7	-77.708
10	6.3667	-285.99	-76.538
10	6.4	-284.64	-75.638
10	6.4333	-282.17	-74.645
10	6.4667	-280.59	-73.838
10	6.5	-278.79	-72.938
10	6.5333	-276.9	-72.083
10	6.5667	-275.19	-71.138
10	6.6	-273.16	-70.013
10	6.6333	-271.31	-69.147
10	6.6667	-269.12	-67.929
10	6.7	-267.31	-67.088
10	6.7333	-265.51	-66.638
10	6.7667	-263.35	-65.918
10	6.8	-261.12	-65.636
10	6.8333	-259.21	-65.062
10	6.8667	-257.19	-64.612
10	6.9	-255.03	-64.117
10	6.9333	-253.18	-63.127
10	6.9667	-250.93	-62.227
10	7	-249.09	-61.462
10	7.0333	-247.28	-60.112
10	7.0667	-245.49	-58.762
10	7.1	-243.91	-57.637
10	7.1333	-242.11	-56.512
10	7.1667	-240.91	-55.428
10	7.2	-238.96	-54.037
10	7.2333	-237.95	-52.349
10	7.2667	-236.03	-51.337
10	7.3	-235.25	-49.649
10	7.3333	-234.12	-48.074
10	7.3667	-232.66	-47.061
10	7.4	-231.78	-45.554
10	7.4333	-230.63	-44.361
10	7.4667	-229.28	-43.011
10	7.5	-228.05	-41.773
10	7.5333	-226.4	-40.851
10	7.5667	-225.12	-39.748
10	7.6	-223.19	-39.118
10	7.6333	-221.63	-38.061
10	7.6667	-219.95	-37.048
10	7.7	-218.03	-36.261
10	7.7333	-216.12	-35.023
10	7.7667	-213.98	-34.461
10	7.8	-211.51	-34.01
10	7.8333	-209.71	-33.335
10	7.8667	-207.46	-33.56
10	7.9	-205.21	-33.11
10	7.9333	-203.18	-32.435
10	7.9667	-201.38	-32.21
10	8	-199.13	-31.76
10	8.0333	-197.01	-31.096
10	8.0667	-195.08	-30.41
10	8.1	-193.06	-29.96
10	8.1333	-191.26	-29.06
10	8.1667	-189.19	-28.52
10	8.2	-187.32	-27.91
10	8.2333	-185.54	-27.567
10	8.2667	-183.83	-26.81
10	8.3	-182.26	-26.135
10	8.3333	-180.91	-25.01
10	8.3667	-179.56	-24.11
10	8.4	-178.21	-23.21
10	8.4333	-176.86	-21.86
10	8.4667	-175.51	-20.735
10	8.5	-173.81	-20.09
10	8.5333	-172.06	-19.182
10	8.5667	-170.56	-18.034
10	8.6	-168.75	-17.809
10	8.6333	-166.96	-17.359
10	8.6667	-165.16	-16.684
10	8.7	-163.35	-15.784
10	8.7333	-161.56	-15.334
10	8.7667	-159.75	-14.884
10	8.8	-157.95	-14.434
10	8.8333	-155.93	-14.209
10	8.8667	-154.13	-13.534
10	8.9	-152.33	-13.309
10	8.9333	-150.75	-13.084
10	8.9667	-148.95	-12.409
10	9	-147.38	-11.959
10	9.0333	-145.8	-11.059
10	9.0667	-144.45	-10.609
10	9.1	-143.1	-10.027
10	9.1333	-141.98	-9.4839
10	9.1667	-140.85	-8.5838
10	9.2	-139.5	-8.1338
10	9.2333	-138.15	-7.4588
10	9.2667	-137.03	-6.5587
10	9.3	-135.8	-5.3483
10	9.3333	-134.5	-4.8255
10	9.3667	-133.65	-3.8585
10	9.4	-132.3	-2.5085
10	9.4333	-131.18	-1.6084
10	9.4667	-130.05	-0.48332
10	9.5	-128.7	0.19172
10	9.5333	-127.8	1.0918
10	9.5667	-126.45	1.9918
10	9.6	-125.39	2.5303
10	9.6333	-124.2	2.8919
10	9.6667	-123.08	3.5669
10	9.7	-121.95	4.017
10	9.7333	-120.83	4.242
10	9.7667	-119.48	4.467
10	9.8	-118.35	4.692
10	9.8333	-116.99	5.0987
10	9.8667	-115.65	5.142
10	9.9	-114.3	5.142
10	9.9333	-112.95	5.142
10	9.9667	-111.6	5.142
10	10	-110.01	5.0555
10	10.033	-108.45	4.917
10	10.067	-107.09	5.0891
10	10.1	-105.75	5.142
10	10.133	-104.38	5.2611
10	10.167	-103.05	5.367
10	10.2	-101.48	5.8171
10	10.233	-100.2	6.0648
10	10.267	-98.551	6.2671
10	10.3	-97.201	6.4921
10	10.333	-95.863	6.8742
10	10.367	-94.203	7.1132
10	10.4	-92.737	7.7007
10	10.433	-91.048	8.2611
10	10.467	-89.775	8.7423
10	10.5	-88.009	9.7612
10	10.533	-86.47	10.379
10	10.567	-84.892	10.97
10	10.6	-83.25	11.442
10	10.633	-81.675	12.117
10	10.667	-80.1	12.568
10	10.7	-78.299	12.568
10	10.733	-76.499	13.018
10	10.767	-74.699	12.793
10	10.8	-72.899	13.018
10	10.833	-71.099	13.018
10	10.867	-69.074	13.018
10	10.9	-67.049	13.018
10	10.933	-65.023	13.018
10	10.967	-63.336	12.68
10	11	-61.423	12.342
10	11.033	-58.948	12.117
10	11.067	-56.923	11.667
10	11.1	-54.898	11.217
10	11.133	-52.648	10.992
10	11.167	-50.719	10.797
10	11.2	-48.71	10.655
10	11.233	-46.797	10.767
10	11.267	-44.66	10.655
10	11.3	-42.747	10.767
10	11.333	-40.834	10.88
10	11.367	-38.584	10.88
10	11.4	-36.559	11.105
10	11.433	-34.534	11.33
10	11.467	-32.509	11.555
10	11.5	-30.259	12.005
10	11.533	-27.896	12.342
10	11.567	-25.534	12.68
10	11.6	-23.171	13.018
10	11.633	-20.921	13.018
10	11.667	-18.558	12.905
10	11.7	-16.195	13.018
10	11.733	-14.058	12.68
10	11.767	-11.583	12.68
10	11.8	-9.3325	12.68
10	11.833	-7.3074	12.455
10	11.867	-5.2823	12.23
10	11.9	-3.3696	12.117
10	11.933	-1.5695	11.892
10	11.967	0.32958	11.424
10	12	1.8057	11.217
10	12.033	3.8361	10.699
10	12.067	5.7435	10.43
10	12.1	7.8811	10.092
10	12.133	10.019	9.7548
10	12.167	12.269	9.9798
10	12.2	14.467	9.9606
10	12.233	16.657	10.317
10	12.267	19.019	10.43
10	12.3	21.044	10.655
10	12.333	23.07	10.88
10	12.367	25.438	10.368
10	12.4	27.12	11.33
10	12.433	29.284	10.956
10	12.467	30.72	12.23
10	12.5	33.533	12.793
10	12.533	36.053	12.674
10	12.567	38.381	13.426
10	12.6	41.173	13.923
10	12.633	43.433	14.368
10	12.667	46.133	14.593
10	12.7	49.059	14.818
10	12.733	51.759	14.818
10	12.767	54.498	14.977
10	12.8	57.098	15.217
10	12.833	59.62	15.421
10	12.867	62.309	15.517
10	12.9	65.038	15.507
10	12.933	67.778	15.453
10	12.967	70.81	15.318
11	4.8	-426.15	-210.34
11	4.8333	-423.86	-210.33
11	4.8667	-421.25	-210.08
11	4.9	-418.69	-209.7
11	4.9333	-416.16	-209.08
11	4.9667	-413.71	-208.25
11	5	-411.33	-207.36
11	5.0333	-408.96	-206.26
11	5.0667	-406.14	-205.02
11	5.1	-403.77	-203.66
11	5.1333	-401.24	-202.08
11	5.1667	-397.98	-200.63
11	5.2	-395	-198.97
11	5.2333	-391.4	-196.63
11	5.2667	-389.96	-194.68
11	5.3	-387.92	-193.54
11	5.3333	-385.89	-192.19
11	5.3667	-383.82	-190.63
11	5.4	-381.1	-189.13
11	5.4333	-378.8	-187.54
11	5.4667	-376.06	-186.2
11	5.5	-373.73	-184.7
11	5.5333	-371.1	-183.4
11	5.5667	-368.39	-182.33
11	5.6	-365.18	-181.36
11	5.6333	-362.38	-180.16
11	5.6667	-359.68	-179.03
11	5.7	-356.66	-177.78
11	5.7333	-353.6	-176.78
11	5.7667	-350.79	-175.32
11	5.8	-347.64	-174.19
11	5.8333	-344.72	-173.07
11	5.8667	-341.71	-171.98
11	5.9	-339.32	-171.04
11	5.9333	-336.84	-170.37
11	5.9667	-334.42	-169.61
11	6	-331.98	-168.83
11	6.0333	-329.73	-167.81
11	6.0667	-327.82	-166.62
11	6.1	-325.63	-165.24
11	6.1333	-323.51	-163.64
11	6.1667	-321.36	-161.73
11	6.2	-319.25	-159.97
11	6.2333	-317.46	-158.06
11	6.2667	-315.59	-156.08
11	6.3	-313.66	-153.72
11	6.3333	-311.3	-151.58
11	6.3667	-309.28	-149.56
11	6.4	-307.25	-147.31
11	6.4333	-305.38	-145.15
11	6.4667	-302.98	-143.25
11	6.5	-301.51	-141.24
11	6.5333	-300.43	-139.23
11	6.5667	-297.91	-137.74
11	6.6	-296.48	-135.96
11	6.6333	-294.17	-134.5
11	6.6667	-291.95	-132.68
11	6.7	-290.44	-131.26
11	6.7333	-287.84	-130.19
11	6.7667	-285.43	-129.08
11	6.8	-283.18	-128.18
11	6.8333	-280.81	-126.94
11	6.8667	-278.56	-126.04
11	6.9	-276.2	-125.25
11	6.9333	-273.72	-124.13
11	6.9667	-271.47	-123.23
11	7	-268.89	-122.44
11	7.0333	-266.3	-121.43
11	7.0667	-263.94	-120.64
11	7.1	-261.8	-120.08
11	7.1333	-259.66	-119.52
11	7.1667	-257.64	-119.07
11	7.2	-255.72	-118.73
11	7.2333	-253.63	-118.09
11	7.2667	-251.74	-117.4
11	7.3	-249.83	-116.69
11	7.3333	-248.29	-115.88
11	7.3667	-246.66	-114.88
11	7.4	-245.31	-114.08
11	7.4333	-244.09	-112.9
11	7.4667	-242.92	-111.69
11	7.5	-241.75	-110.69
11	7.5333	-240.58	-109.7
11	7.5667	-239.43	-108.63
11	7.6	-238.33	-107.23
11	7.6333	-237.2	-106.16
11	7.6667	-236.21	-104.8
11	7.7	-235.06	-103.48
11	7.7333	-234.23	-101.97
11	7.7667	-233.24	-100.44
11	7.8	-232.53	-98.98
11	7.8333	-232.07	-97.257
11	7.8667	-231.29	-95.631
11	7.9	-230.75	-93.977
11	7.9333	-230.24	-92.396
11	7.9667	-229.62	-90.827
11	8	-228.95	-89.251
11	8.0333	-228.19	-87.391
11	8.0667	-227.45	-85.845
11	8.1	-226.73	-84.663
11	8.1333	-226.13	-83.514
11	8.1667	-225.35	-82.276
11	8.2	-224.39	-81.004
11	8.2333	-223.55	-80.251
11	8.2667	-222.65	-79.351
11	8.3	-221.75	-78.451
11	8.3333	-220.72	-77.586
11	8.3667	-219.61	-76.763
11	8.4	-218.5	-76.012
11	8.4333	-217.47	-75.107
11	8.4667	-216.16	-74.409
11	8.5	-214.88	-73.838
11	8.5333	-213.49	-73.028
11	8.5667	-212.18	-72.488
11	8.6	-210.72	-72.15
11	8.6333	-209.11	-71.696
11	8.6667	-207.4	-71.489
11	8.7	-205.88	-71.363
11	8.7333	-204.19	-71.432
11	8.7667	-202.6	-71.543
11	8.8	-200.63	-71.931
11	8.8333	-199.09	-72.173
11	8.8667	-197.29	-72.623
11	8.9	-195.55	-73.23
11	8.9333	-193.6	-73.568
11	8.9667	-191.66	-73.973
11	9	-189.86	-74.306
11	9.0333	-188.11	-74.738
11	9.0667	-186.31	-74.513
11	9.1	-184.78	-74.603
11	9.1333	-183.16	-74.738
11	9.1667	-181.81	-74.738
11	9.2	-180.46	-74.288
11	9.2333	-179.11	-74.063
11	9.2667	-177.76	-73.613
11	9.3	-176.41	-73.163
11	9.3333	-175.51	-72.713
11	9.3667	-174.16	-72.263
11	9.4	-172.81	-71.363
11	9.4333	-171.68	-70.688
11	9.4667	-170.56	-69.788
11	9.5	-169.21	-69.113
11	9.5333	-168.08	-67.988
11	9.5667	-166.96	-67.088
11	9.6	-165.72	-65.175
11	9.6333	-164.71	-64.387
11	9.6667	-163.81	-63.262
[truncated: 10,015 more rows]
