# Supplementary material for: A system for efficient egress scheduling during mass events and small-scale experimental demonstration
Source: R Soc Open Sci. 2020 Dec 9;7(12):201465. doi: 10.1098/rsos.201465 (PMC7813256; doi:10.1098/rsos.201465)
Supplement: Experimental data [file rsos201465supp5.zip › experimental_data/data/Sensor15.csv]

ped. #	time (s)	x (cm)	y (cm)
1	1.2667	-426.97	-103.71
1	1.3	-423.5	-103.24
1	1.3333	-420.01	-102.66
1	1.3667	-416.38	-102.03
1	1.4	-412.51	-101.24
1	1.4333	-408.45	-100.35
1	1.4667	-404.09	-99.567
1	1.5	-399.6	-98.207
1	1.5333	-394.74	-96.668
1	1.5667	-390.28	-95.327
1	1.6	-385.58	-93.684
1	1.6333	-381.11	-91.655
1	1.6667	-377.01	-89.878
1	1.7	-373.02	-88.149
1	1.7333	-369.38	-86.639
1	1.7667	-365.73	-85.025
1	1.8	-362.06	-83.671
1	1.8333	-358.24	-82.771
1	1.8667	-354.17	-81.713
1	1.9	-350.08	-80.835
1	1.9333	-345.77	-79.891
1	1.9667	-340.91	-78.721
1	2	-336.05	-77.776
1	2.0333	-330.86	-76.718
1	2.0667	-325.69	-75.635
1	2.1	-320.32	-74.558
1	2.1333	-315.13	-74.192
1	2.1667	-310.01	-73.654
1	2.2	-305.12	-73.481
1	2.2333	-300.51	-73.513
1	2.2667	-296.1	-73.19
1	2.3	-291.74	-72.708
1	2.3333	-287.35	-72.119
1	2.3667	-282.93	-71.328
1	2.4	-278.37	-70.328
1	2.4333	-273.79	-69.203
1	2.4667	-268.98	-68.002
1	2.5	-264.12	-66.642
1	2.5333	-258.83	-65.085
1	2.5667	-253.71	-63.533
1	2.6	-248.46	-61.777
1	2.6333	-243.23	-59.828
1	2.6667	-238.28	-57.862
1	2.7	-233.04	-55.814
1	2.7333	-228.29	-53.914
1	2.7667	-223.57	-52.057
1	2.8	-218.98	-50.258
1	2.8333	-214.66	-49.311
1	2.8667	-209.66	-47.601
1	2.9	-205	-46.439
1	2.9333	-200.21	-45.351
1	2.9667	-195.42	-44.024
1	3	-190.36	-42.786
1	3.0333	-185.29	-41.773
1	3.0667	-180.07	-40.77
1	3.1	-174.83	-39.636
1	3.1333	-169.43	-38.736
1	3.1667	-164.03	-37.836
1	3.2	-158.85	-37.161
1	3.2333	-153.54	-37.116
1	3.2667	-148.5	-36.036
1	3.3	-143.42	-35.766
1	3.3333	-138.27	-34.348
1	3.3667	-133.43	-33.335
1	3.4	-128.7	-32.21
1	3.4333	-123.89	-31.355
1	3.4667	-118.85	-30.05
1	3.5	-113.85	-28.16
1	3.5333	-108.9	-26.81
1	3.5667	-103.95	-25.01
1	3.6	-98.911	-23.48
1	3.6333	-93.87	-21.5
1	3.6667	-88.92	-19.25
1	3.7	-83.475	-17.134
1	3.7333	-78.749	-14.884
1	3.7667	-73.574	-13.084
1	3.8	-68.511	-11.621
1	3.8333	-63.673	-10.159
1	3.8667	-58.836	-9.1464
1	3.9	-53.998	-8.1338
1	3.9333	-49.16	-7.3463
1	3.9667	-44.435	-6.4462
1	4	-39.354	-5.7576
1	4.0333	-34.578	-4.968
1	4.0667	-29.696	-5.2086
1	4.1	-24.971	-3.8585
1	4.1333	-19.49	-3.7416
1	4.1667	-14.508	-3.521
1	4.2	-9.265	-3.5435
1	4.2333	-3.7072	-3.521
1	4.2667	1.8057	-3.6335
1	4.3	7.0935	-3.521
1	4.3333	12.719	-3.296
1	4.3667	17.782	-2.9585
1	4.4	22.642	-2.6885
1	4.4333	27.795	-1.9459
1	4.4667	32.63	-1.4178
1	4.5	37.133	-0.93337
1	4.5333	41.969	-0.39105
1	4.5667	46.471	0.3042
1	4.6	51.196	0.97927
1	4.6333	55.887	1.8186
1	4.6667	60.683	2.7378
1	4.7	65.476	3.7683
1	4.7333	70.375	4.8498
2	1.6667	-428.69	65.661
2	1.7	-425.02	65.358
2	1.7333	-421.33	64.888
2	1.7667	-417.58	64.351
2	1.8	-413.98	63.748
2	1.8333	-410.64	63.224
2	1.8667	-407.72	62.746
2	1.9	-404.12	63.618
2	1.9333	-401.06	62.963
2	1.9667	-398.35	62.515
2	2	-396.02	61.171
2	2.0333	-392.87	60.721
2	2.0667	-389.94	60.721
2	2.1	-387.47	60.27
2	2.1333	-384.32	60.27
2	2.1667	-381.17	59.821
2	2.2	-378.02	59.37
2	2.2333	-374.42	59.821
2	2.2667	-370.55	59.235
2	2.3	-366.63	58.74
2	2.3333	-362.55	58.274
2	2.3667	-358.58	57.981
2	2.4	-354.62	57.345
2	2.4333	-350.57	57.345
2	2.4667	-346.38	57.84
2	2.5	-342.69	57.57
2	2.5333	-338.87	57.795
2	2.5667	-335.72	57.57
2	2.6	-331.89	57.57
2	2.6333	-327.82	57.278
2	2.6667	-324.69	56.67
2	2.7	-320.79	56.404
2	2.7333	-317.04	55.32
2	2.7667	-312.99	54.645
2	2.8	-308.94	53.745
2	2.8333	-304.17	52.98
2	2.8667	-299.94	51.72
2	2.9	-295.33	50.32
2	2.9333	-291.39	49.02
2	2.9667	-287.34	47.67
2	3	-283.06	46.095
2	3.0333	-279.01	44.745
2	3.0667	-275.3	43.282
2	3.1	-271.81	41.369
2	3.1333	-268.12	40.424
2	3.1667	-265.17	39.457
2	3.2	-261.45	38.381
2	3.2333	-258.31	37.319
2	3.2667	-254.6	36.981
2	3.3	-251	36.532
2	3.3333	-246.99	35.704
2	3.3667	-243.46	35.069
2	3.4	-239.19	34.619
2	3.4333	-234.68	34.169
2	3.4667	-230.41	33.719
2	3.5	-226.13	33.494
2	3.5333	-221.86	33.269
2	3.5667	-217.4	33.404
2	3.6	-213.08	33.269
2	3.6333	-208.99	33.574
2	3.6667	-204.91	33.702
2	3.7	-200.93	33.719
2	3.7333	-197.11	33.719
2	3.7667	-193.1	33.584
2	3.8	-188.78	32.819
2	3.8333	-184.84	32.706
2	3.8667	-180.7	31.986
2	3.9	-176.64	31.376
2	3.9333	-172.46	30.7
2	3.9667	-168.36	29.88
2	4	-164.1	28.971
2	4.0333	-159.98	28.093
2	4.0667	-155.69	27.14
2	4.1	-151.42	26.025
2	4.1333	-147.22	24.731
2	4.1667	-142.95	23.571
2	4.2	-138.38	21.568
2	4.2333	-134.52	20.746
2	4.2667	-130.41	19.588
2	4.3	-126.42	18.565
2	4.3333	-122.18	17.743
2	4.3667	-118.39	17.227
2	4.4	-114.41	16.505
2	4.4333	-110.36	15.993
2	4.4667	-106.61	15.559
2	4.5	-102.59	14.99
2	4.5333	-98.731	14.278
2	4.5667	-94.724	14.212
2	4.6	-90.9	13.693
2	4.6333	-86.578	13.576
2	4.6667	-82.194	13.589
2	4.7	-77.962	13.58
2	4.7333	-73.619	13.557
2	4.7667	-69.344	13.783
2	4.8	-65.069	13.783
2	4.8333	-60.703	14.008
2	4.8667	-56.563	13.648
2	4.9	-52.353	13.405
2	4.9333	-48.14	12.924
2	4.9667	-43.896	12.562
2	5	-40.05	11.751
2	5.0333	-35.987	11.318
2	5.0667	-32.306	10.137
2	5.1	-28.244	9.7357
2	5.1333	-24.555	8.8611
2	5.1667	-20.534	8.2832
2	5.2	-16.976	7.3657
2	5.2333	-12.761	6.7429
2	5.2667	-8.9653	5.6006
2	5.3	-4.6245	4.8032
2	5.3333	-0.62445	3.4769
2	5.3667	3.7183	2.7794
2	5.4	8.3311	1.7668
2	5.4333	12.606	0.86677
2	5.4667	16.387	0.77678
2	5.5	20.541	0.43374
2	5.5333	24.6	0.21422
2	5.5667	28.489	0.19947
2	5.6	32.217	-0.085203
2	5.6333	35.963	0.28174
2	5.6667	39.788	0.50672
2	5.7	43.478	0.77673
2	5.7333	46.791	1.1784
2	5.7667	50.679	1.9018
2	5.8	54.517	2.5783
2	5.8333	58.459	3.3623
2	5.8667	62.629	4.2765
2	5.9	66.943	5.2431
2	5.9333	71.299	6.11
3	1.7333	-427.53	-199.07
3	1.7667	-424.23	-198.1
3	1.8	-420.67	-196.97
3	1.8333	-417.01	-195.66
3	1.8667	-413.32	-194.06
3	1.9	-409.16	-192.29
3	1.9333	-405.72	-190.53
3	1.9667	-402.25	-189.02
3	2	-399.29	-186.83
3	2.0333	-395.46	-184.52
3	2.0667	-392.24	-182.53
3	2.1	-389.08	-181
3	2.1333	-385.8	-179.67
3	2.1667	-382.69	-178.46
3	2.2	-379.08	-177.55
3	2.2333	-375.23	-175.36
3	2.2667	-369.69	-175.32
3	2.3	-366.77	-171.72
3	2.3333	-363.23	-171
3	2.3667	-356.73	-169.2
3	2.4	-352.37	-167.44
3	2.4333	-348.14	-165.73
3	2.4667	-344.07	-164.15
3	2.5	-340.04	-163.03
3	2.5333	-336.08	-161.86
3	2.5667	-333.92	-160.24
3	2.6	-330.9	-160.06
3	2.6333	-325.41	-158.98
3	2.6667	-322.19	-157.47
3	2.7	-319.1	-156.41
3	2.7333	-315.85	-155.32
3	2.7667	-312.58	-154.38
3	2.8	-309.25	-153.67
3	2.8333	-305.61	-152.05
3	2.8667	-302.14	-150.95
3	2.9	-298.63	-149.58
3	2.9333	-295.03	-148
3	2.9667	-291.62	-146.11
3	3	-288.91	-144.27
3	3.0333	-284.34	-143
3	3.0667	-280.97	-141.56
3	3.1	-277.89	-140.22
3	3.1333	-274.86	-138.08
3	3.1667	-271.92	-136.5
3	3.2	-268.8	-135.8
3	3.2333	-265.62	-134.25
3	3.2667	-262.5	-133.51
3	3.3	-259.3	-132.3
3	3.3333	-256.24	-131.13
3	3.3667	-253.13	-129.87
3	3.4	-250.01	-128.13
3	3.4333	-246.99	-126.58
3	3.4667	-243.6	-125.31
3	3.5	-240.44	-124.06
3	3.5333	-237.2	-122.76
3	3.5667	-234.03	-121.37
3	3.6	-231.04	-120.55
3	3.6333	-228.05	-119.5
3	3.6667	-225.44	-118.43
3	3.7	-222.33	-117.61
3	3.7333	-219.55	-116.52
3	3.7667	-216.71	-115.45
3	3.8	-213.97	-114.21
3	3.8333	-211.19	-112.94
3	3.8667	-208.63	-111.55
3	3.9	-206.33	-109.84
3	3.9333	-202.99	-109.02
3	3.9667	-200.71	-107.14
3	4	-197.53	-105.95
3	4.0333	-195.76	-103.99
3	4.0667	-193.06	-102.64
3	4.1	-190.21	-101.44
3	4.1333	-187.93	-99.85
3	4.1667	-185.79	-98.209
3	4.2	-183.65	-96.699
3	4.2333	-181.81	-94.539
3	4.2667	-179.35	-93.319
3	4.3	-177.1	-91.682
3	4.3333	-175.51	-89.589
3	4.3667	-172.57	-88.332
3	4.4	-170.56	-86.439
3	4.4333	-167.68	-84.999
3	4.4667	-165.17	-83.493
3	4.5	-163.13	-81.713
3	4.5333	-160.55	-80.615
3	4.5667	-158.63	-79.013
3	4.6	-156.38	-77.663
3	4.6333	-154.13	-76.538
3	4.6667	-151.88	-75.188
3	4.7	-149.48	-74.156
3	4.7333	-147.6	-72.938
3	4.7667	-145.35	-71.588
3	4.8	-143.1	-70.688
3	4.8333	-141.3	-69.788
3	4.8667	-139.05	-68.888
3	4.9	-136.82	-67.849
3	4.9333	-135.23	-66.638
3	4.9667	-132.75	-65.287
3	5	-130.5	-64.162
3	5.0333	-128.48	-62.587
3	5.0667	-126.23	-61.237
3	5.1	-124.43	-59.887
3	5.1333	-122.18	-58.537
3	5.1667	-120.38	-57.187
3	5.2	-118.58	-55.612
3	5.2333	-117	-54.037
3	5.2667	-115.07	-52.475
3	5.3	-113.85	-50.886
3	5.3333	-112.05	-49.311
3	5.3667	-110.48	-47.736
3	5.4	-108.68	-46.386
3	5.4333	-107.1	-44.811
3	5.4667	-105.27	-43.566
3	5.5	-103.5	-42.336
3	5.5333	-101.7	-41.211
3	5.5667	-99.901	-39.861
3	5.6	-98.118	-38.822
3	5.6333	-96.525	-37.836
3	5.6667	-95.032	-36.877
3	5.7	-93.375	-35.81
3	5.7333	-91.575	-35.136
3	5.7667	-89.775	-34.01
3	5.8	-87.975	-33.56
3	5.8333	-86.175	-32.66
3	5.8667	-84.6	-31.985
3	5.9	-82.575	-31.31
3	5.9333	-80.775	-30.635
3	5.9667	-78.974	-29.96
3	6	-77.174	-29.51
3	6.0333	-75.149	-28.835
3	6.0667	-73.574	-28.16
3	6.1	-71.999	-27.485
3	6.1333	-70.199	-27.035
3	6.1667	-68.624	-26.36
3	6.2	-67.049	-25.91
3	6.2333	-65.474	-25.235
3	6.2667	-63.898	-24.785
3	6.3	-62.548	-24.335
3	6.3333	-60.748	-23.885
3	6.3667	-59.398	-22.985
3	6.4	-57.823	-22.31
3	6.4333	-56.473	-21.635
3	6.4667	-55.123	-20.735
3	6.5	-53.773	-20.06
3	6.5333	-51.973	-18.934
3	6.5667	-50.623	-18.034
3	6.6	-49.047	-17.134
3	6.6333	-47.645	-16.269
3	6.6667	-46.347	-15.784
3	6.7	-44.547	-15.334
3	6.7333	-43.197	-14.659
3	6.7667	-41.847	-14.434
3	6.8	-40.497	-13.984
3	6.8333	-39.147	-13.534
3	6.8667	-37.797	-13.084
3	6.9	-36.222	-13.084
3	6.9333	-34.872	-12.634
3	6.9667	-33.297	-12.634
3	7	-31.947	-12.859
3	7.0333	-30.596	-12.634
3	7.0667	-29.021	-12.634
3	7.1	-27.221	-12.409
3	7.1333	-25.646	-12.184
3	7.1667	-23.846	-11.959
3	7.2	-22.046	-11.509
3	7.2333	-20.021	-11.284
3	7.2667	-17.996	-11.059
3	7.3	-16.195	-10.834
3	7.3333	-14.395	-10.609
3	7.3667	-12.595	-10.384
3	7.4	-10.57	-9.9339
3	7.4333	-8.8825	-9.3714
3	7.4667	-6.9698	-9.0339
3	7.5	-4.9448	-8.3588
3	7.5333	-3.1446	-7.6838
3	7.5667	-1.1195	-7.0087
3	7.6	0.68059	-6.5587
3	7.6333	3.0433	-5.9962
3	7.6667	5.2934	-5.5462
3	7.7	7.5435	-5.0961
3	7.7333	9.9062	-4.7586
3	7.7667	12.269	-4.4211
3	7.8	14.632	-4.0835
3	7.8333	17.332	-3.6335
3	7.8667	19.582	-3.1835
3	7.9	22.282	-2.7335
3	7.9333	24.982	-2.2834
3	7.9667	28.132	-2.2834
3	8	30.832	-2.2834
3	8.0333	33.983	-2.2834
3	8.0667	37.358	-2.0584
3	8.1	40.508	-2.0584
3	8.1333	44.333	-2.2835
3	8.1667	47.951	-2.1969
3	8.2	51.673	-2.2809
3	8.2333	55.27	-2.2713
3	8.2667	58.786	-2.217
3	8.3	62.198	-2.1246
3	8.3333	65.6	-2.0818
3	8.3667	68.992	-2.073
3	8.4	72.297	-2.1429
4	1.7667	-425.99	152.63
4	1.8	-423.18	151.95
4	1.8333	-420.41	151.15
4	1.8667	-417.77	150.22
4	1.9	-415.2	149.2
4	1.9333	-412.75	148.12
4	1.9667	-410.33	147.08
4	2	-408.31	145.6
4	2.0333	-405.6	144.68
4	2.0667	-403.58	143.57
4	2.1	-401.27	142.37
4	2.1333	-398.52	141.66
4	2.1667	-395.68	140.94
4	2.2	-392.69	139.61
4	2.2333	-389.63	139.07
4	2.2667	-386.25	137.94
4	2.3	-383.2	136.88
4	2.3333	-379.74	135.97
4	2.3667	-376.15	135.4
4	2.4	-372.36	134.83
4	2.4333	-369.11	134.29
4	2.4667	-366.14	133.64
4	2.5	-362.53	133.64
4	2.5333	-359.36	133.14
4	2.5667	-356.19	132.95
4	2.6	-353.36	132.32
4	2.6333	-350.52	131.69
4	2.6667	-347.51	130.75
4	2.7	-344.29	130.04
4	2.7333	-341.37	128.6
4	2.7667	-337.74	127.55
4	2.8	-334.19	126.33
4	2.8333	-330.76	125.08
4	2.8667	-327.37	123.82
4	2.9	-323.93	122.33
4	2.9333	-320.5	120.62
4	2.9667	-317.67	119.09
4	3	-314.38	117.33
4	3.0333	-311.62	115.68
4	3.0667	-308.41	114.24
4	3.1	-305.44	112.92
4	3.1333	-302.44	111.82
4	3.1667	-299.6	110.79
4	3.2	-296.12	109.81
4	3.2333	-292.68	108.58
4	3.2667	-289.29	107.27
4	3.3	-285.72	106.15
4	3.3333	-282.16	104.82
4	3.3667	-278.29	103.56
4	3.4	-275.01	102.48
4	3.4333	-271.7	101.38
4	3.4667	-268.2	100.36
4	3.5	-264.97	99.431
4	3.5333	-261.73	98.433
4	3.5667	-258.55	97.379
4	3.6	-255.7	96.093
4	3.6333	-252.55	94.743
4	3.6667	-249.36	93.42
4	3.7	-246.12	92.008
4	3.7333	-242.74	90.512
4	3.7667	-239.5	89.117
4	3.8	-236.26	87.497
4	3.8333	-233.06	85.787
4	3.8667	-230.03	84.025
4	3.9	-227.19	82.223
4	3.9333	-224.51	80.387
4	3.9667	-221.86	78.722
4	4	-219.16	77.147
4	4.0333	-216.4	75.524
4	4.0667	-213.85	74.154
4	4.1	-211.24	72.736
4	4.1333	-208.75	71.493
4	4.1667	-206.22	70.308
4	4.2	-203.54	68.984
4	4.2333	-200.85	67.693
4	4.2667	-198.21	66.413
4	4.3	-195.51	65.288
4	4.3333	-192.96	64.002
4	4.3667	-189.95	63.061
4	4.4	-187.23	62.08
4	4.4333	-184.69	61.306
4	4.4667	-181.81	60.495
4	4.5	-179.5	59.714
4	4.5333	-176.76	58.732
4	4.5667	-174.42	57.748
4	4.6	-172.18	56.805
4	4.6333	-169.59	55.81
4	4.6667	-167.63	55.095
4	4.7	-165.25	53.599
4	4.7333	-162.85	52.523
4	4.7667	-160.6	51.367
4	4.8	-158.63	50.82
4	4.8333	-156.37	49.218
4	4.8667	-154.43	48.136
4	4.9	-152.49	46.848
4	4.9333	-150.45	45.584
4	4.9667	-148.5	44.745
4	5	-146.8	43.144
4	5.0333	-144.81	41.953
4	5.0667	-143.06	40.857
4	5.1	-140.91	39.716
4	5.1333	-138.88	38.791
4	5.1667	-136.8	37.994
4	5.2	-134.78	37.319
4	5.2333	-132.75	36.419
4	5.2667	-130.5	35.969
4	5.3	-128.25	35.294
4	5.3333	-126.23	34.169
4	5.3667	-124.39	33.815
4	5.4	-122.5	33.243
4	5.4333	-120.6	32.855
4	5.4667	-118.8	32.819
4	5.5	-117	32.819
4	5.5333	-115.4	32.25
4	5.5667	-113.63	32.594
4	5.6	-112.05	32.594
4	5.6333	-110.25	32.369
4	5.6667	-108.9	32.144
4	5.7	-107.1	31.694
4	5.7333	-105.53	31.244
4	5.7667	-104.18	30.119
4	5.8	-102.6	29.894
4	5.8333	-101.12	28.814
4	5.8667	-99.451	28.544
4	5.9	-98.191	27.598
4	5.9333	-96.525	27.193
4	5.9667	-94.95	26.293
4	6	-93.735	25.123
4	6.0333	-92.588	24.156
4	6.0667	-91.575	23.143
4	6.1	-90.675	22.468
4	6.1333	-89.775	21.343
4	6.1667	-88.92	20.983
4	6.2	-87.862	19.88
4	6.2333	-86.85	19.993
4	6.2667	-85.95	19.543
4	6.3	-85.14	18.598
4	6.3333	-84.06	18.238
4	6.3667	-82.912	17.63
4	6.4	-81.72	17.653
4	6.4333	-80.775	17.068
4	6.4667	-79.649	16.843
4	6.5	-78.794	17.158
4	6.5333	-77.399	17.293
4	6.5667	-76.79	16.803
4	6.6	-75.937	16.73
4	6.6333	-75.014	17.248
4	6.6667	-74.114	17.248
4	6.7	-73.169	17.383
4	6.7333	-72.269	17.383
4	6.7667	-71.144	16.978
4	6.8	-70.086	16.505
4	6.8333	-69.074	16.168
4	6.8667	-68.174	15.718
4	6.9	-67.161	15.605
4	6.9333	-65.924	15.718
4	6.9667	-65.023	15.493
4	7	-64.435	14.811
4	7.0333	-63.336	14.03
4	7.0667	-62.323	14.143
4	7.1	-61.536	12.905
4	7.1333	-60.523	13.242
4	7.1667	-59.623	12.793
4	7.2	-58.723	11.667
4	7.2333	-57.373	11.893
4	7.2667	-56.394	11.085
4	7.3	-54.898	11.217
4	7.3333	-53.66	10.43
4	7.3667	-51.973	10.767
4	7.4	-50.623	10.092
4	7.4333	-48.822	10.542
4	7.4667	-47.472	10.092
4	7.5	-45.672	10.542
4	7.5333	-44.322	10.317
4	7.5667	-42.972	10.542
4	7.6	-41.397	10.767
4	7.6333	-40.159	10.43
4	7.6667	-38.247	11.217
4	7.7	-36.897	11.217
4	7.7333	-35.097	11.217
4	7.7667	-33.535	10.489
4	7.8	-32.036	10.137
4	7.8333	-30.236	9.9123
4	7.8667	-28.684	9.7548
4	7.9	-26.884	9.5298
4	7.9333	-24.858	9.0798
4	7.9667	-22.946	9.4173
4	8	-20.921	8.2922
4	8.0333	-19.121	8.2922
4	8.0667	-17.32	7.8422
4	8.1	-15.475	6.5821
4	8.1333	-13.72	6.4921
4	8.1667	-11.583	5.4796
4	8.2	-9.7556	4.9827
4	8.2333	-7.4199	4.467
4	8.2667	-5.3948	4.242
4	8.3	-3.0321	3.6794
4	8.3333	-0.55699	3.2294
4	8.3667	2.0307	2.8919
4	8.4	4.5059	2.6669
4	8.4333	7.0918	2.6358
4	8.4667	9.4388	2.3034
4	8.5	11.931	2.4419
4	8.5333	14.181	2.4419
4	8.5667	16.342	2.4869
4	8.6	18.647	2.615
4	8.6333	21.112	2.5769
4	8.6667	23.632	2.4418
4	8.7	26.332	2.6669
4	8.7333	29.032	2.4419
4	8.7667	31.508	1.9918
4	8.8	34.208	1.5418
4	8.8333	37.133	1.3168
4	8.8667	39.833	0.86674
4	8.9	42.308	0.64175
4	8.9333	45.458	-0.03329
4	8.9667	48.159	-0.2583
4	9	50.634	-0.93335
4	9.0333	53.334	-1.8334
4	9.0667	55.981	-2.5082
4	9.1	58.703	-3.1585
4	9.1333	61.569	-3.7242
4	9.1667	64.53	-4.2083
4	9.2	67.66	-4.6287
4	9.2333	70.812	-4.9741
5	1.7667	-427.22	246.18
5	1.8	-425.45	245.57
5	1.8333	-423.66	245.08
5	1.8667	-421.83	244.65
5	1.9	-419.91	244.25
5	1.9333	-417.88	243.87
5	1.9667	-415.68	243.5
5	2	-413.42	243.12
5	2.0333	-410.96	242.82
5	2.0667	-408.42	242.37
5	2.1	-405.63	241.98
5	2.1333	-402.87	241.77
5	2.1667	-399.96	241.6
5	2.2	-396.89	241.29
5	2.2333	-393.67	241.26
5	2.2667	-390.77	241.01
5	2.3	-387.4	240.99
5	2.3333	-384.23	241.31
5	2.3667	-381.63	241.79
5	2.4	-378.56	242.14
5	2.4333	-375.93	242.69
5	2.4667	-373.33	243.06
5	2.5	-370.75	243.04
5	2.5333	-368.07	243.07
5	2.5667	-365.64	242.89
5	2.6	-363.03	242.71
5	2.6333	-360.3	242.21
5	2.6667	-357.71	241.75
5	2.7	-355.03	240.8
5	2.7333	-351.96	240.15
5	2.7667	-348.54	239.38
5	2.8	-346.31	237.93
5	2.8333	-343.43	236.77
5	2.8667	-340.52	235.45
5	2.9	-338	234.09
5	2.9333	-335.35	233.02
5	2.9667	-333.01	231.67
5	3	-330.49	230.68
5	3.0333	-327.89	230.05
5	3.0667	-324.88	229.47
5	3.1	-322.1	228.92
5	3.1333	-319.57	228.16
5	3.1667	-316.62	227.69
5	3.2	-313.69	227.17
5	3.2333	-310.51	226.56
5	3.2667	-307.42	225.92
5	3.3	-303.99	224.98
5	3.3333	-301.06	224.31
5	3.3667	-297.69	223.63
5	3.4	-293.98	222.62
5	3.4333	-290.6	221.94
5	3.4667	-287.53	221.44
5	3.5	-283.74	220.93
5	3.5333	-280.81	220.71
5	3.5667	-277.55	220.37
5	3.6	-274.33	219.73
5	3.6333	-271.25	219.02
5	3.6667	-268.54	218.48
5	3.7	-265.61	217.6
5	3.7333	-262.95	216.51
5	3.7667	-260.1	215.74
5	3.8	-257.19	214.18
5	3.8333	-254.46	212.99
5	3.8667	-251.69	211.56
5	3.9	-248.81	209.81
5	3.9333	-246.06	208.4
5	3.9667	-243.12	206.19
5	4	-240.2	204.39
5	4.0333	-237.51	202.68
5	4.0667	-234.91	200.68
5	4.1	-232.32	198.77
5	4.1333	-229.85	197.19
5	4.1667	-227.15	195.39
5	4.2	-224.56	194.15
5	4.2333	-222.08	192.58
5	4.2667	-219.38	191
5	4.3	-216.46	189.43
5	4.3333	-213.87	187.97
5	4.3667	-210.94	186.39
5	4.4	-208.25	184.59
5	4.4333	-205.32	182.57
5	4.4667	-202.28	180.43
5	4.5	-199.13	178.63
5	4.5333	-196.21	176.6
5	4.5667	-193.06	174.8
5	4.6	-190.02	173.12
5	4.6333	-187.09	171.54
5	4.6667	-184.06	169.85
5	4.7	-181.23	168.34
5	4.7333	-178.66	166.7
5	4.7667	-176	164.99
5	4.8	-173.42	163.19
5	4.8333	-170.89	161.19
5	4.8667	-168.64	159.27
5	4.9	-166.28	157.03
5	4.9333	-163.69	154.89
5	4.9667	-161.58	152.79
5	5	-159.27	150.33
5	5.0333	-156.83	147.58
5	5.0667	-154.8	145.1
5	5.1	-152.57	142.42
5	5.1333	-150.37	139.66
5	5.1667	-148.28	137
5	5.2	-146.24	134.39
5	5.2333	-144.13	131.83
5	5.2667	-141.87	129.46
5	5.3	-139.95	127.1
5	5.3333	-137.7	125.08
5	5.3667	-135.45	122.82
5	5.4	-133.31	120.79
5	5.4333	-131.29	118.66
5	5.4667	-129.15	116.52
5	5.5	-127.13	114.5
5	5.5333	-125.33	112.25
5	5.5667	-123.42	110.34
5	5.6	-121.5	108.42
5	5.6333	-119.48	106.4
5	5.6667	-117.45	104.37
5	5.7	-115.65	102.57
5	5.7333	-113.36	100.72
5	5.7667	-111.15	98.973
5	5.8	-109.03	97.207
5	5.8333	-107.28	95.48
5	5.8667	-105.51	93.605
5	5.9	-103.98	91.808
5	5.9333	-102.51	90.118
5	5.9667	-101.11	88.415
5	6	-99.945	86.84
5	6.0333	-98.776	85.247
5	6.0667	-97.426	83.447
5	6.1	-96.076	81.422
5	6.1333	-94.937	79.675
5	6.1667	-93.808	77.908
5	6.2	-92.7	76.472
5	6.2333	-91.688	74.559
5	6.2667	-90.623	72.681
5	6.3	-89.721	70.999
5	6.3333	-88.732	69.438
5	6.3667	-87.75	68.146
5	6.4	-86.737	66.683
5	6.4333	-85.725	65.446
5	6.4667	-84.87	63.961
5	6.5	-83.7	63.421
5	6.5333	-82.8	62.746
5	6.5667	-81.792	61.702
5	6.6	-81.038	60.736
5	6.6333	-79.874	60.721
5	6.6667	-78.974	60.045
5	6.7	-78.299	59.821
5	6.7333	-77.062	59.033
5	6.7667	-76.049	58.695
5	6.8	-75.262	58.583
5	6.8333	-73.984	58.242
5	6.8667	-73.057	57.664
5	6.9	-71.774	58.245
5	6.9333	-70.424	58.245
5	6.9667	-69.524	58.47
5	7	-67.949	58.245
5	7.0333	-67.094	57.66
5	7.0667	-65.984	57.651
5	7.1	-64.573	58.02
5	7.1333	-63.938	57.468
5	7.1667	-62.773	58.02
5	7.2	-62.149	57.388
5	7.2333	-61.198	57.795
5	7.2667	-60.613	57.3
5	7.3	-60.096	57.02
5	7.3333	-59.504	56.802
5	7.3667	-59.151	56.603
5	7.4	-58.625	56.367
5	7.4333	-57.936	56.783
5	7.4667	-57.643	55.86
5	7.5	-57.103	55.455
5	7.5333	-56.698	55.095
5	7.5667	-56.27	54.553
5	7.6	-55.933	54.15
5	7.6333	-55.573	54.42
5	7.6667	-54.898	53.745
5	7.7	-54.673	53.07
5	7.7333	-54.673	53.07
5	7.7667	-54.673	52.62
5	7.8	-54.11	51.607
5	7.8333	-54.335	50.707
5	7.8667	-54.11	50.932
5	7.9	-54.223	50.595
5	7.9333	-53.998	49.92
5	7.9667	-54.223	49.695
5	8	-53.885	49.357
5	8.0333	-54.11	49.132
5	8.0667	-54.223	48.57
5	8.1	-54.448	48.57
5	8.1333	-54.448	48.345
5	8.1667	-53.998	48.12
5	8.2	-54.11	48.232
5	8.2333	-54.11	48.007
5	8.2667	-54.223	47.895
5	8.3	-54.268	47.31
5	8.3333	-54.11	47.557
5	8.3667	-54.514	46.809
5	8.4	-54.335	47.332
5	8.4333	-54.413	46.943
5	8.4667	-54.56	47.107
5	8.5	-54.69	46.683
5	8.5333	-54.785	46.882
5	8.5667	-54.967	46.423
5	8.6	-55.213	45.915
5	8.6333	-55.348	46.545
5	8.6667	-55.573	45.87
5	8.7	-55.663	45.825
5	8.7333	-55.798	46.095
5	8.7667	-55.938	45.295
5	8.8	-56.248	45.645
5	8.8333	-56.271	44.915
5	8.8667	-56.424	44.691
5	8.9	-56.551	44.264
5	8.9333	-56.675	44.124
5	8.9667	-56.743	43.934
5	9	-57.058	43.664
5	9.0333	-57.238	43.574
5	9.0667	-57.238	43.124
5	9.1	-57.508	42.764
5	9.1333	-57.553	42.404
5	9.1667	-57.643	41.909
5	9.2	-57.711	41.707
5	9.2333	-57.598	41.144
5	9.2667	-57.598	40.694
5	9.3	-57.261	40.132
5	9.3333	-56.992	39.448
5	9.3667	-56.788	38.849
5	9.4	-56.473	38.444
5	9.4333	-55.91	37.882
5	9.4667	-55.348	37.319
5	9.5	-54.678	36.82
5	9.5333	-54.11	36.532
5	9.5667	-53.323	36.194
5	9.6	-52.535	35.856
5	9.6333	-51.635	35.406
5	9.6667	-50.893	34.934
5	9.7	-49.835	35.181
5	9.7333	-48.868	34.535
5	9.7667	-47.922	34.619
5	9.8	-46.797	34.394
5	9.8333	-45.672	34.169
5	9.8667	-44.772	33.944
5	9.9	-43.647	33.719
5	9.9333	-42.522	33.044
5	9.9667	-41.397	32.594
5	10	-40.272	31.919
5	10.033	-39.237	31.514
5	10.067	-37.909	30.231
5	10.1	-36.717	29.579
5	10.133	-35.637	28.588
5	10.167	-34.377	27.508
5	10.2	-33.072	26.293
5	10.233	-31.901	25.033
5	10.267	-30.596	24.268
5	10.3	-29.471	23.143
5	10.333	-27.896	22.018
5	10.367	-26.321	21.118
5	10.4	-24.521	20.218
5	10.433	-23.171	19.768
5	10.467	-21.371	19.318
5	10.5	-19.121	18.868
5	10.533	-17.32	18.418
5	10.567	-15.52	17.968
5	10.6	-13.27	17.743
5	10.633	-11.073	17.756
5	10.667	-8.77	17.518
5	10.7	-6.5199	17.743
5	10.733	-4.2697	17.743
5	10.767	-1.5696	18.193
5	10.8	0.43371	18.071
5	10.833	2.5163	18.322
5	10.867	4.7309	18.643
5	10.9	6.981	18.868
5	10.933	9.3442	18.583
5	10.967	11.342	18.535
5	11	13.506	18.868
5	11.033	16.207	18.868
5	11.067	18.252	18.874
5	11.1	20.673	18.979
5	11.133	23.147	18.816
5	11.167	25.752	18.842
5	11.2	28.425	18.89
5	11.233	31.121	18.702
5	11.267	33.981	18.511
5	11.3	37.237	18.487
5	11.333	40.508	17.968
5	11.367	43.658	17.743
5	11.4	47.033	17.293
5	11.433	50.184	17.518
5	11.467	53.246	17.511
5	11.5	56.238	17.637
5	11.533	59.079	17.85
5	11.567	61.704	18.065
5	11.6	64.222	18.367
5	11.633	66.602	18.618
5	11.667	68.967	18.884
5	11.7	71.332	19.173
6	2.0667	-427.13	-133.57
6	2.1	-423.34	-132.58
6	2.1333	-419.15	-131.37
6	2.1667	-414.6	-129.91
6	2.2	-409.75	-128.29
6	2.2333	-404.98	-127.26
6	2.2667	-400.07	-125.59
6	2.3	-394.89	-123.79
6	2.3333	-390.31	-122.8
6	2.3667	-385.44	-121.32
6	2.4	-381.4	-120.52
6	2.4333	-377.01	-119.18
6	2.4667	-372.84	-117.27
6	2.5	-369.28	-115.91
6	2.5333	-365.19	-113.44
6	2.5667	-361.14	-111.19
6	2.6	-357.09	-108.94
6	2.6333	-352.82	-106.69
6	2.6667	-348.09	-103.99
6	2.7	-343.59	-101.74
6	2.7333	-339.09	-99.04
6	2.7667	-334.82	-96.339
6	2.8	-330.54	-93.639
6	2.8333	-326.6	-91.276
6	2.8667	-322.44	-88.914
6	2.9	-318.65	-86.51
6	2.9333	-314.92	-84.684
6	2.9667	-310.86	-82.908
6	3	-307.14	-81.263
6	3.0333	-303.76	-80.138
6	3.0667	-300.68	-78.917
6	3.1	-297.24	-78.113
6	3.1333	-293.86	-76.538
6	3.1667	-290.04	-75.413
6	3.2	-286.1	-73.951
6	3.2333	-282.27	-72.825
6	3.2667	-278.11	-71.813
6	3.3	-274.17	-70.35
6	3.3333	-270.24	-69.563
6	3.3667	-266.19	-68.663
6	3.4	-262.25	-66.975
6	3.4333	-258.31	-66.412
6	3.4667	-254.78	-65.248
6	3.5	-251.11	-63.937
6	3.5333	-248.23	-62.272
6	3.5667	-245.2	-61.021
6	3.6	-242.11	-59.437
6	3.6333	-239.19	-58.537
6	3.6667	-236.03	-57.187
6	3.7	-232.55	-55.499
6	3.7333	-229.28	-53.812
6	3.7667	-226.25	-52.349
6	3.8	-222.98	-50.886
6	3.8333	-219.95	-48.974
6	3.8667	-217.36	-47.061
6	3.9	-214.21	-45.261
6	3.9333	-211.51	-43.686
6	3.9667	-208.36	-41.661
6	4	-205.21	-39.861
6	4.0333	-201.83	-38.061
6	4.0667	-198.68	-36.486
6	4.1	-195.08	-34.91
6	4.1333	-191.71	-33.785
6	4.1667	-188.33	-32.435
6	4.2	-185.18	-31.76
6	4.2333	-182.03	-30.41
6	4.2667	-178.88	-29.51
6	4.3	-175.73	-28.61
6	4.3333	-172.35	-27.71
6	4.3667	-168.75	-26.81
6	4.4	-165.6	-26.135
6	4.4333	-162	-25.46
6	4.4667	-158.4	-25.01
6	4.5	-154.35	-24.56
6	4.5333	-150.53	-24.11
6	4.5667	-146.48	-23.66
6	4.6	-142.88	-22.76
6	4.6333	-139.05	-22.31
6	4.6667	-135.25	-21.055
6	4.7	-131.4	-20.285
6	4.7333	-127.8	-19.16
6	4.7667	-124.43	-18.259
6	4.8	-121.05	-17.359
6	4.8333	-117.45	-16.909
6	4.8667	-114.08	-16.009
6	4.9	-111.1	-15.546
6	4.9333	-107.55	-15.109
6	4.9667	-104.72	-14.514
6	5	-101.48	-14.434
6	5.0333	-98.326	-13.984
6	5.0667	-95.152	-13.775
6	5.1	-91.125	-13.534
6	5.1333	-87.525	-13.534
6	5.1667	-84.6	-13.759
6	5.2	-80.865	-14.029
6	5.2333	-77.498	-14.021
6	5.2667	-73.574	-13.759
6	5.3	-70.364	-14.007
6	5.3333	-66.914	-14.164
6	5.3667	-63.403	-14.299
6	5.4	-60.329	-14.132
6	5.4333	-56.83	-14.217
6	5.4667	-53.39	-14.007
6	5.5	-49.498	-13.534
6	5.5333	-45.672	-13.084
6	5.5667	-42.297	-12.409
6	5.6	-39.124	-11.68
6	5.6333	-35.682	-11.014
6	5.6667	-32.441	-10.294
6	5.7	-29.293	-9.3753
6	5.7333	-26.231	-8.7639
6	5.7667	-22.991	-8.0438
6	5.8	-20.153	-7.0303
6	5.8333	-17.221	-6.6144
6	5.8667	-14.26	-6.1537
6	5.9	-11.086	-5.2675
6	5.9333	-7.8249	-4.8486
6	5.9667	-3.8197	-4.3086
6	6	-0.21947	-4.3086
6	6.0333	3.3808	-4.3086
6	6.0667	6.9135	-4.106
6	6.1	10.401	-3.9936
6	6.1333	13.754	-4.1511
6	6.1667	17.557	-4.3086
6	6.2	20.302	-4.6236
6	6.2333	23.407	-4.5335
6	6.2667	26.242	-5.1636
6	6.3	29.1	-5.4111
6	6.3333	32.408	-6.1087
6	6.3667	35.423	-6.3787
6	6.4	39.383	-6.5587
6	6.4333	42.983	-6.5587
6	6.4667	46.584	-6.5587
6	6.5	49.959	-6.1087
6	6.5333	53.421	-6.0282
6	6.5667	56.824	-5.9357
6	6.6	60.34	-5.8439
6	6.6333	63.788	-5.7229
6	6.6667	67.266	-5.4622
6	6.7	70.715	-5.0823
7	2.1	-429.36	201.24
7	2.1333	-425.68	201.21
7	2.1667	-422.22	201.35
7	2.2	-418.8	201.51
7	2.2333	-415.34	201.6
7	2.2667	-411.92	201.64
7	2.3	-408.2	201.75
7	2.3333	-404.42	201.62
7	2.3667	-400.08	201.41
7	2.4	-396.09	201.13
7	2.4333	-391.6	200.4
7	2.4667	-386.64	199.68
7	2.5	-381.57	198.63
7	2.5333	-376.43	197.37
7	2.5667	-370.95	195.82
7	2.6	-365.77	194.56
7	2.6333	-360.95	193.27
7	2.6667	-355.91	192.09
7	2.7	-351.43	191
7	2.7333	-346.92	189.74
7	2.7667	-342.67	189.09
7	2.8	-338.42	188.61
7	2.8333	-334.44	187.79
7	2.8667	-330.18	187.13
7	2.9	-325.68	186.4
7	2.9333	-321	185.36
7	2.9667	-316.45	184.01
7	3	-311.38	182.49
7	3.0333	-306.2	180.75
7	3.0667	-301.05	179.18
7	3.1	-295.49	177.71
7	3.1333	-290.79	176.06
7	3.1667	-285.82	174.89
7	3.2	-280.48	174.01
7	3.2333	-276.2	172.89
7	3.2667	-271.7	171.99
7	3.3	-267.54	170.98
7	3.3333	-263.15	169.74
7	3.3667	-258.76	168.28
7	3.4	-254.15	166.59
7	3.4333	-249.31	164.68
7	3.4667	-244.78	163.32
7	3.5	-240.31	160.85
7	3.5333	-235.1	159.22
7	3.5667	-231.01	156.9
7	3.6	-226.53	154.76
7	3.6333	-222.39	152.41
7	3.6667	-218.37	150.14
7	3.7	-214.28	148.2
7	3.7333	-210.19	146.5
7	3.7667	-206.56	144.2
7	3.8	-202.07	143.19
7	3.8333	-197.93	141.76
7	3.8667	-194.05	140.05
7	3.9	-189.59	138.84
7	3.9333	-185.41	137
7	3.9667	-181.96	134.87
7	4	-177.61	133.08
7	4.0333	-173.48	131.38
7	4.0667	-169.35	129.32
7	4.1	-165.19	127.4
7	4.1333	-162.12	124.29
7	4.1667	-158.13	123.86
7	4.2	-154.62	122.24
7	4.2333	-151.1	120.57
7	4.2667	-147.06	119.18
7	4.3	-144.03	117.5
7	4.3333	-140.73	115.76
7	4.3667	-137.7	114.05
7	4.4	-134.5	112.23
7	4.4333	-131.5	110.31
7	4.4667	-128.54	108.35
7	4.5	-125.87	106.13
7	4.5333	-122.93	104.06
7	4.5667	-119.68	101.97
7	4.6	-117.36	99.727
7	4.6333	-114.84	97.554
7	4.6667	-112.41	95.41
7	4.7	-110.11	93.585
7	4.7333	-107.9	91.546
7	4.7667	-105.94	89.588
7	4.8	-103.84	87.61
7	4.8333	-100.7	85.617
7	4.8667	-98.493	83.828
7	4.9	-96.3	81.872
7	4.9333	-94.466	80.02
7	4.9667	-92.25	78.047
7	5	-90.203	76.274
7	5.0333	-88.174	74.353
7	5.0667	-86.337	72.528
7	5.1	-84.409	70.577
7	5.1333	-82.521	68.814
7	5.1667	-80.775	67.021
7	5.2	-78.92	65.567
7	5.2333	-77.023	63.911
7	5.2667	-75.16	62.162
7	5.3	-73.349	60.721
7	5.3333	-71.774	59.37
7	5.3667	-69.974	58.02
7	5.4	-67.959	56.969
7	5.4333	-66.374	55.095
7	5.4667	-64.67	54.049
7	5.5	-63.223	51.945
7	5.5333	-61.648	50.595
7	5.5667	-60.073	48.795
7	5.6	-58.948	47.445
7	5.6333	-57.598	46.095
7	5.6667	-56.248	44.52
7	5.7	-54.769	43.83
7	5.7333	-53.543	42.479
7	5.7667	-52.198	40.469
7	5.8	-50.978	39.833
7	5.8333	-49.948	38.219
7	5.8667	-49.047	36.194
7	5.9	-47.909	35.79
7	5.9333	-47.022	33.494
7	5.9667	-45.318	32.913
7	6	-44.002	31.4
7	6.0333	-43.647	29.219
7	6.0667	-41.712	27.913
7	6.1	-40.4	26.209
7	6.1333	-38.584	25.281
7	6.1667	-36.604	24.066
7	6.2	-34.942	23.947
7	6.2333	-33.179	22.006
7	6.2667	-31.179	21.968
7	6.3	-29.921	20.668
7	6.3333	-27.244	20.164
7	6.3667	-26.274	19.075
7	6.4	-24.4	18.799
7	6.4333	-20.471	18.643
7	6.4667	-18.446	18.643
7	6.5	-15.988	18.319
7	6.5333	-14.35	17.833
7	6.5667	-12.37	17.518
7	6.6	-10.728	17.945
7	6.6333	-8.32	17.743
7	6.6667	-5.7479	16.718
7	6.7	-1.1522	16.932
7	6.7333	1.9148	16.356
7	6.7667	4.2808	15.943
7	6.8	7.0911	16.22
7	6.8333	9.6812	15.943
7	6.8667	13.037	15.701
7	6.9	15.306	15.493
7	6.9333	18.112	15.343
7	6.9667	21.517	15.313
7	7	22.916	14.876
7	7.0333	26.54	15.129
7	7.0667	29.567	14.473
7	7.1	33.28	14.361
7	7.1333	37.106	14.041
7	7.1667	42.119	14.203
7	7.2	45.908	14.143
7	7.2333	50.094	14.773
7	7.2667	54.054	14.065
7	7.3	57.451	13.907
7	7.3333	60.751	13.782
7	7.3667	64.038	13.744
7	7.4	67.29	13.756
7	7.4333	70.68	13.875
8	2.2667	-427.72	-243.84
8	2.3	-425.03	-242.47
8	2.3333	-422.55	-241.23
8	2.3667	-420.09	-240.09
8	2.4	-417.62	-239.17
8	2.4333	-415.07	-238.32
8	2.4667	-412.35	-237.54
8	2.5	-409.42	-236.68
8	2.5333	-406.37	-235.62
8	2.5667	-403.26	-234.41
8	2.6	-399.58	-233.45
8	2.6333	-395.59	-231.88
8	2.6667	-391.79	-230.58
8	2.7	-387.97	-229.36
8	2.7333	-384.11	-228.27
8	2.7667	-380.47	-227.46
8	2.8	-377.02	-226.3
8	2.8333	-373.66	-225.41
8	2.8667	-370.34	-224.63
8	2.9	-367.02	-223.59
8	2.9333	-363.5	-222.01
8	2.9667	-360.38	-220.73
8	3	-356.96	-219.06
8	3.0333	-353.6	-217.06
8	3.0667	-350.23	-215.03
8	3.1	-346.85	-212.56
8	3.1333	-343.37	-210.2
8	3.1667	-340.22	-207.72
8	3.2	-337.18	-205.36
8	3.2333	-334.7	-202.88
8	3.2667	-332	-200.86
8	3.3	-329.3	-199.06
8	3.3333	-326.49	-197.6
8	3.3667	-323.79	-196.02
8	3.4	-320.84	-194.72
8	3.4333	-317.71	-193.32
8	3.4667	-314.58	-191.6
8	3.5	-311.19	-189.94
8	3.5333	-307.81	-187.92
8	3.5667	-304.33	-186.01
8	3.6	-300.91	-183.88
8	3.6333	-297.27	-182.35
8	3.6667	-293.64	-181.17
8	3.7	-290.47	-179.46
8	3.7333	-286.77	-178.58
8	3.7667	-283.63	-177.23
8	3.8	-280.7	-175.66
8	3.8333	-278	-174.08
8	3.8667	-275.43	-172.1
8	3.9	-272.26	-170.37
8	3.9333	-269.22	-168.46
8	3.9667	-266.42	-166.11
8	4	-263.26	-163.84
8	4.0333	-260	-161.48
8	4.0667	-257.07	-159.01
8	4.1	-254.15	-156.53
8	4.1333	-251.56	-154.17
8	4.1667	-248.86	-151.92
8	4.2	-246.28	-150
8	4.2333	-243.62	-148.34
8	4.2667	-240.81	-146.74
8	4.3	-238.03	-145.43
8	4.3333	-235.22	-144.03
8	4.3667	-232.43	-142.47
8	4.4	-229.28	-141.12
8	4.4333	-226.36	-139.54
8	4.4667	-222.89	-138.01
8	4.5	-219.83	-136.62
8	4.5333	-216.68	-135.49
8	4.5667	-213.42	-134.25
8	4.6	-210.16	-133.47
8	4.6333	-207.03	-132.54
8	4.6667	-204.08	-131.44
8	4.7	-201.16	-130.54
8	4.7333	-198.46	-129.42
8	4.7667	-195.64	-127.95
8	4.8	-192.83	-126.72
8	4.8333	-190.13	-124.69
8	4.8667	-187.12	-123.05
8	4.9	-184.28	-121.09
8	4.9333	-181.69	-118.95
8	4.9667	-178.88	-117.11
8	5	-176.41	-115.02
8	5.0333	-173.71	-113.44
8	5.0667	-171.23	-111.64
8	5.1	-169.59	-108.59
8	5.1333	-167.41	-107.59
8	5.1667	-164.93	-106.02
8	5.2	-163.13	-103.99
8	5.2333	-160.43	-103.31
8	5.2667	-157.73	-101.97
8	5.3	-155.7	-99.94
8	5.3333	-153.34	-98.477
8	5.3667	-150.75	-97.014
8	5.4	-148.28	-95.439
8	5.4333	-145.13	-94.764
8	5.4667	-143.22	-92.852
8	5.5	-140.46	-91.564
8	5.5333	-138.15	-90.489
8	5.5667	-135.68	-89.364
8	5.6	-132.92	-88.23
8	5.6333	-130.95	-86.664
8	5.6667	-128.59	-84.976
8	5.7	-126.18	-83.225
8	5.7333	-124.09	-81.376
8	5.7667	-122.06	-79.576
8	5.8	-119.93	-77.663
8	5.8333	-117.79	-75.751
8	5.8667	-115.99	-73.725
8	5.9	-114.3	-71.813
8	5.9333	-112.73	-69.788
8	5.9667	-111.15	-67.763
8	6	-109.91	-65.893
8	6.0333	-108.68	-64.387
8	6.0667	-107.2	-62.753
8	6.1	-105.66	-61.192
8	6.1333	-104.06	-59.775
8	6.1667	-102.6	-58.762
8	6.2	-101.14	-57.524
8	6.2333	-99.901	-56.512
8	6.2667	-97.876	-56.287
8	6.3	-96.525	-54.937
8	6.3333	-95.411	-53.324
8	6.3667	-94.05	-52.687
8	6.4	-92.25	-52.912
8	6.4333	-90.675	-52.237
8	6.4667	-89.325	-51.787
8	6.5	-87.93	-50.572
8	6.5333	-86.175	-49.986
8	6.5667	-84.87	-49.176
8	6.6	-83.34	-48.366
8	6.6333	-81.99	-47.241
8	6.6667	-80.549	-46.161
8	6.7	-79.424	-45.711
8	6.7333	-78.074	-43.911
8	6.7667	-76.949	-42.561
8	6.8	-75.689	-41.391
8	6.8333	-74.564	-40.041
8	6.8667	-73.664	-38.691
8	6.9	-72.605	-37.282
8	6.9333	-71.639	-35.991
8	6.9667	-70.649	-34.685
8	7	-69.784	-33.387
8	7.0333	-68.743	-32.462
8	7.0667	-67.724	-31.535
8	7.1	-66.824	-30.635
8	7.1333	-65.699	-29.96
8	7.1667	-64.686	-29.398
8	7.2	-63.673	-28.835
8	7.2333	-62.739	-28.333
8	7.2667	-61.787	-27.918
8	7.3	-61.086	-27.598
8	7.3333	-59.902	-27.332
8	7.3667	-58.922	-27.141
8	7.4	-57.832	-26.972
8	7.4333	-56.837	-26.793
8	7.4667	-55.91	-26.473
8	7.5	-55.01	-26.247
8	7.5333	-54.157	-25.626
8	7.5667	-53.206	-25.154
8	7.6	-52.423	-24.56
8	7.6333	-51.431	-23.999
8	7.6667	-50.56	-23.224
8	7.7	-49.835	-22.422
8	7.7333	-49.264	-21.698
8	7.7667	-48.601	-20.829
8	7.8	-47.922	-20.06
8	7.8333	-47.247	-19.384
8	7.8667	-46.347	-18.485
8	7.9	-45.457	-17.885
8	7.9333	-44.435	-17.247
8	7.9667	-43.197	-16.909
8	8	-42.297	-16.459
8	8.0333	-40.834	-16.122
8	8.0667	-39.484	-15.897
8	8.1	-38.134	-15.672
8	8.1333	-36.897	-15.334
8	8.1667	-35.547	-15.334
8	8.2	-33.859	-15.222
8	8.2333	-32.284	-15.222
8	8.2667	-30.911	-15.154
8	8.3	-29.44	-15.085
8	8.3333	-28.076	-14.974
8	8.3667	-26.287	-14.711
8	8.4	-24.728	-14.533
8	8.4333	-23.207	-14.236
8	8.4667	-21.812	-13.921
8	8.5	-20.607	-13.46
8	8.5333	-19.769	-13.345
8	8.5667	-18.843	-13.097
8	8.6	-17.771	-12.634
8	8.6333	-16.87	-12.184
8	8.6667	-15.903	-11.82
8	8.7	-14.508	-10.947
8	8.7333	-13.531	-11.129
8	8.7667	-12.208	-10.983
8	8.8	-10.57	-10.834
8	8.8333	-8.7785	-10.639
8	8.8667	-6.9699	-10.609
8	8.9	-5.1247	-10.699
8	8.9333	-3.0321	-10.496
8	8.9667	-1.007	-10.496
8	9	1.1307	-10.834
8	9.0333	3.2458	-11.689
8	9.0667	6.0809	-11.959
8	9.1	7.8361	-12.319
8	9.1333	9.9062	-12.409
8	9.1667	13.281	-12.184
8	9.2	15.869	-11.621
8	9.2333	18.344	-11.396
8	9.2667	21.382	-11.734
8	9.3	24.134	-11.094
8	9.3333	26.869	-10.592
8	9.3667	29.932	-9.9339
8	9.4	32.543	-9.0789
8	9.4333	35.558	-8.5838
8	9.4667	38.681	-7.6321
8	9.5	41.723	-6.8287
8	9.5333	44.794	-5.9218
8	9.5667	47.83	-4.9143
8	9.6	50.742	-4.487
8	9.6333	53.924	-3.9594
8	9.6667	56.98	-3.5916
8	9.7	59.966	-3.3027
8	9.7333	62.873	-3.0692
8	9.7667	65.788	-2.8642
8	9.8	68.768	-2.708
8	9.8333	71.8	-2.6384
9	2.3333	-429.23	-64.292
9	2.3667	-425.92	-63.307
9	2.4	-422.73	-62.315
9	2.4333	-419.71	-61.566
9	2.4667	-416.79	-61.086
9	2.5	-414.07	-60.842
9	2.5333	-411.39	-60.676
9	2.5667	-408.73	-60.45
9	2.6	-406.03	-60
9	2.6333	-403.22	-59.662
9	2.6667	-399.85	-58.987
9	2.7	-396.13	-58.425
9	2.7333	-392.87	-57.637
9	2.7667	-388.82	-56.962
9	2.8	-385.12	-56.668
9	2.8333	-381.43	-56.314
9	2.8667	-378.02	-56.062
9	2.9	-374.64	-55.837
9	2.9333	-371.27	-55.612
9	2.9667	-367.43	-55.248
9	3	-364.4	-54.599
9	3.0333	-360.92	-53.812
9	3.0667	-357.65	-53.024
9	3.1	-354.62	-52.237
9	3.1333	-351.36	-51.418
9	3.1667	-348.43	-50.549
9	3.2	-345.17	-49.761
9	3.2333	-341.68	-48.749
9	3.2667	-338.07	-47.655
9	3.3	-334.7	-46.724
9	3.3333	-331.21	-45.486
9	3.3667	-327.84	-44.136
9	3.4	-324.69	-42.561
9	3.4333	-321.54	-41.477
9	3.4667	-318.47	-40.335
9	3.5	-315.69	-39.411
9	3.5333	-312.76	-38.736
9	3.5667	-309.61	-38.286
9	3.6	-306.58	-37.723
9	3.6333	-303.31	-37.161
9	3.6667	-300.16	-36.711
9	3.7	-296.79	-36.036
9	3.7333	-293.52	-35.473
9	3.7667	-290.04	-34.91
9	3.8	-286.44	-34.461
9	3.8333	-282.73	-34.123
9	3.8667	-279.35	-33.898
9	3.9	-275.86	-33.785
9	3.9333	-272.71	-33.785
9	3.9667	-269.45	-33.448
9	4	-266.41	-32.885
9	4.0333	-263.49	-32.21
9	4.0667	-260.79	-31.535
9	4.1	-258.09	-30.635
9	4.1333	-255.27	-29.848
9	4.1667	-252.55	-29.015
9	4.2	-249.75	-28.312
9	4.2333	-247.28	-27.935
9	4.2667	-244.36	-26.81
9	4.3	-241.97	-26.09
9	4.3333	-239.63	-25.01
9	4.3667	-237.16	-24.11
9	4.4	-234.68	-23.21
9	4.4333	-232.32	-22.422
9	4.4667	-229.96	-21.635
9	4.5	-227.71	-21.185
9	4.5333	-225.35	-20.847
9	4.5667	-223.25	-20.42
9	4.6	-221.05	-20.105
9	4.6333	-218.93	-20.06
9	4.6667	-216.68	-19.61
9	4.7	-214.43	-19.16
9	4.7333	-212.41	-18.934
9	4.7667	-210.12	-18.883
9	4.8	-208.47	-18.822
9	4.8333	-206.33	-19.16
9	4.8667	-204.33	-19.452
9	4.9	-202.19	-19.665
9	4.9333	-200.37	-19.722
9	4.9667	-198.34	-19.947
9	5	-196.09	-19.947
9	5.0333	-194.07	-19.722
9	5.0667	-191.82	-19.272
9	5.1	-189.91	-19.16
9	5.1333	-187.77	-18.822
9	5.1667	-185.74	-18.147
9	5.2	-183.72	-17.922
9	5.2333	-181.58	-17.809
9	5.2667	-179.56	-17.584
9	5.3	-177.53	-16.909
9	5.3333	-175.62	-16.572
9	5.3667	-173.71	-16.234
9	5.4	-171.63	-15.424
9	5.4333	-169.66	-14.884
9	5.4667	-167.85	-14.434
9	5.5	-165.94	-14.097
9	5.5333	-164.12	-13.579
9	5.5667	-162.12	-13.422
9	5.6	-160.21	-13.309
9	5.6333	-158.4	-12.859
9	5.6667	-156.66	-12.756
9	5.7	-155.16	-12.454
9	5.7333	-153.39	-12.207
9	5.7667	-151.65	-11.734
9	5.8	-149.85	-11.284
9	5.8333	-147.83	-11.284
9	5.8667	-146.3	-11.314
9	5.9	-144.68	-11.059
9	5.9333	-143.01	-11.014
9	5.9667	-141.53	-11.509
9	6	-139.73	-11.509
9	6.0333	-138.6	-11.959
9	6.0667	-137.48	-11.959
9	6.1	-135.9	-11.959
9	6.1333	-134.64	-11.779
9	6.1667	-133.43	-11.959
9	6.2	-132.05	-11.68
9	6.2333	-130.94	-11.787
9	6.2667	-129.85	-11.628
9	6.3	-128.88	-11.419
9	6.3333	-128.14	-11.171
9	6.3667	-127.35	-11.059
9	6.4	-126.45	-10.609
9	6.4333	-125.55	-10.159
9	6.4667	-124.79	-9.3039
9	6.5	-123.98	-8.8088
9	6.5333	-123.22	-8.3278
9	6.5667	-122.41	-8.0619
9	6.6	-121.5	-7.9088
9	6.6333	-120.6	-8.1338
9	6.6667	-119.36	-8.2463
9	6.7	-118.35	-8.5839
9	6.7333	-117.45	-8.5838
9	6.7667	-116.48	-8.7863
9	6.8	-115.43	-9.4839
9	6.8333	-114.3	-9.9339
9	6.8667	-112.95	-10.609
9	6.9	-111.67	-11.388
9	6.9333	-110.47	-12.098
9	6.9667	-109.35	-12.859
9	7	-108.23	-13.534
9	7.0333	-107.06	-14.344
9	7.0667	-106.03	-14.85
9	7.1	-105.08	-15.334
9	7.1333	-104.24	-15.793
9	7.1667	-103.37	-16.189
9	7.2	-102.83	-16.234
9	7.2333	-102.06	-16.667
9	7.2667	-101.25	-16.909
9	7.3	-100.91	-16.797
9	7.3333	-100.46	-16.797
9	7.3667	-99.901	-16.909
9	7.4	-99.563	-16.797
9	7.4333	-99.226	-16.684
9	7.4667	-98.776	-16.234
9	7.5	-98.551	-16.009
9	7.5333	-98.438	-15.447
9	7.5667	-97.988	-14.997
9	7.6	-97.651	-14.659
9	7.6333	-97.201	-13.984
9	7.6667	-97.066	-13.264
9	7.7	-96.751	-12.634
9	7.7333	-96.525	-11.734
9	7.7667	-96.076	-11.284
9	7.8	-95.366	-10.907
9	7.8333	-94.95	-10.159
9	7.8667	-94.778	-9.6957
9	7.9	-94.388	-9.1464
9	7.9333	-93.877	-8.9158
9	7.9667	-93.6	-8.5839
9	8	-92.7	-8.3588
9	8.0333	-92.744	-8.1887
9	8.0667	-92.475	-8.1338
9	8.1	-91.913	-8.0213
9	8.1333	-91.374	-7.7566
9	8.1667	-90.788	-7.7963
9	8.2	-90.225	-7.6838
9	8.2333	-89.438	-7.7963
9	8.2667	-88.875	-8.1338
9	8.3	-87.75	-8.5838
9	8.3333	-86.85	-9.0339
9	8.3667	-86.175	-9.2589
9	8.4	-85.162	-9.8214
9	8.4333	-84.15	-10.159
9	8.4667	-82.912	-10.722
9	8.5	-81.675	-11.284
9	8.5333	-80.325	-11.734
9	8.5667	-78.862	-12.522
9	8.6	-77.399	-13.309
9	8.6333	-75.937	-14.097
9	8.6667	-73.799	-14.884
9	8.7	-72.449	-15.784
9	8.7333	-70.649	-16.684
9	8.7667	-69.074	-17.359
9	8.8	-67.836	-17.922
9	8.8333	-66.374	-18.485
9	8.8667	-64.573	-19.16
9	8.9	-63.449	-19.61
9	8.9333	-62.773	-20.06
9	8.9667	-61.761	-20.622
9	9	-60.073	-21.185
9	9.0333	-59.173	-21.86
9	9.0667	-58.948	-22.085
9	9.1	-57.373	-22.76
9	9.1333	-57.373	-22.76
9	9.1667	-56.473	-23.21
9	9.2	-55.348	-23.66
9	9.2333	-54.673	-23.885
9	9.2667	-54.223	-23.885
9	9.3	-54.448	-23.885
9	9.3333	-53.773	-23.885
9	9.3667	-53.435	-23.772
9	9.4	-52.423	-23.885
9	9.4333	-52.648	-23.435
9	9.4667	-51.523	-23.66
9	9.5	-51.973	-23.21
9	9.5333	-51.073	-23.21
9	9.5667	-51.298	-22.535
9	9.6	-51.073	-22.31
9	9.6333	-50.623	-22.085
9	9.6667	-50.173	-21.86
9	9.7	-50.623	-20.96
9	9.7333	-50.173	-20.96
9	9.7667	-50.173	-20.285
9	9.8	-50.285	-19.272
9	9.8333	-50.173	-18.709
9	9.8667	-49.723	-18.485
9	9.9	-49.723	-18.034
9	9.9333	-49.947	-17.359
9	9.9667	-49.273	-17.134
9	10	-49.273	-16.684
9	10.033	-49.102	-16.306
9	10.067	-48.373	-16.234
9	10.1	-48.286	-15.992
9	10.133	-47.801	-15.94
9	10.167	-47.382	-15.964
9	10.2	-46.731	-15.824
9	10.233	-46.038	-15.715
9	10.267	-45.222	-16.234
9	10.3	-44.772	-16.234
9	10.333	-43.872	-16.234
9	10.367	-42.747	-16.684
9	10.4	-42.072	-17.134
9	10.433	-40.902	-17.224
9	10.467	-39.822	-17.584
9	10.5	-38.922	-17.584
9	10.533	-37.797	-17.584
9	10.567	-36.672	-17.584
9	10.6	-35.322	-17.584
9	10.633	-33.972	-17.359
9	10.667	-33.036	-16.888
9	10.7	-31.721	-16.684
9	10.733	-30.371	-16.459
9	10.767	-29.584	-15.672
9	10.8	-28.234	-15.222
9	10.833	-26.996	-15.109
9	10.867	-25.983	-13.872
9	10.9	-24.746	-13.759
9	10.933	-23.405	-12.816
9	10.967	-22.046	-12.409
9	11	-20.471	-12.184
9	11.033	-19.008	-11.396
9	11.067	-17.248	-11.338
9	11.1	-15.295	-10.834
9	11.133	-13.495	-10.609
9	11.167	-11.695	-10.159
9	11.2	-9.8951	-9.7089
9	11.233	-8.2074	-9.3714
9	11.267	-5.8448	-9.0339
9	11.3	-3.5947	-8.8088
9	11.333	-1.457	-8.9214
9	11.367	0.79312	-8.9214
9	11.4	3.6058	-9.0339
9	11.433	6.531	-9.4839
9	11.467	9.6812	-9.9339
9	11.5	12.831	-10.159
9	11.533	15.531	-10.159
9	11.567	18.682	-10.159
9	11.6	21.382	-10.159
9	11.633	24.307	-10.159
9	11.667	27.232	-9.7089
9	11.7	30.157	-9.4839
9	11.733	32.858	-9.2589
9	11.767	35.783	-9.2589
9	11.8	38.708	-9.2589
9	11.833	41.408	-9.4839
9	11.867	44.108	-9.7089
9	11.9	46.696	-9.8214
9	11.933	49.396	-9.8214
9	11.967	52.659	-9.4839
9	12	55.684	-9.4605
9	12.033	58.666	-9.5826
9	12.067	61.861	-9.8781
9	12.1	65.108	-10.206
9	12.133	68.273	-10.459
9	12.167	71.477	-10.608
10	2.5	-426.19	94.188
10	2.5333	-423.04	93.47
10	2.5667	-419.97	92.648
10	2.6	-417.03	91.784
10	2.6333	-414.21	90.949
10	2.6667	-411.61	90.176
10	2.7	-409.08	89.124
10	2.7333	-406.53	88.896
10	2.7667	-403.89	88.773
10	2.8	-401.24	88.574
10	2.8333	-398.07	88.379
10	2.8667	-395.11	88.412
10	2.9	-392.3	88.245
10	2.9333	-389.01	88.079
10	2.9667	-385.91	87.861
10	3	-382.59	87.807
10	3.0333	-379.04	87.567
10	3.0667	-375.64	87.577
10	3.1	-372.46	87.683
10	3.1333	-369.4	87.826
10	3.1667	-366.62	88.235
10	3.2	-363.64	88.33
10	3.2333	-361.1	88.307
10	3.2667	-358.34	88.098
10	3.3	-355.53	87.79
10	3.3333	-352.71	87.506
10	3.3667	-350.15	86.838
10	3.4	-347.26	86.085
10	3.4333	-343.98	85.201
10	3.4667	-341.03	84.312
10	3.5	-337.71	83.528
10	3.5333	-334.24	82.285
10	3.5667	-330.81	81.107
10	3.6	-327.58	79.531
10	3.6333	-324.69	78.497
10	3.6667	-321.58	76.832
10	3.7	-318.88	75.707
10	3.7333	-316.34	74.56
10	3.7667	-313.5	73.328
10	3.8	-310.69	72.219
10	3.8333	-307.76	71.319
10	3.8667	-304.78	70.749
10	3.9	-301.37	69.845
10	3.9333	-298.32	69.361
10	3.9667	-295.12	68.551
10	4	-292.24	68.011
10	4.0333	-288.91	67.246
10	4.0667	-285.54	66.796
10	4.1	-281.89	66.211
10	4.1333	-279.1	65.751
10	4.1667	-275.83	65.654
10	4.2	-272.85	65.133
10	4.2333	-269.88	65.041
10	4.2667	-266.62	64.698
10	4.3	-264.29	63.908
10	4.3333	-261.78	63.241
10	4.3667	-258.81	62.507
10	4.4	-256.4	61.636
10	4.4333	-254.18	60.682
10	4.4667	-251.42	59.968
10	4.5	-248.86	58.695
10	4.5333	-246.29	57.975
10	4.5667	-243.59	56.85
10	4.6	-240.94	55.635
10	4.6333	-237.97	54.648
10	4.6667	-235.29	53.174
10	4.7	-232.83	51.768
10	4.7333	-230.56	50.114
10	4.7667	-228.12	48.81
10	4.8	-225.82	47.771
10	4.8333	-223.34	46.95
10	4.8667	-221.03	45.792
10	4.9	-218.39	44.977
10	4.9333	-216.19	44.279
10	4.9667	-213.4	43.664
10	5	-211.5	43.076
10	5.0333	-209	42.572
10	5.0667	-206.78	42.269
10	5.1	-204.67	41.414
10	5.1333	-202.22	40.897
10	5.1667	-200.1	40.492
10	5.2	-197.6	40.379
10	5.2333	-195.35	40.154
10	5.2667	-193.26	39.862
10	5.3	-190.99	39.903
10	5.3333	-188.78	40.019
10	5.3667	-186.78	39.502
10	5.4	-184.55	39.236
10	5.4333	-182.41	38.868
10	5.4667	-180.13	38.449
10	5.5	-177.97	37.808
10	5.5333	-175.59	37.139
10	5.5667	-173.54	36.413
10	5.6	-171.36	35.624
10	5.6333	-169.25	34.709
10	5.6667	-167.22	33.809
10	5.7	-165.13	32.764
10	5.7333	-162.97	32.04
10	5.7667	-161.19	31.064
10	5.8	-159.46	30.214
10	5.8333	-157.89	29.646
10	5.8667	-156.12	28.951
10	5.9	-154.42	28.504
10	5.9333	-152.64	28.273
10	5.9667	-151.08	27.988
10	6	-149.34	27.683
10	6.0333	-147.83	27.643
10	6.0667	-146.03	27.418
10	6.1	-144.23	27.418
10	6.1333	-142.43	27.418
10	6.1667	-140.99	27.373
10	6.2	-139.05	27.418
10	6.2333	-137.48	27.418
10	6.2667	-135.9	27.869
10	6.3	-134.1	27.869
10	6.3333	-132.75	27.869
10	6.3667	-131.26	27.815
10	6.4	-129.6	27.869
10	6.4333	-128.25	27.869
10	6.4667	-126.9	27.643
10	6.5	-125.51	27.127
10	6.5333	-123.98	26.968
10	6.5667	-122.4	26.518
10	6.6	-121.19	25.941
10	6.6333	-119.7	25.618
10	6.6667	-118.35	25.168
10	6.7	-117.23	24.268
10	6.7333	-116.1	23.818
10	6.7667	-114.98	23.143
10	6.8	-113.63	22.693
10	6.8333	-112.5	22.018
10	6.8667	-111.6	21.568
10	6.9	-110.48	21.118
10	6.9333	-109.35	20.893
10	6.9667	-108.34	20.555
10	7	-107.1	20.218
10	7.0333	-106.16	19.938
10	7.0667	-105.3	19.993
10	7.1	-104.18	19.768
10	7.1333	-103.28	19.768
10	7.1667	-102.38	19.768
10	7.2	-101.48	19.768
10	7.2333	-100.35	19.768
10	7.2667	-99.676	19.993
10	7.3	-98.663	20.331
10	7.3333	-97.876	20.218
10	7.3667	-97.201	20.218
10	7.4	-96.413	20.555
10	7.4333	-95.648	20.511
10	7.4667	-95.175	20.668
10	7.5	-94.275	20.668
10	7.5333	-93.6	20.893
10	7.5667	-92.7	21.118
10	7.6	-92.25	21.343
10	7.6333	-91.575	21.568
10	7.6667	-91.125	21.568
10	7.7	-90.563	21.906
10	7.7333	-89.775	21.793
10	7.7667	-88.875	22.018
10	7.8	-88.425	21.568
10	7.8333	-87.615	21.523
10	7.8667	-87.187	21.456
10	7.9	-86.218	20.884
10	7.9333	-85.275	20.443
10	7.9667	-84.6	19.768
10	8	-83.964	19.477
10	8.0333	-83.475	18.868
10	8.0667	-83.025	18.418
10	8.1	-82.125	17.518
10	8.1333	-81.675	16.618
10	8.1667	-81	15.943
10	8.2	-80.325	15.268
10	8.2333	-79.65	14.593
10	8.2667	-78.974	13.918
10	8.3	-78.299	13.018
10	8.3333	-77.849	12.568
10	8.3667	-76.724	11.893
10	8.4	-75.599	11.217
10	8.4333	-74.699	10.767
10	8.4667	-73.574	10.317
10	8.5	-72.449	9.6423
10	8.5333	-71.324	9.4173
10	8.5667	-70.199	8.7423
10	8.6	-68.849	8.5173
10	8.6333	-67.499	7.8422
10	8.6667	-66.374	7.6172
10	8.7	-65.249	7.6172
10	8.7333	-63.898	7.1672
10	8.7667	-62.548	7.1672
10	8.8	-61.198	6.9421
10	8.8333	-59.848	6.7171
10	8.8667	-58.273	6.7171
10	8.9	-56.923	6.7171
10	8.9333	-55.123	7.1672
10	8.9667	-53.773	7.1672
10	9	-51.973	7.6172
10	9.0333	-50.173	7.8422
10	9.0667	-48.822	8.0672
10	9.1	-47.022	8.5173
10	9.1333	-45.222	8.9673
10	9.1667	-43.535	9.3048
10	9.2	-42.072	9.6423
10	9.2333	-40.722	9.6423
10	9.2667	-39.034	9.7548
10	9.3	-37.504	9.6648
10	9.3333	-36.222	9.6423
10	9.3667	-34.647	9.6423
10	9.4	-32.846	9.4173
10	9.4333	-31.496	8.9673
10	9.4667	-30.146	8.7423
10	9.5	-28.346	8.5173
10	9.5333	-26.996	8.0672
10	9.5667	-24.971	7.6172
10	9.6	-23.396	7.1672
10	9.6333	-21.596	6.7171
[truncated: 15,583 more rows]
