# Supplementary material for: A system for efficient egress scheduling during mass events and small-scale experimental demonstration
Source: R Soc Open Sci. 2020 Dec 9;7(12):201465. doi: 10.1098/rsos.201465 (PMC7813256; doi:10.1098/rsos.201465)
Supplement: Experimental data [file rsos201465supp5.zip › experimental_data/data/Sensor16.csv]

ped. #	time (s)	x (cm)	y (cm)
1	1.3667	-426.93	165.56
1	1.4	-422.57	165
1	1.4333	-417.84	164.21
1	1.4667	-412.93	163.31
1	1.5	-407.8	162.44
1	1.5333	-402.84	161.45
1	1.5667	-397.95	160.36
1	1.6	-393.39	159.21
1	1.6333	-389.09	158.29
1	1.6667	-384.8	157.29
1	1.7	-380.63	156.08
1	1.7333	-376.25	155.36
1	1.7667	-372.08	154.81
1	1.8	-367.4	153.07
1	1.8333	-362.54	152.34
1	1.8667	-357.8	150.75
1	1.9	-352.89	148.91
1	1.9333	-347.53	147.39
1	1.9667	-342.36	145.71
1	2	-337.08	143.84
1	2.0333	-331.79	141.88
1	2.0667	-326.62	140.37
1	2.1	-321.79	138.46
1	2.1333	-317.14	137.4
1	2.1667	-312.31	136.55
1	2.2	-308.61	134.23
1	2.2333	-304.26	132.9
1	2.2667	-300.06	131.14
1	2.3	-295.89	129.17
1	2.3333	-291.31	127.03
1	2.3667	-286.75	124.96
1	2.4	-281.82	122.49
1	2.4333	-277.38	119.86
1	2.4667	-272.71	117.65
1	2.5	-268.32	115.06
1	2.5333	-263.94	112.47
1	2.5667	-259.89	110.22
1	2.6	-255.86	107.69
1	2.6333	-251.9	105.84
1	2.6667	-248.07	103.81
1	2.7	-244.25	102.01
1	2.7333	-240.42	100.21
1	2.7667	-236.71	98.298
1	2.8	-232.66	96.498
1	2.8333	-228.61	94.698
1	2.8667	-225.1	92.043
1	2.9	-220.51	90.872
1	2.9333	-216.46	88.847
1	2.9667	-212.41	87.047
1	3	-208.13	85.247
1	3.0333	-204.31	81.872
1	3.0667	-200.59	81.984
1	3.1	-196.88	80.522
1	3.1333	-193.1	79.307
1	3.1667	-189.67	77.885
1	3.2	-185.86	76.506
1	3.2333	-183.27	74.559
1	3.2667	-179.2	73.276
1	3.3	-176.68	71.675
1	3.3333	-172.54	70.187
1	3.3667	-169.56	68.641
1	3.4	-166.33	66.687
1	3.4333	-163.49	65.041
1	3.4667	-161.22	62.858
1	3.5	-157.68	61.306
1	3.5333	-154.86	59.619
1	3.5667	-151.9	57.638
1	3.6	-149.05	55.864
1	3.6333	-146.25	54.195
1	3.6667	-143.64	52.575
1	3.7	-140.94	50.775
1	3.7333	-137.97	49.11
1	3.7667	-135	47.202
1	3.8	-132.53	45.645
1	3.8333	-129.83	42.719
1	3.8667	-127.04	42.314
1	3.9	-124.39	40.423
1	3.9333	-121.95	37.094
1	3.9667	-119.02	37.075
1	4	-116.78	33.944
1	4.0333	-113.58	33.978
1	4.0667	-110.7	31.244
1	4.1	-108.06	31.159
1	4.1333	-105.28	29.817
1	4.1667	-102.83	27.193
1	4.2	-100.01	27.531
1	4.2333	-97.426	24.943
1	4.2667	-94.094	25.017
1	4.3	-91.238	23.706
1	4.3333	-88.425	22.693
1	4.3667	-85.275	21.343
1	4.4	-82.462	20.331
1	4.4333	-79.874	17.743
1	4.4667	-76.162	18.08
1	4.5	-73.349	15.943
1	4.5333	-70.086	15.83
1	4.5667	-67.499	13.468
1	4.6	-63.535	12.1
1	4.6333	-60.698	11.239
1	4.6667	-57.418	10.002
1	4.7	-54.898	9.1923
1	4.7333	-51.14	8.2436
1	4.7667	-47.922	7.6172
1	4.8	-43.8	6.6756
1	4.8333	-39.315	6.2935
1	4.8667	-36.357	7.1222
1	4.9	-32.925	6.6056
1	4.9333	-28.795	6.4505
1	4.9667	-25.646	5.367
1	5	-20.246	5.367
1	5.0333	-16.375	5.502
1	5.0667	-12.269	5.337
1	5.1	-8.7951	5.5538
1	5.1333	-4.2961	5.7112
1	5.1667	-0.44448	5.8171
1	5.2	3.8308	6.0421
1	5.2333	7.0485	6.6946
1	5.2667	12.458	6.5086
1	5.3	17.534	6.6866
1	5.3333	21.832	6.2671
1	5.3667	26.422	6.3121
1	5.4	28.807	6.7171
1	5.4333	34.129	5.5229
1	5.4667	38.222	6.5191
1	5.5	43.063	6.0832
1	5.5333	46.584	6.4921
1	5.5667	50.396	5.8931
1	5.6	54.909	5.5921
1	5.6333	59.291	5.3928
1	5.6667	63.861	5.3036
1	5.7	68.547	5.2909
1	5.7333	73.164	5.3434
2	1.3667	-426.37	-105.11
2	1.4	-422.69	-105.08
2	1.4333	-418.9	-104.83
2	1.4667	-415.01	-104.47
2	1.5	-410.95	-103.98
2	1.5333	-406.74	-103.41
2	1.5667	-402.38	-102.78
2	1.6	-397.87	-101.83
2	1.6333	-392.79	-101.16
2	1.6667	-388.1	-99.921
2	1.7	-383.1	-99.085
2	1.7333	-378.25	-97.618
2	1.7667	-373.54	-96.451
2	1.8	-368.94	-95.103
2	1.8333	-364.74	-93.864
2	1.8667	-360.66	-92.408
2	1.9	-356.63	-91.428
2	1.9333	-352.75	-90.551
2	1.9667	-348.65	-89.767
2	2	-344.56	-89.146
2	2.0333	-340.22	-88.689
2	2.0667	-335.76	-87.699
2	2.1	-330.99	-86.889
2	2.1333	-326.08	-86.124
2	2.1667	-320.95	-85.359
2	2.2	-315.87	-84.504
2	2.2333	-310.57	-83.867
2	2.2667	-305.41	-83.429
2	2.3	-300.16	-83.289
2	2.3333	-295.66	-82.806
2	2.3667	-290.87	-82.768
2	2.4	-286.61	-82.652
2	2.4333	-282.5	-82.276
2	2.4667	-278.38	-81.672
2	2.5	-274.4	-80.701
2	2.5333	-270.4	-79.52
2	2.5667	-266.07	-78.451
2	2.6	-261.62	-77.246
2	2.6333	-257.07	-75.751
2	2.6667	-252.35	-74.175
2	2.7	-247.62	-72.6
2	2.7333	-243.12	-70.8
2	2.7667	-238.4	-69
2	2.8	-234.01	-67.088
2	2.8333	-229.91	-65.405
2	2.8667	-225.82	-63.47
2	2.9	-221.97	-61.8
2	2.9333	-218.03	-60.562
2	2.9667	-214.32	-59.55
2	3	-210.7	-58.717
2	3.0333	-207.01	-57.862
2	3.0667	-202.7	-57.014
2	3.1	-198.91	-56.062
2	3.1333	-194.72	-55.117
2	3.1667	-190.36	-53.812
2	3.2	-185.41	-53.587
2	3.2333	-181.31	-52.147
2	3.2667	-176.54	-51.382
2	3.3	-171.59	-50.706
2	3.3333	-166.69	-50.16
2	3.3667	-161.71	-49.883
2	3.4	-156.83	-49.986
2	3.4333	-151.65	-50.437
2	3.4667	-147.04	-49.199
2	3.5	-142.7	-48.951
2	3.5333	-137.91	-48.065
2	3.5667	-133.62	-47.234
2	3.6	-129.04	-46.274
2	3.6333	-124.77	-45.149
2	3.6667	-120.38	-43.911
2	3.7	-115.94	-42.795
2	3.7333	-111.41	-41.054
2	3.7667	-106.99	-39.523
2	3.8	-102.49	-37.948
2	3.8333	-98.101	-35.811
2	3.8667	-94.005	-34.145
2	3.9	-89.438	-31.873
2	3.9333	-85.185	-30.005
2	3.9667	-80.437	-27.823
2	4	-76.049	-26.135
2	4.0333	-71.819	-24.875
2	4.0667	-66.824	-23.435
2	4.1	-62.548	-22.085
2	4.1333	-57.893	-20.88
2	4.1667	-53.435	-19.497
2	4.2	-48.961	-18.692
2	4.2333	-44.21	-17.472
2	4.2667	-39.709	-16.572
2	4.3	-35.209	-15.672
2	4.3333	-30.956	-15.154
2	4.3667	-26.096	-13.984
2	4.4	-21.116	-13.21
2	4.4333	-16.083	-12.522
2	4.4667	-10.908	-11.847
2	4.5	-5.741	-10.99
2	4.5333	-1.007	-10.271
2	4.5667	4.1683	-9.1463
2	4.6	8.7984	-8.0472
2	4.6333	13.443	-7.0696
2	4.6667	18.026	-5.9167
2	4.7	22.642	-5.0286
2	4.7333	27.163	-3.7373
2	4.7667	31.395	-2.621
2	4.8	36.328	-1.2943
2	4.8333	40.508	-0.25833
2	4.8667	45.718	1.2649
2	4.9	50.071	2.7794
2	4.9333	55.136	4.1993
2	4.9667	60.416	5.499
2	5	65.752	6.6578
2	5.0333	71.132	7.4812
3	1.4333	-428.82	-251.66
3	1.4667	-425.16	-250.51
3	1.5	-421.64	-249.56
3	1.5333	-418.27	-248.81
3	1.5667	-415.04	-248.28
3	1.6	-411.96	-247.84
3	1.6333	-408.99	-247.44
3	1.6667	-406.14	-246.71
3	1.7	-403.35	-245.91
3	1.7333	-400.76	-244.86
3	1.7667	-397.81	-243.55
3	1.8	-394.67	-241.47
3	1.8333	-392.07	-239.57
3	1.8667	-388.94	-237.35
3	1.9	-385.8	-234.74
3	1.9333	-382.36	-232.01
3	1.9667	-378.74	-229.09
3	2	-375.16	-226.36
3	2.0333	-371.55	-223.3
3	2.0667	-368.27	-220.61
3	2.1	-365.12	-217.71
3	2.1333	-362.18	-215.31
3	2.1667	-359.45	-212.92
3	2.2	-356.66	-210.81
3	2.2333	-353.73	-209.01
3	2.2667	-351.06	-207.39
3	2.3	-348.16	-205.85
3	2.3333	-345.12	-204.34
3	2.3667	-341.95	-202.98
3	2.4	-338.46	-201.3
3	2.4333	-334.75	-199.85
3	2.4667	-331.15	-197.93
3	2.5	-327.25	-196.23
3	2.5333	-323.27	-194.47
3	2.5667	-319.48	-192.47
3	2.6	-315.73	-190.63
3	2.6333	-312	-189.16
3	2.6667	-308.57	-187.62
3	2.7	-305.23	-186.09
3	2.7333	-301.63	-184.66
3	2.7667	-298.7	-183.08
3	2.8	-295.61	-181.3
3	2.8333	-292.57	-179.32
3	2.8667	-289.68	-177.19
3	2.9	-286.39	-175.04
3	2.9333	-283.5	-172.42
3	2.9667	-280.32	-169.82
3	3	-277.04	-166.92
3	3.0333	-273.92	-164.1
3	3.0667	-270.35	-161.21
3	3.1	-267.24	-158.33
3	3.1333	-263.85	-155.49
3	3.1667	-260.74	-152.71
3	3.2	-257.78	-150
3	3.2333	-254.63	-147.31
3	3.2667	-251.9	-144.83
3	3.3	-248.86	-142.47
3	3.3333	-245.49	-140.44
3	3.3667	-242.45	-138.31
3	3.4	-239.3	-136.5
3	3.4333	-235.92	-134.48
3	3.4667	-232.43	-132.57
3	3.5	-229.06	-130.77
3	3.5333	-225.57	-128.63
3	3.5667	-221.97	-126.83
3	3.6	-218.48	-124.92
3	3.6333	-215	-123
3	3.6667	-211.4	-121.2
3	3.7	-208.02	-119.63
3	3.7333	-204.76	-118.17
3	3.7667	-201.72	-116.48
3	3.8	-198.68	-115.02
3	3.8333	-196.09	-113.33
3	3.8667	-193.39	-111.53
3	3.9	-190.81	-109.61
3	3.9333	-187.99	-107.48
3	3.9667	-185.52	-105.45
3	4	-183.04	-102.98
3	4.0333	-180.46	-100.39
3	4.0667	-177.87	-98.027
3	4.1	-175.28	-95.214
3	4.1333	-172.69	-92.627
3	4.1667	-170.1	-90.039
3	4.2	-167.63	-87.114
3	4.2333	-165.27	-84.301
3	4.2667	-162.91	-81.713
3	4.3	-160.54	-78.901
3	4.3333	-158.11	-76.192
3	4.3667	-155.7	-73.838
3	4.4	-153.57	-71.657
3	4.4333	-151.43	-70.238
3	4.4667	-149.07	-68.55
3	4.5	-146.41	-66.471
3	4.5333	-144	-64.612
3	4.5667	-141.98	-63.262
3	4.6	-139.19	-61.192
3	4.6333	-136.67	-59.707
3	4.6667	-134.19	-57.907
3	4.7	-131.85	-56.512
3	4.7333	-129.6	-55.387
3	4.7667	-126.59	-53.992
3	4.8	-124.31	-53.024
3	4.8333	-121.42	-52.029
3	4.8667	-118.69	-51.449
3	4.9	-116.1	-50.602
3	4.9333	-113.51	-49.874
3	4.9667	-110.93	-49.086
3	5	-108.11	-48.299
3	5.0333	-105.64	-47.399
3	5.0667	-102.94	-46.274
3	5.1	-100.46	-45.149
3	5.1333	-97.201	-44.136
3	5.1667	-95.4	-42.786
3	5.2	-93.15	-41.436
3	5.2333	-90.788	-40.198
3	5.2667	-87.75	-38.961
3	5.3	-85.725	-37.611
3	5.3333	-83.7	-36.261
3	5.3667	-81.675	-35.136
3	5.4	-79.424	-33.56
3	5.4333	-77.624	-31.76
3	5.4667	-75.374	-29.96
3	5.5	-73.124	-28.61
3	5.5333	-70.874	-26.585
3	5.5667	-68.624	-24.785
3	5.6	-66.599	-23.435
3	5.6333	-64.349	-22.085
3	5.6667	-62.323	-20.735
3	5.7	-60.073	-19.384
3	5.7333	-58.161	-18.147
3	5.7667	-55.91	-17.247
3	5.8	-53.323	-16.684
3	5.8333	-50.623	-15.784
3	5.8667	-48.373	-15.334
3	5.9	-46.122	-14.884
3	5.9333	-43.872	-14.209
3	5.9667	-42.072	-13.534
3	6	-39.597	-13.759
3	6.0333	-37.347	-13.759
3	6.0667	-35.097	-13.759
3	6.1	-32.846	-13.984
3	6.1333	-30.146	-13.984
3	6.1667	-27.896	-14.209
3	6.2	-26.131	-13.932
3	6.2333	-23.733	-14.097
3	6.2667	-21.398	-13.948
3	6.3	-19.076	-13.669
3	6.3333	-16.533	-13.422
3	6.3667	-14.058	-12.972
3	6.4	-11.574	-12.253
3	6.4333	-9.0883	-11.899
3	6.4667	-6.5199	-11.284
3	6.5	-4.1707	-10.366
3	6.5333	-1.5696	-9.9339
3	6.5667	0.68065	-8.8089
3	6.6	2.8182	-7.7963
3	6.6333	5.0684	-6.8962
3	6.6667	7.431	-6.3337
3	6.7	9.9062	-5.6586
3	6.7333	12.269	-4.6461
3	6.7667	14.857	-4.3086
3	6.8	17.557	-3.8585
3	6.8333	20.369	-3.296
3	6.8667	23.407	-3.1835
3	6.9	26.332	-2.7335
3	6.9333	29.482	-2.7335
3	6.9667	32.183	-2.7335
3	7	35.108	-2.7335
3	7.0333	38.033	-2.7335
3	7.0667	40.283	-2.7335
3	7.1	43.208	-2.9585
3	7.1333	45.796	-3.2961
3	7.1667	48.834	-3.6335
3	7.2	51.984	-4.0835
3	7.2333	55.224	-4.1433
3	7.2667	58.545	-4.1253
3	7.3	61.916	-4.0145
3	7.3333	65.2	-3.8416
3	7.3667	68.455	-3.6399
3	7.4	71.614	-3.394
4	1.6333	-427.37	57.144
4	1.6667	-424.09	56.926
4	1.7	-420.68	56.628
4	1.7333	-417.18	56.28
4	1.7667	-413.59	55.786
4	1.8	-410.01	55.271
4	1.8333	-406.37	54.645
4	1.8667	-402.66	53.684
4	1.9	-399.1	54.257
4	1.9333	-396.47	52.845
4	1.9667	-393.09	52.845
4	2	-390.17	52.395
4	2.0333	-387.02	52.395
4	2.0667	-383.37	52.183
4	2.1	-380.12	52.178
4	2.1333	-376.85	52.228
4	2.1667	-373.2	52.455
4	2.2	-369.69	52.62
4	2.2333	-365.96	53.34
4	2.2667	-362.09	53.49
4	2.3	-358.15	53.522
4	2.3333	-354.62	53.07
4	2.3667	-350.61	53.88
4	2.4	-347.19	53.295
4	2.4333	-343.14	54.195
4	2.4667	-339.54	54.645
4	2.5	-336.3	55.05
4	2.5333	-333.46	55.095
4	2.5667	-329.77	55.59
4	2.6	-327.39	55.32
4	2.6333	-324.37	55.445
4	2.6667	-321.76	55.32
4	2.7	-319.06	54.87
4	2.7333	-315.91	54.42
4	2.7667	-312.76	53.97
4	2.8	-309.25	54.015
4	2.8333	-306.24	52.62
4	2.8667	-302.46	52.53
4	2.9	-299.49	50.82
4	2.9333	-295.89	49.92
4	2.9667	-292.51	49.02
4	3	-289.14	47.67
4	3.0333	-286.21	46.32
4	3.0667	-282.84	44.969
4	3.1	-279.91	43.62
4	3.1333	-276.76	42.269
4	3.1667	-273.61	41.369
4	3.2	-270.26	40.778
4	3.2333	-267.76	39.119
4	3.2667	-264.39	38.444
4	3.3	-260.99	38.315
4	3.3333	-257.84	36.712
4	3.3667	-254.71	36.194
4	3.4	-251.34	35.744
4	3.4333	-247.96	35.069
4	3.4667	-244.09	34.685
4	3.5	-240.45	34.805
4	3.5333	-237.16	33.719
4	3.5667	-233.48	34.081
4	3.6	-229.87	33.674
4	3.6333	-226.31	33.584
4	3.6667	-223.21	32.819
4	3.7	-219.83	32.594
4	3.7333	-215.96	33.001
4	3.7667	-212.54	32.639
4	3.8	-209.45	32.421
4	3.8333	-206.11	31.694
4	3.8667	-202.82	31.199
4	3.9	-199.67	30.389
4	3.9333	-196.3	29.623
4	3.9667	-193.39	28.881
4	4	-189.96	27.892
4	4.0333	-186.73	27.126
4	4.0667	-183.61	26.293
4	4.1	-180.48	25.236
4	4.1333	-177.49	24.403
4	4.1667	-174.49	23.256
4	4.2	-171.32	22.198
4	4.2333	-168.08	20.893
4	4.2667	-165.16	19.318
4	4.3	-161.87	18.148
4	4.3333	-158.63	16.985
4	4.3667	-155.55	15.915
4	4.4	-152.55	14.818
4	4.4333	-149.48	14.235
4	4.4667	-146.64	13.537
4	4.5	-143.73	12.928
4	4.5333	-140.85	12.568
4	4.5667	-137.79	12.297
4	4.6	-134.82	11.982
4	4.6333	-131.9	12.027
4	4.6667	-128.91	12.05
4	4.7	-126.09	12.072
4	4.7333	-123.3	12.342
4	4.7667	-120.78	12.703
4	4.8	-118.13	13.242
4	4.8333	-115.7	14.233
4	4.8667	-113.35	14.852
4	4.9	-111.08	15.757
4	4.9333	-108.77	16.573
4	4.9667	-106.43	17.293
4	5	-104.06	17.449
4	5.0333	-101.56	17.76
4	5.0667	-98.866	18.148
4	5.1	-96.121	18.283
4	5.1333	-93.195	18.283
4	5.1667	-90	17.968
4	5.2	-86.535	18.013
4	5.2333	-82.755	17.833
4	5.2667	-79.334	17.338
4	5.3	-75.937	16.055
4	5.3333	-72.078	16.035
4	5.3667	-69.299	14.818
4	5.4	-65.924	13.918
4	5.4333	-62.818	13.107
4	5.4667	-59.758	12.162
4	5.5	-56.788	11.622
4	5.5333	-53.593	11.127
4	5.5667	-50.69	10.745
4	5.6	-47.922	10.317
4	5.6333	-44.997	10.092
4	5.6667	-41.982	9.9123
4	5.7	-39.061	9.6489
4	5.7333	-35.945	9.4519
4	5.7667	-32.846	9.4173
4	5.8	-29.516	9.5073
4	5.8333	-26.276	9.5523
4	5.8667	-22.946	9.6423
4	5.9	-19.436	9.8223
4	5.9333	-15.745	10.092
4	5.9667	-12.217	10.038
4	6	-8.2749	10.677
4	6.0333	-4.3597	10.947
4	6.0667	-0.57948	11.037
4	6.1	3.4258	10.902
4	6.1333	7.684	10.845
4	6.1667	11.211	10.182
4	6.2	15.037	9.7323
4	6.2333	19.132	9.4173
4	6.2667	22.372	8.5622
4	6.3	25.927	7.7522
4	6.3333	29.49	7.0741
4	6.3667	32.948	6.0871
4	6.4	36.989	5.5179
4	6.4333	40.306	4.4707
4	6.4667	43.388	3.2519
4	6.5	46.762	2.1151
4	6.5333	50.826	1.1906
4	6.5667	54.634	-0.063559
4	6.6	58.565	-1.2306
4	6.6333	62.585	-2.2413
4	6.6667	66.595	-3.1318
4	6.7	70.644	-3.7678
5	1.7333	-428.41	237.12
5	1.7667	-425.17	235.95
5	1.8	-421.94	234.96
5	1.8333	-418.74	234.18
5	1.8667	-415.66	233.56
5	1.9	-412.72	233.15
5	1.9333	-410.12	232.78
5	1.9667	-407.38	232.43
5	2	-404.54	232.21
5	2.0333	-401.55	231.77
5	2.0667	-398.84	230.89
5	2.1	-396.17	229.54
5	2.1333	-392.74	228.38
5	2.1667	-390.15	226.78
5	2.2	-386.99	225.09
5	2.2333	-383.77	223.29
5	2.2667	-380.63	221.62
5	2.3	-377.63	219.53
5	2.3333	-374.34	217.17
5	2.3667	-371.15	214.7
5	2.4	-368.18	212.43
5	2.4333	-365.43	209.88
5	2.4667	-362.7	207.57
5	2.5	-360.02	205.63
5	2.5333	-357.42	203.82
5	2.5667	-354.62	202.48
5	2.6	-351.96	201.13
5	2.6333	-349.17	199.8
5	2.6667	-346.38	198.41
5	2.7	-343.61	196.94
5	2.7333	-340.89	195.37
5	2.7667	-337.58	193.77
5	2.8	-334.33	192.14
5	2.8333	-330.55	190.51
5	2.8667	-327.37	188.9
5	2.9	-323.81	187.49
5	2.9333	-320.07	186.17
5	2.9667	-316.63	185.15
5	3	-313.51	184.05
5	3.0333	-310.34	182.92
5	3.0667	-307.35	181.8
5	3.1	-304.47	180.71
5	3.1333	-301.09	179.23
5	3.1667	-298.43	177.79
5	3.2	-295.7	176.31
5	3.2333	-292.29	174.8
5	3.2667	-289.48	173.12
5	3.3	-286.44	171.43
5	3.3333	-283.37	169.39
5	3.3667	-280.53	167.09
5	3.4	-277.77	165.01
5	3.4333	-274.96	162.88
5	3.4667	-272.17	160.63
5	3.5	-269.45	158.04
5	3.5333	-267.2	156.24
5	3.5667	-264.72	153.99
5	3.6	-261.91	152.08
5	3.6333	-259.55	150.61
5	3.6667	-257.07	149.26
5	3.7	-254.44	148.14
5	3.7333	-252.12	146.56
5	3.7667	-249.65	145.21
5	3.8	-247.17	143.86
5	3.8333	-244.53	142.21
5	3.8667	-242.2	141
5	3.9	-239.3	139.59
5	3.9333	-236.48	138.35
5	3.9667	-233.67	136.89
5	4	-230.86	135.65
5	4.0333	-228.27	134.41
5	4.0667	-225.45	133.57
5	4.1	-222.54	132.68
5	4.1333	-220.64	131.63
5	4.1667	-218.05	130.78
5	4.2	-215.77	129.66
5	4.2333	-213.22	128.21
5	4.2667	-210.94	126.81
5	4.3	-209.32	125.02
5	4.3333	-207	123.55
5	4.3667	-204.64	122.31
5	4.4	-202.33	120.54
5	4.4333	-201.04	118.66
5	4.4667	-198.7	117
5	4.5	-196.47	115.45
5	4.5333	-194.89	113.41
5	4.5667	-193.06	111.12
5	4.6	-191.4	109.61
5	4.6333	-189.54	107.89
5	4.6667	-188.39	106.02
5	4.7	-186.65	104.47
5	4.7333	-185.18	102.8
5	4.7667	-183.61	101.22
5	4.8	-182.01	100.3
5	4.8333	-180.46	98.973
5	4.8667	-178.74	97.919
5	4.9	-177.19	96.385
5	4.9333	-175.56	95.529
5	4.9667	-174.16	94.473
5	5	-172.44	93.34
5	5.0333	-170.78	92.17
5	5.0667	-169.39	91.135
5	5.1	-167.74	89.86
5	5.1333	-165.34	88.982
5	5.1667	-163.97	87.991
5	5.2	-162.22	86.912
5	5.2333	-159.84	86.327
5	5.2667	-158.55	85.362
5	5.3	-156.43	84.762
5	5.3333	-154.75	83.932
5	5.3667	-152.82	83.232
5	5.4	-151.37	82.145
5	5.4333	-149.85	81.021
5	5.4667	-148.34	79.978
5	5.5	-146.34	79.127
5	5.5333	-145.59	77.723
5	5.5667	-144.36	76.525
5	5.6	-143.08	75.345
5	5.6333	-141.96	74.194
5	5.6667	-140.58	73.006
5	5.7	-140.1	71.708
5	5.7333	-138.9	70.683
5	5.7667	-138.72	69.144
5	5.8	-137.97	67.575
5	5.8333	-136.99	66.306
5	5.8667	-137.03	64.771
5	5.9	-136.2	63.525
5	5.9333	-135.56	61.958
5	5.9667	-134.78	60.721
5	6	-133.9	59.286
5	6.0333	-132.8	58.56
5	6.0667	-131.74	57.233
5	6.1	-130.95	56.445
5	6.1333	-129.83	55.77
5	6.1667	-128.59	54.983
5	6.2	-127.35	54.645
5	6.2333	-126.19	54.253
5	6.2667	-124.43	53.97
5	6.3	-123.23	53.574
5	6.3333	-121.84	53.182
5	6.3667	-120.49	52.733
5	6.4	-118.91	52.057
5	6.4333	-117.56	51.608
5	6.4667	-116.24	51.315
5	6.5	-114.98	50.37
5	6.5333	-113.85	49.695
5	6.5667	-112.61	48.907
5	6.6	-111.49	48.232
5	6.6333	-110.48	47.445
5	6.6667	-109.08	46.905
5	6.7	-108.27	46.022
5	6.7333	-107.44	44.857
5	6.7667	-106.2	44.069
5	6.8	-105.53	42.944
5	6.8333	-104.74	41.932
5	6.8667	-103.73	40.694
5	6.9	-102.83	39.794
5	6.9333	-101.7	38.669
5	6.9667	-100.8	37.769
5	7	-99.788	36.757
5	7.0333	-98.663	36.081
5	7.0667	-97.538	35.181
5	7.1	-96.413	34.506
5	7.1333	-95.063	33.831
5	7.1667	-94.163	33.381
5	7.2	-92.813	32.931
5	7.2333	-91.8	32.369
5	7.2667	-90.788	32.256
5	7.3	-89.64	31.739
5	7.3333	-88.425	31.919
5	7.3667	-87.187	31.806
5	7.4	-85.959	31.761
5	7.4333	-84.825	31.694
5	7.4667	-83.7	31.469
5	7.5	-82.462	31.581
5	7.5333	-81.27	31.379
5	7.5667	-80.351	31.35
5	7.6	-79.312	31.356
5	7.6333	-78.187	31.356
5	7.6667	-77.174	31.019
5	7.7	-76.162	30.681
5	7.7333	-75.374	30.344
5	7.7667	-74.37	30.188
5	7.8	-73.687	29.556
5	7.8333	-72.899	28.994
5	7.8667	-72.587	28.779
5	7.9	-72.224	28.093
5	7.9333	-72.112	27.531
5	7.9667	-71.549	26.968
5	8	-71.187	26.184
5	8.0333	-70.761	25.506
5	8.0667	-70.424	25.168
5	8.1	-70.095	24.301
5	8.1333	-69.636	23.706
5	8.1667	-69.186	23.256
5	8.2	-68.849	22.918
5	8.2333	-68.228	22.346
5	8.2667	-67.499	22.018
5	8.3	-66.81	21.515
5	8.3333	-66.149	21.343
5	8.3667	-65.361	21.23
5	8.4	-64.686	21.006
5	8.4333	-63.561	20.78
5	8.4667	-62.548	20.893
5	8.5	-61.648	20.893
5	8.5333	-60.298	20.893
5	8.5667	-59.061	21.006
5	8.6	-57.823	20.893
5	8.6333	-56.586	21.006
5	8.6667	-55.123	20.893
5	8.7	-53.96	21.282
5	8.7333	-52.76	21.23
5	8.7667	-51.523	21.118
5	8.8	-50.285	21.23
5	8.8333	-49.498	21.343
5	8.8667	-48.035	21.23
5	8.9	-47.247	21.343
5	8.9333	-46.01	21.006
5	8.9667	-45.222	21.118
5	9	-44.149	21.084
5	9.0333	-43.098	20.657
5	9.0667	-41.96	20.105
5	9.1	-40.722	19.768
5	9.1333	-39.597	19.093
5	9.1667	-38.359	18.53
5	9.2	-37.009	17.855
5	9.2333	-35.772	17.068
5	9.2667	-34.175	16.365
5	9.3	-32.734	15.38
5	9.3333	-31.271	14.368
5	9.3667	-29.584	13.355
5	9.4	-28.009	12.23
5	9.4333	-26.434	11.33
5	9.4667	-24.798	10.127
5	9.5	-22.766	9.1159
5	9.5333	-20.899	8.1075
5	9.5667	-19.076	7.4822
5	9.6	-17.407	7.1499
5	9.6333	-15.203	6.6377
5	9.6667	-13.398	6.1267
5	9.7	-11.152	5.9627
5	9.7333	-8.9725	5.6596
5	9.7667	-6.7316	5.645
5	9.8	-4.3372	5.5695
5	9.8333	-2.0196	5.8171
5	9.8667	0.36565	6.0871
5	9.9	3.1015	6.5154
5	9.9333	5.901	7.0771
5	9.9667	8.5111	7.4822
5	10	11.122	8.1645
5	10.033	13.731	8.2922
5	10.067	16.207	8.7422
5	10.1	18.974	8.7198
5	10.133	21.628	8.704
5	10.167	23.947	8.6973
5	10.2	26.87	8.6325
5	10.233	29.032	8.7423
5	10.267	31.508	8.7423
5	10.3	34.433	8.9673
5	10.333	36.683	8.9673
5	10.367	39.383	8.7423
5	10.4	41.723	8.2472
5	10.433	44.645	8.1154
5	10.467	47.169	7.7972
5	10.5	50.166	7.3056
5	10.533	52.803	6.8251
5	10.567	55.716	6.1215
5	10.6	58.728	5.5675
5	10.633	61.684	5.1288
5	10.667	64.559	4.7853
5	10.7	67.382	4.5995
5	10.733	70.157	4.5308
6	2	-426.74	-185.15
6	2.0333	-423.12	-183.3
6	2.0667	-419.79	-181.38
6	2.1	-416.68	-179.5
6	2.1333	-413.82	-177.76
6	2.1667	-411.15	-176.35
6	2.2	-408.39	-175.09
6	2.2333	-405.75	-173.99
6	2.2667	-402.9	-173.19
6	2.3	-399.89	-172.48
6	2.3333	-396.43	-171.08
6	2.3667	-392.89	-170.08
6	2.4	-389.47	-168.58
6	2.4333	-386.05	-167.42
6	2.4667	-382.27	-165.94
6	2.5	-378.02	-164.97
6	2.5333	-374.49	-163.66
6	2.5667	-370.62	-162.65
6	2.6	-367	-161.87
6	2.6333	-363.48	-160.74
6	2.6667	-360.29	-159.7
6	2.7	-356.99	-158.57
6	2.7333	-353.49	-157.54
6	2.7667	-350.88	-155.73
6	2.8	-347.63	-154.1
6	2.8333	-344.31	-152.44
6	2.8667	-341.09	-150.49
6	2.9	-337.77	-148.59
6	2.9333	-334.62	-146.47
6	2.9667	-331.73	-144.27
6	3	-329.02	-142.22
6	3.0333	-326.28	-140.16
6	3.0667	-323.7	-138.51
6	3.1	-320.91	-137.43
6	3.1333	-318.33	-135.81
6	3.1667	-315.59	-134.76
6	3.2	-312.88	-133.7
6	3.2333	-309.93	-132.46
6	3.2667	-306.78	-131.11
6	3.3	-303.49	-129.86
6	3.3333	-300.47	-128.35
6	3.3667	-297.08	-126.93
6	3.4	-293.79	-125.76
6	3.4333	-290.65	-124.47
6	3.4667	-287.3	-123.44
6	3.5	-284.19	-122.44
6	3.5333	-281.12	-121.43
6	3.5667	-278.07	-120.21
6	3.6	-274.89	-119.19
6	3.6333	-271.92	-117.38
6	3.6667	-268.82	-116
6	3.7	-265.62	-114.23
6	3.7333	-262.43	-112.75
6	3.7667	-259.32	-110.91
6	3.8	-256	-109.03
6	3.8333	-252.92	-107.21
6	3.8667	-250.1	-105.23
6	3.9	-247.15	-103.52
6	3.9333	-244.59	-101.52
6	3.9667	-241.53	-99.895
6	4	-238.74	-98.365
6	4.0333	-236.24	-97.551
6	4.0667	-232.96	-96.218
6	4.1	-230.3	-95.327
6	4.1333	-227.48	-94.314
6	4.1667	-224.67	-93.302
6	4.2	-221.63	-92.289
6	4.2333	-218.63	-91.311
6	4.2667	-215.9	-90.376
6	4.3	-212.97	-89.701
6	4.3333	-210.38	-88.914
6	4.3667	-207.68	-88.464
6	4.4	-204.87	-88.126
6	4.4333	-202.06	-88.464
6	4.4667	-199.58	-86.664
6	4.5	-196.99	-85.876
6	4.5333	-194.41	-85.089
6	4.5667	-191.71	-84.189
6	4.6	-189.12	-83.176
6	4.6333	-186.31	-82.388
6	4.6667	-183.72	-81.601
6	4.7	-181.13	-80.588
6	4.7333	-178.5	-79.49
6	4.7667	-176.29	-78.226
6	4.8	-173.82	-77.101
6	4.8333	-171	-76.988
6	4.8667	-169.09	-74.851
6	4.9	-166.62	-73.725
6	4.9333	-164.14	-73.05
6	4.9667	-161.44	-72.6
6	5	-158.66	-71.986
6	5.0333	-156.38	-71.363
6	5.0667	-153.57	-70.575
6	5.1	-150.98	-69.563
6	5.1333	-148.2	-69.105
6	5.1667	-145.61	-68.49
6	5.2	-142.77	-67.425
6	5.2333	-140.04	-67.07
6	5.2667	-137.7	-66.638
6	5.3	-135.34	-66.3
6	5.3333	-132.98	-65.963
6	5.3667	-130.62	-65.175
6	5.4	-128.14	-64.5
6	5.4333	-125.89	-63.825
6	5.4667	-123.53	-62.812
6	5.5	-121.28	-61.912
6	5.5333	-119.31	-61.336
6	5.5667	-117.28	-60.414
6	5.6	-114.75	-59.887
6	5.6333	-112.95	-58.987
6	5.6667	-110.93	-56.512
6	5.7	-108.9	-55.387
6	5.7333	-107.42	-54.09
6	5.7667	-105.64	-52.799
6	5.8	-103.84	-51.899
6	5.8333	-101.7	-52.012
6	5.8667	-99.676	-51.111
6	5.9	-97.538	-49.199
6	5.9333	-95.288	-48.299
6	5.9667	-93.038	-47.399
6	6	-91.025	-46.651
6	6.0333	-88.763	-45.599
6	6.0667	-86.737	-44.699
6	6.1	-84.6	-44.136
6	6.1333	-82.687	-43.574
6	6.1667	-80.511	-43.032
6	6.2	-78.663	-42.343
6	6.2333	-76.828	-41.592
6	6.2667	-74.942	-40.899
6	6.3	-73.237	-39.973
6	6.3333	-71.504	-39.158
6	6.3667	-69.938	-38.088
6	6.4	-68.396	-37.247
6	6.4333	-66.806	-36.122
6	6.4667	-65.231	-34.997
6	6.5	-63.718	-33.876
6	6.5333	-62.143	-32.525
6	6.5667	-60.544	-31.009
6	6.6	-59.398	-29.735
6	6.6333	-57.711	-28.273
6	6.6667	-55.978	-26.495
6	6.7	-54.403	-25.145
6	6.7333	-52.804	-23.731
6	6.7667	-51.088	-22.469
6	6.8	-49.678	-21.545
6	6.8333	-48.009	-20.527
6	6.8667	-46.536	-19.861
6	6.9	-45.357	-18.98
6	6.9333	-43.763	-18.572
6	6.9667	-42.661	-18.017
6	7	-41.541	-17.701
6	7.0333	-40.514	-17.273
6	7.0667	-39.489	-17.215
6	7.1	-38.368	-17.05
6	7.1333	-37.374	-17.17
6	7.1667	-36.334	-17.022
6	7.2	-35.385	-16.918
6	7.2333	-34.138	-16.766
6	7.2667	-33.072	-16.459
6	7.3	-31.721	-16.234
6	7.3333	-30.279	-15.899
6	7.3667	-28.868	-15.505
6	7.4	-27.446	-14.884
6	7.4333	-25.951	-14.567
6	7.4667	-24.409	-14.097
6	7.5	-22.721	-13.534
6	7.5333	-21.146	-13.309
6	7.5667	-19.481	-12.454
6	7.6	-17.546	-11.734
6	7.6333	-16.076	-11.483
6	7.6667	-14.395	-10.834
6	7.7	-12.648	-10.371
6	7.7333	-10.908	-10.271
6	7.7667	-9.1832	-10.203
6	7.8	-7.1949	-10.384
6	7.8333	-5.9573	-10.046
6	7.8667	-4.0274	-10.522
6	7.9	-2.4004	-10.713
6	7.9333	-0.84023	-10.984
6	7.9667	0.76711	-11.301
6	8	1.5807	-11.509
6	8.0333	4.0558	-11.959
6	8.0667	5.6309	-12.409
6	8.1	7.656	-12.634
6	8.1333	9.6812	-12.859
6	8.1667	11.604	-13.402
6	8.2	13.867	-13.489
6	8.2333	16.094	-13.197
6	8.2667	18.367	-13.489
6	8.3	20.932	-13.309
6	8.3333	23.182	-13.084
6	8.3667	25.882	-12.634
6	8.4	28.807	-12.634
6	8.4333	31.733	-12.184
6	8.4667	34.658	-11.509
6	8.5	38.033	-11.059
6	8.5333	41.408	-10.384
6	8.5667	45.008	-9.4839
6	8.6	48.384	-9.0339
6	8.6333	51.534	-8.3588
6	8.6667	54.822	-8.0272
6	8.7	58.077	-7.8355
6	8.7333	61.344	-7.6947
6	8.7667	64.589	-7.6124
6	8.8	67.805	-7.4903
6	8.8333	71.061	-7.4015
7	2.1667	-428.9	140.93
7	2.2	-425.26	139.47
7	2.2333	-421.82	138.07
7	2.2667	-418.31	136.72
7	2.3	-414.8	135.64
7	2.3333	-411.28	134.89
7	2.3667	-407.72	134.3
7	2.4	-403.78	134.05
7	2.4333	-400.06	133.44
7	2.4667	-397	131.63
7	2.5	-392.34	132
7	2.5333	-388.37	128.68
7	2.5667	-383.83	130.14
7	2.6	-379.25	129.26
7	2.6333	-375.08	128.36
7	2.6667	-370.87	128.15
7	2.7	-367.14	127.88
7	2.7333	-363.11	127.35
7	2.7667	-359.48	126.92
7	2.8	-356.18	126.17
7	2.8333	-352.56	125.45
7	2.8667	-348.81	124.49
7	2.9	-344.83	123.39
7	2.9333	-341.57	120.35
7	2.9667	-336.84	121.02
7	3	-332.79	119.45
7	3.0333	-329.42	115.85
7	3.0667	-325.48	116.19
7	3.1	-322.21	112.7
7	3.1333	-318.33	113.08
7	3.1667	-314.29	110.88
7	3.2	-310.85	111.24
7	3.2333	-307.36	110.45
7	3.2667	-303.76	109.55
7	3.3	-299.89	107.88
7	3.3333	-296.79	105.95
7	3.3667	-293.19	105.05
7	3.4	-288.65	105.64
7	3.4333	-285.54	103.25
7	3.4667	-280.93	102.76
7	3.5	-277.23	103.31
7	3.5333	-274.29	101
7	3.5667	-270.17	100.66
7	3.6	-266.86	99.873
7	3.6333	-264.39	98.298
7	3.6667	-260.68	97.159
7	3.7	-257.64	96.048
7	3.7333	-254.26	95.148
7	3.7667	-251.11	94.023
7	3.8	-247.51	92.222
7	3.8333	-243.54	92.058
7	3.8667	-240.18	90.152
7	3.9	-237.61	87.947
7	3.9333	-234.13	86.47
7	3.9667	-231.31	84.797
7	4	-228.16	83.447
7	4.0333	-225.01	82.547
7	4.0667	-221.14	82.447
7	4.1	-218.71	80.297
7	4.1333	-215.56	79.172
7	4.1667	-212.63	78.047
7	4.2	-209.71	76.697
7	4.2333	-206.11	75.796
7	4.2667	-203.18	74.671
7	4.3	-200.03	73.771
7	4.3333	-196.66	73.096
7	4.3667	-193.96	72.196
7	4.4	-190.81	71.296
7	4.4333	-187.88	70.171
7	4.4667	-185.18	69.046
7	4.5	-182.48	68.146
7	4.5333	-179.78	66.796
7	4.5667	-177.31	65.896
7	4.6	-174.6	64.996
7	4.6333	-171.85	63.911
7	4.6667	-169.43	62.521
7	4.7	-167.18	61.396
7	4.7333	-164.71	59.821
7	4.7667	-162.46	58.695
7	4.8	-160.21	57.345
7	4.8333	-157.19	56.94
7	4.8667	-155.03	55.545
7	4.9	-152.48	55.274
7	4.9333	-150.17	54.816
7	4.9667	-148.73	53.745
7	5	-146.48	52.845
7	5.0333	-144.23	52.395
7	5.0667	-141.98	51.945
7	5.1	-139.73	51.495
7	5.1333	-137.7	51.045
7	5.1667	-135.54	50.803
7	5.2	-133.88	50.595
7	5.2333	-131.62	50.547
7	5.2667	-129.52	50.346
7	5.3	-127.77	50.049
7	5.3333	-125.44	50.032
7	5.3667	-123.75	49.245
7	5.4	-121.42	49.449
7	5.4333	-119.46	48.981
7	5.4667	-117.58	48.644
7	5.5	-115.88	47.895
7	5.5333	-113.74	47.782
7	5.5667	-112.16	46.858
7	5.6	-110.59	46.432
7	5.6333	-109.35	45.645
7	5.6667	-107.58	45.186
7	5.7	-105.95	44.452
7	5.7333	-104.63	43.394
7	5.7667	-102.65	42.754
7	5.8	-100.71	42.449
7	5.8333	-99.001	41.594
7	5.8667	-97.201	40.919
7	5.9	-94.95	40.244
7	5.9333	-92.78	39.927
7	5.9667	-90.81	39.389
7	6	-89.1	38.894
7	6.0333	-87.075	38.444
7	6.0667	-85.05	37.994
7	6.1	-82.8	37.769
7	6.1333	-80.549	37.094
7	6.1667	-78.299	36.644
7	6.2	-75.624	36.34
7	6.2333	-73.362	35.572
7	6.2667	-71.549	34.844
7	6.3	-69.299	33.944
7	6.3333	-66.966	33.256
7	6.3667	-64.799	32.594
7	6.4	-62.773	31.694
7	6.4333	-60.748	30.794
7	6.4667	-58.948	29.894
7	6.5	-57.148	28.544
7	6.5333	-55.573	27.643
7	6.5667	-53.773	26.293
7	6.6	-51.973	25.168
7	6.6333	-50.173	24.043
7	6.6667	-47.931	22.981
7	6.7	-45.852	22.108
7	6.7333	-43.832	21.184
7	6.7667	-41.777	20.381
7	6.8	-39.822	19.768
7	6.8333	-37.932	19.273
7	6.8667	-35.884	18.98
7	6.9	-33.971	18.643
7	6.9333	-32.172	18.193
7	6.9667	-30.146	17.968
7	7	-28.346	17.968
7	7.0333	-26.096	17.968
7	7.0667	-23.846	17.968
7	7.1	-21.821	17.968
7	7.1333	-19.796	17.968
7	7.1667	-17.771	18.193
7	7.2	-15.97	18.193
7	7.2333	-13.72	17.968
7	7.2667	-11.695	17.743
7	7.3	-9.6701	17.743
7	7.3333	-7.4199	17.518
7	7.3667	-5.3601	17.345
7	7.4	-3.3697	17.068
7	7.4333	-1.3445	16.618
7	7.4667	0.45558	16.168
7	7.5	2.4807	15.718
7	7.5333	4.7309	15.268
7	7.5667	7.467	14.589
7	7.6	9.6812	14.368
7	7.6333	12.381	14.368
7	7.6667	15.829	13.796
7	7.7	18.682	14.143
7	7.7333	21.044	14.48
7	7.7667	23.857	14.593
7	7.8	26.332	14.818
7	7.8333	28.502	14.679
7	7.8667	31	15.117
7	7.9	33.87	15.83
7	7.9333	36.87	16.141
7	7.9667	38.708	17.293
7	8	42.083	18.193
7	8.0333	45.008	18.868
7	8.0667	47.483	19.318
7	8.1	51.084	20.218
7	8.1333	54.313	20.64
7	8.1667	57.534	21.136
7	8.2	60.836	21.633
7	8.2333	64.097	22.183
7	8.2667	67.334	22.722
7	8.3	70.645	23.255
8	2.4667	-427.57	-117.78
8	2.5	-423.88	-116.76
8	2.5333	-420.34	-115.56
8	2.5667	-416.95	-114.24
8	2.6	-413.72	-112.78
8	2.6333	-410.45	-111.31
8	2.6667	-406.82	-109.39
8	2.7	-403	-107.59
8	2.7333	-398.72	-105.79
8	2.7667	-393.99	-103.99
8	2.8	-390.06	-102.3
8	2.8333	-385.22	-99.94
8	2.8667	-380.94	-97.915
8	2.9	-376.89	-95.889
8	2.9333	-372.84	-93.864
8	2.9667	-368.79	-92.064
8	3	-364.97	-90.264
8	3.0333	-360.47	-88.689
8	3.0667	-357.05	-87.654
8	3.1	-352.93	-86.326
8	3.1333	-349.33	-85.426
8	3.1667	-345.84	-84.639
8	3.2	-342.02	-83.739
8	3.2333	-338.33	-83.244
8	3.2667	-334.32	-82.028
8	3.3	-330.2	-80.701
8	3.3333	-326.04	-79.463
8	3.3667	-321.76	-78.338
8	3.4	-318.05	-77.681
8	3.4333	-314.34	-76.763
8	3.4667	-310.29	-76.313
8	3.5	-306.69	-75.863
8	3.5333	-303.05	-75.112
8	3.5667	-299.49	-73.838
8	3.6	-296.23	-72.6
8	3.6333	-293.33	-71.346
8	3.6667	-290.08	-70.373
8	3.7	-287.11	-69.145
8	3.7333	-283.98	-67.878
8	3.7667	-280.55	-66.346
8	3.8	-276.99	-64.837
8	3.8333	-273.72	-62.925
8	3.8667	-270.12	-61.35
8	3.9	-266.64	-59.662
8	3.9333	-263.26	-58.087
8	3.9667	-260.11	-56.287
8	4	-256.74	-54.712
8	4.0333	-253.59	-52.912
8	4.0667	-250.44	-50.886
8	4.1	-247.28	-49.311
8	4.1333	-243.91	-47.511
8	4.1667	-240.53	-46.161
8	4.2	-237.38	-45.261
8	4.2333	-234.46	-43.911
8	4.2667	-231.31	-43.011
8	4.3	-228.38	-42.336
8	4.3333	-225.23	-41.211
8	4.3667	-222.08	-40.311
8	4.4	-218.93	-39.411
8	4.4333	-215.78	-38.511
8	4.4667	-212.63	-38.061
8	4.5	-209.26	-37.611
8	4.5333	-206.33	-37.161
8	4.5667	-203.65	-36.826
8	4.6	-200.93	-36.261
8	4.6333	-198.23	-35.81
8	4.6667	-195.31	-35.136
8	4.7	-192.83	-34.461
8	4.7333	-190.13	-33.56
8	4.7667	-187.88	-32.885
8	4.8	-185.28	-31.861
8	4.8333	-182.93	-31.085
8	4.8667	-180.46	-30.185
8	4.9	-177.98	-29.285
8	4.9333	-175.96	-27.935
8	4.9667	-173.48	-27.035
8	5	-171.23	-25.91
8	5.0333	-169.43	-24.785
8	5.0667	-167.41	-23.66
8	5.1	-165.6	-22.31
8	5.1333	-163.58	-21.41
8	5.1667	-161.56	-20.51
8	5.2	-159.75	-19.384
8	5.2333	-157.71	-18.561
8	5.2667	-156.15	-17.809
8	5.3	-154.13	-16.909
8	5.3333	-152.55	-16.459
8	5.3667	-150.3	-16.009
8	5.4	-148.84	-15.156
8	5.4333	-146.48	-14.884
8	5.4667	-144.45	-14.659
8	5.5	-142.65	-14.659
8	5.5333	-140.63	-14.659
8	5.5667	-138.83	-14.659
8	5.6	-137.03	-14.659
8	5.6333	-135.23	-15.109
8	5.6667	-134.1	-14.884
8	5.7	-132.35	-15.369
8	5.7333	-130.73	-15.559
8	5.7667	-128.7	-16.009
8	5.8	-127.35	-16.009
8	5.8333	-125.78	-16.009
8	5.8667	-123.75	-16.009
8	5.9	-121.95	-15.559
8	5.9333	-120.15	-15.559
8	5.9667	-118.8	-15.109
8	6	-117.56	-14.547
8	6.0333	-115.99	-14.322
8	6.0667	-114.52	-13.853
8	6.1	-113	-13.399
8	6.1333	-111.15	-12.859
8	6.1667	-109.69	-12.072
8	6.2	-108.34	-11.396
8	6.2333	-106.65	-10.834
8	6.2667	-105.1	-10.091
8	6.3	-103.05	-9.7089
8	6.3333	-101.48	-8.8088
8	6.3667	-99.901	-8.1338
8	6.4	-98.101	-7.6838
8	6.4333	-96.188	-7.3463
8	6.4667	-94.388	-6.8962
8	6.5	-92.804	-6.628
8	6.5333	-90.675	-6.5587
8	6.5667	-88.65	-6.5587
8	6.6	-87.3	-6.5587
8	6.6333	-85.863	-6.351
8	6.6667	-84.236	-6.5414
8	6.7	-82.565	-6.8504
8	6.7333	-80.999	-7.0088
8	6.7667	-79.649	-7.0088
8	6.8	-78.524	-7.0087
8	6.8333	-76.864	-7.5829
8	6.8667	-75.473	-7.6728
8	6.9	-73.799	-7.9088
8	6.9333	-72.224	-7.6838
8	6.9667	-71.033	-7.5411
8	7	-69.506	-7.5578
8	7.0333	-67.836	-7.5713
8	7.0667	-65.924	-7.4588
8	7.1	-64.911	-7.3463
8	7.1333	-63.531	-7.0746
8	7.1667	-62.211	-6.8963
8	7.2	-60.852	-6.6279
8	7.2333	-59.59	-6.4705
8	7.2667	-58.308	-6.2817
8	7.3	-57.089	-6.0429
8	7.3333	-55.746	-6.2991
8	7.3667	-54.439	-6.4957
8	7.4	-53.34	-6.6452
8	7.4333	-52.295	-6.6141
8	7.4667	-51.401	-6.9329
8	7.5	-50.64	-7.1604
8	7.5333	-49.947	-7.2338
8	7.5667	-49.394	-7.3895
8	7.6	-48.584	-7.6308
8	7.6333	-47.663	-7.7357
8	7.6667	-46.527	-7.5488
8	7.7	-45.222	-7.6838
8	7.7333	-44.097	-7.4588
8	7.7667	-43.107	-6.7387
8	7.8	-41.757	-6.7387
8	7.8333	-40.376	-6.4029
8	7.8667	-38.247	-6.1087
8	7.9	-37.426	-5.5755
8	7.9333	-35.907	-4.9386
8	7.9667	-34.422	-4.3086
8	8	-32.705	-3.9381
8	8.0333	-30.977	-3.5297
8	8.0667	-29.066	-3.0935
8	8.1	-27.33	-2.555
8	8.1333	-25.376	-2.3734
8	8.1667	-23.447	-2.0561
8	8.2	-20.921	-2.0584
8	8.2333	-19.121	-2.0584
8	8.2667	-17.771	-2.0584
8	8.3	-15.97	-2.0584
8	8.3333	-14.869	-2.1187
8	8.3667	-13.045	-2.5084
8	8.4	-12.19	-2.6435
8	8.4333	-10.795	-2.9585
8	8.4667	-9.2425	-3.116
8	8.5	-7.4649	-3.3185
8	8.5333	-5.6198	-3.4085
8	8.5667	-3.6846	-3.4535
8	8.6	-1.7945	-3.4085
8	8.6333	0.27561	-3.2735
8	8.6667	2.2557	-3.1835
8	8.7	4.2359	-3.0935
8	8.7333	6.486	-2.8685
8	8.7667	8.7361	-2.4185
8	8.8	11.031	-2.0584
8	8.8333	13.495	-1.5813
8	8.8667	16.189	-1.0199
8	8.9	18.728	-0.4105
8	8.9333	21.382	0.41671
8	8.9667	24.172	0.91179
8	9	27.457	1.0918
8	9.0333	30.608	1.5418
8	9.0667	33.533	1.5418
8	9.1	36.21	2.0593
8	9.1333	39.158	1.7668
8	9.1667	42.533	1.5418
8	9.2	45.458	1.5418
8	9.2333	48.384	1.0918
8	9.2667	51.084	1.0918
8	9.3	53.864	0.78049
8	9.3333	56.476	0.45003
8	9.3667	59.146	0.051036
8	9.4	61.919	-0.28874
8	9.4333	64.916	-0.61093
8	9.4667	68.203	-0.76964
8	9.5	71.75	-0.79049
9	2.5667	-427.3	62.493
9	2.6	-424.11	62.225
9	2.6333	-421.18	61.938
9	2.6667	-418.34	61.613
9	2.7	-415.47	61.359
9	2.7333	-412.67	61.171
9	2.7667	-409.75	60.946
9	2.8	-407.05	60.721
9	2.8333	-403.89	60.721
9	2.8667	-400.97	60.721
9	2.9	-397.6	60.495
9	2.9333	-394.22	60.495
9	2.9667	-390.84	60.27
9	3	-387.44	60.058
9	3.0333	-383.87	59.596
9	3.0667	-380.27	59.596
9	3.1	-376.67	59.145
9	3.1333	-373.07	59.145
9	3.1667	-369.47	59.145
9	3.2	-366.09	59.145
9	3.2333	-362.94	58.92
9	3.2667	-359.57	58.695
9	3.3	-356.6	58.423
9	3.3333	-353.27	57.795
9	3.3667	-350.34	57.12
9	3.4	-347.74	56.585
9	3.4333	-344.72	55.77
9	3.4667	-341.34	54.645
9	3.5	-337.97	53.97
9	3.5333	-334.82	53.07
9	3.5667	-331.44	51.945
9	3.6	-327.84	51.045
9	3.6333	-324.47	49.866
9	3.6667	-321.31	48.795
9	3.7	-317.94	47.895
9	3.7333	-314.79	46.545
9	3.7667	-311.86	45.645
9	3.8	-308.71	44.52
9	3.8333	-306.01	43.844
9	3.8667	-303.31	43.394
9	3.9	-300.39	42.944
9	3.9333	-297.69	42.719
9	3.9667	-295.21	42.494
9	4	-292.29	42.044
9	4.0333	-289.36	41.819
9	4.0667	-286.66	41.369
9	4.1	-283.74	40.919
9	4.1333	-280.59	40.694
9	4.1667	-277.66	40.019
9	4.2	-274.74	39.794
9	4.2333	-271.59	39.569
9	4.2667	-268.44	39.344
9	4.3	-265.29	39.119
9	4.3333	-262.81	38.894
9	4.3667	-259.89	38.669
9	4.4	-257.19	38.219
9	4.4333	-254.49	37.769
9	4.4667	-252.01	37.319
9	4.5	-249.53	36.419
9	4.5333	-247.06	35.969
9	4.5667	-244.81	35.069
9	4.6	-242.34	34.169
9	4.6333	-240.09	33.719
9	4.6667	-237.61	32.819
9	4.7	-234.91	31.919
9	4.7333	-232.88	31.469
9	4.7667	-230.41	30.569
9	4.8	-227.93	29.669
9	4.8333	-225.46	28.994
9	4.8667	-223.21	28.093
9	4.9	-221.18	27.418
9	4.9333	-219.16	26.518
9	4.9667	-217.13	25.618
9	5	-215.33	24.718
9	5.0333	-213.31	24.268
9	5.0667	-211.24	23.235
9	5.1	-209.26	22.918
9	5.1333	-207.23	22.243
9	5.1667	-205.43	22.018
9	5.2	-203.63	21.343
9	5.2333	-201.83	21.118
9	5.2667	-200.26	20.443
9	5.3	-198.68	20.218
9	5.3333	-197.11	19.768
9	5.3667	-195.53	19.768
9	5.4	-193.96	19.318
9	5.4333	-192.16	19.318
9	5.4667	-190.81	19.318
9	5.5	-189.23	19.318
9	5.5333	-187.66	19.768
9	5.5667	-186.08	19.993
9	5.6	-184.28	20.218
9	5.6333	-182.71	20.443
9	5.6667	-181.13	20.668
9	5.7	-179.56	20.893
9	5.7333	-177.76	20.893
9	5.7667	-176.12	21
9	5.8	-174.38	20.893
9	5.8333	-172.81	20.893
9	5.8667	-170.94	20.968
9	5.9	-169.21	20.668
9	5.9333	-167.63	20.668
9	5.9667	-166.28	20.668
9	6	-165	20.502
9	6.0333	-163.54	20.377
9	6.0667	-162.16	20.258
9	6.1	-160.86	20.285
9	6.1333	-159.42	19.966
9	6.1667	-158.24	19.65
9	6.2	-156.93	19.281
9	6.2333	-155.88	19.003
9	6.2667	-154.89	18.598
9	6.3	-154.06	18.089
9	6.3333	-153.23	17.518
9	6.3667	-151.96	16.975
9	6.4	-151.2	16.393
9	6.4333	-150.14	15.709
9	6.4667	-149.4	15.268
9	6.5	-148.07	14.41
9	6.5333	-147.13	13.85
9	6.5667	-146.03	13.468
9	6.6	-144.9	12.793
9	6.6333	-143.58	12.599
9	6.6667	-142.2	12.342
9	6.7	-141.12	12.124
9	6.7333	-139.95	11.893
9	6.7667	-138.6	11.893
9	6.8	-137.25	11.893
9	6.8333	-135.9	11.893
9	6.8667	-134.78	11.893
9	6.9	-133.43	11.893
9	6.9333	-132.03	12.559
9	6.9667	-130.95	12.793
9	7	-129.6	13.242
9	7.0333	-128.48	13.693
9	7.0667	-127.38	13.992
9	7.1	-126.29	13.966
9	7.1333	-125.2	14.096
9	7.1667	-124.41	14.017
9	7.2	-123.24	14.232
9	7.2333	-122.63	13.918
9	7.2667	-121.34	13.94
9	7.3	-120.2	13.809
9	7.3333	-119.42	13.454
9	7.3667	-118.28	13.04
9	7.4	-117.45	12.793
9	7.4333	-115.93	12.632
9	7.4667	-115.2	11.893
9	7.5	-114.3	10.992
9	7.5333	-113.18	10.542
9	7.5667	-112.28	9.6423
9	7.6	-111.38	9.1923
9	7.6333	-110.48	8.2922
9	7.6667	-109.58	7.3922
9	7.7	-108.68	6.7171
9	7.7333	-107.55	6.2671
9	7.7667	-106.88	5.5921
9	7.8	-105.98	4.917
9	7.8333	-105.08	4.467
9	7.8667	-104.18	4.017
9	7.9	-103.5	3.5669
9	7.9333	-102.6	3.1169
9	7.9667	-101.66	2.6975
9	8	-100.8	2.6669
9	8.0333	-99.905	2.2808
9	8.0667	-99.226	2.2168
9	8.1	-98.551	2.2168
9	8.1333	-97.651	1.9918
9	8.1667	-96.751	1.9918
9	8.2	-96.076	2.2168
9	8.2333	-95.175	2.2168
9	8.2667	-94.5	2.4419
9	8.3	-93.825	2.8919
9	8.3333	-92.7	3.5669
9	8.3667	-92.25	3.7919
9	8.4	-91.8	4.467
9	8.4333	-91.125	4.917
9	8.4667	-90.389	5.3035
9	8.5	-90	5.8171
9	8.5333	-88.75	6.2114
9	8.5667	-88.38	6.3571
9	8.6	-87.862	6.6047
9	8.6333	-87.3	6.7171
9	8.6667	-86.85	6.7171
9	8.7	-85.95	6.9421
9	8.7333	-85.005	6.5821
9	8.7667	-84.195	6.4021
9	8.8	-83.726	6.1612
9	8.8333	-83.025	6.0421
9	8.8667	-81.9	5.5921
9	8.9	-81	5.142
9	8.9333	-79.874	4.692
9	8.9667	-78.749	4.242
9	9	-77.354	3.4319
9	9.0333	-76.499	2.8919
9	9.0667	-75.082	2.1943
9	9.1	-73.853	1.34
9	9.1333	-72.606	0.39421
9	9.1667	-71.173	-0.45558
9	9.2	-69.659	-1.5634
9	9.2333	-68.283	-2.7152
9	9.2667	-66.824	-3.8585
9	9.3	-65.249	-4.9836
9	9.3333	-63.673	-5.8837
9	9.3667	-61.962	-6.7582
9	9.4	-60.973	-7.9088
9	9.4333	-59.623	-8.5838
9	9.4667	-58.273	-9.4839
9	9.5	-56.923	-10.159
9	9.5333	-55.798	-10.609
9	9.5667	-54.673	-11.284
9	9.6	-53.548	-11.734
9	9.6333	-52.648	-12.409
9	9.6667	-51.523	-12.634
9	9.7	-50.848	-13.084
9	9.7333	-49.948	-13.534
9	9.7667	-48.822	-13.759
9	9.8	-47.697	-14.209
9	9.8333	-46.572	-14.434
9	9.8667	-45.447	-14.434
9	9.9	-44.547	-14.659
9	9.9333	-43.197	-15.109
9	9.9667	-41.622	-15.109
9	10	-40.272	-15.334
9	10.033	-38.922	-15.559
9	10.067	-37.572	-15.784
9	10.1	-35.997	-16.009
9	10.133	-33.783	-15.778
9	10.167	-32.058	-15.998
9	10.2	-29.989	-15.802
9	10.233	-28.104	-15.698
9	10.267	-26.546	-15.784
9	10.3	-23.84	-15.426
9	10.333	-21.63	-15.003
9	10.367	-19.796	-14.884
9	10.4	-17.061	-14.459
9	10.433	-14.868	-14.277
9	10.467	-13.27	-14.434
9	10.5	-10.812	-13.819
9	10.533	-8.59	-13.669
9	10.567	-6.8969	-13.771
9	10.6	-4.6295	-13.587
9	10.633	-2.5821	-13.647
9	10.667	-0.53449	-13.579
9	10.7	1.5542	-13.709
9	10.733	3.7398	-14.024
9	10.767	5.7255	-14.158
9	10.8	7.8725	-14.689
9	10.833	9.9006	-15.018
9	10.867	12.074	-15.54
9	10.9	13.956	-16.234
9	10.933	16.535	-16.289
9	10.967	18.907	-16.684
9	11	21.544	-16.918
9	11.033	23.965	-17.22
9	11.067	26.107	-17.584
9	11.1	28.582	-17.584
9	11.133	31.058	-17.584
9	11.167	33.533	-17.584
9	11.2	36.233	-17.584
9	11.233	38.708	-17.134
9	11.267	41.696	-16.861
9	11.3	44.059	-16.454
9	11.333	46.358	-16.009
9	11.367	49.059	-15.784
9	11.4	51.309	-15.109
9	11.433	53.944	-14.369
9	11.467	56.459	-13.546
9	11.5	58.98	-12.696
9	11.533	61.65	-11.819
9	11.567	64.287	-10.977
9	11.6	66.76	-10.229
9	11.633	69.2	-9.5766
9	11.667	71.622	-9.0167
10	2.6333	-425.95	260.97
10	2.6667	-422.24	259.78
10	2.7	-418.39	258.44
10	2.7333	-414.38	257.18
10	2.7667	-410.3	255.98
10	2.8	-406.12	254.46
10	2.8333	-401.96	253.38
10	2.8667	-397.32	252.07
10	2.9	-393.21	251.45
10	2.9333	-388.79	250.53
10	2.9667	-384.75	249.7
10	3	-380.7	248.77
10	3.0333	-377.01	247.79
10	3.0667	-373.47	246.77
10	3.1	-369.99	245.8
10	3.1333	-366.47	244.66
10	3.1667	-363.05	243.28
10	3.2	-359.51	241.88
10	3.2333	-355.08	240.26
10	3.2667	-351.95	238.4
10	3.3	-347.61	236.51
10	3.3333	-344.68	234.48
10	3.3667	-341.14	232.78
10	3.4	-337.76	231.14
10	3.4333	-334.43	229.66
10	3.4667	-330.99	228.13
10	3.5	-327.56	226.75
10	3.5333	-323.92	225.18
10	3.5667	-319.72	224.01
10	3.6	-316.44	222.47
10	3.6333	-312.85	221.2
10	3.6667	-308.91	219.88
10	3.7	-305.87	218.37
10	3.7333	-302.41	217.16
10	3.7667	-298.59	215.91
10	3.8	-294.84	214.58
10	3.8333	-291.27	213.57
10	3.8667	-287.49	212.41
10	3.9	-284.42	211.61
10	3.9333	-281.09	210.22
10	3.9667	-278.4	209.22
10	4	-275.12	207.83
10	4.0333	-272.15	206.44
10	4.0667	-269.15	204.73
10	4.1	-265.93	203.19
10	4.1333	-262.62	201.21
10	4.1667	-259.54	199.42
10	4.2	-256.67	197.08
10	4.2333	-253.8	194.89
10	4.2667	-250.97	193
10	4.3	-247.33	190.69
10	4.3333	-244.74	188.58
10	4.3667	-241.5	186.4
10	4.4	-238.48	184.65
10	4.4333	-235.43	183.06
10	4.4667	-232.11	181.42
10	4.5	-229.21	179.99
10	4.5333	-225.63	178.15
10	4.5667	-222.77	176.93
10	4.6	-219.44	175.3
10	4.6333	-216.52	174.05
10	4.6667	-213.33	172.84
10	4.7	-209.96	171.69
10	4.7333	-206.9	170.64
10	4.7667	-203.51	169.38
10	4.8	-200.93	168.28
10	4.8333	-197.89	167.04
10	4.8667	-195.19	165.69
10	4.9	-192.27	164.12
10	4.9333	-189.68	162.43
10	4.9667	-187.21	160.85
10	5	-184.66	159.31
10	5.0333	-182.26	157.48
10	5.0667	-179.78	155.68
10	5.1	-177.57	153.54
10	5.1333	-175.32	151.71
10	5.1667	-173.28	149.68
10	5.2	-171.08	147.57
10	5.2333	-168.86	145.72
10	5.2667	-166.95	143.81
10	5.3	-164.82	142.06
10	5.3333	-162.32	140.78
10	5.3667	-159.89	139.29
10	5.4	-157.55	137.67
10	5.4333	-155.48	136.1
10	5.4667	-153.07	134.68
10	5.5	-150.44	133.35
10	5.5333	-148.04	132.16
10	5.5667	-145.69	131.07
10	5.6	-143.39	129.99
10	5.6333	-140.72	129.31
10	5.6667	-138.74	128.27
10	5.7	-136.42	127.39
10	5.7333	-134.76	126.06
10	5.7667	-132.93	125.11
10	5.8	-131.04	124
10	5.8333	-129.44	122.6
10	5.8667	-127.78	121.26
10	5.9	-126.34	120
10	5.9333	-125.06	118.64
10	5.9667	-123.73	117.13
10	6	-122.76	115.39
10	6.0333	-121.57	113.86
10	6.0667	-120.6	112.25
10	6.1	-120.15	110.45
10	6.1333	-118.86	108.86
10	6.1667	-118.08	107.39
10	6.2	-117.14	105.9
10	6.2333	-116.38	104.44
10	6.2667	-115.08	103.45
10	6.3	-114.53	102.35
10	6.3333	-113.18	101.22
10	6.3667	-112.28	100.32
10	6.4	-110.93	99.198
10	6.4333	-109.58	98.298
10	6.4667	-108.45	97.398
10	6.5	-107.33	96.723
10	6.5333	-105.98	96.273
10	6.5667	-104.63	96.048
10	6.6	-103.5	95.598
10	6.6333	-102.38	95.373
10	6.6667	-101.48	95.148
10	6.7	-100.15	94.765
10	6.7333	-99.226	94.698
10	6.7667	-98.551	94.248
10	6.8	-97.708	93.465
10	6.8333	-96.999	92.892
10	6.8667	-96.525	92.222
10	6.9	-96.076	91.998
10	6.9333	-95.626	91.097
10	6.9667	-95.175	90.422
10	7	-94.72	89.576
10	7.0333	-94.5	88.847
10	7.0667	-94.275	87.947
10	7.1	-94.05	87.047
10	7.1333	-94.05	85.922
10	7.1667	-94.05	85.022
10	7.2	-94.05	84.122
10	7.2333	-94.275	83.222
10	7.2667	-94.05	82.097
10	7.3	-94.05	81.197
10	7.3333	-93.825	80.297
10	7.3667	-93.375	78.947
10	7.4	-93.15	78.047
10	7.4333	-92.475	77.147
10	7.4667	-91.778	76.219
10	7.5	-91.575	75.347
10	7.5333	-90.675	74.446
10	7.5667	-90	73.771
10	7.6	-89.1	72.871
10	7.6333	-88.2	72.196
10	7.6667	-87.3	71.521
10	7.7	-86.4	71.071
10	7.7333	-85.275	70.621
10	7.7667	-84.15	70.171
10	7.8	-82.8	69.721
10	7.8333	-81.9	69.271
10	7.8667	-80.549	68.821
10	7.9	-79.424	68.371
10	7.9333	-78.299	67.921
10	7.9667	-77.399	67.471
10	8	-76.274	67.021
10	8.0333	-75.374	66.346
10	8.0667	-74.474	65.671
10	8.1	-73.799	65.221
10	8.1333	-72.899	64.771
10	8.1667	-72.449	64.321
10	8.2	-71.774	63.646
10	8.2333	-71.099	62.971
10	8.2667	-70.649	62.521
10	8.3	-70.424	61.621
10	8.3333	-69.974	61.171
10	8.3667	-69.524	60.27
10	8.4	-69.299	59.37
10	8.4333	-69.299	58.47
10	8.4667	-69.299	57.57
10	8.5	-69.074	56.67
10	8.5333	-68.849	55.995
10	8.5667	-68.403	55.241
10	8.6	-67.949	54.645
10	8.6333	-67.499	53.97
10	8.6667	-66.824	53.52
10	8.7	-66.149	53.07
10	8.7333	-65.249	52.62
10	8.7667	-64.799	52.17
10	8.8	-63.898	52.17
10	8.8333	-62.998	51.72
10	8.8667	-62.098	51.495
10	8.9	-61.198	51.27
10	8.9333	-60.298	51.27
10	8.9667	-59.398	51.045
10	9	-58.948	50.595
10	9.0333	-58.048	50.37
10	9.0667	-57.373	49.92
10	9.1	-56.698	49.47
10	9.1333	-56.248	49.02
10	9.1667	-55.798	48.57
10	9.2	-55.348	47.67
10	9.2333	-54.898	47.22
10	9.2667	-54.898	46.32
10	9.3	-54.448	45.42
10	9.3333	-54.448	44.52
10	9.3667	-54.448	43.62
10	9.4	-54.223	42.719
10	9.4333	-53.998	41.819
10	9.4667	-53.998	40.919
10	9.5	-53.548	39.794
10	9.5333	-52.873	38.894
10	9.5667	-52.198	37.994
10	9.6	-51.298	37.319
10	9.6333	-50.398	36.419
10	9.6667	-49.498	35.744
10	9.7	-48.597	35.294
10	9.7333	-47.697	34.844
10	9.7667	-46.797	34.394
10	9.8	-45.897	33.944
10	9.8333	-44.997	33.494
10	9.8667	-44.097	33.494
10	9.9	-43.197	32.819
10	9.9333	-42.072	32.144
10	9.9667	-41.172	31.694
10	10	-40.497	30.794
10	10.033	-39.597	30.344
10	10.067	-38.697	29.444
10	10.1	-37.797	28.544
10	10.133	-36.897	27.643
10	10.167	-35.997	26.518
10	10.2	-35.097	25.393
10	10.233	-34.647	24.268
10	10.267	-33.972	23.143
10	10.3	-33.121	21.915
10	10.333	-32.397	20.893
10	10.367	-31.155	19.615
10	10.4	-29.696	18.643
10	10.433	-28.346	17.743
10	10.467	-26.996	16.843
10	10.5	-25.474	15.93
10	10.533	-23.846	15.268
10	10.567	-22.316	14.908
10	10.6	-20.741	14.683
10	10.633	-19.346	14.593
10	10.667	-17.996	14.818
10	10.7	-16.983	14.93
10	10.733	-15.295	15.268
10	10.767	-13.945	15.268
10	10.8	-12.37	15.268
10	10.833	-11.02	15.268
10	10.867	-9.22	15.268
10	10.9	-7.6449	14.818
10	10.933	-5.8448	14.368
10	10.967	-4.4947	13.468
10	11	-2.9196	13.018
10	11.033	-1.3445	12.117
10	11.067	0.0055483	11.442
10	11.1	1.5807	10.542
10	11.133	2.9307	9.8673
10	11.167	4.5058	9.1923
10	11.2	6.306	8.7423
10	11.233	8.3311	8.5173
10	11.267	10.356	8.0672
10	11.3	12.156	8.0672
10	11.333	14.181	8.0672
10	11.367	15.982	8.0672
10	11.4	17.782	8.0672
10	11.433	19.357	8.5173
10	11.467	21.157	8.9673
10	11.5	22.957	9.4173
10	11.533	24.757	9.6423
10	11.567	27.007	9.6423
10	11.6	29.032	9.6423
10	11.633	31.508	9.4173
10	11.667	33.758	8.9673
10	11.7	36.008	8.7423
10	11.733	38.033	8.2922
10	11.767	39.833	8.0672
[truncated: 15,954 more rows]
