# Supplementary material for: A system for efficient egress scheduling during mass events and small-scale experimental demonstration
Source: R Soc Open Sci. 2020 Dec 9;7(12):201465. doi: 10.1098/rsos.201465 (PMC7813256; doi:10.1098/rsos.201465)
Supplement: Experimental data [file rsos201465supp5.zip › experimental_data/data/Sensor17.csv]

ped. #	time (s)	x (cm)	y (cm)
1	1.2	-425.99	58.817
1	1.2333	-421.81	57.994
1	1.2667	-417.88	57.187
1	1.3	-414.04	56.453
1	1.3333	-410.27	55.84
1	1.3667	-406.37	55.32
1	1.4	-402.77	54.87
1	1.4333	-398.94	54.405
1	1.4667	-395.19	54.089
1	1.5	-391.07	53.97
1	1.5333	-387.02	53.52
1	1.5667	-382.5	53.092
1	1.6	-377.79	52.845
1	1.6333	-372.62	52.62
1	1.6667	-367.44	52.395
1	1.7	-362.27	52.395
1	1.7333	-357.09	52.395
1	1.7667	-351.92	52.62
1	1.8	-347.19	52.62
1	1.8333	-342.47	53.07
1	1.8667	-337.83	52.98
1	1.9	-333.24	52.845
1	1.9333	-328.51	52.62
1	1.9667	-324.24	51.72
1	2	-319.29	50.82
1	2.0333	-314.34	49.695
1	2.0667	-309.16	48.795
1	2.1	-304.21	47.445
1	2.1333	-298.81	46.095
1	2.1667	-293.67	44.616
1	2.2	-288.46	42.944
1	2.2333	-283.06	41.144
1	2.2667	-278.11	39.119
1	2.3	-273.16	37.319
1	2.3333	-268.44	35.519
1	2.3667	-263.94	34.169
1	2.4	-259.21	32.594
1	2.4333	-254.49	31.694
1	2.4667	-249.76	30.569
1	2.5	-245.03	29.669
1	2.5333	-240.09	28.768
1	2.5667	-235.13	28.093
1	2.6	-230.41	27.193
1	2.6333	-225.41	27.103
1	2.6667	-220.06	26.068
1	2.7	-214.66	25.843
1	2.7333	-209.66	25.753
1	2.7667	-204.31	24.943
1	2.8	-199.54	25.303
1	2.8333	-194.34	24.966
1	2.8667	-189.58	24.874
1	2.9	-184.64	24.313
1	2.9333	-180.01	23.368
1	2.9667	-175.51	22.468
1	3	-171.12	22.049
1	3.0333	-166.32	20.983
1	3.0667	-161.68	19.986
1	3.1	-156.6	18.418
1	3.1333	-151.88	17.743
1	3.1667	-146.7	16.168
1	3.2	-141.75	14.593
1	3.2333	-136.8	13.018
1	3.2667	-131.85	11.442
1	3.3	-126.9	9.6423
1	3.3333	-121.95	7.8422
1	3.3667	-116.78	6.4921
1	3.4	-111.83	4.917
1	3.4333	-106.43	4.017
1	3.4667	-101.48	3.1169
1	3.5	-96.481	2.9819
1	3.5333	-91.489	2.3617
1	3.5667	-86.76	2.0368
1	3.6	-82.012	1.6543
1	3.6333	-77.275	1.3591
1	3.6667	-72.188	1.3438
1	3.7	-67.004	1.4517
1	3.7333	-62.436	1.8793
1	3.7667	-57.261	2.1043
1	3.8	-52.153	2.7569
1	3.8333	-46.662	3.0719
1	3.8667	-41.677	3.6638
1	3.9	-36.427	3.9839
1	3.9333	-31.496	4.017
1	3.9667	-26.645	4.253
1	4	-21.734	3.9997
1	4.0333	-17.122	3.828
1	4.0667	-12.448	3.7522
1	4.1	-7.96	3.3869
1	4.1333	-3.3697	2.6669
1	4.1667	1.3556	2.6669
1	4.2	6.0809	1.7668
1	4.2333	10.919	1.6543
1	4.2667	15.967	0.9295
1	4.3	21.044	0.07919
1	4.3333	26.591	-0.84515
1	4.3667	31.857	-1.748
1	4.4	37.358	-2.5085
1	4.4333	42.48	-3.6203
1	4.4667	48.271	-3.521
1	4.5	53.457	-3.6878
1	4.5333	58.474	-3.7451
1	4.5667	63.363	-3.7161
1	4.6	68.168	-3.6285
1	4.6333	72.905	-3.4552
2	1.3	-429.79	105.94
2	1.3333	-425.73	106.01
2	1.3667	-421.72	106
2	1.4	-417.83	105.96
2	1.4333	-414.19	106.03
2	1.4667	-410.75	106.09
2	1.5	-407.34	106.12
2	1.5333	-403.99	106.52
2	1.5667	-400.7	106.67
2	1.6	-397.02	106.97
2	1.6333	-393.49	107.1
2	1.6667	-389.71	107.2
2	1.7	-386.05	107.31
2	1.7333	-381.88	107.5
2	1.7667	-377.63	107.25
2	1.8	-373.04	107.04
2	1.8333	-368.57	106.5
2	1.8667	-363.87	106.39
2	1.9	-359.4	106.12
2	1.9333	-355	106.38
2	1.9667	-350.54	106.02
2	2	-346.15	106.11
2	2.0333	-342.34	106.25
2	2.0667	-338.68	106.04
2	2.1	-334.66	106.04
2	2.1333	-330.95	105.32
2	2.1667	-326.83	104.71
2	2.2	-322.67	103.92
2	2.2333	-318.57	102.21
2	2.2667	-313.97	101
2	2.3	-309.54	99.565
2	2.3333	-305.11	98.748
2	2.3667	-300.52	97.353
2	2.4	-296.33	95.76
2	2.4333	-291.95	94.81
2	2.4667	-287.9	93.235
2	2.5	-284.41	92.222
2	2.5333	-280.7	90.985
2	2.5667	-277.1	89.86
2	2.6	-273.72	88.735
2	2.6333	-269.83	87.926
2	2.6667	-266.52	86.935
2	2.7	-262.7	85.81
2	2.7333	-258.65	84.46
2	2.7667	-254.71	83.447
2	2.8	-250.54	81.715
2	2.8333	-246.46	80.208
2	2.8667	-241.88	79.172
2	2.9	-237.81	77.578
2	2.9333	-233.53	76.4
2	2.9667	-229.33	75.341
2	3	-225.23	74.896
2	3.0333	-221.29	73.192
2	3.0667	-216.68	73.123
2	3.1	-213.33	72.169
2	3.1333	-209.26	71.521
2	3.1667	-205.54	70.734
2	3.2	-201.5	69.609
2	3.2333	-197.56	68.596
2	3.2667	-193.51	67.471
2	3.3	-189.68	66.121
2	3.3333	-185.63	64.771
2	3.3667	-181.69	63.308
2	3.4	-177.76	61.846
2	3.4333	-173.93	60.495
2	3.4667	-170.33	59.145
2	3.5	-166.51	57.08
2	3.5333	-162.91	56.445
2	3.5667	-159.3	55.095
2	3.6	-155.59	54.083
2	3.6333	-151.94	52.546
2	3.6667	-148.59	51.45
2	3.7	-144.34	50.707
2	3.7333	-140.52	49.582
2	3.7667	-136.69	48.457
2	3.8	-132.98	47.445
2	3.8333	-129.26	46.207
2	3.8667	-125.55	44.969
2	3.9	-121.76	43.918
2	3.9333	-117.9	42.719
2	3.9667	-114.1	41.765
2	4	-110.24	40.656
2	4.0333	-106.45	39.813
2	4.0667	-102.55	38.852
2	4.1	-98.551	37.769
2	4.1333	-94.613	36.981
2	4.1667	-90.778	35.869
2	4.2	-86.416	34.542
2	4.2333	-82.426	33.285
2	4.2667	-78.354	32.188
2	4.3	-74.205	30.798
2	4.3333	-70.107	29.42
2	4.3667	-66.419	28.229
2	4.4	-63.584	26.023
2	4.4333	-58.619	25.355
2	4.4667	-55.573	23.143
2	4.5	-50.893	22.558
2	4.5333	-47.697	20.218
2	4.5667	-43.232	19.941
2	4.6	-40.272	17.968
2	4.6333	-35.301	17.505
2	4.6667	-31.721	15.493
2	4.7	-27.227	15.187
2	4.7333	-23.055	13.412
2	4.7667	-18.671	13.468
2	4.8	-13.495	12.793
2	4.8333	-10.57	12.568
2	4.8667	-6.5199	11.893
2	4.9	-2.4696	11.667
2	4.9333	1.3556	11.667
2	4.9667	5.502	11.681
2	5	9.6812	11.442
2	5.0333	13.99	12.104
2	5.0667	18.652	11.299
2	5.1	23.407	11.442
2	5.1333	28.505	11.654
2	5.1667	32.633	12.117
2	5.2	37.583	12.342
2	5.2333	43.252	11.181
2	5.2667	48.836	12.274
2	5.3	52.466	10.967
2	5.3333	56.432	10.737
2	5.3667	60.35	10.437
2	5.4	64.206	10.019
2	5.4333	68.069	9.5497
2	5.4667	72.055	9.1843
3	1.4	-427.75	152.72
3	1.4333	-425.11	152.47
3	1.4667	-422.39	152.09
3	1.5	-419.52	151.66
3	1.5333	-416.6	151.18
3	1.5667	-413.51	150.72
3	1.6	-410.26	150.51
3	1.6333	-406.86	151.16
3	1.6667	-403.94	151.46
3	1.7	-400.88	152.44
3	1.7333	-397.6	153.16
3	1.7667	-394.4	153.81
3	1.8	-391.13	154.16
3	1.8333	-388.04	154.15
3	1.8667	-384.66	153.85
3	1.9	-381.57	153.8
3	1.9333	-377.85	152.99
3	1.9667	-374.53	152.86
3	2	-370.66	152.1
3	2.0333	-366.98	151.44
3	2.0667	-363.06	150.84
3	2.1	-359.39	149.47
3	2.1333	-355.85	148.14
3	2.1667	-352.76	146.77
3	2.2	-349.65	145.29
3	2.2333	-346.5	143.8
3	2.2667	-343.17	142.67
3	2.3	-339.68	141.69
3	2.3333	-336.11	141.2
3	2.3667	-332.46	140.22
3	2.4	-328.78	139.58
3	2.4333	-324.88	138.74
3	2.4667	-321.06	137.58
3	2.5	-316.89	136.34
3	2.5333	-312.98	135.26
3	2.5667	-308.81	134.27
3	2.6	-304.77	133.82
3	2.6333	-300.54	133.12
3	2.6667	-296.58	132.86
3	2.7	-292.55	132.56
3	2.7333	-288.5	131.67
3	2.7667	-285.17	130.83
3	2.8	-281.1	129.27
3	2.8333	-277.32	127.48
3	2.8667	-272.94	125.3
3	2.9	-268.89	123.72
3	2.9333	-264.84	122.15
3	2.9667	-260.79	120.57
3	3	-256.96	119
3	3.0333	-252.69	116.97
3	3.0667	-248.86	115.17
3	3.1	-245.49	113.15
3	3.1333	-242.78	111.84
3	3.1667	-238.73	109.32
3	3.2	-235.13	108.2
3	3.2333	-231.53	107.07
3	3.2667	-228.38	105.95
3	3.3	-225.68	105.05
3	3.3333	-222.53	103.7
3	3.3667	-219.38	102.35
3	3.4	-216.23	100.77
3	3.4333	-212.86	99.198
3	3.4667	-209.26	97.848
3	3.5	-205.66	96.048
3	3.5333	-202.28	94.923
3	3.5667	-198.91	93.798
3	3.6	-195.31	92.673
3	3.6333	-191.71	91.772
3	3.6667	-188.33	90.422
3	3.7	-185.41	89.072
3	3.7333	-182.26	87.272
3	3.7667	-179.33	85.697
3	3.8	-176.18	83.897
3	3.8333	-173.03	82.547
3	3.8667	-169.88	81.197
3	3.9	-166.59	79.246
3	3.9333	-163.35	77.822
3	3.9667	-160.66	76.022
3	4	-157.95	74.221
3	4.0333	-155.48	71.971
3	4.0667	-153	69.946
3	4.1	-150.75	68.146
3	4.1333	-148.05	66.346
3	4.1667	-144.75	64.887
3	4.2	-142.43	64.096
3	4.2333	-139.28	63.196
3	4.2667	-136.58	62.296
3	4.3	-133.13	61.456
3	4.3333	-131.18	60.495
3	4.3667	-128.29	59.412
3	4.4	-125.55	58.245
3	4.4333	-122.13	57.518
3	4.4667	-119.7	56.67
3	4.5	-116.33	55.995
3	4.5333	-113.18	55.545
3	4.5667	-109.58	55.32
3	4.6	-106.43	54.87
3	4.6333	-103.05	54.097
3	4.6667	-100.58	53.07
3	4.7	-97.199	51.823
3	4.7333	-94.901	50.047
3	4.7667	-92.397	48.591
3	4.8	-89.78	46.844
3	4.8333	-87.338	45.348
3	4.8667	-85.05	43.62
3	4.9	-82.8	42.044
3	4.9333	-80.549	40.244
3	4.9667	-77.849	38.444
3	5	-75.599	36.194
3	5.0333	-72.383	34.354
3	5.0667	-70.649	31.694
3	5.1	-67.484	29.364
3	5.1333	-64.934	27.238
3	5.1667	-61.794	25.751
3	5.2	-58.228	25.078
3	5.2333	-55.078	23.953
3	5.2667	-52.288	22.288
3	5.3	-49.002	21.703
3	5.3333	-45.828	21.014
3	5.3667	-43.062	19.723
3	5.4	-39.874	19.283
3	5.4333	-36.717	18.778
3	5.4667	-33.504	18.319
3	5.5	-30.11	18.22
3	5.5333	-26.806	18.02
3	5.5667	-23.171	18.643
3	5.6	-19.683	18.305
3	5.6333	-15.97	17.518
3	5.6667	-12.258	16.505
3	5.7	-8.5449	15.493
3	5.7333	-4.6072	14.48
3	5.7667	-0.89448	13.693
3	5.8	2.8183	12.905
3	5.8333	6.6435	12.455
3	5.8667	10.244	11.78
3	5.9	13.772	10.081
3	5.9333	17.692	9.1473
3	5.9667	22.057	9.1923
3	6	26.22	8.1797
3	6.0333	30.383	6.9422
3	6.0667	34.351	5.437
3	6.1	38.596	5.4795
3	6.1333	42.871	5.0295
3	6.1667	46.809	5.367
3	6.2	50.634	5.142
3	6.2333	54.121	5.0295
3	6.2667	57.569	4.9501
3	6.3	60.938	4.8751
3	6.3333	64.247	4.8895
3	6.3667	67.582	5.0823
3	6.4	71.018	5.5305
4	1.6667	-427	203.32
4	1.7	-424.33	202.8
4	1.7333	-421.56	202.34
4	1.7667	-418.7	201.94
4	1.8	-415.86	201.68
4	1.8333	-413.04	201.49
4	1.8667	-410.19	201.35
4	1.9	-407.27	200.9
4	1.9333	-404.68	201.24
4	1.9667	-402.17	201.18
4	2	-399.62	200.45
4	2.0333	-397.14	200
4	2.0667	-395.23	199.89
4	2.1	-392.87	199.1
4	2.1333	-390.84	198.2
4	2.1667	-388.82	197.75
4	2.2	-386.12	196.18
4	2.2333	-383.64	195.5
4	2.2667	-381.39	194.15
4	2.3	-378.69	192.58
4	2.3333	-376.44	191.45
4	2.3667	-373.74	189.88
4	2.4	-371.27	188.3
4	2.4333	-368.79	187.4
4	2.4667	-366.3	185.67
4	2.5	-363.84	184.75
4	2.5333	-361.64	183.44
4	2.5667	-359.12	182.23
4	2.6	-356.42	181.33
4	2.6333	-353.72	180.43
4	2.6667	-350.57	179.08
4	2.7	-347.42	177.95
4	2.7333	-344.04	177.28
4	2.7667	-340.67	175.93
4	2.8	-337.07	174.58
4	2.8333	-333.01	173.68
4	2.8667	-329.42	172.55
4	2.9	-325.81	171.88
4	2.9333	-321.99	171.2
4	2.9667	-318.84	170.75
4	3	-315.24	169.85
4	3.0333	-312.09	169.18
4	3.0667	-309.16	168.73
4	3.1	-306.24	168.28
4	3.1333	-303.76	167.38
4	3.1667	-301.33	167.02
4	3.2	-298.81	165.58
4	3.2333	-295.89	164.45
4	3.2667	-293.86	163.78
4	3.3	-291.16	162.43
4	3.3333	-288.69	161.08
4	3.3667	-285.99	159.73
4	3.4	-283.51	157.93
4	3.4333	-280.59	156.58
4	3.4667	-277.66	154.55
4	3.5	-275.19	152.53
4	3.5333	-272.71	150.73
4	3.5667	-269.79	148.48
4	3.6	-267.09	146.9
4	3.6333	-264.61	145.33
4	3.6667	-262.14	144.2
4	3.7	-259.59	143.09
4	3.7333	-256.96	141.95
4	3.7667	-254.26	141.05
4	3.8	-251.56	139.7
4	3.8333	-248.86	138.35
4	3.8667	-245.71	136.78
4	3.9	-242.78	135.65
4	3.9333	-239.41	134.07
4	3.9667	-236.26	132.95
4	4	-233.11	132.05
4	4.0333	-229.96	130.93
4	4.0667	-226.58	130.03
4	4.1	-223.43	129.13
4	4.1333	-220.51	128.22
4	4.1667	-217.81	127.1
4	4.2	-215.11	126.2
4	4.2333	-212.86	125.08
4	4.2667	-210.61	123.95
4	4.3	-208.36	122.6
4	4.3333	-206.11	121.25
4	4.3667	-203.86	119.67
4	4.4	-201.61	118.1
4	4.4333	-199.36	116.52
4	4.4667	-197.11	114.72
4	4.5	-194.86	113.15
4	4.5333	-192.61	111.12
4	4.5667	-190.58	108.87
4	4.6	-188.33	106.62
4	4.6333	-186.08	104.37
4	4.6667	-184.06	102.12
4	4.7	-182.03	100.32
4	4.7333	-180.01	98.523
4	4.7667	-177.76	96.723
4	4.8	-175.73	94.923
4	4.8333	-173.48	93.573
4	4.8667	-171.23	91.998
4	4.9	-168.98	90.422
4	4.9333	-166.5	88.847
4	4.9667	-164.25	87.272
4	5	-161.78	86.147
4	5.0333	-159.3	84.347
4	5.0667	-156.6	83.222
4	5.1	-153.9	82.097
4	5.1333	-151.2	80.972
4	5.1667	-148.73	80.297
4	5.2	-145.8	79.172
4	5.2333	-143.1	78.272
4	5.2667	-140.63	77.147
4	5.3	-138.15	76.246
4	5.3333	-135.9	74.896
4	5.3667	-133.65	73.546
4	5.4	-131.85	71.971
4	5.4333	-129.6	70.621
4	5.4667	-127.58	69.046
4	5.5	-125.55	67.471
4	5.5333	-123.53	65.896
4	5.5667	-121.73	63.871
4	5.6	-119.48	62.071
4	5.6333	-117.68	60.27
4	5.6667	-115.88	58.02
4	5.7	-114.08	56.22
4	5.7333	-112.28	53.97
4	5.7667	-110.25	51.72
4	5.8	-108.23	49.92
4	5.8333	-106.43	48.12
4	5.8667	-104.4	46.545
4	5.9	-102.4	44.653
4	5.9333	-100.38	43.254
4	5.9667	-98.332	41.856
4	6	-96.3	40.469
4	6.0333	-94.05	39.569
4	6.0667	-91.8	38.219
4	6.1	-89.356	37.051
4	6.1333	-87.075	35.969
4	6.1667	-84.825	35.519
4	6.2	-82.195	34.625
4	6.2333	-79.65	34.169
4	6.2667	-76.949	33.719
4	6.3	-74.249	33.044
4	6.3333	-71.774	32.369
4	6.3667	-69.074	31.919
4	6.4	-66.374	31.469
4	6.4333	-64.124	30.569
4	6.4667	-61.873	30.119
4	6.5	-59.398	29.219
4	6.5333	-57.373	28.319
4	6.5667	-55.123	27.869
4	6.6	-52.873	26.968
4	6.6333	-51.073	26.293
4	6.6667	-48.847	25.182
4	6.7	-46.797	24.493
4	6.7333	-44.547	23.593
4	6.7667	-42.522	22.693
4	6.8	-40.497	21.568
4	6.8333	-38.247	20.443
4	6.8667	-35.997	19.093
4	6.9	-33.747	17.968
4	6.9333	-31.496	16.843
4	6.9667	-29.246	15.718
4	7	-26.771	14.818
4	7.0333	-24.521	13.918
4	7.0667	-21.821	13.468
4	7.1	-19.346	12.568
4	7.1333	-16.87	12.117
4	7.1667	-14.17	11.217
4	7.2	-11.695	10.767
4	7.2333	-9.22	10.317
4	7.2667	-6.2983	10.044
4	7.3	-3.5947	10.092
4	7.3333	-0.89451	10.092
4	7.3667	1.8057	9.8673
4	7.4	4.5058	9.8673
4	7.4333	7.656	9.8673
4	7.4667	10.356	9.6423
4	7.5	13.506	9.6423
4	7.5333	16.432	9.4173
4	7.5667	19.357	8.7423
4	7.6	22.057	8.5173
4	7.6333	24.757	7.6172
4	7.6667	27.515	7.1211
4	7.7	30.157	6.2671
4	7.7333	32.633	5.367
4	7.7667	35.333	4.242
4	7.8	38.258	3.1169
4	7.8333	40.733	2.2168
4	7.8667	43.433	0.86677
4	7.9	46.358	-0.70833
4	7.9333	49.509	-2.0584
4	7.9667	52.659	-3.6335
4	8	55.728	-4.8691
4	8.0333	58.696	-6.0342
4	8.0667	61.715	-7.0232
4	8.1	64.722	-7.9249
4	8.1333	67.719	-8.727
4	8.1667	70.688	-9.424
5	1.7333	-426.22	248.76
5	1.7667	-424.13	248.08
5	1.8	-421.89	247.25
5	1.8333	-419.62	246.27
5	1.8667	-417.27	245.14
5	1.9	-414.93	243.84
5	1.9333	-412.76	242.55
5	1.9667	-410.64	241.18
5	2	-408.85	240.28
5	2.0333	-406.82	239.16
5	2.0667	-405.02	238.26
5	2.1	-403.22	237.36
5	2.1333	-400.97	236.91
5	2.1667	-398.84	236.38
5	2.2	-396.69	236.01
5	2.2333	-394.89	236.01
5	2.2667	-392.34	235.39
5	2.3	-390.24	234.76
5	2.3333	-387.93	234.09
5	2.3667	-385.45	233.56
5	2.4	-382.97	232.69
5	2.4333	-380.26	231.85
5	2.4667	-377.43	230.91
5	2.5	-374.75	230.54
5	2.5333	-372.01	230.12
5	2.5667	-369.35	229.68
5	2.6	-366.68	229.27
5	2.6333	-363.84	229.03
5	2.6667	-361.39	228.26
5	2.7	-358.67	227.46
5	2.7333	-355.97	226.56
5	2.7667	-353.27	225.21
5	2.8	-350.57	223.86
5	2.8333	-348.32	222.73
5	2.8667	-345.77	221.19
5	2.9	-343.14	220.03
5	2.9333	-340.32	218.63
5	2.9667	-337.74	217.1
5	3	-335.23	215.55
5	3.0333	-333.01	214.18
5	3.0667	-330.76	213.06
5	3.1	-328.51	211.48
5	3.1333	-326.49	210.13
5	3.1667	-324.24	209
5	3.2	-321.76	208.1
5	3.2333	-319.51	207.21
5	3.2667	-316.81	206.08
5	3.3	-314.56	205.18
5	3.3333	-312.31	204.28
5	3.3667	-309.61	202.7
5	3.4	-306.91	201.58
5	3.4333	-304.21	200.23
5	3.4667	-301.51	198.88
5	3.5	-298.59	197.98
5	3.5333	-295.89	197.08
5	3.5667	-293.58	196.39
5	3.6	-290.94	195.28
5	3.6333	-288.69	194.38
5	3.6667	-286.44	193.03
5	3.7	-284.19	191.68
5	3.7333	-282.16	190.33
5	3.7667	-279.91	189.2
5	3.8	-277.66	187.63
5	3.8333	-275.19	186.05
5	3.8667	-272.71	184.93
5	3.9	-270.46	183.35
5	3.9333	-267.76	181.55
5	3.9667	-265.51	180.2
5	4	-263.26	178.63
5	4.0333	-261.19	176.96
5	4.0667	-259.21	175.25
5	4.1	-257.41	173.9
5	4.1333	-255.16	172.78
5	4.1667	-252.91	171.88
5	4.2	-250.66	170.98
5	4.2333	-248.41	170.08
5	4.2667	-246.38	169.18
5	4.3	-244.36	167.83
5	4.3333	-242.34	166.7
5	4.3667	-240.09	165.58
5	4.4	-238.06	164.68
5	4.4333	-235.81	163.55
5	4.4667	-233.56	162.88
5	4.5	-231.08	162.2
5	4.5333	-229.06	161.98
5	4.5667	-227.26	161.53
5	4.6	-225.1	160.93
5	4.6333	-223.21	160.18
5	4.6667	-221.41	158.83
5	4.7	-219.83	157.93
5	4.7333	-218.26	157.03
5	4.7667	-216.46	155.68
5	4.8	-215.11	154.78
5	4.8333	-213.08	153.65
5	4.8667	-211.51	152.08
5	4.9	-209.66	150.86
5	4.9333	-208.13	149.15
5	4.9667	-206.47	147.5
5	5	-204.98	145.78
5	5.0333	-203.41	143.98
5	5.0667	-201.99	142.6
5	5.1	-200.65	140.85
5	5.1333	-199.04	139.43
5	5.1667	-197.78	137.9
5	5.2	-195.68	136.22
5	5.2333	-193.8	134.67
5	5.2667	-192.06	133.54
5	5.3	-190.58	132.5
5	5.3333	-188.78	131.08
5	5.3667	-187.43	129.8
5	5.4	-185.63	128.45
5	5.4333	-183.83	127.55
5	5.4667	-182.03	125.97
5	5.5	-180.23	125.3
5	5.5333	-178.43	124.17
5	5.5667	-176.76	123.74
5	5.6	-175.03	122.93
5	5.6333	-173.62	122.1
5	5.6667	-172.09	121.11
5	5.7	-170.78	119.67
5	5.7333	-169.3	118.52
5	5.7667	-168.08	117.65
5	5.8	-166.85	116.66
5	5.8333	-165.74	115.58
5	5.8667	-164.5	114.43
5	5.9	-163.24	113.26
5	5.9333	-161.93	111.89
5	5.9667	-160.98	110.67
5	6	-160.07	109.23
5	6.0333	-159.08	107.75
5	6.0667	-158.18	106.4
5	6.1	-157.28	105.05
5	6.1333	-156.38	103.7
5	6.1667	-155.02	102.18
5	6.2	-153.9	100.77
5	6.2333	-152.55	99.423
5	6.2667	-151.2	98.523
5	6.3	-149.75	97.596
5	6.3333	-148.28	96.723
5	6.3667	-147.15	95.373
5	6.4	-145.58	94.698
5	6.4333	-144.45	93.573
5	6.4667	-142.81	92.65
5	6.5	-141.3	91.323
5	6.5333	-139.5	90.422
5	6.5667	-137.7	89.747
5	6.6	-136.15	89.528
5	6.6333	-134.76	88.9
5	6.6667	-133.43	88.172
5	6.7	-132.3	86.822
5	6.7333	-130.95	86.372
5	6.7667	-129.6	85.022
5	6.8	-128.45	84.369
5	6.8333	-127.17	83.807
5	6.8667	-126.23	82.997
5	6.9	-125.33	81.872
5	6.9333	-124.07	81.017
5	6.9667	-123.07	79.754
5	7	-122.09	78.677
5	7.0333	-121.26	77.304
5	7.0667	-120.31	75.999
5	7.1	-119.61	74.851
5	7.1333	-118.69	73.434
5	7.1667	-118.01	72.084
5	7.2	-117	71.071
5	7.2333	-116.1	69.721
5	7.2667	-114.84	68.776
5	7.3	-113.73	67.877
5	7.3333	-112.82	66.841
5	7.3667	-111.78	66.211
5	7.4	-110.93	65.221
5	7.4333	-109.63	64.675
5	7.4667	-108.59	63.826
5	7.5	-107.78	63.196
5	7.5333	-106.65	62.746
5	7.5667	-105.3	62.296
5	7.6	-104.18	62.296
5	7.6333	-103.03	62.138
5	7.6667	-101.71	61.796
5	7.7	-100.53	61.387
5	7.7333	-99.477	61.041
5	7.7667	-98.551	60.27
5	7.8	-97.426	59.596
5	7.8333	-96.525	58.92
5	7.8667	-95.643	58.384
5	7.9	-94.812	57.813
5	7.9333	-94.275	56.895
5	7.9667	-93.375	55.995
5	8	-92.7	55.545
5	8.0333	-92.25	54.645
5	8.0667	-91.324	54.1
5	8.1	-90.684	53.232
5	8.1333	-90.225	52.395
5	8.1667	-90	51.495
5	8.2	-89.005	50.621
5	8.2333	-88.347	49.634
5	8.2667	-87.672	48.734
5	8.3	-86.625	47.895
5	8.3333	-85.567	47.043
5	8.3667	-84.825	46.32
5	8.4	-83.7	45.645
5	8.4333	-82.8	44.969
5	8.4667	-81.675	44.294
5	8.5	-80.48	43.516
5	8.5333	-79.398	43.05
5	8.5667	-78.524	42.269
5	8.6	-77.624	42.044
5	8.6333	-76.355	41.702
5	8.6667	-75.149	41.369
5	8.7	-74.024	41.369
5	8.7333	-73.124	40.919
5	8.7667	-71.999	40.469
5	8.8	-70.649	40.019
5	8.8333	-69.299	39.119
5	8.8667	-67.949	38.444
5	8.9	-66.599	37.544
5	8.9333	-65.352	36.8
5	8.9667	-63.886	36.042
5	9	-62.773	35.069
5	9.0333	-61.167	34.193
5	9.0667	-59.762	33.286
5	9.1	-58.723	32.369
5	9.1333	-57.373	31.469
5	9.1667	-56.248	30.344
5	9.2	-55.123	29.219
5	9.2333	-53.998	28.319
5	9.2667	-52.873	26.968
5	9.3	-51.748	26.068
5	9.3333	-50.398	25.168
5	9.3667	-49.273	24.268
5	9.4	-48.147	23.143
5	9.4333	-46.797	22.693
5	9.4667	-45.447	22.243
5	9.5	-44.322	21.568
5	9.5333	-42.972	21.118
5	9.5667	-41.734	20.331
5	9.6	-40.385	19.881
5	9.6333	-39.034	19.43
5	9.6667	-37.684	18.98
5	9.7	-36.222	18.643
5	9.7333	-34.984	18.53
5	9.7667	-33.409	18.305
5	9.8	-32.059	18.305
5	9.8333	-30.371	18.193
5	9.8667	-28.796	17.968
5	9.9	-27.559	17.405
5	9.9333	-26.096	17.068
5	9.9667	-24.521	16.843
5	10	-22.721	16.618
5	10.033	-21.146	15.943
5	10.067	-19.796	15.718
5	10.1	-18.253	15.564
5	10.133	-16.717	15.235
5	10.167	-15.277	14.917
5	10.2	-14.058	14.705
5	10.233	-12.708	14.255
5	10.267	-10.795	13.693
5	10.3	-9.4451	13.242
5	10.333	-8.1261	12.907
5	10.367	-6.7251	12.601
5	10.4	-4.9448	12.568
5	10.433	-3.3697	12.342
5	10.467	-1.7946	12.342
5	10.5	-0.31857	12.687
5	10.533	1.5807	12.793
5	10.567	3.1557	13.018
5	10.6	4.8434	13.13
5	10.633	7.0711	13.197
5	10.667	8.8803	13.408
5	10.7	10.634	13.688
5	10.733	12.29	13.941
5	10.767	14.406	14.368
5	10.8	16.365	14.632
5	10.833	18.907	14.143
5	10.867	21.044	14.03
5	10.9	23.295	13.805
5	10.933	25.117	14.188
5	10.967	27.076	13.796
5	11	29.33	13.514
5	11.033	31.247	13.27
5	11.067	33.083	13.018
5	11.1	34.883	12.793
5	11.133	37.064	12.464
5	11.167	38.812	12.048
5	11.2	40.625	11.748
5	11.233	43.141	11.465
5	11.267	44.693	11.262
5	11.3	46.385	11.111
5	11.333	48.435	11.027
5	11.367	50.422	11.06
5	11.4	52.479	11.307
5	11.433	54.474	11.403
5	11.467	56.436	11.526
5	11.5	58.357	11.715
5	11.533	60.282	11.933
5	11.567	62.147	12.287
5	11.6	63.982	12.688
5	11.633	65.996	13.117
5	11.667	68.041	13.634
5	11.7	70.168	14.045
6	2.3	-426.67	54.757
6	2.3333	-423.36	54.71
6	2.3667	-419.93	54.596
6	2.4	-416.38	54.383
6	2.4333	-412.8	54.099
6	2.4667	-409.3	53.97
6	2.5	-405.69	53.295
6	2.5333	-402.48	52.527
6	2.5667	-398.94	52.62
6	2.6	-395.74	51.699
6	2.6333	-393.07	51.322
6	2.6667	-389.49	51.72
6	2.7	-386.79	51.72
6	2.7333	-383.87	51.72
6	2.7667	-381.17	51.945
6	2.8	-378.02	51.945
6	2.8333	-374.79	52.083
6	2.8667	-371.36	52.131
6	2.9	-368.12	52.395
6	2.9333	-364.29	52.395
6	2.9667	-360.92	52.395
6	3	-357.09	52.395
6	3.0333	-353.27	52.62
6	3.0667	-349.44	52.845
6	3.1	-345.84	52.845
6	3.1333	-342.02	52.845
6	3.1667	-338.42	53.07
6	3.2	-335.27	53.295
6	3.2333	-331.67	53.07
6	3.2667	-328.22	53.038
6	3.3	-324.69	52.62
6	3.3333	-321.54	52.17
6	3.3667	-317.94	51.72
6	3.4	-314.56	51.27
6	3.4333	-310.74	50.595
6	3.4667	-307.14	49.695
6	3.5	-303.31	48.673
6	3.5333	-299.32	47.723
6	3.5667	-295.44	46.77
6	3.6	-291.16	45.645
6	3.6333	-287.34	44.069
6	3.6667	-283.74	42.944
6	3.7	-279.91	41.819
6	3.7333	-276.54	40.469
6	3.7667	-272.94	39.569
6	3.8	-269.56	38.669
6	3.8333	-266.19	38.219
6	3.8667	-263.26	37.769
6	3.9	-259.84	37.124
6	3.9333	-256.49	36.545
6	3.9667	-253.02	36.306
6	4	-249.68	35.543
6	4.0333	-246.16	35.069
6	4.0667	-242.34	34.351
6	4.1	-238.47	33.867
6	4.1333	-234.5	33.284
6	4.1667	-230.43	32.73
6	4.2	-226.65	32.229
6	4.2333	-222.57	31.845
6	4.2667	-218.71	31.469
6	4.3	-215.11	31.019
6	4.3333	-211.62	30.383
6	4.3667	-208.28	29.765
6	4.4	-204.98	29.219
6	4.4333	-201.62	28.516
6	4.4667	-198.34	27.745
6	4.5	-195	26.999
6	4.5333	-191.38	26.298
6	4.5667	-187.88	25.393
6	4.6	-184.51	24.493
6	4.6333	-180.91	23.593
6	4.6667	-177.53	22.693
6	4.7	-174.16	21.568
6	4.7333	-171.05	20.245
6	4.7667	-168.08	19.318
6	4.8	-164.93	18.193
6	4.8333	-161.78	17.068
6	4.8667	-158.85	16.393
6	4.9	-155.48	15.718
6	4.9333	-152.3	15.172
6	4.9667	-149.4	14.593
6	5	-146.25	13.918
6	5.0333	-143.1	13.242
6	5.0667	-139.95	12.342
6	5.1	-136.53	11.802
6	5.1333	-133.88	11.217
6	5.1667	-130.95	10.542
6	5.2	-127.8	10.092
6	5.2333	-124.65	9.6423
6	5.2667	-121.5	9.1923
6	5.3	-117.97	8.7246
6	5.3333	-114.91	8.1293
6	5.3667	-112.18	7.5877
6	5.4	-109.58	6.9421
6	5.4333	-106.38	5.952
6	5.4667	-103.95	5.142
6	5.5	-101.25	4.242
6	5.5333	-98.551	3.1169
6	5.5667	-95.85	2.2168
6	5.6	-93.15	1.0918
6	5.6333	-90.45	-0.03329
6	5.6667	-87.75	-1.1584
6	5.7	-84.612	-2.5786
6	5.7333	-81.9	-3.8585
6	5.7667	-78.524	-4.9836
6	5.8	-75.064	-6.4025
6	5.8333	-72.29	-7.8691
6	5.8667	-69.074	-9.0339
6	5.9	-65.924	-9.9339
6	5.9333	-62.773	-10.834
6	5.9667	-59.848	-11.959
6	6	-56.923	-11.959
6	6.0333	-53.773	-12.409
6	6.0667	-50.848	-13.309
6	6.1	-47.922	-13.084
6	6.1333	-45.222	-13.084
6	6.1667	-42.185	-13.647
6	6.2	-39.259	-13.872
6	6.2333	-36.447	-13.084
6	6.2667	-33.522	-13.084
6	6.3	-30.596	-12.634
6	6.3333	-27.671	-12.409
6	6.3667	-24.296	-12.184
6	6.4	-21.596	-11.284
6	6.4333	-18.446	-10.384
6	6.4667	-15.07	-9.7089
6	6.5	-12.145	-9.2589
6	6.5333	-9.22	-8.5838
6	6.5667	-6.2949	-8.3588
6	6.6	-3.5947	-7.9088
6	6.6333	-0.89451	-7.6838
6	6.6667	2.0307	-7.2337
6	6.7	4.7309	-7.6838
6	6.7333	7.431	-6.5587
6	6.7667	10.131	-6.3337
6	6.8	13.056	-5.8837
6	6.8333	15.982	-5.4336
6	6.8667	18.82	-5.2454
6	6.9	22.057	-4.9836
6	6.9333	25.167	-4.6778
6	6.9667	28.779	-4.8008
6	7	32.408	-4.7586
6	7.0333	36.233	-4.5336
6	7.0667	39.608	-4.3086
6	7.1	42.983	-4.0835
6	7.1333	46.584	-3.6335
6	7.1667	49.734	-3.1835
6	7.2	52.874	-2.5699
6	7.2333	55.936	-1.9194
6	7.2667	58.943	-1.2315
6	7.3	61.877	-0.49757
6	7.3333	64.754	0.28792
6	7.3667	67.639	1.1313
6	7.4	70.448	2.0073
7	2.5667	-427.2	268.2
7	2.6	-425.2	267.66
7	2.6333	-423.34	267.21
7	2.6667	-421.63	266.75
7	2.7	-419.98	266.25
7	2.7333	-418.37	265.69
7	2.7667	-416.83	265.08
7	2.8	-415.33	264.38
7	2.8333	-413.87	263.65
7	2.8667	-412.28	262.61
7	2.9	-410.83	261.63
7	2.9333	-409.26	260.22
7	2.9667	-407.97	259.39
7	3	-406.05	258.13
7	3.0333	-404.39	257.48
7	3.0667	-402.8	256.34
7	3.1	-401.62	255.68
7	3.1333	-400.16	254.73
7	3.1667	-398.67	253.8
7	3.2	-397.03	253
7	3.2333	-395.49	252.24
7	3.2667	-393.48	251.42
7	3.3	-391.69	250.68
7	3.3333	-389.63	249.94
7	3.3667	-387.23	249.17
7	3.4	-384.78	248.43
7	3.4333	-382.17	247.61
7	3.4667	-379.42	246.76
7	3.5	-376.65	246.12
7	3.5333	-373.84	245.53
7	3.5667	-371.08	245.22
7	3.6	-368.4	244.9
7	3.6333	-365.82	244.87
7	3.6667	-363.26	244.9
7	3.7	-360.92	244.85
7	3.7333	-358.44	244.56
7	3.7667	-356.1	244.06
7	3.8	-353.9	243.52
7	3.8333	-351.51	243.06
7	3.8667	-349.29	242.31
7	3.9	-347.09	241.51
7	3.9333	-344.87	240.66
7	3.9667	-342.61	239.41
7	4	-340.28	238.25
7	4.0333	-337.98	236.75
7	4.0667	-335.84	235.4
7	4.1	-333.45	233.62
7	4.1333	-331.26	232.15
7	4.1667	-329.16	230.36
7	4.2	-327.11	228.46
7	4.2333	-324.86	226.85
7	4.2667	-322.79	225.53
7	4.3	-320.38	224.33
7	4.3333	-318.08	222.82
7	4.3667	-315.7	221.72
7	4.4	-313.23	220.83
7	4.4333	-311.11	220.05
7	4.4667	-308.54	219.06
7	4.5	-306.16	218
7	4.5333	-303.72	217.14
7	4.5667	-301.19	216.25
7	4.6	-298.59	215.31
7	4.6333	-296.09	214.53
7	4.6667	-293.31	213.39
7	4.7	-290.69	212.51
7	4.7333	-287.94	211.38
7	4.7667	-285.23	210.39
7	4.8	-282.58	209.97
7	4.8333	-280.07	209.46
7	4.8667	-277.79	209.04
7	4.9	-275.62	208.27
7	4.9333	-273.24	207.34
7	4.9667	-271.15	206.63
7	5	-269.27	205.88
7	5.0333	-267.38	204.84
7	5.0667	-265.47	203.74
7	5.1	-263.77	202.49
7	5.1333	-262.08	201.11
7	5.1667	-260.37	199.72
7	5.2	-258.72	197.89
7	5.2333	-257.12	196.17
7	5.2667	-255.77	194.58
7	5.3	-254.34	192.53
7	5.3333	-253.09	190.63
7	5.3667	-251.8	188.82
7	5.4	-250.63	186.97
7	5.4333	-249.44	184.96
7	5.4667	-248.2	183.27
7	5.5	-246.93	181.49
7	5.5333	-245.53	179.97
7	5.5667	-244.02	178.31
7	5.6	-242.64	176.94
7	5.6333	-241	175.55
7	5.6667	-239.43	174.23
7	5.7	-237.82	172.93
7	5.7333	-236.26	171.68
7	5.7667	-234.65	170.6
7	5.8	-233.05	169.5
7	5.8333	-231.23	168.26
7	5.8667	-229.39	167.29
7	5.9	-227.51	166.19
7	5.9333	-225.5	165.13
7	5.9667	-223.67	164.33
7	6	-221.62	163.55
7	6.0333	-219.75	162.63
7	6.0667	-217.94	162.12
7	6.1	-216.04	161.44
7	6.1333	-214.37	160.68
7	6.1667	-212.63	159.52
7	6.2	-210.93	158.68
7	6.2333	-209.4	157.83
7	6.2667	-207.93	156.84
7	6.3	-206.51	155.93
7	6.3333	-204.94	154.8
7	6.3667	-203.74	153.85
7	6.4	-202.47	152.75
7	6.4333	-201.18	151.41
7	6.4667	-199.81	150.08
7	6.5	-198.79	148.81
7	6.5333	-197.41	147.6
7	6.5667	-196.29	146.04
7	6.6	-195.21	144.53
7	6.6333	-194.07	143.19
7	6.6667	-192.83	141.28
7	6.7	-191.55	140
7	6.7333	-190.69	138.24
7	6.7667	-189.46	136.78
7	6.8	-188.22	135.09
7	6.8333	-186.87	133.51
7	6.8667	-185.52	131.94
7	6.9	-184.17	130.59
7	6.9333	-182.48	129.35
7	6.9667	-181.13	128.22
7	7	-179.44	126.99
7	7.0333	-177.87	126.09
7	7.0667	-176.29	124.96
7	7.1	-174.49	124.06
7	7.1333	-172.92	123.16
7	7.1667	-171	122.37
7	7.2	-169.09	121.59
7	7.2333	-167.29	120.69
7	7.2667	-165.27	120.01
7	7.3	-162.86	119.39
7	7.3333	-160.61	118.86
7	7.3667	-158.37	118.35
7	7.4	-156.21	117.72
7	7.4333	-154.26	117.13
7	7.4667	-152.09	116.59
7	7.5	-150.64	116.19
7	7.5333	-148.59	115.37
7	7.5667	-147.07	114.64
7	7.6	-145.89	114.09
7	7.6333	-144.79	113.26
7	7.6667	-143.41	112.58
7	7.7	-142.54	111.69
7	7.7333	-141.16	110.84
7	7.7667	-139.89	109.95
7	7.8	-139.17	108.76
7	7.8333	-137.94	107.89
7	7.8667	-137.14	106.51
7	7.9	-136.35	105.27
7	7.9333	-135.35	104.15
7	7.9667	-134.89	102.91
7	8	-134.1	101.67
7	8.0333	-133.43	100.32
7	8.0667	-133.06	98.956
7	8.1	-132.12	97.724
7	8.1333	-131.52	96.417
7	8.1667	-130.75	95.337
7	8.2	-129.88	94.22
7	8.2333	-129.07	93.231
7	8.2667	-128.36	92.292
7	8.3	-127.27	91.565
7	8.3333	-126.5	90.984
7	8.3667	-125.28	90.163
7	8.4	-124.21	89.623
7	8.4333	-123.06	89.019
7	8.4667	-121.97	88.589
7	8.5	-120.89	88.243
7	8.5333	-119.6	87.884
7	8.5667	-118.21	87.548
7	8.6	-116.92	87.514
7	8.6333	-115.46	87.445
7	8.6667	-114.11	87.445
7	8.7	-112.67	87.463
7	8.7333	-111.14	87.519
7	8.7667	-109.74	87.452
7	8.8	-108.14	87.4
7	8.8333	-106.84	87.47
7	8.8667	-105.59	87.318
7	8.9	-104.4	87.047
7	8.9333	-103.28	87.047
7	8.9667	-102.15	86.822
7	9	-101.08	86.576
7	9.0333	-100.35	86.147
7	9.0667	-99.385	86.004
7	9.1	-98.776	85.247
7	9.1333	-97.876	84.797
7	9.1667	-96.976	84.122
7	9.2	-96.525	83.672
7	9.2333	-95.738	83.109
7	9.2667	-95.189	82.456
7	9.3	-94.725	81.197
7	9.3333	-93.938	80.634
7	9.3667	-93.686	79.683
7	9.4	-93.222	78.776
7	9.4333	-92.925	77.372
7	9.4667	-92.454	76.456
7	9.5	-92.025	75.121
7	9.5333	-91.536	74.05
7	9.5667	-91.125	72.646
7	9.6	-90.723	71.804
7	9.6333	-90.225	70.396
7	9.6667	-89.775	69.496
7	9.7	-89.325	68.596
7	9.7333	-88.425	67.921
7	9.7667	-87.698	67.436
7	9.8	-87.075	66.346
7	9.8333	-86.058	66.202
7	9.8667	-85.104	65.599
7	9.9	-84.375	64.546
7	9.9333	-83.475	64.096
7	9.9667	-82.575	63.646
7	10	-81.45	63.196
7	10.033	-80.325	62.746
7	10.067	-78.866	62.89
7	10.1	-77.606	62.62
7	10.133	-76.454	62.431
7	10.167	-75.599	62.296
7	10.2	-74.474	61.846
7	10.233	-73.349	61.846
7	10.267	-72.224	61.846
7	10.3	-71.324	61.846
7	10.333	-70.466	61.651
7	10.367	-69.524	61.396
7	10.4	-68.849	61.171
7	10.433	-68.352	60.913
7	10.467	-67.611	60.608
7	10.5	-67.161	60.383
7	10.533	-66.646	60.087
7	10.567	-65.924	59.596
7	10.6	-65.924	59.145
7	10.633	-65.534	59.223
7	10.667	-65.432	58.743
7	10.7	-65.024	58.245
7	10.733	-65.175	57.676
7	10.767	-64.573	56.895
7	10.8	-64.573	56.22
7	10.833	-64.573	55.095
7	10.867	-64.573	54.42
7	10.9	-64.388	53.586
7	10.933	-64.349	52.395
7	10.967	-64.349	51.045
7	11	-64.037	50.387
7	11.033	-64.349	48.795
7	11.067	-63.898	47.67
7	11.1	-63.898	46.545
7	11.133	-63.448	45.645
7	11.167	-63.449	44.294
7	11.2	-62.998	43.394
7	11.233	-62.466	42.203
7	11.267	-62.323	41.144
7	11.3	-61.873	40.244
7	11.333	-60.973	39.119
7	11.367	-60.548	38.146
7	11.4	-59.848	37.319
7	11.433	-58.948	36.644
7	11.467	-58.318	35.879
7	11.5	-57.418	35.429
7	11.533	-56.361	34.956
7	11.567	-55.483	34.349
7	11.6	-54.448	34.169
7	11.633	-53.435	33.831
7	11.667	-52.423	33.494
7	11.7	-51.298	32.594
7	11.733	-50.285	32.706
7	11.767	-49.273	32.369
7	11.8	-48.372	31.919
7	11.833	-47.36	31.356
7	11.867	-46.46	30.906
7	11.9	-45.447	30.344
7	11.933	-44.547	29.894
7	11.967	-43.647	29.219
7	12	-42.463	28.561
7	12.033	-41.449	27.903
7	12.067	-40.497	27.193
7	12.1	-39.597	26.293
7	12.133	-38.697	25.393
7	12.167	-37.347	24.268
7	12.2	-35.772	23.368
7	12.233	-34.422	22.243
7	12.267	-33.026	21.208
7	12.3	-31.519	20.151
7	12.333	-29.921	19.318
7	12.367	-28.329	18.477
7	12.4	-26.996	17.743
7	12.433	-25.196	17.293
7	12.467	-23.396	16.843
7	12.5	-21.596	16.393
7	12.533	-20.021	16.168
7	12.567	-18.326	16.194
7	12.6	-16.87	16.168
7	12.633	-15.07	16.168
7	12.667	-13.27	16.168
7	12.7	-11.245	16.168
7	12.733	-9.4451	15.943
7	12.767	-7.1949	15.268
7	12.8	-5.3948	14.818
7	12.833	-2.9196	14.368
7	12.867	-0.89451	13.693
7	12.9	1.1306	12.793
7	12.933	3.6058	11.667
7	12.967	5.6309	10.767
7	13	7.431	9.6423
7	13.033	9.6812	8.2922
7	13.067	11.706	7.1672
7	13.1	13.956	5.5921
7	13.133	16.127	4.3346
7	13.167	18.367	2.8468
7	13.2	21.157	1.0918
7	13.233	23.452	-0.16832
7	13.267	25.657	-1.3834
7	13.3	27.84	-2.5309
7	13.333	29.955	-3.476
7	13.367	32.408	-4.5336
7	13.4	34.041	-4.8944
7	13.433	36.053	-5.5687
7	13.467	37.853	-5.7487
7	13.5	39.518	-6.1537
7	13.533	41.394	-6.5344
7	13.567	43.163	-6.6937
7	13.6	44.919	-6.8287
7	13.633	46.764	-6.6937
7	13.667	48.429	-6.6487
7	13.7	50.229	-6.1987
7	13.733	52.029	-5.7937
7	13.767	53.963	-5.2478
7	13.8	56.005	-4.6559
7	13.833	58.1	-4.0686
7	13.867	60.29	-3.5125
7	13.9	62.449	-2.9948
7	13.933	64.635	-2.5783
7	13.967	66.876	-2.2143
7	14	69.206	-1.9063
7	14.033	71.506	-1.718
8	2.7333	-427.49	115.94
8	2.7667	-424.18	114.53
8	2.8	-420.97	113.07
8	2.8333	-418	111.64
8	2.8667	-415.19	110.29
8	2.9	-412.46	109.05
8	2.9333	-409.44	107.46
8	2.9667	-406.41	106.23
8	3	-403.7	105.58
8	3.0333	-400.71	104.31
8	3.0667	-398	103.86
8	3.1	-394.71	102.72
8	3.1333	-391.79	102.21
8	3.1667	-388.37	102.12
8	3.2	-384.99	101.9
8	3.2333	-382.02	100.44
8	3.2667	-378.33	99.654
8	3.3	-374.87	98.523
8	3.3333	-371.49	98.298
8	3.3667	-368.34	97.398
8	3.4	-365.31	96.484
8	3.4333	-361.82	96.723
8	3.4667	-358.67	96.498
8	3.5	-355.52	96.273
8	3.5333	-352.68	95.165
8	3.5667	-349.67	94.698
8	3.6	-346.65	94.168
8	3.6333	-343.59	94.023
8	3.6667	-340.81	93.512
8	3.7	-338.1	92.156
8	3.7333	-334.92	91.183
8	3.7667	-332.12	90.197
8	3.8	-328.96	89.297
8	3.8333	-325.81	88.172
8	3.8667	-322.67	87.047
8	3.9	-319.94	85.519
8	3.9333	-316.69	84.665
8	3.9667	-313.44	82.997
8	4	-310.39	81.744
8	4.0333	-307.6	80.228
8	4.0667	-304.66	78.722
8	4.1	-302.1	77.019
8	4.1333	-299.22	75.152
8	4.1667	-296.34	73.996
8	4.2	-293.51	72.321
8	4.2333	-290.94	71.521
8	4.2667	-288.24	70.396
8	4.3	-285.22	69.592
8	4.3333	-282.48	68.783
8	4.3667	-279.46	68.146
8	4.4	-276.5	67.168
8	4.4333	-273.84	66.796
8	4.4667	-270.24	65.671
8	4.5	-267.54	64.546
8	4.5333	-264.39	63.646
8	4.5667	-261.24	63.871
8	4.6	-258.31	62.971
8	4.6333	-255.12	62.611
8	4.6667	-252.32	62.313
8	4.7	-249.56	61.778
8	4.7333	-246.84	61.846
8	4.7667	-244.3	60.724
8	4.8	-241.54	60.297
8	4.8333	-238.82	59.085
8	4.8667	-236.21	58.155
8	4.9	-233.65	57.437
8	4.9333	-231.29	56.288
8	4.9667	-228.65	55.23
8	5	-226.18	54.105
8	5.0333	-223.67	52.792
8	5.0667	-220.82	51.703
8	5.1	-218.6	50.497
8	5.1333	-215.78	49.245
8	5.1667	-213.22	47.94
8	5.2	-210.51	46.471
8	5.2333	-208.18	44.419
8	5.2667	-205.47	43.236
8	5.3	-203.31	41.709
8	5.3333	-200.81	40.105
8	5.3667	-198.24	39.038
8	5.4	-195.92	37.584
8	5.4333	-193.41	36.521
8	5.4667	-191.03	35.519
8	5.5	-188.56	34.619
8	5.5333	-186.31	33.719
8	5.5667	-183.83	33.269
8	5.6	-181.79	32.572
8	5.6333	-179.27	31.903
8	5.6667	-176.63	31.244
8	5.7	-174.16	30.569
8	5.7333	-171.83	29.903
8	5.7667	-169.21	29.218
8	5.8	-166.88	28.861
8	5.8333	-164.13	28.629
8	5.8667	-161.71	28.449
8	5.9	-158.81	28.085
8	5.9333	-156.5	27.568
8	5.9667	-154.13	27.418
8	6	-151.88	27.193
8	6.0333	-149.43	26.747
8	6.0667	-147.15	26.068
8	6.1	-145	25.648
8	6.1333	-143.21	24.917
8	6.1667	-140.88	24.162
8	6.2	-138.94	23.706
8	6.2333	-136.58	22.782
8	6.2667	-134.78	21.568
8	6.3	-132.53	20.893
8	6.3333	-130.5	19.768
8	6.3667	-128.55	18.747
8	6.4	-126.68	17.293
8	6.4333	-124.65	16.168
8	6.4667	-122.41	14.916
8	6.5	-120.38	13.693
8	6.5333	-118.13	12.342
8	6.5667	-115.81	10.558
8	6.6	-114.23	9.457
8	6.6333	-112.05	8.0672
8	6.6667	-109.92	6.6787
8	6.7	-107.78	5.367
8	6.7333	-106.22	4.5976
8	6.7667	-103.73	3.5669
8	6.8	-101.93	3.1169
8	6.8333	-100.45	2.1476
8	6.8667	-97.448	1.6993
8	6.9	-96.635	1.0815
8	6.9333	-93.62	0.74649
8	6.9667	-91.464	0.2702
8	7	-90.45	0.41674
8	7.0333	-88.65	0.19172
8	7.0667	-86.438	-0.13464
8	7.1	-84.336	-0.34999
8	7.1333	-82.575	-0.2583
8	7.1667	-79.777	0.23982
8	7.2	-78.299	0.19172
8	7.2333	-75.371	0.42893
8	7.2667	-72.449	0.19172
8	7.3	-70.583	0.14739
8	7.3333	-68.183	1.1585
8	7.3667	-65.732	1.2051
8	7.4	-63.008	0.8541
8	7.4333	-60.732	0.78994
8	7.4667	-58.706	1.0346
8	7.5	-56.923	0.64175
8	7.5333	-54.064	-0.073008
8	7.5667	-51.611	-0.55226
8	7.6	-49.948	-0.93335
8	7.6333	-47.238	-1.5623
8	7.6667	-44.997	-2.2834
8	7.7	-43.157	-3.0246
8	7.7333	-40.947	-3.4085
8	7.7667	-37.907	-4.0622
8	7.8	-35.446	-4.2116
8	7.8333	-33.746	-4.9836
8	7.8667	-30.412	-5.8251
8	7.9	-27.495	-6.4039
8	7.9333	-24.925	-6.8497
8	7.9667	-21.821	-7.9088
8	8	-19.745	-8.5607
8	8.0333	-16.441	-9.4195
8	8.0667	-14.62	-9.7089
8	8.1	-12.348	-10.002
8	8.1333	-9.67	-9.9339
8	8.1667	-6.7449	-10.159
8	8.2	-5.155	-10.222
8	8.2333	-2.4696	-10.609
8	8.2667	-0.94771	-9.4394
8	8.3	2.7058	-9.9339
8	8.3333	5.2998	-9.675
8	8.3667	7.2722	-9.5236
8	8.4	10.172	-8.8934
8	8.4333	12.45	-8.8035
8	8.4667	15.313	-8.1778
8	8.5	18.604	-7.4554
8	8.5333	21.157	-6.7837
8	8.5667	23.852	-5.704
8	8.6	26.804	-5.3274
8	8.6333	29.505	-4.6011
8	8.6667	32.633	-4.9836
8	8.7	35.333	-4.9836
8	8.7333	38.267	-4.4969
8	8.7667	41.408	-5.4336
8	8.8	43.641	-4.222
8	8.8333	47.258	-5.6586
8	8.8667	49.962	-5.3964
8	8.9	51.871	-4.8711
8	8.9333	55.326	-5.8247
8	8.9667	58.043	-6.1556
8	9	60.745	-6.6282
8	9.0333	63.48	-7.1566
8	9.0667	66.263	-7.7735
8	9.1	69.177	-8.3959
8	9.1333	72.117	-8.9383
9	2.7667	-426.44	177.17
9	2.8	-423.36	176.57
9	2.8333	-420.11	175.89
9	2.8667	-416.76	175.15
9	2.9	-413.4	174.43
9	2.9333	-410.13	173.71
9	2.9667	-407	173.05
9	3	-403.99	172.61
9	3.0333	-401.04	172.3
9	3.0667	-398.04	171.69
9	3.1	-394.67	170.91
9	3.1333	-391.46	169.88
9	3.1667	-388.65	168.54
9	3.2	-385.81	167.17
9	3.2333	-382.98	165.67
9	3.2667	-380.01	164
9	3.3	-376.8	162.16
9	3.3333	-373.09	160.31
9	3.3667	-369.5	158.42
9	3.4	-365.82	156.54
9	3.4333	-362.35	154.98
9	3.4667	-358.7	153.19
9	3.5	-355.19	151.48
9	3.5333	-351.89	149.73
9	3.5667	-348.68	148.03
9	3.6	-345.62	146.56
9	3.6333	-342.52	145.12
9	3.6667	-339.59	143.89
9	3.7	-336.44	142.95
9	3.7333	-333.56	142.22
9	3.7667	-330.27	141.37
9	3.8	-327.25	140.92
9	3.8333	-324.06	140.29
9	3.8667	-320.92	139.44
9	3.9	-317.35	138.62
9	3.9333	-314.45	137.79
9	3.9667	-311.15	136.87
9	4	-307.7	135.54
9	4.0333	-304.54	134.78
9	4.0667	-301.28	133.87
9	4.1	-297.93	132.78
9	4.1333	-294.9	131.87
9	4.1667	-291.87	131.18
9	4.2	-289.12	129.94
9	4.2333	-286.72	128.76
9	4.2667	-284.07	127.17
9	4.3	-281.67	125.41
9	4.3333	-279.38	123.52
9	4.3667	-277.08	121.7
9	4.4	-274.4	119.53
9	4.4333	-271.93	117.61
9	4.4667	-269.34	115.5
9	4.5	-266.88	113.59
9	4.5333	-264.43	111.65
9	4.5667	-261.99	109.73
9	4.6	-259.62	107.84
9	4.6333	-257.46	106.08
9	4.6667	-255.34	104.24
9	4.7	-253.09	102.66
9	4.7333	-251.11	101.22
9	4.7667	-249.08	99.959
9	4.8	-246.79	98.838
9	4.8333	-244.54	97.938
9	4.8667	-242.06	97.038
9	4.9	-239.5	96.093
9	4.9333	-237.16	95.373
9	4.9667	-234.41	94.338
9	5	-232.04	93.522
9	5.0333	-229.65	92.915
9	5.0667	-227.01	91.956
9	5.1	-224.42	91.142
9	5.1333	-221.67	90.462
9	5.1667	-218.93	89.972
9	5.2	-216.14	89.477
9	5.2333	-213.22	89.027
9	5.2667	-210.43	88.757
9	5.3	-208.13	88.397
9	5.3333	-205.59	87.79
9	5.3667	-203.18	87.047
9	5.4	-200.93	86.372
9	5.4333	-198.34	85.091
9	5.4667	-196.19	83.811
9	5.5	-193.97	82.673
9	5.5333	-192.04	81.534
9	5.5667	-190.02	80.184
9	5.6	-187.88	78.947
9	5.6333	-185.74	77.484
9	5.6667	-183.72	76.134
9	5.7	-181.81	74.671
9	5.7333	-179.67	72.984
9	5.7667	-177.88	71.38
9	5.8	-176.07	69.609
9	5.8333	-174.49	67.808
9	5.8667	-172.81	65.896
9	5.9	-171.46	64.321
9	5.9333	-169.84	62.836
9	5.9667	-168.53	61.17
9	6	-166.59	60.001
9	6.0333	-164.66	58.56
9	6.0667	-162.63	57.462
9	6.1	-160.56	56.453
9	6.1333	-158.67	55.455
9	6.1667	-156.72	54.533
9	6.2	-154.58	53.52
9	6.2333	-152.42	52.665
9	6.2667	-150.66	51.647
9	6.3	-148.75	50.87
9	6.3333	-146.7	50.042
9	6.3667	-144.68	49.47
9	6.4	-142.43	48.795
9	6.4333	-140.4	48.345
9	6.4667	-138.15	47.895
9	6.5	-136.01	47.557
9	6.5333	-133.76	47.332
9	6.5667	-131.74	46.882
9	6.6	-129.6	46.545
9	6.6333	-127.8	46.095
9	6.6667	-126	45.194
9	6.7	-124.09	44.407
9	6.7333	-122.09	43.575
9	6.7667	-120.38	42.719
9	6.8	-118.69	41.707
9	6.8333	-117.11	40.582
9	6.8667	-115.54	39.682
9	6.9	-114.08	38.639
9	6.9333	-112.59	37.589
9	6.9667	-110.93	36.419
9	7	-109.46	35.181
9	7.0333	-108.23	33.944
9	7.0667	-107.24	32.772
9	7.1	-105.98	31.244
9	7.1333	-105.08	29.894
9	7.1667	-104.06	28.431
9	7.2	-103.08	27.454
9	7.2333	-102.04	26.406
9	7.2667	-100.91	25.281
9	7.3	-99.901	24.493
9	7.3333	-98.551	23.818
9	7.3667	-97.201	23.368
9	7.4	-95.85	22.918
9	7.4333	-94.613	22.581
9	7.4667	-93.375	22.243
9	7.5	-91.913	21.906
9	7.5333	-90.563	21.906
9	7.5667	-89.1	21.568
9	7.6	-87.412	21.456
9	7.6333	-86.062	21.456
9	7.6667	-84.15	21.343
9	7.7	-82.35	21.343
9	7.7333	-80.437	21.681
9	7.7667	-78.187	21.681
9	7.8	-75.86	22.253
9	7.8333	-73.574	22.468
9	7.8667	-71.324	22.918
9	7.9	-68.736	23.256
9	7.9333	-66.599	23.593
9	7.9667	-64.124	24.043
9	8	-61.585	24.277
9	8.0333	-59.511	23.931
9	8.0667	-57.373	23.818
9	8.1	-55.282	23.858
9	8.1333	-53.323	23.593
9	8.1667	-51.205	23.252
9	8.2	-49.498	22.468
9	8.2333	-47.386	22.221
9	8.2667	-45.785	21.456
9	8.3	-43.872	20.893
9	8.3333	-42.029	20.095
9	8.3667	-40.345	19.364
9	8.4	-38.607	18.688
9	8.4333	-36.559	17.855
9	8.4667	-34.712	16.7
9	8.5	-33.176	15.679
9	8.5333	-31.496	14.593
9	8.5667	-29.696	13.693
9	8.6	-27.689	12.706
9	8.6333	-25.424	11.985
9	8.6667	-23.573	10.757
9	8.7	-21.033	10.655
9	8.7333	-18.446	9.8673
9	8.7667	-16.195	9.1923
9	8.8	-13.651	9.0711
9	8.8333	-11.155	8.9223
9	8.8667	-8.455	8.4722
9	8.9	-6.0698	8.2922
9	8.9333	-3.2978	8.0603
9	8.9667	-0.87199	7.9097
9	9	1.7245	7.1745
9	9.0333	4.6688	7.9121
9	9.0667	7.3305	7.4345
9	9.1	10.131	8.2922
9	9.1333	13.281	8.2922
9	9.1667	16.252	8.8323
9	9.2	19.017	9.0595
9	9.2333	21.649	8.4203
9	9.2667	24.307	8.5172
9	9.3	26.979	8.9805
9	9.3333	29.741	8.6808
9	9.3667	31.958	8.2922
9	9.4	34.504	8.2016
9	9.4333	36.863	7.9772
9	9.4667	39.338	7.7522
9	9.5	42.72	7.1182
9	9.5333	45.008	7.1672
9	9.5667	47.258	6.7171
9	9.6	48.88	6.1102
9	9.6333	51.303	5.5556
9	9.6667	53.63	5.0537
9	9.7	56.042	4.5097
9	9.7333	58.461	3.9896
9	9.7667	60.897	3.6268
9	9.8	63.407	3.5035
9	9.8333	65.928	3.4764
9	9.8667	68.557	3.5655
9	9.9	71.317	3.7317
10	3.2667	-427.58	201.82
10	3.3	-425.22	200.32
10	3.3333	-422.78	198.82
10	3.3667	-420.27	197.33
10	3.4	-417.7	195.91
10	3.4333	-415.17	194.62
10	3.4667	-412.69	193.4
10	3.5	-410.08	191.99
10	3.5333	-407.46	191.1
10	3.5667	-404.82	190.15
10	3.6	-402.13	189.22
10	3.6333	-399.62	188.38
10	3.6667	-396.84	187.82
10	3.7	-394.57	186.88
10	3.7333	-391.93	185.79
10	3.7667	-389.54	184.73
10	3.8	-386.97	183.44
10	3.8333	-384.31	182.14
10	3.8667	-381.98	180.97
10	3.9	-378.92	179.53
10	3.9333	-376.08	178.22
10	3.9667	-373.11	176.74
10	4	-369.56	175.31
10	4.0333	-366.57	173.69
10	4.0667	-363.1	171.64
10	4.1	-359.84	169.76
10	4.1333	-356.55	167.78
10	4.1667	-353.19	165.85
10	4.2	-350.05	163.96
10	4.2333	-347.15	162.27
10	4.2667	-344.26	160.64
10	4.3	-341.61	159.19
10	4.3333	-338.47	157.96
10	4.3667	-335.77	156.93
10	4.4	-333.19	155.77
10	4.4333	-330.31	154.55
10	4.4667	-327.3	153.38
10	4.5	-324.29	152.21
10	4.5333	-321.31	150.95
10	4.5667	-318.43	149.74
10	4.6	-315.15	148.82
10	4.6333	-312.39	148.11
10	4.6667	-309.61	147.29
10	4.7	-306.91	146.68
10	4.7333	-304.17	146
10	4.7667	-301.69	145.13
10	4.8	-299.38	144.39
10	4.8333	-297	143.47
10	4.8667	-294.89	142.4
10	4.9	-292.64	141.32
10	4.9333	-290.27	140.28
10	4.9667	-288.06	139.08
10	5	-285.66	137.84
10	5.0333	-283.51	136.55
10	5.0667	-281.09	135.07
10	5.1	-278.79	133.76
10	5.1333	-276.71	132.27
10	5.1667	-274.74	130.03
10	5.2	-272.61	129.32
10	5.2333	-270.6	127.88
10	5.2667	-268.81	126.46
10	5.3	-266.84	125.11
10	5.3333	-264.86	123.73
10	5.3667	-262.9	122.57
10	5.4	-260.87	121.34
10	5.4333	-258.59	120.11
10	5.4667	-256.74	118.32
10	5.5	-254.33	117.79
10	5.5333	-252.28	116.43
10	5.5667	-250.16	115.49
10	5.6	-247.96	114.27
10	5.6333	-246	113.19
10	5.6667	-243.92	112.46
10	5.7	-241.73	111.53
10	5.7333	-239.6	110.73
10	5.7667	-237.38	110.05
10	5.8	-235.48	109.48
10	5.8333	-233.48	108.8
10	5.8667	-231.69	107.92
10	5.9	-229.62	106.95
10	5.9333	-227.99	106.1
10	5.9667	-226.16	105.01
10	6	-224.57	104
10	6.0333	-222.65	102.94
10	6.0667	-221.01	101.79
10	6.1	-219.2	100.64
10	6.1333	-217.35	99.115
10	6.1667	-215.61	97.636
10	6.2	-213.5	96.021
10	6.2333	-211.55	94.338
10	6.2667	-209.72	92.569
10	6.3	-207.97	90.703
10	6.3333	-206	88.766
10	6.3667	-204.24	86.887
10	6.4	-202.5	84.949
10	6.4333	-200.64	82.781
10	6.4667	-198.91	80.522
10	6.5	-197.47	79.442
10	6.5333	-195.91	77.925
10	6.5667	-194.18	76.022
10	6.6	-192.61	74.671
10	6.6333	-191.03	73.546
10	6.6667	-189.23	71.971
10	6.7	-187.88	71.071
10	6.7333	-186.08	70.171
10	6.7667	-184.73	68.821
10	6.8	-183.11	68.011
10	6.8333	-181.36	66.796
10	6.8667	-179.56	65.671
10	6.9	-177.82	64.713
10	6.9333	-176.01	63.939
10	6.9667	-174.34	63.331
10	7	-172.68	62.59
10	7.0333	-170.56	61.621
10	7.0667	-169.19	61.084
10	7.1	-167.41	59.821
10	7.1333	-165.91	59.262
10	7.1667	-164.25	58.245
10	7.2	-162.87	57.55
10	7.2333	-161.1	56.22
10	7.2667	-159.75	55.32
10	7.3	-158.65	54.771
10	7.3333	-157.4	53.889
10	7.3667	-155.93	52.62
10	7.4	-154.8	52.039
10	7.4333	-153.63	51.01
10	7.4667	-152.62	49.991
10	7.5	-151.58	48.816
10	7.5333	-150.71	47.76
10	7.5667	-149.53	46.549
10	7.6	-148.75	45.386
10	7.6333	-147.83	44.294
10	7.6667	-146.93	43.169
10	7.7	-146.07	41.954
10	7.7333	-144.95	40.767
10	7.7667	-143.78	39.569
10	7.8	-142.83	38.759
10	7.8333	-141.98	37.544
10	7.8667	-140.76	36.824
10	7.9	-139.5	35.744
10	7.9333	-138.55	35.347
10	7.9667	-137.33	34.522
10	8	-136.13	33.719
10	8.0333	-134.94	33.246
10	8.0667	-133.84	32.834
10	8.1	-132.75	31.919
10	8.1333	-131.54	32.154
10	8.1667	-130.41	31.964
10	8.2	-129.4	31.743
10	8.2333	-128.46	31.503
10	8.2667	-127.69	31.422
10	8.3	-126.72	31.259
10	8.3333	-125.96	31.135
10	8.3667	-125.24	30.749
10	8.4	-124.43	30.569
10	8.4333	-123.75	29.669
10	8.4667	-122.79	30.049
10	8.5	-122.04	29.488
10	8.5333	-121.41	29.174
10	8.5667	-120.56	28.877
10	8.6	-119.75	28.652
10	8.6333	-119	28.123
10	8.6667	-118.31	27.588
10	8.7	-117.54	26.888
10	8.7333	-116.89	26.211
10	8.7667	-116.08	25.686
10	8.8	-115.29	24.898
10	8.8333	-114.5	24.336
10	8.8667	-113.38	23.661
10	8.9	-112.61	23.256
10	8.9333	-111.69	22.697
10	8.9667	-110.9	22.086
10	9	-109.89	21.748
10	9.0333	-109.13	21.118
10	9.0667	-108.02	20.931
10	9.1	-107.05	20.621
10	9.1333	-106.07	20.214
10	9.1667	-105.08	19.768
10	9.2	-104.18	19.768
10	9.2333	-103.09	19.635
10	9.2667	-102.06	19.517
10	9.3	-101.03	19.543
10	9.3333	-100.04	19.588
10	9.3667	-99.001	19.768
10	9.4	-97.876	19.768
10	9.4333	-96.976	19.543
10	9.4667	-95.873	19.925
10	9.5	-94.725	19.768
10	9.5333	-93.825	19.768
10	9.5667	-93.055	19.873
10	9.6	-92.025	19.543
10	9.6333	-91.079	19.884
10	9.6667	-90.085	19.892
10	9.7	-89.105	19.645
10	9.7333	-88.243	19.593
10	9.7667	-87.044	19.395
10	9.8	-85.919	19.171
10	9.8333	-85.011	18.852
10	9.8667	-83.991	18.639
10	9.9	-82.926	18.381
10	9.9333	-81.99	17.923
10	9.9667	-81.08	17.474
10	10	-80.325	16.843
10	10.033	-79.424	16.618
10	10.067	-78.776	16.062
10	10.1	-78.207	15.638
10	10.133	-77.399	15.268
10	10.167	-76.804	14.725
10	10.2	-76.274	14.143
10	10.233	-75.79	13.96
10	10.267	-75.149	13.468
10	10.3	-74.699	13.018
10	10.333	-73.799	12.568
10	10.367	-73.124	12.117
10	10.4	-72.449	11.667
[truncated: 14,701 more rows]
