# Supplementary material for: A system for efficient egress scheduling during mass events and small-scale experimental demonstration
Source: R Soc Open Sci. 2020 Dec 9;7(12):201465. doi: 10.1098/rsos.201465 (PMC7813256; doi:10.1098/rsos.201465)
Supplement: Experimental data [file rsos201465supp5.zip › experimental_data/data/Sensor18.csv]

ped. #	time (s)	x (cm)	y (cm)
1	1.3	-426.57	111.19
1	1.3333	-423.37	110.93
1	1.3667	-420.09	110.76
1	1.4	-416.7	110.71
1	1.4333	-413.2	110.68
1	1.4667	-409.52	110.67
1	1.5	-405.69	110.9
1	1.5333	-401.87	110.9
1	1.5667	-397.6	110.9
1	1.6	-392.87	111.12
1	1.6333	-388.59	111.35
1	1.6667	-384.09	112.02
1	1.7	-379.59	112.47
1	1.7333	-375.09	113.15
1	1.7667	-370.82	114.05
1	1.8	-367.22	115.17
1	1.8333	-363.17	116.07
1	1.8667	-359.12	116.97
1	1.9	-355.28	117.08
1	1.9333	-351.08	117.12
1	1.9667	-346.84	117.01
1	2	-342.52	116.66
1	2.0333	-338.19	116.52
1	2.0667	-333.24	115.62
1	2.1	-328.29	114.72
1	2.1333	-323.34	114.05
1	2.1667	-317.94	112.92
1	2.2	-312.76	111.35
1	2.2333	-307.95	110.09
1	2.2667	-303.31	108.42
1	2.3	-298.81	107.07
1	2.3333	-294.31	105.72
1	2.3667	-289.81	104.82
1	2.4	-285.76	103.92
1	2.4333	-280.81	103.02
1	2.4667	-276.54	102.12
1	2.5	-271.75	101.12
1	2.5333	-266.79	100.24
1	2.5667	-261.91	99.198
1	2.6	-256.74	98.298
1	2.6333	-251.34	97.173
1	2.6667	-246.38	96.048
1	2.7	-241.21	95.373
1	2.7333	-236.03	94.698
1	2.7667	-230.86	94.248
1	2.8	-225.91	94.023
1	2.8333	-221.18	93.348
1	2.8667	-216.46	92.673
1	2.9	-212.41	91.772
1	2.9333	-208.13	90.422
1	2.9667	-203.86	89.072
1	3	-199.81	87.272
1	3.0333	-195.66	85.671
1	3.0667	-191.26	83.672
1	3.1	-186.76	81.647
1	3.1333	-182.48	79.622
1	3.1667	-178.07	77.642
1	3.2	-173.93	75.346
1	3.2333	-169.66	72.646
1	3.2667	-165.83	70.396
1	3.3	-161.78	68.146
1	3.3333	-158.18	65.896
1	3.3667	-154.35	64.096
1	3.4	-150.53	62.521
1	3.4333	-146.7	61.171
1	3.4667	-143.1	59.596
1	3.5	-139.05	58.245
1	3.5333	-135.45	56.895
1	3.5667	-131.4	55.77
1	3.6	-127.48	54.341
1	3.6333	-123.52	53.222
1	3.6667	-119.25	51.945
1	3.7	-115.56	51
1	3.7333	-111.51	49.999
1	3.7667	-107.44	49.132
1	3.8	-103.27	48.213
1	3.8333	-99.068	47.422
1	3.8667	-95.311	46.365
1	3.9	-91.662	45.275
1	3.9333	-88.2	43.844
1	3.9667	-84.78	42.629
1	4	-81.395	41.121
1	4.0333	-78.051	39.623
1	4.0667	-74.834	38.039
1	4.1	-71.558	36.444
1	4.1333	-68.489	34.799
1	4.1667	-65.474	33.044
1	4.2	-62.683	31.289
1	4.2333	-59.687	29.338
1	4.2667	-56.985	27.574
1	4.3	-54.178	25.528
1	4.3333	-51.298	23.593
1	4.3667	-48.417	21.883
1	4.4	-45.582	20.263
1	4.4333	-42.541	18.763
1	4.4667	-39.687	17.473
1	4.5	-36.762	16.123
1	4.5333	-33.522	14.818
1	4.5667	-30.416	13.783
1	4.6	-27.176	12.703
1	4.6333	-23.936	11.622
1	4.6667	-20.561	10.497
1	4.7	-17.186	9.5973
1	4.7333	-14.058	8.8547
1	4.7667	-9.8951	8.2923
1	4.8	-6.1823	7.7296
1	4.8333	-1.788	7.3061
1	4.8667	2.4807	6.4921
1	4.9	6.756	6.7171
1	4.9333	10.919	6.1546
1	4.9667	15.194	5.4795
1	5	19.357	4.917
1	5.0333	23.52	4.1295
1	5.0667	27.682	3.3419
1	5.1	31.733	2.4418
1	5.1333	35.895	1.8793
1	5.1667	40.171	0.75423
1	5.2	44.333	-0.033317
1	5.2333	48.384	-0.93335
1	5.2667	52.659	-2.0584
1	5.3	57.048	-3.123
1	5.3333	61.532	-4.2947
1	5.3667	66.33	-5.5083
1	5.4	71.214	-6.6171
2	1.3667	-429.63	57.953
2	1.4	-425.17	57.692
2	1.4333	-420.59	57.22
2	1.4667	-415.94	56.618
2	1.5	-411.38	55.865
2	1.5333	-406.6	53.97
2	1.5667	-402.33	54.122
2	1.6	-398.2	52.949
2	1.6333	-394.04	52.404
2	1.6667	-390.28	51.426
2	1.7	-386.3	50.778
2	1.7333	-382.23	49.73
2	1.7667	-377.97	49.809
2	1.8	-373.62	48.624
2	1.8333	-368.75	48.053
2	1.8667	-364.06	47.183
2	1.9	-359.14	45.906
2	1.9333	-353.94	44.294
2	1.9667	-348.95	44.654
2	2	-344.4	42.899
2	2.0333	-339.25	42.24
2	2.0667	-334.35	41.218
2	2.1	-330.1	41.083
2	2.1333	-325.8	39.933
2	2.1667	-321.39	39.405
2	2.2	-316.67	38.664
2	2.2333	-312.31	36.644
2	2.2667	-307.66	36.018
2	2.3	-302.57	35.496
2	2.3333	-297.46	33.494
2	2.3667	-291.9	31.591
2	2.4	-286.89	30.569
2	2.4333	-281.99	29.208
2	2.4667	-276.98	28.275
2	2.5	-271.81	26.293
2	2.5333	-266.64	24.493
2	2.5667	-262.36	23.143
2	2.6	-257.41	22.018
2	2.6333	-252.27	21.741
2	2.6667	-247.76	18.749
2	2.7	-242.83	19.129
2	2.7333	-238.38	16.313
2	2.7667	-234.01	15.718
2	2.8	-228.85	13.828
2	2.8333	-223.79	14.524
2	2.8667	-219.05	11.78
2	2.9	-213.99	12.379
2	2.9333	-209.24	10.025
2	2.9667	-204.3	9.1091
2	3	-200.03	8.5173
2	3.0333	-195.53	7.8422
2	3.0667	-190.58	7.1672
2	3.1	-185.97	6.8296
2	3.1333	-180.91	5.142
2	3.1667	-175.96	4.017
2	3.2	-171	3.1169
2	3.2333	-165.98	1.7834
2	3.2667	-159.98	2.2168
2	3.3	-155.48	0.19172
2	3.3333	-150.75	-0.48332
2	3.3667	-145.8	-1.3834
2	3.4	-140.52	-1.7693
2	3.4333	-135.9	-3.4085
2	3.4667	-130.73	-3.8585
2	3.5	-125.6	-3.9485
2	3.5333	-121.05	-5.6586
2	3.5667	-115.88	-6.5587
2	3.6	-110.2	-5.9126
2	3.6333	-104.94	-6.2887
2	3.6667	-100.13	-7.2337
2	3.7	-95.175	-7.2337
2	3.7333	-89.28	-6.9188
2	3.7667	-85.134	-7.1366
2	3.8	-79.987	-6.6712
2	3.8333	-75.599	-7.2337
2	3.8667	-71.032	-7.002
2	3.9	-66.149	-6.1087
2	3.9333	-60.748	-5.4336
2	3.9667	-55.813	-5.2713
2	4	-50.515	-5.0646
2	4.0333	-45.447	-3.8585
2	4.0667	-39.995	-3.1643
2	4.1	-34.872	-2.9585
2	4.1333	-29.471	-2.5084
2	4.1667	-23.957	-1.7904
2	4.2	-19.121	-1.3834
2	4.2333	-13.93	-0.69776
2	4.2667	-8.7636	0.077212
2	4.3	-3.6293	-0.8814
2	4.3333	1.1215	-0.31489
2	4.3667	5.5859	-0.16829
2	4.4	10.133	0.84644
2	4.4333	15.963	0.63112
2	4.4667	21.408	1.2402
2	4.5	28.132	2.8919
2	4.5333	35.333	2.8919
2	4.5667	39.922	4.221
2	4.6	45.944	3.6453
2	4.6333	51.084	5.367
2	4.6667	56.187	6.1167
2	4.7	61.057	6.8525
2	4.7333	65.713	7.5922
2	4.7667	70.252	8.3888
3	1.7667	-428.37	187.27
3	1.8	-424.69	186.21
3	1.8333	-421.1	185.3
3	1.8667	-417.44	184.52
3	1.9	-414.01	183.92
3	1.9333	-410.75	183.38
3	1.9667	-407.19	182.76
3	2	-404.25	182.84
3	2.0333	-401.19	182
3	2.0667	-397.89	180.62
3	2.1	-395.39	179.99
3	2.1333	-392.4	178.91
3	2.1667	-389.21	177.91
3	2.2	-386.56	176.7
3	2.2333	-383.3	174.9
3	2.2667	-380.35	172.84
3	2.3	-377.07	171.1
3	2.3333	-373.7	169.53
3	2.3667	-370.03	167.94
3	2.4	-366.74	166.24
3	2.4333	-363.17	164.33
3	2.4667	-360.27	162.18
3	2.5	-356.98	160.74
3	2.5333	-353.7	158.92
3	2.5667	-350.15	156.84
3	2.6	-346.98	155.2
3	2.6333	-343.68	153.48
3	2.6667	-340.51	153.22
3	2.7	-337.37	150.56
3	2.7333	-333.95	149.84
3	2.7667	-330.19	148.5
3	2.8	-326.65	147.25
3	2.8333	-322.3	146.26
3	2.8667	-318.73	144.13
3	2.9	-314.4	143.66
3	2.9333	-310.47	141.64
3	2.9667	-306.37	140.48
3	3	-301.96	139.03
3	3.0333	-297.69	138.35
3	3.0667	-294.29	137.07
3	3.1	-290.29	136.26
3	3.1333	-286.44	135.2
3	3.1667	-282.59	134.49
3	3.2	-279.41	132.03
3	3.2333	-275.19	131.15
3	3.2667	-271.92	128.79
3	3.3	-268.21	127.55
3	3.3333	-264.16	125.08
3	3.3667	-260.45	122.92
3	3.4	-256.51	120.57
3	3.4333	-252.82	117.66
3	3.4667	-248.77	115.35
3	3.5	-244.76	113.2
3	3.5333	-240.7	110.92
3	3.5667	-236.75	108.51
3	3.6	-232.84	107.02
3	3.6333	-228.83	104.6
3	3.6667	-225.19	103.17
3	3.7	-221.16	100.88
3	3.7333	-217.13	99.873
3	3.7667	-213.26	97.938
3	3.8	-209.3	96.285
3	3.8333	-205.15	95.347
3	3.8667	-201.14	92.759
3	3.9	-197.29	91.187
3	3.9333	-193.06	89.522
3	3.9667	-188.78	88.622
3	4	-185.25	87.49
3	4.0333	-180.8	85.091
3	4.0667	-177.22	83.779
3	4.1	-173.48	83.543
3	4.1333	-169.41	81.945
3	4.1667	-165.89	80.006
3	4.2	-162.28	78.636
3	4.2333	-159.53	77.597
3	4.2667	-155.88	74.986
3	4.3	-153	73.321
3	4.3333	-149.74	71.409
3	4.3667	-146.14	69.384
3	4.4	-143.22	67.133
3	4.4333	-139.73	65.896
3	4.4667	-136.8	62.746
3	4.5	-133.25	61.081
3	4.5333	-130.39	58.531
3	4.5667	-127.08	56.31
3	4.6	-123.75	54.42
3	4.6333	-120.83	53.295
3	4.6667	-117.68	51.495
3	4.7	-114.24	49.469
3	4.7333	-111.1	47.683
3	4.7667	-108.23	46.32
3	4.8	-104.56	44.525
3	4.8333	-101.52	43.529
3	4.8667	-98.326	42.044
3	4.9	-94.866	41.336
3	4.9333	-91.995	40.242
3	4.9667	-88.929	39.096
3	5	-85.618	37.722
3	5.0333	-82.35	36.194
3	5.0667	-79.424	35.519
3	5.1	-75.583	34.465
3	5.1333	-71.999	34.169
3	5.1667	-69.434	33.314
3	5.2	-66.374	32.144
3	5.2333	-62.323	31.919
3	5.2667	-59.873	30.372
3	5.3	-55.874	29.526
3	5.3333	-53.098	28.994
3	5.3667	-49.273	26.968
3	5.4	-46.122	26.068
3	5.4333	-42.522	24.493
3	5.4667	-39.817	23.892
3	5.5	-35.301	22.664
3	5.5333	-32.654	20.822
3	5.5667	-29.021	18.868
3	5.6	-25.592	16.771
3	5.6333	-22.046	13.918
3	5.6667	-18.692	12.904
3	5.7	-13.675	11.802
3	5.7333	-10.319	10.672
3	5.7667	-6.3359	9.2967
3	5.8	-2.1654	7.3778
3	5.8333	1.4756	7.1379
3	5.8667	4.1423	6.4748
3	5.9	9.3912	5.0609
3	5.9333	12.31	4.7299
3	5.9667	16.657	3.5669
3	6	19.425	2.4439
3	6.0333	23.955	3.0524
3	6.0667	27.15	3.2962
3	6.1	31.058	1.5418
3	6.1333	34.568	2.7119
3	6.1667	38.422	2.9698
3	6.2	42.45	2.8994
3	6.2333	46.672	3.4421
3	6.2667	51.084	3.3419
3	6.3	54.719	4.19
3	6.3333	58.873	4.3607
3	6.3667	63.092	4.3978
3	6.4	67.215	4.2963
3	6.4333	71.47	4.064
4	1.8	-426.26	236.22
4	1.8333	-423.57	234.97
4	1.8667	-420.74	233.63
4	1.9	-417.79	232.17
4	1.9333	-414.91	230.63
4	1.9667	-412.04	229.02
4	2	-409.25	227.37
4	2.0333	-406.6	225.43
4	2.0667	-403.67	223.41
4	2.1	-400.88	221.36
4	2.1333	-398.16	219.69
4	2.1667	-395.12	218.23
4	2.2	-392.42	217.1
4	2.2333	-389.27	216.43
4	2.2667	-386.79	215.31
4	2.3	-383.87	214.18
4	2.3333	-381.17	213.06
4	2.3667	-378.02	211.71
4	2.4	-375.32	210.58
4	2.4333	-372.26	208.74
4	2.4667	-369.02	207.05
4	2.5	-366.06	205.43
4	2.5333	-362.81	203.78
4	2.5667	-359.57	202.48
4	2.6	-356.64	201.35
4	2.6333	-353.94	200
4	2.6667	-350.79	199.1
4	2.7	-348.09	197.53
4	2.7333	-345.31	196.36
4	2.7667	-343.14	195.28
4	2.8	-340.44	194.15
4	2.8333	-337.74	193.03
4	2.8667	-335.14	191.84
4	2.9	-332.03	190.68
4	2.9333	-329.19	189.2
4	2.9667	-325.81	187.63
4	3	-323.12	186.05
4	3.0333	-319.74	184.48
4	3.0667	-316.59	182.68
4	3.1	-313.44	180.88
4	3.1333	-310.74	179.08
4	3.1667	-307.81	177.5
4	3.2	-304.44	176.15
4	3.2333	-301.29	174.8
4	3.2667	-298.36	173.23
4	3.3	-294.99	172.33
4	3.3333	-291.84	170.98
4	3.3667	-289.36	170.08
4	3.4	-286.5	168.99
4	3.4333	-283.51	167.6
4	3.4667	-280.36	165.58
4	3.5	-277.23	163.93
4	3.5333	-274.06	162.43
4	3.5667	-270.69	160.85
4	3.6	-267.54	159.73
4	3.6333	-264.39	158.38
4	3.6667	-261.01	157.48
4	3.7	-257.86	156.13
4	3.7333	-254.94	155
4	3.7667	-251.78	153.43
4	3.8	-248.41	151.85
4	3.8333	-245.26	149.83
4	3.8667	-242.11	147.8
4	3.9	-239.19	146.23
4	3.9333	-236.03	144.2
4	3.9667	-233.11	142.18
4	4	-230.18	140.38
4	4.0333	-227.03	138.13
4	4.0667	-224.11	135.88
4	4.1	-220.98	133.78
4	4.1333	-218.26	131.6
4	4.1667	-215.1	129.49
4	4.2	-212.1	127.57
4	4.2333	-209.03	125.97
4	4.2667	-206.33	124.4
4	4.3	-203.21	123.21
4	4.3333	-200.54	121.78
4	4.3667	-197.78	120.35
4	4.4	-195.08	118.77
4	4.4333	-192.17	117.31
4	4.4667	-189.23	115.62
4	4.5	-186.08	114.27
4	4.5333	-182.93	112.92
4	4.5667	-179.33	111.57
4	4.6	-176.18	110.45
4	4.6333	-173.03	109.1
4	4.6667	-169.88	107.75
4	4.7	-166.96	105.95
4	4.7333	-164.07	104.44
4	4.7667	-161.33	102.57
4	4.8	-158.85	100.77
4	4.8333	-156.15	98.973
4	4.8667	-153.64	97.374
4	4.9	-151.2	95.823
4	4.9333	-148.73	94.023
4	4.9667	-146.42	92.246
4	5	-144.12	90.31
4	5.0333	-141.75	87.947
4	5.0667	-139.73	85.922
4	5.1	-137.25	83.447
4	5.1333	-135	81.197
4	5.1667	-132.53	79.172
4	5.2	-130.28	77.372
4	5.2333	-127.58	75.796
4	5.2667	-125.33	73.996
4	5.3	-122.85	72.421
4	5.3333	-120.6	71.071
4	5.3667	-118.35	69.721
4	5.4	-116.1	67.921
4	5.4333	-113.63	66.571
4	5.4667	-111.15	64.996
4	5.5	-108.65	63.662
4	5.5333	-106.26	62.381
4	5.5667	-103.95	61.171
4	5.6	-101.25	60.27
4	5.6333	-99.001	58.92
4	5.6667	-96.465	57.423
4	5.7	-94.05	55.77
4	5.7333	-91.575	54.42
4	5.7667	-89.299	52.525
4	5.8	-86.88	50.862
4	5.8333	-84.6	49.47
4	5.8667	-82.35	47.67
4	5.9	-79.557	46.24
4	5.9333	-77.399	44.52
4	5.9667	-75.149	42.719
4	6	-72.899	40.694
4	6.0333	-70.649	38.669
4	6.0667	-68.174	36.644
4	6.1	-65.699	34.844
4	6.1333	-63.449	32.819
4	6.1667	-60.748	31.019
4	6.2	-58.048	29.219
4	6.2333	-55.348	27.869
4	6.2667	-52.873	26.518
4	6.3	-49.948	25.618
4	6.3333	-47.247	24.043
4	6.3667	-44.772	23.143
4	6.4	-42.297	22.243
4	6.4333	-39.597	21.568
4	6.4667	-37.572	20.893
4	6.5	-35.209	20.555
4	6.5333	-32.959	20.105
4	6.5667	-30.484	19.88
4	6.6	-28.202	19.311
4	6.6333	-26.019	18.77
4	6.6667	-23.725	18.231
4	6.7	-21.146	17.293
4	6.7333	-19.454	16.924
4	6.7667	-17.424	16.338
4	6.8	-15.633	15.83
4	6.8333	-13.383	15.38
4	6.8667	-10.795	14.593
4	6.9	-9.1075	14.255
4	6.9333	-6.9698	13.693
4	6.9667	-4.0447	12.793
4	7	-1.7946	12.342
4	7.0333	-0.33192	12.23
4	7.0667	2.9307	11.893
4	7.1	4.8434	12.005
4	7.1333	7.4311	12.342
4	7.1667	10.019	12.68
4	7.2	13.281	12.568
4	7.2333	15.194	13.13
4	7.2667	17.764	13.104
4	7.3	20.015	13.104
4	7.3333	22.429	13.049
4	7.3667	24.324	13.156
4	7.4	26.817	13.294
4	7.4333	29.573	13.197
4	7.4667	32.408	13.018
4	7.5	35.378	12.658
4	7.5333	38.258	12.117
4	7.5667	40.958	11.667
4	7.6	43.217	11.5
4	7.6333	45.887	10.954
4	7.6667	48.114	10.677
4	7.7	50.144	10.476
4	7.7333	52.157	10.127
4	7.7667	54.166	9.6224
4	7.8	56.199	9.007
4	7.8333	58.21	8.1976
4	7.8667	60.301	7.1913
4	7.9	62.499	6.0709
4	7.9333	64.739	4.7104
4	7.9667	66.938	3.1623
4	8	69.192	1.4387
4	8.0333	71.499	-0.37364
5	2.3	-427.84	269.96
5	2.3333	-425.56	269.32
5	2.3667	-423.28	268.7
5	2.4	-420.86	267.99
5	2.4333	-418.47	267.22
5	2.4667	-416.14	266.38
5	2.5	-413.88	265.52
5	2.5333	-411.55	264.58
5	2.5667	-409.19	263.53
5	2.6	-406.7	262.1
5	2.6333	-404.35	260.76
5	2.6667	-401.69	259.27
5	2.7	-399.16	257.76
5	2.7333	-396.51	256.12
5	2.7667	-394.09	254.85
5	2.8	-391.61	253.44
5	2.8333	-388.91	251.49
5	2.8667	-386.34	249.73
5	2.9	-383.82	247.97
5	2.9333	-381.62	246.36
5	2.9667	-379.59	244.56
5	3	-377.34	242.76
5	3.0333	-375.14	241.09
5	3.0667	-372.89	239.35
5	3.1	-370.64	237.9
5	3.1333	-368.1	236.28
5	3.1667	-365.46	234.75
5	3.2	-362.94	233.31
5	3.2333	-360.26	231.66
5	3.2667	-357.59	230.02
5	3.3	-354.8	228.27
5	3.3333	-351.87	226.47
5	3.3667	-348.85	225
5	3.4	-345.62	223.41
5	3.4333	-342.59	222.12
5	3.4667	-339.54	220.93
5	3.5	-336.39	220.03
5	3.5333	-333.24	219.13
5	3.5667	-330.54	218
5	3.6	-327.7	216.84
5	3.6333	-324.82	215.57
5	3.6667	-321.99	214.18
5	3.7	-319.2	212.88
5	3.7333	-316.32	211.16
5	3.7667	-313.35	209.28
5	3.8	-310.51	207.66
5	3.8333	-307.59	206.08
5	3.8667	-304.44	204.06
5	3.9	-301.54	202.1
5	3.9333	-298.62	200.22
5	3.9667	-295.71	198.29
5	4	-293.14	196.76
5	4.0333	-290.49	194.83
5	4.0667	-287.79	193.03
5	4.1	-285.09	191.68
5	4.1333	-282.39	190.1
5	4.1667	-279.24	188.53
5	4.2	-276	187.12
5	4.2333	-272.94	185.38
5	4.2667	-269.52	183.67
5	4.3	-266.23	182.09
5	4.3333	-262.72	180.19
5	4.3667	-259.1	178.51
5	4.4	-255.45	177.03
5	4.4333	-251.97	175.61
5	4.4667	-248.2	174.18
5	4.5	-244.72	172.82
5	4.5333	-241.44	171.43
5	4.5667	-238.15	170.26
5	4.6	-234.8	168.84
5	4.6333	-231.76	167.38
5	4.6667	-228.76	165.86
5	4.7	-225.95	164.32
5	4.7333	-222.98	162.43
5	4.7667	-219.83	160.63
5	4.8	-216.68	158.83
5	4.8333	-213.62	156.98
5	4.8667	-210.38	155
5	4.9	-207.68	152.98
5	4.9333	-204.31	150.95
5	4.9667	-201.61	148.93
5	5	-198.79	147.31
5	5.0333	-195.98	145.55
5	5.0667	-193.1	143.69
5	5.1	-189.91	141.73
5	5.1333	-187.09	140.43
5	5.1667	-184.06	138.57
5	5.2	-181.13	137
5	5.2333	-177.76	135.43
5	5.2667	-174.83	133.4
5	5.3	-171.68	131.6
5	5.3333	-168.6	129.84
5	5.3667	-165.04	127.91
5	5.4	-161.78	126.42
5	5.4333	-158.4	125.08
5	5.4667	-155.25	123.72
5	5.5	-152.35	122.3
5	5.5333	-149.4	120.57
5	5.5667	-146.7	119.22
5	5.6	-144.23	117.87
5	5.6333	-141.98	116.3
5	5.6667	-139.28	114.5
5	5.7	-137.03	113.15
5	5.7333	-134.78	111.57
5	5.7667	-132.53	110
5	5.8	-130.28	108.42
5	5.8333	-128.25	106.62
5	5.8667	-126.23	104.82
5	5.9	-124.43	103.02
5	5.9333	-122.63	101.67
5	5.9667	-120.83	99.873
5	6	-119.03	98.073
5	6.0333	-117.23	96.273
5	6.0667	-114.98	94.923
5	6.1	-113.18	93.573
5	6.1333	-111.1	91.991
5	6.1667	-109.13	90.872
5	6.2	-107.1	89.522
5	6.2333	-105.08	88.172
5	6.2667	-103.05	86.822
5	6.3	-101.03	85.247
5	6.3333	-98.776	84.122
5	6.3667	-96.751	82.997
5	6.4	-94.725	81.872
5	6.4333	-92.7	80.972
5	6.4667	-90.45	80.072
5	6.5	-88.65	79.172
5	6.5333	-86.625	78.272
5	6.5667	-84.735	77.192
5	6.6	-83.025	76.022
5	6.6333	-81.225	74.671
5	6.6667	-79.874	73.321
5	6.7	-78.074	71.971
5	6.7333	-76.724	70.621
5	6.7667	-75.374	69.046
5	6.8	-74.024	67.696
5	6.8333	-72.674	66.121
5	6.8667	-71.549	64.321
5	6.9	-70.581	62.596
5	6.9333	-69.717	60.941
5	6.9667	-68.849	58.92
5	7	-68.174	57.345
5	7.0333	-67.499	55.32
5	7.0667	-66.348	53.65
5	7.1	-65.699	51.72
5	7.1333	-64.799	50.37
5	7.1667	-63.898	48.795
5	7.2	-62.462	47.075
5	7.2333	-61.873	45.645
5	7.2667	-60.523	44.294
5	7.3	-59.218	42.629
5	7.3333	-58.498	41.369
5	7.3667	-57.148	40.019
5	7.4	-56.248	38.669
5	7.4333	-54.898	37.769
5	7.4667	-53.548	36.419
5	7.5	-52.198	35.294
5	7.5333	-50.623	34.394
5	7.5667	-49.047	33.494
5	7.6	-47.922	32.594
5	7.6333	-46.347	31.694
5	7.6667	-44.772	30.794
5	7.7	-43.197	29.894
5	7.7333	-41.847	28.768
5	7.7667	-40.497	27.869
5	7.8	-39.192	26.833
5	7.8333	-37.797	26.293
5	7.8667	-36.672	25.393
5	7.9	-35.322	24.718
5	7.9333	-33.972	24.043
5	7.9667	-32.621	22.918
5	8	-30.857	22.435
5	8.0333	-29.246	21.343
5	8.0667	-28.121	20.668
5	8.1	-26.546	19.768
5	8.1333	-25.421	18.868
5	8.1667	-23.846	18.193
5	8.2	-22.496	17.518
5	8.2333	-21.146	17.068
5	8.2667	-19.796	16.618
5	8.3	-17.996	16.393
5	8.3333	-16.421	16.168
5	8.3667	-14.62	15.943
5	8.4	-12.82	15.943
5	8.4333	-11.245	15.493
5	8.4667	-9.22	15.718
5	8.5	-7.2398	15.628
5	8.5333	-4.8547	15.673
5	8.5667	-2.4695	15.718
5	8.6	-0.21947	15.943
5	8.6333	2.6899	16.052
5	8.6667	5.4059	16.393
5	8.7	7.881	16.843
5	8.7333	10.356	16.843
5	8.7667	13.056	17.293
5	8.8	15.306	17.518
5	8.8333	17.332	17.518
5	8.8667	19.582	17.518
5	8.9	22.057	18.193
5	8.9333	24.082	18.193
5	8.9667	25.882	18.193
5	9	28.537	17.833
5	9.0333	30.157	17.293
5	9.0667	32.323	17.175
5	9.1	34.095	16.73
5	9.1333	36.008	16.393
5	9.1667	37.808	15.943
5	9.2	39.667	15.416
5	9.2333	41.521	14.93
5	9.2667	43.658	14.593
5	9.3	45.401	14.395
5	9.3333	47.934	14.368
5	9.3667	49.593	14.296
5	9.4	51.941	14.267
5	9.4333	54.031	14.246
5	9.4667	56.194	14.21
5	9.5	58.461	14.267
5	9.5333	60.797	14.405
5	9.5667	63.145	14.681
5	9.6	65.567	15.078
5	9.6333	68.099	15.559
5	9.6667	70.874	16.172
6	2.4333	-428.09	108.12
6	2.4667	-424.98	107.72
6	2.5	-421.75	107.18
6	2.5333	-418.44	106.5
6	2.5667	-415.11	105.72
6	2.6	-411.77	104.82
6	2.6333	-408.06	104.26
6	2.6667	-405.02	103.25
6	2.7	-402.77	102.12
6	2.7333	-399.49	102.03
6	2.7667	-396.69	101.67
6	2.8	-393.93	101.02
6	2.8333	-391.18	101.34
6	2.8667	-388.37	100.77
6	2.9	-385.22	100.32
6	2.9333	-381.62	100.32
6	2.9667	-378.24	100.1
6	3	-375.32	99.423
6	3.0333	-371.27	99.423
6	3.0667	-367.78	99.085
6	3.1	-364.1	99.146
6	3.1333	-360.92	98.523
6	3.1667	-357.2	98.234
6	3.2	-354.39	98.073
6	3.2333	-351.02	97.848
6	3.2667	-348.19	97.456
6	3.3	-345.39	96.723
6	3.3333	-342.88	95.872
6	3.3667	-339.77	95.373
6	3.4	-337.29	94.473
6	3.4333	-334.4	93.296
6	3.4667	-331.44	92.222
6	3.5	-328.06	91.547
6	3.5333	-324.82	90.152
6	3.5667	-321.75	88.794
6	3.6	-318.31	87.344
6	3.6333	-315.46	86.147
6	3.6667	-312.09	84.572
6	3.7	-308.94	82.772
6	3.7333	-305.79	81.422
6	3.7667	-302.64	80.072
6	3.8	-299.49	79.172
6	3.8333	-296.34	78.272
6	3.8667	-293.41	77.372
6	3.9	-290.49	76.472
6	3.9333	-287.11	75.572
6	3.9667	-283.92	74.806
6	4	-280.53	73.856
6	4.0333	-277.44	73.321
6	4.0667	-273.93	72.466
6	4.1	-270.55	71.791
6	4.1333	-267.15	71.274
6	4.1667	-264.03	70.666
6	4.2	-260.7	70.126
6	4.2333	-257.64	69.721
6	4.2667	-254.74	69.377
6	4.3	-252	68.768
6	4.3333	-249.39	68.014
6	4.3667	-246.79	67.13
6	4.4	-244.38	66.188
6	4.4333	-241.88	65.221
6	4.4667	-239.41	64.321
6	4.5	-236.82	63.083
6	4.5333	-234.19	61.981
6	4.5667	-231.42	60.833
6	4.6	-228.95	59.708
6	4.6333	-226.25	58.133
6	4.6667	-223.61	56.805
6	4.7	-220.96	55.32
6	4.7333	-218.26	53.52
6	4.7667	-215.56	52.17
6	4.8	-212.86	50.82
6	4.8333	-210.16	49.47
6	4.8667	-207.46	48.12
6	4.9	-204.76	47.22
6	4.9333	-202.06	46.32
6	4.9667	-198.91	45.42
6	5	-196.54	44.632
6	5.0333	-193.73	44.069
6	5.0667	-190.81	42.944
6	5.1	-188.22	42.382
6	5.1333	-184.96	42.269
6	5.1667	-182.26	41.819
6	5.2	-179.69	41.549
6	5.2333	-176.86	41.144
6	5.2667	-174.49	40.807
6	5.3	-171.46	40.919
6	5.3333	-168.53	40.694
6	5.3667	-166.06	40.694
6	5.4	-163.35	40.244
6	5.4333	-161.1	39.794
6	5.4667	-158.8	39.106
6	5.5	-156.6	38.444
6	5.5333	-154.28	37.745
6	5.5667	-152.1	37.094
6	5.6	-149.85	36.194
6	5.6333	-148.05	35.519
6	5.6667	-145.8	34.394
6	5.7	-143.75	33.277
6	5.7333	-141.75	32.144
6	5.7667	-139.95	30.794
6	5.8	-137.7	29.444
6	5.8333	-135.9	28.093
6	5.8667	-133.65	26.293
6	5.9	-131.85	24.943
6	5.9333	-130.05	23.593
6	5.9667	-127.8	22.468
6	6	-125.55	21.343
6	6.0333	-123.3	20.443
6	6.0667	-121.05	19.543
6	6.1	-118.85	18.935
6	6.1333	-116.33	18.418
6	6.1667	-114.08	17.293
6	6.2	-111.83	16.843
6	6.2333	-109.35	16.393
6	6.2667	-106.88	15.493
6	6.3	-104.66	15.283
6	6.3333	-102.17	14.885
6	6.3667	-99.702	14.698
6	6.4	-97.426	14.593
6	6.4333	-94.864	14.16
6	6.4667	-92.475	14.143
6	6.5	-90	13.693
6	6.5333	-87.705	12.883
6	6.5667	-85.336	12.063
6	6.6	-83.025	11.442
6	6.6333	-80.775	10.767
6	6.6667	-78.524	9.6423
6	6.7	-76.477	8.6748
6	6.7333	-74.024	8.0672
6	6.7667	-72.108	6.5386
6	6.8	-69.974	5.367
6	6.8333	-67.724	4.242
6	6.8667	-65.924	3.1169
6	6.9	-63.898	1.3168
6	6.9333	-61.648	0.19172
6	6.9667	-59.353	-1.5184
6	7	-57.373	-2.5084
6	7.0333	-54.936	-3.8798
6	7.0667	-52.873	-4.5336
6	7.1	-50.398	-5.6586
6	7.1333	-47.922	-6.3337
6	7.1667	-45.672	-7.2337
6	7.2	-43.422	-7.6838
6	7.2333	-40.947	-8.1338
6	7.2667	-38.697	-8.8088
6	7.3	-36.447	-9.0339
6	7.3333	-34.197	-9.0339
6	7.3667	-31.721	-9.2589
6	7.4	-29.471	-9.2589
6	7.4333	-26.996	-9.2589
6	7.4667	-24.521	-9.0339
6	7.5	-22.271	-9.0339
6	7.5333	-19.571	-9.0339
6	7.5667	-17.096	-9.2589
6	7.6	-14.62	-9.2589
6	7.6333	-12.37	-9.4839
6	7.6667	-9.8951	-9.7089
6	7.7	-7.6449	-9.9339
6	7.7333	-4.9448	-10.384
6	7.7667	-2.4696	-10.609
6	7.8	0.0055483	-11.059
6	7.8333	2.7057	-11.509
6	7.8667	4.9559	-11.959
6	7.9	7.656	-12.634
6	7.9333	10.356	-13.084
6	7.9667	13.281	-13.984
6	8	16.207	-14.659
6	8.0333	19.132	-15.334
6	8.0667	22.057	-15.784
6	8.1	24.982	-16.009
6	8.1333	27.682	-16.459
6	8.1667	30.383	-16.684
6	8.2	33.083	-16.909
6	8.2333	35.558	-16.684
6	8.2667	38.033	-16.909
6	8.3	40.733	-16.459
6	8.3333	43.178	-16.506
6	8.3667	45.458	-16.009
6	8.4	47.934	-15.334
6	8.4333	50.184	-14.434
6	8.4667	52.659	-13.759
6	8.5	55.031	-12.984
6	8.5333	57.443	-12.122
6	8.5667	59.96	-11.233
6	8.6	62.602	-10.356
6	8.6333	65.269	-9.4973
6	8.6667	67.909	-8.7154
6	8.7	70.58	-8.0723
7	2.4667	-427.81	48.063
7	2.5	-424.48	47.74
7	2.5333	-421.11	47.352
7	2.5667	-417.69	46.867
7	2.6	-414.33	46.3
7	2.6333	-411.1	45.645
7	2.6667	-407.94	44.745
7	2.7	-405.25	44.294
7	2.7333	-402.32	43.62
7	2.7667	-399.62	42.944
7	2.8	-396.92	42.269
7	2.8333	-393.77	41.819
7	2.8667	-391.07	41.369
7	2.9	-388.59	40.694
7	2.9333	-385.44	40.469
7	2.9667	-382.29	39.569
7	3	-379.14	39.119
7	3.0333	-375.99	38.444
7	3.0667	-372.39	37.994
7	3.1	-368.79	37.319
7	3.1333	-365.19	36.644
7	3.1667	-361.59	36.194
7	3.2	-357.54	35.744
7	3.2333	-353.94	35.294
7	3.2667	-350.12	34.844
7	3.3	-346.52	34.394
7	3.3333	-343.11	33.972
7	3.3667	-339.99	33.269
7	3.4	-336.64	32.572
7	3.4333	-333.46	31.469
7	3.4667	-330.49	30.759
7	3.5	-327.39	29.669
7	3.5333	-324.24	28.768
7	3.5667	-321.09	27.643
7	3.6	-317.49	26.518
7	3.6333	-313.89	25.393
7	3.6667	-310.51	24.043
7	3.7	-306.91	22.918
7	3.7333	-303.31	21.568
7	3.7667	-299.71	20.218
7	3.8	-296.11	18.868
7	3.8333	-292.74	17.293
7	3.8667	-289.59	15.943
7	3.9	-286.44	14.593
7	3.9333	-283.29	13.693
7	3.9667	-279.91	12.793
7	4	-276.76	12.117
7	4.0333	-273.61	11.442
7	4.0667	-270.24	10.542
7	4.1	-267.09	10.092
7	4.1333	-263.49	9.4173
7	4.1667	-259.89	8.7423
7	4.2	-255.84	7.8422
7	4.2333	-252.24	7.6172
7	4.2667	-248.19	6.9421
7	4.3	-244.36	6.4921
7	4.3333	-240.31	6.0421
7	4.3667	-236.26	5.5921
7	4.4	-232.43	5.142
7	4.4333	-228.61	4.467
7	4.4667	-225.01	4.017
7	4.5	-221.18	3.3419
7	4.5333	-217.81	2.4419
7	4.5667	-214.21	1.5418
7	4.6	-210.38	0.64175
7	4.6333	-206.78	-0.2583
7	4.6667	-203.18	-1.1584
7	4.7	-199.36	-2.2834
7	4.7333	-195.53	-3.1835
7	4.7667	-191.71	-4.5336
7	4.8	-187.66	-5.4336
7	4.8333	-184.06	-6.7837
7	4.8667	-180.23	-8.1338
7	4.9	-176.41	-9.4839
7	4.9333	-172.58	-10.834
7	4.9667	-168.98	-11.734
7	5	-165.38	-12.634
7	5.0333	-161.65	-13.748
7	5.0667	-157.95	-13.984
7	5.1	-154.58	-14.434
7	5.1333	-150.98	-14.884
7	5.1667	-147.38	-15.334
7	5.2	-143.26	-15.628
7	5.2333	-139.95	-16.234
7	5.2667	-136.35	-16.234
7	5.3	-132.53	-16.234
7	5.3333	-128.7	-16.234
7	5.3667	-124.88	-16.234
7	5.4	-121.05	-16.234
7	5.4333	-116.94	-15.869
7	5.4667	-113.63	-15.784
7	5.5	-110.03	-15.784
7	5.5333	-106.03	-15.969
7	5.5667	-102.69	-16.125
7	5.6	-99.676	-16.234
7	5.6333	-96.361	-16.607
7	5.6667	-92.925	-16.684
7	5.7	-89.775	-16.909
7	5.7333	-86.4	-16.909
7	5.7667	-83.025	-17.359
7	5.8	-79.784	-17.989
7	5.8333	-76.499	-17.809
7	5.8667	-72.899	-18.034
7	5.9	-69.749	-18.259
7	5.9333	-66.149	-18.934
7	5.9667	-62.773	-19.384
7	6	-59.398	-19.834
7	6.0333	-56.248	-20.06
7	6.0667	-52.873	-20.285
7	6.1	-49.723	-20.51
7	6.1333	-46.797	-20.735
7	6.1667	-43.647	-20.285
7	6.2	-40.609	-20.622
7	6.2333	-37.797	-20.51
7	6.2667	-35.097	-20.285
7	6.3	-32.284	-19.947
7	6.3333	-29.471	-18.934
7	6.3667	-26.659	-19.272
7	6.4	-24.071	-18.034
7	6.4333	-21.371	-17.584
7	6.4667	-18.671	-16.684
7	6.5	-16.195	-16.909
7	6.5333	-13.495	-15.334
7	6.5667	-10.795	-14.434
7	6.6	-8.32	-13.759
7	6.6333	-5.6198	-13.309
7	6.6667	-2.6946	-12.634
7	6.7	-0.21947	-12.184
7	6.7333	2.9307	-11.734
7	6.7667	5.7434	-12.522
7	6.8	8.1061	-11.284
7	6.8333	11.031	-10.834
7	6.8667	14.181	-10.834
7	6.9	16.657	-10.834
7	6.9333	19.807	-10.609
7	6.9667	22.957	-10.609
7	7	26.22	-11.621
7	7.0333	29.257	-10.834
7	7.0667	32.806	-11.078
7	7.1	35.93	-11.164
7	7.1333	39.158	-11.284
7	7.1667	42.308	-11.059
7	7.2	45.458	-10.834
7	7.2333	48.834	-10.384
7	7.2667	51.907	-9.9105
7	7.3	54.947	-9.4692
7	7.3333	58.147	-9.0829
7	7.3667	61.498	-8.5259
7	7.4	64.871	-7.9377
7	7.4333	68.005	-7.2392
7	7.4667	71.199	-6.4514
8	2.7	-427.35	173.05
8	2.7333	-424.48	173.07
8	2.7667	-421.82	173.08
8	2.8	-419.3	172.95
8	2.8333	-416.77	172.59
8	2.8667	-414.31	172
8	2.9	-411.72	171.26
8	2.9333	-408.91	170.39
8	2.9667	-405.89	169.17
8	3	-402.95	168.2
8	3.0333	-399.94	167.24
8	3.0667	-396.76	165.6
8	3.1	-393.58	164.68
8	3.1333	-390.52	163.38
8	3.1667	-387.82	161.99
8	3.2	-385.29	160.36
8	3.2333	-382.7	158.89
8	3.2667	-380.26	157.57
8	3.3	-378.24	156.35
8	3.3333	-375.75	155.2
8	3.3667	-373.16	154.04
8	3.4	-370.66	153.39
8	3.4333	-367.59	152.33
8	3.4667	-364.29	151.65
8	3.5	-361.43	150.68
8	3.5333	-357.99	149.6
8	3.5667	-354.52	148.5
8	3.6	-351.05	147.62
8	3.6333	-347.54	146.91
8	3.6667	-344.04	146.45
8	3.7	-340.6	145.74
8	3.7333	-337.29	145.55
8	3.7667	-334.14	145.33
8	3.8	-330.89	145.01
8	3.8333	-327.82	144.72
8	3.8667	-324.76	144.45
8	3.9	-321.54	144.2
8	3.9333	-318.75	142.9
8	3.9667	-315.53	141.75
8	4	-312.31	140.83
8	4.0333	-308.94	139.03
8	4.0667	-305.76	137.52
8	4.1	-302.64	136.1
8	4.1333	-299.94	134.53
8	4.1667	-296.91	132.94
8	4.2	-294.09	131.38
8	4.2333	-291.39	129.57
8	4.2667	-288.69	127.78
8	4.3	-286.21	125.97
8	4.3333	-283.96	124.17
8	4.3667	-282.39	122.82
8	4.4	-280.36	121.92
8	4.4333	-278.34	121.25
8	4.4667	-276.09	120.57
8	4.5	-273.84	119.67
8	4.5333	-271.36	118.77
8	4.5667	-268.89	117.65
8	4.6	-266.29	116.57
8	4.6333	-263.49	115.85
8	4.6667	-260.56	114.95
8	4.7	-257.86	113.82
8	4.7333	-255.16	113.15
8	4.7667	-252.46	112.25
8	4.8	-249.31	111.8
8	4.8333	-246.61	111.57
8	4.8667	-243.91	111.57
8	4.9	-241.21	111.12
8	4.9333	-238.73	110.67
8	4.9667	-236.26	109.77
8	5	-233.78	108.87
8	5.0333	-231.31	107.52
8	5.0667	-228.61	105.95
8	5.1	-225.91	104.15
8	5.1333	-223.43	102.57
8	5.1667	-220.96	101
8	5.2	-218.53	99.063
8	5.2333	-216.2	97.571
8	5.2667	-213.76	96.048
8	5.3	-211.51	93.798
8	5.3333	-209.26	91.998
8	5.3667	-207.23	90.197
8	5.4	-205.21	88.397
8	5.4333	-203.18	86.372
8	5.4667	-201.38	85.022
8	5.5	-199.36	83.897
8	5.5333	-197.33	82.322
8	5.5667	-195.03	81.21
8	5.6	-193.28	80.522
8	5.6333	-191.26	79.397
8	5.6667	-189.23	78.497
8	5.7	-186.98	77.597
8	5.7333	-184.73	76.697
8	5.7667	-182.48	76.022
8	5.8	-180.01	75.121
8	5.8333	-177.53	74.896
8	5.8667	-175.28	74.221
8	5.9	-172.81	73.771
8	5.9333	-170.33	73.546
8	5.9667	-168.08	73.321
8	6	-165.6	73.096
8	6.0333	-163.22	72.179
8	6.0667	-161.1	72.196
8	6.1	-158.85	71.296
8	6.1333	-157.05	70.396
8	6.1667	-155.03	69.046
8	6.2	-153.23	67.921
8	6.2333	-151.43	66.796
8	6.2667	-149.63	65.671
8	6.3	-147.83	64.321
8	6.3333	-146.03	62.746
8	6.3667	-144.05	61.213
8	6.4	-142.43	60.045
8	6.4333	-140.85	58.695
8	6.4667	-139.52	56.958
8	6.5	-138.13	55.028
8	6.5333	-137.26	53.814
8	6.5667	-136.13	52.395
8	6.6	-134.8	50.662
8	6.6333	-133.68	49.537
8	6.6667	-132.53	48.795
8	6.7	-131	47.559
8	6.7333	-129.6	46.995
8	6.7667	-128.03	45.87
8	6.8	-126.23	45.195
8	6.8333	-124.65	44.069
8	6.8667	-122.83	43.102
8	6.9	-121.28	42.944
8	6.9333	-119.48	42.269
8	6.9667	-117.9	41.819
8	7	-116.1	41.369
8	7.0333	-114.08	41.144
8	7.0667	-112.5	40.919
8	7.1	-110.48	40.919
8	7.1333	-108.9	41.144
8	7.1667	-107.42	40.874
8	7.2	-105.75	41.144
8	7.2333	-104.29	40.357
8	7.2667	-102.38	40.694
8	7.3	-100.77	39.688
8	7.3333	-99.226	39.119
8	7.3667	-97.621	38.12
8	7.4	-96.3	37.094
8	7.4333	-94.95	36.194
8	7.4667	-93.6	35.069
8	7.5	-92.25	33.944
8	7.5333	-90.9	32.594
8	7.5667	-89.55	31.244
8	7.6	-88.2	29.894
8	7.6333	-86.85	28.544
8	7.6667	-85.95	26.968
8	7.7	-85.05	25.393
8	7.7333	-84.375	23.818
8	7.7667	-83.7	22.018
8	7.8	-82.8	20.668
8	7.8333	-82.096	19.524
8	7.8667	-81.562	18.305
8	7.9	-80.364	17.677
8	7.9333	-79.762	16.73
8	7.9667	-78.237	16.012
8	8	-76.994	15.403
8	8.0333	-75.734	14.863
8	8.0667	-74.439	14.645
8	8.1	-73.079	14.008
8	8.1333	-71.581	13.975
8	8.1667	-70.166	13.666
8	8.2	-68.496	13.688
8	8.2333	-67.161	13.805
8	8.2667	-65.586	14.03
8	8.3	-64.034	14.638
8	8.3333	-62.773	15.043
8	8.3667	-61.648	15.943
8	8.4	-60.186	16.505
8	8.4333	-58.723	17.293
8	8.4667	-57.598	18.193
8	8.5	-56.274	18.551
8	8.5333	-55.371	18.247
8	8.5667	-53.932	19.089
8	8.6	-52.648	19.093
8	8.6333	-51.455	18.89
8	8.6667	-50.623	18.418
8	8.7	-49.047	17.743
8	8.7333	-47.922	17.068
8	8.7667	-46.797	16.393
8	8.8	-45.502	15.614
8	8.8333	-44.34	14.731
8	8.8667	-43.422	13.693
8	8.9	-42.061	13.067
8	8.9333	-41.108	12.163
8	8.9667	-40.159	11.33
8	9	-39.04	10.501
8	9.0333	-37.889	9.9467
8	9.0667	-36.753	9.0753
8	9.1	-35.612	8.5996
8	9.1333	-34.377	8.2022
8	9.1667	-33.297	8.0672
8	9.2	-31.73	7.7989
8	9.2333	-30.146	7.8422
8	9.2667	-28.796	7.8422
8	9.3	-27.274	7.4054
8	9.3333	-25.646	8.0672
8	9.3667	-24.071	7.8422
8	9.4	-22.271	8.0672
8	9.4333	-20.471	8.2922
8	9.4667	-18.671	8.7423
8	9.5	-16.87	8.9673
8	9.5333	-14.845	9.4173
8	9.5667	-12.82	10.092
8	9.6	-11.02	10.992
8	9.6333	-8.995	11.442
8	9.6667	-6.7449	12.117
8	9.7	-4.2697	12.793
8	9.7333	-1.7946	13.468
8	9.7667	0.23056	13.918
8	9.8	2.8146	14.01
8	9.8333	4.7309	14.593
8	9.8667	6.981	14.593
8	9.9	9.0511	14.278
8	9.9333	11.031	14.818
8	9.9667	12.606	14.818
8	10	14.632	14.818
8	10.033	16.835	14.07
8	10.067	18.803	13.623
8	10.1	20.656	13.383
8	10.133	22.613	12.819
8	10.167	24.753	12.227
8	10.2	26.557	11.893
8	10.233	28.96	11.039
8	10.267	31.013	10.443
8	10.3	33.353	9.7773
8	10.333	35.558	9.4173
8	10.367	38.192	8.8246
8	10.4	40.508	8.2922
8	10.433	42.983	8.2922
8	10.467	45.244	7.6766
8	10.5	47.888	7.8776
8	10.533	50.186	7.872
8	10.567	52.434	7.6172
8	10.6	54.752	7.6255
8	10.633	57.135	7.6916
8	10.667	59.583	7.8415
8	10.7	62.109	8.0712
8	10.733	64.711	8.469
8	10.767	67.323	8.949
8	10.8	69.961	9.6097
8	10.833	72.65	10.389
9	3	-428.48	219.85
9	3.0333	-425.88	219.39
9	3.0667	-423.36	219
9	3.1	-421	218.71
9	3.1333	-418.87	218.49
9	3.1667	-416.68	218.17
9	3.2	-414.51	217.72
9	3.2333	-412.31	217.09
9	3.2667	-410.51	215.8
9	3.3	-408.13	215.17
9	3.3333	-405.59	215.08
9	3.3667	-403.3	214.52
9	3.4	-401.38	212.69
9	3.4333	-398.34	212.56
9	3.4667	-395.64	211.34
9	3.5	-393.39	210.31
9	3.5333	-390.56	208.53
9	3.5667	-388.27	205.72
9	3.6	-386.21	204.55
9	3.6333	-383.59	203.68
9	3.6667	-381.85	201.19
9	3.7	-379.45	200.89
9	3.7333	-377.7	198.44
9	3.7667	-375.54	197.75
9	3.8	-373.37	195.93
9	3.8333	-371.04	195.95
9	3.8667	-368.7	194.42
9	3.9	-366.09	194.38
9	3.9333	-363.84	193.25
9	3.9667	-361.32	192.22
9	4	-358.55	190.71
9	4.0333	-355.77	189.63
9	4.0667	-352.59	189.98
9	4.1	-349.87	189.42
9	4.1333	-347.4	188.2
9	4.1667	-344.16	188.9
9	4.2	-341.49	188.64
9	4.2333	-339.32	187.37
9	4.2667	-336.77	187.24
9	4.3	-334.32	187.49
9	4.3333	-331.71	186.78
9	4.3667	-328.74	187.4
9	4.4	-326.2	186.57
9	4.4333	-324.29	184.84
9	4.4667	-321.6	185.09
9	4.5	-318.93	183.78
9	4.5333	-316.74	182.41
9	4.5667	-314.08	181.33
9	4.6	-311.49	179.72
9	4.6333	-309.12	177.99
9	4.6667	-306.77	176.04
9	4.7	-304.83	173.03
9	4.7333	-302.55	171.61
9	4.7667	-300.3	170.32
9	4.8	-298.06	168.69
9	4.8333	-295.86	167.06
9	4.8667	-293.55	165.67
9	4.9	-291.57	163.24
9	4.9333	-288.74	163.14
9	4.9667	-286.6	161.05
9	5	-283.91	159.62
9	5.0333	-281.19	159.83
9	5.0667	-278.92	158.33
9	5.1	-276.12	157.63
9	5.1333	-273.58	155.56
9	5.1667	-270.79	154.58
9	5.2	-267.96	153.94
9	5.2333	-264.93	154.52
9	5.2667	-262.25	154.02
9	5.3	-259.66	153.2
9	5.3333	-256.88	153.66
9	5.3667	-254.39	153.67
9	5.4	-251.82	153.38
9	5.4333	-249.29	153.14
9	5.4667	-246.88	152.32
9	5.5	-244.77	151.46
9	5.5333	-242.06	150.82
9	5.5667	-240.01	150.11
9	5.6	-237.32	148.81
9	5.6333	-234.82	147.67
9	5.6667	-232.32	146.34
9	5.7	-230.2	143.71
9	5.7333	-227.64	143.39
9	5.7667	-225.23	141.69
9	5.8	-222.87	139.8
9	5.8333	-220.76	138.14
9	5.8667	-218.71	136.43
9	5.9	-216.35	134.81
9	5.9333	-214.54	132.16
9	5.9667	-212.32	131.33
9	6	-209.55	130.75
9	6.0333	-207.23	129.13
9	6.0667	-204.36	128.67
9	6.1	-201.99	127.78
9	6.1333	-199.42	126.83
9	6.1667	-197.03	125.81
9	6.2	-194.53	124.83
9	6.2333	-191.81	123.76
9	6.2667	-189.23	123
9	6.3	-186.62	122.26
9	6.3333	-184.19	120.98
9	6.3667	-181.49	121.14
9	6.4	-178.81	120.7
9	6.4333	-176.29	120.37
9	6.4667	-173.75	120.07
9	6.5	-171.12	119.56
9	6.5333	-168.53	118.77
9	6.5667	-166.06	118.1
9	6.6	-163.92	117.31
9	6.6333	-161.67	115.96
9	6.6667	-159.53	115.17
9	6.7	-157.5	114.05
9	6.7333	-155.37	112.81
9	6.7667	-153.23	111.57
9	6.8	-151.43	110.22
9	6.8333	-149.4	108.65
9	6.8667	-147.83	107.07
9	6.9	-146.03	105.27
9	6.9333	-144.45	103.7
9	6.9667	-142.77	102.01
9	7	-141.03	100.46
9	7.0333	-139.5	98.073
9	7.0667	-137.59	97.51
9	7.1	-135.9	96.273
9	7.1333	-134.1	94.248
9	7.1667	-132.3	92.673
9	7.2	-130.5	91.772
9	7.2333	-128.48	91.547
9	7.2667	-126.45	89.972
9	7.3	-124.65	89.072
9	7.3333	-122.85	88.397
9	7.3667	-120.83	88.172
9	7.4	-118.91	87.61
9	7.4333	-116.82	86.687
9	7.4667	-115.2	85.697
9	7.5	-113.4	85.472
9	7.5333	-111.71	85.585
9	7.5667	-109.8	85.022
9	7.6	-107.67	85.316
9	7.6333	-105.8	85.112
9	7.6667	-104.13	84.707
9	7.7	-102.63	84.383
9	7.7333	-101.03	83.897
9	7.7667	-99.316	83.177
9	7.8	-98.101	82.097
9	7.8333	-96.42	81.62
9	7.8667	-95.103	80.788
9	7.9	-93.735	79.892
9	7.9333	-92.52	78.812
9	7.9667	-91.485	77.642
9	8	-90.18	76.382
9	8.0333	-89.145	74.986
9	8.0667	-88.245	73.231
9	8.1	-87.75	71.521
9	8.1333	-87.075	69.946
9	8.1667	-86.043	68.517
9	8.2	-85.342	66.998
9	8.2333	-84.825	65.221
9	8.2667	-83.925	63.646
9	8.3	-83.25	62.296
9	8.3333	-82.575	61.171
9	8.3667	-81.81	60.541
9	8.4	-81	59.145
9	8.4333	-80.325	58.245
9	8.4667	-79.388	57.351
9	8.5	-78.794	56.76
9	8.5333	-77.984	56.04
9	8.5667	-77.308	54.998
9	8.6	-76.724	54.195
9	8.6333	-75.824	53.745
9	8.6667	-74.898	53.189
9	8.7	-74.024	52.62
9	8.7333	-73.574	51.945
9	8.7667	-72.449	51.27
9	8.8	-71.324	51.045
9	8.8333	-70.424	50.595
9	8.8667	-69.524	50.595
9	8.9	-68.399	50.37
9	8.9333	-67.049	50.145
9	8.9667	-65.699	49.92
9	9	-64.349	49.92
9	9.0333	-63.223	49.47
9	9.0667	-62.098	49.245
9	9.1	-60.973	49.02
9	9.1333	-59.749	48.824
9	9.1667	-58.723	48.57
9	9.2	-57.823	48.12
9	9.2333	-56.923	47.67
9	9.2667	-56.023	46.995
9	9.3	-55.123	46.77
9	9.3333	-54.448	46.32
9	9.3667	-53.998	45.87
9	9.4	-53.323	45.195
9	9.4333	-52.873	44.969
9	9.4667	-52.423	44.294
9	9.5	-51.973	43.62
9	9.5333	-51.523	43.169
9	9.5667	-51.073	42.719
9	9.6	-50.848	41.819
9	9.6333	-50.623	41.369
9	9.6667	-50.173	40.469
9	9.7	-49.948	39.794
9	9.7333	-49.723	38.894
9	9.7667	-49.498	37.994
9	9.8	-49.589	37.191
9	9.8333	-49.273	36.419
9	9.8667	-49.273	35.519
9	9.9	-49.273	34.844
9	9.9333	-49.259	33.547
9	9.9667	-49.498	32.819
9	10	-49.498	31.919
9	10.033	-49.498	31.019
9	10.067	-49.498	30.344
9	10.1	-49.691	29.301
9	10.133	-49.723	28.768
9	10.167	-49.723	27.869
9	10.2	-49.723	27.643
9	10.233	-49.723	26.968
9	10.267	-49.921	26.174
9	10.3	-49.948	25.843
9	10.333	-49.948	25.393
9	10.367	-49.948	24.718
9	10.4	-49.498	24.268
9	10.433	-49.498	23.593
9	10.467	-49.047	23.143
9	10.5	-48.597	22.693
9	10.533	-48.148	22.243
9	10.567	-47.697	21.793
9	10.6	-47.247	21.343
9	10.633	-46.347	21.343
9	10.667	-45.447	20.893
9	10.7	-44.547	20.443
9	10.733	-43.422	19.768
9	10.767	-42.297	19.543
9	10.8	-40.947	19.093
9	10.833	-39.597	18.643
9	10.867	-37.797	19.093
9	10.9	-36.447	18.643
9	10.933	-34.647	18.418
9	10.967	-33.072	17.968
9	11	-31.271	17.968
9	11.033	-29.964	17.548
9	11.067	-28.571	17.518
9	11.1	-27.671	17.518
9	11.133	-26.771	17.293
9	11.167	-26.096	17.068
9	11.2	-25.421	17.068
9	11.233	-24.746	17.068
9	11.267	-24.521	16.843
9	11.3	-24.521	16.843
9	11.333	-24.521	16.843
9	11.367	-24.746	16.843
9	11.4	-25.196	16.843
9	11.433	-25.646	17.068
9	11.467	-26.096	17.068
9	11.5	-26.996	16.843
9	11.533	-27.446	16.843
9	11.567	-28.121	16.618
9	11.6	-28.571	16.618
9	11.633	-29.471	16.618
9	11.667	-29.921	16.618
9	11.7	-30.371	16.393
9	11.733	-30.596	16.168
9	11.767	-31.046	15.943
9	11.8	-31.271	15.493
9	11.833	-31.721	15.493
9	11.867	-31.721	14.818
9	11.9	-31.947	14.818
9	11.933	-31.947	14.818
9	11.967	-31.947	14.593
9	12	-31.947	14.593
9	12.033	-31.721	14.593
9	12.067	-31.496	14.593
9	12.1	-31.046	14.593
9	12.133	-30.371	14.143
9	12.167	-29.921	14.143
9	12.2	-29.021	14.143
9	12.233	-28.121	13.693
9	12.267	-27.221	13.693
9	12.3	-26.321	13.242
9	12.333	-25.421	13.018
9	12.367	-24.521	12.793
9	12.4	-23.396	12.568
9	12.433	-22.271	12.117
9	12.467	-21.371	11.893
9	12.5	-20.471	11.667
9	12.533	-19.571	11.217
9	12.567	-18.446	10.767
9	12.6	-17.546	10.317
9	12.633	-16.195	9.8673
9	12.667	-15.295	9.4173
9	12.7	-13.945	8.9673
9	12.733	-13.045	8.0672
9	12.767	-11.808	6.8296
9	12.8	-10.345	6.7171
9	12.833	-8.995	5.8171
9	12.867	-7.6449	4.692
9	12.9	-6.5199	3.5669
9	12.933	-4.7198	2.4419
9	12.967	-2.9196	1.3168
9	13	-1.1195	0.19172
9	13.033	0.68059	-0.70833
9	13.067	2.5933	-1.7209
9	13.1	4.7309	-1.8334
9	13.133	7.206	-2.0584
9	13.167	9.4561	-2.5084
9	13.2	11.256	-2.9585
9	13.233	13.731	-3.1835
9	13.267	15.982	-3.1835
9	13.3	18.232	-3.1835
9	13.333	20.707	-2.9585
9	13.367	23.074	-2.6525
9	13.4	25.77	-1.9459
9	13.433	28.132	-1.3834
9	13.467	30.945	-0.82084
9	13.5	33.983	-0.2583
9	13.533	36.683	0.19172
9	13.567	39.383	0.19172
9	13.6	42.083	0.19172
9	13.633	44.783	0.19172
9	13.667	47.483	-0.03329
9	13.7	50.094	-0.43833
9	13.733	52.974	-0.75335
9	13.767	55.783	-1.1351
9	13.8	58.633	-1.5714
9	13.833	61.508	-2.0201
9	13.867	64.376	-2.5823
9	13.9	67.196	-3.2663
9	13.933	70.15	-4.1524
10	3.1	-428.1	129.77
10	3.1333	-425.09	129.12
10	3.1667	-422.1	128.6
10	3.2	-419.16	128.19
10	3.2333	-416.24	127.81
10	3.2667	-413.4	127.45
10	3.3	-410.6	127.01
10	3.3333	-407.95	126.54
10	3.3667	-405.13	126.05
10	3.4	-402.4	125.2
10	3.4333	-399.63	124.64
10	3.4667	-396.76	123.89
10	3.5	-393.9	123.23
10	3.5333	-391.07	122.37
10	3.5667	-388.05	121.2
10	3.6	-385.4	120.21
10	3.6333	-382.72	119.3
10	3.6667	-380.09	118.02
10	3.7	-377.78	116.8
10	3.7333	-375.37	115.68
10	3.7667	-373.31	114.38
10	3.8	-371.4	113.1
10	3.8333	-369.47	111.8
10	3.8667	-367.59	110.69
10	3.9	-365.65	109.39
10	3.9333	-363.35	108.06
10	3.9667	-361.28	106.8
10	4	-358.82	105.32
10	4.0333	-356.51	104.19
10	4.0667	-354.17	103.02
10	4.1	-351.64	101.59
10	4.1333	-349.04	100.23
10	4.1667	-346.44	98.896
10	4.2	-343.82	97.623
10	4.2333	-341.14	96.265
10	4.2667	-338.45	95.066
10	4.3	-335.71	94.141
10	4.3333	-332.97	92.987
10	4.3667	-329.87	91.814
10	4.4	-327.12	90.737
10	4.4333	-324.42	89.387
10	4.4667	-321.85	88.043
10	4.5	-319.06	86.42
10	4.5333	-316.27	84.752
10	4.5667	-313.44	82.997
10	4.6	-310.69	81.287
10	4.6333	-308.13	79.667
10	4.6667	-305.31	77.974
10	4.7	-302.58	76.27
10	4.7333	-299.91	74.524
10	4.7667	-297.35	72.859
10	4.8	-294.94	71.013
10	4.8333	-292.68	69.069
10	4.8667	-290.53	67.224
10	4.9	-288.25	65.505
10	4.9333	-285.93	64.113
10	4.9667	-283.62	62.809
10	5	-281.12	61.681
10	5.0333	-278.6	60.787
10	5.0667	-275.96	60.044
10	5.1	-273.32	59.41
10	5.1333	-270.89	58.825
10	5.1667	-268.46	58.364
10	5.2	-266.28	57.724
10	5.2333	-263.69	57.025
10	5.2667	-261.19	56.471
10	5.3	-258.85	56.021
10	5.3333	-256.33	55.455
10	5.3667	-253.87	54.976
10	5.4	-251.24	54.65
10	5.4333	-248.57	54.398
10	5.4667	-245.98	54.167
10	5.5	-243.54	53.928
10	5.5333	-240.97	53.561
10	5.5667	-238.64	53.149
10	5.6	-236.07	52.45
10	5.6333	-233.66	51.613
10	5.6667	-231.31	50.661
10	5.7	-228.93	49.709
10	5.7333	-226.67	48.615
10	5.7667	-223.99	47.546
10	5.8	-221.62	46.459
10	5.8333	-219.25	45.382
10	5.8667	-216.73	44.178
10	5.9	-214.21	42.944
10	5.9333	-212.07	41.573
10	5.9667	-210.16	40.244
10	6	-208.09	38.56
10	6.0333	-206.27	36.873
10	6.0667	-204.32	35.162
10	6.1	-202.69	33.476
10	6.1333	-201.16	31.919
10	6.1667	-199.76	30.434
10	6.2	-198.14	29.174
10	6.2333	-196.43	28.093
10	6.2667	-194.68	27.085
10	6.3	-192.75	26.192
10	6.3333	-190.78	25.461
10	6.3667	-188.78	24.943
10	6.4	-186.74	24.262
10	6.4333	-184.69	23.752
10	6.4667	-182.73	23.129
10	6.5	-180.64	22.828
10	6.5333	-178.48	22.558
10	6.5667	-176.32	22.288
10	6.6	-174.02	21.894
10	6.6333	-171.63	21.703
10	6.6667	-169.27	21.739
10	6.7	-166.82	21.56
10	6.7333	-164.62	21.523
10	6.7667	-162.37	21.36
10	6.8	-160.22	20.98
10	6.8333	-157.99	20.649
10	6.8667	-156.04	20.331
10	6.9	-154.02	19.88
10	6.9333	-152.1	19.318
10	6.9667	-150.3	18.643
10	7	-148.57	18.137
10	7.0333	-146.82	17.556
10	7.0667	-145.3	16.996
10	7.1	-143.67	16.505
10	7.1333	-142.38	15.937
10	7.1667	-140.85	15.268
10	7.2	-139.5	14.593
10	7.2333	-138.27	13.805
10	7.2667	-137.25	13.242
10	7.3	-136.19	12.65
10	7.3333	-135.12	11.78
10	7.3667	-134.25	11.109
10	7.4	-132.75	10.542
10	7.4333	-132.41	9.3048
10	7.4667	-131.4	8.2922
10	7.5	-130.5	7.3921
10	7.5333	-129.72	6.6046
10	7.5667	-128.48	6.2671
10	7.6	-127.58	5.367
10	7.6333	-126.73	4.4324
10	7.6667	-125.53	3.6535
10	7.7	-124.43	3.3419
10	7.7333	-123.17	2.7642
10	7.7667	-121.95	2.4419
10	7.8	-120.6	1.9918
10	7.8333	-119.59	1.6543
10	7.8667	-118.07	1.5588
10	7.9	-116.78	1.0917
10	7.9333	-115.31	0.97927
10	7.9667	-113.9	0.95678
10	8	-112.47	0.74767
10	8.0333	-111.14	0.69474
10	8.0667	-109.66	0.67713
10	8.1	-108.34	0.52925
10	8.1333	-106.76	0.75423
10	8.1667	-105.41	0.75423
10	8.2	-103.84	0.97927
10	8.2333	-102.26	0.97925
10	8.2667	-100.94	1.2015
10	8.3	-99.563	1.4293
10	8.3333	-98.443	1.504
10	8.3667	-97.201	1.5418
10	8.4	-96.076	1.5418
10	8.4333	-95.051	1.4565
10	8.4667	-93.992	1.2347
10	8.5	-93.078	0.96021
10	8.5333	-92.138	0.75423
10	8.5667	-91.013	0.3042
10	8.6	-90.18	-0.1233
10	8.6333	-88.763	-0.59585
10	8.6667	-87.637	-1.0459
10	8.7	-86.512	-1.7209
10	8.7333	-85.05	-2.7335
10	8.7667	-83.88	-3.7685
10	8.8	-82.575	-4.3086
10	8.8333	-81.337	-5.0961
10	8.8667	-80.212	-5.7711
10	8.9	-79.087	-6.4462
10	8.9333	-77.849	-7.2338
10	8.9667	-76.612	-7.5713
10	9	-75.487	-8.0213
10	9.0333	-74.362	-8.2463
10	9.0667	-73.124	-8.1338
10	9.1	-71.886	-8.2463
10	9.1333	-70.761	-8.4713
10	9.1667	-69.673	-8.293
10	9.2	-68.736	-8.2463
10	9.2333	-67.611	-8.0213
10	9.2667	-66.936	-7.7963
10	9.3	-66.176	-7.4948
10	9.3333	-65.361	-7.1212
10	9.3667	-64.461	-6.8963
10	9.4	-63.574	-6.5767
10	9.4333	-62.877	-6.2644
10	9.4667	-62.01	-6.1921
10	9.5	-61.243	-6.1987
10	9.5333	-60.318	-6.1417
10	9.5667	-59.363	-6.4242
10	9.6	-58.723	-6.5587
10	9.6333	-57.643	-6.6487
10	9.6667	-56.586	-6.8963
10	9.7	-55.348	-7.2337
10	9.7333	-54.127	-7.575
10	9.7667	-52.601	-8.4316
10	9.8	-51.298	-9.2589
10	9.8333	-49.405	-10.079
10	9.8667	-47.581	-11.188
10	9.9	-45.897	-11.959
10	9.9333	-44.341	-12.545
10	9.9667	-42.415	-13.178
10	10	-40.632	-13.579
10	10.033	-39.147	-14.209
10	10.067	-37.122	-13.759
10	10.1	-35.547	-14.209
10	10.133	-33.548	-13.591
10	10.167	-31.838	-13.511
10	10.2	-29.921	-13.759
10	10.233	-28.121	-13.759
10	10.267	-25.871	-13.309
10	10.3	-24.071	-12.859
10	10.333	-21.821	-12.634
10	10.367	-19.796	-12.184
10	10.4	-17.32	-11.509
10	10.433	-14.78	-10.605
10	10.467	-12.37	-10.384
10	10.5	-9.6249	-9.355
10	10.533	-7.2399	-8.6739
10	10.567	-4.751	-7.947
10	10.6	-2.4696	-7.6838
10	10.633	0.0055483	-7.2337
10	10.667	2.4807	-7.0087
10	10.7	4.7309	-6.7837
10	10.733	7.5966	-6.3507
10	10.767	9.8612	-6.4237
10	10.8	12.147	-6.1694
10	10.833	13.956	-6.3337
10	10.867	17.782	-6.3337
10	10.9	20.032	-6.3337
10	10.933	22.282	-6.3337
10	10.967	24.307	-6.7837
10	11	26.646	-6.8672
10	11.033	28.98	-7.1991
10	11.067	31.473	-7.5107
10	11.1	33.965	-8.0472
10	11.133	36.519	-8.6218
10	11.167	39.068	-8.9889
10	11.2	41.663	-8.9317
10	11.233	44.3	-8.9625
10	11.267	46.797	-8.9121
10	11.3	49.51	-8.7075
10	11.333	52.09	-8.4901
10	11.367	54.743	-8.0847
10	11.4	57.291	-7.6895
10	11.433	59.881	-7.2915
10	11.467	62.487	-6.8677
10	11.5	65.099	-6.4603
10	11.533	67.698	-6.0248
10	11.567	70.342	-5.5583
11	3.2333	-428.57	54.64
11	3.2667	-425.38	54.37
11	3.3	-422.19	54.002
11	3.3333	-419.07	53.512
11	3.3667	-416.07	52.931
11	3.4	-413.24	52.319
11	3.4333	-410.76	51.646
11	3.4667	-407.99	51.413
11	3.5	-404.69	51.419
11	3.5333	-402	51.672
11	3.5667	-398.46	51.923
11	3.6	-395.34	51.72
11	3.6333	-392.49	51.58
11	3.6667	-389.08	51.113
11	3.7	-385.78	51.053
11	3.7333	-382.25	50.855
11	3.7667	-378.95	50.713
11	3.8	-375.45	51.255
11	3.8333	-372.12	51.546
11	3.8667	-368.9	51.796
11	3.9	-365.66	51.806
11	3.9333	-362.46	51.011
11	3.9667	-359.24	50.163
11	4	-356.03	48.971
11	4.0333	-352.9	47.614
11	4.0667	-349.38	46.538
11	4.1	-346.19	45.548
11	4.1333	-343.15	44.488
11	4.1667	-339.72	42.847
11	4.2	-336.53	41.743
11	4.2333	-333.35	39.682
11	4.2667	-330.24	38.235
11	4.3	-327.39	36.419
11	4.3333	-324.3	34.472
11	4.3667	-321.54	33.438
11	4.4	-318.42	31.965
11	4.4333	-315.72	31.056
11	4.4667	-312.54	29.894
11	4.5	-309.61	29.444
11	4.5333	-306.46	28.544
11	4.5667	-303.54	27.643
11	4.6	-300.16	26.743
11	4.6333	-296.79	25.843
11	4.6667	-293.19	25.393
11	4.7	-289.81	24.943
11	4.7333	-286.44	24.943
11	4.7667	-283.06	24.943
11	4.8	-279.69	25.168
11	4.8333	-276.09	25.393
11	4.8667	-272.94	25.393
11	4.9	-269.56	24.943
11	4.9333	-266.41	24.268
[truncated: 14,296 more rows]
