# Supplementary material for: A system for efficient egress scheduling during mass events and small-scale experimental demonstration
Source: R Soc Open Sci. 2020 Dec 9;7(12):201465. doi: 10.1098/rsos.201465 (PMC7813256; doi:10.1098/rsos.201465)
Supplement: Experimental data [file rsos201465supp5.zip › experimental_data/data/Sensor19.csv]

ped. #	time (s)	x (cm)	y (cm)
1	1.2333	-429.45	159.77
1	1.2667	-425.66	159.15
1	1.3	-421.59	158.36
1	1.3333	-417.42	157.3
1	1.3667	-413.07	156.09
1	1.4	-408.74	154.89
1	1.4333	-404.53	153.83
1	1.4667	-400.52	152.61
1	1.5	-396.52	151.35
1	1.5333	-392.97	150.19
1	1.5667	-389.2	149.01
1	1.6	-385.53	148.3
1	1.6333	-381.48	147.17
1	1.6667	-377.97	145.24
1	1.7	-374.21	144.57
1	1.7333	-370.12	143.65
1	1.7667	-365.75	141.84
1	1.8	-361.41	140.82
1	1.8333	-356.48	138.94
1	1.8667	-351.84	137.38
1	1.9	-346.74	135.96
1	1.9333	-341.64	134.56
1	1.9667	-336.7	133.07
1	2	-331.94	131.93
1	2.0333	-327.7	131.19
1	2.0667	-323.61	130.38
1	2.1	-319.47	129.22
1	2.1333	-315.63	127.75
1	2.1667	-311.41	126.65
1	2.2	-307.03	125.55
1	2.2333	-303.06	123.35
1	2.2667	-298.5	121.68
1	2.3	-293.79	120.66
1	2.3333	-289.7	118.79
1	2.3667	-285.09	117.02
1	2.4	-281.19	114.83
1	2.4333	-276.76	113.15
1	2.4667	-272.63	111.17
1	2.5	-269.05	108.81
1	2.5333	-265.17	106.88
1	2.5667	-261.28	104.96
1	2.6	-256.75	103.79
1	2.6333	-252.62	102.27
1	2.6667	-248.62	100.57
1	2.7	-244.55	98.792
1	2.7333	-240.45	97.099
1	2.7667	-236.47	95.476
1	2.8	-232.54	92.098
1	2.8333	-228.03	91.937
1	2.8667	-223.95	90.094
1	2.9	-219.88	88.082
1	2.9333	-215.15	86.897
1	2.9667	-211.07	85.438
1	3	-207	84.081
1	3.0333	-203.66	81.804
1	3.0667	-199.29	81.367
1	3.1	-195.76	78.272
1	3.1333	-191.44	78.465
1	3.1667	-187.38	76.9
1	3.2	-183.55	75.372
1	3.2333	-179.71	73.761
1	3.2667	-175.96	70.621
1	3.3	-172.13	68.821
1	3.3333	-167.74	68.484
1	3.3667	-164.07	66.752
1	3.4	-160.43	63.421
1	3.4333	-156.59	62.908
1	3.4667	-152.63	61.082
1	3.5	-148.81	59.179
1	3.5333	-145.18	57.387
1	3.5667	-141.3	54.42
1	3.6	-137.93	52.62
1	3.6333	-133.43	50.82
1	3.6667	-129.13	50.694
1	3.7	-125.55	48.12
1	3.7333	-120.73	47.652
1	3.7667	-116.89	46.401
1	3.8	-113.02	44.698
1	3.8333	-108.45	43.169
1	3.8667	-104.73	42.172
1	3.9	-100.58	40.694
1	3.9333	-97.426	38.669
1	3.9667	-92.529	38.761
1	4	-88.513	37.884
1	4.0333	-84.262	36.757
1	4.0667	-81	34.619
1	4.1	-76.151	33.625
1	4.1333	-72.224	33.719
1	4.1667	-68.211	31.317
1	4.2	-64.124	31.244
1	4.2333	-59.961	29.556
1	4.2667	-56.181	27.017
1	4.3	-52.085	25.731
1	4.3333	-48.597	24.268
1	4.3667	-45.222	22.018
1	4.4	-42.072	20.443
1	4.4333	-38.862	18.582
1	4.4667	-35.547	17.293
1	4.5	-32.397	15.268
1	4.5333	-29.021	13.242
1	4.5667	-25.702	11.434
1	4.6	-20.696	9.8673
1	4.6333	-17.238	8.8463
1	4.6667	-13.499	7.6689
1	4.7	-8.2173	6.9092
1	4.7333	-4.2759	5.9676
1	4.7667	-0.77068	4.7404
1	4.8	3.6872	3.7615
1	4.8333	8.2279	2.7664
1	4.8667	13.239	2.6365
1	4.9	18.13	3.3925
1	4.9333	21.986	3.0343
1	4.9667	27.007	3.5669
1	5	30.832	3.7919
1	5.0333	36.25	4.8305
1	5.0667	40.256	5.1431
1	5.1	44.238	5.6286
1	5.1333	48.372	6.5167
1	5.1667	52.323	7.8202
1	5.2	56.081	8.4746
1	5.2333	59.741	9.0519
1	5.2667	63.324	9.5746
1	5.3	66.966	9.9556
1	5.3333	70.693	10.229
2	1.2333	-427.8	238.94
2	1.2667	-424.78	237.54
2	1.3	-421.65	235.99
2	1.3333	-418.39	234.39
2	1.3667	-414.99	232.72
2	1.4	-411.43	231.03
2	1.4333	-407.93	229.25
2	1.4667	-404.39	227.73
2	1.5	-400.62	226.52
2	1.5333	-397.04	225.16
2	1.5667	-393.83	224.06
2	1.6	-390.52	223.36
2	1.6333	-387.06	222.26
2	1.6667	-383.97	221.27
2	1.7	-380.87	220.19
2	1.7333	-377.66	218.72
2	1.7667	-374.46	217.18
2	1.8	-371.36	215.13
2	1.8333	-367.8	213.17
2	1.8667	-364.36	211.01
2	1.9	-360.74	208.75
2	1.9333	-357.07	206.14
2	1.9667	-353.3	203.62
2	2	-349.81	200.89
2	2.0333	-346.25	198.42
2	2.0667	-343.23	195.7
2	2.1	-340.11	192.89
2	2.1333	-337.41	190.29
2	2.1667	-334.23	187.67
2	2.2	-331.23	185.52
2	2.2333	-327.98	183.31
2	2.2667	-324.6	181.28
2	2.3	-321.28	179.31
2	2.3333	-317.22	176.92
2	2.3667	-313.3	174.49
2	2.4	-309.24	172.01
2	2.4333	-305.18	169.69
2	2.4667	-301.29	167.15
2	2.5	-297.37	164.86
2	2.5333	-293.41	162.65
2	2.5667	-289.42	161.03
2	2.6	-285.76	159.36
2	2.6333	-282.1	157.94
2	2.6667	-278.54	156.48
2	2.7	-275.14	154.65
2	2.7333	-271.75	152.71
2	2.7667	-268.59	150.83
2	2.8	-265.3	148.56
2	2.8333	-262.26	146.61
2	2.8667	-258.99	144.2
2	2.9	-255.46	142.07
2	2.9333	-252.03	139.85
2	2.9667	-248.66	137.58
2	3	-245.14	135.28
2	3.0333	-242.21	132.97
2	3.0667	-239.07	130.57
2	3.1	-235.91	128.23
2	3.1333	-233.14	125.8
2	3.1667	-230.19	123.44
2	3.2	-226.95	121.17
2	3.2333	-223.67	119.12
2	3.2667	-219.87	117
2	3.3	-216.27	114.81
2	3.3333	-212.8	112.55
2	3.3667	-209.17	110.64
2	3.4	-205.62	108.3
2	3.4333	-202.21	106
2	3.4667	-198.8	103.84
2	3.5	-195.31	101.67
2	3.5333	-191.97	99.371
2	3.5667	-188.63	97.744
2	3.6	-185.11	96.219
2	3.6333	-181.79	94.572
2	3.6667	-178.37	92.849
2	3.7	-175.15	90.917
2	3.7333	-171.97	88.956
2	3.7667	-168.89	86.867
2	3.8	-165.81	84.71
2	3.8333	-162.51	82.586
2	3.8667	-159.38	80.285
2	3.9	-156.3	78.06
2	3.9333	-153.14	75.589
2	3.9667	-150.03	73.287
2	4	-146.89	70.673
2	4.0333	-143.74	68.324
2	4.0667	-140.77	65.688
2	4.1	-137.7	63.196
2	4.1333	-134.28	60.793
2	4.1667	-130.59	58.29
2	4.2	-126.52	56.035
2	4.2333	-122.1	53.652
2	4.2667	-117.4	51.179
2	4.3	-113.15	48.835
2	4.3333	-108.77	46.59
2	4.3667	-105.26	44.755
2	4.4	-102.47	43.214
2	4.4333	-99.231	41.384
2	4.4667	-97.201	40.469
2	4.5	-94.815	39.614
2	4.5333	-92.363	38.557
2	4.5667	-89.948	37.285
2	4.6	-87.525	35.744
2	4.6333	-85.659	34.903
2	4.6667	-83.121	33.385
2	4.7	-80.732	31.995
2	4.7333	-78.161	30.361
2	4.7667	-75.63	28.658
2	4.8	-72.989	26.788
2	4.8333	-70.154	24.808
2	4.8667	-67.16	22.893
2	4.9	-63.999	21.236
2	4.9333	-60.748	19.543
2	4.9667	-57.148	17.968
2	5	-53.548	16.618
2	5.0333	-50.173	15.493
2	5.0667	-47.084	14.662
2	5.1	-43.647	13.918
2	5.1333	-40.272	13.018
2	5.1667	-36.883	12.395
2	5.2	-33.297	11.667
2	5.2333	-30.146	11.217
2	5.2667	-26.546	10.767
2	5.3	-22.946	10.317
2	5.3333	-19.346	9.8673
2	5.3667	-15.745	9.6423
2	5.4	-12.145	9.1923
2	5.4333	-7.87	8.2922
2	5.4667	-3.8024	7.4787
2	5.5	0.0055483	6.7171
2	5.5333	4.087	5.6163
2	5.5667	7.881	4.917
2	5.6	11.706	4.017
2	5.6333	15.328	3.4531
2	5.6667	19.357	2.6669
2	5.7	22.957	1.9918
2	5.7333	27.007	0.86677
2	5.7667	31.058	0.41674
2	5.8	35.108	-0.48332
2	5.8333	39.833	-1.3834
2	5.8667	44.333	-2.2834
2	5.9	48.609	-2.9585
2	5.9333	53.109	-3.4085
2	5.9667	57.258	-3.5492
2	6	61.26	-3.6152
2	6.0333	65.191	-3.6535
2	6.0667	69.005	-3.5928
2	6.1	72.818	-3.567
3	1.2667	-427.1	54.28
3	1.3	-423.35	54.026
3	1.3333	-419.54	53.888
3	1.3667	-415.73	53.91
3	1.4	-411.86	54.03
3	1.4333	-407.94	54.195
3	1.4667	-403.67	54.195
3	1.5	-399.62	54.195
3	1.5333	-395.12	54.645
3	1.5667	-390.62	54.645
3	1.6	-385.89	54.645
3	1.6333	-381.17	54.87
3	1.6667	-376.44	54.87
3	1.7	-371.72	55.32
3	1.7333	-366.77	55.77
3	1.7667	-362.27	56.445
3	1.8	-358.22	56.895
3	1.8333	-353.72	57.345
3	1.8667	-349.67	57.345
3	1.9	-345.17	57.345
3	1.9333	-340.67	57.12
3	1.9667	-336.17	56.67
3	2	-330.76	55.995
3	2.0333	-325.37	55.095
3	2.0667	-319.96	54.195
3	2.1	-314.11	53.295
3	2.1333	-308.49	52.17
3	2.1667	-302.86	50.595
3	2.2	-297.46	48.795
3	2.2333	-292.06	47.22
3	2.2667	-286.66	45.645
3	2.3	-281.49	43.844
3	2.3333	-276.76	42.044
3	2.3667	-271.59	40.919
3	2.4	-266.86	39.794
3	2.4333	-262.14	38.894
3	2.4667	-256.96	37.769
3	2.5	-251.56	36.869
3	2.5333	-246.61	35.969
3	2.5667	-241.21	34.844
3	2.6	-235.68	34.139
3	2.6333	-230.18	33.044
3	2.6667	-224.33	32.594
3	2.7	-218.71	32.144
3	2.7333	-213.15	31.733
3	2.7667	-207.46	31.244
3	2.8	-202.28	30.794
3	2.8333	-197.11	30.344
3	2.8667	-192.25	30.164
3	2.9	-187.21	28.994
3	2.9333	-182.48	28.319
3	2.9667	-177.64	26.406
3	3	-172.55	25.766
3	3.0333	-167.54	24.307
3	3.0667	-162.57	22.356
3	3.1	-157.05	20.668
3	3.1333	-152.01	19.363
3	3.1667	-146.7	17.068
3	3.2	-141.3	15.043
3	3.2333	-136.17	13.332
3	3.2667	-130.95	10.767
3	3.3	-125.78	8.7423
3	3.3333	-120.56	7.5271
3	3.3667	-115.43	5.8171
3	3.4	-110.03	4.467
3	3.4333	-104.94	3.9719
3	3.4667	-99.721	2.9819
3	3.5	-94.394	1.7933
3	3.5333	-89.438	1.2043
3	3.5667	-83.7	0.19172
3	3.6	-78.862	0.30423
3	3.6333	-73.039	0.090864
3	3.6667	-67.724	0.19167
3	3.7	-62.375	0.38213
3	3.7333	-56.865	0.50595
3	3.7667	-51.523	0.64175
3	3.8	-45.707	1.3688
3	3.8333	-40.245	1.5058
3	3.8667	-34.984	1.6543
3	3.9	-29.337	1.2195
3	3.9333	-24.267	1.1914
3	3.9667	-19.233	0.75421
3	4	-14.17	0.64172
3	4.0333	-9.22	0.1917
3	4.0667	-4.0446	-0.033317
3	4.1	1.1306	-1.1584
3	4.1333	6.081	-1.1584
3	4.1667	11.728	-1.6359
3	4.2	17.224	-2.3644
3	4.2333	22.619	-3.296
3	4.2667	28.735	-4.1376
3	4.3	34.639	-4.7745
3	4.3333	40.782	-5.4959
3	4.3667	46.584	-5.8837
3	4.4	51.984	-6.1087
3	4.4333	57.434	-6.1814
3	4.4667	62.741	-6.1207
3	4.5	67.88	-6.0248
3	4.5333	72.983	-5.8735
4	1.5667	-427.66	98.222
4	1.6	-424.82	97.52
4	1.6333	-421.76	96.76
4	1.6667	-418.47	95.982
4	1.7	-414.93	95.134
4	1.7333	-411.28	94.195
4	1.7667	-407.5	93.123
4	1.8	-403.89	91.772
4	1.8333	-400.3	90.422
4	1.8667	-396.69	88.847
4	1.9	-393.54	87.272
4	1.9333	-390.17	85.472
4	1.9667	-387.03	84.165
4	2	-383.6	82.907
4	2.0333	-380.09	81.737
4	2.0667	-376.44	80.747
4	2.1	-372.8	79.307
4	2.1333	-368.75	77.957
4	2.1667	-364.54	76.486
4	2.2	-360.24	75.121
4	2.2333	-355.8	73.758
4	2.2667	-351.69	72.646
4	2.3	-347.2	71.391
4	2.3333	-342.92	70.396
4	2.3667	-339.09	69.271
4	2.4	-335.47	67.3
4	2.4333	-332.12	65.671
4	2.4667	-328.96	63.421
4	2.5	-325.81	61.049
4	2.5333	-322.67	59.37
4	2.5667	-319.29	57.345
4	2.6	-315.46	55.545
4	2.6333	-311.38	53.079
4	2.6667	-307.36	50.82
4	2.7	-303.31	48.57
4	2.7333	-299.04	45.87
4	2.7667	-295.21	43.169
4	2.8	-291	40.284
4	2.8333	-286.71	37.859
4	2.8667	-282.84	35.744
4	2.9	-279.06	33.854
4	2.9333	-275.28	32.549
4	2.9667	-271.63	31.109
4	3	-267.99	29.669
4	3.0333	-264.03	28.273
4	3.0667	-260.14	26.78
4	3.1	-256.29	25.393
4	3.1333	-252.24	24.043
4	3.1667	-248.3	22.581
4	3.2	-244.45	21.748
4	3.2333	-240.67	20.938
4	3.2667	-237.02	20.173
4	3.3	-233.24	19.363
4	3.3333	-229.6	18.426
4	3.3667	-226.22	17.473
4	3.4	-223.16	16.528
4	3.4333	-220.08	15.438
4	3.4667	-217.22	14.638
4	3.5	-214.43	13.468
4	3.5333	-211.35	12.77
4	3.5667	-208.4	11.803
4	3.6	-205.39	10.857
4	3.6333	-202.61	9.8867
4	3.6667	-199.85	8.6073
4	3.7	-196.88	6.9421
4	3.7333	-194.03	6.011
4	3.7667	-191.03	4.242
4	3.8	-188.08	3.0625
4	3.8333	-185.09	1.8118
4	3.8667	-181.69	0.52922
4	3.9	-178.54	-0.37084
4	3.9333	-175.5	-1.3834
4	3.9667	-172.58	-2.0584
4	4	-169.43	-2.9585
4	4.0333	-166.28	-3.8585
4	4.0667	-163.35	-4.3086
4	4.1	-160.66	-4.7586
4	4.1333	-157.73	-5.2086
4	4.1667	-154.8	-5.2086
4	4.2	-151.65	-5.2086
4	4.2333	-149.18	-5.4336
4	4.2667	-146.25	-5.6586
4	4.3	-143.33	-6.1087
4	4.3333	-139.95	-6.7837
4	4.3667	-137.03	-7.4588
4	4.4	-133.88	-7.9088
4	4.4333	-130.73	-8.3588
4	4.4667	-127.8	-8.8088
4	4.5	-124.65	-9.2589
4	4.5333	-121.5	-9.7089
4	4.5667	-118.31	-10.171
4	4.6	-115.17	-10.937
4	4.6333	-111.83	-11.509
4	4.6667	-108.6	-11.899
4	4.7	-105.41	-12.297
4	4.7333	-102.65	-12.319
4	4.7667	-99.719	-11.968
4	4.8	-96.913	-11.783
4	4.8333	-94.19	-11.345
4	4.8667	-91.688	-11.171
4	4.9	-89.1	-10.609
4	4.9333	-86.4	-10.384
4	4.9667	-84.6	-9.7089
4	5	-82.687	-9.1464
4	5.0333	-80.775	-8.5839
4	5.0667	-78.803	-7.9808
4	5.1	-76.688	-7.4858
4	5.1333	-74.474	-7.0087
4	5.1667	-72.341	-6.6397
4	5.2	-69.749	-6.3337
4	5.2333	-67.724	-6.1087
4	5.2667	-65.924	-5.6586
4	5.3	-63.898	-4.9836
4	5.3333	-61.741	-4.388
4	5.3667	-59.623	-4.0835
4	5.4	-57.062	-3.6162
4	5.4333	-54.673	-3.1835
4	5.4667	-51.774	-3.0776
4	5.5	-48.802	-2.9711
4	5.5333	-45.861	-2.9855
4	5.5667	-42.999	-2.9945
4	5.6	-40.324	-2.6989
4	5.6333	-37.762	-2.2315
4	5.6667	-35.287	-1.5565
4	5.7	-32.881	-0.76025
4	5.7333	-30.326	0.056694
4	5.7667	-27.896	0.86674
4	5.8	-25.58	1.9522
4	5.8333	-23.131	2.9581
4	5.8667	-20.842	4.0523
4	5.9	-18.844	5.3324
4	5.9333	-16.52	6.3267
4	5.9667	-14.215	7.3021
4	6	-12.01	8.3372
4	6.0333	-9.5278	9.3133
4	6.0667	-6.8773	9.9468
4	6.1	-4.1486	10.387
4	6.1333	-1.4406	10.659
4	6.1667	1.2167	10.986
4	6.2	3.8135	11.304
4	6.2333	6.6094	11.703
4	6.2667	9.2312	12.117
4	6.3	12.087	12.239
4	6.3333	15.047	12.066
4	6.3667	18.214	11.979
4	6.4	21.796	11.564
4	6.4333	25.411	11.066
4	6.4667	29.122	10.497
4	6.5	32.494	10.335
4	6.5333	36.112	10.023
4	6.5667	39.605	9.9384
4	6.6	43.134	9.9759
4	6.6333	46.538	10.002
4	6.6667	49.82	10.086
4	6.7	53.154	10.182
4	6.7333	56.268	10.277
4	6.7667	59.377	10.472
4	6.8	62.449	10.784
4	6.8333	65.703	11.139
4	6.8667	69.327	11.564
4	6.9	73.208	11.969
5	1.8	-427.78	183.38
5	1.8333	-424.91	182.14
5	1.8667	-422.01	180.83
5	1.9	-419.08	179.56
5	1.9333	-416.21	178.4
5	1.9667	-413.35	177.41
5	2	-410.74	176.65
5	2.0333	-407.86	175.88
5	2.0667	-405.2	174.92
5	2.1	-403.13	174.31
5	2.1333	-400.79	173.36
5	2.1667	-398.64	172.59
5	2.2	-396.21	171.34
5	2.2333	-394.19	170.58
5	2.2667	-391.55	168.9
5	2.3	-388.95	167.33
5	2.3333	-386.21	165.85
5	2.3667	-383.37	164.32
5	2.4	-380.36	162.47
5	2.4333	-377.07	160.72
5	2.4667	-374.03	158.45
5	2.5	-371.27	156.8
5	2.5333	-368.07	154.87
5	2.5667	-365.1	152.71
5	2.6	-362.34	150.82
5	2.6333	-359.61	149.06
5	2.6667	-357.06	147.38
5	2.7	-354.35	145.89
5	2.7333	-351.96	144.79
5	2.7667	-349.21	143.36
5	2.8	-346.52	142.18
5	2.8333	-343.73	140.78
5	2.8667	-340.71	139.38
5	2.9	-337.56	137.81
5	2.9333	-334.32	136.19
5	2.9667	-330.94	134.57
5	3	-327.39	132.95
5	3.0333	-324.11	131.42
5	3.0667	-320.37	129.89
5	3.1	-317.17	128.63
5	3.1333	-313.84	127.19
5	3.1667	-311.01	126.11
5	3.2	-307.96	124.73
5	3.2333	-304.93	122.96
5	3.2667	-302.49	121.43
5	3.3	-299.67	119.54
5	3.3333	-297.24	117.87
5	3.3667	-294.37	115.71
5	3.4	-291.75	113.7
5	3.4333	-288.87	111.66
5	3.4667	-286.26	109.68
5	3.5	-283.32	107.74
5	3.5333	-280.18	105.26
5	3.5667	-277.14	103.06
5	3.6	-274.11	100.68
5	3.6333	-271.54	98.613
5	3.6667	-268.89	96.273
5	3.7	-266.38	94.3
5	3.7333	-263.78	92.02
5	3.7667	-261.46	90.422
5	3.8	-258.81	88.538
5	3.8333	-256.38	87.092
5	3.8667	-253.9	85.742
5	3.9	-251.15	84.151
5	3.9333	-248.5	82.817
5	3.9667	-245.78	81.444
5	4	-242.76	79.914
5	4.0333	-240.12	78.544
5	4.0667	-237.33	77.406
5	4.1	-234.12	75.909
5	4.1333	-231.22	74.716
5	4.1667	-228.34	73.438
5	4.2	-225.01	72.421
5	4.2333	-222.31	71.521
5	4.2667	-218.89	70.306
5	4.3	-216.18	69.483
5	4.3333	-213.33	68.409
5	4.3667	-210.69	67.099
5	4.4	-208.41	65.976
5	4.4333	-205.84	64.906
5	4.4667	-203.62	63.448
5	4.5	-201.25	62.251
5	4.5333	-199.02	60.833
5	4.5667	-196.45	59.509
5	4.6	-193.94	58.047
5	4.6333	-191.35	56.49
5	4.6667	-188.43	55.036
5	4.7	-185.81	53.61
5	4.7333	-183.11	52.035
5	4.7667	-180.46	50.491
5	4.8	-177.8	48.93
5	4.8333	-175.12	47.167
5	4.8667	-172.43	45.548
5	4.9	-169.88	44.294
5	4.9333	-167.27	43.214
5	4.9667	-164.66	42.134
5	5	-162.23	41.369
5	5.0333	-159.98	40.694
5	5.0667	-157.28	39.794
5	5.1	-154.85	39.254
5	5.1333	-152.64	38.489
5	5.1667	-150.53	38.219
5	5.2	-148.05	37.319
5	5.2333	-145.26	36.824
5	5.2667	-142.65	36.194
5	5.3	-140.4	35.969
5	5.3333	-137.48	35.519
5	5.3667	-134.96	35.429
5	5.4	-132.75	35.519
5	5.4333	-129.46	34.85
5	5.4667	-127.13	35.294
5	5.5	-124.09	34.66
5	5.5333	-121.52	34.48
5	5.5667	-119.48	34.844
5	5.6	-116.6	33.854
5	5.6333	-114.28	33.115
5	5.6667	-112.04	32.472
5	5.7	-109.83	31.891
5	5.7333	-107.69	31.199
5	5.7667	-105.75	31.244
5	5.8	-103.17	29.817
5	5.8333	-101.25	29.894
5	5.8667	-98.663	28.431
5	5.9	-96.3	27.418
5	5.9333	-94.05	27.193
5	5.9667	-91.8	26.293
5	6	-89.213	24.381
5	6.0333	-86.85	23.593
5	6.0667	-84.6	22.468
5	6.1	-82.125	21.118
5	6.1333	-79.874	19.768
5	6.1667	-77.399	18.868
5	6.2	-75.149	17.968
5	6.2333	-72.899	17.068
5	6.2667	-70.649	16.618
5	6.3	-68.624	16.168
5	6.3333	-66.149	15.718
5	6.3667	-64.124	15.493
5	6.4	-61.873	15.268
5	6.4333	-59.623	14.818
5	6.4667	-57.373	14.368
5	6.5	-55.123	14.368
5	6.5333	-52.873	14.368
5	6.5667	-50.398	13.918
5	6.6	-48.148	13.918
5	6.6333	-46.122	14.368
5	6.6667	-43.872	14.368
5	6.7	-41.622	14.368
5	6.7333	-39.112	14.316
5	6.7667	-37.122	14.818
5	6.8	-34.872	14.818
5	6.8333	-32.592	14.071
5	6.8667	-30.821	14.143
5	6.9	-28.571	13.918
5	6.9333	-26.209	12.68
5	6.9667	-24.296	12.568
5	7	-22.046	12.117
5	7.0333	-19.571	11.217
5	7.0667	-17.096	10.542
5	7.1	-14.62	9.8673
5	7.1333	-12.145	8.9673
5	7.1667	-9.22	8.0672
5	7.2	-6.5199	6.9421
5	7.2333	-3.6415	5.8349
5	7.2667	-0.66949	4.692
5	7.3	2.7057	3.3419
5	7.3333	6.0809	2.2168
5	7.3667	9.6812	1.0918
5	7.4	12.831	0.19172
5	7.4333	15.982	-0.70833
5	7.4667	19.132	-1.3834
5	7.5	22.282	-1.6084
5	7.5333	25.134	-2.3769
5	7.5667	27.907	-2.5084
5	7.6	30.832	-2.7335
5	7.6333	33.758	-2.9585
5	7.6667	36.458	-3.4085
5	7.7	39.158	-3.4085
5	7.7333	41.858	-3.1835
5	7.7667	45.008	-2.9585
5	7.8	47.709	-2.7335
5	7.8333	50.634	-2.2834
5	7.8667	53.804	-1.6535
5	7.9	57.256	-0.99169
5	7.9333	60.763	-0.32587
5	7.9667	64.016	0.24045
5	8	67.107	0.65167
5	8.0333	70.195	0.94283
6	2.2	-426.56	262.06
6	2.2333	-424.89	261.17
6	2.2667	-423.08	260.31
6	2.3	-421.15	259.42
6	2.3333	-419.1	258.48
6	2.3667	-416.87	257.51
6	2.4	-414.47	256.48
6	2.4333	-411.47	254.34
6	2.4667	-408.67	252.59
6	2.5	-405.79	252.03
6	2.5333	-402.37	250.32
6	2.5667	-398.68	248.7
6	2.6	-394.62	246.38
6	2.6333	-391.38	245.28
6	2.6667	-387.07	242.6
6	2.7	-384.1	242.67
6	2.7333	-380.21	241.65
6	2.7667	-376.81	240.75
6	2.8	-373.74	239.79
6	2.8333	-370.57	238.58
6	2.8667	-367.5	236.72
6	2.9	-364.94	235.59
6	2.9333	-362.04	234.38
6	2.9667	-359.28	232.58
6	3	-356.66	230.53
6	3.0333	-353.86	227.53
6	3.0667	-351	225.51
6	3.1	-348.34	223.59
6	3.1333	-345.34	220.97
6	3.1667	-342.57	218.97
6	3.2	-339.69	215.99
6	3.2333	-336.9	213.83
6	3.2667	-334.24	211.23
6	3.3	-331.36	208.46
6	3.3333	-328.83	205.53
6	3.3667	-326.34	203.22
6	3.4	-324.01	200.23
6	3.4333	-321.68	198.31
6	3.4667	-319.44	195.66
6	3.5	-316.9	193.85
6	3.5333	-314.38	192.03
6	3.5667	-311.94	190.71
6	3.6	-309.26	189.12
6	3.6333	-306.6	187.73
6	3.6667	-303.7	186.41
6	3.7	-300.61	184.93
6	3.7333	-297.43	182.97
6	3.7667	-294.32	181.45
6	3.8	-291.13	179.88
6	3.8333	-287.92	178.13
6	3.8667	-284.46	176.29
6	3.9	-280.82	175.06
6	3.9333	-277.54	173.65
6	3.9667	-274.15	172.22
6	4	-270.84	171.31
6	4.0333	-267.99	170.12
6	4.0667	-265.14	168.58
6	4.1	-262.33	167.29
6	4.1333	-259.83	165.54
6	4.1667	-257.13	163.65
6	4.2	-254.84	161.91
6	4.2333	-252.11	160.44
6	4.2667	-249.77	158.88
6	4.3	-247.41	157.18
6	4.3333	-244.99	154.87
6	4.3667	-242.54	153.56
6	4.4	-240.09	151.18
6	4.4333	-237.57	149.43
6	4.4667	-235.15	147.36
6	4.5	-232.74	145.08
6	4.5333	-230.54	142.81
6	4.5667	-228.2	140.85
6	4.6	-226	138.4
6	4.6333	-223.76	136.53
6	4.6667	-221.75	134.04
6	4.7	-219.61	132.5
6	4.7333	-217.4	130.66
6	4.7667	-215.3	129.02
6	4.8	-212.98	127.91
6	4.8333	-210.61	126.65
6	4.8667	-208.23	125.48
6	4.9	-205.79	124.32
6	4.9333	-203.43	122.98
6	4.9667	-201.04	121.7
6	5	-198.59	120.45
6	5.0333	-195.8	119.54
6	5.0667	-193.27	118.35
6	5.1	-190.84	117.17
6	5.1333	-188.15	116.04
6	5.1667	-185.38	115.02
6	5.2	-182.6	114.4
6	5.2333	-179.78	113.6
6	5.2667	-176.79	112.85
6	5.3	-173.74	112.11
6	5.3333	-170.88	111.58
6	5.3667	-168.26	110.76
6	5.4	-165.88	110.21
6	5.4333	-163.4	109.37
6	5.4667	-160.9	108.42
6	5.5	-158.55	107.5
6	5.5333	-155.98	106.22
6	5.5667	-153.6	104.79
6	5.6	-151.16	103.9
6	5.6333	-148.99	102.28
6	5.6667	-146.84	101.01
6	5.7	-144.75	99.994
6	5.7333	-141.98	99.423
6	5.7667	-140.63	96.948
6	5.8	-138.6	95.598
6	5.8333	-136.54	94.024
6	5.8667	-134.64	92.413
6	5.9	-132.68	90.692
6	5.9333	-130.77	89.207
6	5.9667	-128.97	87.156
6	6	-126.83	85.303
6	6.0333	-124.9	83.379
6	6.0667	-122.85	81.422
6	6.1	-120.83	79.622
6	6.1333	-119.01	78.41
6	6.1667	-117.45	76.697
6	6.2	-115.65	75.572
6	6.2333	-113.85	74.221
6	6.2667	-111.56	73.476
6	6.3	-110.03	72.421
6	6.3333	-108.23	71.746
6	6.3667	-106.2	70.621
6	6.4	-104.4	70.396
6	6.4333	-102.72	69.937
6	6.4667	-100.8	68.821
6	6.5	-98.167	68.858
6	6.5333	-95.4	67.696
6	6.5667	-93.6	67.021
6	6.6	-90.605	67.184
6	6.6333	-88.114	66.123
6	6.6667	-85.69	66.398
6	6.7	-83.692	65.372
6	6.7333	-80.995	65.566
6	6.7667	-79.65	64.996
6	6.8	-76.562	64.999
6	6.8333	-74.429	64.681
6	6.8667	-71.567	64.222
6	6.9	-69.444	63.904
6	6.9333	-67.922	62.852
6	6.9667	-66	62.152
6	7	-63.957	61.454
6	7.0333	-62.323	60.27
6	7.0667	-60.748	59.145
6	7.1	-58.427	58.254
6	7.1333	-57.294	57.373
6	7.1667	-55.772	56.139
6	7.2	-54.493	55.455
6	7.2333	-53.397	54.304
6	7.2667	-52.489	53.355
6	7.3	-51.172	51.627
6	7.3333	-50.689	50.41
6	7.3667	-49.649	48.682
6	7.4	-49.134	46.868
6	7.4333	-47.697	44.745
6	7.4667	-47.539	43.355
6	7.5	-46.466	41.232
6	7.5333	-46.082	39.31
6	7.5667	-45.789	37.413
6	7.6	-44.446	35.434
6	7.6333	-43.422	33.944
6	7.6667	-42.648	32.332
6	7.7	-41.806	30.873
6	7.7333	-40.767	28.453
6	7.7667	-39.78	26.897
6	7.8	-38.519	25.718
6	7.8333	-37.694	23.918
6	7.8667	-36.27	22.623
6	7.9	-35.485	21.566
6	7.9333	-33.929	20.02
6	7.9667	-33.442	19.225
6	8	-31.721	18.193
6	8.0333	-30.146	17.968
6	8.0667	-28.614	16.591
6	8.1	-25.871	16.168
6	8.1333	-23.621	15.268
6	8.1667	-20.616	15.057
6	8.2	-18.446	14.818
6	8.2333	-15.52	14.593
6	8.2667	-12.82	14.143
6	8.3	-10.276	13.551
6	8.3333	-7.6449	13.018
6	8.3667	-6.5276	12.474
6	8.4	-4.2697	12.793
6	8.4333	-1.8341	12.34
6	8.4667	0.0055483	11.893
6	8.5	1.027	10.843
6	8.5333	3.013	11.152
6	8.5667	5.2599	10.743
6	8.6	7.0884	10.259
6	8.6333	8.3311	8.9673
6	8.6667	9.4561	8.9673
6	8.7	11.375	7.5907
6	8.7333	12.606	6.9421
6	8.7667	14.857	5.8171
6	8.8	15.763	4.8549
6	8.8333	17.429	4.179
6	8.8667	18.682	5.142
6	8.9	20.083	2.5305
6	8.9333	22.18	3.2009
6	8.9667	24.424	2.8109
6	9	27.376	3.2466
6	9.0333	29.864	3.1893
6	9.0667	32.588	3.882
6	9.1	36.006	4.2989
6	9.1333	38.843	3.972
6	9.1667	41.858	5.8171
6	9.2	44.558	6.2671
6	9.2333	47.46	7.0191
6	9.2667	50.859	7.6172
6	9.3	53.559	9.4173
6	9.3333	56.827	10.57
6	9.3667	59.826	11.55
6	9.4	62.836	12.328
6	9.4333	65.6	13.07
6	9.4667	68.278	13.681
6	9.5	70.845	14.193
7	2.5333	-428.05	52.389
7	2.5667	-424.11	51.985
7	2.6	-420.19	51.503
7	2.6333	-416.38	50.979
7	2.6667	-412.67	50.37
7	2.7	-409.07	49.245
7	2.7333	-405.53	50.038
7	2.7667	-402.21	49.089
7	2.8	-399.21	48.052
7	2.8333	-396.47	47.445
7	2.8667	-393.14	47.157
7	2.9	-390.39	46.995
7	2.9333	-387.24	46.995
7	2.9667	-384.22	46.981
7	3	-380.78	46.467
7	3.0333	-377.57	45.87
7	3.0667	-373.52	46.32
7	3.1	-370.14	45.42
7	3.1333	-366.34	45.508
7	3.1667	-362.72	44.294
7	3.2	-359.12	43.62
7	3.2333	-355.48	44.181
7	3.2667	-351.69	43.844
7	3.3	-348.14	43.999
7	3.3333	-344.94	42.719
7	3.3667	-341.57	42.615
7	3.4	-338.19	42.719
7	3.4333	-334.82	42.269
7	3.4667	-331.89	42.044
7	3.5	-328.74	40.919
7	3.5333	-325.59	40.019
7	3.5667	-322.35	38.948
7	3.6	-319.28	38.077
7	3.6333	-315.62	37.413
7	3.6667	-312.54	36.194
7	3.7	-308.97	35.105
7	3.7333	-305.45	33.456
7	3.7667	-302	32.618
7	3.8	-299.04	31.244
7	3.8333	-295.89	30.344
7	3.8667	-292.71	28.394
7	3.9	-289.59	27.418
7	3.9333	-286.86	25.997
7	3.9667	-284.19	25.168
7	4	-281.26	24.043
7	4.0333	-278.56	23.143
7	4.0667	-275.64	22.243
7	4.1	-272.94	21.568
7	4.1333	-270.24	20.893
7	4.1667	-267.31	19.993
7	4.2	-264.61	19.543
7	4.2333	-261.69	19.093
7	4.2667	-258.76	18.418
7	4.3	-255.61	18.193
7	4.3333	-252.91	17.968
7	4.3667	-249.76	17.743
7	4.4	-247.51	17.743
7	4.4333	-244.81	17.743
7	4.4667	-242.11	17.518
7	4.5	-239.86	17.518
7	4.5333	-237.16	17.518
7	4.5667	-234.68	17.293
7	4.6	-232.43	16.843
7	4.6333	-229.95	16.328
7	4.6667	-227.48	16.168
7	4.7	-225.46	15.493
7	4.7333	-222.98	14.818
7	4.7667	-220.51	13.918
7	4.8	-218.26	13.018
7	4.8333	-215.98	12.339
7	4.8667	-213.53	11.442
7	4.9	-211.06	10.767
7	4.9333	-208.58	9.4173
7	4.9667	-206.33	8.2922
7	5	-204.08	7.3922
7	5.0333	-201.5	5.5841
7	5.0667	-198.91	4.692
7	5.1	-196.66	3.3419
7	5.1333	-194.46	2.1601
7	5.1667	-192.16	0.41674
7	5.2	-189.68	-0.70833
7	5.2333	-187.75	-1.7088
7	5.2667	-185.41	-2.7335
7	5.3	-183.38	-4.0835
7	5.3333	-181.22	-4.4395
7	5.3667	-178.88	-5.2086
7	5.4	-176.63	-5.4336
7	5.4333	-174.83	-5.8837
7	5.4667	-172.26	-6.2015
7	5.5	-170.33	-6.3337
7	5.5333	-167.85	-7.0087
7	5.5667	-165.6	-7.2337
7	5.6	-163.58	-7.4588
7	5.6333	-161.1	-7.2337
7	5.6667	-158.78	-7.7378
7	5.7	-156.62	-7.5317
7	5.7333	-154.03	-7.6107
7	5.7667	-151.88	-7.4588
7	5.8	-149.18	-7.4588
7	5.8333	-146.48	-7.0087
7	5.8667	-144.45	-7.0087
7	5.9	-141.75	-7.0087
7	5.9333	-139.28	-6.7837
7	5.9667	-137.34	-6.6101
7	6	-134.78	-7.0087
7	6.0333	-132.08	-7.0087
7	6.0667	-129.57	-6.9745
7	6.1	-127.06	-7.4153
7	6.1333	-125.1	-7.9088
7	6.1667	-122.85	-8.3588
7	6.2	-120.6	-8.8088
7	6.2333	-118.35	-9.0339
7	6.2667	-116.55	-9.4839
7	6.3	-113.27	-10.264
7	6.3333	-112.05	-10.834
7	6.3667	-109.24	-11.621
7	6.4	-106.88	-12.184
7	6.4333	-104.85	-12.634
7	6.4667	-102.15	-13.759
7	6.5	-98.603	-14.834
7	6.5333	-97.426	-15.334
7	6.5667	-93.825	-16.234
7	6.6	-91.187	-16.779
7	6.6333	-89.896	-18.19
7	6.6667	-86.712	-17.937
7	6.7	-85.275	-18.034
7	6.7333	-82.177	-18.73
7	6.7667	-80.809	-19.612
7	6.8	-77.679	-19.038
7	6.8333	-75.752	-19.213
7	6.8667	-74.024	-18.934
7	6.9	-71.968	-18.714
7	6.9333	-70.329	-19.143
7	6.9667	-67.227	-18.884
7	7	-64.972	-18.41
7	7.0333	-63.186	-18.437
7	7.0667	-61.718	-17.481
7	7.1	-59.039	-17.253
7	7.1333	-56.674	-15.93
7	7.1667	-54.223	-16.234
7	7.2	-51.748	-15.109
7	7.2333	-49.948	-14.434
7	7.2667	-47.472	-13.984
7	7.3	-44.613	-12.819
7	7.3333	-42.502	-12.405
7	7.3667	-40.497	-13.084
7	7.4	-38.16	-12.376
7	7.4333	-36.186	-12.342
7	7.4667	-33.409	-12.297
7	7.5	-31.159	-12.072
7	7.5333	-29.827	-12.226
7	7.5667	-26.771	-11.509
7	7.6	-24.349	-12.27
7	7.6333	-22.337	-11.9
7	7.6667	-19.932	-12.335
7	7.7	-18	-11.131
7	7.7333	-14.584	-11.479
7	7.7667	-12.957	-11.723
7	7.8	-10.591	-11.686
7	7.8333	-8.1774	-11.642
7	7.8667	-5.3948	-11.734
7	7.9	-3.5947	-12.634
7	7.9333	-1.3445	-12.409
7	7.9667	1.2431	-12.297
7	8	3.3808	-13.084
7	8.0333	6.7653	-13.634
7	8.0667	9.2311	-13.309
7	8.1	11.337	-13.029
7	8.1333	14.857	-13.084
7	8.1667	17.529	-12.411
7	8.2	20.508	-12.515
7	8.2333	22.732	-11.959
7	8.2667	25.681	-11.626
7	8.3	27.95	-11.704
7	8.3333	30.642	-10.886
7	8.3667	32.739	-10.41
7	8.4	35.378	-9.3489
7	8.4333	38.545	-8.1597
7	8.4667	41.408	-7.9088
7	8.5	44.351	-7.5453
7	8.5333	47.319	-7.5819
7	8.5667	49.509	-7.2337
7	8.6	52.507	-7.1961
7	8.6333	54.684	-6.7837
7	8.6667	57.588	-6.7257
7	8.7	60.821	-6.7615
7	8.7333	63.906	-6.9525
7	8.7667	66.999	-7.2038
7	8.8	69.857	-7.3954
7	8.8333	72.565	-7.5791
8	2.5	-427	132.29
8	2.5333	-424.57	131.62
8	2.5667	-421.98	130.97
8	2.6	-419.17	130.3
8	2.6333	-416.17	129.56
8	2.6667	-412.97	128.83
8	2.7	-409.75	128.22
8	2.7333	-406.6	127.55
8	2.7667	-403	127.33
8	2.8	-400.32	128.61
8	2.8333	-397.26	128.56
8	2.8667	-394.37	128.73
8	2.9	-391.54	128.89
8	2.9333	-388.57	127.5
8	2.9667	-385.64	128.35
8	3	-382.74	126.69
8	3.0333	-379.77	125.72
8	3.0667	-376.83	125.98
8	3.1	-373.67	125.07
8	3.1333	-370.59	122.82
8	3.1667	-367.62	122.51
8	3.2	-364.22	120.37
8	3.2333	-360.92	118.77
8	3.2667	-358.31	117.33
8	3.3	-355.29	115.17
8	3.3333	-352.72	113.33
8	3.3667	-350.12	111.35
8	3.4	-347.64	110
8	3.4333	-345.17	108.42
8	3.4667	-342.47	107.3
8	3.5	-339.54	106.4
8	3.5333	-337.29	105.5
8	3.5667	-334.37	104.6
8	3.6	-332.12	103.7
8	3.6333	-329.19	102.8
8	3.6667	-326.49	101.9
8	3.7	-323.79	101
8	3.7333	-320.64	100.1
8	3.7667	-317.71	99.423
8	3.8	-315.01	98.748
8	3.8333	-312.54	98.298
8	3.8667	-309.71	97.99
8	3.9	-307.14	97.398
8	3.9333	-304.66	96.948
8	3.9667	-301.96	96.048
8	4	-299.49	95.373
8	4.0333	-296.79	94.248
8	4.0667	-294.09	93.348
8	4.1	-291.39	92.222
8	4.1333	-288.69	91.097
8	4.1667	-285.99	89.747
8	4.2	-283.29	88.397
8	4.2333	-280.59	87.047
8	4.2667	-277.89	85.247
8	4.3	-275.19	83.672
8	4.3333	-272.94	81.647
8	4.3667	-270.46	79.847
8	4.4	-267.99	78.497
8	4.4333	-265.51	77.147
8	4.4667	-262.59	76.022
8	4.5	-259.89	75.121
8	4.5333	-257.09	74.167
8	4.5667	-254.49	73.546
8	4.6	-252.01	72.871
8	4.6333	-249.09	71.971
8	4.6667	-246.61	71.296
8	4.7	-243.7	70.224
8	4.7333	-241.11	69.618
8	4.7667	-238.61	69.405
8	4.8	-236.26	69.271
8	4.8333	-233.69	68.774
8	4.8667	-231.56	68.632
8	4.9	-229.06	68.596
8	4.9333	-226.58	68.146
8	4.9667	-224.33	67.471
8	5	-222.08	67.021
8	5.0333	-219.83	66.346
8	5.0667	-217.58	65.221
8	5.1	-215.33	64.771
8	5.1333	-212.77	63.466
8	5.1667	-210.72	62.633
8	5.2	-208.36	61.171
8	5.2333	-206.44	59.933
8	5.2667	-204.53	58.47
8	5.3	-202.69	56.923
8	5.3333	-200.93	55.418
8	5.3667	-199.36	54.195
8	5.4	-197.33	53.07
8	5.4333	-195.21	51.393
8	5.4667	-193.51	50.82
8	5.5	-191.71	49.92
8	5.5333	-189.1	48.75
8	5.5667	-187.66	48.57
8	5.6	-185.07	47.782
8	5.6333	-183.16	47.22
8	5.6667	-181.33	46.477
8	5.7	-179.21	46.226
8	5.7333	-177.31	46.32
8	5.7667	-175.06	45.87
8	5.8	-172.92	45.748
8	5.8333	-170.78	46.32
8	5.8667	-169.21	46.32
8	5.9	-167.07	46.882
8	5.9333	-165.38	46.77
8	5.9667	-163.35	46.77
8	6	-161.33	46.77
8	6.0333	-159.08	46.545
8	6.0667	-156.94	46.882
8	6.1	-155.18	45.705
8	6.1333	-153.45	45.42
8	6.1667	-151.37	44.997
8	6.2	-149.63	44.294
8	6.2333	-147.83	43.62
8	6.2667	-146.28	42.652
8	6.3	-144.39	41.78
8	6.3333	-142.88	40.919
8	6.3667	-140.81	39.704
8	6.4	-139.39	38.557
8	6.4333	-138.15	37.319
8	6.4667	-135.93	35.371
8	6.5	-134.09	34.06
8	6.5333	-132.19	32.997
8	6.5667	-130.53	31.771
8	6.6	-128.76	30.639
8	6.6333	-127.35	30.119
8	6.6667	-125.22	28.881
8	6.7	-123.75	28.768
8	6.7333	-121.4	27.713
8	6.7667	-120.15	27.643
8	6.8	-117.99	26.698
8	6.8333	-116.28	26.203
8	6.8667	-114.75	25.843
8	6.9	-113.18	25.618
8	6.9333	-111.43	25.24
8	6.9667	-110.16	25.213
8	7	-108.9	25.618
8	7.0333	-106.98	25.324
8	7.0667	-105.51	25.369
8	7.1	-103.9	25.38
8	7.1333	-102.38	25.168
8	7.1667	-100.8	24.943
8	7.2	-99.382	24.614
8	7.2333	-97.988	24.156
8	7.2667	-96.525	23.593
8	7.3	-95.626	23.368
8	7.3333	-93.825	22.243
8	7.3667	-92.588	21.456
8	7.4	-91.238	20.555
8	7.4333	-89.888	19.655
8	7.4667	-88.763	18.53
8	7.5	-87.638	17.405
8	7.5333	-86.4	16.168
8	7.5667	-85.275	15.043
8	7.6	-84.15	13.918
8	7.6333	-83.025	12.793
8	7.6667	-82.125	11.892
8	7.7	-81.225	11.442
8	7.7333	-80.1	10.317
8	7.7667	-78.974	10.092
8	7.8	-78.074	9.6423
8	7.8333	-77.174	9.1923
8	7.8667	-76.274	8.5173
8	7.9	-75.374	8.2922
8	7.9333	-74.362	7.5047
8	7.9667	-73.687	7.2796
8	8	-72.787	7.2797
8	8.0333	-71.999	7.3921
8	8.0667	-71.417	7.6966
8	8.1	-70.784	7.8872
8	8.1333	-70.199	8.5173
8	8.1667	-69.254	8.4272
8	8.2	-68.489	8.6972
8	8.2333	-67.668	8.8704
8	8.2667	-67.049	8.7423
8	8.3	-66.109	8.6761
8	8.3333	-65.231	8.3788
8	8.3667	-64.573	8.5173
8	8.4	-63.206	7.7037
8	8.4333	-62.185	7.1845
8	8.4667	-61.086	6.6046
8	8.5	-59.969	5.8863
8	8.5333	-58.948	5.8171
8	8.5667	-58.048	5.142
8	8.6	-56.698	4.017
8	8.6333	-55.348	3.3419
8	8.6667	-54.11	1.8793
8	8.7	-52.76	1.4293
8	8.7333	-51.523	1.3168
8	8.7667	-49.948	1.0918
8	8.8	-48.597	1.0918
8	8.8333	-47.247	1.0918
8	8.8667	-45.672	1.0918
8	8.9	-44.322	1.0918
8	8.9333	-42.972	1.0918
8	8.9667	-41.622	1.0918
8	9	-40.272	1.0918
8	9.0333	-39.259	1.4293
8	9.0667	-37.797	1.9918
8	9.1	-36.672	2.2168
8	9.1333	-35.097	2.8919
8	9.1667	-33.747	2.8919
8	9.2	-31.947	3.3419
8	9.2333	-30.146	3.3419
8	9.2667	-28.346	2.8919
8	9.3	-26.546	2.4418
8	9.3333	-24.521	1.9918
8	9.3667	-22.833	1.4293
8	9.4	-20.471	1.0918
8	9.4333	-18.671	0.64175
8	9.4667	-16.758	-0.59585
8	9.5	-14.62	-1.1584
8	9.5333	-12.933	-2.621
8	9.5667	-10.795	-3.6335
8	9.6	-8.32	-4.0835
8	9.6333	-6.4073	-5.3211
8	9.6667	-3.8197	-5.6586
8	9.7	-1.682	-6.4462
8	9.7333	0.63826	-6.6593
8	9.7667	2.9308	-7.0088
8	9.8	5.2934	-7.1213
8	9.8333	7.7686	-7.1213
8	9.8667	10.244	-7.1213
8	9.9	12.606	-6.7837
8	9.9333	15.306	-6.3337
8	9.9667	17.669	-5.7711
8	10	20.257	-4.9836
8	10.033	22.957	-3.8585
8	10.067	25.995	-3.296
8	10.1	29.032	-2.5085
8	10.133	31.958	-1.8334
8	10.167	35.333	-1.1584
8	10.2	38.483	-0.93335
8	10.233	41.296	-0.82087
8	10.267	44.333	-0.70833
8	10.3	47.38	-0.53806
8	10.333	50.409	-0.70833
8	10.367	53.109	-0.70833
8	10.4	55.996	-0.74308
8	10.433	58.854	-0.89484
8	10.467	61.755	-1.1899
8	10.5	64.606	-1.6769
8	10.533	67.506	-2.3199
8	10.567	70.565	-3.0827
9	2.7667	-426.15	90.118
9	2.8	-423.61	89.285
9	2.8333	-421.06	88.507
9	2.8667	-418.43	87.769
9	2.9	-415.76	86.997
9	2.9333	-413.02	86.235
9	2.9667	-410.19	85.472
9	3	-406.82	84.347
9	3.0333	-404.35	83.672
9	3.0667	-401.42	82.997
9	3.1	-398.27	82.547
9	3.1333	-395.34	82.097
9	3.1667	-392.64	81.872
9	3.2	-389.72	81.647
9	3.2333	-387.02	81.197
9	3.2667	-384.54	80.522
9	3.3	-382.07	80.072
9	3.3333	-379.82	79.172
9	3.3667	-377.34	78.047
9	3.4	-375.09	77.147
9	3.4333	-372.62	76.022
9	3.4667	-370.14	75.121
9	3.5	-367.67	73.771
9	3.5333	-365.42	72.421
9	3.5667	-362.94	71.071
9	3.6	-360.92	69.721
9	3.6333	-358.67	67.921
9	3.6667	-356.87	66.571
9	3.7	-355.07	64.771
9	3.7333	-353.49	63.421
9	3.7667	-351.24	61.846
9	3.8	-349.44	60.721
9	3.8333	-347.42	59.37
9	3.8667	-345.17	58.47
9	3.9	-343.17	57.307
9	3.9333	-340.67	56.22
9	3.9667	-338.42	54.87
9	4	-335.94	53.745
9	4.0333	-333.01	52.62
9	4.0667	-330.31	51.27
9	4.1	-327.62	50.37
9	4.1333	-324.92	49.47
9	4.1667	-321.99	48.57
9	4.2	-319.29	47.67
9	4.2333	-316.59	46.77
9	4.2667	-313.89	46.095
9	4.3	-311.41	44.52
9	4.3333	-309.16	43.394
9	4.3667	-306.91	41.819
9	4.4	-304.89	40.694
9	4.4333	-302.56	39.205
9	4.4667	-300.39	37.769
9	4.5	-297.91	36.419
9	4.5333	-295.89	34.619
9	4.5667	-293.64	33.044
9	4.6	-290.94	31.244
9	4.6333	-288.91	29.444
9	4.6667	-286.89	27.643
9	4.7	-284.64	25.618
9	4.7333	-282.84	23.818
9	4.7667	-280.81	22.018
9	4.8	-278.79	20.218
9	4.8333	-276.99	18.418
9	4.8667	-274.74	17.068
9	4.9	-272.49	15.268
9	4.9333	-270.24	14.143
9	4.9667	-268.21	13.018
9	5	-265.96	11.667
9	5.0333	-263.71	10.767
9	5.0667	-260.98	9.6063
9	5.1	-258.99	8.9673
9	5.1333	-256.74	8.5173
9	5.1667	-254.49	7.8422
9	5.2	-251.78	7.1672
9	5.2333	-249.53	6.9421
9	5.2667	-247.51	6.7171
9	5.3	-245.26	6.2671
9	5.3333	-243.01	5.367
9	5.3667	-240.99	4.917
9	5.4	-238.28	4.017
9	5.4333	-236.26	2.6669
9	5.4667	-234.23	1.7668
9	5.5	-231.76	0.41674
9	5.5333	-229.51	-0.48332
9	5.5667	-227.26	-1.8334
9	5.6	-224.78	-3.1835
9	5.6333	-222.53	-4.5336
9	5.6667	-220.39	-6.2871
9	5.7	-218.39	-7.6388
9	5.7333	-216.59	-8.9889
9	5.7667	-214.93	-10.294
9	5.8	-213.04	-11.374
9	5.8333	-211.17	-12.297
9	5.8667	-209.12	-13.129
9	5.9	-207.1	-13.804
9	5.9333	-204.85	-14.254
9	5.9667	-202.97	-14.606
9	6	-200.66	-14.935
9	6.0333	-198.32	-15.135
9	6.0667	-196.08	-15.318
9	6.1	-193.89	-15.312
9	6.1333	-191.55	-15.132
9	6.1667	-189.23	-14.884
9	6.2	-186.98	-14.659
9	6.2333	-184.92	-14.291
9	6.2667	-182.46	-14.159
9	6.3	-180.34	-13.872
9	6.3333	-178.09	-13.872
9	6.3667	-175.96	-13.984
9	6.4	-173.55	-14.15
9	6.4333	-171.5	-14.344
9	6.4667	-169.39	-14.67
9	6.5	-167.07	-14.997
9	6.5333	-165.16	-15.334
9	6.5667	-163.02	-15.897
9	6.6	-161.1	-16.234
9	6.6333	-159.19	-17.022
9	6.6667	-157.28	-17.584
9	6.7	-155.37	-18.597
9	6.7333	-153.68	-19.384
9	6.7667	-151.88	-19.834
9	6.8	-150.15	-20.681
9	6.8333	-148.28	-21.185
9	6.8667	-146.48	-21.635
9	6.9	-144.59	-21.905
9	6.9333	-142.88	-22.085
9	6.9667	-141.08	-22.085
9	7	-139.05	-22.085
9	7.0333	-137.03	-22.085
9	7.0667	-135.23	-21.635
9	7.1	-133.43	-21.185
9	7.1333	-131.63	-20.96
9	7.1667	-129.83	-20.285
9	7.2	-128.61	-19.88
9	7.2333	-126.68	-19.16
9	7.2667	-125.33	-18.259
9	7.3	-123.98	-17.809
9	7.3333	-122.42	-17.292
9	7.3667	-120.83	-16.909
9	7.4	-119.7	-16.459
9	7.4333	-118.35	-16.459
9	7.4667	-116.78	-16.459
9	7.5	-115.65	-16.459
9	7.5333	-114.08	-16.459
9	7.5667	-112.73	-16.459
9	7.6	-111.6	-16.684
9	7.6333	-110.03	-16.909
9	7.6667	-108.68	-17.359
9	7.7	-107.55	-17.809
9	7.7333	-106.21	-18.578
9	7.7667	-105.3	-19.16
9	7.8	-103.95	-20.06
9	7.8333	-102.91	-20.827
9	7.8667	-101.7	-21.41
9	7.9	-100.76	-22.22
9	7.9333	-99.496	-22.85
9	7.9667	-98.326	-23.21
9	8	-97.246	-23.75
9	8.0333	-95.85	-23.66
9	8.0667	-94.613	-23.997
9	8.1	-93.6	-23.885
9	8.1333	-92.25	-23.885
9	8.1667	-91.35	-23.885
9	8.2	-90.225	-23.66
9	8.2333	-89.325	-23.66
9	8.2667	-88.2	-22.985
9	8.3	-87.3	-22.76
9	8.3333	-86.625	-22.31
9	8.3667	-85.725	-21.86
9	8.4	-85.05	-21.185
9	8.4333	-83.925	-20.735
9	8.4667	-83.25	-20.51
9	8.5	-82.35	-20.51
9	8.5333	-81.45	-20.06
9	8.5667	-80.549	-20.06
9	8.6	-79.65	-20.06
9	8.6333	-78.299	-20.285
9	8.6667	-77.399	-20.285
9	8.7	-76.499	-20.51
9	8.7333	-75.374	-20.96
9	8.7667	-74.249	-21.41
9	8.8	-73.124	-21.86
9	8.8333	-72.137	-22.517
9	8.8667	-71.324	-23.21
9	8.9	-69.974	-23.66
9	8.9333	-68.849	-24.11
9	8.9667	-67.724	-24.56
9	9	-66.824	-25.235
9	9.0333	-65.474	-25.46
9	9.0667	-64.349	-25.91
9	9.1	-63.223	-26.135
9	9.1333	-61.873	-26.135
9	9.1667	-60.523	-25.91
9	9.2	-59.623	-25.91
9	9.2333	-58.498	-25.685
9	9.2667	-56.923	-25.46
9	9.3	-55.798	-25.01
9	9.3333	-54.673	-24.335
9	9.3667	-53.548	-23.66
9	9.4	-52.423	-22.76
9	9.4333	-51.298	-21.86
9	9.4667	-50.398	-20.96
9	9.5	-49.273	-20.06
9	9.5333	-48.148	-19.16
9	9.5667	-47.247	-18.259
9	9.6	-46.347	-17.584
9	9.6333	-44.772	-16.909
9	9.6667	-43.647	-16.459
9	9.7	-42.297	-15.559
9	9.7333	-40.947	-15.109
9	9.7667	-39.822	-14.659
9	9.8	-38.472	-14.434
9	9.8333	-37.122	-13.759
9	9.8667	-35.772	-13.534
9	9.9	-33.972	-13.534
9	9.9333	-32.621	-13.534
9	9.9667	-31.046	-13.534
9	10	-29.246	-13.534
9	10.033	-27.446	-13.534
9	10.067	-25.421	-13.534
9	10.1	-23.621	-13.534
9	10.133	-21.596	-13.534
9	10.167	-19.796	-13.534
9	10.2	-17.546	-13.084
9	10.233	-15.745	-12.634
9	10.267	-13.72	-12.184
9	10.3	-11.92	-11.734
9	10.333	-9.6701	-11.284
9	10.367	-7.6449	-10.609
9	10.4	-5.3948	-9.9339
9	10.433	-3.3697	-9.2589
9	10.467	-0.89451	-8.3588
9	10.5	1.3556	-7.4588
9	10.533	3.8308	-6.5587
9	10.567	6.531	-5.4336
9	10.6	9.2311	-4.3086
9	10.633	11.931	-3.1835
9	10.667	14.857	-2.2834
9	10.7	17.782	-1.1584
9	10.733	20.707	-0.93335
9	10.767	23.632	-0.2583
9	10.8	26.107	-0.03329
9	10.833	28.807	0.19172
9	10.867	31.508	0.64175
9	10.9	33.668	0.82172
9	10.933	36.908	0.86677
9	10.967	39.608	0.64175
9	11	42.308	0.64175
9	11.033	45.008	0.19172
9	11.067	47.709	-0.03329
9	11.1	50.634	-0.2583
9	11.133	53.597	-0.6245
9	11.167	56.525	-0.90651
9	11.2	59.479	-1.0377
9	11.233	62.397	-1.057
9	11.267	65.239	-0.97334
9	11.3	68.031	-0.74951
9	11.333	70.774	-0.47557
10	2.8	-426.49	181.53
10	2.8333	-423.67	180.09
10	2.8667	-420.81	178.62
10	2.9	-418	177.08
10	2.9333	-415.3	175.47
10	2.9667	-412.77	173.84
10	3	-410.44	172.24
10	3.0333	-408.46	170.55
10	3.0667	-406.05	168.97
10	3.1	-403.82	167.44
10	3.1333	-401.49	166.05
10	3.1667	-399.11	164.83
10	3.2	-396.3	163.68
10	3.2333	-393.48	162.68
10	3.2667	-390.54	161.74
10	3.3	-387.86	160.94
10	3.3333	-384.8	159.83
10	3.3667	-381.66	158.69
10	3.4	-378.23	157.73
10	3.4333	-375.24	156.6
10	3.4667	-372.02	155.54
10	3.5	-368.77	154.62
10	3.5333	-365.19	153.7
10	3.5667	-362.22	152.89
10	3.6	-358.99	152.28
10	3.6333	-355.67	151.56
10	3.6667	-352.93	150.91
10	3.7	-349.91	149.97
10	3.7333	-347.03	148.81
10	3.7667	-343.95	147.76
10	3.8	-341.25	146.41
10	3.8333	-338.37	144.97
10	3.8667	-335.4	143.71
10	3.9	-332.34	142.18
10	3.9333	-329.24	140.51
10	3.9667	-326.36	139.07
10	4	-323.07	137.54
10	4.0333	-320.24	136.01
10	4.0667	-317.35	134.57
10	4.1	-314.76	133.03
10	4.1333	-312.12	131.55
10	4.1667	-309.76	129.99
10	4.2	-307.18	128.71
10	4.2333	-304.87	127.74
10	4.2667	-302.3	126.87
10	4.3	-299.69	126.05
10	4.3333	-296.96	125.44
10	4.3667	-294.28	124.68
10	4.4	-291.51	124.08
10	4.4333	-288.75	123.57
10	4.4667	-286.04	123.06
10	4.5	-283.38	122.42
10	4.5333	-280.37	121.36
10	4.5667	-277.57	120.98
10	4.6	-274.8	120.28
10	4.6333	-272.04	119.67
10	4.6667	-269.25	119.4
10	4.7	-266.37	119.15
10	4.7333	-263.67	118.64
10	4.7667	-261.2	118.21
10	4.8	-258.83	117.49
10	4.8333	-256.56	116.78
10	4.8667	-254.31	115.77
10	4.9	-252.02	114.7
10	4.9333	-249.57	113.31
10	4.9667	-247.5	112.04
10	5	-245.08	110.81
10	5.0333	-242.57	109.38
10	5.0667	-240.24	108.03
10	5.1	-237.87	106.64
10	5.1333	-235.76	105.41
10	5.1667	-233.53	103.82
10	5.2	-231.47	102.16
10	5.2333	-229.43	100.42
10	5.2667	-227.63	98.745
10	5.3	-225.92	97.149
10	5.3333	-224.15	95.508
10	5.3667	-222.28	93.915
10	5.4	-220.43	92.425
10	5.4333	-218.39	91.052
10	5.4667	-216.41	89.837
10	5.5	-214.39	88.712
10	5.5333	-211.91	87.587
10	5.5667	-209.84	86.767
10	5.6	-207.77	85.967
10	5.6333	-205.61	85.112
10	5.6667	-203.54	84.302
10	5.7	-201.43	83.39
10	5.7333	-199.34	82.685
10	5.7667	-197.06	81.962
10	5.8	-194.81	81.287
10	5.8333	-192.52	80.749
10	5.8667	-190.21	80.276
10	5.9	-187.88	80.072
10	5.9333	-185.71	80.088
10	5.9667	-183.4	79.752
10	6	-181.08	79.594
10	6.0333	-178.9	79.337
10	6.0667	-176.6	78.928
10	6.1	-174.55	78.567
10	6.1333	-172.37	77.96
10	6.1667	-170.15	77.282
10	6.2	-168.08	76.697
10	6.2333	-166.62	76.359
10	6.2667	-164.57	75.374
10	6.3	-163.15	74.758
10	6.3333	-161.37	74.115
10	6.3667	-159.83	73.5
10	6.4	-158.28	72.798
10	6.4333	-156.98	72.243
10	6.4667	-155.82	71.859
10	6.5	-154.21	71.032
10	6.5333	-153.12	70.509
10	6.5667	-151.77	69.609
10	6.6	-150.2	68.752
10	6.6333	-149.18	68.146
10	6.6667	-147.94	67.133
10	6.7	-146.7	66.121
10	6.7333	-145.43	64.95
10	6.7667	-144.25	63.721
10	6.8	-143.44	62.633
10	6.8333	-141.97	61.273
10	6.8667	-141.18	60.115
10	6.9	-140.04	58.965
10	6.9333	-139.39	58.133
10	6.9667	-138.02	56.94
10	7	-136.71	56.175
10	7.0333	-135.27	55.455
10	7.0667	-134.29	54.995
10	7.1	-132.49	54.436
10	7.1333	-131.04	54.015
10	7.1667	-129.69	53.565
10	7.2	-128.07	53.205
10	7.2333	-126.54	52.89
10	7.2667	-124.88	52.62
10	7.3	-122.94	52.44
10	7.3333	-121.1	52.305
10	7.3667	-119.21	52.26
10	7.4	-116.96	52.26
10	7.4333	-115.09	52.733
10	7.4667	-113.06	52.958
10	7.5	-111.15	53.07
10	7.5333	-109.13	52.845
10	7.5667	-107.39	52.741
10	7.6	-105.98	52.845
10	7.6333	-104.33	52.193
10	7.6667	-103.05	52.17
10	7.7	-101.14	51.296
10	7.7333	-100.13	51.045
10	7.7667	-98.447	50.076
10	7.8	-97.426	49.695
10	7.8333	-95.977	48.777
10	7.8667	-94.725	47.895
10	7.9	-93.756	47.099
10	7.9333	-92.804	46.164
10	7.9667	-91.956	45.073
10	8	-91.142	43.931
10	8.0333	-90.675	42.944
10	8.0667	-90	41.819
10	8.1	-89.55	40.469
10	8.1333	-88.62	39.038
10	8.1667	-87.967	37.783
10	8.2	-87.637	36.757
10	8.2333	-86.85	35.519
10	8.2667	-86.175	34.394
10	8.3	-85.5	33.269
10	8.3333	-84.825	32.144
10	8.3667	-83.925	31.244
10	8.4	-82.912	30.681
10	8.4333	-82.125	29.894
10	8.4667	-81.225	29.444
10	8.5	-80.325	28.994
10	8.5333	-79.424	28.544
10	8.5667	-78.524	28.093
10	8.6	-77.399	27.868
10	8.6333	-76.274	27.643
10	8.6667	-75.149	27.418
10	8.7	-73.997	27.607
10	8.7333	-72.787	27.531
10	8.7667	-71.549	27.868
10	8.8	-70.536	28.206
10	8.8333	-69.385	28.561
10	8.8667	-68.286	28.881
10	8.9	-67.291	29.132
10	8.9333	-66.13	29.459
10	8.9667	-64.911	29.556
10	9	-63.898	29.894
10	9.0333	-62.773	30.119
10	9.0667	-62.112	30.291
10	9.1	-60.973	30.569
10	9.1333	-60.186	30.681
10	9.1667	-59.578	30.704
10	9.2	-58.858	30.839
10	9.2333	-58.183	30.614
10	9.2667	-57.598	30.569
10	9.3	-56.949	30.311
10	9.3333	-56.136	29.781
10	9.3667	-55.933	29.489
10	9.4	-55.483	29.038
10	9.4333	-55.078	28.453
10	9.4667	-54.673	27.869
10	9.5	-54.313	27.148
10	9.5333	-54.134	26.235
10	9.5667	-53.87	25.32
10	9.6	-53.953	24.178
10	9.6333	-53.843	22.98
10	9.6667	-53.728	21.703
10	9.7	-53.735	20.197
10	9.7333	-53.728	18.553
10	9.7667	-53.736	16.969
10	9.8	-53.975	15.425
10	9.8333	-54.11	14.03
10	9.8667	-53.998	13.018
10	9.9	-54.043	11.982
10	9.9333	-53.998	10.992
10	9.9667	-54.093	9.8933
10	10	-53.784	9.2883
10	10.033	-53.503	8.4272
10	10.067	-53.125	7.6056
10	10.1	-52.584	7.0525
10	10.133	-52.122	6.1847
10	10.167	-51.298	5.8171
10	10.2	-50.488	5.547
10	10.233	-49.622	5.0024
10	10.267	-48.373	4.692
10	10.3	-47.291	4.3843
10	10.333	-46.01	4.8045
10	10.367	-44.997	4.2419
10	10.4	-43.49	4.2195
10	10.433	-41.959	4.8045
10	10.467	-40.384	4.8045
10	10.5	-38.652	4.827
10	10.533	-36.987	5.097
10	10.567	-34.984	5.7046
10	10.6	-33.206	5.8621
10	10.633	-30.934	6.6046
10	10.667	-28.851	6.9654
10	10.7	-26.533	7.4451
10	10.733	-24.341	7.9322
10	10.767	-22.383	8.6297
10	10.8	-20.384	8.725
10	10.833	-18.347	9.1485
10	10.867	-16.51	9.5973
10	10.9	-14.581	9.5888
10	10.933	-12.703	9.7863
10	10.967	-11.02	10.092
10	11	-9.2875	10.565
10	11.033	-7.6796	9.9193
10	11.067	-6.5199	10.542
10	11.1	-4.6972	10.385
10	11.133	-3.0516	10.325
10	11.167	-1.4532	10.046
10	11.2	-0.21947	9.6423
10	11.233	1.6498	8.6384
10	11.267	3.3808	8.7423
10	11.3	5.2709	8.3372
10	11.333	6.981	7.6172
10	11.367	8.7811	6.7171
10	11.4	11.031	6.2671
10	11.433	12.831	5.142
10	11.467	14.857	4.017
10	11.5	16.882	3.1169
10	11.533	19.919	1.8793
10	11.567	22.957	0.86677
10	11.6	25.207	-0.2583
10	11.633	27.094	-1.366
10	11.667	29.364	-2.0786
10	11.7	32.079	-3.3393
10	11.733	34.613	-3.9485
10	11.767	37.268	-4.7136
10	11.8	39.701	-5.1292
10	11.833	42.353	-5.5686
10	11.867	44.96	-5.8955
10	11.9	47.394	-6.2887
10	11.933	49.869	-6.5137
10	11.967	52.469	-6.9273
10	12	54.941	-7.0541
10	12.033	57.452	-7.1393
10	12.067	59.996	-7.1479
10	12.1	62.621	-7.0708
10	12.133	65.353	-6.9129
10	12.167	68.175	-6.7189
10	12.2	71.001	-6.5518
11	3.0667	-427.88	275.96
11	3.1	-424.19	274.99
11	3.1333	-420.57	274.16
11	3.1667	-417.03	273.5
11	3.2	-413.67	272.97
11	3.2333	-410.5	272.63
11	3.2667	-407.46	272
11	3.3	-404.48	271.55
11	3.3333	-401.56	271.17
11	3.3667	-398.62	270.68
11	3.4	-395.89	270.11
11	3.4333	-392.88	268.96
11	3.4667	-389.59	267.77
11	3.5	-386.12	266.38
11	3.5333	-382.56	264.6
11	3.5667	-378.84	262.69
11	3.6	-375.08	260.49
11	3.6333	-371.27	257.83
11	3.6667	-367.35	255.54
11	3.7	-363.72	253.37
11	3.7333	-360.15	251.13
11	3.7667	-356.81	248.85
11	3.8	-353.99	246.49
11	3.8333	-351.15	244.51
11	3.8667	-348.27	242.85
11	3.9	-345.53	241.14
11	3.9333	-342.74	239.74
11	3.9667	-339.95	238.35
11	4	-336.98	236.64
11	4.0333	-333.78	234.93
11	4.0667	-330.68	233.35
11	4.1	-327.48	231.33
11	4.1333	-323.91	229.64
11	4.1667	-320.28	227.64
11	4.2	-316.72	224.44
11	4.2333	-313.17	222.37
11	4.2667	-309.41	220.68
11	4.3	-304.66	217.56
11	4.3333	-302.19	217.1
11	4.3667	-299.58	214.45
11	4.4	-296.51	213.25
11	4.4333	-293.3	212.49
11	4.4667	-290.38	211.37
11	4.5	-287.56	209.68
11	4.5333	-284.98	208.22
11	4.5667	-282.27	205.36
11	4.6	-279.57	204.84
11	4.6333	-277.17	202.37
11	4.6667	-274.37	200.24
11	4.7	-271.22	198.19
11	4.7333	-268.25	195.89
11	4.7667	-263.94	193.25
11	4.8	-262.31	191.16
11	4.8333	-259.21	189.43
11	4.8667	-256.51	187.18
11	4.9	-254.03	184.25
11	4.9333	-251.61	182.49
11	4.9667	-249.59	180.38
11	5	-247.33	178.09
11	5.0333	-245.56	176.7
11	5.0667	-243.1	174.85
11	5.1	-241.07	173.05
11	5.1333	-238.87	171.61
11	5.1667	-236.41	169.97
11	5.2	-234.28	168.86
11	5.2333	-231.9	167.59
11	5.2667	-229.42	166.21
11	5.3	-226.9	164.5
11	5.3333	-224.63	162.81
11	5.3667	-222.07	161.29
11	5.4	-219.57	159.77
11	5.4333	-217.18	158.51
11	5.4667	-214.43	157.03
11	5.5	-211.91	155.77
11	5.5333	-209.71	154.87
11	5.5667	-207.06	153.63
11	5.6	-204.82	153.05
11	5.6333	-202.73	152.19
11	5.6667	-200.71	151.4
11	5.7	-198.64	150.59
11	5.7333	-196.57	149.56
11	5.7667	-194.42	148.35
11	5.8	-192.47	147.28
11	5.8333	-190.4	145.91
11	5.8667	-188.59	144.69
11	5.9	-186.31	143.98
[truncated: 14,592 more rows]
