# Supplementary material for: A system for efficient egress scheduling during mass events and small-scale experimental demonstration
Source: R Soc Open Sci. 2020 Dec 9;7(12):201465. doi: 10.1098/rsos.201465 (PMC7813256; doi:10.1098/rsos.201465)
Supplement: Experimental data [file rsos201465supp5.zip › experimental_data/data/Sensor20.csv]

ped. #	time (s)	x (cm)	y (cm)
1	1.1333	-429.09	52.968
1	1.1667	-425.55	52.651
1	1.2	-421.97	52.463
1	1.2333	-418.37	52.41
1	1.2667	-414.76	52.378
1	1.3	-411	52.474
1	1.3333	-407.05	52.62
1	1.3667	-403	52.62
1	1.4	-398.27	53.295
1	1.4333	-393.54	53.52
1	1.4667	-389.27	53.745
1	1.5	-384.54	54.42
1	1.5333	-380.04	55.095
1	1.5667	-375.77	55.995
1	1.6	-371.72	56.895
1	1.6333	-367.5	57.655
1	1.6667	-363.3	58.301
1	1.7	-359.12	58.695
1	1.7333	-354.62	58.92
1	1.7667	-349.67	58.695
1	1.8	-345.17	58.47
1	1.8333	-339.99	57.795
1	1.8667	-334.82	57.345
1	1.9	-329.19	56.22
1	1.9333	-323.79	55.545
1	1.9667	-318.39	54.195
1	2	-312.99	53.07
1	2.0333	-307.81	51.27
1	2.0667	-302.86	49.92
1	2.1	-297.91	48.57
1	2.1333	-292.96	46.995
1	2.1667	-288.46	45.87
1	2.2	-283.74	44.969
1	2.2333	-279.01	44.294
1	2.2667	-274.06	43.394
1	2.3	-268.66	42.719
1	2.3333	-263.49	42.044
1	2.3667	-257.64	41.369
1	2.4	-252.46	40.919
1	2.4333	-246.61	40.244
1	2.4667	-240.76	40.019
1	2.5	-234.91	39.569
1	2.5333	-229.28	39.569
1	2.5667	-223.66	39.344
1	2.6	-218.03	39.344
1	2.6333	-212.86	39.119
1	2.6667	-207.84	38.854
1	2.7	-202.96	37.769
1	2.7333	-198.01	36.869
1	2.7667	-193.01	36.104
1	2.8	-188.01	34.989
1	2.8333	-182.93	33.494
1	2.8667	-177.31	32.144
1	2.9	-171.91	30.794
1	2.9333	-166.5	29.219
1	2.9667	-161.56	27.869
1	3	-156.2	26.383
1	3.0333	-151.05	24.597
1	3.0667	-145.8	22.468
1	3.1	-140.63	20.443
1	3.1333	-135.45	19.093
1	3.1667	-130.28	17.968
1	3.2	-125.14	17.227
1	3.2333	-120.06	16.573
1	3.2667	-114.98	15.268
1	3.3	-109.58	14.593
1	3.3333	-104.38	14.3
1	3.3667	-99.451	13.693
1	3.4	-93.825	13.018
1	3.4333	-88.425	12.342
1	3.4667	-83.25	12.342
1	3.5	-77.489	12.523
1	3.5333	-72.224	12.342
1	3.5667	-66.592	12.482
1	3.6	-60.795	12.495
1	3.6333	-55.46	12.005
1	3.6667	-50.285	11.78
1	3.7	-44.934	11.208
1	3.7333	-39.732	10.587
1	3.7667	-34.677	9.9099
1	3.8	-29.597	9.2518
1	3.8333	-24.858	8.6297
1	3.8667	-19.391	7.7072
1	3.9	-14.508	7.0546
1	3.9333	-8.905	5.8621
1	3.9667	-3.7071	4.8045
1	4	1.8748	3.6881
1	4.0333	7.3186	2.1043
1	4.0667	13.281	1.0918
1	4.1	19.019	-0.1458
1	4.1333	24.964	-1.0593
1	4.1667	30.27	-1.4959
1	4.2	35.873	-1.8784
1	4.2333	41.279	-2.0499
1	4.2667	46.133	-2.2835
1	4.3	51.084	-2.9585
1	4.3333	55.978	-2.9935
1	4.3667	60.892	-2.9078
1	4.4	65.78	-2.6819
1	4.4333	70.706	-2.278
2	1.6667	-427.98	146.58
2	1.7	-424.27	146.02
2	1.7333	-420.59	145.61
2	1.7667	-416.94	145.31
2	1.8	-413.35	145.19
2	1.8333	-409.86	145.21
2	1.8667	-406.37	145.33
2	1.9	-402.88	145.44
2	1.9333	-399.85	145.55
2	1.9667	-396.69	145.55
2	2	-393.66	145.44
2	2.0333	-390.62	144.88
2	2.0667	-387.69	144.43
2	2.1	-384.21	143.64
2	2.1333	-380.83	142.96
2	2.1667	-377.68	142.29
2	2.2	-374.19	141.28
2	2.2333	-370.62	140.04
2	2.2667	-367.06	138.97
2	2.3	-363.55	137.73
2	2.3333	-360.02	136.1
2	2.3667	-356.87	134.3
2	2.4	-353.27	133.4
2	2.4333	-350.16	131.69
2	2.4667	-346.99	130.3
2	2.5	-343.95	129.17
2	2.5333	-340.78	128.34
2	2.5667	-337.69	127.36
2	2.6	-334.59	126.65
2	2.6333	-331.4	125.65
2	2.6667	-328.06	124.85
2	2.7	-324.8	124.06
2	2.7333	-321.2	122.94
2	2.7667	-317.67	122.06
2	2.8	-314.11	121.47
2	2.8333	-310.59	120.36
2	2.8667	-306.73	119.99
2	2.9	-303.18	119.63
2	2.9333	-299.76	119.19
2	2.9667	-296.56	119.22
2	3	-293.19	118.55
2	3.0333	-290.06	117.94
2	3.0667	-286.92	117.25
2	3.1	-283.63	116.41
2	3.1333	-280.59	114.72
2	3.1667	-277.23	114.19
2	3.2	-273.79	112.89
2	3.2333	-270.42	111.48
2	3.2667	-266.97	110.11
2	3.3	-263.37	108.76
2	3.3333	-260.11	106.85
2	3.3667	-256.29	105.27
2	3.4	-252.89	103.37
2	3.4333	-249.4	101.4
2	3.4667	-246.16	98.973
2	3.5	-242.56	96.948
2	3.5333	-239.09	95.418
2	3.5667	-235.67	93.753
2	3.6	-232.16	92.011
2	3.6333	-228.83	90.422
2	3.6667	-225.19	89.207
2	3.7	-221.63	87.722
2	3.7333	-218.03	85.922
2	3.7667	-214.21	84.122
2	3.8	-210.72	82.59
2	3.8333	-206.65	80.927
2	3.8667	-202.93	79.419
2	3.9	-198.84	77.718
2	3.9333	-194.77	76.291
2	3.9667	-190.85	74.797
2	4	-186.53	73.546
2	4.0333	-182.57	71.926
2	4.0667	-178.75	70.576
2	4.1	-174.83	69.046
2	4.1333	-171.23	67.471
2	4.1667	-167.46	65.526
2	4.2	-163.82	63.924
2	4.2333	-160.43	62.521
2	4.2667	-156.83	60.721
2	4.3	-153.26	59.164
2	4.3333	-149.7	57.323
2	4.3667	-146.12	55.5
2	4.4	-142.2	53.745
2	4.4333	-138.83	51.72
2	4.4667	-135.23	49.695
2	4.5	-131.63	47.67
2	4.5333	-128.03	45.87
2	4.5667	-124.43	43.844
2	4.6	-120.95	41.889
2	4.6333	-117.23	40.244
2	4.6667	-113.4	38.669
2	4.7	-109.76	37.229
2	4.7333	-106.11	35.699
2	4.7667	-102.83	34.169
2	4.8	-99.226	32.819
2	4.8333	-95.535	31.739
2	4.8667	-91.845	30.659
2	4.9	-87.975	29.444
2	4.9333	-84.15	28.319
2	4.9667	-80.325	27.643
2	5	-76.274	27.193
2	5.0333	-72.449	26.068
2	5.0667	-68.399	25.393
2	5.1	-64.799	24.268
2	5.1333	-61.544	23.212
2	5.1667	-57.598	22.243
2	5.2	-53.998	21.343
2	5.2333	-50.848	20.218
2	5.2667	-47.022	19.543
2	5.3	-43.872	18.418
2	5.3333	-39.822	17.293
2	5.3667	-36.447	16.168
2	5.4	-32.734	14.93
2	5.4333	-29.134	13.58
2	5.4667	-25.421	12.568
2	5.5	-21.371	10.992
2	5.5333	-17.771	9.6423
2	5.5667	-13.945	8.5173
2	5.6	-9.8951	7.1672
2	5.6333	-5.8448	6.2671
2	5.6667	-2.0196	5.5921
2	5.7	2.0307	4.917
2	5.7333	5.676	4.377
2	5.7667	9.2311	3.5669
2	5.8	12.831	3.1169
2	5.8333	16.297	2.7119
2	5.8667	20.032	2.6669
2	5.9	23.632	2.4419
2	5.9333	27.457	2.4419
2	5.9667	31.291	2.5549
2	6	35.063	2.9819
2	6.0333	39.383	3.5669
2	6.0667	43.104	3.7228
2	6.1	47.214	3.882
2	6.1333	51.309	4.017
2	6.1667	55.076	4.0709
2	6.2	58.738	4.1571
2	6.2333	62.292	4.273
2	6.2667	65.795	4.3893
2	6.3	69.336	4.5023
2	6.3333	72.931	4.5448
3	1.6	-427.92	93.123
3	1.6333	-425.33	92.442
3	1.6667	-422.66	91.683
3	1.7	-419.93	90.888
3	1.7333	-417.08	90.049
3	1.7667	-414.17	89.178
3	1.8	-411.22	88.333
3	1.8333	-408.17	87.497
3	1.8667	-405.25	86.822
3	1.9	-402.1	85.922
3	1.9333	-399.07	85.221
3	1.9667	-396.3	84.818
3	2	-393.32	84.572
3	2.0333	-390.17	84.122
3	2.0667	-387.69	83.447
3	2.1	-384.99	82.772
3	2.1333	-382.52	81.872
3	2.1667	-380.04	80.747
3	2.2	-376.89	79.622
3	2.2333	-373.97	78.722
3	2.2667	-370.82	77.822
3	2.3	-367.89	76.922
3	2.3333	-364.47	75.481
3	2.3667	-361.82	73.771
3	2.4	-358.22	72.421
3	2.4333	-355.52	70.396
3	2.4667	-352.25	68.709
3	2.5	-349.67	66.571
3	2.5333	-346.52	64.771
3	2.5667	-343.37	63.421
3	2.6	-339.88	61.733
3	2.6333	-336.35	60.181
3	2.6667	-333.01	58.92
3	2.7	-329.64	57.57
3	2.7333	-326.38	56.333
3	2.7667	-322.67	54.87
3	2.8	-319.06	53.52
3	2.8333	-315.06	51.669
3	2.8667	-310.96	50.37
3	2.9	-306.76	48.807
3	2.9333	-302.41	47.445
3	2.9667	-297.91	46.095
3	3	-293.19	45.195
3	3.0333	-288.31	43.822
3	3.0667	-283.65	42.567
3	3.1	-279.04	41.212
3	3.1333	-274.74	39.569
3	3.1667	-270.24	38.219
3	3.2	-265.33	36.554
3	3.2333	-260.79	35.069
3	3.2667	-255.86	33.336
3	3.3	-250.82	31.941
3	3.3333	-245.71	30.569
3	3.3667	-240.18	28.814
3	3.4	-234.91	26.968
3	3.4333	-229.34	25.155
3	3.4667	-223.88	23.143
3	3.5	-218.74	20.999
3	3.5333	-213.08	19.318
3	3.5667	-207.82	17.867
3	3.6	-202.78	16.933
3	3.6333	-198.05	16.284
3	3.6667	-192.94	15.38
3	3.7	-188.15	14.908
3	3.7333	-183.16	14.143
3	3.7667	-178.52	13.513
3	3.8	-173.62	12.748
3	3.8333	-168.68	11.857
3	3.8667	-163.63	11.532
3	3.9	-158.63	11.217
3	3.9333	-153.23	11.217
3	3.9667	-147.83	11.217
3	4	-142.43	11.217
3	4.0333	-137.54	11.257
3	4.0667	-132.39	10.75
3	4.1	-127.8	9.8673
3	4.1333	-122.85	8.9673
3	4.1667	-118.35	8.2922
3	4.2	-113.39	7.7463
3	4.2333	-108.45	6.9421
3	4.2667	-103.73	6.4921
3	4.3	-98.551	6.0421
3	4.3333	-93.6	5.142
3	4.3667	-88.425	4.692
3	4.4	-83.078	4.0037
3	4.4333	-77.624	3.3419
3	4.4667	-72.224	2.4419
3	4.5	-66.599	1.3168
3	4.5333	-61.198	0.64175
3	4.5667	-56.023	0.64175
3	4.6	-50.848	0.86677
3	4.6333	-45.897	0.86677
3	4.6667	-41.172	0.86677
3	4.7	-36.897	0.86677
3	4.7333	-31.947	0.86677
3	4.7667	-27.716	1.1818
3	4.8	-23.171	0.86674
3	4.8333	-18.896	0.86677
3	4.8667	-14.395	1.0918
3	4.9	-10.12	1.0918
3	4.9333	-5.4374	1.7973
3	4.9667	-0.89445	1.9918
3	5	4.2808	2.4419
3	5.0333	9.0061	2.6669
3	5.0667	14.406	2.6669
3	5.1	19.312	2.5768
3	5.1333	24.154	2.3878
3	5.1667	28.695	2.1043
3	5.2	33.42	1.8793
3	5.2333	37.696	1.6543
3	5.2667	41.971	1.6543
3	5.3	45.908	1.0918
3	5.3333	50.184	1.0918
3	5.3667	54.074	0.77777
3	5.4	58.131	0.30382
3	5.4333	62.404	-0.36164
3	5.4667	66.951	-1.1548
3	5.5	71.941	-2.0558
4	1.7667	-427.73	201.49
4	1.8	-424.96	200.37
4	1.8333	-422.24	199.11
4	1.8667	-419.64	197.69
4	1.9	-417.24	196.25
4	1.9333	-415.11	194.9
4	1.9667	-413.12	193.7
4	2	-411.09	191.35
4	2.0333	-408.75	191.63
4	2.0667	-406.98	190.08
4	2.1	-404.29	190.61
4	2.1333	-402.14	189.79
4	2.1667	-399.68	189.33
4	2.2	-397.19	188.6
4	2.2333	-394.76	187.45
4	2.2667	-392.22	185.76
4	2.3	-389.31	185.74
4	2.3333	-386.16	185.54
4	2.3667	-383.4	185.13
4	2.4	-380.58	184.52
4	2.4333	-377.27	184.55
4	2.4667	-374.44	184.39
4	2.5	-371.61	184.28
4	2.5333	-368.86	184.06
4	2.5667	-365.95	183.29
4	2.6	-362.9	183.22
4	2.6333	-359.62	182.9
4	2.6667	-356.86	181.88
4	2.7	-353.89	180.83
4	2.7333	-350.63	179.6
4	2.7667	-347.82	177.82
4	2.8	-343.99	176.79
4	2.8333	-340.74	175.27
4	2.8667	-337.79	172.91
4	2.9	-334.31	171.28
4	2.9333	-331.62	168.82
4	2.9667	-328.17	167.13
4	3	-325.55	164.14
4	3.0333	-322.53	163.15
4	3.0667	-319.54	160.83
4	3.1	-316.55	159.66
4	3.1333	-313.64	160.1
4	3.1667	-310.79	157.65
4	3.2	-306.91	156.35
4	3.2333	-304.75	156.4
4	3.2667	-301.6	154.28
4	3.3	-298.54	153.97
4	3.3333	-295.4	152.05
4	3.3667	-291.94	152.15
4	3.4	-288.91	150.95
4	3.4333	-285.53	150.89
4	3.4667	-282.62	149.13
4	3.5	-279.47	148.58
4	3.5333	-276.23	148.94
4	3.5667	-272.26	146.9
4	3.6	-270.18	147.65
4	3.6333	-267.65	145.21
4	3.6667	-264.48	144.75
4	3.7	-261.92	142.14
4	3.7333	-259.08	141.1
4	3.7667	-255.61	138.8
4	3.8	-252.91	137
4	3.8333	-249.99	135.2
4	3.8667	-248.18	134.76
4	3.9	-245.73	132.47
4	3.9333	-243.5	130.44
4	3.9667	-241.5	127.38
4	4	-239.46	125.89
4	4.0333	-237.07	123.91
4	4.0667	-234.38	121.57
4	4.1	-231.97	120.01
4	4.1333	-228.61	118.32
4	4.1667	-226.76	118.1
4	4.2	-224.22	115.24
4	4.2333	-221.4	113.43
4	4.2667	-218.75	111.89
4	4.3	-215.69	111.46
4	4.3333	-212.81	108.41
4	4.3667	-209.64	108.4
4	4.4	-206.63	105.81
4	4.4333	-203.61	104.45
4	4.4667	-200.21	104.5
4	4.5	-196.66	102.12
4	4.5333	-193.73	100.77
4	4.5667	-191.17	99.828
4	4.6	-188.24	97.751
4	4.6333	-185.43	95.98
4	4.6667	-182.37	95.26
4	4.7	-179.94	92.389
4	4.7333	-177.32	90.538
4	4.7667	-174.38	88.622
4	4.8	-171.61	86.61
4	4.8333	-169.1	84.479
4	4.8667	-166.28	82.322
4	4.9	-164.03	80.297
4	4.9333	-161.81	77.467
4	4.9667	-159.6	75.19
4	5	-156.83	72.871
4	5.0333	-154.35	70.621
4	5.0667	-151.65	68.371
4	5.1	-149.16	66.455
4	5.1333	-146.25	64.771
4	5.1667	-143.55	63.196
4	5.2	-140.63	61.396
4	5.2333	-138.15	60.045
4	5.2667	-135.23	58.47
4	5.3	-132.3	56.895
4	5.3333	-129.38	55.545
4	5.3667	-126.23	54.195
4	5.4	-123.08	53.07
4	5.4333	-119.93	51.945
4	5.4667	-116.55	51.045
4	5.5	-113.4	50.145
4	5.5333	-110.03	49.245
4	5.5667	-106.88	48.345
4	5.6	-103.5	47.445
4	5.6333	-100.27	46.219
4	5.6667	-97.201	45.195
4	5.7	-94.275	43.844
4	5.7333	-91.013	42.832
4	5.7667	-88.425	40.919
4	5.8	-85.725	39.569
4	5.8333	-82.575	37.994
4	5.8667	-79.874	36.644
4	5.9	-76.949	35.069
4	5.9333	-73.867	33.246
4	5.9667	-71.436	31.356
4	6	-68.849	29.669
4	6.0333	-66.149	27.418
4	6.0667	-63.673	25.393
4	6.1	-60.523	23.368
4	6.1333	-57.823	21.568
4	6.1667	-54.223	19.768
4	6.2	-50.848	18.418
4	6.2333	-47.697	17.068
4	6.2667	-44.727	15.853
4	6.3	-41.847	14.593
4	6.3333	-38.809	13.58
4	6.3667	-36.222	12.568
4	6.4	-32.959	11.78
4	6.4333	-29.809	11.105
4	6.4667	-26.771	10.767
4	6.5	-23.621	10.542
4	6.5333	-20.358	10.655
4	6.5667	-17.208	10.655
4	6.6	-13.936	10.704
4	6.6333	-11.02	10.542
4	6.6667	-7.4199	10.317
4	6.7	-3.5947	9.6423
4	6.7333	-0.34719	8.8335
4	6.7667	3.0341	8.347
4	6.8	6.306	8.0672
4	6.8333	9.4561	7.6172
4	6.8667	12.808	6.8247
4	6.9	16.207	6.7171
4	6.9333	19.132	5.8171
4	6.9667	22.507	5.367
4	7	25.657	4.467
4	7.0333	29.438	3.2519
4	7.0667	32.858	2.4419
4	7.1	36.683	1.3168
4	7.1333	40.688	0.55171
4	7.1667	44.333	0.19172
4	7.2	48.003	0.29555
4	7.2333	51.984	-0.2583
4	7.2667	55.666	-0.26778
4	7.3	59.167	-0.19505
4	7.3333	62.581	-0.087401
4	7.3667	66.029	0.036972
4	7.4	69.478	0.3128
4	7.4333	72.916	0.75863
5	2.4	-426.47	242.98
5	2.4333	-424.54	242.24
5	2.4667	-422.58	241.44
5	2.5	-420.48	240.51
5	2.5333	-418.21	239.33
5	2.5667	-415.8	238
5	2.6	-413.35	236.53
5	2.6333	-410.89	234.94
5	2.6667	-408.37	233.25
5	2.7	-406.39	231.59
5	2.7333	-404.44	229.93
5	2.7667	-402.55	228.36
5	2.8	-400.76	226.87
5	2.8333	-398.5	225.66
5	2.8667	-396.83	224.1
5	2.9	-394.21	222.82
5	2.9333	-391.79	221.71
5	2.9667	-389.68	220.32
5	3	-387.42	219.22
5	3.0333	-384.83	217.99
5	3.0667	-382.41	216.8
5	3.1	-380.11	215.8
5	3.1333	-377.34	214.63
5	3.1667	-374.42	213.73
5	3.2	-371.59	212.82
5	3.2333	-369.02	211.93
5	3.2667	-366.27	211.34
5	3.3	-364.03	210.86
5	3.3333	-361.23	210.4
5	3.3667	-359.14	209.88
5	3.4	-356.42	209.23
5	3.4333	-353.74	208.57
5	3.4667	-351.38	207.67
5	3.5	-348.68	206.71
5	3.5333	-346.11	205.56
5	3.5667	-343.69	204.59
5	3.6	-341.51	203.57
5	3.6333	-338.91	202.28
5	3.6667	-336.2	200.85
5	3.7	-333.46	199.55
5	3.7333	-330.96	197.92
5	3.7667	-328.33	196.31
5	3.8	-325.94	194.77
5	3.8333	-323.88	193.28
5	3.8667	-321.28	191.66
5	3.9	-318.93	190.25
5	3.9333	-316.86	188.66
5	3.9667	-314.51	187.22
5	4	-312.18	186.1
5	4.0333	-310.01	184.83
5	4.0667	-307.35	183.68
5	4.1	-305.04	182.56
5	4.1333	-302.5	181.09
5	4.1667	-299.98	179.89
5	4.2	-297.23	178.5
5	4.2333	-294.66	177.22
5	4.2667	-291.59	176.22
5	4.3	-288.89	174.68
5	4.3333	-286.17	173.64
5	4.3667	-283.4	172.91
5	4.4	-280.93	172.22
5	4.4333	-278.22	171.54
5	4.4667	-275.75	170.64
5	4.5	-273.16	169.63
5	4.5333	-270.57	168.39
5	4.5667	-268.1	167.26
5	4.6	-265.74	166.03
5	4.6333	-263.2	164.75
5	4.6667	-260.9	163.44
5	4.7	-258.87	162.31
5	4.7333	-256.76	160.78
5	4.7667	-254.37	159.39
5	4.8	-252.24	157.7
5	4.8333	-249.99	155.9
5	4.8667	-248.29	153.81
5	4.9	-246.05	152.25
5	4.9333	-244.35	150.4
5	4.9667	-242.9	148.36
5	5	-241.32	146.56
5	5.0333	-239.63	144.65
5	5.0667	-237.95	142.74
5	5.1	-236.03	141.05
5	5.1333	-234.35	139.59
5	5.1667	-232.52	137.84
5	5.2	-230.63	136.55
5	5.2333	-228.61	135.43
5	5.2667	-226.81	134.07
5	5.3	-225.05	132.19
5	5.3333	-222.98	131.38
5	5.3667	-220.96	130.03
5	5.4	-218.8	128.18
5	5.4333	-216.01	127.55
5	5.4667	-213.98	126.42
5	5.5	-211.73	124.85
5	5.5333	-209.48	123.95
5	5.5667	-207.01	123.5
5	5.6	-204.53	122.37
5	5.6333	-201.74	121.88
5	5.6667	-199.31	120.89
5	5.7	-197.11	119.67
5	5.7333	-194.63	118.32
5	5.7667	-192.16	116.97
5	5.8	-190.13	115.62
5	5.8333	-188.11	114.27
5	5.8667	-185.86	112.92
5	5.9	-184.06	111.57
5	5.9333	-181.81	110.22
5	5.9667	-180.01	108.42
5	6	-177.76	106.62
5	6.0333	-175.46	105.14
5	6.0667	-173.71	103.25
5	6.1	-171.7	101.64
5	6.1333	-169.88	99.873
5	6.1667	-168.13	98.163
5	6.2	-166.28	96.273
5	6.2333	-164.71	94.023
5	6.2667	-162.91	92.222
5	6.3	-161.33	90.422
5	6.3333	-159.75	88.847
5	6.3667	-157.56	87.491
5	6.4	-156.15	85.922
5	6.4333	-154.35	84.572
5	6.4667	-152.73	83.582
5	6.5	-151.11	82.367
5	6.5333	-149.95	81.063
5	6.5667	-148.5	79.622
5	6.6	-146.77	78.744
5	6.6333	-144.9	77.372
5	6.6667	-143.18	76.333
5	6.7	-141.37	75.416
5	6.7333	-139.95	74.221
5	6.7667	-138.15	73.321
5	6.8	-135.77	72.916
5	6.8333	-133.88	71.971
5	6.8667	-131.85	71.521
5	6.9	-129.6	70.621
5	6.9333	-127.8	69.721
5	6.9667	-125.55	68.821
5	7	-123.44	68.326
5	7.0333	-121.95	67.021
5	7.0667	-120.15	65.671
5	7.1	-118.35	64.771
5	7.1333	-116.55	63.646
5	7.1667	-115.2	62.746
5	7.2	-113.85	61.846
5	7.2333	-112.28	60.495
5	7.2667	-110.7	59.596
5	7.3	-109.35	58.47
5	7.3333	-108.09	57.111
5	7.3667	-106.88	56.22
5	7.4	-105.75	55.095
5	7.4333	-104.4	53.97
5	7.4667	-103.5	52.62
5	7.5	-102.6	51.27
5	7.5333	-101.48	50.37
5	7.5667	-100.58	49.02
5	7.6	-99.676	48.12
5	7.6333	-98.776	47.22
5	7.6667	-97.426	46.32
5	7.7	-96.525	45.195
5	7.7333	-95.175	44.52
5	7.7667	-94.05	44.069
5	7.8	-92.475	43.169
5	7.8333	-91.125	42.494
5	7.8667	-89.55	41.144
5	7.9	-87.975	40.919
5	7.9333	-86.4	40.244
5	7.9667	-84.6	39.794
5	8	-83.25	39.344
5	8.0333	-81.45	38.894
5	8.0667	-79.65	38.669
5	8.1	-77.624	38.444
5	8.1333	-75.824	38.219
5	8.1667	-73.912	37.431
5	8.2	-72.224	37.994
5	8.2333	-70.424	37.319
5	8.2667	-68.624	37.094
5	8.3	-67.274	36.194
5	8.3333	-65.474	35.744
5	8.3667	-63.898	35.294
5	8.4	-62.544	34.267
5	8.4333	-61.198	33.944
5	8.4667	-59.623	33.494
5	8.5	-58.048	32.594
5	8.5333	-56.473	31.694
5	8.5667	-54.898	30.794
5	8.6	-53.548	29.894
5	8.6333	-52.198	28.994
5	8.6667	-50.398	28.093
5	8.7	-49.047	26.968
5	8.7333	-47.697	25.843
5	8.7667	-46.347	24.718
5	8.8	-44.997	23.593
5	8.8333	-43.197	22.468
5	8.8667	-41.847	21.343
5	8.9	-40.497	20.443
5	8.9333	-38.904	19.427
5	8.9667	-37.572	18.868
5	9	-35.997	18.193
5	9.0333	-34.422	17.743
5	9.0667	-33.072	17.293
5	9.1	-31.496	16.843
5	9.1333	-29.696	16.393
5	9.1667	-28.346	15.943
5	9.2	-26.771	15.943
5	9.2333	-24.971	15.718
5	9.2667	-23.171	15.493
5	9.3	-21.821	15.493
5	9.3333	-20.021	15.493
5	9.3667	-18.671	15.718
5	9.4	-17.096	15.943
5	9.4333	-15.295	15.943
5	9.4667	-13.27	16.618
5	9.5	-11.38	16.798
5	9.5333	-8.995	17.068
5	9.5667	-7.1949	17.518
5	9.6	-4.9448	17.518
5	9.6333	-2.6946	17.518
5	9.6667	-0.71446	17.608
5	9.7	1.4895	17.615
5	9.7333	3.4903	17.536
5	9.7667	5.4059	17.068
5	9.8	7.3411	17.023
5	9.8333	9.4112	16.978
5	9.8667	11.403	16.782
5	9.9	13.461	16.258
5	9.9333	15.486	16.078
5	9.9667	17.647	15.538
5	10	19.582	15.043
5	10.033	21.607	14.593
5	10.067	23.632	13.918
5	10.1	25.955	13.48
5	10.133	28.132	12.568
5	10.167	30.383	12.117
5	10.2	32.408	11.442
5	10.233	34.639	11.102
5	10.267	36.683	10.767
5	10.3	39.067	10.64
5	10.333	41.183	10.317
5	10.367	43.122	10.525
5	10.4	45.215	10.513
5	10.433	47.033	10.542
5	10.467	49.125	10.728
5	10.5	51.309	10.542
5	10.533	53.334	10.992
5	10.567	55.35	11.421
5	10.6	57.313	11.966
5	10.633	59.3	12.68
5	10.667	61.377	13.515
5	10.7	63.626	14.479
5	10.733	66.092	15.538
5	10.767	68.581	16.659
5	10.8	71.061	17.779
6	2.4667	-427.99	45.099
6	2.5	-424.94	45.183
6	2.5333	-421.84	45.284
6	2.5667	-418.66	45.387
6	2.6	-415.55	45.476
6	2.6333	-412.46	45.568
6	2.6667	-409.33	46.215
6	2.7	-406.58	46.786
6	2.7333	-403.8	46.937
6	2.7667	-400.69	45.835
6	2.8	-398.05	46.32
6	2.8333	-395.12	46.095
6	2.8667	-392.87	45.42
6	2.9	-390.39	45.195
6	2.9333	-387.47	44.969
6	2.9667	-384.77	44.294
6	3	-381.62	43.394
6	3.0333	-379.14	42.944
6	3.0667	-376.07	42.785
6	3.1	-372.62	41.819
6	3.1333	-369.44	41.093
6	3.1667	-365.87	40.244
6	3.2	-362.27	39.119
6	3.2333	-359.44	38.044
6	3.2667	-355.97	36.869
6	3.3	-352.82	35.294
6	3.3333	-349.89	34.619
6	3.3667	-346.97	32.819
6	3.4	-343.82	31.919
6	3.4333	-341.12	30.794
6	3.4667	-338.19	29.894
6	3.5	-335.03	28.87
6	3.5333	-331.67	28.319
6	3.5667	-328.74	27.643
6	3.6	-325.24	27.393
6	3.6333	-321.22	26.948
6	3.6667	-317.49	26.518
6	3.7	-313.74	25.755
6	3.7333	-309.61	24.943
6	3.7667	-305.48	24.578
6	3.8	-301.74	24.268
6	3.8333	-297.77	24.887
6	3.8667	-293.87	24.412
6	3.9	-289.87	24.309
6	3.9333	-286.41	23.966
6	3.9667	-282.84	23.818
6	4	-279.26	23.396
6	4.0333	-276.15	22.165
6	4.0667	-272.83	21.391
6	4.1	-269.67	20.47
6	4.1333	-266.25	19.541
6	4.1667	-263.04	19.093
6	4.2	-259.73	18.108
6	4.2333	-256.51	16.393
6	4.2667	-253.09	15.235
6	4.3	-249.8	14.205
6	4.3333	-246.63	12.629
6	4.3667	-243.01	11.667
6	4.4	-240.28	10.214
6	4.4333	-236.89	9.0209
6	4.4667	-232.88	7.3922
6	4.5	-230.31	6.4742
6	4.5333	-226.81	4.917
6	4.5667	-223.78	4.1367
6	4.6	-220.73	3.5669
6	4.6333	-218.22	2.7433
6	4.6667	-215.06	2.6536
6	4.7	-212.09	2.2619
6	4.7333	-208.99	2.1691
6	4.7667	-206.41	2.0461
6	4.8	-203.18	2.4419
6	4.8333	-200.66	2.3518
6	4.8667	-197.68	2.8287
6	4.9	-194.66	2.9035
6	4.9333	-191.82	2.7794
6	4.9667	-189.22	3.2608
6	5	-186.67	3.2969
6	5.0333	-183.83	3.5669
6	5.0667	-180.91	4.692
6	5.1	-177.98	4.692
6	5.1333	-175.51	4.692
6	5.1667	-173.18	5.1542
6	5.2	-170.33	5.5921
6	5.2333	-168.19	5.2545
6	5.2667	-166.06	4.917
6	5.3	-163.4	4.6364
6	5.3333	-160.99	4.3545
6	5.3667	-158.46	3.9253
6	5.4	-156.24	3.0719
6	5.4333	-153.24	2.0906
6	5.4667	-151.31	1.7403
6	5.5	-148.56	0.60712
6	5.5333	-146.04	-0.11539
6	5.5667	-143.48	-0.91744
6	5.6	-141	-1.1987
6	5.6333	-138.6	-2.2834
6	5.6667	-135.9	-3.4085
6	5.7	-133.43	-5.2086
6	5.7333	-130.6	-5.811
6	5.7667	-128.25	-7.2338
6	5.8	-126	-7.9088
6	5.8333	-123.41	-9.2123
6	5.8667	-120.94	-10.337
6	5.9	-118.76	-11.149
6	5.9333	-116.69	-11.703
6	5.9667	-114.08	-12.184
6	6	-112.05	-12.634
6	6.0333	-109.24	-12.972
6	6.0667	-107.51	-12.949
6	6.1	-105.26	-12.935
6	6.1333	-102.15	-12.634
6	6.1667	-100.99	-12.812
6	6.2	-98.932	-12.036
6	6.2333	-96.603	-12.105
6	6.2667	-95.321	-12.052
6	6.3	-93.218	-11.306
6	6.3333	-90.675	-10.834
6	6.3667	-88.279	-10.291
6	6.4	-85.766	-9.7885
6	6.4333	-82.548	-9.153
6	6.4667	-80.1	-8.8088
6	6.5	-78.074	-7.2337
6	6.5333	-74.771	-7.5274
6	6.5667	-72.235	-6.6461
6	6.6	-70.199	-6.7837
6	6.6333	-67.274	-6.5587
6	6.6667	-65.924	-6.5587
6	6.7	-63.864	-6.5184
6	6.7333	-60.488	-7.1981
6	6.7667	-58.294	-7.3099
6	6.8	-55.703	-7.8828
6	6.8333	-53.266	-8.1494
6	6.8667	-50.173	-8.3588
6	6.9	-47.758	-9.135
6	6.9333	-45.795	-9.3485
6	6.9667	-42.586	-9.7647
6	7	-40.34	-10.115
6	7.0333	-37.864	-11.261
6	7.0667	-35.097	-11.059
6	7.1	-31.198	-12.124
6	7.1333	-28.346	-12.634
6	7.1667	-24.971	-13.534
6	7.2	-22.623	-14.219
6	7.2333	-20.246	-15.109
6	7.2667	-17.546	-15.334
6	7.3	-13.59	-15.373
6	7.3333	-11.245	-15.334
6	7.3667	-7.7179	-15.121
6	7.4	-5.8448	-14.209
6	7.4333	-2.0283	-14.616
6	7.4667	0.23056	-14.884
6	7.5	3.2319	-14.188
6	7.5333	5.897	-13.754
6	7.5667	7.206	-12.859
6	7.6	10.755	-13.437
6	7.6333	13.247	-13.158
6	7.6667	15.965	-12.212
6	7.7	18.755	-12.421
6	7.7333	20.878	-11.082
6	7.7667	24.982	-10.159
6	7.8	28.675	-9.9894
6	7.8333	31.958	-9.7089
6	7.8667	33.983	-8.8088
6	7.9	37.045	-8.5974
6	7.9333	41.071	-8.4713
6	7.9667	45.008	-9.4839
6	8	47.786	-8.9344
6	8.0333	50.508	-9.2769
6	8.0667	54.398	-10.361
6	8.1	57.55	-10.643
6	8.1333	60.583	-10.885
6	8.1667	63.56	-11.167
6	8.2	66.538	-11.451
6	8.2333	69.588	-11.732
6	8.2667	72.757	-12.085
7	2.4667	-427.05	272.44
7	2.5	-425.62	272.11
7	2.5333	-424.18	271.64
7	2.5667	-422.67	271.12
7	2.6	-421.12	270.49
7	2.6333	-419.45	269.81
7	2.6667	-417.73	269.08
7	2.7	-415.85	268.21
7	2.7333	-413.88	267.28
7	2.7667	-411.82	266.23
7	2.8	-409.69	264.94
7	2.8333	-407.43	263.56
7	2.8667	-405.3	262.1
7	2.9	-403.19	260.8
7	2.9333	-401.33	259.44
7	2.9667	-399.41	258.26
7	3	-397.8	257.3
7	3.0333	-396.2	256.68
7	3.0667	-394.21	255.91
7	3.1	-392.21	255.33
7	3.1333	-390.04	254.65
7	3.1667	-387.62	253.9
7	3.2	-384.83	253.03
7	3.2333	-381.99	252.25
7	3.2667	-379.2	251.48
7	3.3	-376.19	250.89
7	3.3333	-373.17	250.31
7	3.3667	-370.12	250.16
7	3.4	-367.22	250.18
7	3.4333	-364.51	250.1
7	3.4667	-361.6	250.09
7	3.5	-358.86	249.86
7	3.5333	-356.03	249.56
7	3.5667	-353.04	248.61
7	3.6	-350.11	247.84
7	3.6333	-346.97	246.81
7	3.6667	-343.7	245.57
7	3.7	-340.55	244.22
7	3.7333	-337.29	242.98
7	3.7667	-333.92	241.63
7	3.8	-330.88	240.17
7	3.8333	-327.84	238.71
7	3.8667	-325.14	237.36
7	3.9	-322.33	235.89
7	3.9333	-319.51	234.43
7	3.9667	-316.59	233.31
7	4	-313.55	232.07
7	4.0333	-310.74	231.06
7	4.0667	-307.81	229.93
7	4.1	-304.66	229.03
7	4.1333	-301.51	227.68
7	4.1667	-298.36	226.56
7	4.2	-294.99	225.21
7	4.2333	-291.73	223.97
7	4.2667	-288.46	222.96
7	4.3	-285.31	221.83
7	4.3333	-282.39	221.16
7	4.3667	-279.57	220.42
7	4.4	-276.76	219.36
7	4.4333	-274.09	218.43
7	4.4667	-271.69	217.26
7	4.5	-268.95	215.89
7	4.5333	-266.1	214
7	4.5667	-263.55	212.39
7	4.6	-260.48	210.4
7	4.6333	-258.05	208.5
7	4.6667	-255.24	206.64
7	4.7	-252.64	204.6
7	4.7333	-250.34	202.68
7	4.7667	-248.1	200.75
7	4.8	-245.71	198.65
7	4.8333	-243.76	197.22
7	4.8667	-241.35	195.48
7	4.9	-238.93	193.83
7	4.9333	-236.64	192.35
7	4.9667	-233.78	190.78
7	5	-231.5	189.15
7	5.0333	-229.01	187.31
7	5.0667	-226.06	185.53
7	5.1	-223.16	183.84
7	5.1333	-220.37	182.25
7	5.1667	-217.3	180.81
7	5.2	-214.6	179.51
7	5.2333	-212.12	178.42
7	5.2667	-209.66	177.41
7	5.3	-207.21	176.24
7	5.3333	-205.03	174.89
7	5.3667	-202.6	173.18
7	5.4	-200.21	171.56
7	5.4333	-198.28	169.94
7	5.4667	-195.94	168.19
7	5.5	-193.6	166.21
7	5.5333	-191.26	164.23
7	5.5667	-189.59	162.63
7	5.6	-186.76	160.18
7	5.6333	-184.78	158.35
7	5.6667	-182.03	156.58
7	5.7	-180.93	154.17
7	5.7333	-178.79	152.12
7	5.7667	-177.31	150.95
7	5.8	-175.51	148.93
7	5.8333	-173.71	147.13
7	5.8667	-171.14	144.92
7	5.9	-169.29	143.48
7	5.9333	-167.92	141.94
7	5.9667	-165.88	140.14
7	6	-164.25	138.35
7	6.0333	-162.68	137
7	6.0667	-160.88	135.2
7	6.1	-158.5	133.1
7	6.1333	-157.05	132.05
7	6.1667	-155.48	130.47
7	6.2	-153.68	129.35
7	6.2333	-151.38	127.91
7	6.2667	-150.03	126.97
7	6.3	-148.5	125.97
7	6.3333	-147.38	124.85
7	6.3667	-145.8	123.5
7	6.4	-144.9	122.15
7	6.4333	-143.55	120.57
7	6.4667	-142.43	119.22
7	6.5	-141.08	118.1
7	6.5333	-139.8	116.28
7	6.5667	-138.74	114.9
7	6.6	-137.82	113.49
7	6.6333	-137.03	112.47
7	6.6667	-135.9	111.12
7	6.7	-135.23	109.77
7	6.7333	-134.33	108.65
7	6.7667	-133.41	107.64
7	6.8	-132.53	106.85
7	6.8333	-131.63	105.72
7	6.8667	-130.77	104.46
7	6.9	-129.83	104.37
7	6.9333	-128.93	103.47
7	6.9667	-128.25	102.57
7	7	-127.13	101.67
7	7.0333	-126	100.77
7	7.0667	-125.1	99.873
7	7.1	-124.2	98.973
7	7.1333	-122.85	97.848
7	7.1667	-121.95	96.948
7	7.2	-120.38	96.048
7	7.2333	-119.03	95.148
7	7.2667	-117.68	94.473
7	7.3	-116.1	93.798
7	7.3333	-114.75	92.898
7	7.3667	-113.4	92.222
7	7.4	-112.05	90.872
7	7.4333	-110.7	89.972
7	7.4667	-109.58	89.072
7	7.5	-108.65	87.576
7	7.5333	-107.29	86.219
7	7.5667	-106.43	85.922
7	7.6	-105.53	84.797
7	7.6333	-105.08	83.897
7	7.6667	-104.42	82.656
7	7.7	-103.72	81.296
7	7.7333	-103.28	81.197
7	7.7667	-102.83	80.297
7	7.8	-102.15	79.847
7	7.8333	-101.7	78.497
7	7.8667	-101.49	78.325
7	7.9	-100.58	77.372
7	7.9333	-99.901	77.597
7	7.9667	-99.226	77.147
7	8	-98.326	76.472
7	8.0333	-97.651	75.796
7	8.0667	-96.638	74.784
7	8.1	-95.738	74.334
7	8.1333	-95.037	74.19
7	8.1667	-93.825	73.996
7	8.2	-92.475	73.546
7	8.2333	-91.125	73.096
7	8.2667	-90.201	72.677
7	8.3	-88.875	72.421
7	8.3333	-87.75	72.196
7	8.3667	-86.625	71.746
7	8.4	-85.275	71.071
7	8.4333	-84.375	70.396
7	8.4667	-83.255	69.557
7	8.5	-82.233	68.677
7	8.5333	-81.225	68.146
7	8.5667	-80.325	67.246
7	8.6	-79.424	66.121
7	8.6333	-78.749	65.221
7	8.6667	-78.052	63.578
7	8.7	-77.624	62.971
7	8.7333	-77.174	61.846
7	8.7667	-76.499	60.946
7	8.8	-76.274	59.821
7	8.8333	-75.824	58.92
7	8.8667	-75.149	57.795
7	8.9	-74.699	56.67
7	8.9333	-73.799	55.545
7	8.9667	-72.899	54.645
7	9	-72.155	53.803
7	9.0333	-71.324	52.845
7	9.0667	-70.424	51.945
7	9.1	-69.299	51.045
7	9.1333	-67.949	50.37
7	9.1667	-67.274	48.795
7	9.2	-65.924	47.895
7	9.2333	-64.799	46.995
7	9.2667	-63.449	46.095
7	9.3	-62.548	45.195
7	9.3333	-61.108	44.7
7	9.3667	-60.748	42.944
7	9.4	-59.848	42.044
7	9.4333	-58.948	40.694
7	9.4667	-58.048	39.794
7	9.5	-57.598	38.444
7	9.5333	-56.698	37.094
7	9.5667	-56.023	35.969
7	9.6	-55.573	34.619
7	9.6333	-55.096	33.163
7	9.6667	-54.673	32.144
7	9.7	-54.223	31.019
7	9.7333	-53.773	30.119
7	9.7667	-53.098	28.994
7	9.8	-52.423	28.093
7	9.8333	-51.523	27.418
7	9.8667	-50.848	26.743
7	9.9	-49.948	25.843
7	9.9333	-49.047	25.393
7	9.9667	-48.148	24.943
7	10	-47.247	24.493
7	10.033	-46.181	23.778
7	10.067	-45.447	23.368
7	10.1	-44.322	23.368
7	10.133	-43.422	23.368
7	10.167	-42.747	23.368
7	10.2	-41.397	23.368
7	10.233	-40.497	22.918
7	10.267	-39.419	22.577
7	10.3	-38.922	22.693
7	10.333	-37.712	22.182
7	10.367	-37.122	21.793
7	10.4	-35.904	20.814
7	10.433	-35.069	20.369
7	10.467	-34.399	19.925
7	10.5	-33.566	19.408
7	10.533	-32.801	18.778
7	10.567	-32.127	18.103
7	10.6	-31.297	17.558
7	10.633	-30.465	16.938
7	10.667	-30.146	16.618
7	10.7	-28.706	16.213
7	10.733	-27.421	15.902
7	10.767	-26.546	15.718
7	10.8	-25.081	15.511
7	10.833	-23.981	15.313
7	10.867	-22.472	15.105
7	10.9	-21.146	15.268
7	10.933	-19.417	15.317
7	10.967	-18.221	15.493
7	11	-16.533	15.605
7	11.033	-14.845	15.943
7	11.067	-13.158	16.28
7	11.1	-11.47	16.618
7	11.133	-9.7826	16.955
7	11.167	-7.8699	17.068
7	11.2	-6.191	17.449
7	11.233	-4.2697	17.068
7	11.267	-2.23	17.425
7	11.3	-0.33192	17.18
7	11.333	1.6932	16.955
7	11.367	3.542	16.665
7	11.4	6.306	17.293
7	11.433	8.47	16.627
7	11.467	11.144	16.055
7	11.5	13.394	15.605
7	11.533	15.626	15.114
7	11.567	17.894	14.705
7	11.6	19.919	14.03
7	11.633	22.299	13.319
7	11.667	24.781	12.554
7	11.7	26.962	12.027
7	11.733	29.275	11.581
7	11.767	31.643	11.262
7	11.8	33.861	11.148
7	11.833	36.2	11.133
7	11.867	38.673	11.165
7	11.9	40.961	11.339
7	11.933	43.208	11.667
7	11.967	45.683	12.342
7	12	48.384	12.793
7	12.033	51.084	13.242
7	12.067	53.593	13.97
7	12.1	56.463	14.687
7	12.133	59.373	15.44
7	12.167	62.342	16.189
7	12.2	65.339	16.825
7	12.233	68.467	17.252
7	12.267	71.659	17.504
8	2.6667	-426.08	142.24
8	2.7	-422.8	141.07
8	2.7333	-419.59	139.88
8	2.7667	-416.51	138.74
8	2.8	-413.41	137.68
8	2.8333	-410.42	136.78
8	2.8667	-408.17	135.65
8	2.9	-405.47	134.97
8	2.9333	-402.32	134.75
8	2.9667	-399.62	134.3
8	3	-396.58	133.51
8	3.0333	-393.09	133.63
8	3.0667	-389.94	132.28
8	3.1	-386.8	131.41
8	3.1333	-383.06	130.88
8	3.1667	-379.82	130.25
8	3.2	-375.99	129.8
8	3.2333	-372.21	129.49
8	3.2667	-369.02	128.9
8	3.3	-365.42	128.45
8	3.3333	-362.49	128.22
8	3.3667	-358.89	128
8	3.4	-355.97	127.55
8	3.4333	-352.7	127.44
8	3.4667	-350.14	126.27
8	3.5	-347.7	125.71
8	3.5333	-345.05	124.96
8	3.5667	-342.59	123.79
8	3.6	-340.22	122.6
8	3.6333	-336.84	122.15
8	3.6667	-334.37	120.8
8	3.7	-331.21	119.45
8	3.7333	-328.06	118.1
8	3.7667	-325.14	116.52
8	3.8	-321.97	115.19
8	3.8333	-319.21	113.28
8	3.8667	-316.25	111.77
8	3.9	-313.89	110.9
8	3.9333	-310.96	109.55
8	3.9667	-307.93	108.76
8	4	-305.34	107.75
8	4.0333	-302.41	106.85
8	4.0667	-299.49	106.17
8	4.1	-296.34	105.27
8	4.1333	-293.64	104.37
8	4.1667	-290.26	103.7
8	4.2	-286.66	103.02
8	4.2333	-283.96	101.9
8	4.2667	-280.48	101.56
8	4.3	-277.21	100.55
8	4.3333	-274.06	99.873
8	4.3667	-270.91	99.423
8	4.4	-267.67	99.018
8	4.4333	-264.84	98.298
8	4.4667	-261.69	97.398
8	4.5	-259.44	96.498
8	4.5333	-256.29	95.598
8	4.5667	-254.03	94.698
8	4.6	-251.34	93.573
8	4.6333	-248.63	92.448
8	4.6667	-246.16	91.323
8	4.7	-243.46	89.972
8	4.7333	-240.76	88.847
8	4.7667	-237.85	87.263
8	4.8	-235.36	85.697
8	4.8333	-232.69	83.949
8	4.8667	-230.41	82.097
8	4.9	-227.71	80.297
8	4.9333	-225.68	78.947
8	4.9667	-222.76	77.372
8	5	-220.27	75.71
8	5.0333	-218.03	74.446
8	5.0667	-215.33	73.096
8	5.1	-212.63	72.196
8	5.1333	-209.93	70.846
8	5.1667	-207.68	69.946
8	5.2	-204.53	69.046
8	5.2333	-202.03	67.629
8	5.2667	-199.13	66.796
8	5.3	-196.55	65.764
8	5.3333	-193.96	64.996
8	5.3667	-191.26	64.321
8	5.4	-188.33	63.646
8	5.4333	-185.77	62.791
8	5.4667	-183.09	62.093
8	5.5	-180.68	61.396
8	5.5333	-177.98	60.495
8	5.5667	-175.49	59.536
8	5.6	-173.44	58.38
8	5.6333	-171	57.57
8	5.6667	-168.75	56.22
8	5.7	-166.73	55.095
8	5.7333	-164.35	54.116
8	5.7667	-162.23	53.07
8	5.8	-160.21	51.495
8	5.8333	-158.18	50.145
8	5.8667	-156.11	48.48
8	5.9	-154.13	46.995
8	5.9333	-152.04	45.442
8	5.9667	-149.9	43.961
8	6	-148.05	42.494
8	6.0333	-145.8	41.369
8	6.0667	-143.55	40.244
8	6.1	-141.08	39.119
8	6.1333	-139.05	38.219
8	6.1667	-136.35	37.319
8	6.2	-133.88	36.419
8	6.2333	-131.4	35.744
8	6.2667	-129.15	34.844
8	6.3	-126.45	34.394
8	6.3333	-124.2	33.944
8	6.3667	-121.5	33.719
8	6.4	-118.94	33.433
8	6.4333	-116.1	33.044
8	6.4667	-113.63	33.269
8	6.5	-110.93	33.269
8	6.5333	-108.23	33.044
8	6.5667	-105.75	32.819
8	6.6	-103.05	32.369
8	6.6333	-100.57	31.562
8	6.6667	-98.078	30.951
8	6.7	-95.626	30.344
8	6.7333	-93.375	29.669
8	6.7667	-91.125	28.768
8	6.8	-88.83	27.959
8	6.8333	-86.625	26.968
8	6.8667	-84.375	26.068
8	6.9	-82.575	25.168
8	6.9333	-80.457	23.673
8	6.9667	-78.524	22.468
8	7	-76.153	21.063
8	7.0333	-73.799	19.993
8	7.0667	-71.774	18.643
8	7.1	-69.501	17.675
8	7.1333	-67.265	16.759
8	7.1667	-65.015	15.899
8	7.2	-62.773	15.268
8	7.2333	-60.523	14.818
8	7.2667	-58.273	14.143
8	7.3	-56.023	13.693
8	7.3333	-53.998	13.242
8	7.3667	-51.748	13.018
8	7.4	-49.498	12.793
8	7.4333	-47.142	12.503
8	7.4667	-44.772	12.793
8	7.5	-42.297	12.793
8	7.5333	-39.957	12.838
8	7.5667	-37.572	13.018
8	7.6	-34.872	13.242
8	7.6333	-32.397	13.242
8	7.6667	-29.921	12.793
8	7.7	-27.671	12.568
8	7.7333	-25.196	12.342
8	7.7667	-22.946	11.893
8	7.8	-20.471	11.442
8	7.8333	-18.221	10.992
8	7.8667	-15.97	10.542
8	7.9	-13.72	10.092
8	7.9333	-11.47	9.6423
8	7.9667	-9.22	8.9673
8	8	-6.9699	8.2922
8	8.0333	-4.4947	7.8422
8	8.0667	-2.0196	7.3922
8	8.1	0.0055483	6.4921
8	8.1333	2.4807	6.0421
8	8.1667	4.9559	5.367
8	8.2	7.206	4.917
8	8.2333	9.6812	4.467
8	8.2667	12.156	4.242
8	8.3	14.632	3.7919
8	8.3333	17.107	3.7919
8	8.3667	19.357	3.3419
8	8.4	22.057	3.3419
8	8.4333	24.307	3.1169
8	8.4667	26.557	2.8919
8	8.5	29.257	2.8919
8	8.5333	31.958	2.8919
8	8.5667	34.658	3.1169
8	8.6	37.133	3.1169
8	8.6333	39.833	3.7919
8	8.6667	42.983	4.017
8	8.7	45.683	4.242
8	8.7333	48.834	4.692
8	8.7667	51.984	4.917
8	8.8	54.847	4.9946
8	8.8333	57.691	5.0053
8	8.8667	60.428	4.9376
8	8.9	63.079	4.7743
8	8.9333	65.632	4.5039
8	8.9667	68.091	4.2022
8	9	70.539	3.9644
9	2.7667	-427.23	82.902
9	2.8	-424.62	82.259
9	2.8333	-421.99	81.749
9	2.8667	-419.24	81.308
9	2.9	-416.33	80.786
9	2.9333	-413.3	80.341
9	2.9667	-410.19	79.847
9	3	-406.82	79.397
9	3.0333	-403.22	78.947
9	3.0667	-400.07	78.497
9	3.1	-396.92	78.497
9	3.1333	-393.77	78.497
9	3.1667	-390.93	78.317
9	3.2	-388.58	78.495
9	3.2333	-385.95	78.357
9	3.2667	-383.62	77.754
9	3.3	-381.53	77.046
9	3.3333	-378.92	76.246
9	3.3667	-376.35	74.917
9	3.4	-373.07	73.996
9	3.4333	-370.59	72.421
9	3.4667	-367.67	70.846
9	3.5	-364.97	69.496
9	3.5333	-362.04	68.146
9	3.5667	-359.34	66.346
9	3.6	-356.42	64.996
9	3.6333	-353.72	63.646
9	3.6667	-351.47	61.846
9	3.7	-349.22	60.495
9	3.7333	-346.74	58.903
9	3.7667	-344.49	57.345
9	3.8	-342.47	55.77
9	3.8333	-339.77	54.937
9	3.8667	-337.07	53.97
9	3.9	-334.53	53.299
9	3.9333	-331.67	52.395
9	3.9667	-328.74	51.495
9	4	-325.59	50.82
9	4.0333	-322.67	49.92
9	4.0667	-319.51	49.245
9	4.1	-316.36	48.345
9	4.1333	-312.99	47.445
9	4.1667	-309.61	46.545
9	4.2	-306.24	46.095
9	4.2333	-303.09	45.645
9	4.2667	-299.94	44.969
9	4.3	-297.01	44.745
9	4.3333	-294.09	43.844
9	4.3667	-291.61	42.944
9	4.4	-289.14	41.819
9	4.4333	-286.44	40.244
9	4.4667	-283.96	38.894
9	4.5	-281.49	37.319
9	4.5333	-278.59	36.054
9	4.5667	-275.69	34.614
9	4.6	-272.94	33.269
9	4.6333	-270.25	32.101
9	4.6667	-267.54	30.569
9	4.7	-264.97	29.453
9	4.7333	-262.65	27.846
9	4.7667	-260.47	26.536
9	4.8	-258.46	25.229
9	4.8333	-256.43	23.879
9	4.8667	-254.26	22.468
9	4.9	-252.48	21.655
9	4.9333	-250.4	21.093
9	4.9667	-248.07	20.331
9	5	-245.98	20.209
9	5.0333	-243.41	20.083
9	5.0667	-240.91	19.951
9	5.1	-237.99	19.597
9	5.1333	-235.32	19.609
9	5.1667	-232.39	19.228
9	5.2	-229.61	19.019
9	5.2333	-226.72	18.913
9	5.2667	-223.93	18.733
9	5.3	-221.09	18.688
9	5.3333	-218.26	18.868
9	5.3667	-215.46	18.702
9	5.4	-212.75	18.841
9	5.4333	-209.93	18.418
9	5.4667	-207.68	18.418
9	5.5	-204.86	18.166
9	5.5333	-202.22	17.315
9	5.5667	-199.64	16.473
9	5.6	-196.99	15.38
9	5.6333	-194.86	14.368
9	5.6667	-191.98	13.557
9	5.7	-189.55	12.523
9	5.7333	-187.32	11.555
9	5.7667	-184.68	10.481
9	5.8	-182.26	9.4173
9	5.8333	-180.11	8.223
9	5.8667	-178.21	6.9421
9	5.9	-176.18	5.367
9	5.9333	-174.31	4.1208
9	5.9667	-172.39	2.6275
9	6	-170.23	1.3861
9	6.0333	-168.31	0.1917
9	6.0667	-166.25	-0.76022
9	6.1	-164.3	-1.5184
9	6.1333	-162.18	-2.3324
9	6.1667	-160.12	-2.961
9	6.2	-157.75	-3.4269
9	6.2333	-155.82	-3.971
9	6.2667	-153.45	-4.3086
9	6.3	-151.43	-4.5336
9	6.3333	-149.28	-4.9541
9	6.3667	-146.93	-5.2086
9	6.4	-144.79	-5.0961
9	6.4333	-142.63	-4.8576
9	6.4667	-140.4	-4.5336
9	6.5	-138.27	-4.0509
9	6.5333	-136.24	-3.521
9	6.5667	-134.1	-2.9585
9	6.6	-131.97	-2.621
9	6.6333	-130.05	-2.0584
9	6.6667	-127.8	-2.0584
9	6.7	-125.83	-2.1502
9	6.7333	-123.86	-2.396
9	6.7667	-121.73	-2.5084
9	6.8	-119.53	-2.9554
9	6.8333	-117.56	-3.296
9	6.8667	-115.43	-4.0836
9	6.9	-113.18	-4.7586
9	6.9333	-111.15	-5.4336
9	6.9667	-109.1	-6.1361
9	7	-107.1	-7.2337
9	7.0333	-104.95	-8.1518
9	7.0667	-103.02	-9.4319
9	7.1	-101.23	-10.398
9	7.1333	-99.204	-11.311
9	7.1667	-96.975	-12.409
9	7.2	-95.099	-13.068
9	7.2333	-93.038	-13.647
9	7.2667	-90.938	-14.374
9	7.3	-88.528	-14.67
9	7.3333	-86.287	-14.772
9	7.3667	-84.06	-15.154
9	7.4	-81.736	-15.218
9	7.4333	-79.424	-15.559
9	7.4667	-77.174	-15.334
9	7.5	-74.743	-15.389
9	7.5333	-72.561	-15.447
9	7.5667	-70.074	-15.152
9	7.6	-68.036	-14.695
9	7.6333	-65.811	-14.097
9	7.6667	-64.089	-13.482
9	7.7	-62.323	-12.409
9	7.7333	-60.298	-11.509
9	7.7667	-58.161	-10.722
9	7.8	-56.248	-9.9339
9	7.8333	-54.335	-9.3714
9	7.8667	-52.085	-8.9214
9	7.9	-50.285	-8.4713
9	7.9333	-48.199	-8.1684
9	7.9667	-46.347	-7.9088
9	8	-44.547	-7.6838
9	8.0333	-42.635	-7.5713
9	8.0667	-40.947	-7.4588
9	8.1	-38.922	-7.2338
9	8.1333	-36.897	-7.2338
9	8.1667	-34.872	-7.2338
9	8.2	-32.509	-7.3463
9	8.2333	-30.302	-7.5861
9	8.2667	-28.009	-8.2463
9	8.3	-25.871	-8.5839
9	8.3333	-23.396	-9.2589
9	8.3667	-20.921	-9.7089
9	8.4	-18.361	-10.087
9	8.4333	-16.155	-10.605
9	8.4667	-13.979	-10.871
9	8.5	-11.657	-11.08
9	8.5333	-9.7011	-11.206
9	8.5667	-7.8249	-11.149
9	8.6	-5.8448	-11.059
9	8.6333	-3.9097	-11.464
9	8.6667	-1.9637	-11.468
9	8.7	-0.33192	-11.171
9	8.7333	1.5807	-11.059
9	8.7667	3.3808	-11.059
9	8.8	5.5184	-10.947
9	8.8333	7.6561	-10.834
9	8.8667	9.6812	-10.609
9	8.9	11.931	-10.384
9	8.9333	14.038	-10.152
9	8.9667	16.144	-9.9429
9	9	18.341	-9.5717
9	9.0333	20.724	-9.1204
9	9.0667	23.29	-8.6733
9	9.1	25.824	-8.2743
9	9.1333	28.132	-8.1338
9	9.1667	30.794	-7.8801
9	9.2	33.083	-7.6838
9	9.2333	35.783	-7.6838
9	9.2667	38.483	-7.6838
9	9.3	40.733	-7.6838
9	9.3333	42.758	-7.6838
9	9.3667	45.323	-7.9538
9	9.4	47.924	-7.8332
9	9.4333	50.6	-7.9666
9	9.4667	52.938	-8.5605
9	9.5	55.456	-8.9011
9	9.5333	58.007	-9.3442
9	9.5667	60.522	-9.9255
9	9.6	63.208	-10.545
9	9.6333	66.068	-11.158
9	9.6667	68.838	-11.628
9	9.7	71.498	-11.914
10	3	-427.13	184.05
10	3.0333	-424.79	183.95
10	3.0667	-422.44	183.66
10	3.1	-420.13	183.21
10	3.1333	-417.84	182.65
10	3.1667	-415.58	181.95
10	3.2	-413.34	181.15
10	3.2333	-411.25	180.29
10	3.2667	-408.67	178.99
10	3.3	-406.28	178.2
10	3.3333	-404.03	176.78
10	3.3667	-401.35	175.75
10	3.4	-398.96	173.4
10	3.4333	-395.95	172.82
10	3.4667	-393.17	171.38
10	3.5	-390.64	169.71
10	3.5333	-387.76	167.95
10	3.5667	-385.42	166.16
10	3.6	-382.69	164.42
10	3.6333	-380.11	162.53
10	3.6667	-377	161.15
10	3.7	-374.31	159.43
10	3.7333	-371.94	156.8
10	3.7667	-368.66	156.4
10	3.8	-366	155.52
10	3.8333	-363.66	154.01
10	3.8667	-361.19	152.89
10	3.9	-358.67	151.85
10	3.9333	-356.01	150.64
10	3.9667	-352.93	149.71
10	4	-350.34	148.48
10	4.0333	-348.23	147.31
10	4.0667	-344.94	146.68
10	4.1	-342.02	145.78
10	4.1333	-339.2	144.99
10	4.1667	-337.08	144.09
10	4.2	-334.18	143.55
10	4.2333	-331.61	142.37
10	4.2667	-329.16	141.04
10	4.3	-326.15	140.26
10	4.3333	-323.79	138.8
10	4.3667	-321.43	137.56
10	4.4	-319.18	136.44
10	4.4333	-316.93	135.09
10	4.4667	-314.97	133.72
10	4.5	-312.59	132.47
10	4.5333	-310.47	131.01
10	4.5667	-308.71	128.9
10	4.6	-305.68	128.34
10	4.6333	-303.9	126.61
10	4.6667	-302.19	124.4
10	4.7	-299.44	123.66
10	4.7333	-297.97	122.22
10	4.7667	-295.96	120.92
10	4.8	-293.86	119.9
10	4.8333	-291.61	118.77
10	4.8667	-289.81	117.87
10	4.9	-287.79	116.75
10	4.9333	-286.39	115.71
10	4.9667	-283.96	115.17
10	5	-282.05	113.94
10	5.0333	-280.14	113.15
10	5.0667	-278.34	112.25
10	5.1	-276.2	111.01
10	5.1333	-274.29	110.22
10	5.1667	-272.15	109.44
10	5.2	-270.01	108.65
10	5.2333	-267.76	107.97
10	5.2667	-265.94	107.06
10	5.3	-263.6	106.51
10	5.3333	-261.69	105.95
10	5.3667	-259.81	104.71
10	5.4	-257.75	103.81
10	5.4333	-256.06	102.57
10	5.4667	-254.37	101.34
10	5.5	-252.69	99.648
10	5.5333	-250.66	98.523
10	5.5667	-249.13	97.083
10	5.6	-247.38	95.643
10	5.6333	-244.81	94.023
10	5.6667	-243.43	92.558
10	5.7	-241.39	90.737
10	5.7333	-239.07	89.185
10	5.7667	-236.93	87.047
10	5.8	-235.15	85.109
10	5.8333	-232.92	83.024
10	5.8667	-230.86	80.972
10	5.9	-228.5	79.059
10	5.9333	-226.47	77.034
10	5.9667	-224.11	75.121
10	6	-222.76	72.646
10	6.0333	-220.06	71.296
10	6.0667	-217.36	70.171
10	6.1	-216.01	68.596
10	6.1333	-213.08	67.471
10	6.1667	-211.43	66.443
10	6.2	-209.93	64.996
10	6.2333	-206.9	63.533
10	6.2667	-204.87	62.408
10	6.3	-202.6	61.891
10	6.3333	-200.44	60.81
10	6.3667	-197.89	59.483
10	6.4	-196.21	58.695
10	6.4333	-193.15	57.851
10	6.4667	-190.47	56.783
10	6.5	-188.11	55.995
10	6.5333	-185.77	54.825
10	6.5667	-183.38	53.52
10	6.6	-181.24	52.282
10	6.6333	-179.56	51.27
10	6.6667	-177.42	49.807
10	6.7	-175.96	48.795
10	6.7333	-174.06	47.85
10	6.7667	-172.47	46.608
10	6.8	-170.65	45.465
10	6.8333	-168.98	44.069
10	6.8667	-167.18	42.719
10	6.9	-165.29	41.639
10	6.9333	-163.35	39.794
10	6.9667	-161.78	38.444
10	7	-160.21	36.869
10	7.0333	-158.09	35.564
10	7.0667	-156.15	33.719
10	7.1	-154.04	32.324
10	7.1333	-152.33	30.794
10	7.1667	-150.75	29.669
10	7.2	-149.18	28.319
10	7.2333	-147.38	27.418
10	7.2667	-146.03	26.293
10	7.3	-144.45	25.393
10	7.3333	-143.33	24.718
10	7.3667	-141.98	24.043
10	7.4	-140.63	23.368
10	7.4333	-139.5	22.693
10	7.4667	-138.38	22.468
10	7.5	-137.25	21.793
10	7.5333	-136.13	21.343
10	7.5667	-135	20.893
10	7.6	-134.1	20.893
10	7.6333	-132.98	20.668
10	7.6667	-132.08	20.668
10	7.7	-131.18	20.443
10	7.7333	-129.83	20.218
10	7.7667	-128.93	19.993
10	7.8	-127.8	19.768
10	7.8333	-126.9	19.318
10	7.8667	-125.78	18.868
10	7.9	-124.88	18.418
10	7.9333	-123.53	17.968
10	7.9667	-122.63	17.743
10	8	-121.28	17.068
10	8.0333	-120.15	16.618
10	8.0667	-118.8	16.168
10	8.1	-117.68	15.268
10	8.1333	-116.1	14.593
10	8.1667	-114.75	13.693
10	8.2	-113.4	13.018
10	8.2333	-111.83	12.117
10	8.2667	-110.48	11.217
10	8.3	-108.9	9.8673
10	8.3333	-107.1	8.9673
10	8.3667	-105.25	7.8289
10	8.4	-103.5	6.7171
10	8.4333	-101.7	5.8171
10	8.4667	-99.901	4.917
10	8.5	-98.101	4.242
10	8.5333	-96.751	3.3419
10	8.5667	-95.175	2.8919
10	8.6	-93.825	2.4419
10	8.6333	-92.16	2.0368
10	8.6667	-90.9	1.9918
10	8.7	-89.55	1.9918
10	8.7333	-88.2	1.7668
10	8.7667	-86.949	1.5598
10	8.8	-85.95	1.9918
10	8.8333	-84.825	2.4419
10	8.8667	-83.475	2.8919
10	8.9	-82.125	3.3419
10	8.9333	-80.775	3.5669
10	8.9667	-79.424	4.017
10	9	-78.074	3.7919
10	9.0333	-76.724	4.017
10	9.0667	-75.374	4.017
10	9.1	-74.024	4.017
10	9.1333	-72.674	4.017
10	9.1667	-71.324	3.7919
10	9.2	-70.131	3.3644
10	9.2333	-69.074	3.1169
10	9.2667	-67.499	2.8919
10	9.3	-66.374	2.4419
10	9.3333	-65.023	1.7668
10	9.3667	-63.673	1.0918
10	9.4	-62.323	0.19172
10	9.4333	-60.973	-0.70833
10	9.4667	-59.623	-1.6084
10	9.5	-57.823	-2.5084
10	9.5333	-55.726	-3.8045
10	9.5667	-53.998	-4.5336
10	9.6	-52.198	-5.4336
10	9.6333	-50.398	-6.5587
10	9.6667	-49.047	-6.7837
10	9.7	-47.022	-7.6838
10	9.7333	-45.447	-7.6838
10	9.7667	-43.899	-7.8029
10	9.8	-42.184	-8.2464
10	9.8333	-40.722	-8.1338
10	9.8667	-38.922	-7.9088
10	9.9	-37.572	-7.6838
10	9.9333	-35.997	-7.4588
10	9.9667	-34.422	-7.0087
10	10	-33.072	-6.7837
10	10.033	-31.834	-6.6712
10	10.067	-30.866	-5.7487
10	10.1	-29.696	-5.2086
10	10.133	-28.346	-4.7586
10	10.167	-26.816	-4.3986
10	10.2	-25.421	-3.6335
10	10.233	-24.071	-3.1835
10	10.267	-22.496	-2.9585
10	10.3	-21.146	-2.9585
10	10.333	-19.571	-2.9585
10	10.367	-17.996	-2.9585
10	10.4	-16.195	-2.9585
10	10.433	-14.62	-2.9585
10	10.467	-12.996	-3.39
10	10.5	-11.02	-3.4085
10	10.533	-9.4	-3.9935
10	10.567	-7.1949	-4.3086
10	10.6	-5.3948	-5.2086
10	10.633	-3.1446	-5.6586
10	10.667	-0.78195	-6.6712
10	10.7	1.5807	-7.0087
10	10.733	4.2808	-7.4588
10	10.767	6.756	-7.9088
10	10.8	8.7811	-8.3588
10	10.833	11.031	-8.5838
10	10.867	13.281	-8.8088
10	10.9	15.306	-8.8088
10	10.933	17.557	-9.0339
10	10.967	19.694	-9.1464
10	11	21.877	-9.3939
10	11.033	24.049	-9.519
10	11.067	26.107	-9.0339
10	11.1	28.582	-9.2589
10	11.133	31.058	-8.8088
10	11.167	32.858	-8.5838
10	11.2	35.4	-8.6064
10	11.233	38.033	-7.9088
10	11.267	40.396	-7.5713
10	11.3	43.298	-6.9638
10	11.333	46.021	-6.8962
10	11.367	48.834	-6.5587
10	11.4	51.759	-6.5587
10	11.433	54.456	-6.4708
10	11.467	57.044	-6.4558
10	11.5	59.58	-6.5259
10	11.533	62.109	-6.6379
10	11.567	64.621	-6.774
10	11.6	67.2	-6.9654
10	11.633	69.895	-7.2093
10	11.667	72.699	-7.5397
11	3.5333	-427.71	217.88
11	3.5667	-425.38	216.79
11	3.6	-422.95	215.72
11	3.6333	-420.42	214.66
11	3.6667	-417.86	213.67
11	3.7	-415.28	212.75
11	3.7333	-412.67	211.93
11	3.7667	-410.01	211.09
11	3.8	-407.43	210.51
11	3.8333	-404.8	210.13
11	3.8667	-402.46	209.17
11	3.9	-400.52	208.6
11	3.9333	-397.89	208.41
11	3.9667	-395.63	207.76
11	4	-393.03	207.2
11	4.0333	-390.63	206.46
11	4.0667	-388.17	206.02
11	4.1	-385.72	204.96
11	4.1333	-383.02	204.19
11	4.1667	-380.36	203.12
11	4.2	-377.38	201.94
11	4.2333	-374.41	200.84
11	4.2667	-371.4	199.58
11	4.3	-368.16	198.31
11	4.3333	-365.23	196.75
11	4.3667	-362.36	195.42
11	4.4	-359.22	193.82
11	4.4333	-356.4	192.39
11	4.4667	-353.8	191.16
11	4.5	-351.25	189.71
11	4.5333	-348.21	188.53
11	4.5667	-345.7	187.39
11	4.6	-343.23	186.63
11	4.6333	-340.66	185.6
11	4.6667	-338.12	184.67
11	4.7	-335.43	184.03
11	4.7333	-333.15	183.16
11	4.7667	-330.22	181.69
11	4.8	-327.4	180.43
11	4.8333	-324.63	179.2
11	4.8667	-321.61	177.65
11	4.9	-318.49	176
11	4.9333	-315.43	174.73
11	4.9667	-312.44	173.44
11	5	-309.22	171.99
11	5.0333	-306.47	171.01
11	5.0667	-303.66	169.88
11	5.1	-300.88	169.01
11	5.1333	-298.25	168.16
11	5.1667	-295.78	167.26
11	5.2	-293.52	166.37
11	5.2333	-291.12	165.64
11	5.2667	-288.78	164.35
11	5.3	-286.77	163.21
11	5.3333	-284.19	161.75
11	5.3667	-281.94	160.63
11	5.4	-279.46	159.28
11	5.4333	-276.86	158.34
11	5.4667	-274.62	156.24
11	5.5	-272.32	155.29
11	5.5333	-269.77	153.75
11	5.5667	-267.65	151.51
11	5.6	-265.47	150.19
11	5.6333	-263.29	148.9
11	5.6667	-261.46	146.68
11	5.7	-259.36	145.79
11	5.7333	-257.64	143.75
11	5.7667	-255.95	142.29
11	5.8	-253.78	141.42
11	5.8333	-252.12	139.59
11	5.8667	-250.1	138.46
11	5.9	-247.79	137.52
11	5.9333	-245.84	136.12
11	5.9667	-243.81	134.71
11	6	-241.88	133.18
11	6.0333	-239.58	131.57
11	6.0667	-237.53	129.92
11	6.1	-235.4	128.36
11	6.1333	-233.04	127
11	6.1667	-231.09	125.44
11	6.2	-228.55	124.27
11	6.2333	-226.25	123.02
11	6.2667	-224.49	121.91
11	6.3	-222.33	120.94
11	6.3333	-220.3	120.04
[truncated: 14,326 more rows]
