# Supplementary material for: A system for efficient egress scheduling during mass events and small-scale experimental demonstration
Source: R Soc Open Sci. 2020 Dec 9;7(12):201465. doi: 10.1098/rsos.201465 (PMC7813256; doi:10.1098/rsos.201465)
Supplement: Experimental data [file rsos201465supp5.zip › experimental_data/info_table.xlsx]

## Sheet: Sheet1
Experiment	Simulation	Input	People A	People B	Start A	Start B	Counted A	Counted B
Graph01	No	0	30	30	0	0	30	29
Graph02	No	0	30	30	10	0	30	28
Graph03	No	0	30	30	0	20	29	31
Graph04	No	0	30	30	30	0	30	28
Graph05	No	0	30	30	0	40	30	29
Graph06	No	0	31	30	50	0	29	26
Graph07	No	0	30	30	0	0	28	30
Graph08	No	0	30	30	10	0	29	29
Graph09	No	0	30	30	0	50	30	27
Graph10	No	0	30	30	20	0	29	30
Graph11	No	0	30	30	0	30	28	25
Graph12	No	0	30	30	0	40	30	27
Graph13	No	0	30	30	50	0	29	29
Graph14	No	0	30	30	50	0	30	30
Graph15	No	0	30	30	0	40	29	27
Graph16	No	0	30	30	0	0	28	29
Graph17	No	0	30	30	30	0	29	29
Graph18	No	0	30	30	0	20	30	27
Graph19	No	0	30	30	10	0	30	26
Graph20	No	0	30	30	0	0	30	28
Asymmetric01	Yes	2	18	18	12	0	18	17
Asymmetric02	Yes	1	18	18	12	0	18	18
Asymmetric03	No	0	18	18	0	0	18	18
Asymmetric04	Yes	2	18	18	0	0	18	16
Asymmetric05	Yes	1	18	18	12	0	18	18
Asymmetric06	No	0	18	18	0	0	18	17
Asymmetric07	Yes	2	18	18	12	0	18	18
Asymmetric08	Yes	1	18	18	12	0	18	18
Asymmetric09	No	0	18	18	0	0	17	18
Asymmetric10	Yes	2	18	18	0	12	18	16
Asymmetric11	Yes	1	18	18	0	14	18	18
Asymmetric12	No	0	18	18	0	0	18	17
Sensor01	Yes	2	18	18	0	12	18	18
Sensor02	Yes	2	18	18	12	0	18	18
Sensor03	Yes	2	18	18	12	0	16	18
Sensor04	Yes	2	18	18	0	12	18	18
Sensor05	Yes	2	6	30	20	0	5	30
Sensor06	Yes	2	6	30	18	0	6	29
Sensor07	Yes	2	6	30	20	0	6	29
Sensor08	Yes	2	6	30	16	0	6	29
Sensor09	No	0	6	30	0	0	7	30
Sensor10	No	0	6	30	0	0	7	28
Sensor11	Yes	2	12	24	16	0	11	25
Sensor12	Yes	2	12	24	16	0	12	24
Sensor13	Yes	2	12	24	16	0	12	23
Sensor14	Yes	2	12	24	0	10	12	24
Sensor15	No	0	12	24	0	0	12	22
Sensor16	No	0	12	24	0	0	12	25
Sensor17	Yes	2	0	36	18	0	0	35
Sensor18	Yes	2	0	36	50	0	0	36
Sensor19	Yes	2	0	36	40	0	0	35
Sensor20	Yes	2	0	36	50	0	0	34
