# Supplementary material for: A system for efficient egress scheduling during mass events and small-scale experimental demonstration
Source: R Soc Open Sci. 2020 Dec 9;7(12):201465. doi: 10.1098/rsos.201465 (PMC7813256; doi:10.1098/rsos.201465)
Supplement: Experimental data [file rsos201465supp5.zip › experimental_data/readme.txt]

"data" folder contains the trajectories for each experiment, while "info_table" (xlsx or csv) contains information relative to each experiment.

In "info_table" the following information are contained:
Experiment: experiment name used in the tracking files
	Asymmetric: asymmetric experiments (number indicated the trial number)
	Graph: experiments used to simulation model validation (number stands for trial number)
	Sensor: experiments used to check system performance (number stands for trial number)
Simulation: whether simulation was used to compute optimal delay or not
Input: type of information used as input in simulations
	0: simulation not used (delay manually given)
	1: only total number used (positions randomly generated based on total number)
	2: actual positions detected by sensors used in simulation
People A: number of people in room A (real count)
People B: number of people in room B (real count)
Start A: time at which people in room A were allowed to leave (in seconds)
Start B: time at which people in room B were allowed to leave (in seconds)
Count A: total number of counted people as detected by sensor in room A
Count B: total number of counted people as detected by sensor in room B

In "data" file names are used according to the information of "info_table".
Strucure of the CSV files containing trajectories are as follows:
Column 1: pedestrian number
Column 2: experimental time (0 being the acustic start when one or both groups were allowed to move)
Column 3: x-position in cm as given in the manuscript; 0 is the exit position
Column 4: y-position in cm as given in the manuscript; 0 is the exit position
